# Supplementary material for: Automatic and accurate ligand structure determination guided by cryo-electron microscopy maps
Source: Nat Commun. 2023 Mar 1;14:1164. doi: 10.1038/s41467-023-36732-5 (PMC9976687; doi:10.1038/s41467-023-36732-5)
Supplement: Supplementary file 4 — Supplementary Data 1 [file 41467_2023_36732_MOESM4_ESM.zip]

Archive with 17 entries (14 files):
- muenks_etal_figure_structures/
- muenks_etal_figure_structures/4F_7bsp_ACP_dock.pdb
- muenks_etal_figure_structures/5D_7ckz_G4C_dock.pdb
- muenks_etal_figure_structures/3A_7lep_ZK1_dock.pdb
- muenks_etal_figure_structures/.DS_Store
- __MACOSX/
- __MACOSX/muenks_etal_figure_structures/
- __MACOSX/muenks_etal_figure_structures/._.DS_Store
- muenks_etal_figure_structures/4D_6nr2_KXP_dock.pdb
- muenks_etal_figure_structures/5B_6wlw_PSF_dock.pdb
- muenks_etal_figure_structures/3E_7ocf_GLU_dock.pdb
- muenks_etal_figure_structures/3C_7lrd_X5M_dock.pdb
- muenks_etal_figure_structures/4H_6x5c_UOV_dock.pdb
- muenks_etal_figure_structures/3B_7oce_E2Q_dock.pdb
- muenks_etal_figure_structures/3D_6w6e_ADP_dock.pdb
- muenks_etal_figure_structures/4B_6vks_AIX_dock.pdb
- muenks_etal_figure_structures/6B_EIC_dock.pdb
