# Supplementary material for: Automatic and accurate ligand structure determination guided by cryo-electron microscopy maps
Source: Nat Commun. 2023 Mar 1;14:1164. doi: 10.1038/s41467-023-36732-5 (PMC9976687; doi:10.1038/s41467-023-36732-5)
Supplement: Supplementary file 4 — Supplementary Data 1 [file 41467_2023_36732_MOESM4_ESM.zip › muenks_etal_figure_structures/4F_7bsp_ACP_dock.pdb]

HEADER                                            26-OCT-21   XXXX              
EXPDTA    THEORETICAL MODEL                                                     
REMARK 220                                                                      
REMARK 220 EXPERIMENTAL DETAILS                                                 
REMARK 220  EXPERIMENT TYPE                : THEORETICAL MODELLING              
REMARK 220  DATE OF DATA COLLECTION        : 26-OCT-21                          
REMARK 220                                                                      
REMARK 220 REMARK: MODEL GENERATED BY ROSETTA                                   
REMARK 220  VERSION 2020.28.post.dev+400.amuenks.metaldock.930fc6117f1          
HETNAM     ACP X   1  ACP                                                       
SSBOND     CYS C   91    CYS C  104                                       2.03  
SSBOND     CYS C   94    CYS C  102                                       2.03  
SSBOND     CYS C  157    CYS C  171                                       2.03  
ATOM      1  N   THR A  19      78.063 137.208 134.099  1.00 64.00           N  
ATOM      2  CA  THR A  19      77.709 138.619 134.032  1.00 64.00           C  
ATOM      3  C   THR A  19      76.384 138.812 133.302  1.00 64.00           C  
ATOM      4  O   THR A  19      75.892 139.931 133.170  1.00 64.00           O  
ATOM      5  CB  THR A  19      78.803 139.440 133.328  1.00 64.00           C  
ATOM      6  OG1 THR A  19      80.087 139.076 133.850  1.00 64.00           O  
ATOM      7  CG2 THR A  19      78.577 140.924 133.551  1.00 64.00           C  
ATOM      8 1H   THR A  19      78.933 137.105 134.581  1.00 64.00           H  
ATOM      9 2H   THR A  19      77.350 136.708 134.590  1.00 64.00           H  
ATOM     10 3H   THR A  19      78.150 136.841 133.173  1.00 64.00           H  
ATOM     11  HA  THR A  19      77.601 138.997 135.049  1.00 64.00           H  
ATOM     12  HB  THR A  19      78.783 139.231 132.259  1.00 64.00           H  
ATOM     13  HG1 THR A  19      80.768 139.590 133.409  1.00 64.00           H  
ATOM     14 1HG2 THR A  19      79.359 141.491 133.046  1.00 64.00           H  
ATOM     15 2HG2 THR A  19      77.605 141.208 133.149  1.00 64.00           H  
ATOM     16 3HG2 THR A  19      78.605 141.140 134.618  1.00 64.00           H  
ATOM     17  N   ARG A  20      75.808 137.711 132.835  1.00 64.00           N  
ATOM     18  CA  ARG A  20      74.553 137.757 132.100  1.00 64.00           C  
ATOM     19  C   ARG A  20      73.395 137.931 133.081  1.00 64.00           C  
ATOM     20  O   ARG A  20      73.583 138.166 134.278  1.00 64.00           O  
ATOM     21  CB  ARG A  20      74.393 136.502 131.250  1.00 64.00           C  
ATOM     22  CG  ARG A  20      73.848 135.314 132.013  1.00 64.00           C  
ATOM     23  CD  ARG A  20      73.237 134.297 131.072  1.00 64.00           C  
ATOM     24  NE  ARG A  20      74.236 133.690 130.200  1.00 64.00           N  
ATOM     25  CZ  ARG A  20      74.019 133.364 128.932  1.00 64.00           C  
ATOM     26  NH1 ARG A  20      72.835 133.591 128.381  1.00 64.00           N  
ATOM     27  NH2 ARG A  20      74.985 132.814 128.211  1.00 64.00           N  
ATOM     28  H   ARG A  20      76.253 136.818 132.994  1.00 64.00           H  
ATOM     29  HA  ARG A  20      74.569 138.626 131.442  1.00 64.00           H  
ATOM     30 1HB  ARG A  20      73.721 136.709 130.418  1.00 64.00           H  
ATOM     31 2HB  ARG A  20      75.359 136.222 130.829  1.00 64.00           H  
ATOM     32 1HG  ARG A  20      74.656 134.835 132.567  1.00 64.00           H  
ATOM     33 2HG  ARG A  20      73.080 135.650 132.710  1.00 64.00           H  
ATOM     34 1HD  ARG A  20      72.764 133.504 131.651  1.00 64.00           H  
ATOM     35 2HD  ARG A  20      72.490 134.784 130.446  1.00 64.00           H  
ATOM     36  HE  ARG A  20      75.151 133.507 130.589  1.00 64.00           H  
ATOM     37 1HH1 ARG A  20      72.096 134.013 128.926  1.00 64.00           H  
ATOM     38 2HH1 ARG A  20      72.671 133.343 127.416  1.00 64.00           H  
ATOM     39 1HH2 ARG A  20      75.890 132.642 128.626  1.00 64.00           H  
ATOM     40 2HH2 ARG A  20      74.817 132.567 127.247  1.00 64.00           H  
ATOM     41  N   THR A  21      72.171 137.820 132.570  1.00 64.00           N  
ATOM     42  CA  THR A  21      70.971 137.933 133.384  1.00 64.00           C  
ATOM     43  C   THR A  21      69.882 137.065 132.776  1.00 64.00           C  
ATOM     44  O   THR A  21      69.864 136.825 131.567  1.00 64.00           O  
ATOM     45  CB  THR A  21      70.489 139.384 133.487  1.00 64.00           C  
ATOM     46  OG1 THR A  21      71.488 140.174 134.141  1.00 64.00           O  
ATOM     47  CG2 THR A  21      69.196 139.462 134.278  1.00 64.00           C  
ATOM     48  H   THR A  21      72.079 137.651 131.578  1.00 64.00           H  
ATOM     49  HA  THR A  21      71.201 137.582 134.390  1.00 64.00           H  
ATOM     50  HB  THR A  21      70.321 139.783 132.487  1.00 64.00           H  
ATOM     51  HG1 THR A  21      72.303 140.142 133.634  1.00 64.00           H  
ATOM     52 1HG2 THR A  21      68.869 140.500 134.340  1.00 64.00           H  
ATOM     53 2HG2 THR A  21      68.429 138.869 133.780  1.00 64.00           H  
ATOM     54 3HG2 THR A  21      69.360 139.073 135.282  1.00 64.00           H  
ATOM     55  N   VAL A  22      68.970 136.592 133.627  1.00 64.00           N  
ATOM     56  CA  VAL A  22      67.904 135.693 133.208  1.00 64.00           C  
ATOM     57  C   VAL A  22      66.682 135.927 134.085  1.00 64.00           C  
ATOM     58  O   VAL A  22      66.755 136.550 135.145  1.00 64.00           O  
ATOM     59  CB  VAL A  22      68.338 134.212 133.277  1.00 64.00           C  
ATOM     60  CG1 VAL A  22      67.245 133.306 132.743  1.00 64.00           C  
ATOM     61  CG2 VAL A  22      69.624 134.000 132.502  1.00 64.00           C  
ATOM     62  H   VAL A  22      69.026 136.871 134.596  1.00 64.00           H  
ATOM     63  HA  VAL A  22      67.647 135.920 132.173  1.00 64.00           H  
ATOM     64  HB  VAL A  22      68.498 133.938 134.320  1.00 64.00           H  
ATOM     65 1HG1 VAL A  22      67.572 132.268 132.801  1.00 64.00           H  
ATOM     66 2HG1 VAL A  22      66.342 133.435 133.339  1.00 64.00           H  
ATOM     67 3HG1 VAL A  22      67.036 133.562 131.704  1.00 64.00           H  
ATOM     68 1HG2 VAL A  22      69.916 132.952 132.561  1.00 64.00           H  
ATOM     69 2HG2 VAL A  22      69.470 134.276 131.458  1.00 64.00           H  
ATOM     70 3HG2 VAL A  22      70.412 134.621 132.928  1.00 64.00           H  
ATOM     71  N   PHE A  23      65.543 135.422 133.618  1.00 64.00           N  
ATOM     72  CA  PHE A  23      64.293 135.465 134.363  1.00 64.00           C  
ATOM     73  C   PHE A  23      63.566 134.151 134.137  1.00 64.00           C  
ATOM     74  O   PHE A  23      63.500 133.667 133.004  1.00 64.00           O  
ATOM     75  CB  PHE A  23      63.426 136.649 133.929  1.00 64.00           C  
ATOM     76  CG  PHE A  23      64.114 137.974 134.051  1.00 64.00           C  
ATOM     77  CD1 PHE A  23      64.995 138.402 133.075  1.00 64.00           C  
ATOM     78  CD2 PHE A  23      63.892 138.785 135.149  1.00 64.00           C  
ATOM     79  CE1 PHE A  23      65.635 139.617 133.188  1.00 64.00           C  
ATOM     80  CE2 PHE A  23      64.530 140.002 135.267  1.00 64.00           C  
ATOM     81  CZ  PHE A  23      65.403 140.419 134.285  1.00 64.00           C  
ATOM     82  H   PHE A  23      65.557 134.992 132.704  1.00 64.00           H  
ATOM     83  HA  PHE A  23      64.525 135.583 135.422  1.00 64.00           H  
ATOM     84 1HB  PHE A  23      63.122 136.516 132.891  1.00 64.00           H  
ATOM     85 2HB  PHE A  23      62.520 136.678 134.534  1.00 64.00           H  
ATOM     86  HD1 PHE A  23      65.180 137.766 132.209  1.00 64.00           H  
ATOM     87  HD2 PHE A  23      63.201 138.454 135.926  1.00 64.00           H  
ATOM     88  HE1 PHE A  23      66.324 139.944 132.410  1.00 64.00           H  
ATOM     89  HE2 PHE A  23      64.346 140.634 136.135  1.00 64.00           H  
ATOM     90  HZ  PHE A  23      65.909 141.379 134.376  1.00 64.00           H  
ATOM     91  N   VAL A  24      63.026 133.579 135.214  1.00 64.00           N  
ATOM     92  CA  VAL A  24      62.506 132.214 135.152  1.00 64.00           C  
ATOM     93  C   VAL A  24      61.484 132.082 134.030  1.00 64.00           C  
ATOM     94  O   VAL A  24      61.673 131.317 133.078  1.00 64.00           O  
ATOM     95  CB  VAL A  24      61.907 131.805 136.506  1.00 64.00           C  
ATOM     96  CG1 VAL A  24      61.289 130.425 136.409  1.00 64.00           C  
ATOM     97  CG2 VAL A  24      62.973 131.839 137.580  1.00 64.00           C  
ATOM     98  H   VAL A  24      62.972 134.087 136.085  1.00 64.00           H  
ATOM     99  HA  VAL A  24      63.331 131.540 134.918  1.00 64.00           H  
ATOM    100  HB  VAL A  24      61.110 132.502 136.765  1.00 64.00           H  
ATOM    101 1HG1 VAL A  24      60.867 130.146 137.375  1.00 64.00           H  
ATOM    102 2HG1 VAL A  24      60.500 130.432 135.658  1.00 64.00           H  
ATOM    103 3HG1 VAL A  24      62.054 129.703 136.126  1.00 64.00           H  
ATOM    104 1HG2 VAL A  24      62.536 131.548 138.535  1.00 64.00           H  
ATOM    105 2HG2 VAL A  24      63.773 131.146 137.320  1.00 64.00           H  
ATOM    106 3HG2 VAL A  24      63.378 132.848 137.659  1.00 64.00           H  
ATOM    107  N   GLY A  25      60.389 132.827 134.124  1.00 64.00           N  
ATOM    108  CA  GLY A  25      59.382 132.790 133.088  1.00 64.00           C  
ATOM    109  C   GLY A  25      59.632 133.710 131.919  1.00 64.00           C  
ATOM    110  O   GLY A  25      58.731 133.924 131.105  1.00 64.00           O  
ATOM    111  H   GLY A  25      60.250 133.428 134.924  1.00 64.00           H  
ATOM    112 1HA  GLY A  25      59.298 131.776 132.698  1.00 64.00           H  
ATOM    113 2HA  GLY A  25      58.414 133.052 133.513  1.00 64.00           H  
ATOM    114  N   ASN A  26      60.835 134.267 131.808  1.00 64.00           N  
ATOM    115  CA  ASN A  26      61.213 135.242 130.794  1.00 64.00           C  
ATOM    116  C   ASN A  26      60.490 136.569 130.971  1.00 64.00           C  
ATOM    117  O   ASN A  26      60.739 137.501 130.197  1.00 64.00           O  
ATOM    118  CB  ASN A  26      60.968 134.727 129.369  1.00 64.00           C  
ATOM    119  CG  ASN A  26      62.196 134.078 128.768  1.00 64.00           C  
ATOM    120  OD1 ASN A  26      63.316 134.300 129.226  1.00 64.00           O  
ATOM    121  ND2 ASN A  26      61.993 133.269 127.736  1.00 64.00           N  
ATOM    122  H   ASN A  26      61.521 133.976 132.490  1.00 64.00           H  
ATOM    123  HA  ASN A  26      62.280 135.449 130.893  1.00 64.00           H  
ATOM    124 1HB  ASN A  26      60.155 134.000 129.379  1.00 64.00           H  
ATOM    125 2HB  ASN A  26      60.659 135.555 128.731  1.00 64.00           H  
ATOM    126 1HD2 ASN A  26      62.768 132.812 127.298  1.00 64.00           H  
ATOM    127 2HD2 ASN A  26      61.066 133.116 127.396  1.00 64.00           H  
ATOM    128  N   HIS A  27      59.607 136.691 131.961  1.00 64.00           N  
ATOM    129  CA  HIS A  27      58.935 137.944 132.255  1.00 64.00           C  
ATOM    130  C   HIS A  27      59.322 138.422 133.643  1.00 64.00           C  
ATOM    131  O   HIS A  27      59.019 137.744 134.634  1.00 64.00           O  
ATOM    132  CB  HIS A  27      57.414 137.782 132.164  1.00 64.00           C  
ATOM    133  CG  HIS A  27      56.903 136.512 132.769  1.00 64.00           C  
ATOM    134  ND1 HIS A  27      57.009 135.292 132.138  1.00 64.00           N  
ATOM    135  CD2 HIS A  27      56.278 136.275 133.945  1.00 64.00           C  
ATOM    136  CE1 HIS A  27      56.472 134.357 132.901  1.00 64.00           C  
ATOM    137  NE2 HIS A  27      56.021 134.927 134.003  1.00 64.00           N  
ATOM    138  H   HIS A  27      59.401 135.879 132.524  1.00 64.00           H  
ATOM    139  HA  HIS A  27      59.236 138.698 131.528  1.00 64.00           H  
ATOM    140 1HB  HIS A  27      56.928 138.618 132.668  1.00 64.00           H  
ATOM    141 2HB  HIS A  27      57.107 137.807 131.119  1.00 64.00           H  
ATOM    142  HD1 HIS A  27      57.489 135.110 131.279  1.00 64.00           H  
ATOM    143  HD2 HIS A  27      55.978 136.924 134.768  1.00 64.00           H  
ATOM    144  HE1 HIS A  27      56.458 133.317 132.577  1.00 64.00           H  
ATOM    145  N   PRO A  28      59.983 139.571 133.759  1.00 64.00           N  
ATOM    146  CA  PRO A  28      60.433 140.036 135.076  1.00 64.00           C  
ATOM    147  C   PRO A  28      59.315 140.668 135.884  1.00 64.00           C  
ATOM    148  O   PRO A  28      58.158 140.684 135.455  1.00 64.00           O  
ATOM    149  CB  PRO A  28      61.517 141.059 134.725  1.00 64.00           C  
ATOM    150  CG  PRO A  28      61.063 141.623 133.421  1.00 64.00           C  
ATOM    151  CD  PRO A  28      60.360 140.506 132.684  1.00 64.00           C  
ATOM    152  HA  PRO A  28      60.857 139.188 135.634  1.00 64.00           H  
ATOM    153 1HB  PRO A  28      61.591 141.816 135.519  1.00 64.00           H  
ATOM    154 2HB  PRO A  28      62.497 140.563 134.662  1.00 64.00           H  
ATOM    155 1HG  PRO A  28      60.392 142.478 133.590  1.00 64.00           H  
ATOM    156 2HG  PRO A  28      61.924 142.002 132.851  1.00 64.00           H  
ATOM    157 1HD  PRO A  28      59.475 140.907 132.168  1.00 64.00           H  
ATOM    158 2HD  PRO A  28      61.054 140.047 131.964  1.00 64.00           H  
ATOM    159  N   VAL A  29      59.656 141.190 137.058  1.00 64.00           N  
ATOM    160  CA  VAL A  29      58.683 141.849 137.918  1.00 64.00           C  
ATOM    161  C   VAL A  29      58.199 143.144 137.280  1.00 64.00           C  
ATOM    162  O   VAL A  29      58.980 143.881 136.679  1.00 64.00           O  
ATOM    163  CB  VAL A  29      59.272 142.119 139.310  1.00 64.00           C  
ATOM    164  CG1 VAL A  29      60.528 142.966 139.194  1.00 64.00           C  
ATOM    165  CG2 VAL A  29      58.243 142.806 140.192  1.00 64.00           C  
ATOM    166  H   VAL A  29      60.617 141.127 137.361  1.00 64.00           H  
ATOM    167  HA  VAL A  29      57.820 141.192 138.031  1.00 64.00           H  
ATOM    168  HB  VAL A  29      59.560 141.170 139.763  1.00 64.00           H  
ATOM    169 1HG1 VAL A  29      60.936 143.150 140.188  1.00 64.00           H  
ATOM    170 2HG1 VAL A  29      61.267 142.440 138.591  1.00 64.00           H  
ATOM    171 3HG1 VAL A  29      60.283 143.917 138.721  1.00 64.00           H  
ATOM    172 1HG2 VAL A  29      58.673 142.991 141.176  1.00 64.00           H  
ATOM    173 2HG2 VAL A  29      57.950 143.754 139.739  1.00 64.00           H  
ATOM    174 3HG2 VAL A  29      57.366 142.167 140.294  1.00 64.00           H  
ATOM    175  N   GLN A  38      65.378 138.135 120.194  1.00 64.00           N  
ATOM    176  CA  GLN A  38      66.153 137.261 121.066  1.00 64.00           C  
ATOM    177  C   GLN A  38      67.538 137.837 121.337  1.00 64.00           C  
ATOM    178  O   GLN A  38      68.301 138.110 120.411  1.00 64.00           O  
ATOM    179  CB  GLN A  38      66.273 135.865 120.451  1.00 64.00           C  
ATOM    180  CG  GLN A  38      67.337 134.984 121.090  1.00 64.00           C  
ATOM    181  CD  GLN A  38      67.127 134.780 122.580  1.00 64.00           C  
ATOM    182  OE1 GLN A  38      66.246 135.389 123.186  1.00 64.00           O  
ATOM    183  NE2 GLN A  38      67.935 133.913 123.175  1.00 64.00           N  
ATOM    184  H   GLN A  38      65.536 138.101 119.197  1.00 64.00           H  
ATOM    185  HA  GLN A  38      65.635 137.178 122.021  1.00 64.00           H  
ATOM    186 1HB  GLN A  38      65.317 135.348 120.534  1.00 64.00           H  
ATOM    187 2HB  GLN A  38      66.506 135.954 119.390  1.00 64.00           H  
ATOM    188 1HG  GLN A  38      67.319 134.005 120.611  1.00 64.00           H  
ATOM    189 2HG  GLN A  38      68.312 135.450 120.949  1.00 64.00           H  
ATOM    190 1HE2 GLN A  38      67.845 133.736 124.156  1.00 64.00           H  
ATOM    191 2HE2 GLN A  38      68.635 133.435 122.644  1.00 64.00           H  
ATOM    192  N   ARG A  39      67.857 138.017 122.617  1.00 64.00           N  
ATOM    193  CA  ARG A  39      69.141 138.575 123.020  1.00 64.00           C  
ATOM    194  C   ARG A  39      70.159 137.514 123.414  1.00 64.00           C  
ATOM    195  O   ARG A  39      71.227 137.869 123.924  1.00 64.00           O  
ATOM    196  CB  ARG A  39      68.946 139.553 124.181  1.00 64.00           C  
ATOM    197  CG  ARG A  39      68.459 140.923 123.751  1.00 64.00           C  
ATOM    198  CD  ARG A  39      66.952 140.948 123.560  1.00 64.00           C  
ATOM    199  NE  ARG A  39      66.236 140.759 124.818  1.00 64.00           N  
ATOM    200  CZ  ARG A  39      64.933 140.510 124.905  1.00 64.00           C  
ATOM    201  NH1 ARG A  39      64.200 140.420 123.805  1.00 64.00           N  
ATOM    202  NH2 ARG A  39      64.363 140.353 126.091  1.00 64.00           N  
ATOM    203  H   ARG A  39      67.188 137.759 123.328  1.00 64.00           H  
ATOM    204  HA  ARG A  39      69.565 139.114 122.172  1.00 64.00           H  
ATOM    205 1HB  ARG A  39      68.225 139.142 124.886  1.00 64.00           H  
ATOM    206 2HB  ARG A  39      69.889 139.679 124.713  1.00 64.00           H  
ATOM    207 1HG  ARG A  39      68.721 141.658 124.513  1.00 64.00           H  
ATOM    208 2HG  ARG A  39      68.930 141.197 122.806  1.00 64.00           H  
ATOM    209 1HD  ARG A  39      66.654 141.909 123.141  1.00 64.00           H  
ATOM    210 2HD  ARG A  39      66.658 140.150 122.879  1.00 64.00           H  
ATOM    211  HE  ARG A  39      66.768 140.822 125.676  1.00 64.00           H  
ATOM    212 1HH1 ARG A  39      64.631 140.541 122.899  1.00 64.00           H  
ATOM    213 2HH1 ARG A  39      63.210 140.231 123.872  1.00 64.00           H  
ATOM    214 1HH2 ARG A  39      64.919 140.423 126.932  1.00 64.00           H  
ATOM    215 2HH2 ARG A  39      63.374 140.164 126.154  1.00 64.00           H  
ATOM    216  N   PHE A  40      69.866 136.234 123.195  1.00 64.00           N  
ATOM    217  CA  PHE A  40      70.768 135.157 123.569  1.00 64.00           C  
ATOM    218  C   PHE A  40      70.789 134.094 122.480  1.00 64.00           C  
ATOM    219  O   PHE A  40      69.929 134.059 121.598  1.00 64.00           O  
ATOM    220  CB  PHE A  40      70.367 134.532 124.911  1.00 64.00           C  
ATOM    221  CG  PHE A  40      70.285 135.521 126.033  1.00 64.00           C  
ATOM    222  CD1 PHE A  40      71.417 135.876 126.744  1.00 64.00           C  
ATOM    223  CD2 PHE A  40      69.077 136.105 126.371  1.00 64.00           C  
ATOM    224  CE1 PHE A  40      71.344 136.790 127.773  1.00 64.00           C  
ATOM    225  CE2 PHE A  40      68.997 137.021 127.401  1.00 64.00           C  
ATOM    226  CZ  PHE A  40      70.131 137.364 128.103  1.00 64.00           C  
ATOM    227  H   PHE A  40      68.986 136.008 122.754  1.00 64.00           H  
ATOM    228  HA  PHE A  40      71.774 135.567 123.671  1.00 64.00           H  
ATOM    229 1HB  PHE A  40      69.397 134.048 124.811  1.00 64.00           H  
ATOM    230 2HB  PHE A  40      71.089 133.764 125.185  1.00 64.00           H  
ATOM    231  HD1 PHE A  40      72.374 135.424 126.481  1.00 64.00           H  
ATOM    232  HD2 PHE A  40      68.180 135.832 125.814  1.00 64.00           H  
ATOM    233  HE1 PHE A  40      72.243 137.060 128.326  1.00 64.00           H  
ATOM    234  HE2 PHE A  40      68.039 137.472 127.660  1.00 64.00           H  
ATOM    235  HZ  PHE A  40      70.072 138.085 128.917  1.00 64.00           H  
ATOM    236  N   CYS A  41      71.788 133.220 122.558  1.00 64.00           N  
ATOM    237  CA  CYS A  41      71.940 132.163 121.574  1.00 64.00           C  
ATOM    238  C   CYS A  41      70.699 131.272 121.556  1.00 64.00           C  
ATOM    239  O   CYS A  41      69.829 131.349 122.424  1.00 64.00           O  
ATOM    240  CB  CYS A  41      73.187 131.335 121.873  1.00 64.00           C  
ATOM    241  SG  CYS A  41      73.370 130.896 123.610  1.00 64.00           S  
ATOM    242  H   CYS A  41      72.455 133.289 123.313  1.00 64.00           H  
ATOM    243  HA  CYS A  41      72.051 132.620 120.590  1.00 64.00           H  
ATOM    244 1HB  CYS A  41      73.160 130.414 121.290  1.00 64.00           H  
ATOM    245 2HB  CYS A  41      74.074 131.890 121.567  1.00 64.00           H  
ATOM    246  HG  CYS A  41      72.228 130.222 123.704  1.00 64.00           H  
ATOM    247  N   ASP A  42      70.624 130.419 120.539  1.00 64.00           N  
ATOM    248  CA  ASP A  42      69.488 129.533 120.339  1.00 64.00           C  
ATOM    249  C   ASP A  42      69.940 128.087 120.459  1.00 64.00           C  
ATOM    250  O   ASP A  42      71.014 127.720 119.973  1.00 64.00           O  
ATOM    251  CB  ASP A  42      68.838 129.765 118.978  1.00 64.00           C  
ATOM    252  CG  ASP A  42      67.490 129.094 118.860  1.00 64.00           C  
ATOM    253  OD1 ASP A  42      67.358 127.944 119.325  1.00 64.00           O  
ATOM    254  OD2 ASP A  42      66.560 129.719 118.310  1.00 64.00           O  
ATOM    255  H   ASP A  42      71.391 130.391 119.883  1.00 64.00           H  
ATOM    256  HA  ASP A  42      68.747 129.741 121.111  1.00 64.00           H  
ATOM    257 1HB  ASP A  42      68.715 130.835 118.811  1.00 64.00           H  
ATOM    258 2HB  ASP A  42      69.492 129.384 118.193  1.00 64.00           H  
ATOM    259  N   ASN A  43      69.105 127.265 121.096  1.00 64.00           N  
ATOM    260  CA  ASN A  43      69.473 125.895 121.452  1.00 64.00           C  
ATOM    261  C   ASN A  43      69.414 125.007 120.212  1.00 64.00           C  
ATOM    262  O   ASN A  43      68.430 124.316 119.940  1.00 64.00           O  
ATOM    263  CB  ASN A  43      68.569 125.364 122.555  1.00 64.00           C  
ATOM    264  CG  ASN A  43      68.789 123.892 122.825  1.00 64.00           C  
ATOM    265  OD1 ASN A  43      69.820 123.332 122.461  1.00 64.00           O  
ATOM    266  ND2 ASN A  43      67.818 123.257 123.467  1.00 64.00           N  
ATOM    267  H   ASN A  43      68.186 127.607 121.339  1.00 64.00           H  
ATOM    268  HA  ASN A  43      70.501 125.897 121.817  1.00 64.00           H  
ATOM    269 1HB  ASN A  43      68.750 125.922 123.474  1.00 64.00           H  
ATOM    270 2HB  ASN A  43      67.526 125.520 122.277  1.00 64.00           H  
ATOM    271 1HD2 ASN A  43      67.909 122.282 123.673  1.00 64.00           H  
ATOM    272 2HD2 ASN A  43      66.996 123.752 123.745  1.00 64.00           H  
ATOM    273  N   ARG A  44      70.503 125.029 119.449  1.00 64.00           N  
ATOM    274  CA  ARG A  44      70.716 124.083 118.358  1.00 64.00           C  
ATOM    275  C   ARG A  44      72.197 123.745 118.345  1.00 64.00           C  
ATOM    276  O   ARG A  44      73.019 124.574 117.947  1.00 64.00           O  
ATOM    277  CB  ARG A  44      70.273 124.653 117.012  1.00 64.00           C  
ATOM    278  CG  ARG A  44      70.319 123.636 115.882  1.00 64.00           C  
ATOM    279  CD  ARG A  44      70.283 124.298 114.516  1.00 64.00           C  
ATOM    280  NE  ARG A  44      69.336 125.406 114.466  1.00 64.00           N  
ATOM    281  CZ  ARG A  44      69.687 126.686 114.490  1.00 64.00           C  
ATOM    282  NH1 ARG A  44      70.967 127.019 114.560  1.00 64.00           N  
ATOM    283  NH2 ARG A  44      68.762 127.633 114.440  1.00 64.00           N  
ATOM    284  H   ARG A  44      71.206 125.730 119.637  1.00 64.00           H  
ATOM    285  HA  ARG A  44      70.124 123.189 118.555  1.00 64.00           H  
ATOM    286 1HB  ARG A  44      69.255 125.030 117.094  1.00 64.00           H  
ATOM    287 2HB  ARG A  44      70.913 125.494 116.745  1.00 64.00           H  
ATOM    288 1HG  ARG A  44      71.238 123.055 115.953  1.00 64.00           H  
ATOM    289 2HG  ARG A  44      69.460 122.968 115.958  1.00 64.00           H  
ATOM    290 1HD  ARG A  44      71.272 124.687 114.274  1.00 64.00           H  
ATOM    291 2HD  ARG A  44      69.987 123.566 113.765  1.00 64.00           H  
ATOM    292  HE  ARG A  44      68.352 125.181 114.409  1.00 64.00           H  
ATOM    293 1HH1 ARG A  44      71.675 126.299 114.595  1.00 64.00           H  
ATOM    294 2HH1 ARG A  44      71.235 127.992 114.578  1.00 64.00           H  
ATOM    295 1HH2 ARG A  44      67.784 127.382 114.383  1.00 64.00           H  
ATOM    296 2HH2 ARG A  44      69.033 128.605 114.458  1.00 64.00           H  
ATOM    297  N   ILE A  45      72.537 122.539 118.781  1.00 64.00           N  
ATOM    298  CA  ILE A  45      73.934 122.139 118.890  1.00 64.00           C  
ATOM    299  C   ILE A  45      74.421 121.675 117.524  1.00 64.00           C  
ATOM    300  O   ILE A  45      73.952 120.662 116.996  1.00 64.00           O  
ATOM    301  CB  ILE A  45      74.112 121.041 119.946  1.00 64.00           C  
ATOM    302  CG1 ILE A  45      75.577 120.615 120.024  1.00 64.00           C  
ATOM    303  CG2 ILE A  45      73.221 119.858 119.630  1.00 64.00           C  
ATOM    304  CD1 ILE A  45      75.835 119.504 121.015  1.00 64.00           C  
ATOM    305  H   ILE A  45      71.815 121.883 119.043  1.00 64.00           H  
ATOM    306  HA  ILE A  45      74.519 123.006 119.194  1.00 64.00           H  
ATOM    307  HB  ILE A  45      73.847 121.434 120.927  1.00 64.00           H  
ATOM    308 1HG1 ILE A  45      75.912 120.283 119.042  1.00 64.00           H  
ATOM    309 2HG1 ILE A  45      76.191 121.471 120.305  1.00 64.00           H  
ATOM    310 1HG2 ILE A  45      73.358 119.087 120.387  1.00 64.00           H  
ATOM    311 2HG2 ILE A  45      72.180 120.178 119.623  1.00 64.00           H  
ATOM    312 3HG2 ILE A  45      73.483 119.456 118.651  1.00 64.00           H  
ATOM    313 1HD1 ILE A  45      76.897 119.256 121.015  1.00 64.00           H  
ATOM    314 2HD1 ILE A  45      75.538 119.830 122.012  1.00 64.00           H  
ATOM    315 3HD1 ILE A  45      75.258 118.625 120.734  1.00 64.00           H  
ATOM    316  N   VAL A  46      75.361 122.420 116.948  1.00 64.00           N  
ATOM    317  CA  VAL A  46      75.930 122.079 115.650  1.00 64.00           C  
ATOM    318  C   VAL A  46      77.363 121.605 115.843  1.00 64.00           C  
ATOM    319  O   VAL A  46      78.305 122.404 115.817  1.00 64.00           O  
ATOM    320  CB  VAL A  46      75.864 123.274 114.684  1.00 64.00           C  
ATOM    321  CG1 VAL A  46      74.423 123.595 114.343  1.00 64.00           C  
ATOM    322  CG2 VAL A  46      76.536 124.486 115.300  1.00 64.00           C  
ATOM    323  H   VAL A  46      75.689 123.247 117.427  1.00 64.00           H  
ATOM    324  HA  VAL A  46      75.350 121.260 115.222  1.00 64.00           H  
ATOM    325  HB  VAL A  46      76.375 123.010 113.758  1.00 64.00           H  
ATOM    326 1HG1 VAL A  46      74.391 124.443 113.658  1.00 64.00           H  
ATOM    327 2HG1 VAL A  46      73.960 122.730 113.870  1.00 64.00           H  
ATOM    328 3HG1 VAL A  46      73.881 123.846 115.254  1.00 64.00           H  
ATOM    329 1HG2 VAL A  46      76.483 125.324 114.605  1.00 64.00           H  
ATOM    330 2HG2 VAL A  46      76.029 124.751 116.228  1.00 64.00           H  
ATOM    331 3HG2 VAL A  46      77.581 124.255 115.510  1.00 64.00           H  
ATOM    332  N   SER A  47      77.539 120.297 116.024  1.00 64.00           N  
ATOM    333  CA  SER A  47      78.861 119.748 116.289  1.00 64.00           C  
ATOM    334  C   SER A  47      79.722 119.656 115.040  1.00 64.00           C  
ATOM    335  O   SER A  47      80.946 119.539 115.155  1.00 64.00           O  
ATOM    336  CB  SER A  47      78.738 118.362 116.920  1.00 64.00           C  
ATOM    337  OG  SER A  47      78.669 117.363 115.920  1.00 64.00           O  
ATOM    338  H   SER A  47      76.747 119.672 115.978  1.00 64.00           H  
ATOM    339  HA  SER A  47      79.376 120.408 116.988  1.00 64.00           H  
ATOM    340 1HB  SER A  47      79.596 118.179 117.567  1.00 64.00           H  
ATOM    341 2HB  SER A  47      77.845 118.324 117.543  1.00 64.00           H  
ATOM    342  HG  SER A  47      78.283 116.592 116.342  1.00 64.00           H  
ATOM    343  N   SER A  48      79.117 119.705 113.858  1.00 64.00           N  
ATOM    344  CA  SER A  48      79.863 119.552 112.621  1.00 64.00           C  
ATOM    345  C   SER A  48      80.761 120.763 112.386  1.00 64.00           C  
ATOM    346  O   SER A  48      80.770 121.730 113.151  1.00 64.00           O  
ATOM    347  CB  SER A  48      78.906 119.360 111.450  1.00 64.00           C  
ATOM    348  OG  SER A  48      78.094 120.506 111.263  1.00 64.00           O  
ATOM    349  H   SER A  48      78.119 119.851 113.815  1.00 64.00           H  
ATOM    350  HA  SER A  48      80.496 118.668 112.706  1.00 64.00           H  
ATOM    351 1HB  SER A  48      79.476 119.164 110.542  1.00 64.00           H  
ATOM    352 2HB  SER A  48      78.276 118.491 111.634  1.00 64.00           H  
ATOM    353  HG  SER A  48      77.525 120.308 110.515  1.00 64.00           H  
ATOM    354  N   LYS A  49      81.532 120.699 111.307  1.00 64.00           N  
ATOM    355  CA  LYS A  49      82.330 121.825 110.847  1.00 64.00           C  
ATOM    356  C   LYS A  49      81.944 122.304 109.460  1.00 64.00           C  
ATOM    357  O   LYS A  49      81.975 123.510 109.208  1.00 64.00           O  
ATOM    358  CB  LYS A  49      83.821 121.463 110.840  1.00 64.00           C  
ATOM    359  CG  LYS A  49      84.365 121.008 112.179  1.00 64.00           C  
ATOM    360  CD  LYS A  49      85.882 120.893 112.130  1.00 64.00           C  
ATOM    361  CE  LYS A  49      86.463 120.531 113.488  1.00 64.00           C  
ATOM    362  NZ  LYS A  49      86.315 119.081 113.794  1.00 64.00           N  
ATOM    363  H   LYS A  49      81.561 119.832 110.790  1.00 64.00           H  
ATOM    364  HA  LYS A  49      82.178 122.660 111.532  1.00 64.00           H  
ATOM    365 1HB  LYS A  49      83.998 120.664 110.120  1.00 64.00           H  
ATOM    366 2HB  LYS A  49      84.404 122.327 110.520  1.00 64.00           H  
ATOM    367 1HG  LYS A  49      84.082 121.726 112.950  1.00 64.00           H  
ATOM    368 2HG  LYS A  49      83.937 120.039 112.435  1.00 64.00           H  
ATOM    369 1HD  LYS A  49      86.166 120.125 111.410  1.00 64.00           H  
ATOM    370 2HD  LYS A  49      86.309 121.843 111.808  1.00 64.00           H  
ATOM    371 1HE  LYS A  49      87.521 120.786 113.510  1.00 64.00           H  
ATOM    372 2HE  LYS A  49      85.957 121.104 114.265  1.00 64.00           H  
ATOM    373 1HZ  LYS A  49      86.712 118.886 114.702  1.00 64.00           H  
ATOM    374 2HZ  LYS A  49      85.335 118.835 113.796  1.00 64.00           H  
ATOM    375 3HZ  LYS A  49      86.797 118.538 113.092  1.00 64.00           H  
ATOM    376  N   TYR A  50      81.579 121.396 108.562  1.00 64.00           N  
ATOM    377  CA  TYR A  50      81.159 121.737 107.213  1.00 64.00           C  
ATOM    378  C   TYR A  50      79.646 121.933 107.195  1.00 64.00           C  
ATOM    379  O   TYR A  50      78.996 122.024 108.239  1.00 64.00           O  
ATOM    380  CB  TYR A  50      81.608 120.658 106.233  1.00 64.00           C  
ATOM    381  CG  TYR A  50      83.077 120.332 106.333  1.00 64.00           C  
ATOM    382  CD1 TYR A  50      83.994 121.293 106.721  1.00 64.00           C  
ATOM    383  CD2 TYR A  50      83.544 119.060 106.049  1.00 64.00           C  
ATOM    384  CE1 TYR A  50      85.331 121.001 106.819  1.00 64.00           C  
ATOM    385  CE2 TYR A  50      84.881 118.759 106.145  1.00 64.00           C  
ATOM    386  CZ  TYR A  50      85.769 119.733 106.530  1.00 64.00           C  
ATOM    387  OH  TYR A  50      87.107 119.442 106.628  1.00 64.00           O  
ATOM    388  H   TYR A  50      81.598 120.425 108.841  1.00 64.00           H  
ATOM    389  HA  TYR A  50      81.627 122.682 106.933  1.00 64.00           H  
ATOM    390 1HB  TYR A  50      81.040 119.744 106.412  1.00 64.00           H  
ATOM    391 2HB  TYR A  50      81.396 120.981 105.214  1.00 64.00           H  
ATOM    392  HD1 TYR A  50      83.659 122.304 106.955  1.00 64.00           H  
ATOM    393  HD2 TYR A  50      82.848 118.280 105.743  1.00 64.00           H  
ATOM    394  HE1 TYR A  50      86.036 121.773 107.126  1.00 64.00           H  
ATOM    395  HE2 TYR A  50      85.231 117.752 105.915  1.00 64.00           H  
ATOM    396  HH  TYR A  50      87.585 120.227 106.907  1.00 64.00           H  
ATOM    397  N   THR A  51      79.069 122.006 106.004  1.00 64.00           N  
ATOM    398  CA  THR A  51      77.630 122.152 105.857  1.00 64.00           C  
ATOM    399  C   THR A  51      77.216 121.406 104.596  1.00 64.00           C  
ATOM    400  O   THR A  51      77.988 120.613 104.048  1.00 64.00           O  
ATOM    401  CB  THR A  51      77.234 123.636 105.813  1.00 64.00           C  
ATOM    402  OG1 THR A  51      77.848 124.258 104.679  1.00 64.00           O  
ATOM    403  CG2 THR A  51      77.681 124.345 107.074  1.00 64.00           C  
ATOM    404  H   THR A  51      79.646 121.959 105.176  1.00 64.00           H  
ATOM    405  HA  THR A  51      77.146 121.690 106.718  1.00 64.00           H  
ATOM    406  HB  THR A  51      76.152 123.721 105.720  1.00 64.00           H  
ATOM    407  HG1 THR A  51      78.803 124.182 104.751  1.00 64.00           H  
ATOM    408 1HG2 THR A  51      77.391 125.394 107.024  1.00 64.00           H  
ATOM    409 2HG2 THR A  51      77.210 123.879 107.940  1.00 64.00           H  
ATOM    410 3HG2 THR A  51      78.764 124.273 107.167  1.00 64.00           H  
ATOM    411  N   LEU A  52      75.996 121.653 104.135  1.00 64.00           N  
ATOM    412  CA  LEU A  52      75.531 121.096 102.877  1.00 64.00           C  
ATOM    413  C   LEU A  52      75.798 122.020 101.699  1.00 64.00           C  
ATOM    414  O   LEU A  52      75.523 121.639 100.558  1.00 64.00           O  
ATOM    415  CB  LEU A  52      74.032 120.783 102.959  1.00 64.00           C  
ATOM    416  CG  LEU A  52      73.629 119.702 103.967  1.00 64.00           C  
ATOM    417  CD1 LEU A  52      72.116 119.594 104.086  1.00 64.00           C  
ATOM    418  CD2 LEU A  52      74.232 118.361 103.585  1.00 64.00           C  
ATOM    419  H   LEU A  52      75.376 122.242 104.671  1.00 64.00           H  
ATOM    420  HA  LEU A  52      76.073 120.170 102.687  1.00 64.00           H  
ATOM    421 1HB  LEU A  52      73.501 121.696 103.224  1.00 64.00           H  
ATOM    422 2HB  LEU A  52      73.690 120.461 101.975  1.00 64.00           H  
ATOM    423  HG  LEU A  52      73.986 119.979 104.959  1.00 64.00           H  
ATOM    424 1HD1 LEU A  52      71.862 118.819 104.809  1.00 64.00           H  
ATOM    425 2HD1 LEU A  52      71.708 120.548 104.420  1.00 64.00           H  
ATOM    426 3HD1 LEU A  52      71.692 119.338 103.116  1.00 64.00           H  
ATOM    427 1HD2 LEU A  52      73.934 117.607 104.314  1.00 64.00           H  
ATOM    428 2HD2 LEU A  52      73.876 118.070 102.596  1.00 64.00           H  
ATOM    429 3HD2 LEU A  52      75.319 118.442 103.570  1.00 64.00           H  
ATOM    430  N   TRP A  53      76.325 123.218 101.952  1.00 64.00           N  
ATOM    431  CA  TRP A  53      76.635 124.183 100.908  1.00 64.00           C  
ATOM    432  C   TRP A  53      78.109 124.544 100.821  1.00 64.00           C  
ATOM    433  O   TRP A  53      78.670 124.523  99.726  1.00 64.00           O  
ATOM    434  CB  TRP A  53      75.830 125.471 101.118  1.00 64.00           C  
ATOM    435  CG  TRP A  53      74.503 125.476 100.425  1.00 64.00           C  
ATOM    436  CD1 TRP A  53      74.264 125.782  99.118  1.00 64.00           C  
ATOM    437  CD2 TRP A  53      73.231 125.166 101.003  1.00 64.00           C  
ATOM    438  NE1 TRP A  53      72.924 125.679  98.845  1.00 64.00           N  
ATOM    439  CE2 TRP A  53      72.267 125.303  99.987  1.00 64.00           C  
ATOM    440  CE3 TRP A  53      72.814 124.786 102.281  1.00 64.00           C  
ATOM    441  CZ2 TRP A  53      70.912 125.072 100.209  1.00 64.00           C  
ATOM    442  CZ3 TRP A  53      71.468 124.558 102.499  1.00 64.00           C  
ATOM    443  CH2 TRP A  53      70.534 124.701 101.469  1.00 64.00           C  
ATOM    444  H   TRP A  53      76.514 123.457 102.915  1.00 64.00           H  
ATOM    445  HA  TRP A  53      76.360 123.752  99.946  1.00 64.00           H  
ATOM    446 1HB  TRP A  53      75.657 125.622 102.184  1.00 64.00           H  
ATOM    447 2HB  TRP A  53      76.405 126.323 100.756  1.00 64.00           H  
ATOM    448  HD1 TRP A  53      75.027 126.067  98.395  1.00 64.00           H  
ATOM    449  HE1 TRP A  53      72.491 125.852  97.949  1.00 64.00           H  
ATOM    450  HE3 TRP A  53      73.536 124.670 103.089  1.00 64.00           H  
ATOM    451  HZ2 TRP A  53      70.169 125.177  99.418  1.00 64.00           H  
ATOM    452  HZ3 TRP A  53      71.153 124.263 103.500  1.00 64.00           H  
ATOM    453  HH2 TRP A  53      69.481 124.513 101.678  1.00 64.00           H  
ATOM    454  N   ASN A  54      78.747 124.871 101.944  1.00 64.00           N  
ATOM    455  CA  ASN A  54      80.121 125.356 101.960  1.00 64.00           C  
ATOM    456  C   ASN A  54      81.129 124.229 102.159  1.00 64.00           C  
ATOM    457  O   ASN A  54      82.242 124.460 102.636  1.00 64.00           O  
ATOM    458  CB  ASN A  54      80.296 126.422 103.040  1.00 64.00           C  
ATOM    459  CG  ASN A  54      80.573 125.828 104.406  1.00 64.00           C  
ATOM    460  OD1 ASN A  54      80.111 124.734 104.726  1.00 64.00           O  
ATOM    461  ND2 ASN A  54      81.331 126.550 105.221  1.00 64.00           N  
ATOM    462  H   ASN A  54      78.249 124.775 102.817  1.00 64.00           H  
ATOM    463  HA  ASN A  54      80.342 125.802 100.989  1.00 64.00           H  
ATOM    464 1HB  ASN A  54      81.121 127.082 102.770  1.00 64.00           H  
ATOM    465 2HB  ASN A  54      79.395 127.032 103.098  1.00 64.00           H  
ATOM    466 1HD2 ASN A  54      81.548 126.209 106.136  1.00 64.00           H  
ATOM    467 2HD2 ASN A  54      81.686 127.435 104.921  1.00 64.00           H  
ATOM    468  N   PHE A  55      80.754 123.006 101.801  1.00 64.00           N  
ATOM    469  CA  PHE A  55      81.663 121.881 101.962  1.00 64.00           C  
ATOM    470  C   PHE A  55      82.921 122.063 101.126  1.00 64.00           C  
ATOM    471  O   PHE A  55      84.023 122.196 101.666  1.00 64.00           O  
ATOM    472  CB  PHE A  55      80.971 120.576 101.574  1.00 64.00           C  
ATOM    473  CG  PHE A  55      81.838 119.369 101.728  1.00 64.00           C  
ATOM    474  CD1 PHE A  55      82.670 118.965 100.703  1.00 64.00           C  
ATOM    475  CD2 PHE A  55      81.826 118.640 102.900  1.00 64.00           C  
ATOM    476  CE1 PHE A  55      83.470 117.857 100.844  1.00 64.00           C  
ATOM    477  CE2 PHE A  55      82.624 117.528 103.045  1.00 64.00           C  
ATOM    478  CZ  PHE A  55      83.446 117.137 102.016  1.00 64.00           C  
ATOM    479  H   PHE A  55      79.835 122.845 101.414  1.00 64.00           H  
ATOM    480  HA  PHE A  55      81.958 121.821 103.011  1.00 64.00           H  
ATOM    481 1HB  PHE A  55      80.083 120.439 102.189  1.00 64.00           H  
ATOM    482 2HB  PHE A  55      80.645 120.632 100.536  1.00 64.00           H  
ATOM    483  HD1 PHE A  55      82.688 119.537  99.775  1.00 64.00           H  
ATOM    484  HD2 PHE A  55      81.173 118.952 103.715  1.00 64.00           H  
ATOM    485  HE1 PHE A  55      84.123 117.550 100.027  1.00 64.00           H  
ATOM    486  HE2 PHE A  55      82.605 116.957 103.973  1.00 64.00           H  
ATOM    487  HZ  PHE A  55      84.077 116.256 102.129  1.00 64.00           H  
ATOM    488  N   LEU A  56      82.761 122.083  99.809  1.00 64.00           N  
ATOM    489  CA  LEU A  56      83.887 122.172  98.892  1.00 64.00           C  
ATOM    490  C   LEU A  56      84.726 123.411  99.177  1.00 64.00           C  
ATOM    491  O   LEU A  56      85.898 123.291  99.551  1.00 64.00           O  
ATOM    492  CB  LEU A  56      83.395 122.172  97.446  1.00 64.00           C  
ATOM    493  CG  LEU A  56      82.996 120.795  96.924  1.00 64.00           C  
ATOM    494  CD1 LEU A  56      82.120 120.921  95.693  1.00 64.00           C  
ATOM    495  CD2 LEU A  56      84.239 119.984  96.622  1.00 64.00           C  
ATOM    496  H   LEU A  56      81.824 122.035  99.434  1.00 64.00           H  
ATOM    497  HA  LEU A  56      84.526 121.303  99.044  1.00 64.00           H  
ATOM    498 1HB  LEU A  56      82.533 122.833  97.372  1.00 64.00           H  
ATOM    499 2HB  LEU A  56      84.186 122.568  96.810  1.00 64.00           H  
ATOM    500  HG  LEU A  56      82.402 120.278  97.678  1.00 64.00           H  
ATOM    501 1HD1 LEU A  56      81.847 119.927  95.337  1.00 64.00           H  
ATOM    502 2HD1 LEU A  56      81.216 121.476  95.945  1.00 64.00           H  
ATOM    503 3HD1 LEU A  56      82.665 121.449  94.911  1.00 64.00           H  
ATOM    504 1HD2 LEU A  56      83.950 119.000  96.250  1.00 64.00           H  
ATOM    505 2HD2 LEU A  56      84.834 120.498  95.866  1.00 64.00           H  
ATOM    506 3HD2 LEU A  56      84.829 119.869  97.532  1.00 64.00           H  
ATOM    507  N   PRO A  57      84.169 124.610  99.028  1.00 64.00           N  
ATOM    508  CA  PRO A  57      84.975 125.822  99.217  1.00 64.00           C  
ATOM    509  C   PRO A  57      85.709 125.842 100.546  1.00 64.00           C  
ATOM    510  O   PRO A  57      86.631 126.640 100.738  1.00 64.00           O  
ATOM    511  CB  PRO A  57      83.935 126.944  99.134  1.00 64.00           C  
ATOM    512  CG  PRO A  57      82.865 126.379  98.279  1.00 64.00           C  
ATOM    513  CD  PRO A  57      82.782 124.930  98.658  1.00 64.00           C  
ATOM    514  HA  PRO A  57      85.706 125.901  98.399  1.00 64.00           H  
ATOM    515 1HB  PRO A  57      83.584 127.207 100.143  1.00 64.00           H  
ATOM    516 2HB  PRO A  57      84.391 127.849  98.707  1.00 64.00           H  
ATOM    517 1HG  PRO A  57      81.918 126.910  98.455  1.00 64.00           H  
ATOM    518 2HG  PRO A  57      83.115 126.518  97.217  1.00 64.00           H  
ATOM    519 1HD  PRO A  57      82.094 124.812  99.508  1.00 64.00           H  
ATOM    520 2HD  PRO A  57      82.436 124.344  97.794  1.00 64.00           H  
ATOM    521  N   LYS A  58      85.312 124.971 101.470  1.00 64.00           N  
ATOM    522  CA  LYS A  58      85.993 124.834 102.750  1.00 64.00           C  
ATOM    523  C   LYS A  58      86.930 123.636 102.777  1.00 64.00           C  
ATOM    524  O   LYS A  58      88.106 123.776 103.122  1.00 64.00           O  
ATOM    525  CB  LYS A  58      84.970 124.721 103.885  1.00 64.00           C  
ATOM    526  CG  LYS A  58      85.460 125.267 105.214  1.00 64.00           C  
ATOM    527  CD  LYS A  58      84.296 125.552 106.148  1.00 64.00           C  
ATOM    528  CE  LYS A  58      84.730 126.388 107.338  1.00 64.00           C  
ATOM    529  NZ  LYS A  58      85.669 125.646 108.222  1.00 64.00           N  
ATOM    530  H   LYS A  58      84.512 124.387 101.274  1.00 64.00           H  
ATOM    531  HA  LYS A  58      86.603 125.723 102.914  1.00 64.00           H  
ATOM    532 1HB  LYS A  58      84.062 125.260 103.612  1.00 64.00           H  
ATOM    533 2HB  LYS A  58      84.699 123.675 104.028  1.00 64.00           H  
ATOM    534 1HG  LYS A  58      86.125 124.541 105.683  1.00 64.00           H  
ATOM    535 2HG  LYS A  58      86.017 126.188 105.046  1.00 64.00           H  
ATOM    536 1HD  LYS A  58      83.516 126.087 105.605  1.00 64.00           H  
ATOM    537 2HD  LYS A  58      83.882 124.611 106.510  1.00 64.00           H  
ATOM    538 1HE  LYS A  58      85.220 127.295 106.986  1.00 64.00           H  
ATOM    539 2HE  LYS A  58      83.854 126.677 107.919  1.00 64.00           H  
ATOM    540 1HZ  LYS A  58      85.934 126.233 109.000  1.00 64.00           H  
ATOM    541 2HZ  LYS A  58      85.217 124.811 108.569  1.00 64.00           H  
ATOM    542 3HZ  LYS A  58      86.494 125.390 107.698  1.00 64.00           H  
ATOM    543  N   ASN A  59      86.431 122.455 102.414  1.00 64.00           N  
ATOM    544  CA  ASN A  59      87.267 121.262 102.440  1.00 64.00           C  
ATOM    545  C   ASN A  59      88.513 121.452 101.588  1.00 64.00           C  
ATOM    546  O   ASN A  59      89.641 121.397 102.090  1.00 64.00           O  
ATOM    547  CB  ASN A  59      86.470 120.050 101.963  1.00 64.00           C  
ATOM    548  CG  ASN A  59      87.243 118.762 102.103  1.00 64.00           C  
ATOM    549  OD1 ASN A  59      88.104 118.638 102.971  1.00 64.00           O  
ATOM    550  ND2 ASN A  59      86.947 117.794 101.245  1.00 64.00           N  
ATOM    551  H   ASN A  59      85.469 122.375 102.117  1.00 64.00           H  
ATOM    552  HA  ASN A  59      87.590 121.088 103.468  1.00 64.00           H  
ATOM    553 1HB  ASN A  59      85.546 119.972 102.538  1.00 64.00           H  
ATOM    554 2HB  ASN A  59      86.194 120.185 100.917  1.00 64.00           H  
ATOM    555 1HD2 ASN A  59      87.429 116.919 101.293  1.00 64.00           H  
ATOM    556 2HD2 ASN A  59      86.242 117.939 100.551  1.00 64.00           H  
ATOM    557  N   LEU A  60      88.325 121.675 100.286  1.00 64.00           N  
ATOM    558  CA  LEU A  60      89.449 121.857  99.377  1.00 64.00           C  
ATOM    559  C   LEU A  60      90.495 122.793  99.965  1.00 64.00           C  
ATOM    560  O   LEU A  60      91.666 122.424 100.111  1.00 64.00           O  
ATOM    561  CB  LEU A  60      88.950 122.384  98.030  1.00 64.00           C  
ATOM    562  CG  LEU A  60      87.985 121.459  97.294  1.00 64.00           C  
ATOM    563  CD1 LEU A  60      87.891 121.853  95.837  1.00 64.00           C  
ATOM    564  CD2 LEU A  60      88.429 120.020  97.433  1.00 64.00           C  
ATOM    565  H   LEU A  60      87.385 121.719  99.920  1.00 64.00           H  
ATOM    566  HA  LEU A  60      89.929 120.891  99.223  1.00 64.00           H  
ATOM    567 1HB  LEU A  60      88.447 123.336  98.194  1.00 64.00           H  
ATOM    568 2HB  LEU A  60      89.811 122.558  97.384  1.00 64.00           H  
ATOM    569  HG  LEU A  60      86.986 121.565  97.716  1.00 64.00           H  
ATOM    570 1HD1 LEU A  60      87.199 121.185  95.323  1.00 64.00           H  
ATOM    571 2HD1 LEU A  60      87.529 122.878  95.760  1.00 64.00           H  
ATOM    572 3HD1 LEU A  60      88.875 121.779  95.376  1.00 64.00           H  
ATOM    573 1HD2 LEU A  60      87.731 119.371  96.904  1.00 64.00           H  
ATOM    574 2HD2 LEU A  60      89.426 119.904  97.008  1.00 64.00           H  
ATOM    575 3HD2 LEU A  60      88.451 119.746  98.488  1.00 64.00           H  
ATOM    576  N   PHE A  61      90.085 124.012 100.318  1.00 64.00           N  
ATOM    577  CA  PHE A  61      91.035 124.960 100.886  1.00 64.00           C  
ATOM    578  C   PHE A  61      91.767 124.356 102.074  1.00 64.00           C  
ATOM    579  O   PHE A  61      92.990 124.492 102.193  1.00 64.00           O  
ATOM    580  CB  PHE A  61      90.327 126.248 101.296  1.00 64.00           C  
ATOM    581  CG  PHE A  61      91.225 127.234 101.981  1.00 64.00           C  
ATOM    582  CD1 PHE A  61      91.487 127.132 103.335  1.00 64.00           C  
ATOM    583  CD2 PHE A  61      91.819 128.256 101.267  1.00 64.00           C  
ATOM    584  CE1 PHE A  61      92.317 128.031 103.964  1.00 64.00           C  
ATOM    585  CE2 PHE A  61      92.650 129.161 101.892  1.00 64.00           C  
ATOM    586  CZ  PHE A  61      92.899 129.047 103.243  1.00 64.00           C  
ATOM    587  H   PHE A  61      89.122 124.292 100.198  1.00 64.00           H  
ATOM    588  HA  PHE A  61      91.781 125.200 100.127  1.00 64.00           H  
ATOM    589 1HB  PHE A  61      89.903 126.727 100.414  1.00 64.00           H  
ATOM    590 2HB  PHE A  61      89.503 126.012 101.968  1.00 64.00           H  
ATOM    591  HD1 PHE A  61      91.027 126.326 103.907  1.00 64.00           H  
ATOM    592  HD2 PHE A  61      91.621 128.346 100.198  1.00 64.00           H  
ATOM    593  HE1 PHE A  61      92.512 127.937 105.032  1.00 64.00           H  
ATOM    594  HE2 PHE A  61      93.110 129.967 101.320  1.00 64.00           H  
ATOM    595  HZ  PHE A  61      93.555 129.762 103.738  1.00 64.00           H  
ATOM    596  N   GLU A  62      91.041 123.682 102.966  1.00 64.00           N  
ATOM    597  CA  GLU A  62      91.700 123.076 104.114  1.00 64.00           C  
ATOM    598  C   GLU A  62      92.644 121.956 103.715  1.00 64.00           C  
ATOM    599  O   GLU A  62      93.400 121.474 104.563  1.00 64.00           O  
ATOM    600  CB  GLU A  62      90.669 122.562 105.115  1.00 64.00           C  
ATOM    601  CG  GLU A  62      89.901 123.675 105.799  1.00 64.00           C  
ATOM    602  CD  GLU A  62      88.921 123.164 106.827  1.00 64.00           C  
ATOM    603  OE1 GLU A  62      88.766 121.930 106.941  1.00 64.00           O  
ATOM    604  OE2 GLU A  62      88.305 123.998 107.522  1.00 64.00           O  
ATOM    605  H   GLU A  62      90.041 123.582 102.863  1.00 64.00           H  
ATOM    606  HA  GLU A  62      92.311 123.836 104.603  1.00 64.00           H  
ATOM    607 1HB  GLU A  62      89.958 121.912 104.604  1.00 64.00           H  
ATOM    608 2HB  GLU A  62      91.169 121.965 105.878  1.00 64.00           H  
ATOM    609 1HG  GLU A  62      90.609 124.343 106.288  1.00 64.00           H  
ATOM    610 2HG  GLU A  62      89.364 124.249 105.045  1.00 64.00           H  
ATOM    611  N   GLN A  63      92.619 121.534 102.453  1.00 64.00           N  
ATOM    612  CA  GLN A  63      93.619 120.624 101.917  1.00 64.00           C  
ATOM    613  C   GLN A  63      94.702 121.359 101.143  1.00 64.00           C  
ATOM    614  O   GLN A  63      95.890 121.201 101.436  1.00 64.00           O  
ATOM    615  CB  GLN A  63      92.960 119.578 101.015  1.00 64.00           C  
ATOM    616  CG  GLN A  63      92.421 118.386 101.761  1.00 64.00           C  
ATOM    617  CD  GLN A  63      92.337 117.158 100.891  1.00 64.00           C  
ATOM    618  OE1 GLN A  63      91.586 117.123  99.919  1.00 64.00           O  
ATOM    619  NE2 GLN A  63      93.117 116.141 101.229  1.00 64.00           N  
ATOM    620  H   GLN A  63      91.877 121.860 101.850  1.00 64.00           H  
ATOM    621  HA  GLN A  63      94.103 120.112 102.749  1.00 64.00           H  
ATOM    622 1HB  GLN A  63      92.137 120.037 100.467  1.00 64.00           H  
ATOM    623 2HB  GLN A  63      93.684 119.222 100.282  1.00 64.00           H  
ATOM    624 1HG  GLN A  63      93.081 118.167 102.601  1.00 64.00           H  
ATOM    625 2HG  GLN A  63      91.420 118.619 102.123  1.00 64.00           H  
ATOM    626 1HE2 GLN A  63      93.104 115.299 100.688  1.00 64.00           H  
ATOM    627 2HE2 GLN A  63      93.719 116.215 102.024  1.00 64.00           H  
ATOM    628  N   PHE A  64      94.315 122.176 100.173  1.00 64.00           N  
ATOM    629  CA  PHE A  64      95.302 122.831  99.327  1.00 64.00           C  
ATOM    630  C   PHE A  64      96.106 123.873 100.053  1.00 64.00           C  
ATOM    631  O   PHE A  64      96.939 124.514  99.410  1.00 64.00           O  
ATOM    632  CB  PHE A  64      94.615 123.446  98.110  1.00 64.00           C  
ATOM    633  CG  PHE A  64      94.165 122.433  97.105  1.00 64.00           C  
ATOM    634  CD1 PHE A  64      94.775 121.197  97.035  1.00 64.00           C  
ATOM    635  CD2 PHE A  64      93.131 122.711  96.235  1.00 64.00           C  
ATOM    636  CE1 PHE A  64      94.364 120.259  96.115  1.00 64.00           C  
ATOM    637  CE2 PHE A  64      92.717 121.775  95.313  1.00 64.00           C  
ATOM    638  CZ  PHE A  64      93.334 120.548  95.254  1.00 64.00           C  
ATOM    639  H   PHE A  64      93.334 122.352 100.011  1.00 64.00           H  
ATOM    640  HA  PHE A  64      96.019 122.082  98.988  1.00 64.00           H  
ATOM    641 1HB  PHE A  64      93.746 124.018  98.433  1.00 64.00           H  
ATOM    642 2HB  PHE A  64      95.298 124.138  97.618  1.00 64.00           H  
ATOM    643  HD1 PHE A  64      95.591 120.967  97.720  1.00 64.00           H  
ATOM    644  HD2 PHE A  64      92.641 123.684  96.281  1.00 64.00           H  
ATOM    645  HE1 PHE A  64      94.856 119.288  96.071  1.00 64.00           H  
ATOM    646  HE2 PHE A  64      91.901 122.007  94.629  1.00 64.00           H  
ATOM    647  HZ  PHE A  64      93.008 119.807  94.525  1.00 64.00           H  
ATOM    648  N   ARG A  65      95.918 124.095 101.349  1.00 64.00           N  
ATOM    649  CA  ARG A  65      96.870 124.886 102.111  1.00 64.00           C  
ATOM    650  C   ARG A  65      98.070 124.064 102.547  1.00 64.00           C  
ATOM    651  O   ARG A  65      99.054 124.632 103.029  1.00 64.00           O  
ATOM    652  CB  ARG A  65      96.197 125.504 103.341  1.00 64.00           C  
ATOM    653  CG  ARG A  65      95.681 124.493 104.350  1.00 64.00           C  
ATOM    654  CD  ARG A  65      95.477 125.131 105.718  1.00 64.00           C  
ATOM    655  NE  ARG A  65      96.676 125.058 106.550  1.00 64.00           N  
ATOM    656  CZ  ARG A  65      96.898 124.118 107.464  1.00 64.00           C  
ATOM    657  NH1 ARG A  65      96.001 123.165 107.670  1.00 64.00           N  
ATOM    658  NH2 ARG A  65      98.017 124.131 108.174  1.00 64.00           N  
ATOM    659  H   ARG A  65      95.108 123.714 101.817  1.00 64.00           H  
ATOM    660  HA  ARG A  65      97.238 125.692 101.475  1.00 64.00           H  
ATOM    661 1HB  ARG A  65      96.904 126.156 103.853  1.00 64.00           H  
ATOM    662 2HB  ARG A  65      95.355 126.119 103.024  1.00 64.00           H  
ATOM    663 1HG  ARG A  65      94.726 124.093 104.008  1.00 64.00           H  
ATOM    664 2HG  ARG A  65      96.400 123.680 104.451  1.00 64.00           H  
ATOM    665 1HD  ARG A  65      95.217 126.182 105.594  1.00 64.00           H  
ATOM    666 2HD  ARG A  65      94.672 124.618 106.242  1.00 64.00           H  
ATOM    667  HE  ARG A  65      97.382 125.770 106.420  1.00 64.00           H  
ATOM    668 1HH1 ARG A  65      95.146 123.151 107.132  1.00 64.00           H  
ATOM    669 2HH1 ARG A  65      96.172 122.452 108.365  1.00 64.00           H  
ATOM    670 1HH2 ARG A  65      98.704 124.857 108.021  1.00 64.00           H  
ATOM    671 2HH2 ARG A  65      98.183 123.417 108.867  1.00 64.00           H  
ATOM    672  N   ARG A  66      98.005 122.747 102.387  1.00 64.00           N  
ATOM    673  CA  ARG A  66      99.101 121.856 102.728  1.00 64.00           C  
ATOM    674  C   ARG A  66     100.111 121.842 101.588  1.00 64.00           C  
ATOM    675  O   ARG A  66      99.729 121.886 100.416  1.00 64.00           O  
ATOM    676  CB  ARG A  66      98.566 120.453 103.000  1.00 64.00           C  
ATOM    677  CG  ARG A  66      99.620 119.435 103.343  1.00 64.00           C  
ATOM    678  CD  ARG A  66      98.977 118.134 103.772  1.00 64.00           C  
ATOM    679  NE  ARG A  66      98.287 118.256 105.050  1.00 64.00           N  
ATOM    680  CZ  ARG A  66      97.010 118.593 105.176  1.00 64.00           C  
ATOM    681  NH1 ARG A  66      96.282 118.840 104.099  1.00 64.00           N  
ATOM    682  NH2 ARG A  66      96.460 118.680 106.378  1.00 64.00           N  
ATOM    683  H   ARG A  66      97.153 122.357 102.011  1.00 64.00           H  
ATOM    684  HA  ARG A  66      99.584 122.231 103.631  1.00 64.00           H  
ATOM    685 1HB  ARG A  66      97.857 120.488 103.826  1.00 64.00           H  
ATOM    686 2HB  ARG A  66      98.029 120.092 102.123  1.00 64.00           H  
ATOM    687 1HG  ARG A  66     100.246 119.250 102.469  1.00 64.00           H  
ATOM    688 2HG  ARG A  66     100.238 119.812 104.159  1.00 64.00           H  
ATOM    689 1HD  ARG A  66      98.249 117.824 103.023  1.00 64.00           H  
ATOM    690 2HD  ARG A  66      99.743 117.366 103.873  1.00 64.00           H  
ATOM    691  HE  ARG A  66      98.818 118.071 105.891  1.00 64.00           H  
ATOM    692 1HH1 ARG A  66      96.699 118.772 103.181  1.00 64.00           H  
ATOM    693 2HH1 ARG A  66      95.310 119.097 104.194  1.00 64.00           H  
ATOM    694 1HH2 ARG A  66      97.014 118.489 107.202  1.00 64.00           H  
ATOM    695 2HH2 ARG A  66      95.489 118.937 106.471  1.00 64.00           H  
ATOM    696  N   ILE A  67     101.397 121.773 101.936  1.00 64.00           N  
ATOM    697  CA  ILE A  67     102.453 122.006 100.950  1.00 64.00           C  
ATOM    698  C   ILE A  67     102.289 121.080  99.751  1.00 64.00           C  
ATOM    699  O   ILE A  67     102.066 121.526  98.621  1.00 64.00           O  
ATOM    700  CB  ILE A  67     103.838 121.838 101.595  1.00 64.00           C  
ATOM    701  CG1 ILE A  67     103.946 122.692 102.855  1.00 64.00           C  
ATOM    702  CG2 ILE A  67     104.927 122.214 100.616  1.00 64.00           C  
ATOM    703  CD1 ILE A  67     105.344 122.768 103.412  1.00 64.00           C  
ATOM    704  H   ILE A  67     101.653 121.558 102.889  1.00 64.00           H  
ATOM    705  HA  ILE A  67     102.362 123.027 100.581  1.00 64.00           H  
ATOM    706  HB  ILE A  67     103.976 120.800 101.896  1.00 64.00           H  
ATOM    707 1HG1 ILE A  67     103.606 123.704 102.639  1.00 64.00           H  
ATOM    708 2HG1 ILE A  67     103.291 122.287 103.627  1.00 64.00           H  
ATOM    709 1HG2 ILE A  67     105.901 122.090 101.090  1.00 64.00           H  
ATOM    710 2HG2 ILE A  67     104.866 121.571  99.739  1.00 64.00           H  
ATOM    711 3HG2 ILE A  67     104.801 123.254 100.313  1.00 64.00           H  
ATOM    712 1HD1 ILE A  67     105.346 123.391 104.307  1.00 64.00           H  
ATOM    713 2HD1 ILE A  67     105.689 121.765 103.667  1.00 64.00           H  
ATOM    714 3HD1 ILE A  67     106.009 123.203 102.667  1.00 64.00           H  
ATOM    715  N   ALA A  68     102.381 119.771  99.984  1.00 64.00           N  
ATOM    716  CA  ALA A  68     102.428 118.835  98.867  1.00 64.00           C  
ATOM    717  C   ALA A  68     101.098 118.718  98.138  1.00 64.00           C  
ATOM    718  O   ALA A  68     101.079 118.276  96.986  1.00 64.00           O  
ATOM    719  CB  ALA A  68     102.879 117.457  99.346  1.00 64.00           C  
ATOM    720  H   ALA A  68     102.419 119.413 100.928  1.00 64.00           H  
ATOM    721  HA  ALA A  68     103.150 119.210  98.141  1.00 64.00           H  
ATOM    722 1HB  ALA A  68     102.909 116.770  98.500  1.00 64.00           H  
ATOM    723 2HB  ALA A  68     103.873 117.533  99.788  1.00 64.00           H  
ATOM    724 3HB  ALA A  68     102.179 117.084 100.092  1.00 64.00           H  
ATOM    725  N   ASN A  69      99.989 119.088  98.775  1.00 64.00           N  
ATOM    726  CA  ASN A  69      98.710 119.076  98.080  1.00 64.00           C  
ATOM    727  C   ASN A  69      98.460 120.366  97.322  1.00 64.00           C  
ATOM    728  O   ASN A  69      97.526 120.427  96.518  1.00 64.00           O  
ATOM    729  CB  ASN A  69      97.568 118.826  99.063  1.00 64.00           C  
ATOM    730  CG  ASN A  69      97.269 117.353  99.243  1.00 64.00           C  
ATOM    731  OD1 ASN A  69      97.339 116.575  98.294  1.00 64.00           O  
ATOM    732  ND2 ASN A  69      96.933 116.961 100.465  1.00 64.00           N  
ATOM    733  H   ASN A  69     100.021 119.380  99.741  1.00 64.00           H  
ATOM    734  HA  ASN A  69      98.722 118.268  97.347  1.00 64.00           H  
ATOM    735 1HB  ASN A  69      97.822 119.255 100.033  1.00 64.00           H  
ATOM    736 2HB  ASN A  69      96.667 119.328  98.709  1.00 64.00           H  
ATOM    737 1HD2 ASN A  69      96.725 115.999 100.642  1.00 64.00           H  
ATOM    738 2HD2 ASN A  69      96.888 117.627 101.209  1.00 64.00           H  
ATOM    739  N   PHE A  70      99.270 121.395  97.564  1.00 64.00           N  
ATOM    740  CA  PHE A  70      99.161 122.641  96.817  1.00 64.00           C  
ATOM    741  C   PHE A  70     100.166 122.671  95.676  1.00 64.00           C  
ATOM    742  O   PHE A  70      99.809 122.937  94.523  1.00 64.00           O  
ATOM    743  CB  PHE A  70      99.371 123.832  97.752  1.00 64.00           C  
ATOM    744  CG  PHE A  70      99.537 125.141  97.042  1.00 64.00           C  
ATOM    745  CD1 PHE A  70      98.485 125.706  96.350  1.00 64.00           C  
ATOM    746  CD2 PHE A  70     100.743 125.813  97.079  1.00 64.00           C  
ATOM    747  CE1 PHE A  70      98.634 126.913  95.703  1.00 64.00           C  
ATOM    748  CE2 PHE A  70     100.898 127.020  96.432  1.00 64.00           C  
ATOM    749  CZ  PHE A  70      99.841 127.570  95.743  1.00 64.00           C  
ATOM    750  H   PHE A  70      99.976 121.312  98.281  1.00 64.00           H  
ATOM    751  HA  PHE A  70      98.160 122.701  96.389  1.00 64.00           H  
ATOM    752 1HB  PHE A  70      98.521 123.919  98.427  1.00 64.00           H  
ATOM    753 2HB  PHE A  70     100.257 123.663  98.362  1.00 64.00           H  
ATOM    754  HD1 PHE A  70      97.527 125.186  96.320  1.00 64.00           H  
ATOM    755  HD2 PHE A  70     101.580 125.376  97.625  1.00 64.00           H  
ATOM    756  HE1 PHE A  70      97.795 127.347  95.160  1.00 64.00           H  
ATOM    757  HE2 PHE A  70     101.856 127.539  96.464  1.00 64.00           H  
ATOM    758  HZ  PHE A  70      99.961 128.523  95.229  1.00 64.00           H  
ATOM    759  N   TYR A  71     101.435 122.406  95.988  1.00 64.00           N  
ATOM    760  CA  TYR A  71     102.466 122.320  94.963  1.00 64.00           C  
ATOM    761  C   TYR A  71     101.980 121.529  93.758  1.00 64.00           C  
ATOM    762  O   TYR A  71     102.032 122.009  92.622  1.00 64.00           O  
ATOM    763  CB  TYR A  71     103.724 121.688  95.552  1.00 64.00           C  
ATOM    764  CG  TYR A  71     104.604 121.023  94.532  1.00 64.00           C  
ATOM    765  CD1 TYR A  71     105.454 121.766  93.733  1.00 64.00           C  
ATOM    766  CD2 TYR A  71     104.587 119.650  94.368  1.00 64.00           C  
ATOM    767  CE1 TYR A  71     106.265 121.159  92.798  1.00 64.00           C  
ATOM    768  CE2 TYR A  71     105.391 119.034  93.438  1.00 64.00           C  
ATOM    769  CZ  TYR A  71     106.229 119.792  92.656  1.00 64.00           C  
ATOM    770  OH  TYR A  71     107.032 119.178  91.725  1.00 64.00           O  
ATOM    771  H   TYR A  71     101.689 122.262  96.955  1.00 64.00           H  
ATOM    772  HA  TYR A  71     102.701 123.329  94.623  1.00 64.00           H  
ATOM    773 1HB  TYR A  71     104.312 122.453  96.061  1.00 64.00           H  
ATOM    774 2HB  TYR A  71     103.443 120.943  96.295  1.00 64.00           H  
ATOM    775  HD1 TYR A  71     105.491 122.851  93.837  1.00 64.00           H  
ATOM    776  HD2 TYR A  71     103.927 119.036  94.981  1.00 64.00           H  
ATOM    777  HE1 TYR A  71     106.928 121.762  92.178  1.00 64.00           H  
ATOM    778  HE2 TYR A  71     105.361 117.950  93.324  1.00 64.00           H  
ATOM    779  HH  TYR A  71     106.884 118.230  91.752  1.00 64.00           H  
ATOM    780  N   PHE A  72     101.484 120.315  93.991  1.00 64.00           N  
ATOM    781  CA  PHE A  72     100.949 119.516  92.898  1.00 64.00           C  
ATOM    782  C   PHE A  72      99.816 120.211  92.164  1.00 64.00           C  
ATOM    783  O   PHE A  72      99.470 119.786  91.057  1.00 64.00           O  
ATOM    784  CB  PHE A  72     100.464 118.167  93.416  1.00 64.00           C  
ATOM    785  CG  PHE A  72     101.457 117.066  93.240  1.00 64.00           C  
ATOM    786  CD1 PHE A  72     101.768 116.597  91.980  1.00 64.00           C  
ATOM    787  CD2 PHE A  72     102.084 116.504  94.333  1.00 64.00           C  
ATOM    788  CE1 PHE A  72     102.681 115.585  91.816  1.00 64.00           C  
ATOM    789  CE2 PHE A  72     102.999 115.493  94.173  1.00 64.00           C  
ATOM    790  CZ  PHE A  72     103.299 115.032  92.914  1.00 64.00           C  
ATOM    791  H   PHE A  72     101.474 119.937  94.928  1.00 64.00           H  
ATOM    792  HA  PHE A  72     101.745 119.346  92.171  1.00 64.00           H  
ATOM    793 1HB  PHE A  72     100.228 118.248  94.476  1.00 64.00           H  
ATOM    794 2HB  PHE A  72      99.548 117.887  92.898  1.00 64.00           H  
ATOM    795  HD1 PHE A  72     101.280 117.040  91.111  1.00 64.00           H  
ATOM    796  HD2 PHE A  72     101.845 116.870  95.332  1.00 64.00           H  
ATOM    797  HE1 PHE A  72     102.916 115.221  90.816  1.00 64.00           H  
ATOM    798  HE2 PHE A  72     103.487 115.055  95.044  1.00 64.00           H  
ATOM    799  HZ  PHE A  72     104.024 114.229  92.786  1.00 64.00           H  
ATOM    800  N   LEU A  73      99.223 121.253  92.744  1.00 64.00           N  
ATOM    801  CA  LEU A  73      98.226 122.021  92.010  1.00 64.00           C  
ATOM    802  C   LEU A  73      98.891 122.936  90.992  1.00 64.00           C  
ATOM    803  O   LEU A  73      98.529 122.929  89.811  1.00 64.00           O  
ATOM    804  CB  LEU A  73      97.364 122.832  92.973  1.00 64.00           C  
ATOM    805  CG  LEU A  73      96.398 123.784  92.277  1.00 64.00           C  
ATOM    806  CD1 LEU A  73      95.496 123.010  91.347  1.00 64.00           C  
ATOM    807  CD2 LEU A  73      95.587 124.549  93.295  1.00 64.00           C  
ATOM    808  H   LEU A  73      99.453 121.523  93.690  1.00 64.00           H  
ATOM    809  HA  LEU A  73      97.585 121.327  91.468  1.00 64.00           H  
ATOM    810 1HB  LEU A  73      96.792 122.143  93.591  1.00 64.00           H  
ATOM    811 2HB  LEU A  73      98.020 123.411  93.623  1.00 64.00           H  
ATOM    812  HG  LEU A  73      96.960 124.492  91.667  1.00 64.00           H  
ATOM    813 1HD1 LEU A  73      94.808 123.696  90.853  1.00 64.00           H  
ATOM    814 2HD1 LEU A  73      96.099 122.499  90.597  1.00 64.00           H  
ATOM    815 3HD1 LEU A  73      94.928 122.276  91.918  1.00 64.00           H  
ATOM    816 1HD2 LEU A  73      94.903 125.225  92.782  1.00 64.00           H  
ATOM    817 2HD2 LEU A  73      95.016 123.849  93.906  1.00 64.00           H  
ATOM    818 3HD2 LEU A  73      96.256 125.126  93.934  1.00 64.00           H  
ATOM    819  N   ILE A  74      99.868 123.729  91.436  1.00 64.00           N  
ATOM    820  CA  ILE A  74     100.640 124.561  90.514  1.00 64.00           C  
ATOM    821  C   ILE A  74     101.079 123.738  89.311  1.00 64.00           C  
ATOM    822  O   ILE A  74     100.886 124.131  88.155  1.00 64.00           O  
ATOM    823  CB  ILE A  74     101.845 125.187  91.231  1.00 64.00           C  
ATOM    824  CG1 ILE A  74     101.417 126.438  91.989  1.00 64.00           C  
ATOM    825  CG2 ILE A  74     102.930 125.521  90.237  1.00 64.00           C  
ATOM    826  CD1 ILE A  74     102.525 127.059  92.799  1.00 64.00           C  
ATOM    827  H   ILE A  74     100.082 123.759  92.423  1.00 64.00           H  
ATOM    828  HA  ILE A  74      99.998 125.362  90.151  1.00 64.00           H  
ATOM    829  HB  ILE A  74     102.239 124.483  91.963  1.00 64.00           H  
ATOM    830 1HG1 ILE A  74     101.048 127.182  91.284  1.00 64.00           H  
ATOM    831 2HG1 ILE A  74     100.596 126.192  92.663  1.00 64.00           H  
ATOM    832 1HG2 ILE A  74     103.778 125.965  90.759  1.00 64.00           H  
ATOM    833 2HG2 ILE A  74     103.252 124.612  89.730  1.00 64.00           H  
ATOM    834 3HG2 ILE A  74     102.546 126.229  89.503  1.00 64.00           H  
ATOM    835 1HD1 ILE A  74     102.149 127.944  93.312  1.00 64.00           H  
ATOM    836 2HD1 ILE A  74     102.886 126.339  93.535  1.00 64.00           H  
ATOM    837 3HD1 ILE A  74     103.343 127.344  92.138  1.00 64.00           H  
ATOM    838  N   ILE A  75     101.662 122.567  89.569  1.00 64.00           N  
ATOM    839  CA  ILE A  75     102.119 121.700  88.496  1.00 64.00           C  
ATOM    840  C   ILE A  75     100.972 121.180  87.648  1.00 64.00           C  
ATOM    841  O   ILE A  75     101.208 120.490  86.656  1.00 64.00           O  
ATOM    842  CB  ILE A  75     102.939 120.530  89.072  1.00 64.00           C  
ATOM    843  CG1 ILE A  75     104.175 121.063  89.785  1.00 64.00           C  
ATOM    844  CG2 ILE A  75     103.375 119.592  87.978  1.00 64.00           C  
ATOM    845  CD1 ILE A  75     105.007 121.966  88.926  1.00 64.00           C  
ATOM    846  H   ILE A  75     101.790 122.274  90.527  1.00 64.00           H  
ATOM    847  HA  ILE A  75     102.756 122.281  87.830  1.00 64.00           H  
ATOM    848  HB  ILE A  75     102.331 119.977  89.787  1.00 64.00           H  
ATOM    849 1HG1 ILE A  75     103.873 121.612  90.676  1.00 64.00           H  
ATOM    850 2HG1 ILE A  75     104.795 120.228  90.112  1.00 64.00           H  
ATOM    851 1HG2 ILE A  75     103.953 118.775  88.409  1.00 64.00           H  
ATOM    852 2HG2 ILE A  75     102.498 119.190  87.473  1.00 64.00           H  
ATOM    853 3HG2 ILE A  75     103.991 120.133  87.259  1.00 64.00           H  
ATOM    854 1HD1 ILE A  75     105.872 122.311  89.492  1.00 64.00           H  
ATOM    855 2HD1 ILE A  75     105.345 121.420  88.044  1.00 64.00           H  
ATOM    856 3HD1 ILE A  75     104.411 122.824  88.616  1.00 64.00           H  
ATOM    857  N   PHE A  76      99.731 121.492  88.010  1.00 64.00           N  
ATOM    858  CA  PHE A  76      98.606 121.151  87.150  1.00 64.00           C  
ATOM    859  C   PHE A  76      98.315 122.273  86.160  1.00 64.00           C  
ATOM    860  O   PHE A  76      98.303 122.051  84.946  1.00 64.00           O  
ATOM    861  CB  PHE A  76      97.364 120.840  87.983  1.00 64.00           C  
ATOM    862  CG  PHE A  76      96.201 120.385  87.165  1.00 64.00           C  
ATOM    863  CD1 PHE A  76      96.394 119.554  86.082  1.00 64.00           C  
ATOM    864  CD2 PHE A  76      94.918 120.788  87.471  1.00 64.00           C  
ATOM    865  CE1 PHE A  76      95.332 119.133  85.319  1.00 64.00           C  
ATOM    866  CE2 PHE A  76      93.850 120.369  86.710  1.00 64.00           C  
ATOM    867  CZ  PHE A  76      94.059 119.540  85.633  1.00 64.00           C  
ATOM    868  H   PHE A  76      99.556 121.968  88.884  1.00 64.00           H  
ATOM    869  HA  PHE A  76      98.868 120.263  86.573  1.00 64.00           H  
ATOM    870 1HB  PHE A  76      97.599 120.063  88.709  1.00 64.00           H  
ATOM    871 2HB  PHE A  76      97.067 121.728  88.539  1.00 64.00           H  
ATOM    872  HD1 PHE A  76      97.405 119.230  85.833  1.00 64.00           H  
ATOM    873  HD2 PHE A  76      94.754 121.446  88.325  1.00 64.00           H  
ATOM    874  HE1 PHE A  76      95.501 118.477  84.466  1.00 64.00           H  
ATOM    875  HE2 PHE A  76      92.840 120.694  86.959  1.00 64.00           H  
ATOM    876  HZ  PHE A  76      93.215 119.208  85.029  1.00 64.00           H  
ATOM    877  N   LEU A  77      98.074 123.482  86.667  1.00 64.00           N  
ATOM    878  CA  LEU A  77      97.889 124.631  85.790  1.00 64.00           C  
ATOM    879  C   LEU A  77      98.993 124.696  84.743  1.00 64.00           C  
ATOM    880  O   LEU A  77      98.729 124.759  83.538  1.00 64.00           O  
ATOM    881  CB  LEU A  77      97.854 125.914  86.615  1.00 64.00           C  
ATOM    882  CG  LEU A  77      96.737 125.999  87.646  1.00 64.00           C  
ATOM    883  CD1 LEU A  77      96.728 127.372  88.281  1.00 64.00           C  
ATOM    884  CD2 LEU A  77      95.400 125.692  87.003  1.00 64.00           C  
ATOM    885  H   LEU A  77      98.018 123.612  87.667  1.00 64.00           H  
ATOM    886  HA  LEU A  77      96.938 124.519  85.270  1.00 64.00           H  
ATOM    887 1HB  LEU A  77      98.802 126.014  87.141  1.00 64.00           H  
ATOM    888 2HB  LEU A  77      97.747 126.761  85.937  1.00 64.00           H  
ATOM    889  HG  LEU A  77      96.922 125.278  88.443  1.00 64.00           H  
ATOM    890 1HD1 LEU A  77      95.927 127.427  89.018  1.00 64.00           H  
ATOM    891 2HD1 LEU A  77      97.685 127.552  88.772  1.00 64.00           H  
ATOM    892 3HD1 LEU A  77      96.566 128.127  87.513  1.00 64.00           H  
ATOM    893 1HD2 LEU A  77      94.612 125.756  87.754  1.00 64.00           H  
ATOM    894 2HD2 LEU A  77      95.204 126.413  86.209  1.00 64.00           H  
ATOM    895 3HD2 LEU A  77      95.421 124.686  86.583  1.00 64.00           H  
ATOM    896  N   VAL A  78     100.244 124.666  85.196  1.00 64.00           N  
ATOM    897  CA  VAL A  78     101.403 124.766  84.318  1.00 64.00           C  
ATOM    898  C   VAL A  78     101.292 123.756  83.186  1.00 64.00           C  
ATOM    899  O   VAL A  78     101.860 123.955  82.107  1.00 64.00           O  
ATOM    900  CB  VAL A  78     102.707 124.565  85.107  1.00 64.00           C  
ATOM    901  CG1 VAL A  78     103.852 124.273  84.164  1.00 64.00           C  
ATOM    902  CG2 VAL A  78     103.005 125.791  85.944  1.00 64.00           C  
ATOM    903  H   VAL A  78     100.388 124.570  86.191  1.00 64.00           H  
ATOM    904  HA  VAL A  78     101.417 125.763  83.876  1.00 64.00           H  
ATOM    905  HB  VAL A  78     102.596 123.699  85.760  1.00 64.00           H  
ATOM    906 1HG1 VAL A  78     104.769 124.133  84.737  1.00 64.00           H  
ATOM    907 2HG1 VAL A  78     103.636 123.367  83.599  1.00 64.00           H  
ATOM    908 3HG1 VAL A  78     103.979 125.109  83.477  1.00 64.00           H  
ATOM    909 1HG2 VAL A  78     103.930 125.637  86.499  1.00 64.00           H  
ATOM    910 2HG2 VAL A  78     103.112 126.659  85.293  1.00 64.00           H  
ATOM    911 3HG2 VAL A  78     102.187 125.961  86.644  1.00 64.00           H  
ATOM    912  N   GLN A  79     100.559 122.669  83.416  1.00 64.00           N  
ATOM    913  CA  GLN A  79     100.347 121.667  82.383  1.00 64.00           C  
ATOM    914  C   GLN A  79      99.133 121.950  81.516  1.00 64.00           C  
ATOM    915  O   GLN A  79      99.056 121.431  80.398  1.00 64.00           O  
ATOM    916  CB  GLN A  79     100.183 120.283  83.005  1.00 64.00           C  
ATOM    917  CG  GLN A  79     101.445 119.472  83.053  1.00 64.00           C  
ATOM    918  CD  GLN A  79     101.183 118.054  83.489  1.00 64.00           C  
ATOM    919  OE1 GLN A  79     100.092 117.527  83.285  1.00 64.00           O  
ATOM    920  NE2 GLN A  79     102.177 117.427  84.101  1.00 64.00           N  
ATOM    921  H   GLN A  79     100.140 122.535  84.325  1.00 64.00           H  
ATOM    922  HA  GLN A  79     101.220 121.654  81.730  1.00 64.00           H  
ATOM    923 1HB  GLN A  79      99.811 120.384  84.025  1.00 64.00           H  
ATOM    924 2HB  GLN A  79      99.442 119.716  82.441  1.00 64.00           H  
ATOM    925 1HG  GLN A  79     101.891 119.453  82.058  1.00 64.00           H  
ATOM    926 2HG  GLN A  79     102.134 119.932  83.762  1.00 64.00           H  
ATOM    927 1HE2 GLN A  79     102.058 116.483  84.412  1.00 64.00           H  
ATOM    928 2HE2 GLN A  79     103.047 117.896  84.253  1.00 64.00           H  
ATOM    929  N   VAL A  80      98.183 122.743  82.001  1.00 64.00           N  
ATOM    930  CA  VAL A  80      96.997 123.033  81.209  1.00 64.00           C  
ATOM    931  C   VAL A  80      97.203 124.242  80.301  1.00 64.00           C  
ATOM    932  O   VAL A  80      96.587 124.323  79.235  1.00 64.00           O  
ATOM    933  CB  VAL A  80      95.779 123.235  82.121  1.00 64.00           C  
ATOM    934  CG1 VAL A  80      94.560 123.575  81.293  1.00 64.00           C  
ATOM    935  CG2 VAL A  80      95.529 121.989  82.941  1.00 64.00           C  
ATOM    936  H   VAL A  80      98.273 123.152  82.920  1.00 64.00           H  
ATOM    937  HA  VAL A  80      96.804 122.184  80.552  1.00 64.00           H  
ATOM    938  HB  VAL A  80      95.972 124.075  82.789  1.00 64.00           H  
ATOM    939 1HG1 VAL A  80      93.702 123.717  81.950  1.00 64.00           H  
ATOM    940 2HG1 VAL A  80      94.744 124.493  80.735  1.00 64.00           H  
ATOM    941 3HG1 VAL A  80      94.354 122.761  80.598  1.00 64.00           H  
ATOM    942 1HG2 VAL A  80      94.664 122.145  83.584  1.00 64.00           H  
ATOM    943 2HG2 VAL A  80      95.340 121.147  82.275  1.00 64.00           H  
ATOM    944 3HG2 VAL A  80      96.404 121.776  83.556  1.00 64.00           H  
ATOM    945  N   THR A  81      98.057 125.185  80.696  1.00 64.00           N  
ATOM    946  CA  THR A  81      98.321 126.360  79.873  1.00 64.00           C  
ATOM    947  C   THR A  81      99.545 126.159  78.984  1.00 64.00           C  
ATOM    948  O   THR A  81      99.445 126.204  77.755  1.00 64.00           O  
ATOM    949  CB  THR A  81      98.512 127.589  80.764  1.00 64.00           C  
ATOM    950  OG1 THR A  81      99.790 127.515  81.404  1.00 64.00           O  
ATOM    951  CG2 THR A  81      97.433 127.644  81.822  1.00 64.00           C  
ATOM    952  H   THR A  81      98.533 125.088  81.582  1.00 64.00           H  
ATOM    953  HA  THR A  81      97.463 126.526  79.222  1.00 64.00           H  
ATOM    954  HB  THR A  81      98.464 128.491  80.155  1.00 64.00           H  
ATOM    955  HG1 THR A  81     100.050 128.391  81.701  1.00 64.00           H  
ATOM    956 1HG2 THR A  81      97.582 128.524  82.448  1.00 64.00           H  
ATOM    957 2HG2 THR A  81      96.456 127.700  81.343  1.00 64.00           H  
ATOM    958 3HG2 THR A  81      97.483 126.748  82.439  1.00 64.00           H  
ATOM    959  N   VAL A  82     100.705 125.922  79.597  1.00 64.00           N  
ATOM    960  CA  VAL A  82     101.925 125.750  78.825  1.00 64.00           C  
ATOM    961  C   VAL A  82     101.837 124.480  77.979  1.00 64.00           C  
ATOM    962  O   VAL A  82     101.021 123.585  78.226  1.00 64.00           O  
ATOM    963  CB  VAL A  82     103.141 125.712  79.763  1.00 64.00           C  
ATOM    964  CG1 VAL A  82     104.409 125.419  78.995  1.00 64.00           C  
ATOM    965  CG2 VAL A  82     103.265 127.025  80.509  1.00 64.00           C  
ATOM    966  H   VAL A  82     100.747 125.860  80.604  1.00 64.00           H  
ATOM    967  HA  VAL A  82     102.029 126.599  78.148  1.00 64.00           H  
ATOM    968  HB  VAL A  82     103.011 124.900  80.478  1.00 64.00           H  
ATOM    969 1HG1 VAL A  82     105.255 125.398  79.683  1.00 64.00           H  
ATOM    970 2HG1 VAL A  82     104.320 124.452  78.501  1.00 64.00           H  
ATOM    971 3HG1 VAL A  82     104.570 126.196  78.248  1.00 64.00           H  
ATOM    972 1HG2 VAL A  82     104.130 126.987  81.171  1.00 64.00           H  
ATOM    973 2HG2 VAL A  82     103.390 127.839  79.795  1.00 64.00           H  
ATOM    974 3HG2 VAL A  82     102.364 127.195  81.098  1.00 64.00           H  
ATOM    975  N   ASP A  83     102.685 124.414  76.956  1.00 64.00           N  
ATOM    976  CA  ASP A  83     102.822 123.219  76.130  1.00 64.00           C  
ATOM    977  C   ASP A  83     103.936 122.370  76.729  1.00 64.00           C  
ATOM    978  O   ASP A  83     105.116 122.718  76.623  1.00 64.00           O  
ATOM    979  CB  ASP A  83     103.122 123.596  74.682  1.00 64.00           C  
ATOM    980  CG  ASP A  83     102.847 122.464  73.713  1.00 64.00           C  
ATOM    981  OD1 ASP A  83     103.064 121.294  74.091  1.00 64.00           O  
ATOM    982  OD2 ASP A  83     102.414 122.742  72.575  1.00 64.00           O  
ATOM    983  H   ASP A  83     103.252 125.224  76.748  1.00 64.00           H  
ATOM    984  HA  ASP A  83     101.881 122.670  76.157  1.00 64.00           H  
ATOM    985 1HB  ASP A  83     102.516 124.456  74.397  1.00 64.00           H  
ATOM    986 2HB  ASP A  83     104.169 123.888  74.591  1.00 64.00           H  
ATOM    987  N   THR A  84     103.569 121.261  77.354  1.00 64.00           N  
ATOM    988  CA  THR A  84     104.483 120.490  78.179  1.00 64.00           C  
ATOM    989  C   THR A  84     104.479 119.025  77.777  1.00 64.00           C  
ATOM    990  O   THR A  84     103.559 118.558  77.097  1.00 64.00           O  
ATOM    991  CB  THR A  84     104.109 120.620  79.660  1.00 64.00           C  
ATOM    992  OG1 THR A  84     102.755 120.194  79.847  1.00 64.00           O  
ATOM    993  CG2 THR A  84     104.243 122.065  80.102  1.00 64.00           C  
ATOM    994  H   THR A  84     102.616 120.945  77.249  1.00 64.00           H  
ATOM    995  HA  THR A  84     105.491 120.882  78.038  1.00 64.00           H  
ATOM    996  HB  THR A  84     104.771 119.994  80.259  1.00 64.00           H  
ATOM    997  HG1 THR A  84     102.724 119.235  79.879  1.00 64.00           H  
ATOM    998 1HG2 THR A  84     103.976 122.150  81.155  1.00 64.00           H  
ATOM    999 2HG2 THR A  84     105.272 122.395  79.961  1.00 64.00           H  
ATOM   1000 3HG2 THR A  84     103.577 122.690  79.508  1.00 64.00           H  
ATOM   1001  N   PRO A  85     105.501 118.268  78.192  1.00 64.00           N  
ATOM   1002  CA  PRO A  85     105.683 116.905  77.675  1.00 64.00           C  
ATOM   1003  C   PRO A  85     104.553 115.954  78.029  1.00 64.00           C  
ATOM   1004  O   PRO A  85     103.948 115.346  77.142  1.00 64.00           O  
ATOM   1005  CB  PRO A  85     106.996 116.457  78.330  1.00 64.00           C  
ATOM   1006  CG  PRO A  85     107.650 117.706  78.797  1.00 64.00           C  
ATOM   1007  CD  PRO A  85     106.543 118.626  79.163  1.00 64.00           C  
ATOM   1008  HA  PRO A  85     105.783 116.944  76.580  1.00 64.00           H  
ATOM   1009 1HB  PRO A  85     106.786 115.763  79.157  1.00 64.00           H  
ATOM   1010 2HB  PRO A  85     107.613 115.911  77.601  1.00 64.00           H  
ATOM   1011 1HG  PRO A  85     108.309 117.493  79.652  1.00 64.00           H  
ATOM   1012 2HG  PRO A  85     108.286 118.122  78.002  1.00 64.00           H  
ATOM   1013 1HD  PRO A  85     106.228 118.428  80.198  1.00 64.00           H  
ATOM   1014 2HD  PRO A  85     106.880 119.668  79.053  1.00 64.00           H  
ATOM   1015  N   THR A  86     104.263 115.815  79.318  1.00 64.00           N  
ATOM   1016  CA  THR A  86     103.301 114.828  79.789  1.00 64.00           C  
ATOM   1017  C   THR A  86     101.896 115.407  79.760  1.00 64.00           C  
ATOM   1018  O   THR A  86     101.655 116.490  80.298  1.00 64.00           O  
ATOM   1019  CB  THR A  86     103.640 114.377  81.206  1.00 64.00           C  
ATOM   1020  OG1 THR A  86     103.122 115.331  82.141  1.00 64.00           O  
ATOM   1021  CG2 THR A  86     105.141 114.276  81.380  1.00 64.00           C  
ATOM   1022  H   THR A  86     104.724 116.412  79.990  1.00 64.00           H  
ATOM   1023  HA  THR A  86     103.344 113.961  79.130  1.00 64.00           H  
ATOM   1024  HB  THR A  86     103.190 113.403  81.395  1.00 64.00           H  
ATOM   1025  HG1 THR A  86     102.169 115.391  82.041  1.00 64.00           H  
ATOM   1026 1HG2 THR A  86     105.369 113.953  82.396  1.00 64.00           H  
ATOM   1027 2HG2 THR A  86     105.542 113.553  80.670  1.00 64.00           H  
ATOM   1028 3HG2 THR A  86     105.594 115.250  81.200  1.00 64.00           H  
ATOM   1029  N   SER A  87     100.974 114.679  79.142  1.00 64.00           N  
ATOM   1030  CA  SER A  87      99.586 115.113  79.072  1.00 64.00           C  
ATOM   1031  C   SER A  87      99.103 115.489  80.465  1.00 64.00           C  
ATOM   1032  O   SER A  87      99.623 114.974  81.461  1.00 64.00           O  
ATOM   1033  CB  SER A  87      98.705 114.017  78.474  1.00 64.00           C  
ATOM   1034  OG  SER A  87      97.449 114.535  78.072  1.00 64.00           O  
ATOM   1035  H   SER A  87     101.239 113.805  78.710  1.00 64.00           H  
ATOM   1036  HA  SER A  87      99.530 115.992  78.428  1.00 64.00           H  
ATOM   1037 1HB  SER A  87      99.209 113.573  77.616  1.00 64.00           H  
ATOM   1038 2HB  SER A  87      98.556 113.228  79.210  1.00 64.00           H  
ATOM   1039  HG  SER A  87      96.960 113.792  77.711  1.00 64.00           H  
ATOM   1040  N   PRO A  88      98.121 116.381  80.582  1.00 64.00           N  
ATOM   1041  CA  PRO A  88      97.665 116.792  81.917  1.00 64.00           C  
ATOM   1042  C   PRO A  88      97.188 115.639  82.773  1.00 64.00           C  
ATOM   1043  O   PRO A  88      97.151 115.775  84.000  1.00 64.00           O  
ATOM   1044  CB  PRO A  88      96.523 117.772  81.616  1.00 64.00           C  
ATOM   1045  CG  PRO A  88      96.744 118.203  80.204  1.00 64.00           C  
ATOM   1046  CD  PRO A  88      97.363 117.038  79.507  1.00 64.00           C  
ATOM   1047  HA  PRO A  88      98.489 117.300  82.440  1.00 64.00           H  
ATOM   1048 1HB  PRO A  88      95.553 117.273  81.755  1.00 64.00           H  
ATOM   1049 2HB  PRO A  88      96.555 118.615  82.322  1.00 64.00           H  
ATOM   1050 1HG  PRO A  88      95.789 118.495  79.742  1.00 64.00           H  
ATOM   1051 2HG  PRO A  88      97.395 119.089  80.175  1.00 64.00           H  
ATOM   1052 1HD  PRO A  88      96.572 116.387  79.107  1.00 64.00           H  
ATOM   1053 2HD  PRO A  88      98.015 117.398  78.698  1.00 64.00           H  
ATOM   1054  N   VAL A  89      96.823 114.508  82.172  1.00 64.00           N  
ATOM   1055  CA  VAL A  89      96.301 113.390  82.951  1.00 64.00           C  
ATOM   1056  C   VAL A  89      97.325 112.934  83.981  1.00 64.00           C  
ATOM   1057  O   VAL A  89      97.001 112.730  85.155  1.00 64.00           O  
ATOM   1058  CB  VAL A  89      95.881 112.237  82.026  1.00 64.00           C  
ATOM   1059  CG1 VAL A  89      95.673 110.978  82.831  1.00 64.00           C  
ATOM   1060  CG2 VAL A  89      94.615 112.599  81.282  1.00 64.00           C  
ATOM   1061  H   VAL A  89      96.904 114.414  81.170  1.00 64.00           H  
ATOM   1062  HA  VAL A  89      95.424 113.732  83.502  1.00 64.00           H  
ATOM   1063  HB  VAL A  89      96.681 112.049  81.309  1.00 64.00           H  
ATOM   1064 1HG1 VAL A  89      95.376 110.166  82.167  1.00 64.00           H  
ATOM   1065 2HG1 VAL A  89      96.601 110.712  83.336  1.00 64.00           H  
ATOM   1066 3HG1 VAL A  89      94.891 111.145  83.571  1.00 64.00           H  
ATOM   1067 1HG2 VAL A  89      94.328 111.775  80.630  1.00 64.00           H  
ATOM   1068 2HG2 VAL A  89      93.815 112.792  81.997  1.00 64.00           H  
ATOM   1069 3HG2 VAL A  89      94.788 113.493  80.682  1.00 64.00           H  
ATOM   1070  N   THR A  90      98.575 112.787  83.567  1.00 64.00           N  
ATOM   1071  CA  THR A  90      99.551 112.189  84.473  1.00 64.00           C  
ATOM   1072  C   THR A  90      99.914 113.074  85.618  1.00 64.00           C  
ATOM   1073  O   THR A  90     100.819 112.710  86.370  1.00 64.00           O  
ATOM   1074  CB  THR A  90     100.822 111.809  83.719  1.00 64.00           C  
ATOM   1075  OG1 THR A  90     101.643 112.970  83.558  1.00 64.00           O  
ATOM   1076  CG2 THR A  90     100.483 111.234  82.357  1.00 64.00           C  
ATOM   1077  H   THR A  90      98.871 113.076  82.646  1.00 64.00           H  
ATOM   1078  HA  THR A  90      99.118 111.285  84.901  1.00 64.00           H  
ATOM   1079  HB  THR A  90     101.377 111.066  84.292  1.00 64.00           H  
ATOM   1080  HG1 THR A  90     102.125 113.136  84.372  1.00 64.00           H  
ATOM   1081 1HG2 THR A  90     101.402 110.969  81.835  1.00 64.00           H  
ATOM   1082 2HG2 THR A  90      99.866 110.344  82.481  1.00 64.00           H  
ATOM   1083 3HG2 THR A  90      99.937 111.975  81.775  1.00 64.00           H  
ATOM   1084  N   SER A  91      99.290 114.229  85.806  1.00 64.00           N  
ATOM   1085  CA  SER A  91      99.511 115.005  87.015  1.00 64.00           C  
ATOM   1086  C   SER A  91      98.231 115.563  87.613  1.00 64.00           C  
ATOM   1087  O   SER A  91      98.297 116.213  88.659  1.00 64.00           O  
ATOM   1088  CB  SER A  91     100.483 116.160  86.748  1.00 64.00           C  
ATOM   1089  OG  SER A  91     100.645 116.945  87.914  1.00 64.00           O  
ATOM   1090  H   SER A  91      98.653 114.580  85.106  1.00 64.00           H  
ATOM   1091  HA  SER A  91      99.949 114.351  87.771  1.00 64.00           H  
ATOM   1092 1HB  SER A  91     101.446 115.759  86.432  1.00 64.00           H  
ATOM   1093 2HB  SER A  91     100.102 116.776  85.934  1.00 64.00           H  
ATOM   1094  HG  SER A  91      99.771 117.278  88.132  1.00 64.00           H  
ATOM   1095  N   GLY A  92      97.080 115.336  86.993  1.00 64.00           N  
ATOM   1096  CA  GLY A  92      95.828 115.810  87.538  1.00 64.00           C  
ATOM   1097  C   GLY A  92      94.999 114.680  88.101  1.00 64.00           C  
ATOM   1098  O   GLY A  92      94.165 114.890  88.985  1.00 64.00           O  
ATOM   1099  H   GLY A  92      97.075 114.823  86.123  1.00 64.00           H  
ATOM   1100 1HA  GLY A  92      96.026 116.540  88.323  1.00 64.00           H  
ATOM   1101 2HA  GLY A  92      95.263 116.321  86.759  1.00 64.00           H  
ATOM   1102  N   LEU A  93      95.217 113.476  87.596  1.00 64.00           N  
ATOM   1103  CA  LEU A  93      94.516 112.315  88.119  1.00 64.00           C  
ATOM   1104  C   LEU A  93      95.110 111.929  89.469  1.00 64.00           C  
ATOM   1105  O   LEU A  93      94.386 111.871  90.469  1.00 64.00           O  
ATOM   1106  CB  LEU A  93      94.581 111.152  87.134  1.00 64.00           C  
ATOM   1107  CG  LEU A  93      93.676 109.975  87.480  1.00 64.00           C  
ATOM   1108  CD1 LEU A  93      93.268 109.248  86.219  1.00 64.00           C  
ATOM   1109  CD2 LEU A  93      94.376 109.034  88.436  1.00 64.00           C  
ATOM   1110  H   LEU A  93      95.875 113.354  86.840  1.00 64.00           H  
ATOM   1111  HA  LEU A  93      93.471 112.581  88.270  1.00 64.00           H  
ATOM   1112 1HB  LEU A  93      94.303 111.517  86.147  1.00 64.00           H  
ATOM   1113 2HB  LEU A  93      95.609 110.791  87.089  1.00 64.00           H  
ATOM   1114  HG  LEU A  93      92.764 110.343  87.949  1.00 64.00           H  
ATOM   1115 1HD1 LEU A  93      92.622 108.409  86.476  1.00 64.00           H  
ATOM   1116 2HD1 LEU A  93      92.730 109.932  85.563  1.00 64.00           H  
ATOM   1117 3HD1 LEU A  93      94.157 108.878  85.709  1.00 64.00           H  
ATOM   1118 1HD2 LEU A  93      93.716 108.199  88.674  1.00 64.00           H  
ATOM   1119 2HD2 LEU A  93      95.287 108.656  87.972  1.00 64.00           H  
ATOM   1120 3HD2 LEU A  93      94.630 109.568  89.352  1.00 64.00           H  
ATOM   1121  N   PRO A  94      96.414 111.673  89.549  1.00 64.00           N  
ATOM   1122  CA  PRO A  94      97.012 111.304  90.838  1.00 64.00           C  
ATOM   1123  C   PRO A  94      96.957 112.439  91.844  1.00 64.00           C  
ATOM   1124  O   PRO A  94      97.455 112.308  92.965  1.00 64.00           O  
ATOM   1125  CB  PRO A  94      98.459 110.955  90.471  1.00 64.00           C  
ATOM   1126  CG  PRO A  94      98.434 110.697  89.007  1.00 64.00           C  
ATOM   1127  CD  PRO A  94      97.398 111.624  88.461  1.00 64.00           C  
ATOM   1128  HA  PRO A  94      96.488 110.425  91.241  1.00 64.00           H  
ATOM   1129 1HB  PRO A  94      99.126 111.787  90.739  1.00 64.00           H  
ATOM   1130 2HB  PRO A  94      98.792 110.078  91.046  1.00 64.00           H  
ATOM   1131 1HG  PRO A  94      99.427 110.881  88.572  1.00 64.00           H  
ATOM   1132 2HG  PRO A  94      98.192 109.642  88.811  1.00 64.00           H  
ATOM   1133 1HD  PRO A  94      97.850 112.608  88.270  1.00 64.00           H  
ATOM   1134 2HD  PRO A  94      96.980 111.203  87.535  1.00 64.00           H  
ATOM   1135  N   LEU A  95      96.371 113.564  91.446  1.00 64.00           N  
ATOM   1136  CA  LEU A  95      96.077 114.656  92.359  1.00 64.00           C  
ATOM   1137  C   LEU A  95      94.591 114.863  92.575  1.00 64.00           C  
ATOM   1138  O   LEU A  95      94.192 115.295  93.656  1.00 64.00           O  
ATOM   1139  CB  LEU A  95      96.687 115.962  91.848  1.00 64.00           C  
ATOM   1140  CG  LEU A  95      96.429 117.167  92.743  1.00 64.00           C  
ATOM   1141  CD1 LEU A  95      96.609 116.766  94.185  1.00 64.00           C  
ATOM   1142  CD2 LEU A  95      97.368 118.295  92.381  1.00 64.00           C  
ATOM   1143  H   LEU A  95      96.123 113.657  90.471  1.00 64.00           H  
ATOM   1144  HA  LEU A  95      96.516 114.423  93.329  1.00 64.00           H  
ATOM   1145 1HB  LEU A  95      97.763 115.829  91.752  1.00 64.00           H  
ATOM   1146 2HB  LEU A  95      96.279 116.173  90.860  1.00 64.00           H  
ATOM   1147  HG  LEU A  95      95.400 117.503  92.613  1.00 64.00           H  
ATOM   1148 1HD1 LEU A  95      96.425 117.627  94.828  1.00 64.00           H  
ATOM   1149 2HD1 LEU A  95      95.904 115.972  94.433  1.00 64.00           H  
ATOM   1150 3HD1 LEU A  95      97.627 116.410  94.339  1.00 64.00           H  
ATOM   1151 1HD2 LEU A  95      97.174 119.152  93.027  1.00 64.00           H  
ATOM   1152 2HD2 LEU A  95      98.399 117.967  92.514  1.00 64.00           H  
ATOM   1153 3HD2 LEU A  95      97.209 118.581  91.341  1.00 64.00           H  
ATOM   1154  N   PHE A  96      93.766 114.576  91.569  1.00 64.00           N  
ATOM   1155  CA  PHE A  96      92.325 114.574  91.763  1.00 64.00           C  
ATOM   1156  C   PHE A  96      91.861 113.353  92.536  1.00 64.00           C  
ATOM   1157  O   PHE A  96      90.789 113.389  93.145  1.00 64.00           O  
ATOM   1158  CB  PHE A  96      91.614 114.635  90.414  1.00 64.00           C  
ATOM   1159  CG  PHE A  96      90.211 114.107  90.443  1.00 64.00           C  
ATOM   1160  CD1 PHE A  96      89.165 114.909  90.855  1.00 64.00           C  
ATOM   1161  CD2 PHE A  96      89.939 112.808  90.056  1.00 64.00           C  
ATOM   1162  CE1 PHE A  96      87.873 114.427  90.879  1.00 64.00           C  
ATOM   1163  CE2 PHE A  96      88.652 112.320  90.079  1.00 64.00           C  
ATOM   1164  CZ  PHE A  96      87.617 113.130  90.491  1.00 64.00           C  
ATOM   1165  H   PHE A  96      94.140 114.356  90.657  1.00 64.00           H  
ATOM   1166  HA  PHE A  96      92.053 115.456  92.345  1.00 64.00           H  
ATOM   1167 1HB  PHE A  96      91.581 115.667  90.067  1.00 64.00           H  
ATOM   1168 2HB  PHE A  96      92.178 114.061  89.680  1.00 64.00           H  
ATOM   1169  HD1 PHE A  96      89.370 115.935  91.163  1.00 64.00           H  
ATOM   1170  HD2 PHE A  96      90.759 112.167  89.730  1.00 64.00           H  
ATOM   1171  HE1 PHE A  96      87.057 115.072  91.204  1.00 64.00           H  
ATOM   1172  HE2 PHE A  96      88.451 111.294  89.772  1.00 64.00           H  
ATOM   1173  HZ  PHE A  96      86.598 112.745  90.511  1.00 64.00           H  
ATOM   1174  N   PHE A  97      92.644 112.277  92.529  1.00 64.00           N  
ATOM   1175  CA  PHE A  97      92.272 111.082  93.275  1.00 64.00           C  
ATOM   1176  C   PHE A  97      92.606 111.231  94.754  1.00 64.00           C  
ATOM   1177  O   PHE A  97      91.736 111.072  95.616  1.00 64.00           O  
ATOM   1178  CB  PHE A  97      92.968 109.858  92.685  1.00 64.00           C  
ATOM   1179  CG  PHE A  97      92.832 108.630  93.522  1.00 64.00           C  
ATOM   1180  CD1 PHE A  97      91.741 107.799  93.373  1.00 64.00           C  
ATOM   1181  CD2 PHE A  97      93.791 108.307  94.461  1.00 64.00           C  
ATOM   1182  CE1 PHE A  97      91.612 106.666  94.143  1.00 64.00           C  
ATOM   1183  CE2 PHE A  97      93.667 107.174  95.232  1.00 64.00           C  
ATOM   1184  CZ  PHE A  97      92.576 106.353  95.074  1.00 64.00           C  
ATOM   1185  H   PHE A  97      93.507 112.280  92.004  1.00 64.00           H  
ATOM   1186  HA  PHE A  97      91.193 110.946  93.195  1.00 64.00           H  
ATOM   1187 1HB  PHE A  97      92.557 109.646  91.699  1.00 64.00           H  
ATOM   1188 2HB  PHE A  97      94.029 110.069  92.558  1.00 64.00           H  
ATOM   1189  HD1 PHE A  97      90.978 108.049  92.635  1.00 64.00           H  
ATOM   1190  HD2 PHE A  97      94.656 108.959  94.586  1.00 64.00           H  
ATOM   1191  HE1 PHE A  97      90.746 106.017  94.015  1.00 64.00           H  
ATOM   1192  HE2 PHE A  97      94.432 106.927  95.968  1.00 64.00           H  
ATOM   1193  HZ  PHE A  97      92.474 105.458  95.685  1.00 64.00           H  
ATOM   1194  N   VAL A  98      93.863 111.542  95.067  1.00 64.00           N  
ATOM   1195  CA  VAL A  98      94.299 111.725  96.447  1.00 64.00           C  
ATOM   1196  C   VAL A  98      93.392 112.714  97.165  1.00 64.00           C  
ATOM   1197  O   VAL A  98      93.306 112.708  98.396  1.00 64.00           O  
ATOM   1198  CB  VAL A  98      95.762 112.189  96.510  1.00 64.00           C  
ATOM   1199  CG1 VAL A  98      96.036 112.879  97.826  1.00 64.00           C  
ATOM   1200  CG2 VAL A  98      96.692 111.007  96.336  1.00 64.00           C  
ATOM   1201  H   VAL A  98      94.534 111.654  94.320  1.00 64.00           H  
ATOM   1202  HA  VAL A  98      94.221 110.768  96.964  1.00 64.00           H  
ATOM   1203  HB  VAL A  98      95.940 112.910  95.712  1.00 64.00           H  
ATOM   1204 1HG1 VAL A  98      97.077 113.203  97.857  1.00 64.00           H  
ATOM   1205 2HG1 VAL A  98      95.383 113.746  97.925  1.00 64.00           H  
ATOM   1206 3HG1 VAL A  98      95.848 112.186  98.646  1.00 64.00           H  
ATOM   1207 1HG2 VAL A  98      97.726 111.348  96.382  1.00 64.00           H  
ATOM   1208 2HG2 VAL A  98      96.513 110.283  97.131  1.00 64.00           H  
ATOM   1209 3HG2 VAL A  98      96.507 110.538  95.369  1.00 64.00           H  
ATOM   1210  N   ILE A  99      92.710 113.569  96.407  1.00 64.00           N  
ATOM   1211  CA  ILE A  99      91.726 114.464  97.006  1.00 64.00           C  
ATOM   1212  C   ILE A  99      90.407 113.738  97.227  1.00 64.00           C  
ATOM   1213  O   ILE A  99      89.912 113.648  98.356  1.00 64.00           O  
ATOM   1214  CB  ILE A  99      91.539 115.716  96.134  1.00 64.00           C  
ATOM   1215  CG1 ILE A  99      92.799 116.570  96.168  1.00 64.00           C  
ATOM   1216  CG2 ILE A  99      90.352 116.513  96.615  1.00 64.00           C  
ATOM   1217  CD1 ILE A  99      93.176 117.000  97.547  1.00 64.00           C  
ATOM   1218  H   ILE A  99      92.867 113.607  95.410  1.00 64.00           H  
ATOM   1219  HA  ILE A  99      92.090 114.772  97.985  1.00 64.00           H  
ATOM   1220  HB  ILE A  99      91.372 115.417  95.100  1.00 64.00           H  
ATOM   1221 1HG1 ILE A  99      93.629 116.011  95.738  1.00 64.00           H  
ATOM   1222 2HG1 ILE A  99      92.653 117.459  95.555  1.00 64.00           H  
ATOM   1223 1HG2 ILE A  99      90.230 117.397  95.990  1.00 64.00           H  
ATOM   1224 2HG2 ILE A  99      89.454 115.900  96.555  1.00 64.00           H  
ATOM   1225 3HG2 ILE A  99      90.514 116.819  97.649  1.00 64.00           H  
ATOM   1226 1HD1 ILE A  99      94.082 117.606  97.505  1.00 64.00           H  
ATOM   1227 2HD1 ILE A  99      92.366 117.588  97.979  1.00 64.00           H  
ATOM   1228 3HD1 ILE A  99      93.357 116.122  98.165  1.00 64.00           H  
ATOM   1229  N   THR A 100      89.821 113.204  96.157  1.00 64.00           N  
ATOM   1230  CA  THR A 100      88.525 112.548  96.265  1.00 64.00           C  
ATOM   1231  C   THR A 100      88.515 111.423  97.289  1.00 64.00           C  
ATOM   1232  O   THR A 100      87.441 111.064  97.779  1.00 64.00           O  
ATOM   1233  CB  THR A 100      88.098 112.011  94.904  1.00 64.00           C  
ATOM   1234  OG1 THR A 100      87.652 113.098  94.086  1.00 64.00           O  
ATOM   1235  CG2 THR A 100      86.976 111.001  95.052  1.00 64.00           C  
ATOM   1236  H   THR A 100      90.275 113.251  95.256  1.00 64.00           H  
ATOM   1237  HA  THR A 100      87.792 113.283  96.600  1.00 64.00           H  
ATOM   1238  HB  THR A 100      88.948 111.530  94.420  1.00 64.00           H  
ATOM   1239  HG1 THR A 100      88.413 113.553  93.716  1.00 64.00           H  
ATOM   1240 1HG2 THR A 100      86.688 110.631  94.068  1.00 64.00           H  
ATOM   1241 2HG2 THR A 100      87.315 110.169  95.668  1.00 64.00           H  
ATOM   1242 3HG2 THR A 100      86.118 111.477  95.526  1.00 64.00           H  
ATOM   1243  N   VAL A 101      89.676 110.865  97.640  1.00 64.00           N  
ATOM   1244  CA  VAL A 101      89.712 109.831  98.670  1.00 64.00           C  
ATOM   1245  C   VAL A 101      89.954 110.405 100.054  1.00 64.00           C  
ATOM   1246  O   VAL A 101      89.734 109.704 101.053  1.00 64.00           O  
ATOM   1247  CB  VAL A 101      90.779 108.767  98.355  1.00 64.00           C  
ATOM   1248  CG1 VAL A 101      90.953 107.833  99.528  1.00 64.00           C  
ATOM   1249  CG2 VAL A 101      90.383 107.982  97.122  1.00 64.00           C  
ATOM   1250  H   VAL A 101      90.539 111.150  97.199  1.00 64.00           H  
ATOM   1251  HA  VAL A 101      88.739 109.340  98.702  1.00 64.00           H  
ATOM   1252  HB  VAL A 101      91.733 109.264  98.177  1.00 64.00           H  
ATOM   1253 1HG1 VAL A 101      91.711 107.087  99.289  1.00 64.00           H  
ATOM   1254 2HG1 VAL A 101      91.267 108.402 100.403  1.00 64.00           H  
ATOM   1255 3HG1 VAL A 101      90.007 107.334  99.739  1.00 64.00           H  
ATOM   1256 1HG2 VAL A 101      91.145 107.233  96.908  1.00 64.00           H  
ATOM   1257 2HG2 VAL A 101      89.427 107.488  97.296  1.00 64.00           H  
ATOM   1258 3HG2 VAL A 101      90.292 108.660  96.273  1.00 64.00           H  
ATOM   1259  N   THR A 102      90.385 111.658 100.154  1.00 64.00           N  
ATOM   1260  CA  THR A 102      90.423 112.324 101.447  1.00 64.00           C  
ATOM   1261  C   THR A 102      89.139 113.099 101.703  1.00 64.00           C  
ATOM   1262  O   THR A 102      88.604 113.070 102.814  1.00 64.00           O  
ATOM   1263  CB  THR A 102      91.627 113.259 101.537  1.00 64.00           C  
ATOM   1264  OG1 THR A 102      92.827 112.482 101.601  1.00 64.00           O  
ATOM   1265  CG2 THR A 102      91.527 114.115 102.779  1.00 64.00           C  
ATOM   1266  H   THR A 102      90.691 112.160  99.333  1.00 64.00           H  
ATOM   1267  HA  THR A 102      90.514 111.565 102.224  1.00 64.00           H  
ATOM   1268  HB  THR A 102      91.656 113.901 100.656  1.00 64.00           H  
ATOM   1269  HG1 THR A 102      93.066 112.190 100.718  1.00 64.00           H  
ATOM   1270 1HG2 THR A 102      92.390 114.779 102.834  1.00 64.00           H  
ATOM   1271 2HG2 THR A 102      90.614 114.709 102.739  1.00 64.00           H  
ATOM   1272 3HG2 THR A 102      91.505 113.476 103.660  1.00 64.00           H  
ATOM   1273  N   ALA A 103      88.633 113.796 100.686  1.00 64.00           N  
ATOM   1274  CA  ALA A 103      87.383 114.528 100.849  1.00 64.00           C  
ATOM   1275  C   ALA A 103      86.272 113.609 101.334  1.00 64.00           C  
ATOM   1276  O   ALA A 103      85.588 113.909 102.318  1.00 64.00           O  
ATOM   1277  CB  ALA A 103      86.990 115.202  99.537  1.00 64.00           C  
ATOM   1278  H   ALA A 103      89.108 113.825  99.795  1.00 64.00           H  
ATOM   1279  HA  ALA A 103      87.536 115.295 101.609  1.00 64.00           H  
ATOM   1280 1HB  ALA A 103      86.055 115.745  99.673  1.00 64.00           H  
ATOM   1281 2HB  ALA A 103      87.773 115.898  99.236  1.00 64.00           H  
ATOM   1282 3HB  ALA A 103      86.861 114.446  98.764  1.00 64.00           H  
ATOM   1283  N   ILE A 104      86.081 112.478 100.660  1.00 64.00           N  
ATOM   1284  CA  ILE A 104      85.014 111.556 101.026  1.00 64.00           C  
ATOM   1285  C   ILE A 104      85.144 111.180 102.493  1.00 64.00           C  
ATOM   1286  O   ILE A 104      84.253 111.469 103.299  1.00 64.00           O  
ATOM   1287  CB  ILE A 104      85.030 110.298 100.143  1.00 64.00           C  
ATOM   1288  CG1 ILE A 104      84.362 110.576  98.801  1.00 64.00           C  
ATOM   1289  CG2 ILE A 104      84.343 109.149 100.850  1.00 64.00           C  
ATOM   1290  CD1 ILE A 104      84.422 109.406  97.852  1.00 64.00           C  
ATOM   1291  H   ILE A 104      86.683 112.250  99.881  1.00 64.00           H  
ATOM   1292  HA  ILE A 104      84.058 112.059 100.883  1.00 64.00           H  
ATOM   1293  HB  ILE A 104      86.061 110.017  99.928  1.00 64.00           H  
ATOM   1294 1HG1 ILE A 104      83.317 110.838  98.962  1.00 64.00           H  
ATOM   1295 2HG1 ILE A 104      84.843 111.431  98.325  1.00 64.00           H  
ATOM   1296 1HG2 ILE A 104      84.362 108.266 100.212  1.00 64.00           H  
ATOM   1297 2HG2 ILE A 104      84.862 108.934 101.783  1.00 64.00           H  
ATOM   1298 3HG2 ILE A 104      83.309 109.420 101.064  1.00 64.00           H  
ATOM   1299 1HD1 ILE A 104      83.929 109.671  96.916  1.00 64.00           H  
ATOM   1300 2HD1 ILE A 104      85.464 109.151  97.654  1.00 64.00           H  
ATOM   1301 3HD1 ILE A 104      83.917 108.550  98.298  1.00 64.00           H  
ATOM   1302  N   LYS A 105      86.256 110.542 102.856  1.00 64.00           N  
ATOM   1303  CA  LYS A 105      86.471 110.177 104.251  1.00 64.00           C  
ATOM   1304  C   LYS A 105      86.334 111.394 105.153  1.00 64.00           C  
ATOM   1305  O   LYS A 105      85.461 111.447 106.025  1.00 64.00           O  
ATOM   1306  CB  LYS A 105      87.845 109.536 104.423  1.00 64.00           C  
ATOM   1307  CG  LYS A 105      88.122 109.077 105.839  1.00 64.00           C  
ATOM   1308  CD  LYS A 105      89.488 108.437 105.954  1.00 64.00           C  
ATOM   1309  CE  LYS A 105      90.574 109.489 105.979  1.00 64.00           C  
ATOM   1310  NZ  LYS A 105      90.511 110.304 107.222  1.00 64.00           N  
ATOM   1311  H   LYS A 105      86.960 110.305 102.171  1.00 64.00           H  
ATOM   1312  HA  LYS A 105      85.708 109.454 104.541  1.00 64.00           H  
ATOM   1313 1HB  LYS A 105      87.931 108.675 103.759  1.00 64.00           H  
ATOM   1314 2HB  LYS A 105      88.618 110.249 104.135  1.00 64.00           H  
ATOM   1315 1HG  LYS A 105      88.073 109.932 106.515  1.00 64.00           H  
ATOM   1316 2HG  LYS A 105      87.365 108.354 106.141  1.00 64.00           H  
ATOM   1317 1HD  LYS A 105      89.537 107.846 106.870  1.00 64.00           H  
ATOM   1318 2HD  LYS A 105      89.651 107.773 105.105  1.00 64.00           H  
ATOM   1319 1HE  LYS A 105      91.549 109.007 105.918  1.00 64.00           H  
ATOM   1320 2HE  LYS A 105      90.464 110.146 105.117  1.00 64.00           H  
ATOM   1321 1HZ  LYS A 105      91.247 110.996 107.209  1.00 64.00           H  
ATOM   1322 2HZ  LYS A 105      89.614 110.767 107.277  1.00 64.00           H  
ATOM   1323 3HZ  LYS A 105      90.629 109.703 108.025  1.00 64.00           H  
ATOM   1324  N   GLN A 106      87.188 112.395 104.947  1.00 64.00           N  
ATOM   1325  CA  GLN A 106      87.119 113.606 105.751  1.00 64.00           C  
ATOM   1326  C   GLN A 106      85.771 114.299 105.640  1.00 64.00           C  
ATOM   1327  O   GLN A 106      85.442 115.115 106.506  1.00 64.00           O  
ATOM   1328  CB  GLN A 106      88.238 114.558 105.337  1.00 64.00           C  
ATOM   1329  CG  GLN A 106      88.425 115.755 106.242  1.00 64.00           C  
ATOM   1330  CD  GLN A 106      89.609 116.606 105.828  1.00 64.00           C  
ATOM   1331  OE1 GLN A 106      90.340 116.261 104.902  1.00 64.00           O  
ATOM   1332  NE2 GLN A 106      89.805 117.724 106.513  1.00 64.00           N  
ATOM   1333  H   GLN A 106      87.894 112.321 104.228  1.00 64.00           H  
ATOM   1334  HA  GLN A 106      87.251 113.334 106.798  1.00 64.00           H  
ATOM   1335 1HB  GLN A 106      89.184 114.017 105.307  1.00 64.00           H  
ATOM   1336 2HB  GLN A 106      88.044 114.933 104.332  1.00 64.00           H  
ATOM   1337 1HG  GLN A 106      87.527 116.372 106.202  1.00 64.00           H  
ATOM   1338 2HG  GLN A 106      88.592 115.405 107.261  1.00 64.00           H  
ATOM   1339 1HE2 GLN A 106      90.572 118.325 106.283  1.00 64.00           H  
ATOM   1340 2HE2 GLN A 106      89.187 117.968 107.260  1.00 64.00           H  
ATOM   1341  N   GLY A 107      84.995 114.008 104.600  1.00 64.00           N  
ATOM   1342  CA  GLY A 107      83.646 114.526 104.497  1.00 64.00           C  
ATOM   1343  C   GLY A 107      82.620 113.639 105.168  1.00 64.00           C  
ATOM   1344  O   GLY A 107      81.897 114.081 106.065  1.00 64.00           O  
ATOM   1345  H   GLY A 107      85.351 113.414 103.865  1.00 64.00           H  
ATOM   1346 1HA  GLY A 107      83.602 115.518 104.948  1.00 64.00           H  
ATOM   1347 2HA  GLY A 107      83.379 114.639 103.447  1.00 64.00           H  
ATOM   1348  N   TYR A 108      82.553 112.375 104.745  1.00 64.00           N  
ATOM   1349  CA  TYR A 108      81.628 111.431 105.363  1.00 64.00           C  
ATOM   1350  C   TYR A 108      81.859 111.334 106.862  1.00 64.00           C  
ATOM   1351  O   TYR A 108      80.927 111.486 107.659  1.00 64.00           O  
ATOM   1352  CB  TYR A 108      81.771 110.053 104.726  1.00 64.00           C  
ATOM   1353  CG  TYR A 108      80.902 109.013 105.383  1.00 64.00           C  
ATOM   1354  CD1 TYR A 108      79.547 108.939 105.104  1.00 64.00           C  
ATOM   1355  CD2 TYR A 108      81.432 108.120 106.302  1.00 64.00           C  
ATOM   1356  CE1 TYR A 108      78.744 107.990 105.709  1.00 64.00           C  
ATOM   1357  CE2 TYR A 108      80.640 107.170 106.913  1.00 64.00           C  
ATOM   1358  CZ  TYR A 108      79.296 107.108 106.614  1.00 64.00           C  
ATOM   1359  OH  TYR A 108      78.502 106.162 107.221  1.00 64.00           O  
ATOM   1360  H   TYR A 108      83.145 112.061 103.990  1.00 64.00           H  
ATOM   1361  HA  TYR A 108      80.610 111.787 105.200  1.00 64.00           H  
ATOM   1362 1HB  TYR A 108      81.508 110.112 103.669  1.00 64.00           H  
ATOM   1363 2HB  TYR A 108      82.810 109.730 104.787  1.00 64.00           H  
ATOM   1364  HD1 TYR A 108      79.097 109.636 104.397  1.00 64.00           H  
ATOM   1365  HD2 TYR A 108      82.492 108.162 106.554  1.00 64.00           H  
ATOM   1366  HE1 TYR A 108      77.680 107.948 105.476  1.00 64.00           H  
ATOM   1367  HE2 TYR A 108      81.078 106.474 107.629  1.00 64.00           H  
ATOM   1368  HH  TYR A 108      77.600 106.253 106.906  1.00 64.00           H  
ATOM   1369  N   GLU A 109      83.102 111.080 107.263  1.00 64.00           N  
ATOM   1370  CA  GLU A 109      83.451 110.962 108.672  1.00 64.00           C  
ATOM   1371  C   GLU A 109      82.898 112.144 109.455  1.00 64.00           C  
ATOM   1372  O   GLU A 109      82.690 112.050 110.668  1.00 64.00           O  
ATOM   1373  CB  GLU A 109      84.968 110.860 108.838  1.00 64.00           C  
ATOM   1374  CG  GLU A 109      85.435 110.748 110.271  1.00 64.00           C  
ATOM   1375  CD  GLU A 109      85.610 112.099 110.923  1.00 64.00           C  
ATOM   1376  OE1 GLU A 109      85.753 113.096 110.187  1.00 64.00           O  
ATOM   1377  OE2 GLU A 109      85.600 112.170 112.168  1.00 64.00           O  
ATOM   1378  H   GLU A 109      83.824 110.966 106.566  1.00 64.00           H  
ATOM   1379  HA  GLU A 109      82.994 110.054 109.067  1.00 64.00           H  
ATOM   1380 1HB  GLU A 109      85.335 109.987 108.298  1.00 64.00           H  
ATOM   1381 2HB  GLU A 109      85.442 111.739 108.400  1.00 64.00           H  
ATOM   1382 1HG  GLU A 109      84.704 110.170 110.836  1.00 64.00           H  
ATOM   1383 2HG  GLU A 109      86.380 110.208 110.293  1.00 64.00           H  
ATOM   1384  N   ASP A 110      82.663 113.261 108.771  1.00 64.00           N  
ATOM   1385  CA  ASP A 110      81.963 114.386 109.373  1.00 64.00           C  
ATOM   1386  C   ASP A 110      80.455 114.171 109.373  1.00 64.00           C  
ATOM   1387  O   ASP A 110      79.797 114.369 110.399  1.00 64.00           O  
ATOM   1388  CB  ASP A 110      82.301 115.679 108.635  1.00 64.00           C  
ATOM   1389  CG  ASP A 110      81.479 116.850 109.119  1.00 64.00           C  
ATOM   1390  OD1 ASP A 110      80.372 117.058 108.583  1.00 64.00           O  
ATOM   1391  OD2 ASP A 110      81.936 117.562 110.037  1.00 64.00           O  
ATOM   1392  H   ASP A 110      82.976 113.332 107.813  1.00 64.00           H  
ATOM   1393  HA  ASP A 110      82.287 114.480 110.410  1.00 64.00           H  
ATOM   1394 1HB  ASP A 110      83.358 115.909 108.770  1.00 64.00           H  
ATOM   1395 2HB  ASP A 110      82.129 115.544 107.567  1.00 64.00           H  
ATOM   1396  N   TRP A 111      79.894 113.762 108.233  1.00 64.00           N  
ATOM   1397  CA  TRP A 111      78.451 113.580 108.137  1.00 64.00           C  
ATOM   1398  C   TRP A 111      77.905 112.694 109.243  1.00 64.00           C  
ATOM   1399  O   TRP A 111      76.712 112.772 109.553  1.00 64.00           O  
ATOM   1400  CB  TRP A 111      78.086 112.991 106.774  1.00 64.00           C  
ATOM   1401  CG  TRP A 111      76.673 112.511 106.675  1.00 64.00           C  
ATOM   1402  CD1 TRP A 111      75.614 113.190 106.154  1.00 64.00           C  
ATOM   1403  CD2 TRP A 111      76.168 111.241 107.094  1.00 64.00           C  
ATOM   1404  NE1 TRP A 111      74.477 112.425 106.229  1.00 64.00           N  
ATOM   1405  CE2 TRP A 111      74.792 111.223 106.804  1.00 64.00           C  
ATOM   1406  CE3 TRP A 111      76.745 110.120 107.695  1.00 64.00           C  
ATOM   1407  CZ2 TRP A 111      73.984 110.127 107.090  1.00 64.00           C  
ATOM   1408  CZ3 TRP A 111      75.943 109.033 107.977  1.00 64.00           C  
ATOM   1409  CH2 TRP A 111      74.577 109.044 107.676  1.00 64.00           C  
ATOM   1410  H   TRP A 111      80.468 113.575 107.424  1.00 64.00           H  
ATOM   1411  HA  TRP A 111      77.972 114.554 108.239  1.00 64.00           H  
ATOM   1412 1HB  TRP A 111      78.242 113.742 105.999  1.00 64.00           H  
ATOM   1413 2HB  TRP A 111      78.744 112.151 106.553  1.00 64.00           H  
ATOM   1414  HD1 TRP A 111      75.662 114.195 105.738  1.00 64.00           H  
ATOM   1415  HE1 TRP A 111      73.559 112.703 105.913  1.00 64.00           H  
ATOM   1416  HE3 TRP A 111      77.808 110.104 107.934  1.00 64.00           H  
ATOM   1417  HZ2 TRP A 111      72.918 110.117 106.860  1.00 64.00           H  
ATOM   1418  HZ3 TRP A 111      76.404 108.162 108.443  1.00 64.00           H  
ATOM   1419  HH2 TRP A 111      73.974 108.168 107.916  1.00 64.00           H  
ATOM   1420  N   LEU A 112      78.742 111.850 109.844  1.00 64.00           N  
ATOM   1421  CA  LEU A 112      78.297 111.082 111.000  1.00 64.00           C  
ATOM   1422  C   LEU A 112      77.775 112.004 112.092  1.00 64.00           C  
ATOM   1423  O   LEU A 112      76.788 111.693 112.768  1.00 64.00           O  
ATOM   1424  CB  LEU A 112      79.437 110.214 111.525  1.00 64.00           C  
ATOM   1425  CG  LEU A 112      79.594 108.872 110.816  1.00 64.00           C  
ATOM   1426  CD1 LEU A 112      80.446 107.929 111.644  1.00 64.00           C  
ATOM   1427  CD2 LEU A 112      78.231 108.269 110.540  1.00 64.00           C  
ATOM   1428  H   LEU A 112      79.688 111.732 109.509  1.00 64.00           H  
ATOM   1429  HA  LEU A 112      77.477 110.435 110.690  1.00 64.00           H  
ATOM   1430 1HB  LEU A 112      80.370 110.766 111.421  1.00 64.00           H  
ATOM   1431 2HB  LEU A 112      79.269 110.023 112.585  1.00 64.00           H  
ATOM   1432  HG  LEU A 112      80.119 109.019 109.872  1.00 64.00           H  
ATOM   1433 1HD1 LEU A 112      80.547 106.977 111.122  1.00 64.00           H  
ATOM   1434 2HD1 LEU A 112      81.433 108.367 111.793  1.00 64.00           H  
ATOM   1435 3HD1 LEU A 112      79.971 107.764 112.611  1.00 64.00           H  
ATOM   1436 1HD2 LEU A 112      78.353 107.311 110.033  1.00 64.00           H  
ATOM   1437 2HD2 LEU A 112      77.703 108.117 111.481  1.00 64.00           H  
ATOM   1438 3HD2 LEU A 112      77.656 108.945 109.907  1.00 64.00           H  
ATOM   1439  N   ARG A 113      78.427 113.152 112.277  1.00 64.00           N  
ATOM   1440  CA  ARG A 113      78.012 114.075 113.326  1.00 64.00           C  
ATOM   1441  C   ARG A 113      76.643 114.673 113.028  1.00 64.00           C  
ATOM   1442  O   ARG A 113      75.746 114.636 113.876  1.00 64.00           O  
ATOM   1443  CB  ARG A 113      79.067 115.163 113.508  1.00 64.00           C  
ATOM   1444  CG  ARG A 113      80.462 114.596 113.675  1.00 64.00           C  
ATOM   1445  CD  ARG A 113      81.459 115.649 114.102  1.00 64.00           C  
ATOM   1446  NE  ARG A 113      82.824 115.136 114.053  1.00 64.00           N  
ATOM   1447  CZ  ARG A 113      83.847 115.669 114.711  1.00 64.00           C  
ATOM   1448  NH1 ARG A 113      83.661 116.735 115.477  1.00 64.00           N  
ATOM   1449  NH2 ARG A 113      85.055 115.135 114.608  1.00 64.00           N  
ATOM   1450  H   ARG A 113      79.215 113.394 111.692  1.00 64.00           H  
ATOM   1451  HA  ARG A 113      77.914 113.518 114.258  1.00 64.00           H  
ATOM   1452 1HB  ARG A 113      79.058 115.827 112.644  1.00 64.00           H  
ATOM   1453 2HB  ARG A 113      78.823 115.763 114.385  1.00 64.00           H  
ATOM   1454 1HG  ARG A 113      80.449 113.815 114.435  1.00 64.00           H  
ATOM   1455 2HG  ARG A 113      80.800 114.175 112.727  1.00 64.00           H  
ATOM   1456 1HD  ARG A 113      81.388 116.509 113.436  1.00 64.00           H  
ATOM   1457 2HD  ARG A 113      81.243 115.962 115.123  1.00 64.00           H  
ATOM   1458  HE  ARG A 113      83.000 114.321 113.480  1.00 64.00           H  
ATOM   1459 1HH1 ARG A 113      82.740 117.143 115.560  1.00 64.00           H  
ATOM   1460 2HH1 ARG A 113      84.439 117.140 115.977  1.00 64.00           H  
ATOM   1461 1HH2 ARG A 113      85.200 114.320 114.028  1.00 64.00           H  
ATOM   1462 2HH2 ARG A 113      85.831 115.542 115.109  1.00 64.00           H  
ATOM   1463  N   HIS A 114      76.461 115.235 111.829  1.00 64.00           N  
ATOM   1464  CA  HIS A 114      75.164 115.796 111.466  1.00 64.00           C  
ATOM   1465  C   HIS A 114      74.024 114.866 111.854  1.00 64.00           C  
ATOM   1466  O   HIS A 114      73.153 115.229 112.652  1.00 64.00           O  
ATOM   1467  CB  HIS A 114      75.095 116.096 109.967  1.00 64.00           C  
ATOM   1468  CG  HIS A 114      75.879 117.298 109.547  1.00 64.00           C  
ATOM   1469  ND1 HIS A 114      77.190 117.227 109.132  1.00 64.00           N  
ATOM   1470  CD2 HIS A 114      75.530 118.604 109.471  1.00 64.00           C  
ATOM   1471  CE1 HIS A 114      77.615 118.437 108.815  1.00 64.00           C  
ATOM   1472  NE2 HIS A 114      76.628 119.291 109.018  1.00 64.00           N  
ATOM   1473  H   HIS A 114      77.219 115.277 111.163  1.00 64.00           H  
ATOM   1474  HA  HIS A 114      75.010 116.732 112.001  1.00 64.00           H  
ATOM   1475 1HB  HIS A 114      75.468 115.238 109.406  1.00 64.00           H  
ATOM   1476 2HB  HIS A 114      74.057 116.252 109.675  1.00 64.00           H  
ATOM   1477  HD1 HIS A 114      77.725 116.392 109.002  1.00 64.00           H  
ATOM   1478  HD2 HIS A 114      74.607 119.138 109.698  1.00 64.00           H  
ATOM   1479  HE1 HIS A 114      78.632 118.591 108.455  1.00 64.00           H  
ATOM   1480  N   ARG A 115      74.016 113.654 111.299  1.00 64.00           N  
ATOM   1481  CA  ARG A 115      72.937 112.725 111.611  1.00 64.00           C  
ATOM   1482  C   ARG A 115      72.926 112.381 113.092  1.00 64.00           C  
ATOM   1483  O   ARG A 115      71.874 112.054 113.653  1.00 64.00           O  
ATOM   1484  CB  ARG A 115      73.060 111.463 110.761  1.00 64.00           C  
ATOM   1485  CG  ARG A 115      71.767 110.673 110.662  1.00 64.00           C  
ATOM   1486  CD  ARG A 115      71.882 109.532 109.666  1.00 64.00           C  
ATOM   1487  NE  ARG A 115      70.628 108.793 109.546  1.00 64.00           N  
ATOM   1488  CZ  ARG A 115      69.722 109.002 108.597  1.00 64.00           C  
ATOM   1489  NH1 ARG A 115      69.926 109.931 107.674  1.00 64.00           N  
ATOM   1490  NH2 ARG A 115      68.609 108.282 108.569  1.00 64.00           N  
ATOM   1491  H   ARG A 115      74.746 113.365 110.663  1.00 64.00           H  
ATOM   1492  HA  ARG A 115      71.987 113.209 111.383  1.00 64.00           H  
ATOM   1493 1HB  ARG A 115      73.376 111.732 109.754  1.00 64.00           H  
ATOM   1494 2HB  ARG A 115      73.828 110.814 111.182  1.00 64.00           H  
ATOM   1495 1HG  ARG A 115      71.521 110.253 111.638  1.00 64.00           H  
ATOM   1496 2HG  ARG A 115      70.961 111.333 110.337  1.00 64.00           H  
ATOM   1497 1HD  ARG A 115      72.141 109.930 108.685  1.00 64.00           H  
ATOM   1498 2HD  ARG A 115      72.658 108.841 109.993  1.00 64.00           H  
ATOM   1499  HE  ARG A 115      70.438 108.075 110.232  1.00 64.00           H  
ATOM   1500 1HH1 ARG A 115      70.772 110.483 107.691  1.00 64.00           H  
ATOM   1501 2HH1 ARG A 115      69.236 110.088 106.954  1.00 64.00           H  
ATOM   1502 1HH2 ARG A 115      68.448 107.572 109.271  1.00 64.00           H  
ATOM   1503 2HH2 ARG A 115      67.922 108.443 107.847  1.00 64.00           H  
ATOM   1504  N   ALA A 116      74.086 112.445 113.744  1.00 64.00           N  
ATOM   1505  CA  ALA A 116      74.129 112.280 115.192  1.00 64.00           C  
ATOM   1506  C   ALA A 116      73.544 113.501 115.892  1.00 64.00           C  
ATOM   1507  O   ALA A 116      72.567 113.398 116.641  1.00 64.00           O  
ATOM   1508  CB  ALA A 116      75.565 112.028 115.649  1.00 64.00           C  
ATOM   1509  H   ALA A 116      74.947 112.608 113.242  1.00 64.00           H  
ATOM   1510  HA  ALA A 116      73.516 111.417 115.453  1.00 64.00           H  
ATOM   1511 1HB  ALA A 116      75.586 111.906 116.732  1.00 64.00           H  
ATOM   1512 2HB  ALA A 116      75.944 111.123 115.174  1.00 64.00           H  
ATOM   1513 3HB  ALA A 116      76.190 112.874 115.367  1.00 64.00           H  
ATOM   1514  N   ASP A 117      74.138 114.673 115.655  1.00 64.00           N  
ATOM   1515  CA  ASP A 117      73.639 115.919 116.221  1.00 64.00           C  
ATOM   1516  C   ASP A 117      72.130 116.046 116.066  1.00 64.00           C  
ATOM   1517  O   ASP A 117      71.400 116.200 117.050  1.00 64.00           O  
ATOM   1518  CB  ASP A 117      74.335 117.111 115.558  1.00 64.00           C  
ATOM   1519  CG  ASP A 117      75.470 117.660 116.391  1.00 64.00           C  
ATOM   1520  OD1 ASP A 117      75.861 116.996 117.372  1.00 64.00           O  
ATOM   1521  OD2 ASP A 117      75.967 118.760 116.068  1.00 64.00           O  
ATOM   1522  H   ASP A 117      74.958 114.694 115.065  1.00 64.00           H  
ATOM   1523  HA  ASP A 117      73.863 115.929 117.288  1.00 64.00           H  
ATOM   1524 1HB  ASP A 117      74.727 116.809 114.586  1.00 64.00           H  
ATOM   1525 2HB  ASP A 117      73.609 117.907 115.386  1.00 64.00           H  
ATOM   1526  N   ASN A 118      71.650 115.983 114.826  1.00 64.00           N  
ATOM   1527  CA  ASN A 118      70.239 116.197 114.536  1.00 64.00           C  
ATOM   1528  C   ASN A 118      69.354 115.415 115.493  1.00 64.00           C  
ATOM   1529  O   ASN A 118      68.250 115.854 115.823  1.00 64.00           O  
ATOM   1530  CB  ASN A 118      69.925 115.808 113.094  1.00 64.00           C  
ATOM   1531  CG  ASN A 118      68.590 116.341 112.630  1.00 64.00           C  
ATOM   1532  OD1 ASN A 118      67.576 116.177 113.305  1.00 64.00           O  
ATOM   1533  ND2 ASN A 118      68.581 116.987 111.471  1.00 64.00           N  
ATOM   1534  H   ASN A 118      72.283 115.781 114.066  1.00 64.00           H  
ATOM   1535  HA  ASN A 118      70.015 117.257 114.668  1.00 64.00           H  
ATOM   1536 1HB  ASN A 118      70.706 116.190 112.435  1.00 64.00           H  
ATOM   1537 2HB  ASN A 118      69.922 114.722 113.002  1.00 64.00           H  
ATOM   1538 1HD2 ASN A 118      67.725 117.362 111.114  1.00 64.00           H  
ATOM   1539 2HD2 ASN A 118      69.429 117.099 110.955  1.00 64.00           H  
ATOM   1540  N   GLU A 119      69.827 114.260 115.951  1.00 64.00           N  
ATOM   1541  CA  GLU A 119      69.070 113.484 116.923  1.00 64.00           C  
ATOM   1542  C   GLU A 119      68.974 114.213 118.255  1.00 64.00           C  
ATOM   1543  O   GLU A 119      67.873 114.520 118.722  1.00 64.00           O  
ATOM   1544  CB  GLU A 119      69.705 112.110 117.128  1.00 64.00           C  
ATOM   1545  CG  GLU A 119      68.879 111.196 118.005  1.00 64.00           C  
ATOM   1546  CD  GLU A 119      67.492 110.963 117.446  1.00 64.00           C  
ATOM   1547  OE1 GLU A 119      67.382 110.608 116.254  1.00 64.00           O  
ATOM   1548  OE2 GLU A 119      66.510 111.137 118.197  1.00 64.00           O  
ATOM   1549  H   GLU A 119      70.718 113.910 115.628  1.00 64.00           H  
ATOM   1550  HA  GLU A 119      68.058 113.345 116.542  1.00 64.00           H  
ATOM   1551 1HB  GLU A 119      69.846 111.627 116.161  1.00 64.00           H  
ATOM   1552 2HB  GLU A 119      70.689 112.228 117.582  1.00 64.00           H  
ATOM   1553 1HG  GLU A 119      69.392 110.239 118.099  1.00 64.00           H  
ATOM   1554 2HG  GLU A 119      68.802 111.635 118.999  1.00 64.00           H  
ATOM   1555  N   VAL A 120      70.125 114.497 118.871  1.00 64.00           N  
ATOM   1556  CA  VAL A 120      70.132 115.057 120.221  1.00 64.00           C  
ATOM   1557  C   VAL A 120      69.259 116.301 120.297  1.00 64.00           C  
ATOM   1558  O   VAL A 120      68.394 116.416 121.174  1.00 64.00           O  
ATOM   1559  CB  VAL A 120      71.574 115.349 120.678  1.00 64.00           C  
ATOM   1560  CG1 VAL A 120      72.270 116.269 119.700  1.00 64.00           C  
ATOM   1561  CG2 VAL A 120      71.571 115.958 122.068  1.00 64.00           C  
ATOM   1562  H   VAL A 120      71.004 114.326 118.405  1.00 64.00           H  
ATOM   1563  HA  VAL A 120      69.693 114.326 120.901  1.00 64.00           H  
ATOM   1564  HB  VAL A 120      72.136 114.415 120.694  1.00 64.00           H  
ATOM   1565 1HG1 VAL A 120      73.287 116.462 120.042  1.00 64.00           H  
ATOM   1566 2HG1 VAL A 120      72.301 115.799 118.717  1.00 64.00           H  
ATOM   1567 3HG1 VAL A 120      71.725 117.211 119.636  1.00 64.00           H  
ATOM   1568 1HG2 VAL A 120      72.596 116.159 122.379  1.00 64.00           H  
ATOM   1569 2HG2 VAL A 120      71.006 116.890 122.056  1.00 64.00           H  
ATOM   1570 3HG2 VAL A 120      71.109 115.263 122.769  1.00 64.00           H  
ATOM   1571  N   ASN A 121      69.459 117.249 119.384  1.00 64.00           N  
ATOM   1572  CA  ASN A 121      68.734 118.510 119.430  1.00 64.00           C  
ATOM   1573  C   ASN A 121      67.415 118.455 118.672  1.00 64.00           C  
ATOM   1574  O   ASN A 121      66.912 119.497 118.238  1.00 64.00           O  
ATOM   1575  CB  ASN A 121      69.606 119.650 118.903  1.00 64.00           C  
ATOM   1576  CG  ASN A 121      69.696 119.676 117.393  1.00 64.00           C  
ATOM   1577  OD1 ASN A 121      69.194 118.788 116.707  1.00 64.00           O  
ATOM   1578  ND2 ASN A 121      70.333 120.712 116.865  1.00 64.00           N  
ATOM   1579  H   ASN A 121      70.127 117.092 118.643  1.00 64.00           H  
ATOM   1580  HA  ASN A 121      68.474 118.722 120.468  1.00 64.00           H  
ATOM   1581 1HB  ASN A 121      69.203 120.605 119.244  1.00 64.00           H  
ATOM   1582 2HB  ASN A 121      70.613 119.556 119.310  1.00 64.00           H  
ATOM   1583 1HD2 ASN A 121      70.427 120.788 115.872  1.00 64.00           H  
ATOM   1584 2HD2 ASN A 121      70.719 121.417 117.459  1.00 64.00           H  
ATOM   1585  N   LYS A 122      66.850 117.263 118.494  1.00 64.00           N  
ATOM   1586  CA  LYS A 122      65.538 117.110 117.878  1.00 64.00           C  
ATOM   1587  C   LYS A 122      64.728 116.063 118.624  1.00 64.00           C  
ATOM   1588  O   LYS A 122      63.853 115.405 118.053  1.00 64.00           O  
ATOM   1589  CB  LYS A 122      65.655 116.748 116.400  1.00 64.00           C  
ATOM   1590  CG  LYS A 122      64.406 117.046 115.593  1.00 64.00           C  
ATOM   1591  CD  LYS A 122      64.524 116.516 114.175  1.00 64.00           C  
ATOM   1592  CE  LYS A 122      64.519 114.997 114.150  1.00 64.00           C  
ATOM   1593  NZ  LYS A 122      63.284 114.431 114.758  1.00 64.00           N  
ATOM   1594  H   LYS A 122      67.350 116.440 118.797  1.00 64.00           H  
ATOM   1595  HA  LYS A 122      65.007 118.059 117.955  1.00 64.00           H  
ATOM   1596 1HB  LYS A 122      66.485 117.298 115.955  1.00 64.00           H  
ATOM   1597 2HB  LYS A 122      65.876 115.685 116.302  1.00 64.00           H  
ATOM   1598 1HG  LYS A 122      63.543 116.583 116.073  1.00 64.00           H  
ATOM   1599 2HG  LYS A 122      64.245 118.123 115.556  1.00 64.00           H  
ATOM   1600 1HD  LYS A 122      63.688 116.884 113.578  1.00 64.00           H  
ATOM   1601 2HD  LYS A 122      65.452 116.874 113.729  1.00 64.00           H  
ATOM   1602 1HE  LYS A 122      64.593 114.650 113.120  1.00 64.00           H  
ATOM   1603 2HE  LYS A 122      65.382 114.621 114.699  1.00 64.00           H  
ATOM   1604 1HZ  LYS A 122      63.322 113.422 114.721  1.00 64.00           H  
ATOM   1605 2HZ  LYS A 122      63.214 114.730 115.721  1.00 64.00           H  
ATOM   1606 3HZ  LYS A 122      62.477 114.756 114.245  1.00 64.00           H  
ATOM   1607  N   SER A 123      65.008 115.895 119.910  1.00 64.00           N  
ATOM   1608  CA  SER A 123      64.262 114.986 120.763  1.00 64.00           C  
ATOM   1609  C   SER A 123      63.183 115.756 121.510  1.00 64.00           C  
ATOM   1610  O   SER A 123      63.163 116.989 121.523  1.00 64.00           O  
ATOM   1611  CB  SER A 123      65.188 114.273 121.755  1.00 64.00           C  
ATOM   1612  OG  SER A 123      65.701 115.178 122.716  1.00 64.00           O  
ATOM   1613  H   SER A 123      65.772 116.424 120.304  1.00 64.00           H  
ATOM   1614  HA  SER A 123      63.788 114.232 120.134  1.00 64.00           H  
ATOM   1615 1HB  SER A 123      64.638 113.478 122.259  1.00 64.00           H  
ATOM   1616 2HB  SER A 123      66.012 113.809 121.214  1.00 64.00           H  
ATOM   1617  HG  SER A 123      65.990 114.641 123.457  1.00 64.00           H  
ATOM   1618  N   THR A 124      62.278 115.010 122.135  1.00 64.00           N  
ATOM   1619  CA  THR A 124      61.160 115.630 122.832  1.00 64.00           C  
ATOM   1620  C   THR A 124      61.584 116.090 124.219  1.00 64.00           C  
ATOM   1621  O   THR A 124      62.206 115.336 124.972  1.00 64.00           O  
ATOM   1622  CB  THR A 124      59.996 114.650 122.935  1.00 64.00           C  
ATOM   1623  OG1 THR A 124      58.864 115.311 123.514  1.00 64.00           O  
ATOM   1624  CG2 THR A 124      60.381 113.458 123.792  1.00 64.00           C  
ATOM   1625  H   THR A 124      62.358 114.003 122.132  1.00 64.00           H  
ATOM   1626  HA  THR A 124      60.837 116.501 122.261  1.00 64.00           H  
ATOM   1627  HB  THR A 124      59.724 114.302 121.938  1.00 64.00           H  
ATOM   1628  HG1 THR A 124      58.420 115.833 122.841  1.00 64.00           H  
ATOM   1629 1HG2 THR A 124      59.540 112.768 123.855  1.00 64.00           H  
ATOM   1630 2HG2 THR A 124      61.235 112.949 123.345  1.00 64.00           H  
ATOM   1631 3HG2 THR A 124      60.645 113.799 124.792  1.00 64.00           H  
ATOM   1632  N   VAL A 125      61.256 117.337 124.553  1.00 64.00           N  
ATOM   1633  CA  VAL A 125      61.508 117.871 125.887  1.00 64.00           C  
ATOM   1634  C   VAL A 125      60.383 118.830 126.253  1.00 64.00           C  
ATOM   1635  O   VAL A 125      60.206 119.874 125.617  1.00 64.00           O  
ATOM   1636  CB  VAL A 125      62.887 118.550 125.968  1.00 64.00           C  
ATOM   1637  CG1 VAL A 125      62.872 119.899 125.271  1.00 64.00           C  
ATOM   1638  CG2 VAL A 125      63.320 118.692 127.414  1.00 64.00           C  
ATOM   1639  H   VAL A 125      60.820 117.929 123.860  1.00 64.00           H  
ATOM   1640  HA  VAL A 125      61.492 117.045 126.599  1.00 64.00           H  
ATOM   1641  HB  VAL A 125      63.614 117.940 125.432  1.00 64.00           H  
ATOM   1642 1HG1 VAL A 125      63.859 120.357 125.343  1.00 64.00           H  
ATOM   1643 2HG1 VAL A 125      62.611 119.763 124.221  1.00 64.00           H  
ATOM   1644 3HG1 VAL A 125      62.137 120.547 125.748  1.00 64.00           H  
ATOM   1645 1HG2 VAL A 125      64.297 119.173 127.455  1.00 64.00           H  
ATOM   1646 2HG2 VAL A 125      62.593 119.299 127.954  1.00 64.00           H  
ATOM   1647 3HG2 VAL A 125      63.382 117.706 127.874  1.00 64.00           H  
ATOM   1648  N   TYR A 126      59.607 118.479 127.272  1.00 64.00           N  
ATOM   1649  CA  TYR A 126      58.428 119.261 127.609  1.00 64.00           C  
ATOM   1650  C   TYR A 126      58.812 120.566 128.295  1.00 64.00           C  
ATOM   1651  O   TYR A 126      59.799 120.643 129.028  1.00 64.00           O  
ATOM   1652  CB  TYR A 126      57.495 118.450 128.503  1.00 64.00           C  
ATOM   1653  CG  TYR A 126      56.972 117.201 127.836  1.00 64.00           C  
ATOM   1654  CD1 TYR A 126      57.760 116.063 127.733  1.00 64.00           C  
ATOM   1655  CD2 TYR A 126      55.694 117.162 127.300  1.00 64.00           C  
ATOM   1656  CE1 TYR A 126      57.287 114.920 127.121  1.00 64.00           C  
ATOM   1657  CE2 TYR A 126      55.212 116.025 126.686  1.00 64.00           C  
ATOM   1658  CZ  TYR A 126      56.012 114.907 126.599  1.00 64.00           C  
ATOM   1659  OH  TYR A 126      55.534 113.771 125.987  1.00 64.00           O  
ATOM   1660  H   TYR A 126      59.830 117.663 127.823  1.00 64.00           H  
ATOM   1661  HA  TYR A 126      57.902 119.509 126.686  1.00 64.00           H  
ATOM   1662 1HB  TYR A 126      58.022 118.162 129.413  1.00 64.00           H  
ATOM   1663 2HB  TYR A 126      56.646 119.067 128.797  1.00 64.00           H  
ATOM   1664  HD1 TYR A 126      58.772 116.062 128.139  1.00 64.00           H  
ATOM   1665  HD2 TYR A 126      55.051 118.040 127.359  1.00 64.00           H  
ATOM   1666  HE1 TYR A 126      57.922 114.037 127.050  1.00 64.00           H  
ATOM   1667  HE2 TYR A 126      54.203 116.015 126.272  1.00 64.00           H  
ATOM   1668  HH  TYR A 126      54.637 113.927 125.681  1.00 64.00           H  
ATOM   1669  N   ILE A 127      58.010 121.601 128.050  1.00 64.00           N  
ATOM   1670  CA  ILE A 127      58.242 122.931 128.595  1.00 64.00           C  
ATOM   1671  C   ILE A 127      57.004 123.354 129.375  1.00 64.00           C  
ATOM   1672  O   ILE A 127      55.975 122.679 129.369  1.00 64.00           O  
ATOM   1673  CB  ILE A 127      58.568 123.963 127.497  1.00 64.00           C  
ATOM   1674  CG1 ILE A 127      59.591 123.395 126.516  1.00 64.00           C  
ATOM   1675  CG2 ILE A 127      59.093 125.250 128.105  1.00 64.00           C  
ATOM   1676  CD1 ILE A 127      60.755 122.704 127.177  1.00 64.00           C  
ATOM   1677  H   ILE A 127      57.207 121.445 127.458  1.00 64.00           H  
ATOM   1678  HA  ILE A 127      59.095 122.884 129.271  1.00 64.00           H  
ATOM   1679  HB  ILE A 127      57.666 124.186 126.928  1.00 64.00           H  
ATOM   1680 1HG1 ILE A 127      59.103 122.680 125.854  1.00 64.00           H  
ATOM   1681 2HG1 ILE A 127      59.984 124.199 125.893  1.00 64.00           H  
ATOM   1682 1HG2 ILE A 127      59.317 125.963 127.311  1.00 64.00           H  
ATOM   1683 2HG2 ILE A 127      58.340 125.672 128.769  1.00 64.00           H  
ATOM   1684 3HG2 ILE A 127      60.001 125.041 128.671  1.00 64.00           H  
ATOM   1685 1HD1 ILE A 127      61.437 122.329 126.413  1.00 64.00           H  
ATOM   1686 2HD1 ILE A 127      61.282 123.412 127.818  1.00 64.00           H  
ATOM   1687 3HD1 ILE A 127      60.390 121.872 127.777  1.00 64.00           H  
ATOM   1688  N   ILE A 128      57.116 124.491 130.050  1.00 64.00           N  
ATOM   1689  CA  ILE A 128      56.029 125.047 130.851  1.00 64.00           C  
ATOM   1690  C   ILE A 128      55.852 126.494 130.405  1.00 64.00           C  
ATOM   1691  O   ILE A 128      56.524 127.403 130.898  1.00 64.00           O  
ATOM   1692  CB  ILE A 128      56.304 124.953 132.352  1.00 64.00           C  
ATOM   1693  CG1 ILE A 128      56.445 123.492 132.772  1.00 64.00           C  
ATOM   1694  CG2 ILE A 128      55.191 125.621 133.132  1.00 64.00           C  
ATOM   1695  CD1 ILE A 128      55.358 122.604 132.227  1.00 64.00           C  
ATOM   1696  H   ILE A 128      57.995 124.987 130.002  1.00 64.00           H  
ATOM   1697  HA  ILE A 128      55.122 124.480 130.644  1.00 64.00           H  
ATOM   1698  HB  ILE A 128      57.246 125.450 132.581  1.00 64.00           H  
ATOM   1699 1HG1 ILE A 128      57.406 123.108 132.433  1.00 64.00           H  
ATOM   1700 2HG1 ILE A 128      56.431 123.423 133.860  1.00 64.00           H  
ATOM   1701 1HG2 ILE A 128      55.399 125.546 134.199  1.00 64.00           H  
ATOM   1702 2HG2 ILE A 128      55.127 126.671 132.847  1.00 64.00           H  
ATOM   1703 3HG2 ILE A 128      54.245 125.127 132.911  1.00 64.00           H  
ATOM   1704 1HD1 ILE A 128      55.520 121.580 132.565  1.00 64.00           H  
ATOM   1705 2HD1 ILE A 128      54.389 122.954 132.583  1.00 64.00           H  
ATOM   1706 3HD1 ILE A 128      55.377 122.633 131.138  1.00 64.00           H  
ATOM   1707  N   GLU A 129      54.935 126.719 129.465  1.00 64.00           N  
ATOM   1708  CA  GLU A 129      54.674 128.075 128.993  1.00 64.00           C  
ATOM   1709  C   GLU A 129      53.812 128.845 129.986  1.00 64.00           C  
ATOM   1710  O   GLU A 129      54.251 129.846 130.562  1.00 64.00           O  
ATOM   1711  CB  GLU A 129      54.000 128.032 127.621  1.00 64.00           C  
ATOM   1712  CG  GLU A 129      54.900 127.554 126.496  1.00 64.00           C  
ATOM   1713  CD  GLU A 129      55.554 128.701 125.751  1.00 64.00           C  
ATOM   1714  OE1 GLU A 129      55.966 129.679 126.409  1.00 64.00           O  
ATOM   1715  OE2 GLU A 129      55.653 128.627 124.508  1.00 64.00           O  
ATOM   1716  H   GLU A 129      54.411 125.951 129.070  1.00 64.00           H  
ATOM   1717  HA  GLU A 129      55.626 128.599 128.901  1.00 64.00           H  
ATOM   1718 1HB  GLU A 129      53.134 127.371 127.661  1.00 64.00           H  
ATOM   1719 2HB  GLU A 129      53.639 129.027 127.361  1.00 64.00           H  
ATOM   1720 1HG  GLU A 129      55.676 126.912 126.913  1.00 64.00           H  
ATOM   1721 2HG  GLU A 129      54.310 126.959 125.800  1.00 64.00           H  
ATOM   1722  N   ASN A 130      52.576 128.391 130.194  1.00 64.00           N  
ATOM   1723  CA  ASN A 130      51.675 128.988 131.182  1.00 64.00           C  
ATOM   1724  C   ASN A 130      50.764 127.867 131.683  1.00 64.00           C  
ATOM   1725  O   ASN A 130      49.729 127.577 131.082  1.00 64.00           O  
ATOM   1726  CB  ASN A 130      50.871 130.141 130.598  1.00 64.00           C  
ATOM   1727  CG  ASN A 130      51.744 131.184 129.934  1.00 64.00           C  
ATOM   1728  OD1 ASN A 130      51.544 131.526 128.769  1.00 64.00           O  
ATOM   1729  ND2 ASN A 130      52.718 131.698 130.675  1.00 64.00           N  
ATOM   1730  H   ASN A 130      52.255 127.606 129.646  1.00 64.00           H  
ATOM   1731  HA  ASN A 130      52.275 129.380 132.005  1.00 64.00           H  
ATOM   1732 1HB  ASN A 130      50.163 129.756 129.863  1.00 64.00           H  
ATOM   1733 2HB  ASN A 130      50.293 130.619 131.389  1.00 64.00           H  
ATOM   1734 1HD2 ASN A 130      53.327 132.392 130.289  1.00 64.00           H  
ATOM   1735 2HD2 ASN A 130      52.843 131.392 131.618  1.00 64.00           H  
ATOM   1736  N   ALA A 131      51.161 127.247 132.792  1.00 64.00           N  
ATOM   1737  CA  ALA A 131      50.410 126.127 133.350  1.00 64.00           C  
ATOM   1738  C   ALA A 131      50.184 125.042 132.302  1.00 64.00           C  
ATOM   1739  O   ALA A 131      49.186 124.320 132.336  1.00 64.00           O  
ATOM   1740  CB  ALA A 131      49.077 126.596 133.936  1.00 64.00           C  
ATOM   1741  H   ALA A 131      52.001 127.558 133.259  1.00 64.00           H  
ATOM   1742  HA  ALA A 131      51.004 125.686 134.150  1.00 64.00           H  
ATOM   1743 1HB  ALA A 131      48.538 125.741 134.345  1.00 64.00           H  
ATOM   1744 2HB  ALA A 131      49.263 127.321 134.729  1.00 64.00           H  
ATOM   1745 3HB  ALA A 131      48.479 127.061 133.153  1.00 64.00           H  
ATOM   1746  N   LYS A 132      51.112 124.927 131.356  1.00 64.00           N  
ATOM   1747  CA  LYS A 132      51.003 123.969 130.266  1.00 64.00           C  
ATOM   1748  C   LYS A 132      52.265 123.125 130.210  1.00 64.00           C  
ATOM   1749  O   LYS A 132      53.376 123.656 130.302  1.00 64.00           O  
ATOM   1750  CB  LYS A 132      50.783 124.675 128.924  1.00 64.00           C  
ATOM   1751  CG  LYS A 132      49.602 125.630 128.905  1.00 64.00           C  
ATOM   1752  CD  LYS A 132      49.958 126.921 128.188  1.00 64.00           C  
ATOM   1753  CE  LYS A 132      48.875 127.969 128.368  1.00 64.00           C  
ATOM   1754  NZ  LYS A 132      49.357 129.326 127.993  1.00 64.00           N  
ATOM   1755  H   LYS A 132      51.921 125.531 131.401  1.00 64.00           H  
ATOM   1756  HA  LYS A 132      50.145 123.324 130.457  1.00 64.00           H  
ATOM   1757 1HB  LYS A 132      51.676 125.242 128.660  1.00 64.00           H  
ATOM   1758 2HB  LYS A 132      50.625 123.931 128.143  1.00 64.00           H  
ATOM   1759 1HG  LYS A 132      48.760 125.158 128.396  1.00 64.00           H  
ATOM   1760 2HG  LYS A 132      49.303 125.859 129.927  1.00 64.00           H  
ATOM   1761 1HD  LYS A 132      50.898 127.310 128.582  1.00 64.00           H  
ATOM   1762 2HD  LYS A 132      50.085 126.723 127.124  1.00 64.00           H  
ATOM   1763 1HE  LYS A 132      48.016 127.715 127.748  1.00 64.00           H  
ATOM   1764 2HE  LYS A 132      48.552 127.984 129.409  1.00 64.00           H  
ATOM   1765 1HZ  LYS A 132      48.613 129.997 128.125  1.00 64.00           H  
ATOM   1766 2HZ  LYS A 132      50.144 129.577 128.575  1.00 64.00           H  
ATOM   1767 3HZ  LYS A 132      49.642 129.327 127.024  1.00 64.00           H  
ATOM   1768  N   ARG A 133      52.090 121.816 130.064  1.00 64.00           N  
ATOM   1769  CA  ARG A 133      53.214 120.899 129.894  1.00 64.00           C  
ATOM   1770  C   ARG A 133      53.470 120.654 128.406  1.00 64.00           C  
ATOM   1771  O   ARG A 133      53.334 119.548 127.886  1.00 64.00           O  
ATOM   1772  CB  ARG A 133      52.949 119.599 130.642  1.00 64.00           C  
ATOM   1773  CG  ARG A 133      54.084 118.602 130.578  1.00 64.00           C  
ATOM   1774  CD  ARG A 133      53.790 117.400 131.449  1.00 64.00           C  
ATOM   1775  NE  ARG A 133      54.808 116.366 131.313  1.00 64.00           N  
ATOM   1776  CZ  ARG A 133      54.818 115.457 130.345  1.00 64.00           C  
ATOM   1777  NH1 ARG A 133      53.864 115.458 129.425  1.00 64.00           N  
ATOM   1778  NH2 ARG A 133      55.782 114.548 130.294  1.00 64.00           N  
ATOM   1779  H   ARG A 133      51.150 121.446 130.071  1.00 64.00           H  
ATOM   1780  HA  ARG A 133      54.108 121.367 130.308  1.00 64.00           H  
ATOM   1781 1HB  ARG A 133      52.753 119.817 131.691  1.00 64.00           H  
ATOM   1782 2HB  ARG A 133      52.058 119.120 130.235  1.00 64.00           H  
ATOM   1783 1HG  ARG A 133      54.217 118.267 129.549  1.00 64.00           H  
ATOM   1784 2HG  ARG A 133      55.003 119.074 130.927  1.00 64.00           H  
ATOM   1785 1HD  ARG A 133      53.755 117.708 132.493  1.00 64.00           H  
ATOM   1786 2HD  ARG A 133      52.830 116.971 131.165  1.00 64.00           H  
ATOM   1787  HE  ARG A 133      55.550 116.343 132.000  1.00 64.00           H  
ATOM   1788 1HH1 ARG A 133      53.129 116.150 129.460  1.00 64.00           H  
ATOM   1789 2HH1 ARG A 133      53.872 114.767 128.689  1.00 64.00           H  
ATOM   1790 1HH2 ARG A 133      56.512 114.546 130.993  1.00 64.00           H  
ATOM   1791 2HH2 ARG A 133      55.787 113.859 129.557  1.00 64.00           H  
ATOM   1792  N   VAL A 134      53.849 121.737 127.721  1.00 64.00           N  
ATOM   1793  CA  VAL A 134      54.051 121.673 126.280  1.00 64.00           C  
ATOM   1794  C   VAL A 134      55.090 120.607 125.937  1.00 64.00           C  
ATOM   1795  O   VAL A 134      55.954 120.251 126.746  1.00 64.00           O  
ATOM   1796  CB  VAL A 134      54.475 123.047 125.738  1.00 64.00           C  
ATOM   1797  CG1 VAL A 134      54.755 122.975 124.246  1.00 64.00           C  
ATOM   1798  CG2 VAL A 134      53.406 124.083 126.039  1.00 64.00           C  
ATOM   1799  H   VAL A 134      53.999 122.613 128.200  1.00 64.00           H  
ATOM   1800  HA  VAL A 134      53.109 121.388 125.811  1.00 64.00           H  
ATOM   1801  HB  VAL A 134      55.409 123.343 126.215  1.00 64.00           H  
ATOM   1802 1HG1 VAL A 134      55.054 123.959 123.884  1.00 64.00           H  
ATOM   1803 2HG1 VAL A 134      55.558 122.262 124.060  1.00 64.00           H  
ATOM   1804 3HG1 VAL A 134      53.855 122.655 123.722  1.00 64.00           H  
ATOM   1805 1HG2 VAL A 134      53.719 125.052 125.650  1.00 64.00           H  
ATOM   1806 2HG2 VAL A 134      52.469 123.787 125.566  1.00 64.00           H  
ATOM   1807 3HG2 VAL A 134      53.261 124.154 127.117  1.00 64.00           H  
ATOM   1808  N   ARG A 135      54.993 120.088 124.715  1.00 64.00           N  
ATOM   1809  CA  ARG A 135      55.911 119.075 124.200  1.00 64.00           C  
ATOM   1810  C   ARG A 135      56.563 119.640 122.942  1.00 64.00           C  
ATOM   1811  O   ARG A 135      56.069 119.453 121.829  1.00 64.00           O  
ATOM   1812  CB  ARG A 135      55.184 117.759 123.924  1.00 64.00           C  
ATOM   1813  CG  ARG A 135      54.074 117.857 122.890  1.00 64.00           C  
ATOM   1814  CD  ARG A 135      53.432 116.503 122.627  1.00 64.00           C  
ATOM   1815  NE  ARG A 135      54.424 115.458 122.396  1.00 64.00           N  
ATOM   1816  CZ  ARG A 135      55.016 115.235 121.227  1.00 64.00           C  
ATOM   1817  NH1 ARG A 135      55.908 114.262 121.107  1.00 64.00           N  
ATOM   1818  NH2 ARG A 135      54.718 115.988 120.178  1.00 64.00           N  
ATOM   1819  H   ARG A 135      54.244 120.419 124.124  1.00 64.00           H  
ATOM   1820  HA  ARG A 135      56.679 118.890 124.951  1.00 64.00           H  
ATOM   1821 1HB  ARG A 135      55.899 117.015 123.576  1.00 64.00           H  
ATOM   1822 2HB  ARG A 135      54.746 117.384 124.849  1.00 64.00           H  
ATOM   1823 1HG  ARG A 135      53.303 118.540 123.248  1.00 64.00           H  
ATOM   1824 2HG  ARG A 135      54.483 118.232 121.951  1.00 64.00           H  
ATOM   1825 1HD  ARG A 135      52.829 116.213 123.487  1.00 64.00           H  
ATOM   1826 2HD  ARG A 135      52.797 116.567 121.744  1.00 64.00           H  
ATOM   1827  HE  ARG A 135      54.675 114.867 123.177  1.00 64.00           H  
ATOM   1828 1HH1 ARG A 135      56.139 113.688 121.905  1.00 64.00           H  
ATOM   1829 2HH1 ARG A 135      56.356 114.095 120.218  1.00 64.00           H  
ATOM   1830 1HH2 ARG A 135      54.040 116.733 120.266  1.00 64.00           H  
ATOM   1831 2HH2 ARG A 135      55.168 115.818 119.291  1.00 64.00           H  
ATOM   1832  N   LYS A 136      57.675 120.336 123.124  1.00 64.00           N  
ATOM   1833  CA  LYS A 136      58.389 120.969 122.032  1.00 64.00           C  
ATOM   1834  C   LYS A 136      59.577 120.106 121.617  1.00 64.00           C  
ATOM   1835  O   LYS A 136      59.755 118.979 122.088  1.00 64.00           O  
ATOM   1836  CB  LYS A 136      58.830 122.373 122.443  1.00 64.00           C  
ATOM   1837  CG  LYS A 136      57.702 123.249 122.942  1.00 64.00           C  
ATOM   1838  CD  LYS A 136      58.238 124.542 123.525  1.00 64.00           C  
ATOM   1839  CE  LYS A 136      59.328 125.124 122.647  1.00 64.00           C  
ATOM   1840  NZ  LYS A 136      58.867 125.283 121.243  1.00 64.00           N  
ATOM   1841  H   LYS A 136      58.034 120.425 124.064  1.00 64.00           H  
ATOM   1842  HA  LYS A 136      57.716 121.046 121.177  1.00 64.00           H  
ATOM   1843 1HB  LYS A 136      59.579 122.303 123.232  1.00 64.00           H  
ATOM   1844 2HB  LYS A 136      59.296 122.872 121.593  1.00 64.00           H  
ATOM   1845 1HG  LYS A 136      57.028 123.480 122.116  1.00 64.00           H  
ATOM   1846 2HG  LYS A 136      57.140 122.716 123.708  1.00 64.00           H  
ATOM   1847 1HD  LYS A 136      57.426 125.265 123.615  1.00 64.00           H  
ATOM   1848 2HD  LYS A 136      58.644 124.352 124.519  1.00 64.00           H  
ATOM   1849 1HE  LYS A 136      59.628 126.096 123.036  1.00 64.00           H  
ATOM   1850 2HE  LYS A 136      60.198 124.467 122.663  1.00 64.00           H  
ATOM   1851 1HZ  LYS A 136      59.614 125.672 120.685  1.00 64.00           H  
ATOM   1852 2HZ  LYS A 136      58.603 124.382 120.871  1.00 64.00           H  
ATOM   1853 3HZ  LYS A 136      58.071 125.904 121.218  1.00 64.00           H  
ATOM   1854  N   GLU A 137      60.400 120.641 120.722  1.00 64.00           N  
ATOM   1855  CA  GLU A 137      61.622 119.992 120.272  1.00 64.00           C  
ATOM   1856  C   GLU A 137      62.808 120.638 120.971  1.00 64.00           C  
ATOM   1857  O   GLU A 137      62.872 121.867 121.084  1.00 64.00           O  
ATOM   1858  CB  GLU A 137      61.776 120.099 118.755  1.00 64.00           C  
ATOM   1859  CG  GLU A 137      60.961 119.081 117.983  1.00 64.00           C  
ATOM   1860  CD  GLU A 137      61.237 117.661 118.429  1.00 64.00           C  
ATOM   1861  OE1 GLU A 137      62.256 117.440 119.116  1.00 64.00           O  
ATOM   1862  OE2 GLU A 137      60.434 116.765 118.093  1.00 64.00           O  
ATOM   1863  H   GLU A 137      60.154 121.544 120.342  1.00 64.00           H  
ATOM   1864  HA  GLU A 137      61.571 118.936 120.538  1.00 64.00           H  
ATOM   1865 1HB  GLU A 137      61.474 121.094 118.428  1.00 64.00           H  
ATOM   1866 2HB  GLU A 137      62.824 119.970 118.486  1.00 64.00           H  
ATOM   1867 1HG  GLU A 137      59.902 119.298 118.121  1.00 64.00           H  
ATOM   1868 2HG  GLU A 137      61.188 119.179 116.922  1.00 64.00           H  
ATOM   1869  N   SER A 138      63.748 119.808 121.430  1.00 64.00           N  
ATOM   1870  CA  SER A 138      64.862 120.310 122.226  1.00 64.00           C  
ATOM   1871  C   SER A 138      65.565 121.488 121.571  1.00 64.00           C  
ATOM   1872  O   SER A 138      66.245 122.254 122.263  1.00 64.00           O  
ATOM   1873  CB  SER A 138      65.871 119.192 122.483  1.00 64.00           C  
ATOM   1874  OG  SER A 138      67.140 119.728 122.809  1.00 64.00           O  
ATOM   1875  H   SER A 138      63.694 118.820 121.228  1.00 64.00           H  
ATOM   1876  HA  SER A 138      64.473 120.660 123.183  1.00 64.00           H  
ATOM   1877 1HB  SER A 138      65.516 118.562 123.298  1.00 64.00           H  
ATOM   1878 2HB  SER A 138      65.952 118.565 121.596  1.00 64.00           H  
ATOM   1879  HG  SER A 138      67.716 118.974 122.955  1.00 64.00           H  
ATOM   1880  N   GLU A 139      65.425 121.652 120.257  1.00 64.00           N  
ATOM   1881  CA  GLU A 139      66.019 122.790 119.571  1.00 64.00           C  
ATOM   1882  C   GLU A 139      65.259 124.087 119.808  1.00 64.00           C  
ATOM   1883  O   GLU A 139      65.845 125.164 119.659  1.00 64.00           O  
ATOM   1884  CB  GLU A 139      66.105 122.508 118.070  1.00 64.00           C  
ATOM   1885  CG  GLU A 139      66.925 123.521 117.286  1.00 64.00           C  
ATOM   1886  CD  GLU A 139      66.118 124.735 116.867  1.00 64.00           C  
ATOM   1887  OE1 GLU A 139      64.890 124.602 116.694  1.00 64.00           O  
ATOM   1888  OE2 GLU A 139      66.711 125.822 116.710  1.00 64.00           O  
ATOM   1889  H   GLU A 139      64.897 120.976 119.723  1.00 64.00           H  
ATOM   1890  HA  GLU A 139      67.026 122.941 119.960  1.00 64.00           H  
ATOM   1891 1HB  GLU A 139      66.546 121.524 117.909  1.00 64.00           H  
ATOM   1892 2HB  GLU A 139      65.101 122.490 117.645  1.00 64.00           H  
ATOM   1893 1HG  GLU A 139      67.762 123.850 117.901  1.00 64.00           H  
ATOM   1894 2HG  GLU A 139      67.331 123.036 116.399  1.00 64.00           H  
ATOM   1895  N   LYS A 140      63.985 124.012 120.178  1.00 64.00           N  
ATOM   1896  CA  LYS A 140      63.154 125.198 120.322  1.00 64.00           C  
ATOM   1897  C   LYS A 140      63.416 125.971 121.606  1.00 64.00           C  
ATOM   1898  O   LYS A 140      63.063 127.152 121.678  1.00 64.00           O  
ATOM   1899  CB  LYS A 140      61.674 124.809 120.266  1.00 64.00           C  
ATOM   1900  CG  LYS A 140      61.072 124.831 118.873  1.00 64.00           C  
ATOM   1901  CD  LYS A 140      61.484 123.605 118.077  1.00 64.00           C  
ATOM   1902  CE  LYS A 140      60.943 123.662 116.657  1.00 64.00           C  
ATOM   1903  NZ  LYS A 140      61.360 122.481 115.851  1.00 64.00           N  
ATOM   1904  H   LYS A 140      63.583 123.104 120.364  1.00 64.00           H  
ATOM   1905  HA  LYS A 140      63.373 125.876 119.496  1.00 64.00           H  
ATOM   1906 1HB  LYS A 140      61.546 123.804 120.670  1.00 64.00           H  
ATOM   1907 2HB  LYS A 140      61.095 125.489 120.891  1.00 64.00           H  
ATOM   1908 1HG  LYS A 140      59.984 124.858 118.947  1.00 64.00           H  
ATOM   1909 2HG  LYS A 140      61.405 125.725 118.347  1.00 64.00           H  
ATOM   1910 1HD  LYS A 140      62.573 123.543 118.041  1.00 64.00           H  
ATOM   1911 2HD  LYS A 140      61.103 122.709 118.566  1.00 64.00           H  
ATOM   1912 1HE  LYS A 140      59.855 123.701 116.684  1.00 64.00           H  
ATOM   1913 2HE  LYS A 140      61.305 124.565 116.166  1.00 64.00           H  
ATOM   1914 1HZ  LYS A 140      60.981 122.559 114.918  1.00 64.00           H  
ATOM   1915 2HZ  LYS A 140      62.369 122.445 115.802  1.00 64.00           H  
ATOM   1916 3HZ  LYS A 140      61.014 121.637 116.285  1.00 64.00           H  
ATOM   1917  N   ILE A 141      64.025 125.345 122.613  1.00 64.00           N  
ATOM   1918  CA  ILE A 141      64.145 125.982 123.918  1.00 64.00           C  
ATOM   1919  C   ILE A 141      64.931 127.282 123.807  1.00 64.00           C  
ATOM   1920  O   ILE A 141      65.845 127.422 122.984  1.00 64.00           O  
ATOM   1921  CB  ILE A 141      64.803 125.029 124.931  1.00 64.00           C  
ATOM   1922  CG1 ILE A 141      63.901 123.825 125.188  1.00 64.00           C  
ATOM   1923  CG2 ILE A 141      65.098 125.757 126.227  1.00 64.00           C  
ATOM   1924  CD1 ILE A 141      64.125 122.687 124.229  1.00 64.00           C  
ATOM   1925  H   ILE A 141      64.410 124.421 122.479  1.00 64.00           H  
ATOM   1926  HA  ILE A 141      63.146 126.230 124.275  1.00 64.00           H  
ATOM   1927  HB  ILE A 141      65.736 124.648 124.518  1.00 64.00           H  
ATOM   1928 1HG1 ILE A 141      64.065 123.458 126.200  1.00 64.00           H  
ATOM   1929 2HG1 ILE A 141      62.857 124.131 125.117  1.00 64.00           H  
ATOM   1930 1HG2 ILE A 141      65.563 125.069 126.933  1.00 64.00           H  
ATOM   1931 2HG2 ILE A 141      65.775 126.588 126.031  1.00 64.00           H  
ATOM   1932 3HG2 ILE A 141      64.168 126.138 126.650  1.00 64.00           H  
ATOM   1933 1HD1 ILE A 141      63.449 121.867 124.473  1.00 64.00           H  
ATOM   1934 2HD1 ILE A 141      63.932 123.026 123.210  1.00 64.00           H  
ATOM   1935 3HD1 ILE A 141      65.155 122.342 124.308  1.00 64.00           H  
ATOM   1936  N   LYS A 142      64.566 128.245 124.645  1.00 64.00           N  
ATOM   1937  CA  LYS A 142      65.270 129.510 124.770  1.00 64.00           C  
ATOM   1938  C   LYS A 142      65.774 129.663 126.198  1.00 64.00           C  
ATOM   1939  O   LYS A 142      65.478 128.851 127.077  1.00 64.00           O  
ATOM   1940  CB  LYS A 142      64.363 130.688 124.396  1.00 64.00           C  
ATOM   1941  CG  LYS A 142      63.155 130.849 125.305  1.00 64.00           C  
ATOM   1942  CD  LYS A 142      62.167 131.858 124.743  1.00 64.00           C  
ATOM   1943  CE  LYS A 142      61.488 131.331 123.491  1.00 64.00           C  
ATOM   1944  NZ  LYS A 142      60.748 130.065 123.750  1.00 64.00           N  
ATOM   1945  H   LYS A 142      63.753 128.075 125.220  1.00 64.00           H  
ATOM   1946  HA  LYS A 142      66.120 129.502 124.087  1.00 64.00           H  
ATOM   1947 1HB  LYS A 142      64.937 131.614 124.428  1.00 64.00           H  
ATOM   1948 2HB  LYS A 142      64.004 130.561 123.374  1.00 64.00           H  
ATOM   1949 1HG  LYS A 142      62.653 129.887 125.417  1.00 64.00           H  
ATOM   1950 2HG  LYS A 142      63.482 131.185 126.288  1.00 64.00           H  
ATOM   1951 1HD  LYS A 142      61.406 132.079 125.493  1.00 64.00           H  
ATOM   1952 2HD  LYS A 142      62.690 132.782 124.498  1.00 64.00           H  
ATOM   1953 1HE  LYS A 142      60.788 132.076 123.116  1.00 64.00           H  
ATOM   1954 2HE  LYS A 142      62.237 131.148 122.720  1.00 64.00           H  
ATOM   1955 1HZ  LYS A 142      60.312 129.748 122.895  1.00 64.00           H  
ATOM   1956 2HZ  LYS A 142      61.392 129.360 124.081  1.00 64.00           H  
ATOM   1957 3HZ  LYS A 142      60.038 130.227 124.449  1.00 64.00           H  
ATOM   1958  N   VAL A 143      66.543 130.727 126.428  1.00 64.00           N  
ATOM   1959  CA  VAL A 143      67.067 130.973 127.763  1.00 64.00           C  
ATOM   1960  C   VAL A 143      65.953 131.467 128.671  1.00 64.00           C  
ATOM   1961  O   VAL A 143      65.057 132.207 128.247  1.00 64.00           O  
ATOM   1962  CB  VAL A 143      68.222 131.985 127.710  1.00 64.00           C  
ATOM   1963  CG1 VAL A 143      68.579 132.444 129.110  1.00 64.00           C  
ATOM   1964  CG2 VAL A 143      69.423 131.369 127.026  1.00 64.00           C  
ATOM   1965  H   VAL A 143      66.770 131.371 125.684  1.00 64.00           H  
ATOM   1966  HA  VAL A 143      67.446 130.033 128.165  1.00 64.00           H  
ATOM   1967  HB  VAL A 143      67.898 132.863 127.151  1.00 64.00           H  
ATOM   1968 1HG1 VAL A 143      69.399 133.161 129.060  1.00 64.00           H  
ATOM   1969 2HG1 VAL A 143      67.712 132.917 129.570  1.00 64.00           H  
ATOM   1970 3HG1 VAL A 143      68.885 131.585 129.707  1.00 64.00           H  
ATOM   1971 1HG2 VAL A 143      70.235 132.095 126.993  1.00 64.00           H  
ATOM   1972 2HG2 VAL A 143      69.746 130.488 127.581  1.00 64.00           H  
ATOM   1973 3HG2 VAL A 143      69.154 131.080 126.010  1.00 64.00           H  
ATOM   1974  N   GLY A 144      66.009 131.060 129.935  1.00 64.00           N  
ATOM   1975  CA  GLY A 144      65.036 131.507 130.910  1.00 64.00           C  
ATOM   1976  C   GLY A 144      63.648 130.958 130.667  1.00 64.00           C  
ATOM   1977  O   GLY A 144      62.732 131.708 130.321  1.00 64.00           O  
ATOM   1978  H   GLY A 144      66.741 130.428 130.225  1.00 64.00           H  
ATOM   1979 1HA  GLY A 144      65.358 131.209 131.908  1.00 64.00           H  
ATOM   1980 2HA  GLY A 144      64.985 132.595 130.901  1.00 64.00           H  
ATOM   1981  N   ASP A 145      63.478 129.650 130.841  1.00 64.00           N  
ATOM   1982  CA  ASP A 145      62.179 129.027 130.639  1.00 64.00           C  
ATOM   1983  C   ASP A 145      62.173 127.654 131.293  1.00 64.00           C  
ATOM   1984  O   ASP A 145      63.152 126.912 131.206  1.00 64.00           O  
ATOM   1985  CB  ASP A 145      61.843 128.937 129.149  1.00 64.00           C  
ATOM   1986  CG  ASP A 145      62.920 128.245 128.357  1.00 64.00           C  
ATOM   1987  OD1 ASP A 145      63.944 127.871 128.962  1.00 64.00           O  
ATOM   1988  OD2 ASP A 145      62.753 128.089 127.129  1.00 64.00           O  
ATOM   1989  H   ASP A 145      64.261 129.076 131.118  1.00 64.00           H  
ATOM   1990  HA  ASP A 145      61.421 129.641 131.127  1.00 64.00           H  
ATOM   1991 1HB  ASP A 145      60.906 128.395 129.019  1.00 64.00           H  
ATOM   1992 2HB  ASP A 145      61.699 129.940 128.747  1.00 64.00           H  
ATOM   1993  N   VAL A 146      61.060 127.332 131.947  1.00 64.00           N  
ATOM   1994  CA  VAL A 146      60.980 126.145 132.789  1.00 64.00           C  
ATOM   1995  C   VAL A 146      61.024 124.898 131.919  1.00 64.00           C  
ATOM   1996  O   VAL A 146      60.268 124.770 130.950  1.00 64.00           O  
ATOM   1997  CB  VAL A 146      59.710 126.172 133.646  1.00 64.00           C  
ATOM   1998  CG1 VAL A 146      59.806 125.152 134.761  1.00 64.00           C  
ATOM   1999  CG2 VAL A 146      59.481 127.563 134.203  1.00 64.00           C  
ATOM   2000  H   VAL A 146      60.249 127.927 131.857  1.00 64.00           H  
ATOM   2001  HA  VAL A 146      61.845 126.133 133.452  1.00 64.00           H  
ATOM   2002  HB  VAL A 146      58.859 125.887 133.027  1.00 64.00           H  
ATOM   2003 1HG1 VAL A 146      58.896 125.182 135.361  1.00 64.00           H  
ATOM   2004 2HG1 VAL A 146      59.925 124.156 134.334  1.00 64.00           H  
ATOM   2005 3HG1 VAL A 146      60.664 125.383 135.392  1.00 64.00           H  
ATOM   2006 1HG2 VAL A 146      58.575 127.568 134.809  1.00 64.00           H  
ATOM   2007 2HG2 VAL A 146      60.332 127.853 134.819  1.00 64.00           H  
ATOM   2008 3HG2 VAL A 146      59.371 128.271 133.381  1.00 64.00           H  
ATOM   2009  N   VAL A 147      61.909 123.977 132.260  1.00 64.00           N  
ATOM   2010  CA  VAL A 147      61.964 122.682 131.604  1.00 64.00           C  
ATOM   2011  C   VAL A 147      61.439 121.621 132.562  1.00 64.00           C  
ATOM   2012  O   VAL A 147      61.359 121.828 133.775  1.00 64.00           O  
ATOM   2013  CB  VAL A 147      63.398 122.363 131.137  1.00 64.00           C  
ATOM   2014  CG1 VAL A 147      63.504 120.938 130.630  1.00 64.00           C  
ATOM   2015  CG2 VAL A 147      63.827 123.341 130.064  1.00 64.00           C  
ATOM   2016  H   VAL A 147      62.566 124.182 132.999  1.00 64.00           H  
ATOM   2017  HA  VAL A 147      61.314 122.710 130.728  1.00 64.00           H  
ATOM   2018  HB  VAL A 147      64.073 122.441 131.989  1.00 64.00           H  
ATOM   2019 1HG1 VAL A 147      64.527 120.742 130.308  1.00 64.00           H  
ATOM   2020 2HG1 VAL A 147      63.237 120.247 131.429  1.00 64.00           H  
ATOM   2021 3HG1 VAL A 147      62.826 120.800 129.788  1.00 64.00           H  
ATOM   2022 1HG2 VAL A 147      64.841 123.106 129.742  1.00 64.00           H  
ATOM   2023 2HG2 VAL A 147      63.150 123.267 129.213  1.00 64.00           H  
ATOM   2024 3HG2 VAL A 147      63.799 124.355 130.463  1.00 64.00           H  
ATOM   2025  N   GLU A 148      61.070 120.468 132.013  1.00 64.00           N  
ATOM   2026  CA  GLU A 148      60.678 119.313 132.804  1.00 64.00           C  
ATOM   2027  C   GLU A 148      61.439 118.095 132.306  1.00 64.00           C  
ATOM   2028  O   GLU A 148      61.777 118.009 131.124  1.00 64.00           O  
ATOM   2029  CB  GLU A 148      59.172 119.060 132.727  1.00 64.00           C  
ATOM   2030  CG  GLU A 148      58.770 117.642 133.090  1.00 64.00           C  
ATOM   2031  CD  GLU A 148      57.269 117.465 133.173  1.00 64.00           C  
ATOM   2032  OE1 GLU A 148      56.565 118.466 133.421  1.00 64.00           O  
ATOM   2033  OE2 GLU A 148      56.792 116.326 132.987  1.00 64.00           O  
ATOM   2034  H   GLU A 148      61.064 120.399 131.005  1.00 64.00           H  
ATOM   2035  HA  GLU A 148      60.936 119.504 133.846  1.00 64.00           H  
ATOM   2036 1HB  GLU A 148      58.653 119.744 133.399  1.00 64.00           H  
ATOM   2037 2HB  GLU A 148      58.820 119.265 131.716  1.00 64.00           H  
ATOM   2038 1HG  GLU A 148      59.166 116.960 132.338  1.00 64.00           H  
ATOM   2039 2HG  GLU A 148      59.218 117.383 134.048  1.00 64.00           H  
ATOM   2040  N   VAL A 149      61.711 117.158 133.207  1.00 64.00           N  
ATOM   2041  CA  VAL A 149      62.480 115.966 132.872  1.00 64.00           C  
ATOM   2042  C   VAL A 149      62.020 114.814 133.750  1.00 64.00           C  
ATOM   2043  O   VAL A 149      62.025 114.922 134.980  1.00 64.00           O  
ATOM   2044  CB  VAL A 149      63.992 116.195 133.044  1.00 64.00           C  
ATOM   2045  CG1 VAL A 149      64.741 114.895 132.853  1.00 64.00           C  
ATOM   2046  CG2 VAL A 149      64.478 117.238 132.063  1.00 64.00           C  
ATOM   2047  H   VAL A 149      61.374 117.277 134.152  1.00 64.00           H  
ATOM   2048  HA  VAL A 149      62.293 115.716 131.827  1.00 64.00           H  
ATOM   2049  HB  VAL A 149      64.185 116.538 134.061  1.00 64.00           H  
ATOM   2050 1HG1 VAL A 149      65.810 115.069 132.977  1.00 64.00           H  
ATOM   2051 2HG1 VAL A 149      64.404 114.169 133.592  1.00 64.00           H  
ATOM   2052 3HG1 VAL A 149      64.551 114.510 131.851  1.00 64.00           H  
ATOM   2053 1HG2 VAL A 149      65.549 117.391 132.195  1.00 64.00           H  
ATOM   2054 2HG2 VAL A 149      64.283 116.899 131.045  1.00 64.00           H  
ATOM   2055 3HG2 VAL A 149      63.953 118.177 132.240  1.00 64.00           H  
ATOM   2056  N   GLN A 150      61.625 113.713 133.119  1.00 64.00           N  
ATOM   2057  CA  GLN A 150      61.316 112.483 133.834  1.00 64.00           C  
ATOM   2058  C   GLN A 150      62.625 111.773 134.170  1.00 64.00           C  
ATOM   2059  O   GLN A 150      63.718 112.308 133.972  1.00 64.00           O  
ATOM   2060  CB  GLN A 150      60.384 111.606 133.005  1.00 64.00           C  
ATOM   2061  CG  GLN A 150      59.422 112.381 132.124  1.00 64.00           C  
ATOM   2062  CD  GLN A 150      58.417 113.181 132.926  1.00 64.00           C  
ATOM   2063  OE1 GLN A 150      58.106 112.842 134.067  1.00 64.00           O  
ATOM   2064  NE2 GLN A 150      57.902 114.250 132.332  1.00 64.00           N  
ATOM   2065  H   GLN A 150      61.537 113.733 132.113  1.00 64.00           H  
ATOM   2066  HA  GLN A 150      60.814 112.742 134.766  1.00 64.00           H  
ATOM   2067 1HB  GLN A 150      60.975 110.952 132.364  1.00 64.00           H  
ATOM   2068 2HB  GLN A 150      59.796 110.971 133.668  1.00 64.00           H  
ATOM   2069 1HG  GLN A 150      59.991 113.073 131.503  1.00 64.00           H  
ATOM   2070 2HG  GLN A 150      58.875 111.679 131.495  1.00 64.00           H  
ATOM   2071 1HE2 GLN A 150      57.233 114.817 132.814  1.00 64.00           H  
ATOM   2072 2HE2 GLN A 150      58.182 114.490 131.402  1.00 64.00           H  
ATOM   2073  N   ALA A 151      62.531 110.551 134.682  1.00 64.00           N  
ATOM   2074  CA  ALA A 151      63.729 109.780 134.957  1.00 64.00           C  
ATOM   2075  C   ALA A 151      64.267 109.158 133.671  1.00 64.00           C  
ATOM   2076  O   ALA A 151      63.556 109.005 132.675  1.00 64.00           O  
ATOM   2077  CB  ALA A 151      63.445 108.695 135.992  1.00 64.00           C  
ATOM   2078  H   ALA A 151      61.628 110.146 134.885  1.00 64.00           H  
ATOM   2079  HA  ALA A 151      64.483 110.458 135.357  1.00 64.00           H  
ATOM   2080 1HB  ALA A 151      64.356 108.128 136.184  1.00 64.00           H  
ATOM   2081 2HB  ALA A 151      63.102 109.156 136.918  1.00 64.00           H  
ATOM   2082 3HB  ALA A 151      62.674 108.025 135.614  1.00 64.00           H  
ATOM   2083  N   ASP A 152      65.548 108.801 133.700  1.00 64.00           N  
ATOM   2084  CA  ASP A 152      66.233 108.089 132.629  1.00 64.00           C  
ATOM   2085  C   ASP A 152      66.480 108.957 131.406  1.00 64.00           C  
ATOM   2086  O   ASP A 152      67.084 108.479 130.439  1.00 64.00           O  
ATOM   2087  CB  ASP A 152      65.462 106.839 132.188  1.00 64.00           C  
ATOM   2088  CG  ASP A 152      64.886 106.074 133.357  1.00 64.00           C  
ATOM   2089  OD1 ASP A 152      65.498 106.105 134.444  1.00 64.00           O  
ATOM   2090  OD2 ASP A 152      63.819 105.449 133.192  1.00 64.00           O  
ATOM   2091  H   ASP A 152      66.063 109.051 134.532  1.00 64.00           H  
ATOM   2092  HA  ASP A 152      67.209 107.770 132.995  1.00 64.00           H  
ATOM   2093 1HB  ASP A 152      64.650 107.129 131.521  1.00 64.00           H  
ATOM   2094 2HB  ASP A 152      66.126 106.180 131.628  1.00 64.00           H  
ATOM   2095  N   GLU A 153      66.044 110.210 131.409  1.00 64.00           N  
ATOM   2096  CA  GLU A 153      66.071 111.049 130.222  1.00 64.00           C  
ATOM   2097  C   GLU A 153      67.264 111.994 130.259  1.00 64.00           C  
ATOM   2098  O   GLU A 153      67.653 112.481 131.324  1.00 64.00           O  
ATOM   2099  CB  GLU A 153      64.771 111.843 130.102  1.00 64.00           C  
ATOM   2100  CG  GLU A 153      64.442 112.277 128.689  1.00 64.00           C  
ATOM   2101  CD  GLU A 153      64.875 113.695 128.406  1.00 64.00           C  
ATOM   2102  OE1 GLU A 153      64.819 114.525 129.335  1.00 64.00           O  
ATOM   2103  OE2 GLU A 153      65.270 113.981 127.257  1.00 64.00           O  
ATOM   2104  H   GLU A 153      65.681 110.590 132.271  1.00 64.00           H  
ATOM   2105  HA  GLU A 153      66.170 110.407 129.346  1.00 64.00           H  
ATOM   2106 1HB  GLU A 153      63.941 111.241 130.472  1.00 64.00           H  
ATOM   2107 2HB  GLU A 153      64.831 112.736 130.724  1.00 64.00           H  
ATOM   2108 1HG  GLU A 153      64.940 111.606 127.989  1.00 64.00           H  
ATOM   2109 2HG  GLU A 153      63.368 112.188 128.533  1.00 64.00           H  
ATOM   2110  N   THR A 154      67.844 112.243 129.088  1.00 64.00           N  
ATOM   2111  CA  THR A 154      68.971 113.152 128.980  1.00 64.00           C  
ATOM   2112  C   THR A 154      68.526 114.581 129.287  1.00 64.00           C  
ATOM   2113  O   THR A 154      67.343 114.869 129.467  1.00 64.00           O  
ATOM   2114  CB  THR A 154      69.585 113.076 127.583  1.00 64.00           C  
ATOM   2115  OG1 THR A 154      69.678 111.705 127.176  1.00 64.00           O  
ATOM   2116  CG2 THR A 154      70.976 113.689 127.572  1.00 64.00           C  
ATOM   2117  H   THR A 154      67.495 111.791 128.255  1.00 64.00           H  
ATOM   2118  HA  THR A 154      69.725 112.856 129.709  1.00 64.00           H  
ATOM   2119  HB  THR A 154      68.953 113.616 126.878  1.00 64.00           H  
ATOM   2120  HG1 THR A 154      69.759 111.660 126.220  1.00 64.00           H  
ATOM   2121 1HG2 THR A 154      71.394 113.625 126.567  1.00 64.00           H  
ATOM   2122 2HG2 THR A 154      70.915 114.735 127.874  1.00 64.00           H  
ATOM   2123 3HG2 THR A 154      71.617 113.148 128.267  1.00 64.00           H  
ATOM   2124  N   PHE A 155      69.483 115.470 129.345  1.00 64.00           N  
ATOM   2125  CA  PHE A 155      69.067 116.825 129.661  1.00 64.00           C  
ATOM   2126  C   PHE A 155      68.889 117.649 128.393  1.00 64.00           C  
ATOM   2127  O   PHE A 155      69.564 117.412 127.388  1.00 64.00           O  
ATOM   2128  CB  PHE A 155      70.094 117.501 130.558  1.00 64.00           C  
ATOM   2129  CG  PHE A 155      69.864 117.271 132.016  1.00 64.00           C  
ATOM   2130  CD1 PHE A 155      68.631 117.527 132.581  1.00 64.00           C  
ATOM   2131  CD2 PHE A 155      70.881 116.801 132.822  1.00 64.00           C  
ATOM   2132  CE1 PHE A 155      68.417 117.317 133.924  1.00 64.00           C  
ATOM   2133  CE2 PHE A 155      70.674 116.590 134.164  1.00 64.00           C  
ATOM   2134  CZ  PHE A 155      69.441 116.848 134.718  1.00 64.00           C  
ATOM   2135  H   PHE A 155      70.463 115.280 129.189  1.00 64.00           H  
ATOM   2136  HA  PHE A 155      68.115 116.780 130.192  1.00 64.00           H  
ATOM   2137 1HB  PHE A 155      71.090 117.137 130.309  1.00 64.00           H  
ATOM   2138 2HB  PHE A 155      70.084 118.575 130.377  1.00 64.00           H  
ATOM   2139  HD1 PHE A 155      67.823 117.899 131.950  1.00 64.00           H  
ATOM   2140  HD2 PHE A 155      71.858 116.597 132.383  1.00 64.00           H  
ATOM   2141  HE1 PHE A 155      67.438 117.522 134.358  1.00 64.00           H  
ATOM   2142  HE2 PHE A 155      71.485 116.219 134.790  1.00 64.00           H  
ATOM   2143  HZ  PHE A 155      69.275 116.683 135.782  1.00 64.00           H  
ATOM   2144  N   PRO A 156      67.976 118.621 128.422  1.00 64.00           N  
ATOM   2145  CA  PRO A 156      67.841 119.513 127.263  1.00 64.00           C  
ATOM   2146  C   PRO A 156      68.912 120.586 127.213  1.00 64.00           C  
ATOM   2147  O   PRO A 156      69.326 120.991 126.120  1.00 64.00           O  
ATOM   2148  CB  PRO A 156      66.441 120.106 127.452  1.00 64.00           C  
ATOM   2149  CG  PRO A 156      66.239 120.095 128.921  1.00 64.00           C  
ATOM   2150  CD  PRO A 156      66.945 118.873 129.441  1.00 64.00           C  
ATOM   2151  HA  PRO A 156      67.897 118.918 126.340  1.00 64.00           H  
ATOM   2152 1HB  PRO A 156      66.400 121.118 127.022  1.00 64.00           H  
ATOM   2153 2HB  PRO A 156      65.699 119.498 126.914  1.00 64.00           H  
ATOM   2154 1HG  PRO A 156      66.643 121.016 129.367  1.00 64.00           H  
ATOM   2155 2HG  PRO A 156      65.165 120.073 129.156  1.00 64.00           H  
ATOM   2156 1HD  PRO A 156      67.390 119.096 130.422  1.00 64.00           H  
ATOM   2157 2HD  PRO A 156      66.230 118.041 129.519  1.00 64.00           H  
ATOM   2158  N   CYS A 157      69.372 121.061 128.365  1.00 64.00           N  
ATOM   2159  CA  CYS A 157      70.383 122.108 128.428  1.00 64.00           C  
ATOM   2160  C   CYS A 157      70.758 122.306 129.889  1.00 64.00           C  
ATOM   2161  O   CYS A 157      70.177 121.688 130.785  1.00 64.00           O  
ATOM   2162  CB  CYS A 157      69.885 123.411 127.803  1.00 64.00           C  
ATOM   2163  SG  CYS A 157      68.611 124.247 128.762  1.00 64.00           S  
ATOM   2164  H   CYS A 157      69.005 120.680 129.225  1.00 64.00           H  
ATOM   2165  HA  CYS A 157      71.258 121.778 127.869  1.00 64.00           H  
ATOM   2166 1HB  CYS A 157      70.722 124.099 127.681  1.00 64.00           H  
ATOM   2167 2HB  CYS A 157      69.481 123.208 126.811  1.00 64.00           H  
ATOM   2168  HG  CYS A 157      68.460 125.271 127.928  1.00 64.00           H  
ATOM   2169  N   ASP A 158      71.727 123.185 130.124  1.00 64.00           N  
ATOM   2170  CA  ASP A 158      72.226 123.399 131.480  1.00 64.00           C  
ATOM   2171  C   ASP A 158      71.151 124.107 132.288  1.00 64.00           C  
ATOM   2172  O   ASP A 158      71.001 125.328 132.219  1.00 64.00           O  
ATOM   2173  CB  ASP A 158      73.516 124.208 131.460  1.00 64.00           C  
ATOM   2174  CG  ASP A 158      74.556 123.610 130.546  1.00 64.00           C  
ATOM   2175  OD1 ASP A 158      74.566 122.372 130.390  1.00 64.00           O  
ATOM   2176  OD2 ASP A 158      75.364 124.374 129.981  1.00 64.00           O  
ATOM   2177  H   ASP A 158      72.128 123.714 129.363  1.00 64.00           H  
ATOM   2178  HA  ASP A 158      72.434 122.428 131.929  1.00 64.00           H  
ATOM   2179 1HB  ASP A 158      73.302 125.226 131.133  1.00 64.00           H  
ATOM   2180 2HB  ASP A 158      73.924 124.267 132.469  1.00 64.00           H  
ATOM   2181  N   LEU A 159      70.402 123.338 133.064  1.00 64.00           N  
ATOM   2182  CA  LEU A 159      69.336 123.888 133.884  1.00 64.00           C  
ATOM   2183  C   LEU A 159      69.918 124.420 135.188  1.00 64.00           C  
ATOM   2184  O   LEU A 159      71.133 124.446 135.398  1.00 64.00           O  
ATOM   2185  CB  LEU A 159      68.272 122.828 134.140  1.00 64.00           C  
ATOM   2186  CG  LEU A 159      67.322 122.529 132.986  1.00 64.00           C  
ATOM   2187  CD1 LEU A 159      66.606 121.214 133.226  1.00 64.00           C  
ATOM   2188  CD2 LEU A 159      66.331 123.662 132.819  1.00 64.00           C  
ATOM   2189  H   LEU A 159      70.576 122.343 133.086  1.00 64.00           H  
ATOM   2190  HA  LEU A 159      68.881 124.720 133.347  1.00 64.00           H  
ATOM   2191 1HB  LEU A 159      68.768 121.895 134.402  1.00 64.00           H  
ATOM   2192 2HB  LEU A 159      67.664 123.143 134.988  1.00 64.00           H  
ATOM   2193  HG  LEU A 159      67.893 122.416 132.064  1.00 64.00           H  
ATOM   2194 1HD1 LEU A 159      65.930 121.011 132.395  1.00 64.00           H  
ATOM   2195 2HD1 LEU A 159      67.338 120.410 133.302  1.00 64.00           H  
ATOM   2196 3HD1 LEU A 159      66.035 121.275 134.151  1.00 64.00           H  
ATOM   2197 1HD2 LEU A 159      65.658 123.438 131.991  1.00 64.00           H  
ATOM   2198 2HD2 LEU A 159      65.753 123.778 133.736  1.00 64.00           H  
ATOM   2199 3HD2 LEU A 159      66.868 124.587 132.609  1.00 64.00           H  
ATOM   2200  N   ILE A 160      69.040 124.863 136.079  1.00 64.00           N  
ATOM   2201  CA  ILE A 160      69.388 125.103 137.471  1.00 64.00           C  
ATOM   2202  C   ILE A 160      68.289 124.489 138.320  1.00 64.00           C  
ATOM   2203  O   ILE A 160      67.230 125.095 138.512  1.00 64.00           O  
ATOM   2204  CB  ILE A 160      69.566 126.598 137.777  1.00 64.00           C  
ATOM   2205  CG1 ILE A 160      70.824 127.129 137.095  1.00 64.00           C  
ATOM   2206  CG2 ILE A 160      69.614 126.831 139.271  1.00 64.00           C  
ATOM   2207  CD1 ILE A 160      70.975 128.624 137.183  1.00 64.00           C  
ATOM   2208  H   ILE A 160      68.094 125.038 135.771  1.00 64.00           H  
ATOM   2209  HA  ILE A 160      70.334 124.606 137.681  1.00 64.00           H  
ATOM   2210  HB  ILE A 160      68.730 127.157 137.359  1.00 64.00           H  
ATOM   2211 1HG1 ILE A 160      71.703 126.669 137.545  1.00 64.00           H  
ATOM   2212 2HG1 ILE A 160      70.813 126.849 136.041  1.00 64.00           H  
ATOM   2213 1HG2 ILE A 160      69.741 127.895 139.469  1.00 64.00           H  
ATOM   2214 2HG2 ILE A 160      68.685 126.486 139.723  1.00 64.00           H  
ATOM   2215 3HG2 ILE A 160      70.452 126.280 139.698  1.00 64.00           H  
ATOM   2216 1HD1 ILE A 160      71.891 128.928 136.676  1.00 64.00           H  
ATOM   2217 2HD1 ILE A 160      70.120 129.105 136.706  1.00 64.00           H  
ATOM   2218 3HD1 ILE A 160      71.024 128.924 138.229  1.00 64.00           H  
ATOM   2219  N   LEU A 161      68.534 123.282 138.826  1.00 64.00           N  
ATOM   2220  CA  LEU A 161      67.498 122.520 139.505  1.00 64.00           C  
ATOM   2221  C   LEU A 161      66.720 123.398 140.469  1.00 64.00           C  
ATOM   2222  O   LEU A 161      67.289 123.958 141.409  1.00 64.00           O  
ATOM   2223  CB  LEU A 161      68.108 121.341 140.256  1.00 64.00           C  
ATOM   2224  CG  LEU A 161      67.113 120.609 141.151  1.00 64.00           C  
ATOM   2225  CD1 LEU A 161      66.264 119.659 140.330  1.00 64.00           C  
ATOM   2226  CD2 LEU A 161      67.834 119.876 142.267  1.00 64.00           C  
ATOM   2227  H   LEU A 161      69.458 122.885 138.737  1.00 64.00           H  
ATOM   2228  HA  LEU A 161      66.805 122.136 138.757  1.00 64.00           H  
ATOM   2229 1HB  LEU A 161      68.511 120.637 139.529  1.00 64.00           H  
ATOM   2230 2HB  LEU A 161      68.930 121.708 140.870  1.00 64.00           H  
ATOM   2231  HG  LEU A 161      66.422 121.328 141.591  1.00 64.00           H  
ATOM   2232 1HD1 LEU A 161      65.559 119.144 140.983  1.00 64.00           H  
ATOM   2233 2HD1 LEU A 161      65.714 120.222 139.575  1.00 64.00           H  
ATOM   2234 3HD1 LEU A 161      66.906 118.927 139.841  1.00 64.00           H  
ATOM   2235 1HD2 LEU A 161      67.106 119.361 142.894  1.00 64.00           H  
ATOM   2236 2HD2 LEU A 161      68.523 119.148 141.838  1.00 64.00           H  
ATOM   2237 3HD2 LEU A 161      68.392 120.592 142.871  1.00 64.00           H  
ATOM   2238  N   LEU A 162      65.418 123.527 140.241  1.00 64.00           N  
ATOM   2239  CA  LEU A 162      64.598 124.406 141.055  1.00 64.00           C  
ATOM   2240  C   LEU A 162      63.670 123.653 141.994  1.00 64.00           C  
ATOM   2241  O   LEU A 162      63.237 124.226 142.999  1.00 64.00           O  
ATOM   2242  CB  LEU A 162      63.773 125.331 140.155  1.00 64.00           C  
ATOM   2243  CG  LEU A 162      63.157 126.555 140.826  1.00 64.00           C  
ATOM   2244  CD1 LEU A 162      64.172 127.197 141.743  1.00 64.00           C  
ATOM   2245  CD2 LEU A 162      62.679 127.546 139.781  1.00 64.00           C  
ATOM   2246  H   LEU A 162      64.986 123.007 139.490  1.00 64.00           H  
ATOM   2247  HA  LEU A 162      65.254 125.013 141.678  1.00 64.00           H  
ATOM   2248 1HB  LEU A 162      64.410 125.689 139.348  1.00 64.00           H  
ATOM   2249 2HB  LEU A 162      62.958 124.755 139.718  1.00 64.00           H  
ATOM   2250  HG  LEU A 162      62.308 126.247 141.437  1.00 64.00           H  
ATOM   2251 1HD1 LEU A 162      63.729 128.071 142.221  1.00 64.00           H  
ATOM   2252 2HD1 LEU A 162      64.476 126.482 142.507  1.00 64.00           H  
ATOM   2253 3HD1 LEU A 162      65.043 127.503 141.164  1.00 64.00           H  
ATOM   2254 1HD2 LEU A 162      62.241 128.414 140.275  1.00 64.00           H  
ATOM   2255 2HD2 LEU A 162      63.523 127.865 139.169  1.00 64.00           H  
ATOM   2256 3HD2 LEU A 162      61.929 127.073 139.147  1.00 64.00           H  
ATOM   2257  N   SER A 163      63.353 122.397 141.693  1.00 64.00           N  
ATOM   2258  CA  SER A 163      62.558 121.565 142.585  1.00 64.00           C  
ATOM   2259  C   SER A 163      62.414 120.186 141.961  1.00 64.00           C  
ATOM   2260  O   SER A 163      62.582 120.014 140.751  1.00 64.00           O  
ATOM   2261  CB  SER A 163      61.183 122.175 142.850  1.00 64.00           C  
ATOM   2262  OG  SER A 163      61.272 123.250 143.768  1.00 64.00           O  
ATOM   2263  H   SER A 163      63.675 122.011 140.817  1.00 64.00           H  
ATOM   2264  HA  SER A 163      63.081 121.482 143.539  1.00 64.00           H  
ATOM   2265 1HB  SER A 163      60.755 122.529 141.912  1.00 64.00           H  
ATOM   2266 2HB  SER A 163      60.516 121.410 143.246  1.00 64.00           H  
ATOM   2267  HG  SER A 163      60.376 123.576 143.881  1.00 64.00           H  
ATOM   2268  N   SER A 164      62.097 119.208 142.799  1.00 64.00           N  
ATOM   2269  CA  SER A 164      61.800 117.852 142.366  1.00 64.00           C  
ATOM   2270  C   SER A 164      60.436 117.441 142.909  1.00 64.00           C  
ATOM   2271  O   SER A 164      59.822 118.152 143.709  1.00 64.00           O  
ATOM   2272  CB  SER A 164      62.886 116.874 142.822  1.00 64.00           C  
ATOM   2273  OG  SER A 164      62.875 116.719 144.230  1.00 64.00           O  
ATOM   2274  H   SER A 164      62.063 119.428 143.784  1.00 64.00           H  
ATOM   2275  HA  SER A 164      61.762 117.837 141.276  1.00 64.00           H  
ATOM   2276 1HB  SER A 164      62.727 115.906 142.347  1.00 64.00           H  
ATOM   2277 2HB  SER A 164      63.861 117.239 142.502  1.00 64.00           H  
ATOM   2278  HG  SER A 164      63.578 116.097 144.433  1.00 64.00           H  
ATOM   2279  N   CYS A 165      59.963 116.275 142.466  1.00 64.00           N  
ATOM   2280  CA  CYS A 165      58.663 115.786 142.914  1.00 64.00           C  
ATOM   2281  C   CYS A 165      58.601 115.710 144.433  1.00 64.00           C  
ATOM   2282  O   CYS A 165      57.600 116.095 145.049  1.00 64.00           O  
ATOM   2283  CB  CYS A 165      58.376 114.419 142.293  1.00 64.00           C  
ATOM   2284  SG  CYS A 165      59.726 113.232 142.459  1.00 64.00           S  
ATOM   2285  H   CYS A 165      60.500 115.719 141.816  1.00 64.00           H  
ATOM   2286  HA  CYS A 165      57.897 116.490 142.587  1.00 64.00           H  
ATOM   2287 1HB  CYS A 165      57.489 113.987 142.758  1.00 64.00           H  
ATOM   2288 2HB  CYS A 165      58.163 114.539 141.231  1.00 64.00           H  
ATOM   2289  HG  CYS A 165      59.113 112.235 141.828  1.00 64.00           H  
ATOM   2290  N   THR A 166      59.666 115.214 145.055  1.00 64.00           N  
ATOM   2291  CA  THR A 166      59.715 115.109 146.503  1.00 64.00           C  
ATOM   2292  C   THR A 166      60.243 116.396 147.126  1.00 64.00           C  
ATOM   2293  O   THR A 166      60.694 117.317 146.441  1.00 64.00           O  
ATOM   2294  CB  THR A 166      60.604 113.942 146.927  1.00 64.00           C  
ATOM   2295  OG1 THR A 166      60.531 113.775 148.348  1.00 64.00           O  
ATOM   2296  CG2 THR A 166      62.046 114.208 146.527  1.00 64.00           C  
ATOM   2297  H   THR A 166      60.459 114.903 144.512  1.00 64.00           H  
ATOM   2298  HA  THR A 166      58.705 114.928 146.871  1.00 64.00           H  
ATOM   2299  HB  THR A 166      60.259 113.028 146.445  1.00 64.00           H  
ATOM   2300  HG1 THR A 166      60.817 112.888 148.580  1.00 64.00           H  
ATOM   2301 1HG2 THR A 166      62.669 113.369 146.834  1.00 64.00           H  
ATOM   2302 2HG2 THR A 166      62.107 114.329 145.445  1.00 64.00           H  
ATOM   2303 3HG2 THR A 166      62.396 115.117 147.014  1.00 64.00           H  
ATOM   2304  N   THR A 167      60.176 116.448 148.452  1.00 64.00           N  
ATOM   2305  CA  THR A 167      60.905 117.457 149.199  1.00 64.00           C  
ATOM   2306  C   THR A 167      62.383 117.082 149.234  1.00 64.00           C  
ATOM   2307  O   THR A 167      62.832 116.148 148.564  1.00 64.00           O  
ATOM   2308  CB  THR A 167      60.341 117.596 150.611  1.00 64.00           C  
ATOM   2309  OG1 THR A 167      60.978 118.695 151.275  1.00 64.00           O  
ATOM   2310  CG2 THR A 167      60.586 116.328 151.405  1.00 64.00           C  
ATOM   2311  H   THR A 167      59.611 115.778 148.953  1.00 64.00           H  
ATOM   2312  HA  THR A 167      60.796 118.413 148.686  1.00 64.00           H  
ATOM   2313  HB  THR A 167      59.269 117.785 150.557  1.00 64.00           H  
ATOM   2314  HG1 THR A 167      60.433 118.982 152.012  1.00 64.00           H  
ATOM   2315 1HG2 THR A 167      60.178 116.443 152.409  1.00 64.00           H  
ATOM   2316 2HG2 THR A 167      60.099 115.488 150.909  1.00 64.00           H  
ATOM   2317 3HG2 THR A 167      61.657 116.140 151.468  1.00 64.00           H  
ATOM   2318  N   ASP A 168      63.154 117.822 150.022  1.00 64.00           N  
ATOM   2319  CA  ASP A 168      64.590 117.637 150.170  1.00 64.00           C  
ATOM   2320  C   ASP A 168      65.338 118.166 148.952  1.00 64.00           C  
ATOM   2321  O   ASP A 168      66.573 118.166 148.958  1.00 64.00           O  
ATOM   2322  CB  ASP A 168      64.967 116.165 150.398  1.00 64.00           C  
ATOM   2323  CG  ASP A 168      66.451 115.966 150.598  1.00 64.00           C  
ATOM   2324  OD1 ASP A 168      66.943 116.222 151.716  1.00 64.00           O  
ATOM   2325  OD2 ASP A 168      67.126 115.558 149.630  1.00 64.00           O  
ATOM   2326  H   ASP A 168      62.696 118.555 150.544  1.00 64.00           H  
ATOM   2327  HA  ASP A 168      64.924 118.205 151.039  1.00 64.00           H  
ATOM   2328 1HB  ASP A 168      64.441 115.786 151.275  1.00 64.00           H  
ATOM   2329 2HB  ASP A 168      64.646 115.570 149.542  1.00 64.00           H  
ATOM   2330  N   GLY A 169      64.636 118.625 147.917  1.00 64.00           N  
ATOM   2331  CA  GLY A 169      65.259 119.216 146.749  1.00 64.00           C  
ATOM   2332  C   GLY A 169      66.514 118.510 146.286  1.00 64.00           C  
ATOM   2333  O   GLY A 169      67.560 119.143 146.114  1.00 64.00           O  
ATOM   2334  H   GLY A 169      63.629 118.555 147.955  1.00 64.00           H  
ATOM   2335 1HA  GLY A 169      64.549 119.221 145.921  1.00 64.00           H  
ATOM   2336 2HA  GLY A 169      65.514 120.254 146.959  1.00 64.00           H  
ATOM   2337  N   THR A 170      66.429 117.200 146.078  1.00 64.00           N  
ATOM   2338  CA  THR A 170      67.582 116.420 145.663  1.00 64.00           C  
ATOM   2339  C   THR A 170      67.216 115.564 144.462  1.00 64.00           C  
ATOM   2340  O   THR A 170      66.085 115.088 144.339  1.00 64.00           O  
ATOM   2341  CB  THR A 170      68.093 115.527 146.792  1.00 64.00           C  
ATOM   2342  OG1 THR A 170      68.321 116.323 147.959  1.00 64.00           O  
ATOM   2343  CG2 THR A 170      69.391 114.859 146.383  1.00 64.00           C  
ATOM   2344  H   THR A 170      65.542 116.735 146.211  1.00 64.00           H  
ATOM   2345  HA  THR A 170      68.382 117.106 145.385  1.00 64.00           H  
ATOM   2346  HB  THR A 170      67.349 114.763 147.017  1.00 64.00           H  
ATOM   2347  HG1 THR A 170      67.486 116.482 148.405  1.00 64.00           H  
ATOM   2348 1HG2 THR A 170      69.745 114.225 147.195  1.00 64.00           H  
ATOM   2349 2HG2 THR A 170      69.223 114.251 145.494  1.00 64.00           H  
ATOM   2350 3HG2 THR A 170      70.139 115.620 146.165  1.00 64.00           H  
ATOM   2351  N   CYS A 171      68.188 115.383 143.573  1.00 64.00           N  
ATOM   2352  CA  CYS A 171      68.022 114.519 142.414  1.00 64.00           C  
ATOM   2353  C   CYS A 171      69.387 114.132 141.869  1.00 64.00           C  
ATOM   2354  O   CYS A 171      70.149 114.993 141.424  1.00 64.00           O  
ATOM   2355  CB  CYS A 171      67.197 115.211 141.333  1.00 64.00           C  
ATOM   2356  SG  CYS A 171      67.739 116.887 140.969  1.00 64.00           S  
ATOM   2357  H   CYS A 171      69.067 115.861 143.708  1.00 64.00           H  
ATOM   2358  HA  CYS A 171      67.494 113.618 142.727  1.00 64.00           H  
ATOM   2359 1HB  CYS A 171      67.244 114.630 140.411  1.00 64.00           H  
ATOM   2360 2HB  CYS A 171      66.153 115.251 141.642  1.00 64.00           H  
ATOM   2361  HG  CYS A 171      68.970 116.556 140.592  1.00 64.00           H  
ATOM   2362  N   TYR A 172      69.698 112.843 141.889  1.00 64.00           N  
ATOM   2363  CA  TYR A 172      71.019 112.397 141.490  1.00 64.00           C  
ATOM   2364  C   TYR A 172      71.255 112.672 140.009  1.00 64.00           C  
ATOM   2365  O   TYR A 172      70.362 113.105 139.278  1.00 64.00           O  
ATOM   2366  CB  TYR A 172      71.189 110.910 141.794  1.00 64.00           C  
ATOM   2367  CG  TYR A 172      70.570 110.504 143.110  1.00 64.00           C  
ATOM   2368  CD1 TYR A 172      71.269 110.639 144.298  1.00 64.00           C  
ATOM   2369  CD2 TYR A 172      69.280 110.000 143.165  1.00 64.00           C  
ATOM   2370  CE1 TYR A 172      70.705 110.276 145.501  1.00 64.00           C  
ATOM   2371  CE2 TYR A 172      68.709 109.634 144.362  1.00 64.00           C  
ATOM   2372  CZ  TYR A 172      69.424 109.774 145.526  1.00 64.00           C  
ATOM   2373  OH  TYR A 172      68.856 109.410 146.722  1.00 64.00           O  
ATOM   2374  H   TYR A 172      69.016 112.159 142.183  1.00 64.00           H  
ATOM   2375  HA  TYR A 172      71.760 112.958 142.059  1.00 64.00           H  
ATOM   2376 1HB  TYR A 172      70.732 110.321 140.997  1.00 64.00           H  
ATOM   2377 2HB  TYR A 172      72.250 110.662 141.817  1.00 64.00           H  
ATOM   2378  HD1 TYR A 172      72.283 111.038 144.291  1.00 64.00           H  
ATOM   2379  HD2 TYR A 172      68.700 109.887 142.249  1.00 64.00           H  
ATOM   2380  HE1 TYR A 172      71.271 110.390 146.425  1.00 64.00           H  
ATOM   2381  HE2 TYR A 172      67.695 109.235 144.382  1.00 64.00           H  
ATOM   2382  HH  TYR A 172      67.967 109.082 146.566  1.00 64.00           H  
ATOM   2383  N   VAL A 173      72.489 112.421 139.575  1.00 64.00           N  
ATOM   2384  CA  VAL A 173      72.898 112.619 138.192  1.00 64.00           C  
ATOM   2385  C   VAL A 173      74.068 111.692 137.902  1.00 64.00           C  
ATOM   2386  O   VAL A 173      74.860 111.356 138.784  1.00 64.00           O  
ATOM   2387  CB  VAL A 173      73.286 114.083 137.899  1.00 64.00           C  
ATOM   2388  CG1 VAL A 173      73.938 114.197 136.536  1.00 64.00           C  
ATOM   2389  CG2 VAL A 173      72.065 114.974 137.978  1.00 64.00           C  
ATOM   2390  H   VAL A 173      73.164 112.078 140.243  1.00 64.00           H  
ATOM   2391  HA  VAL A 173      72.060 112.361 137.543  1.00 64.00           H  
ATOM   2392  HB  VAL A 173      74.019 114.409 138.636  1.00 64.00           H  
ATOM   2393 1HG1 VAL A 173      74.205 115.237 136.346  1.00 64.00           H  
ATOM   2394 2HG1 VAL A 173      74.837 113.581 136.510  1.00 64.00           H  
ATOM   2395 3HG1 VAL A 173      73.241 113.857 135.770  1.00 64.00           H  
ATOM   2396 1HG2 VAL A 173      72.352 116.004 137.770  1.00 64.00           H  
ATOM   2397 2HG2 VAL A 173      71.328 114.647 137.244  1.00 64.00           H  
ATOM   2398 3HG2 VAL A 173      71.634 114.913 138.977  1.00 64.00           H  
ATOM   2399  N   THR A 174      74.168 111.274 136.642  1.00 64.00           N  
ATOM   2400  CA  THR A 174      75.191 110.321 136.207  1.00 64.00           C  
ATOM   2401  C   THR A 174      75.828 110.883 134.940  1.00 64.00           C  
ATOM   2402  O   THR A 174      75.325 110.671 133.834  1.00 64.00           O  
ATOM   2403  CB  THR A 174      74.596 108.942 135.972  1.00 64.00           C  
ATOM   2404  OG1 THR A 174      73.986 108.902 134.676  1.00 64.00           O  
ATOM   2405  CG2 THR A 174      73.544 108.635 137.026  1.00 64.00           C  
ATOM   2406  H   THR A 174      73.509 111.632 135.965  1.00 64.00           H  
ATOM   2407  HA  THR A 174      75.943 110.239 136.992  1.00 64.00           H  
ATOM   2408  HB  THR A 174      75.385 108.192 136.022  1.00 64.00           H  
ATOM   2409  HG1 THR A 174      74.649 109.084 134.005  1.00 64.00           H  
ATOM   2410 1HG2 THR A 174      73.127 107.645 136.846  1.00 64.00           H  
ATOM   2411 2HG2 THR A 174      74.001 108.662 138.015  1.00 64.00           H  
ATOM   2412 3HG2 THR A 174      72.749 109.378 136.974  1.00 64.00           H  
ATOM   2413  N   THR A 175      76.944 111.587 135.106  1.00 64.00           N  
ATOM   2414  CA  THR A 175      77.605 112.217 133.972  1.00 64.00           C  
ATOM   2415  C   THR A 175      78.348 111.159 133.170  1.00 64.00           C  
ATOM   2416  O   THR A 175      79.574 111.213 133.034  1.00 64.00           O  
ATOM   2417  CB  THR A 175      78.562 113.311 134.445  1.00 64.00           C  
ATOM   2418  OG1 THR A 175      77.842 114.269 135.229  1.00 64.00           O  
ATOM   2419  CG2 THR A 175      79.181 114.022 133.258  1.00 64.00           C  
ATOM   2420  H   THR A 175      77.344 111.690 136.028  1.00 64.00           H  
ATOM   2421  HA  THR A 175      76.844 112.672 133.337  1.00 64.00           H  
ATOM   2422  HB  THR A 175      79.353 112.866 135.049  1.00 64.00           H  
ATOM   2423  HG1 THR A 175      78.444 114.956 135.526  1.00 64.00           H  
ATOM   2424 1HG2 THR A 175      79.860 114.798 133.612  1.00 64.00           H  
ATOM   2425 2HG2 THR A 175      79.734 113.304 132.652  1.00 64.00           H  
ATOM   2426 3HG2 THR A 175      78.395 114.476 132.656  1.00 64.00           H  
ATOM   2427  N   ALA A 176      77.609 110.189 132.641  1.00 64.00           N  
ATOM   2428  CA  ALA A 176      78.201 109.064 131.933  1.00 64.00           C  
ATOM   2429  C   ALA A 176      78.542 109.378 130.485  1.00 64.00           C  
ATOM   2430  O   ALA A 176      79.019 108.488 129.774  1.00 64.00           O  
ATOM   2431  CB  ALA A 176      77.261 107.858 131.987  1.00 64.00           C  
ATOM   2432  H   ALA A 176      76.604 110.237 132.735  1.00 64.00           H  
ATOM   2433  HA  ALA A 176      79.138 108.808 132.428  1.00 64.00           H  
ATOM   2434 1HB  ALA A 176      77.712 107.021 131.454  1.00 64.00           H  
ATOM   2435 2HB  ALA A 176      77.089 107.577 133.026  1.00 64.00           H  
ATOM   2436 3HB  ALA A 176      76.312 108.116 131.519  1.00 64.00           H  
ATOM   2437  N   SER A 177      78.314 110.602 130.030  1.00 64.00           N  
ATOM   2438  CA  SER A 177      78.589 110.963 128.649  1.00 64.00           C  
ATOM   2439  C   SER A 177      79.486 112.178 128.499  1.00 64.00           C  
ATOM   2440  O   SER A 177      80.067 112.364 127.428  1.00 64.00           O  
ATOM   2441  CB  SER A 177      77.277 111.220 127.894  1.00 64.00           C  
ATOM   2442  OG  SER A 177      76.449 110.071 127.915  1.00 64.00           O  
ATOM   2443  H   SER A 177      77.941 111.301 130.656  1.00 64.00           H  
ATOM   2444  HA  SER A 177      79.111 110.133 128.171  1.00 64.00           H  
ATOM   2445 1HB  SER A 177      76.753 112.059 128.351  1.00 64.00           H  
ATOM   2446 2HB  SER A 177      77.498 111.495 126.863  1.00 64.00           H  
ATOM   2447  HG  SER A 177      75.656 110.307 127.428  1.00 64.00           H  
ATOM   2448  N   LEU A 178      79.616 113.009 129.533  1.00 64.00           N  
ATOM   2449  CA  LEU A 178      80.473 114.185 129.433  1.00 64.00           C  
ATOM   2450  C   LEU A 178      81.930 113.829 129.702  1.00 64.00           C  
ATOM   2451  O   LEU A 178      82.803 114.049 128.856  1.00 64.00           O  
ATOM   2452  CB  LEU A 178      79.990 115.265 130.398  1.00 64.00           C  
ATOM   2453  CG  LEU A 178      78.604 115.806 130.068  1.00 64.00           C  
ATOM   2454  CD1 LEU A 178      78.269 116.985 130.956  1.00 64.00           C  
ATOM   2455  CD2 LEU A 178      78.541 116.191 128.606  1.00 64.00           C  
ATOM   2456  H   LEU A 178      79.122 112.832 130.396  1.00 64.00           H  
ATOM   2457  HA  LEU A 178      80.415 114.570 128.415  1.00 64.00           H  
ATOM   2458 1HB  LEU A 178      79.973 114.849 131.404  1.00 64.00           H  
ATOM   2459 2HB  LEU A 178      80.701 116.090 130.380  1.00 64.00           H  
ATOM   2460  HG  LEU A 178      77.856 115.039 130.272  1.00 64.00           H  
ATOM   2461 1HD1 LEU A 178      77.276 117.358 130.706  1.00 64.00           H  
ATOM   2462 2HD1 LEU A 178      78.286 116.671 132.000  1.00 64.00           H  
ATOM   2463 3HD1 LEU A 178      79.002 117.776 130.802  1.00 64.00           H  
ATOM   2464 1HD2 LEU A 178      77.548 116.577 128.374  1.00 64.00           H  
ATOM   2465 2HD2 LEU A 178      79.286 116.960 128.400  1.00 64.00           H  
ATOM   2466 3HD2 LEU A 178      78.743 115.315 127.990  1.00 64.00           H  
ATOM   2467  N   ASP A 179      82.213 113.280 130.883  1.00 64.00           N  
ATOM   2468  CA  ASP A 179      83.572 112.914 131.257  1.00 64.00           C  
ATOM   2469  C   ASP A 179      83.742 111.415 131.466  1.00 64.00           C  
ATOM   2470  O   ASP A 179      84.840 110.969 131.818  1.00 64.00           O  
ATOM   2471  CB  ASP A 179      84.000 113.672 132.518  1.00 64.00           C  
ATOM   2472  CG  ASP A 179      82.992 113.554 133.637  1.00 64.00           C  
ATOM   2473  OD1 ASP A 179      82.441 112.450 133.827  1.00 64.00           O  
ATOM   2474  OD2 ASP A 179      82.753 114.565 134.331  1.00 64.00           O  
ATOM   2475  H   ASP A 179      81.461 113.114 131.537  1.00 64.00           H  
ATOM   2476  HA  ASP A 179      84.241 113.187 130.441  1.00 64.00           H  
ATOM   2477 1HB  ASP A 179      84.959 113.287 132.866  1.00 64.00           H  
ATOM   2478 2HB  ASP A 179      84.138 114.727 132.279  1.00 64.00           H  
ATOM   2479  N   GLY A 180      82.694 110.624 131.257  1.00 64.00           N  
ATOM   2480  CA  GLY A 180      82.794 109.187 131.371  1.00 64.00           C  
ATOM   2481  C   GLY A 180      82.488 108.621 132.738  1.00 64.00           C  
ATOM   2482  O   GLY A 180      82.540 107.396 132.906  1.00 64.00           O  
ATOM   2483  H   GLY A 180      81.805 111.037 131.012  1.00 64.00           H  
ATOM   2484 1HA  GLY A 180      82.111 108.717 130.662  1.00 64.00           H  
ATOM   2485 2HA  GLY A 180      83.802 108.870 131.104  1.00 64.00           H  
ATOM   2486  N   GLU A 181      82.176 109.464 133.721  1.00 64.00           N  
ATOM   2487  CA  GLU A 181      81.828 108.982 135.051  1.00 64.00           C  
ATOM   2488  C   GLU A 181      80.697 107.968 134.952  1.00 64.00           C  
ATOM   2489  O   GLU A 181      79.894 108.023 134.016  1.00 64.00           O  
ATOM   2490  CB  GLU A 181      81.434 110.148 135.956  1.00 64.00           C  
ATOM   2491  CG  GLU A 181      80.870 109.725 137.294  1.00 64.00           C  
ATOM   2492  CD  GLU A 181      81.750 108.718 137.996  1.00 64.00           C  
ATOM   2493  OE1 GLU A 181      82.976 108.941 138.058  1.00 64.00           O  
ATOM   2494  OE2 GLU A 181      81.216 107.696 138.476  1.00 64.00           O  
ATOM   2495  H   GLU A 181      82.180 110.458 133.543  1.00 64.00           H  
ATOM   2496  HA  GLU A 181      82.701 108.488 135.479  1.00 64.00           H  
ATOM   2497 1HB  GLU A 181      82.305 110.777 136.140  1.00 64.00           H  
ATOM   2498 2HB  GLU A 181      80.687 110.763 135.453  1.00 64.00           H  
ATOM   2499 1HG  GLU A 181      80.762 110.606 137.926  1.00 64.00           H  
ATOM   2500 2HG  GLU A 181      79.880 109.298 137.140  1.00 64.00           H  
ATOM   2501  N   SER A 182      80.622 107.034 135.905  1.00 64.00           N  
ATOM   2502  CA  SER A 182      79.602 105.994 135.843  1.00 64.00           C  
ATOM   2503  C   SER A 182      78.883 105.798 137.174  1.00 64.00           C  
ATOM   2504  O   SER A 182      78.232 104.764 137.367  1.00 64.00           O  
ATOM   2505  CB  SER A 182      80.212 104.666 135.391  1.00 64.00           C  
ATOM   2506  OG  SER A 182      81.120 104.168 136.358  1.00 64.00           O  
ATOM   2507  H   SER A 182      81.272 107.040 136.678  1.00 64.00           H  
ATOM   2508  HA  SER A 182      78.846 106.294 135.116  1.00 64.00           H  
ATOM   2509 1HB  SER A 182      79.418 103.938 135.226  1.00 64.00           H  
ATOM   2510 2HB  SER A 182      80.729 104.807 134.442  1.00 64.00           H  
ATOM   2511  HG  SER A 182      81.456 103.341 136.004  1.00 64.00           H  
ATOM   2512  N   ASN A 183      78.978 106.751 138.092  1.00 64.00           N  
ATOM   2513  CA  ASN A 183      78.272 106.685 139.361  1.00 64.00           C  
ATOM   2514  C   ASN A 183      77.121 107.686 139.356  1.00 64.00           C  
ATOM   2515  O   ASN A 183      76.848 108.352 138.355  1.00 64.00           O  
ATOM   2516  CB  ASN A 183      79.230 106.935 140.528  1.00 64.00           C  
ATOM   2517  CG  ASN A 183      79.551 108.403 140.717  1.00 64.00           C  
ATOM   2518  OD1 ASN A 183      79.438 109.201 139.788  1.00 64.00           O  
ATOM   2519  ND2 ASN A 183      79.956 108.767 141.928  1.00 64.00           N  
ATOM   2520  H   ASN A 183      79.564 107.550 137.896  1.00 64.00           H  
ATOM   2521  HA  ASN A 183      77.847 105.686 139.469  1.00 64.00           H  
ATOM   2522 1HB  ASN A 183      78.790 106.551 141.449  1.00 64.00           H  
ATOM   2523 2HB  ASN A 183      80.160 106.392 140.358  1.00 64.00           H  
ATOM   2524 1HD2 ASN A 183      80.182 109.724 142.113  1.00 64.00           H  
ATOM   2525 2HD2 ASN A 183      80.034 108.085 142.655  1.00 64.00           H  
ATOM   2526  N   CYS A 184      76.440 107.787 140.494  1.00 64.00           N  
ATOM   2527  CA  CYS A 184      75.267 108.649 140.629  1.00 64.00           C  
ATOM   2528  C   CYS A 184      75.595 109.775 141.603  1.00 64.00           C  
ATOM   2529  O   CYS A 184      75.343 109.675 142.804  1.00 64.00           O  
ATOM   2530  CB  CYS A 184      74.057 107.844 141.089  1.00 64.00           C  
ATOM   2531  SG  CYS A 184      73.804 106.299 140.190  1.00 64.00           S  
ATOM   2532  H   CYS A 184      76.748 107.247 141.290  1.00 64.00           H  
ATOM   2533  HA  CYS A 184      75.044 109.084 139.655  1.00 64.00           H  
ATOM   2534 1HB  CYS A 184      74.161 107.602 142.147  1.00 64.00           H  
ATOM   2535 2HB  CYS A 184      73.156 108.447 140.978  1.00 64.00           H  
ATOM   2536  HG  CYS A 184      73.663 106.857 138.992  1.00 64.00           H  
ATOM   2537  N   LYS A 185      76.160 110.858 141.077  1.00 64.00           N  
ATOM   2538  CA  LYS A 185      76.339 112.056 141.879  1.00 64.00           C  
ATOM   2539  C   LYS A 185      74.980 112.607 142.295  1.00 64.00           C  
ATOM   2540  O   LYS A 185      73.938 112.239 141.748  1.00 64.00           O  
ATOM   2541  CB  LYS A 185      77.125 113.110 141.103  1.00 64.00           C  
ATOM   2542  CG  LYS A 185      78.501 112.646 140.673  1.00 64.00           C  
ATOM   2543  CD  LYS A 185      79.366 113.814 140.241  1.00 64.00           C  
ATOM   2544  CE  LYS A 185      79.104 114.186 138.797  1.00 64.00           C  
ATOM   2545  NZ  LYS A 185      79.695 113.192 137.865  1.00 64.00           N  
ATOM   2546  H   LYS A 185      76.470 110.859 140.116  1.00 64.00           H  
ATOM   2547  HA  LYS A 185      76.902 111.792 142.774  1.00 64.00           H  
ATOM   2548 1HB  LYS A 185      76.567 113.397 140.211  1.00 64.00           H  
ATOM   2549 2HB  LYS A 185      77.242 114.003 141.718  1.00 64.00           H  
ATOM   2550 1HG  LYS A 185      78.987 112.132 141.503  1.00 64.00           H  
ATOM   2551 2HG  LYS A 185      78.406 111.948 139.842  1.00 64.00           H  
ATOM   2552 1HD  LYS A 185      79.156 114.677 140.875  1.00 64.00           H  
ATOM   2553 2HD  LYS A 185      80.417 113.550 140.354  1.00 64.00           H  
ATOM   2554 1HE  LYS A 185      78.030 114.241 138.625  1.00 64.00           H  
ATOM   2555 2HE  LYS A 185      79.533 115.166 138.590  1.00 64.00           H  
ATOM   2556 1HZ  LYS A 185      79.504 113.468 136.912  1.00 64.00           H  
ATOM   2557 2HZ  LYS A 185      80.694 113.148 138.008  1.00 64.00           H  
ATOM   2558 3HZ  LYS A 185      79.290 112.284 138.039  1.00 64.00           H  
ATOM   2559  N   THR A 186      74.994 113.499 143.280  1.00 64.00           N  
ATOM   2560  CA  THR A 186      73.766 114.049 143.839  1.00 64.00           C  
ATOM   2561  C   THR A 186      73.863 115.565 143.874  1.00 64.00           C  
ATOM   2562  O   THR A 186      74.780 116.116 144.491  1.00 64.00           O  
ATOM   2563  CB  THR A 186      73.497 113.493 145.239  1.00 64.00           C  
ATOM   2564  OG1 THR A 186      72.221 113.952 145.699  1.00 64.00           O  
ATOM   2565  CG2 THR A 186      74.572 113.941 146.210  1.00 64.00           C  
ATOM   2566  H   THR A 186      75.883 113.803 143.651  1.00 64.00           H  
ATOM   2567  HA  THR A 186      72.935 113.766 143.193  1.00 64.00           H  
ATOM   2568  HB  THR A 186      73.483 112.404 145.201  1.00 64.00           H  
ATOM   2569  HG1 THR A 186      71.912 113.380 146.406  1.00 64.00           H  
ATOM   2570 1HG2 THR A 186      74.361 113.534 147.199  1.00 64.00           H  
ATOM   2571 2HG2 THR A 186      75.543 113.582 145.869  1.00 64.00           H  
ATOM   2572 3HG2 THR A 186      74.585 115.029 146.261  1.00 64.00           H  
ATOM   2573  N   HIS A 187      72.926 116.232 143.211  1.00 64.00           N  
ATOM   2574  CA  HIS A 187      72.850 117.684 143.205  1.00 64.00           C  
ATOM   2575  C   HIS A 187      71.769 118.157 144.168  1.00 64.00           C  
ATOM   2576  O   HIS A 187      71.079 117.364 144.812  1.00 64.00           O  
ATOM   2577  CB  HIS A 187      72.579 118.203 141.792  1.00 64.00           C  
ATOM   2578  CG  HIS A 187      73.754 118.088 140.874  1.00 64.00           C  
ATOM   2579  ND1 HIS A 187      73.868 117.089 139.933  1.00 64.00           N  
ATOM   2580  CD2 HIS A 187      74.870 118.844 140.757  1.00 64.00           C  
ATOM   2581  CE1 HIS A 187      75.003 117.236 139.273  1.00 64.00           C  
ATOM   2582  NE2 HIS A 187      75.630 118.293 139.754  1.00 64.00           N  
ATOM   2583  H   HIS A 187      72.241 115.701 142.692  1.00 64.00           H  
ATOM   2584  HA  HIS A 187      73.799 118.099 143.541  1.00 64.00           H  
ATOM   2585 1HB  HIS A 187      71.748 117.649 141.354  1.00 64.00           H  
ATOM   2586 2HB  HIS A 187      72.285 119.251 141.840  1.00 64.00           H  
ATOM   2587  HD2 HIS A 187      75.120 119.726 141.348  1.00 64.00           H  
ATOM   2588  HE1 HIS A 187      75.360 116.594 138.468  1.00 64.00           H  
ATOM   2589  HE2 HIS A 187      76.523 118.644 139.439  1.00 64.00           H  
ATOM   2590  N   TYR A 188      71.627 119.476 144.264  1.00 64.00           N  
ATOM   2591  CA  TYR A 188      70.689 120.085 145.192  1.00 64.00           C  
ATOM   2592  C   TYR A 188      69.865 121.146 144.483  1.00 64.00           C  
ATOM   2593  O   TYR A 188      70.312 121.761 143.513  1.00 64.00           O  
ATOM   2594  CB  TYR A 188      71.413 120.708 146.389  1.00 64.00           C  
ATOM   2595  CG  TYR A 188      71.908 119.690 147.383  1.00 64.00           C  
ATOM   2596  CD1 TYR A 188      73.149 119.092 147.230  1.00 64.00           C  
ATOM   2597  CD2 TYR A 188      71.130 119.318 148.470  1.00 64.00           C  
ATOM   2598  CE1 TYR A 188      73.605 118.156 148.133  1.00 64.00           C  
ATOM   2599  CE2 TYR A 188      71.577 118.384 149.378  1.00 64.00           C  
ATOM   2600  CZ  TYR A 188      72.815 117.805 149.205  1.00 64.00           C  
ATOM   2601  OH  TYR A 188      73.266 116.871 150.108  1.00 64.00           O  
ATOM   2602  H   TYR A 188      72.190 120.070 143.672  1.00 64.00           H  
ATOM   2603  HA  TYR A 188      70.019 119.310 145.565  1.00 64.00           H  
ATOM   2604 1HB  TYR A 188      72.266 121.289 146.036  1.00 64.00           H  
ATOM   2605 2HB  TYR A 188      70.741 121.394 146.904  1.00 64.00           H  
ATOM   2606  HD1 TYR A 188      73.783 119.360 146.384  1.00 64.00           H  
ATOM   2607  HD2 TYR A 188      70.147 119.766 148.615  1.00 64.00           H  
ATOM   2608  HE1 TYR A 188      74.584 117.697 147.995  1.00 64.00           H  
ATOM   2609  HE2 TYR A 188      70.952 118.106 150.227  1.00 64.00           H  
ATOM   2610  HH  TYR A 188      72.602 116.740 150.790  1.00 64.00           H  
ATOM   2611  N   ALA A 189      68.653 121.353 144.984  1.00 64.00           N  
ATOM   2612  CA  ALA A 189      67.755 122.364 144.455  1.00 64.00           C  
ATOM   2613  C   ALA A 189      67.925 123.659 145.247  1.00 64.00           C  
ATOM   2614  O   ALA A 189      68.855 123.810 146.042  1.00 64.00           O  
ATOM   2615  CB  ALA A 189      66.316 121.859 144.487  1.00 64.00           C  
ATOM   2616  H   ALA A 189      68.350 120.784 145.761  1.00 64.00           H  
ATOM   2617  HA  ALA A 189      68.038 122.561 143.421  1.00 64.00           H  
ATOM   2618 1HB  ALA A 189      65.652 122.626 144.088  1.00 64.00           H  
ATOM   2619 2HB  ALA A 189      66.233 120.957 143.881  1.00 64.00           H  
ATOM   2620 3HB  ALA A 189      66.033 121.633 145.514  1.00 64.00           H  
ATOM   2621  N   VAL A 190      67.020 124.609 145.038  1.00 64.00           N  
ATOM   2622  CA  VAL A 190      67.022 125.879 145.752  1.00 64.00           C  
ATOM   2623  C   VAL A 190      66.008 125.790 146.882  1.00 64.00           C  
ATOM   2624  O   VAL A 190      64.846 125.432 146.656  1.00 64.00           O  
ATOM   2625  CB  VAL A 190      66.701 127.056 144.817  1.00 64.00           C  
ATOM   2626  CG1 VAL A 190      66.214 128.246 145.622  1.00 64.00           C  
ATOM   2627  CG2 VAL A 190      67.924 127.427 143.997  1.00 64.00           C  
ATOM   2628  H   VAL A 190      66.302 124.432 144.350  1.00 64.00           H  
ATOM   2629  HA  VAL A 190      68.017 126.040 146.169  1.00 64.00           H  
ATOM   2630  HB  VAL A 190      65.892 126.765 144.146  1.00 64.00           H  
ATOM   2631 1HG1 VAL A 190      65.989 129.074 144.948  1.00 64.00           H  
ATOM   2632 2HG1 VAL A 190      65.313 127.970 146.170  1.00 64.00           H  
ATOM   2633 3HG1 VAL A 190      66.989 128.551 146.325  1.00 64.00           H  
ATOM   2634 1HG2 VAL A 190      67.681 128.261 143.339  1.00 64.00           H  
ATOM   2635 2HG2 VAL A 190      68.736 127.715 144.665  1.00 64.00           H  
ATOM   2636 3HG2 VAL A 190      68.234 126.571 143.397  1.00 64.00           H  
ATOM   2637  N   ARG A 191      66.449 126.117 148.097  1.00 64.00           N  
ATOM   2638  CA  ARG A 191      65.587 126.004 149.269  1.00 64.00           C  
ATOM   2639  C   ARG A 191      64.263 126.728 149.059  1.00 64.00           C  
ATOM   2640  O   ARG A 191      63.185 126.143 149.208  1.00 64.00           O  
ATOM   2641  CB  ARG A 191      66.310 126.553 150.500  1.00 64.00           C  
ATOM   2642  CG  ARG A 191      67.475 125.700 150.962  1.00 64.00           C  
ATOM   2643  CD  ARG A 191      68.462 126.510 151.781  1.00 64.00           C  
ATOM   2644  NE  ARG A 191      69.621 125.712 152.168  1.00 64.00           N  
ATOM   2645  CZ  ARG A 191      70.554 125.293 151.320  1.00 64.00           C  
ATOM   2646  NH1 ARG A 191      70.468 125.597 150.033  1.00 64.00           N  
ATOM   2647  NH2 ARG A 191      71.574 124.570 151.759  1.00 64.00           N  
ATOM   2648  H   ARG A 191      67.396 126.449 148.213  1.00 64.00           H  
ATOM   2649  HA  ARG A 191      65.361 124.950 149.432  1.00 64.00           H  
ATOM   2650 1HB  ARG A 191      66.687 127.552 150.285  1.00 64.00           H  
ATOM   2651 2HB  ARG A 191      65.605 126.640 151.327  1.00 64.00           H  
ATOM   2652 1HG  ARG A 191      67.104 124.881 151.578  1.00 64.00           H  
ATOM   2653 2HG  ARG A 191      67.996 125.294 150.094  1.00 64.00           H  
ATOM   2654 1HD  ARG A 191      68.810 127.360 151.195  1.00 64.00           H  
ATOM   2655 2HD  ARG A 191      67.974 126.870 152.686  1.00 64.00           H  
ATOM   2656  HE  ARG A 191      69.716 125.464 153.144  1.00 64.00           H  
ATOM   2657 1HH1 ARG A 191      69.692 126.148 149.695  1.00 64.00           H  
ATOM   2658 2HH1 ARG A 191      71.178 125.278 149.390  1.00 64.00           H  
ATOM   2659 1HH2 ARG A 191      71.643 124.337 152.740  1.00 64.00           H  
ATOM   2660 2HH2 ARG A 191      72.282 124.252 151.114  1.00 64.00           H  
ATOM   2661  N   ASP A 192      64.329 128.008 148.700  1.00 64.00           N  
ATOM   2662  CA  ASP A 192      63.143 128.854 148.654  1.00 64.00           C  
ATOM   2663  C   ASP A 192      62.156 128.421 147.577  1.00 64.00           C  
ATOM   2664  O   ASP A 192      61.108 129.051 147.407  1.00 64.00           O  
ATOM   2665  CB  ASP A 192      63.549 130.310 148.430  1.00 64.00           C  
ATOM   2666  CG  ASP A 192      64.594 130.778 149.419  1.00 64.00           C  
ATOM   2667  OD1 ASP A 192      65.692 130.185 149.445  1.00 64.00           O  
ATOM   2668  OD2 ASP A 192      64.318 131.738 150.169  1.00 64.00           O  
ATOM   2669  H   ASP A 192      65.225 128.403 148.453  1.00 64.00           H  
ATOM   2670  HA  ASP A 192      62.624 128.775 149.610  1.00 64.00           H  
ATOM   2671 1HB  ASP A 192      63.942 130.427 147.420  1.00 64.00           H  
ATOM   2672 2HB  ASP A 192      62.670 130.950 148.516  1.00 64.00           H  
ATOM   2673  N   THR A 193      62.471 127.354 146.844  1.00 64.00           N  
ATOM   2674  CA  THR A 193      61.620 126.898 145.758  1.00 64.00           C  
ATOM   2675  C   THR A 193      61.243 125.428 145.835  1.00 64.00           C  
ATOM   2676  O   THR A 193      60.375 124.995 145.069  1.00 64.00           O  
ATOM   2677  CB  THR A 193      62.298 127.157 144.406  1.00 64.00           C  
ATOM   2678  OG1 THR A 193      63.524 126.420 144.344  1.00 64.00           O  
ATOM   2679  CG2 THR A 193      62.594 128.634 144.243  1.00 64.00           C  
ATOM   2680  H   THR A 193      63.322 126.849 147.047  1.00 64.00           H  
ATOM   2681  HA  THR A 193      60.684 127.457 145.793  1.00 64.00           H  
ATOM   2682  HB  THR A 193      61.640 126.830 143.601  1.00 64.00           H  
ATOM   2683  HG1 THR A 193      63.335 125.505 144.123  1.00 64.00           H  
ATOM   2684 1HG2 THR A 193      63.074 128.805 143.280  1.00 64.00           H  
ATOM   2685 2HG2 THR A 193      61.663 129.199 144.290  1.00 64.00           H  
ATOM   2686 3HG2 THR A 193      63.257 128.962 145.042  1.00 64.00           H  
ATOM   2687  N   ILE A 194      61.865 124.649 146.722  1.00 64.00           N  
ATOM   2688  CA  ILE A 194      61.560 123.223 146.804  1.00 64.00           C  
ATOM   2689  C   ILE A 194      60.066 122.989 146.951  1.00 64.00           C  
ATOM   2690  O   ILE A 194      59.534 121.984 146.466  1.00 64.00           O  
ATOM   2691  CB  ILE A 194      62.346 122.578 147.961  1.00 64.00           C  
ATOM   2692  CG1 ILE A 194      61.944 123.216 149.291  1.00 64.00           C  
ATOM   2693  CG2 ILE A 194      63.837 122.720 147.732  1.00 64.00           C  
ATOM   2694  CD1 ILE A 194      62.490 122.497 150.504  1.00 64.00           C  
ATOM   2695  H   ILE A 194      62.555 125.041 147.347  1.00 64.00           H  
ATOM   2696  HA  ILE A 194      61.860 122.751 145.869  1.00 64.00           H  
ATOM   2697  HB  ILE A 194      62.097 121.519 148.024  1.00 64.00           H  
ATOM   2698 1HG1 ILE A 194      62.293 124.248 149.320  1.00 64.00           H  
ATOM   2699 2HG1 ILE A 194      60.857 123.238 149.370  1.00 64.00           H  
ATOM   2700 1HG2 ILE A 194      64.377 122.260 148.559  1.00 64.00           H  
ATOM   2701 2HG2 ILE A 194      64.110 122.226 146.800  1.00 64.00           H  
ATOM   2702 3HG2 ILE A 194      64.097 123.777 147.672  1.00 64.00           H  
ATOM   2703 1HD1 ILE A 194      62.161 123.009 151.409  1.00 64.00           H  
ATOM   2704 2HD1 ILE A 194      62.123 121.470 150.514  1.00 64.00           H  
ATOM   2705 3HD1 ILE A 194      63.578 122.493 150.465  1.00 64.00           H  
ATOM   2706  N   ALA A 195      59.364 123.905 147.620  1.00 64.00           N  
ATOM   2707  CA  ALA A 195      57.923 123.750 147.782  1.00 64.00           C  
ATOM   2708  C   ALA A 195      57.209 123.690 146.440  1.00 64.00           C  
ATOM   2709  O   ALA A 195      56.143 123.074 146.331  1.00 64.00           O  
ATOM   2710  CB  ALA A 195      57.364 124.893 148.629  1.00 64.00           C  
ATOM   2711  H   ALA A 195      59.820 124.713 148.020  1.00 64.00           H  
ATOM   2712  HA  ALA A 195      57.739 122.805 148.294  1.00 64.00           H  
ATOM   2713 1HB  ALA A 195      56.287 124.768 148.744  1.00 64.00           H  
ATOM   2714 2HB  ALA A 195      57.837 124.883 149.611  1.00 64.00           H  
ATOM   2715 3HB  ALA A 195      57.568 125.843 148.137  1.00 64.00           H  
ATOM   2716  N   LEU A 196      57.774 124.315 145.411  1.00 64.00           N  
ATOM   2717  CA  LEU A 196      57.133 124.369 144.104  1.00 64.00           C  
ATOM   2718  C   LEU A 196      57.337 123.052 143.368  1.00 64.00           C  
ATOM   2719  O   LEU A 196      58.460 122.720 142.977  1.00 64.00           O  
ATOM   2720  CB  LEU A 196      57.691 125.530 143.284  1.00 64.00           C  
ATOM   2721  CG  LEU A 196      57.038 126.893 143.504  1.00 64.00           C  
ATOM   2722  CD1 LEU A 196      55.587 126.859 143.052  1.00 64.00           C  
ATOM   2723  CD2 LEU A 196      57.140 127.314 144.961  1.00 64.00           C  
ATOM   2724  H   LEU A 196      58.670 124.764 145.538  1.00 64.00           H  
ATOM   2725  HA  LEU A 196      56.065 124.526 144.249  1.00 64.00           H  
ATOM   2726 1HB  LEU A 196      58.750 125.638 143.511  1.00 64.00           H  
ATOM   2727 2HB  LEU A 196      57.590 125.289 142.226  1.00 64.00           H  
ATOM   2728  HG  LEU A 196      57.539 127.640 142.887  1.00 64.00           H  
ATOM   2729 1HD1 LEU A 196      55.132 127.837 143.214  1.00 64.00           H  
ATOM   2730 2HD1 LEU A 196      55.542 126.610 141.992  1.00 64.00           H  
ATOM   2731 3HD1 LEU A 196      55.045 126.108 143.625  1.00 64.00           H  
ATOM   2732 1HD2 LEU A 196      56.668 128.288 145.092  1.00 64.00           H  
ATOM   2733 2HD2 LEU A 196      56.635 126.579 145.588  1.00 64.00           H  
ATOM   2734 3HD2 LEU A 196      58.189 127.377 145.249  1.00 64.00           H  
ATOM   2735  N   CYS A 197      56.251 122.308 143.174  1.00 64.00           N  
ATOM   2736  CA  CYS A 197      56.288 121.101 142.351  1.00 64.00           C  
ATOM   2737  C   CYS A 197      54.880 120.869 141.825  1.00 64.00           C  
ATOM   2738  O   CYS A 197      54.015 120.394 142.566  1.00 64.00           O  
ATOM   2739  CB  CYS A 197      56.784 119.904 143.147  1.00 64.00           C  
ATOM   2740  SG  CYS A 197      57.409 118.579 142.103  1.00 64.00           S  
ATOM   2741  H   CYS A 197      55.380 122.583 143.605  1.00 64.00           H  
ATOM   2742  HA  CYS A 197      56.976 121.268 141.522  1.00 64.00           H  
ATOM   2743 1HB  CYS A 197      57.579 120.220 143.822  1.00 64.00           H  
ATOM   2744 2HB  CYS A 197      55.972 119.512 143.759  1.00 64.00           H  
ATOM   2745  HG  CYS A 197      57.731 117.759 143.098  1.00 64.00           H  
ATOM   2746  N   THR A 198      54.654 121.207 140.558  1.00 64.00           N  
ATOM   2747  CA  THR A 198      53.337 121.227 139.937  1.00 64.00           C  
ATOM   2748  C   THR A 198      52.449 122.304 140.540  1.00 64.00           C  
ATOM   2749  O   THR A 198      51.311 122.475 140.089  1.00 64.00           O  
ATOM   2750  CB  THR A 198      52.611 119.878 140.040  1.00 64.00           C  
ATOM   2751  OG1 THR A 198      52.123 119.699 141.375  1.00 64.00           O  
ATOM   2752  CG2 THR A 198      53.550 118.736 139.696  1.00 64.00           C  
ATOM   2753  H   THR A 198      55.461 121.463 140.008  1.00 64.00           H  
ATOM   2754  HA  THR A 198      53.457 121.455 138.877  1.00 64.00           H  
ATOM   2755  HB  THR A 198      51.767 119.865 139.350  1.00 64.00           H  
ATOM   2756  HG1 THR A 198      52.861 119.714 141.989  1.00 64.00           H  
ATOM   2757 1HG2 THR A 198      53.016 117.789 139.775  1.00 64.00           H  
ATOM   2758 2HG2 THR A 198      53.918 118.862 138.678  1.00 64.00           H  
ATOM   2759 3HG2 THR A 198      54.391 118.736 140.388  1.00 64.00           H  
ATOM   2760  N   ALA A 199      52.929 123.041 141.542  1.00 64.00           N  
ATOM   2761  CA  ALA A 199      52.138 124.085 142.191  1.00 64.00           C  
ATOM   2762  C   ALA A 199      52.263 125.380 141.390  1.00 64.00           C  
ATOM   2763  O   ALA A 199      52.546 126.461 141.909  1.00 64.00           O  
ATOM   2764  CB  ALA A 199      52.579 124.268 143.637  1.00 64.00           C  
ATOM   2765  H   ALA A 199      53.872 122.869 141.860  1.00 64.00           H  
ATOM   2766  HA  ALA A 199      51.093 123.775 142.178  1.00 64.00           H  
ATOM   2767 1HB  ALA A 199      51.979 125.049 144.104  1.00 64.00           H  
ATOM   2768 2HB  ALA A 199      52.443 123.333 144.180  1.00 64.00           H  
ATOM   2769 3HB  ALA A 199      53.629 124.553 143.663  1.00 64.00           H  
ATOM   2770  N   GLU A 200      52.029 125.237 140.086  1.00 64.00           N  
ATOM   2771  CA  GLU A 200      52.024 126.357 139.149  1.00 64.00           C  
ATOM   2772  C   GLU A 200      53.175 127.323 139.411  1.00 64.00           C  
ATOM   2773  O   GLU A 200      52.964 128.515 139.649  1.00 64.00           O  
ATOM   2774  CB  GLU A 200      50.684 127.088 139.186  1.00 64.00           C  
ATOM   2775  CG  GLU A 200      49.525 126.174 138.859  1.00 64.00           C  
ATOM   2776  CD  GLU A 200      49.692 125.508 137.514  1.00 64.00           C  
ATOM   2777  OE1 GLU A 200      50.309 126.124 136.620  1.00 64.00           O  
ATOM   2778  OE2 GLU A 200      49.222 124.362 137.355  1.00 64.00           O  
ATOM   2779  H   GLU A 200      51.848 124.306 139.740  1.00 64.00           H  
ATOM   2780  HA  GLU A 200      52.178 125.967 138.142  1.00 64.00           H  
ATOM   2781 1HB  GLU A 200      50.530 127.516 140.177  1.00 64.00           H  
ATOM   2782 2HB  GLU A 200      50.699 127.912 138.472  1.00 64.00           H  
ATOM   2783 1HG  GLU A 200      49.449 125.410 139.632  1.00 64.00           H  
ATOM   2784 2HG  GLU A 200      48.604 126.755 138.869  1.00 64.00           H  
ATOM   2785  N   SER A 201      54.405 126.814 139.366  1.00 64.00           N  
ATOM   2786  CA  SER A 201      55.588 127.660 139.477  1.00 64.00           C  
ATOM   2787  C   SER A 201      55.569 128.737 138.400  1.00 64.00           C  
ATOM   2788  O   SER A 201      56.314 129.719 138.472  1.00 64.00           O  
ATOM   2789  CB  SER A 201      56.857 126.815 139.371  1.00 64.00           C  
ATOM   2790  OG  SER A 201      56.960 126.220 138.091  1.00 64.00           O  
ATOM   2791  H   SER A 201      54.522 125.817 139.252  1.00 64.00           H  
ATOM   2792  HA  SER A 201      55.573 128.149 140.452  1.00 64.00           H  
ATOM   2793 1HB  SER A 201      57.728 127.443 139.556  1.00 64.00           H  
ATOM   2794 2HB  SER A 201      56.843 126.040 140.136  1.00 64.00           H  
ATOM   2795  HG  SER A 201      57.774 125.710 138.101  1.00 64.00           H  
ATOM   2796  N   ILE A 202      54.705 128.555 137.402  1.00 64.00           N  
ATOM   2797  CA  ILE A 202      54.498 129.507 136.317  1.00 64.00           C  
ATOM   2798  C   ILE A 202      53.880 130.789 136.862  1.00 64.00           C  
ATOM   2799  O   ILE A 202      53.645 131.746 136.117  1.00 64.00           O  
ATOM   2800  CB  ILE A 202      53.618 128.885 135.217  1.00 64.00           C  
ATOM   2801  CG1 ILE A 202      53.284 129.912 134.132  1.00 64.00           C  
ATOM   2802  CG2 ILE A 202      52.350 128.305 135.823  1.00 64.00           C  
ATOM   2803  CD1 ILE A 202      54.485 130.384 133.350  1.00 64.00           C  
ATOM   2804  H   ILE A 202      54.169 127.699 137.414  1.00 64.00           H  
ATOM   2805  HA  ILE A 202      55.467 129.758 135.888  1.00 64.00           H  
ATOM   2806  HB  ILE A 202      54.169 128.090 134.716  1.00 64.00           H  
ATOM   2807 1HG1 ILE A 202      52.568 129.482 133.432  1.00 64.00           H  
ATOM   2808 2HG1 ILE A 202      52.811 130.783 134.588  1.00 64.00           H  
ATOM   2809 1HG2 ILE A 202      51.737 127.869 135.035  1.00 64.00           H  
ATOM   2810 2HG2 ILE A 202      52.612 127.534 136.546  1.00 64.00           H  
ATOM   2811 3HG2 ILE A 202      51.790 129.096 136.322  1.00 64.00           H  
ATOM   2812 1HD1 ILE A 202      54.169 131.110 132.600  1.00 64.00           H  
ATOM   2813 2HD1 ILE A 202      55.200 130.851 134.028  1.00 64.00           H  
ATOM   2814 3HD1 ILE A 202      54.954 129.534 132.856  1.00 64.00           H  
ATOM   2815  N   ASP A 203      53.635 130.830 138.170  1.00 64.00           N  
ATOM   2816  CA  ASP A 203      52.951 131.968 138.767  1.00 64.00           C  
ATOM   2817  C   ASP A 203      53.859 133.188 138.759  1.00 64.00           C  
ATOM   2818  O   ASP A 203      54.244 133.691 139.819  1.00 64.00           O  
ATOM   2819  CB  ASP A 203      52.530 131.636 140.197  1.00 64.00           C  
ATOM   2820  CG  ASP A 203      53.688 131.129 141.036  1.00 64.00           C  
ATOM   2821  OD1 ASP A 203      54.836 131.151 140.542  1.00 64.00           O  
ATOM   2822  OD2 ASP A 203      53.452 130.707 142.186  1.00 64.00           O  
ATOM   2823  H   ASP A 203      53.925 130.065 138.762  1.00 64.00           H  
ATOM   2824  HA  ASP A 203      52.059 132.183 138.178  1.00 64.00           H  
ATOM   2825 1HB  ASP A 203      52.113 132.526 140.669  1.00 64.00           H  
ATOM   2826 2HB  ASP A 203      51.747 130.878 140.179  1.00 64.00           H  
ATOM   2827  N   THR A 204      54.196 133.665 137.562  1.00 64.00           N  
ATOM   2828  CA  THR A 204      55.106 134.793 137.372  1.00 64.00           C  
ATOM   2829  C   THR A 204      56.276 134.718 138.349  1.00 64.00           C  
ATOM   2830  O   THR A 204      56.725 135.720 138.908  1.00 64.00           O  
ATOM   2831  CB  THR A 204      54.366 136.126 137.499  1.00 64.00           C  
ATOM   2832  OG1 THR A 204      55.211 137.189 137.040  1.00 64.00           O  
ATOM   2833  CG2 THR A 204      53.969 136.391 138.944  1.00 64.00           C  
ATOM   2834  H   THR A 204      53.795 133.215 136.752  1.00 64.00           H  
ATOM   2835  HA  THR A 204      55.530 134.730 136.369  1.00 64.00           H  
ATOM   2836  HB  THR A 204      53.467 136.103 136.883  1.00 64.00           H  
ATOM   2837  HG1 THR A 204      54.673 137.954 136.823  1.00 64.00           H  
ATOM   2838 1HG2 THR A 204      53.444 137.344 139.008  1.00 64.00           H  
ATOM   2839 2HG2 THR A 204      53.315 135.592 139.294  1.00 64.00           H  
ATOM   2840 3HG2 THR A 204      54.863 136.427 139.566  1.00 64.00           H  
ATOM   2841  N   LEU A 205      56.781 133.500 138.541  1.00 64.00           N  
ATOM   2842  CA  LEU A 205      57.835 133.262 139.517  1.00 64.00           C  
ATOM   2843  C   LEU A 205      59.012 134.194 139.266  1.00 64.00           C  
ATOM   2844  O   LEU A 205      59.610 134.175 138.186  1.00 64.00           O  
ATOM   2845  CB  LEU A 205      58.285 131.802 139.477  1.00 64.00           C  
ATOM   2846  CG  LEU A 205      59.392 131.437 140.464  1.00 64.00           C  
ATOM   2847  CD1 LEU A 205      59.108 132.053 141.821  1.00 64.00           C  
ATOM   2848  CD2 LEU A 205      59.527 129.932 140.577  1.00 64.00           C  
ATOM   2849  H   LEU A 205      56.427 132.724 138.000  1.00 64.00           H  
ATOM   2850  HA  LEU A 205      57.442 133.477 140.510  1.00 64.00           H  
ATOM   2851 1HB  LEU A 205      57.425 131.168 139.686  1.00 64.00           H  
ATOM   2852 2HB  LEU A 205      58.641 131.576 138.472  1.00 64.00           H  
ATOM   2853  HG  LEU A 205      60.339 131.852 140.118  1.00 64.00           H  
ATOM   2854 1HD1 LEU A 205      59.904 131.786 142.516  1.00 64.00           H  
ATOM   2855 2HD1 LEU A 205      59.060 133.138 141.725  1.00 64.00           H  
ATOM   2856 3HD1 LEU A 205      58.157 131.679 142.198  1.00 64.00           H  
ATOM   2857 1HD2 LEU A 205      60.321 129.690 141.284  1.00 64.00           H  
ATOM   2858 2HD2 LEU A 205      58.586 129.508 140.928  1.00 64.00           H  
ATOM   2859 3HD2 LEU A 205      59.771 129.514 139.600  1.00 64.00           H  
ATOM   2860  N   ARG A 206      59.347 135.011 140.257  1.00 64.00           N  
ATOM   2861  CA  ARG A 206      60.408 135.991 140.102  1.00 64.00           C  
ATOM   2862  C   ARG A 206      61.764 135.354 140.374  1.00 64.00           C  
ATOM   2863  O   ARG A 206      61.894 134.442 141.195  1.00 64.00           O  
ATOM   2864  CB  ARG A 206      60.195 137.171 141.049  1.00 64.00           C  
ATOM   2865  CG  ARG A 206      58.982 138.029 140.733  1.00 64.00           C  
ATOM   2866  CD  ARG A 206      57.695 137.265 140.980  1.00 64.00           C  
ATOM   2867  NE  ARG A 206      57.641 136.702 142.325  1.00 64.00           N  
ATOM   2868  CZ  ARG A 206      56.934 135.626 142.656  1.00 64.00           C  
ATOM   2869  NH1 ARG A 206      56.224 134.987 141.738  1.00 64.00           N  
ATOM   2870  NH2 ARG A 206      56.943 135.186 143.907  1.00 64.00           N  
ATOM   2871  H   ARG A 206      58.856 134.953 141.138  1.00 64.00           H  
ATOM   2872  HA  ARG A 206      60.390 136.362 139.076  1.00 64.00           H  
ATOM   2873 1HB  ARG A 206      60.084 136.804 142.068  1.00 64.00           H  
ATOM   2874 2HB  ARG A 206      61.072 137.818 141.028  1.00 64.00           H  
ATOM   2875 1HG  ARG A 206      58.988 138.916 141.367  1.00 64.00           H  
ATOM   2876 2HG  ARG A 206      59.013 138.331 139.685  1.00 64.00           H  
ATOM   2877 1HD  ARG A 206      56.845 137.936 140.858  1.00 64.00           H  
ATOM   2878 2HD  ARG A 206      57.616 136.446 140.266  1.00 64.00           H  
ATOM   2879  HE  ARG A 206      58.177 137.162 143.049  1.00 64.00           H  
ATOM   2880 1HH1 ARG A 206      56.219 135.317 140.783  1.00 64.00           H  
ATOM   2881 2HH1 ARG A 206      55.688 134.170 141.992  1.00 64.00           H  
ATOM   2882 1HH2 ARG A 206      57.487 135.669 144.609  1.00 64.00           H  
ATOM   2883 2HH2 ARG A 206      56.406 134.369 144.158  1.00 64.00           H  
ATOM   2884  N   ALA A 207      62.781 135.847 139.673  1.00 64.00           N  
ATOM   2885  CA  ALA A 207      64.136 135.360 139.877  1.00 64.00           C  
ATOM   2886  C   ALA A 207      65.078 136.164 138.997  1.00 64.00           C  
ATOM   2887  O   ALA A 207      64.665 136.779 138.010  1.00 64.00           O  
ATOM   2888  CB  ALA A 207      64.259 133.869 139.561  1.00 64.00           C  
ATOM   2889  H   ALA A 207      62.616 136.570 138.987  1.00 64.00           H  
ATOM   2890  HA  ALA A 207      64.395 135.508 140.925  1.00 64.00           H  
ATOM   2891 1HB  ALA A 207      65.287 133.546 139.726  1.00 64.00           H  
ATOM   2892 2HB  ALA A 207      63.591 133.303 140.211  1.00 64.00           H  
ATOM   2893 3HB  ALA A 207      63.987 133.694 138.521  1.00 64.00           H  
ATOM   2894  N   ALA A 208      66.356 136.147 139.371  1.00 64.00           N  
ATOM   2895  CA  ALA A 208      67.428 136.781 138.602  1.00 64.00           C  
ATOM   2896  C   ALA A 208      68.616 135.826 138.668  1.00 64.00           C  
ATOM   2897  O   ALA A 208      69.267 135.698 139.707  1.00 64.00           O  
ATOM   2898  CB  ALA A 208      67.775 138.161 139.142  1.00 64.00           C  
ATOM   2899  H   ALA A 208      66.584 135.669 140.231  1.00 64.00           H  
ATOM   2900  HA  ALA A 208      67.085 136.895 137.573  1.00 64.00           H  
ATOM   2901 1HB  ALA A 208      68.575 138.596 138.542  1.00 64.00           H  
ATOM   2902 2HB  ALA A 208      66.895 138.803 139.093  1.00 64.00           H  
ATOM   2903 3HB  ALA A 208      68.103 138.074 140.176  1.00 64.00           H  
ATOM   2904  N   ILE A 209      68.888 135.153 137.555  1.00 64.00           N  
ATOM   2905  CA  ILE A 209      69.929 134.115 137.520  1.00 64.00           C  
ATOM   2906  C   ILE A 209      71.115 134.726 136.786  1.00 64.00           C  
ATOM   2907  O   ILE A 209      71.222 134.698 135.559  1.00 64.00           O  
ATOM   2908  CB  ILE A 209      69.429 132.824 136.869  1.00 64.00           C  
ATOM   2909  CG1 ILE A 209      68.300 132.217 137.700  1.00 64.00           C  
ATOM   2910  CG2 ILE A 209      70.573 131.841 136.700  1.00 64.00           C  
ATOM   2911  CD1 ILE A 209      66.945 132.819 137.418  1.00 64.00           C  
ATOM   2912  H   ILE A 209      68.369 135.358 136.713  1.00 64.00           H  
ATOM   2913  HA  ILE A 209      70.220 133.883 138.544  1.00 64.00           H  
ATOM   2914  HB  ILE A 209      69.007 133.050 135.890  1.00 64.00           H  
ATOM   2915 1HG1 ILE A 209      68.244 131.146 137.510  1.00 64.00           H  
ATOM   2916 2HG1 ILE A 209      68.517 132.349 138.760  1.00 64.00           H  
ATOM   2917 1HG2 ILE A 209      70.202 130.927 136.236  1.00 64.00           H  
ATOM   2918 2HG2 ILE A 209      71.341 132.283 136.067  1.00 64.00           H  
ATOM   2919 3HG2 ILE A 209      70.998 131.606 137.676  1.00 64.00           H  
ATOM   2920 1HD1 ILE A 209      66.195 132.338 138.046  1.00 64.00           H  
ATOM   2921 2HD1 ILE A 209      66.969 133.887 137.636  1.00 64.00           H  
ATOM   2922 3HD1 ILE A 209      66.691 132.668 136.370  1.00 64.00           H  
ATOM   2923  N   GLU A 210      72.036 135.289 137.560  1.00 64.00           N  
ATOM   2924  CA  GLU A 210      73.250 135.859 136.991  1.00 64.00           C  
ATOM   2925  C   GLU A 210      74.385 134.853 137.118  1.00 64.00           C  
ATOM   2926  O   GLU A 210      74.724 134.426 138.226  1.00 64.00           O  
ATOM   2927  CB  GLU A 210      73.610 137.170 137.684  1.00 64.00           C  
ATOM   2928  CG  GLU A 210      72.684 138.315 137.333  1.00 64.00           C  
ATOM   2929  CD  GLU A 210      71.265 138.056 137.784  1.00 64.00           C  
ATOM   2930  OE1 GLU A 210      71.053 137.048 138.485  1.00 64.00           O  
ATOM   2931  OE2 GLU A 210      70.366 138.848 137.436  1.00 64.00           O  
ATOM   2932  H   GLU A 210      71.897 135.325 138.560  1.00 64.00           H  
ATOM   2933  HA  GLU A 210      73.074 136.064 135.934  1.00 64.00           H  
ATOM   2934 1HB  GLU A 210      73.585 137.029 138.765  1.00 64.00           H  
ATOM   2935 2HB  GLU A 210      74.626 137.457 137.414  1.00 64.00           H  
ATOM   2936 1HG  GLU A 210      73.052 139.225 137.807  1.00 64.00           H  
ATOM   2937 2HG  GLU A 210      72.704 138.467 136.255  1.00 64.00           H  
ATOM   2938  N   CYS A 211      74.968 134.476 135.988  1.00 64.00           N  
ATOM   2939  CA  CYS A 211      76.070 133.532 135.961  1.00 64.00           C  
ATOM   2940  C   CYS A 211      77.185 134.093 135.096  1.00 64.00           C  
ATOM   2941  O   CYS A 211      76.932 134.750 134.084  1.00 64.00           O  
ATOM   2942  CB  CYS A 211      75.627 132.175 135.421  1.00 64.00           C  
ATOM   2943  SG  CYS A 211      73.982 131.682 135.971  1.00 64.00           S  
ATOM   2944  H   CYS A 211      74.630 134.862 135.118  1.00 64.00           H  
ATOM   2945  HA  CYS A 211      76.430 133.392 136.980  1.00 64.00           H  
ATOM   2946 1HB  CYS A 211      75.631 132.198 134.331  1.00 64.00           H  
ATOM   2947 2HB  CYS A 211      76.336 131.409 135.735  1.00 64.00           H  
ATOM   2948  HG  CYS A 211      74.261 131.693 137.271  1.00 64.00           H  
ATOM   2949  N   GLU A 212      78.420 133.839 135.509  1.00 64.00           N  
ATOM   2950  CA  GLU A 212      79.558 134.231 134.696  1.00 64.00           C  
ATOM   2951  C   GLU A 212      79.373 133.725 133.272  1.00 64.00           C  
ATOM   2952  O   GLU A 212      78.818 132.648 133.041  1.00 64.00           O  
ATOM   2953  CB  GLU A 212      80.852 133.681 135.289  1.00 64.00           C  
ATOM   2954  CG  GLU A 212      80.865 132.169 135.436  1.00 64.00           C  
ATOM   2955  CD  GLU A 212      81.625 131.476 134.324  1.00 64.00           C  
ATOM   2956  OE1 GLU A 212      81.522 130.236 134.216  1.00 64.00           O  
ATOM   2957  OE2 GLU A 212      82.331 132.168 133.563  1.00 64.00           O  
ATOM   2958  H   GLU A 212      78.582 133.372 136.390  1.00 64.00           H  
ATOM   2959  HA  GLU A 212      79.615 135.320 134.683  1.00 64.00           H  
ATOM   2960 1HB  GLU A 212      81.693 133.969 134.657  1.00 64.00           H  
ATOM   2961 2HB  GLU A 212      81.017 134.120 136.273  1.00 64.00           H  
ATOM   2962 1HG  GLU A 212      81.324 131.911 136.390  1.00 64.00           H  
ATOM   2963 2HG  GLU A 212      79.838 131.807 135.449  1.00 64.00           H  
ATOM   2964  N   GLN A 213      79.824 134.525 132.314  1.00 64.00           N  
ATOM   2965  CA  GLN A 213      79.681 134.152 130.916  1.00 64.00           C  
ATOM   2966  C   GLN A 213      80.215 132.739 130.712  1.00 64.00           C  
ATOM   2967  O   GLN A 213      81.294 132.411 131.223  1.00 64.00           O  
ATOM   2968  CB  GLN A 213      80.416 135.142 130.016  1.00 64.00           C  
ATOM   2969  CG  GLN A 213      79.807 136.532 130.029  1.00 64.00           C  
ATOM   2970  CD  GLN A 213      78.293 136.507 129.931  1.00 64.00           C  
ATOM   2971  OE1 GLN A 213      77.709 135.556 129.414  1.00 64.00           O  
ATOM   2972  NE2 GLN A 213      77.649 137.552 130.436  1.00 64.00           N  
ATOM   2973  H   GLN A 213      80.271 135.400 132.546  1.00 64.00           H  
ATOM   2974  HA  GLN A 213      78.622 134.171 130.660  1.00 64.00           H  
ATOM   2975 1HB  GLN A 213      81.456 135.218 130.332  1.00 64.00           H  
ATOM   2976 2HB  GLN A 213      80.412 134.773 128.990  1.00 64.00           H  
ATOM   2977 1HG  GLN A 213      80.079 137.028 130.961  1.00 64.00           H  
ATOM   2978 2HG  GLN A 213      80.194 137.095 129.179  1.00 64.00           H  
ATOM   2979 1HE2 GLN A 213      76.649 137.590 130.399  1.00 64.00           H  
ATOM   2980 2HE2 GLN A 213      78.162 138.302 130.853  1.00 64.00           H  
ATOM   2981  N   PRO A 214      79.504 131.885 129.981  1.00 64.00           N  
ATOM   2982  CA  PRO A 214      79.808 130.447 129.998  1.00 64.00           C  
ATOM   2983  C   PRO A 214      81.285 130.121 129.868  1.00 64.00           C  
ATOM   2984  O   PRO A 214      81.919 130.426 128.854  1.00 64.00           O  
ATOM   2985  CB  PRO A 214      79.015 129.909 128.799  1.00 64.00           C  
ATOM   2986  CG  PRO A 214      78.636 131.119 127.997  1.00 64.00           C  
ATOM   2987  CD  PRO A 214      78.470 132.211 128.991  1.00 64.00           C  
ATOM   2988  HA  PRO A 214      79.441 130.011 130.939  1.00 64.00           H  
ATOM   2989 1HB  PRO A 214      79.634 129.205 128.223  1.00 64.00           H  
ATOM   2990 2HB  PRO A 214      78.135 129.350 129.150  1.00 64.00           H  
ATOM   2991 1HG  PRO A 214      79.418 131.345 127.258  1.00 64.00           H  
ATOM   2992 2HG  PRO A 214      77.712 130.926 127.432  1.00 64.00           H  
ATOM   2993 1HD  PRO A 214      78.652 133.181 128.505  1.00 64.00           H  
ATOM   2994 2HD  PRO A 214      77.455 132.173 129.412  1.00 64.00           H  
ATOM   2995  N   GLN A 215      81.835 129.497 130.905  1.00 64.00           N  
ATOM   2996  CA  GLN A 215      83.207 129.031 130.913  1.00 64.00           C  
ATOM   2997  C   GLN A 215      83.226 127.520 130.783  1.00 64.00           C  
ATOM   2998  O   GLN A 215      82.475 126.834 131.488  1.00 64.00           O  
ATOM   2999  CB  GLN A 215      83.916 129.453 132.202  1.00 64.00           C  
ATOM   3000  CG  GLN A 215      83.649 128.540 133.382  1.00 64.00           C  
ATOM   3001  CD  GLN A 215      84.182 129.102 134.681  1.00 64.00           C  
ATOM   3002  OE1 GLN A 215      84.256 130.317 134.858  1.00 64.00           O  
ATOM   3003  NE2 GLN A 215      84.560 128.220 135.600  1.00 64.00           N  
ATOM   3004  H   GLN A 215      81.259 129.346 131.721  1.00 64.00           H  
ATOM   3005  HA  GLN A 215      83.729 129.479 130.068  1.00 64.00           H  
ATOM   3006 1HB  GLN A 215      84.992 129.480 132.033  1.00 64.00           H  
ATOM   3007 2HB  GLN A 215      83.602 130.460 132.477  1.00 64.00           H  
ATOM   3008 1HG  GLN A 215      82.573 128.403 133.486  1.00 64.00           H  
ATOM   3009 2HG  GLN A 215      84.132 127.580 133.202  1.00 64.00           H  
ATOM   3010 1HE2 GLN A 215      84.921 128.536 136.479  1.00 64.00           H  
ATOM   3011 2HE2 GLN A 215      84.484 127.240 135.414  1.00 64.00           H  
ATOM   3012  N   PRO A 216      84.055 126.964 129.901  1.00 64.00           N  
ATOM   3013  CA  PRO A 216      84.033 125.520 129.651  1.00 64.00           C  
ATOM   3014  C   PRO A 216      84.700 124.677 130.726  1.00 64.00           C  
ATOM   3015  O   PRO A 216      84.965 123.499 130.476  1.00 64.00           O  
ATOM   3016  CB  PRO A 216      84.794 125.392 128.319  1.00 64.00           C  
ATOM   3017  CG  PRO A 216      84.935 126.792 127.790  1.00 64.00           C  
ATOM   3018  CD  PRO A 216      84.971 127.662 128.990  1.00 64.00           C  
ATOM   3019  HA  PRO A 216      82.990 125.187 129.544  1.00 64.00           H  
ATOM   3020 1HB  PRO A 216      85.771 124.915 128.488  1.00 64.00           H  
ATOM   3021 2HB  PRO A 216      84.235 124.744 127.627  1.00 64.00           H  
ATOM   3022 1HG  PRO A 216      85.850 126.879 127.186  1.00 64.00           H  
ATOM   3023 2HG  PRO A 216      84.092 127.034 127.126  1.00 64.00           H  
ATOM   3024 1HD  PRO A 216      85.997 127.702 129.384  1.00 64.00           H  
ATOM   3025 2HD  PRO A 216      84.617 128.669 128.724  1.00 64.00           H  
ATOM   3026  N   ASP A 217      84.983 125.230 131.906  1.00 64.00           N  
ATOM   3027  CA  ASP A 217      85.644 124.440 132.937  1.00 64.00           C  
ATOM   3028  C   ASP A 217      84.795 123.260 133.383  1.00 64.00           C  
ATOM   3029  O   ASP A 217      85.334 122.299 133.940  1.00 64.00           O  
ATOM   3030  CB  ASP A 217      85.992 125.313 134.139  1.00 64.00           C  
ATOM   3031  CG  ASP A 217      87.289 124.896 134.800  1.00 64.00           C  
ATOM   3032  OD1 ASP A 217      87.804 123.811 134.459  1.00 64.00           O  
ATOM   3033  OD2 ASP A 217      87.792 125.650 135.659  1.00 64.00           O  
ATOM   3034  H   ASP A 217      84.746 126.193 132.100  1.00 64.00           H  
ATOM   3035  HA  ASP A 217      86.567 124.034 132.523  1.00 64.00           H  
ATOM   3036 1HB  ASP A 217      86.076 126.353 133.822  1.00 64.00           H  
ATOM   3037 2HB  ASP A 217      85.188 125.259 134.873  1.00 64.00           H  
ATOM   3038  N   LEU A 218      83.483 123.318 133.168  1.00 64.00           N  
ATOM   3039  CA  LEU A 218      82.623 122.154 133.338  1.00 64.00           C  
ATOM   3040  C   LEU A 218      82.465 121.755 134.800  1.00 64.00           C  
ATOM   3041  O   LEU A 218      81.715 120.825 135.112  1.00 64.00           O  
ATOM   3042  CB  LEU A 218      83.176 120.981 132.528  1.00 64.00           C  
ATOM   3043  CG  LEU A 218      82.417 119.660 132.595  1.00 64.00           C  
ATOM   3044  CD1 LEU A 218      80.932 119.917 132.564  1.00 64.00           C  
ATOM   3045  CD2 LEU A 218      82.826 118.766 131.444  1.00 64.00           C  
ATOM   3046  H   LEU A 218      83.073 124.195 132.879  1.00 64.00           H  
ATOM   3047  HA  LEU A 218      81.628 122.402 132.969  1.00 64.00           H  
ATOM   3048 1HB  LEU A 218      83.212 121.270 131.479  1.00 64.00           H  
ATOM   3049 2HB  LEU A 218      84.193 120.777 132.862  1.00 64.00           H  
ATOM   3050  HG  LEU A 218      82.643 119.158 133.536  1.00 64.00           H  
ATOM   3051 1HD1 LEU A 218      80.397 118.968 132.612  1.00 64.00           H  
ATOM   3052 2HD1 LEU A 218      80.652 120.534 133.417  1.00 64.00           H  
ATOM   3053 3HD1 LEU A 218      80.671 120.433 131.641  1.00 64.00           H  
ATOM   3054 1HD2 LEU A 218      82.278 117.825 131.502  1.00 64.00           H  
ATOM   3055 2HD2 LEU A 218      82.598 119.261 130.500  1.00 64.00           H  
ATOM   3056 3HD2 LEU A 218      83.896 118.567 131.500  1.00 64.00           H  
ATOM   3057  N   TYR A 219      83.155 122.443 135.706  1.00 64.00           N  
ATOM   3058  CA  TYR A 219      83.052 122.138 137.128  1.00 64.00           C  
ATOM   3059  C   TYR A 219      82.848 123.351 138.016  1.00 64.00           C  
ATOM   3060  O   TYR A 219      82.444 123.177 139.172  1.00 64.00           O  
ATOM   3061  CB  TYR A 219      84.296 121.377 137.607  1.00 64.00           C  
ATOM   3062  CG  TYR A 219      84.202 119.887 137.381  1.00 64.00           C  
ATOM   3063  CD1 TYR A 219      83.183 119.145 137.959  1.00 64.00           C  
ATOM   3064  CD2 TYR A 219      85.123 119.225 136.582  1.00 64.00           C  
ATOM   3065  CE1 TYR A 219      83.086 117.786 137.754  1.00 64.00           C  
ATOM   3066  CE2 TYR A 219      85.033 117.865 136.370  1.00 64.00           C  
ATOM   3067  CZ  TYR A 219      84.013 117.151 136.959  1.00 64.00           C  
ATOM   3068  OH  TYR A 219      83.915 115.795 136.752  1.00 64.00           O  
ATOM   3069  H   TYR A 219      83.763 123.192 135.406  1.00 64.00           H  
ATOM   3070  HA  TYR A 219      82.176 121.507 137.284  1.00 64.00           H  
ATOM   3071 1HB  TYR A 219      85.177 121.753 137.084  1.00 64.00           H  
ATOM   3072 2HB  TYR A 219      84.446 121.558 138.671  1.00 64.00           H  
ATOM   3073  HD1 TYR A 219      82.440 119.636 138.588  1.00 64.00           H  
ATOM   3074  HD2 TYR A 219      85.934 119.780 136.111  1.00 64.00           H  
ATOM   3075  HE1 TYR A 219      82.277 117.221 138.217  1.00 64.00           H  
ATOM   3076  HE2 TYR A 219      85.767 117.362 135.740  1.00 64.00           H  
ATOM   3077  HH  TYR A 219      84.629 115.507 136.178  1.00 64.00           H  
ATOM   3078  N   LYS A 220      83.103 124.560 137.533  1.00 64.00           N  
ATOM   3079  CA  LYS A 220      82.875 125.771 138.302  1.00 64.00           C  
ATOM   3080  C   LYS A 220      81.689 126.532 137.727  1.00 64.00           C  
ATOM   3081  O   LYS A 220      81.539 126.655 136.508  1.00 64.00           O  
ATOM   3082  CB  LYS A 220      84.118 126.665 138.306  1.00 64.00           C  
ATOM   3083  CG  LYS A 220      84.092 127.746 139.371  1.00 64.00           C  
ATOM   3084  CD  LYS A 220      83.668 127.180 140.714  1.00 64.00           C  
ATOM   3085  CE  LYS A 220      83.655 128.255 141.786  1.00 64.00           C  
ATOM   3086  NZ  LYS A 220      83.054 127.763 143.056  1.00 64.00           N  
ATOM   3087  H   LYS A 220      83.469 124.635 136.595  1.00 64.00           H  
ATOM   3088  HA  LYS A 220      82.651 125.490 139.332  1.00 64.00           H  
ATOM   3089 1HB  LYS A 220      85.006 126.053 138.464  1.00 64.00           H  
ATOM   3090 2HB  LYS A 220      84.222 127.148 137.334  1.00 64.00           H  
ATOM   3091 1HG  LYS A 220      85.085 128.186 139.467  1.00 64.00           H  
ATOM   3092 2HG  LYS A 220      83.394 128.529 139.077  1.00 64.00           H  
ATOM   3093 1HD  LYS A 220      82.669 126.750 140.629  1.00 64.00           H  
ATOM   3094 2HD  LYS A 220      84.359 126.392 141.011  1.00 64.00           H  
ATOM   3095 1HE  LYS A 220      84.674 128.584 141.983  1.00 64.00           H  
ATOM   3096 2HE  LYS A 220      83.081 129.112 141.434  1.00 64.00           H  
ATOM   3097 1HZ  LYS A 220      83.063 128.504 143.742  1.00 64.00           H  
ATOM   3098 2HZ  LYS A 220      82.101 127.472 142.888  1.00 64.00           H  
ATOM   3099 3HZ  LYS A 220      83.589 126.979 143.401  1.00 64.00           H  
ATOM   3100  N   PHE A 221      80.845 127.044 138.617  1.00 64.00           N  
ATOM   3101  CA  PHE A 221      79.655 127.778 138.200  1.00 64.00           C  
ATOM   3102  C   PHE A 221      79.290 128.747 139.307  1.00 64.00           C  
ATOM   3103  O   PHE A 221      78.861 128.320 140.383  1.00 64.00           O  
ATOM   3104  CB  PHE A 221      78.501 126.821 137.909  1.00 64.00           C  
ATOM   3105  CG  PHE A 221      77.157 127.489 137.815  1.00 64.00           C  
ATOM   3106  CD1 PHE A 221      76.425 127.780 138.952  1.00 64.00           C  
ATOM   3107  CD2 PHE A 221      76.619 127.809 136.585  1.00 64.00           C  
ATOM   3108  CE1 PHE A 221      75.192 128.388 138.862  1.00 64.00           C  
ATOM   3109  CE2 PHE A 221      75.385 128.413 136.490  1.00 64.00           C  
ATOM   3110  CZ  PHE A 221      74.671 128.702 137.629  1.00 64.00           C  
ATOM   3111  H   PHE A 221      81.029 126.924 139.603  1.00 64.00           H  
ATOM   3112  HA  PHE A 221      79.889 128.326 137.286  1.00 64.00           H  
ATOM   3113 1HB  PHE A 221      78.686 126.303 136.969  1.00 64.00           H  
ATOM   3114 2HB  PHE A 221      78.448 126.067 138.693  1.00 64.00           H  
ATOM   3115  HD1 PHE A 221      76.835 127.523 139.929  1.00 64.00           H  
ATOM   3116  HD2 PHE A 221      77.184 127.580 135.681  1.00 64.00           H  
ATOM   3117  HE1 PHE A 221      74.632 128.619 139.768  1.00 64.00           H  
ATOM   3118  HE2 PHE A 221      74.973 128.661 135.512  1.00 64.00           H  
ATOM   3119  HZ  PHE A 221      73.694 129.177 137.554  1.00 64.00           H  
ATOM   3120  N   VAL A 222      79.457 130.039 139.051  1.00 64.00           N  
ATOM   3121  CA  VAL A 222      79.136 131.084 140.014  1.00 64.00           C  
ATOM   3122  C   VAL A 222      77.864 131.771 139.548  1.00 64.00           C  
ATOM   3123  O   VAL A 222      77.804 132.290 138.427  1.00 64.00           O  
ATOM   3124  CB  VAL A 222      80.287 132.086 140.163  1.00 64.00           C  
ATOM   3125  CG1 VAL A 222      81.510 131.389 140.715  1.00 64.00           C  
ATOM   3126  CG2 VAL A 222      80.604 132.718 138.823  1.00 64.00           C  
ATOM   3127  H   VAL A 222      79.823 130.299 138.146  1.00 64.00           H  
ATOM   3128  HA  VAL A 222      78.964 130.619 140.985  1.00 64.00           H  
ATOM   3129  HB  VAL A 222      79.991 132.862 140.869  1.00 64.00           H  
ATOM   3130 1HG1 VAL A 222      82.323 132.108 140.818  1.00 64.00           H  
ATOM   3131 2HG1 VAL A 222      81.277 130.963 141.691  1.00 64.00           H  
ATOM   3132 3HG1 VAL A 222      81.814 130.594 140.034  1.00 64.00           H  
ATOM   3133 1HG2 VAL A 222      81.422 133.428 138.940  1.00 64.00           H  
ATOM   3134 2HG2 VAL A 222      80.895 131.942 138.114  1.00 64.00           H  
ATOM   3135 3HG2 VAL A 222      79.722 133.239 138.449  1.00 64.00           H  
ATOM   3136  N   GLY A 223      76.848 131.773 140.402  1.00 64.00           N  
ATOM   3137  CA  GLY A 223      75.579 132.369 140.045  1.00 64.00           C  
ATOM   3138  C   GLY A 223      74.898 133.047 141.211  1.00 64.00           C  
ATOM   3139  O   GLY A 223      75.541 133.368 142.213  1.00 64.00           O  
ATOM   3140  H   GLY A 223      76.955 131.355 141.315  1.00 64.00           H  
ATOM   3141 1HA  GLY A 223      75.731 133.102 139.253  1.00 64.00           H  
ATOM   3142 2HA  GLY A 223      74.915 131.601 139.649  1.00 64.00           H  
ATOM   3143  N   ARG A 224      73.594 133.276 141.091  1.00 64.00           N  
ATOM   3144  CA  ARG A 224      72.832 133.929 142.143  1.00 64.00           C  
ATOM   3145  C   ARG A 224      71.366 133.921 141.739  1.00 64.00           C  
ATOM   3146  O   ARG A 224      71.034 133.859 140.552  1.00 64.00           O  
ATOM   3147  CB  ARG A 224      73.320 135.359 142.383  1.00 64.00           C  
ATOM   3148  CG  ARG A 224      72.527 136.131 143.418  1.00 64.00           C  
ATOM   3149  CD  ARG A 224      72.734 137.621 143.243  1.00 64.00           C  
ATOM   3150  NE  ARG A 224      74.146 137.947 143.071  1.00 64.00           N  
ATOM   3151  CZ  ARG A 224      74.592 138.990 142.381  1.00 64.00           C  
ATOM   3152  NH1 ARG A 224      73.736 139.813 141.792  1.00 64.00           N  
ATOM   3153  NH2 ARG A 224      75.895 139.211 142.278  1.00 64.00           N  
ATOM   3154  H   ARG A 224      73.120 132.989 140.246  1.00 64.00           H  
ATOM   3155  HA  ARG A 224      72.964 133.365 143.067  1.00 64.00           H  
ATOM   3156 1HB  ARG A 224      74.359 135.339 142.708  1.00 64.00           H  
ATOM   3157 2HB  ARG A 224      73.280 135.919 141.448  1.00 64.00           H  
ATOM   3158 1HG  ARG A 224      71.466 135.906 143.306  1.00 64.00           H  
ATOM   3159 2HG  ARG A 224      72.855 135.843 144.417  1.00 64.00           H  
ATOM   3160 1HD  ARG A 224      72.191 137.963 142.362  1.00 64.00           H  
ATOM   3161 2HD  ARG A 224      72.364 138.145 144.123  1.00 64.00           H  
ATOM   3162  HE  ARG A 224      74.826 137.338 143.506  1.00 64.00           H  
ATOM   3163 1HH1 ARG A 224      72.742 139.647 141.868  1.00 64.00           H  
ATOM   3164 2HH1 ARG A 224      74.077 140.606 141.268  1.00 64.00           H  
ATOM   3165 1HH2 ARG A 224      76.551 138.585 142.725  1.00 64.00           H  
ATOM   3166 2HH2 ARG A 224      76.232 140.004 141.753  1.00 64.00           H  
ATOM   3167  N   ILE A 225      70.493 133.987 142.739  1.00 64.00           N  
ATOM   3168  CA  ILE A 225      69.057 134.066 142.518  1.00 64.00           C  
ATOM   3169  C   ILE A 225      68.494 135.188 143.375  1.00 64.00           C  
ATOM   3170  O   ILE A 225      68.931 135.409 144.508  1.00 64.00           O  
ATOM   3171  CB  ILE A 225      68.344 132.739 142.837  1.00 64.00           C  
ATOM   3172  CG1 ILE A 225      69.080 131.574 142.183  1.00 64.00           C  
ATOM   3173  CG2 ILE A 225      66.906 132.787 142.360  1.00 64.00           C  
ATOM   3174  CD1 ILE A 225      69.210 131.712 140.694  1.00 64.00           C  
ATOM   3175  H   ILE A 225      70.845 133.982 143.685  1.00 64.00           H  
ATOM   3176  HA  ILE A 225      68.881 134.294 141.467  1.00 64.00           H  
ATOM   3177  HB  ILE A 225      68.356 132.569 143.913  1.00 64.00           H  
ATOM   3178 1HG1 ILE A 225      70.078 131.489 142.611  1.00 64.00           H  
ATOM   3179 2HG1 ILE A 225      68.553 130.644 142.397  1.00 64.00           H  
ATOM   3180 1HG2 ILE A 225      66.414 131.842 142.591  1.00 64.00           H  
ATOM   3181 2HG2 ILE A 225      66.383 133.600 142.862  1.00 64.00           H  
ATOM   3182 3HG2 ILE A 225      66.885 132.952 141.283  1.00 64.00           H  
ATOM   3183 1HD1 ILE A 225      69.743 130.849 140.294  1.00 64.00           H  
ATOM   3184 2HD1 ILE A 225      68.217 131.766 140.245  1.00 64.00           H  
ATOM   3185 3HD1 ILE A 225      69.764 132.620 140.460  1.00 64.00           H  
ATOM   3186  N   ASN A 226      67.513 135.894 142.826  1.00 64.00           N  
ATOM   3187  CA  ASN A 226      66.884 137.032 143.485  1.00 64.00           C  
ATOM   3188  C   ASN A 226      65.375 136.853 143.517  1.00 64.00           C  
ATOM   3189  O   ASN A 226      64.608 137.745 143.151  1.00 64.00           O  
ATOM   3190  CB  ASN A 226      67.262 138.338 142.796  1.00 64.00           C  
ATOM   3191  CG  ASN A 226      68.711 138.710 143.013  1.00 64.00           C  
ATOM   3192  OD1 ASN A 226      69.593 137.854 142.986  1.00 64.00           O  
ATOM   3193  ND2 ASN A 226      68.965 139.993 143.236  1.00 64.00           N  
ATOM   3194  H   ASN A 226      67.195 135.620 141.907  1.00 64.00           H  
ATOM   3195  HA  ASN A 226      67.236 137.072 144.517  1.00 64.00           H  
ATOM   3196 1HB  ASN A 226      67.077 138.251 141.724  1.00 64.00           H  
ATOM   3197 2HB  ASN A 226      66.632 139.144 143.172  1.00 64.00           H  
ATOM   3198 1HD2 ASN A 226      69.906 140.298 143.386  1.00 64.00           H  
ATOM   3199 2HD2 ASN A 226      68.216 140.655 143.254  1.00 64.00           H  
ATOM   3200  N   ILE A 227      64.933 135.669 143.944  1.00 64.00           N  
ATOM   3201  CA  ILE A 227      63.507 135.380 143.987  1.00 64.00           C  
ATOM   3202  C   ILE A 227      62.771 136.501 144.703  1.00 64.00           C  
ATOM   3203  O   ILE A 227      63.269 137.077 145.677  1.00 64.00           O  
ATOM   3204  CB  ILE A 227      63.254 134.026 144.673  1.00 64.00           C  
ATOM   3205  CG1 ILE A 227      64.282 132.995 144.211  1.00 64.00           C  
ATOM   3206  CG2 ILE A 227      61.844 133.543 144.384  1.00 64.00           C  
ATOM   3207  CD1 ILE A 227      64.040 131.611 144.762  1.00 64.00           C  
ATOM   3208  H   ILE A 227      65.588 134.960 144.242  1.00 64.00           H  
ATOM   3209  HA  ILE A 227      63.134 135.328 142.965  1.00 64.00           H  
ATOM   3210  HB  ILE A 227      63.378 134.135 145.750  1.00 64.00           H  
ATOM   3211 1HG1 ILE A 227      64.276 132.937 143.123  1.00 64.00           H  
ATOM   3212 2HG1 ILE A 227      65.279 133.314 144.514  1.00 64.00           H  
ATOM   3213 1HG2 ILE A 227      61.680 132.584 144.875  1.00 64.00           H  
ATOM   3214 2HG2 ILE A 227      61.126 134.271 144.760  1.00 64.00           H  
ATOM   3215 3HG2 ILE A 227      61.713 133.427 143.308  1.00 64.00           H  
ATOM   3216 1HD1 ILE A 227      64.809 130.932 144.392  1.00 64.00           H  
ATOM   3217 2HD1 ILE A 227      64.077 131.641 145.851  1.00 64.00           H  
ATOM   3218 3HD1 ILE A 227      63.061 131.258 144.441  1.00 64.00           H  
ATOM   3219  N   TYR A 228      61.577 136.816 144.211  1.00 64.00           N  
ATOM   3220  CA  TYR A 228      60.723 137.838 144.794  1.00 64.00           C  
ATOM   3221  C   TYR A 228      59.486 137.185 145.394  1.00 64.00           C  
ATOM   3222  O   TYR A 228      58.866 136.319 144.771  1.00 64.00           O  
ATOM   3223  CB  TYR A 228      60.307 138.873 143.746  1.00 64.00           C  
ATOM   3224  CG  TYR A 228      61.463 139.608 143.107  1.00 64.00           C  
ATOM   3225  CD1 TYR A 228      62.623 139.872 143.821  1.00 64.00           C  
ATOM   3226  CD2 TYR A 228      61.392 140.044 141.791  1.00 64.00           C  
ATOM   3227  CE1 TYR A 228      63.679 140.547 143.242  1.00 64.00           C  
ATOM   3228  CE2 TYR A 228      62.443 140.718 141.204  1.00 64.00           C  
ATOM   3229  CZ  TYR A 228      63.585 140.967 141.933  1.00 64.00           C  
ATOM   3230  OH  TYR A 228      64.635 141.639 141.353  1.00 64.00           O  
ATOM   3231  H   TYR A 228      61.258 136.316 143.394  1.00 64.00           H  
ATOM   3232  HA  TYR A 228      61.282 138.350 145.578  1.00 64.00           H  
ATOM   3233 1HB  TYR A 228      59.741 138.381 142.953  1.00 64.00           H  
ATOM   3234 2HB  TYR A 228      59.651 139.612 144.205  1.00 64.00           H  
ATOM   3235  HD1 TYR A 228      62.712 139.545 144.857  1.00 64.00           H  
ATOM   3236  HD2 TYR A 228      60.494 139.857 141.202  1.00 64.00           H  
ATOM   3237  HE1 TYR A 228      64.582 140.745 143.819  1.00 64.00           H  
ATOM   3238  HE2 TYR A 228      62.367 141.051 140.169  1.00 64.00           H  
ATOM   3239  HH  TYR A 228      65.347 141.729 141.991  1.00 64.00           H  
ATOM   3240  N   SER A 229      59.133 137.603 146.605  1.00 64.00           N  
ATOM   3241  CA  SER A 229      57.967 137.071 147.291  1.00 64.00           C  
ATOM   3242  C   SER A 229      56.709 137.752 146.759  1.00 64.00           C  
ATOM   3243  O   SER A 229      56.731 138.434 145.730  1.00 64.00           O  
ATOM   3244  CB  SER A 229      58.110 137.244 148.802  1.00 64.00           C  
ATOM   3245  OG  SER A 229      58.150 138.615 149.160  1.00 64.00           O  
ATOM   3246  H   SER A 229      59.692 138.311 147.060  1.00 64.00           H  
ATOM   3247  HA  SER A 229      57.890 136.006 147.068  1.00 64.00           H  
ATOM   3248 1HB  SER A 229      57.272 136.761 149.304  1.00 64.00           H  
ATOM   3249 2HB  SER A 229      59.022 136.753 149.139  1.00 64.00           H  
ATOM   3250  HG  SER A 229      58.549 138.649 150.032  1.00 64.00           H  
ATOM   3251  N   ASN A 230      55.589 137.568 147.459  1.00 64.00           N  
ATOM   3252  CA  ASN A 230      54.333 138.176 147.036  1.00 64.00           C  
ATOM   3253  C   ASN A 230      54.479 139.686 146.894  1.00 64.00           C  
ATOM   3254  O   ASN A 230      54.321 140.242 145.802  1.00 64.00           O  
ATOM   3255  CB  ASN A 230      53.226 137.831 148.034  1.00 64.00           C  
ATOM   3256  CG  ASN A 230      52.923 136.349 148.076  1.00 64.00           C  
ATOM   3257  OD1 ASN A 230      53.752 135.547 148.504  1.00 64.00           O  
ATOM   3258  ND2 ASN A 230      51.729 135.976 147.630  1.00 64.00           N  
ATOM   3259  H   ASN A 230      55.604 137.001 148.294  1.00 64.00           H  
ATOM   3260  HA  ASN A 230      54.066 137.774 146.057  1.00 64.00           H  
ATOM   3261 1HB  ASN A 230      53.520 138.159 149.032  1.00 64.00           H  
ATOM   3262 2HB  ASN A 230      52.316 138.369 147.768  1.00 64.00           H  
ATOM   3263 1HD2 ASN A 230      51.473 135.009 147.634  1.00 64.00           H  
ATOM   3264 2HD2 ASN A 230      51.086 136.662 147.290  1.00 64.00           H  
ATOM   3265  N   SER A 231      54.789 140.366 147.996  1.00 64.00           N  
ATOM   3266  CA  SER A 231      54.951 141.813 147.970  1.00 64.00           C  
ATOM   3267  C   SER A 231      56.400 142.219 147.727  1.00 64.00           C  
ATOM   3268  O   SER A 231      56.700 142.896 146.739  1.00 64.00           O  
ATOM   3269  CB  SER A 231      54.446 142.424 149.280  1.00 64.00           C  
ATOM   3270  OG  SER A 231      54.958 143.732 149.459  1.00 64.00           O  
ATOM   3271  H   SER A 231      54.915 139.873 148.868  1.00 64.00           H  
ATOM   3272  HA  SER A 231      54.360 142.213 147.145  1.00 64.00           H  
ATOM   3273 1HB  SER A 231      53.357 142.454 149.271  1.00 64.00           H  
ATOM   3274 2HB  SER A 231      54.749 141.794 150.115  1.00 64.00           H  
ATOM   3275  HG  SER A 231      54.600 144.045 150.293  1.00 64.00           H  
ATOM   3276  N   LEU A 232      57.307 141.809 148.611  1.00 64.00           N  
ATOM   3277  CA  LEU A 232      58.709 142.188 148.498  1.00 64.00           C  
ATOM   3278  C   LEU A 232      59.581 141.083 149.070  1.00 64.00           C  
ATOM   3279  O   LEU A 232      59.289 140.550 150.144  1.00 64.00           O  
ATOM   3280  CB  LEU A 232      58.987 143.507 149.226  1.00 64.00           C  
ATOM   3281  CG  LEU A 232      60.461 143.889 149.381  1.00 64.00           C  
ATOM   3282  CD1 LEU A 232      60.645 145.388 149.219  1.00 64.00           C  
ATOM   3283  CD2 LEU A 232      60.998 143.424 150.725  1.00 64.00           C  
ATOM   3284  H   LEU A 232      57.017 141.221 149.379  1.00 64.00           H  
ATOM   3285  HA  LEU A 232      58.947 142.323 147.443  1.00 64.00           H  
ATOM   3286 1HB  LEU A 232      58.494 144.313 148.685  1.00 64.00           H  
ATOM   3287 2HB  LEU A 232      58.555 143.450 150.225  1.00 64.00           H  
ATOM   3288  HG  LEU A 232      61.044 143.420 148.588  1.00 64.00           H  
ATOM   3289 1HD1 LEU A 232      61.700 145.640 149.332  1.00 64.00           H  
ATOM   3290 2HD1 LEU A 232      60.305 145.691 148.229  1.00 64.00           H  
ATOM   3291 3HD1 LEU A 232      60.064 145.910 149.978  1.00 64.00           H  
ATOM   3292 1HD2 LEU A 232      62.048 143.705 150.814  1.00 64.00           H  
ATOM   3293 2HD2 LEU A 232      60.427 143.893 151.527  1.00 64.00           H  
ATOM   3294 3HD2 LEU A 232      60.905 142.340 150.799  1.00 64.00           H  
ATOM   3295  N   GLU A 233      60.645 140.745 148.346  1.00 64.00           N  
ATOM   3296  CA  GLU A 233      61.639 139.800 148.836  1.00 64.00           C  
ATOM   3297  C   GLU A 233      62.871 139.827 147.943  1.00 64.00           C  
ATOM   3298  O   GLU A 233      62.756 139.801 146.714  1.00 64.00           O  
ATOM   3299  CB  GLU A 233      61.057 138.388 148.904  1.00 64.00           C  
ATOM   3300  CG  GLU A 233      62.046 137.331 149.363  1.00 64.00           C  
ATOM   3301  CD  GLU A 233      63.007 137.845 150.416  1.00 64.00           C  
ATOM   3302  OE1 GLU A 233      62.590 138.668 151.258  1.00 64.00           O  
ATOM   3303  OE2 GLU A 233      64.186 137.434 150.395  1.00 64.00           O  
ATOM   3304  H   GLU A 233      60.766 141.156 147.431  1.00 64.00           H  
ATOM   3305  HA  GLU A 233      61.936 140.101 149.841  1.00 64.00           H  
ATOM   3306 1HB  GLU A 233      60.209 138.377 149.589  1.00 64.00           H  
ATOM   3307 2HB  GLU A 233      60.687 138.099 147.920  1.00 64.00           H  
ATOM   3308 1HG  GLU A 233      61.494 136.485 149.771  1.00 64.00           H  
ATOM   3309 2HG  GLU A 233      62.611 136.979 148.501  1.00 64.00           H  
ATOM   3310  N   ALA A 234      64.052 139.872 148.551  1.00 64.00           N  
ATOM   3311  CA  ALA A 234      65.316 139.898 147.831  1.00 64.00           C  
ATOM   3312  C   ALA A 234      66.245 138.813 148.349  1.00 64.00           C  
ATOM   3313  O   ALA A 234      67.428 139.051 148.606  1.00 64.00           O  
ATOM   3314  CB  ALA A 234      65.977 141.270 147.932  1.00 64.00           C  
ATOM   3315  H   ALA A 234      64.061 139.889 149.561  1.00 64.00           H  
ATOM   3316  HA  ALA A 234      65.112 139.688 146.781  1.00 64.00           H  
ATOM   3317 1HB  ALA A 234      66.920 141.261 147.385  1.00 64.00           H  
ATOM   3318 2HB  ALA A 234      65.317 142.024 147.504  1.00 64.00           H  
ATOM   3319 3HB  ALA A 234      66.167 141.506 148.978  1.00 64.00           H  
ATOM   3320  N   VAL A 235      65.718 137.601 148.519  1.00 64.00           N  
ATOM   3321  CA  VAL A 235      66.540 136.498 148.997  1.00 64.00           C  
ATOM   3322  C   VAL A 235      67.695 136.290 148.030  1.00 64.00           C  
ATOM   3323  O   VAL A 235      67.493 135.942 146.861  1.00 64.00           O  
ATOM   3324  CB  VAL A 235      65.701 135.228 149.152  1.00 64.00           C  
ATOM   3325  CG1 VAL A 235      64.985 134.910 147.849  1.00 64.00           C  
ATOM   3326  CG2 VAL A 235      66.580 134.066 149.580  1.00 64.00           C  
ATOM   3327  H   VAL A 235      64.742 137.436 148.317  1.00 64.00           H  
ATOM   3328  HA  VAL A 235      66.946 136.767 149.973  1.00 64.00           H  
ATOM   3329  HB  VAL A 235      64.935 135.399 149.909  1.00 64.00           H  
ATOM   3330 1HG1 VAL A 235      64.391 134.004 147.972  1.00 64.00           H  
ATOM   3331 2HG1 VAL A 235      64.330 135.739 147.582  1.00 64.00           H  
ATOM   3332 3HG1 VAL A 235      65.719 134.757 147.058  1.00 64.00           H  
ATOM   3333 1HG2 VAL A 235      65.970 133.169 149.687  1.00 64.00           H  
ATOM   3334 2HG2 VAL A 235      67.349 133.895 148.826  1.00 64.00           H  
ATOM   3335 3HG2 VAL A 235      67.053 134.299 150.534  1.00 64.00           H  
ATOM   3336  N   ALA A 236      68.916 136.499 148.517  1.00 64.00           N  
ATOM   3337  CA  ALA A 236      70.112 136.379 147.684  1.00 64.00           C  
ATOM   3338  C   ALA A 236      70.676 134.964 147.805  1.00 64.00           C  
ATOM   3339  O   ALA A 236      71.778 134.729 148.301  1.00 64.00           O  
ATOM   3340  CB  ALA A 236      71.140 137.432 148.075  1.00 64.00           C  
ATOM   3341  H   ALA A 236      69.017 136.748 149.491  1.00 64.00           H  
ATOM   3342  HA  ALA A 236      69.819 136.540 146.646  1.00 64.00           H  
ATOM   3343 1HB  ALA A 236      72.024 137.329 147.445  1.00 64.00           H  
ATOM   3344 2HB  ALA A 236      70.712 138.426 147.940  1.00 64.00           H  
ATOM   3345 3HB  ALA A 236      71.420 137.297 149.118  1.00 64.00           H  
ATOM   3346  N   ARG A 237      69.884 134.008 147.327  1.00 64.00           N  
ATOM   3347  CA  ARG A 237      70.271 132.608 147.423  1.00 64.00           C  
ATOM   3348  C   ARG A 237      71.392 132.297 146.442  1.00 64.00           C  
ATOM   3349  O   ARG A 237      71.142 132.048 145.259  1.00 64.00           O  
ATOM   3350  CB  ARG A 237      69.067 131.703 147.169  1.00 64.00           C  
ATOM   3351  CG  ARG A 237      68.178 131.523 148.382  1.00 64.00           C  
ATOM   3352  CD  ARG A 237      68.749 130.485 149.328  1.00 64.00           C  
ATOM   3353  NE  ARG A 237      68.147 130.568 150.654  1.00 64.00           N  
ATOM   3354  CZ  ARG A 237      68.743 131.114 151.708  1.00 64.00           C  
ATOM   3355  NH1 ARG A 237      68.123 131.148 152.879  1.00 64.00           N  
ATOM   3356  NH2 ARG A 237      69.960 131.626 151.591  1.00 64.00           N  
ATOM   3357  H   ARG A 237      69.004 134.247 146.892  1.00 64.00           H  
ATOM   3358  HA  ARG A 237      70.642 132.420 148.431  1.00 64.00           H  
ATOM   3359 1HB  ARG A 237      68.465 132.117 146.362  1.00 64.00           H  
ATOM   3360 2HB  ARG A 237      69.412 130.720 146.848  1.00 64.00           H  
ATOM   3361 1HG  ARG A 237      68.093 132.470 148.915  1.00 64.00           H  
ATOM   3362 2HG  ARG A 237      67.188 131.196 148.062  1.00 64.00           H  
ATOM   3363 1HD  ARG A 237      68.561 129.488 148.930  1.00 64.00           H  
ATOM   3364 2HD  ARG A 237      69.823 130.638 149.431  1.00 64.00           H  
ATOM   3365  HE  ARG A 237      67.219 130.185 150.774  1.00 64.00           H  
ATOM   3366 1HH1 ARG A 237      67.195 130.758 152.971  1.00 64.00           H  
ATOM   3367 2HH1 ARG A 237      68.578 131.563 153.679  1.00 64.00           H  
ATOM   3368 1HH2 ARG A 237      70.435 131.601 150.699  1.00 64.00           H  
ATOM   3369 2HH2 ARG A 237      70.412 132.041 152.392  1.00 64.00           H  
ATOM   3370  N   SER A 238      72.632 132.319 146.925  1.00 64.00           N  
ATOM   3371  CA  SER A 238      73.773 132.043 146.066  1.00 64.00           C  
ATOM   3372  C   SER A 238      73.630 130.678 145.409  1.00 64.00           C  
ATOM   3373  O   SER A 238      72.907 129.804 145.892  1.00 64.00           O  
ATOM   3374  CB  SER A 238      75.072 132.101 146.868  1.00 64.00           C  
ATOM   3375  OG  SER A 238      76.098 131.381 146.209  1.00 64.00           O  
ATOM   3376  H   SER A 238      72.790 132.529 147.900  1.00 64.00           H  
ATOM   3377  HA  SER A 238      73.811 132.804 145.285  1.00 64.00           H  
ATOM   3378 1HB  SER A 238      75.374 133.140 146.997  1.00 64.00           H  
ATOM   3379 2HB  SER A 238      74.906 131.683 147.860  1.00 64.00           H  
ATOM   3380  HG  SER A 238      75.946 130.456 146.414  1.00 64.00           H  
ATOM   3381  N   LEU A 239      74.331 130.502 144.297  1.00 64.00           N  
ATOM   3382  CA  LEU A 239      74.327 129.266 143.533  1.00 64.00           C  
ATOM   3383  C   LEU A 239      75.717 128.642 143.558  1.00 64.00           C  
ATOM   3384  O   LEU A 239      76.622 129.104 144.257  1.00 64.00           O  
ATOM   3385  CB  LEU A 239      73.864 129.522 142.100  1.00 64.00           C  
ATOM   3386  CG  LEU A 239      72.486 130.167 141.981  1.00 64.00           C  
ATOM   3387  CD1 LEU A 239      72.259 130.672 140.573  1.00 64.00           C  
ATOM   3388  CD2 LEU A 239      71.407 129.178 142.381  1.00 64.00           C  
ATOM   3389  H   LEU A 239      74.893 131.277 143.976  1.00 64.00           H  
ATOM   3390  HA  LEU A 239      73.632 128.571 144.003  1.00 64.00           H  
ATOM   3391 1HB  LEU A 239      74.588 130.173 141.612  1.00 64.00           H  
ATOM   3392 2HB  LEU A 239      73.843 128.572 141.566  1.00 64.00           H  
ATOM   3393  HG  LEU A 239      72.433 131.036 142.637  1.00 64.00           H  
ATOM   3394 1HD1 LEU A 239      71.272 131.129 140.505  1.00 64.00           H  
ATOM   3395 2HD1 LEU A 239      73.019 131.413 140.325  1.00 64.00           H  
ATOM   3396 3HD1 LEU A 239      72.322 129.839 139.873  1.00 64.00           H  
ATOM   3397 1HD2 LEU A 239      70.428 129.651 142.292  1.00 64.00           H  
ATOM   3398 2HD2 LEU A 239      71.450 128.308 141.726  1.00 64.00           H  
ATOM   3399 3HD2 LEU A 239      71.566 128.864 143.413  1.00 64.00           H  
ATOM   3400  N   GLY A 240      75.878 127.577 142.781  1.00 64.00           N  
ATOM   3401  CA  GLY A 240      77.128 126.863 142.720  1.00 64.00           C  
ATOM   3402  C   GLY A 240      77.030 125.638 141.838  1.00 64.00           C  
ATOM   3403  O   GLY A 240      75.939 125.204 141.458  1.00 64.00           O  
ATOM   3404  H   GLY A 240      75.102 127.260 142.218  1.00 64.00           H  
ATOM   3405 1HA  GLY A 240      77.906 127.524 142.338  1.00 64.00           H  
ATOM   3406 2HA  GLY A 240      77.425 126.564 143.724  1.00 64.00           H  
ATOM   3407  N   PRO A 241      78.174 125.048 141.505  1.00 64.00           N  
ATOM   3408  CA  PRO A 241      78.173 123.897 140.593  1.00 64.00           C  
ATOM   3409  C   PRO A 241      77.252 122.778 141.051  1.00 64.00           C  
ATOM   3410  O   PRO A 241      76.853 121.932 140.247  1.00 64.00           O  
ATOM   3411  CB  PRO A 241      79.641 123.450 140.593  1.00 64.00           C  
ATOM   3412  CG  PRO A 241      80.204 123.996 141.858  1.00 64.00           C  
ATOM   3413  CD  PRO A 241      79.508 125.305 142.065  1.00 64.00           C  
ATOM   3414  HA  PRO A 241      77.864 124.230 139.591  1.00 64.00           H  
ATOM   3415 1HB  PRO A 241      79.700 122.353 140.544  1.00 64.00           H  
ATOM   3416 2HB  PRO A 241      80.153 123.840 139.701  1.00 64.00           H  
ATOM   3417 1HG  PRO A 241      80.027 123.295 142.687  1.00 64.00           H  
ATOM   3418 2HG  PRO A 241      81.294 124.114 141.769  1.00 64.00           H  
ATOM   3419 1HD  PRO A 241      79.466 125.532 143.140  1.00 64.00           H  
ATOM   3420 2HD  PRO A 241      80.045 126.096 141.522  1.00 64.00           H  
ATOM   3421  N   GLU A 242      76.905 122.763 142.335  1.00 64.00           N  
ATOM   3422  CA  GLU A 242      75.990 121.757 142.854  1.00 64.00           C  
ATOM   3423  C   GLU A 242      74.545 122.008 142.448  1.00 64.00           C  
ATOM   3424  O   GLU A 242      73.676 121.199 142.785  1.00 64.00           O  
ATOM   3425  CB  GLU A 242      76.088 121.687 144.378  1.00 64.00           C  
ATOM   3426  CG  GLU A 242      75.568 122.922 145.087  1.00 64.00           C  
ATOM   3427  CD  GLU A 242      75.258 122.667 146.548  1.00 64.00           C  
ATOM   3428  OE1 GLU A 242      74.885 121.524 146.888  1.00 64.00           O  
ATOM   3429  OE2 GLU A 242      75.386 123.610 147.356  1.00 64.00           O  
ATOM   3430  H   GLU A 242      77.280 123.459 142.964  1.00 64.00           H  
ATOM   3431  HA  GLU A 242      76.270 120.788 142.440  1.00 64.00           H  
ATOM   3432 1HB  GLU A 242      75.524 120.827 144.740  1.00 64.00           H  
ATOM   3433 2HB  GLU A 242      77.128 121.543 144.669  1.00 64.00           H  
ATOM   3434 1HG  GLU A 242      76.316 123.711 145.016  1.00 64.00           H  
ATOM   3435 2HG  GLU A 242      74.667 123.266 144.581  1.00 64.00           H  
ATOM   3436  N   ASN A 243      74.266 123.102 141.739  1.00 64.00           N  
ATOM   3437  CA  ASN A 243      72.930 123.375 141.237  1.00 64.00           C  
ATOM   3438  C   ASN A 243      72.819 123.270 139.726  1.00 64.00           C  
ATOM   3439  O   ASN A 243      71.704 123.148 139.213  1.00 64.00           O  
ATOM   3440  CB  ASN A 243      72.470 124.772 141.667  1.00 64.00           C  
ATOM   3441  CG  ASN A 243      72.819 125.078 143.101  1.00 64.00           C  
ATOM   3442  OD1 ASN A 243      73.451 126.091 143.395  1.00 64.00           O  
ATOM   3443  ND2 ASN A 243      72.412 124.200 144.006  1.00 64.00           N  
ATOM   3444  H   ASN A 243      75.008 123.760 141.546  1.00 64.00           H  
ATOM   3445  HA  ASN A 243      72.245 122.638 141.658  1.00 64.00           H  
ATOM   3446 1HB  ASN A 243      72.932 125.522 141.024  1.00 64.00           H  
ATOM   3447 2HB  ASN A 243      71.390 124.854 141.542  1.00 64.00           H  
ATOM   3448 1HD2 ASN A 243      72.614 124.350 144.974  1.00 64.00           H  
ATOM   3449 2HD2 ASN A 243      71.903 123.388 143.721  1.00 64.00           H  
ATOM   3450  N   LEU A 244      73.936 123.319 139.008  1.00 64.00           N  
ATOM   3451  CA  LEU A 244      73.910 123.208 137.557  1.00 64.00           C  
ATOM   3452  C   LEU A 244      73.749 121.750 137.153  1.00 64.00           C  
ATOM   3453  O   LEU A 244      74.399 120.867 137.719  1.00 64.00           O  
ATOM   3454  CB  LEU A 244      75.191 123.782 136.965  1.00 64.00           C  
ATOM   3455  CG  LEU A 244      75.284 123.755 135.442  1.00 64.00           C  
ATOM   3456  CD1 LEU A 244      74.215 124.641 134.828  1.00 64.00           C  
ATOM   3457  CD2 LEU A 244      76.671 124.169 134.981  1.00 64.00           C  
ATOM   3458  H   LEU A 244      74.823 123.436 139.477  1.00 64.00           H  
ATOM   3459  HA  LEU A 244      73.062 123.780 137.182  1.00 64.00           H  
ATOM   3460 1HB  LEU A 244      75.288 124.818 137.285  1.00 64.00           H  
ATOM   3461 2HB  LEU A 244      76.038 123.221 137.359  1.00 64.00           H  
ATOM   3462  HG  LEU A 244      75.080 122.746 135.083  1.00 64.00           H  
ATOM   3463 1HD1 LEU A 244      74.296 124.609 133.741  1.00 64.00           H  
ATOM   3464 2HD1 LEU A 244      73.230 124.284 135.128  1.00 64.00           H  
ATOM   3465 3HD1 LEU A 244      74.350 125.666 135.172  1.00 64.00           H  
ATOM   3466 1HD2 LEU A 244      76.716 124.142 133.892  1.00 64.00           H  
ATOM   3467 2HD2 LEU A 244      76.883 125.181 135.328  1.00 64.00           H  
ATOM   3468 3HD2 LEU A 244      77.411 123.482 135.392  1.00 64.00           H  
ATOM   3469  N   LEU A 245      72.883 121.497 136.180  1.00 64.00           N  
ATOM   3470  CA  LEU A 245      72.697 120.168 135.612  1.00 64.00           C  
ATOM   3471  C   LEU A 245      73.114 120.226 134.149  1.00 64.00           C  
ATOM   3472  O   LEU A 245      72.371 120.738 133.306  1.00 64.00           O  
ATOM   3473  CB  LEU A 245      71.252 119.707 135.766  1.00 64.00           C  
ATOM   3474  CG  LEU A 245      70.756 119.729 137.209  1.00 64.00           C  
ATOM   3475  CD1 LEU A 245      69.324 119.241 137.292  1.00 64.00           C  
ATOM   3476  CD2 LEU A 245      71.662 118.893 138.087  1.00 64.00           C  
ATOM   3477  H   LEU A 245      72.333 122.266 135.824  1.00 64.00           H  
ATOM   3478  HA  LEU A 245      73.340 119.470 136.147  1.00 64.00           H  
ATOM   3479 1HB  LEU A 245      70.615 120.354 135.165  1.00 64.00           H  
ATOM   3480 2HB  LEU A 245      71.168 118.691 135.381  1.00 64.00           H  
ATOM   3481  HG  LEU A 245      70.752 120.755 137.577  1.00 64.00           H  
ATOM   3482 1HD1 LEU A 245      68.991 119.265 138.330  1.00 64.00           H  
ATOM   3483 2HD1 LEU A 245      68.684 119.887 136.691  1.00 64.00           H  
ATOM   3484 3HD1 LEU A 245      69.265 118.220 136.916  1.00 64.00           H  
ATOM   3485 1HD2 LEU A 245      71.297 118.918 139.114  1.00 64.00           H  
ATOM   3486 2HD2 LEU A 245      71.667 117.863 137.728  1.00 64.00           H  
ATOM   3487 3HD2 LEU A 245      72.675 119.295 138.052  1.00 64.00           H  
ATOM   3488  N   LEU A 246      74.299 119.702 133.854  1.00 64.00           N  
ATOM   3489  CA  LEU A 246      74.883 119.842 132.531  1.00 64.00           C  
ATOM   3490  C   LEU A 246      73.941 119.303 131.460  1.00 64.00           C  
ATOM   3491  O   LEU A 246      73.014 118.538 131.734  1.00 64.00           O  
ATOM   3492  CB  LEU A 246      76.216 119.109 132.472  1.00 64.00           C  
ATOM   3493  CG  LEU A 246      77.080 119.436 133.685  1.00 64.00           C  
ATOM   3494  CD1 LEU A 246      78.350 118.612 133.687  1.00 64.00           C  
ATOM   3495  CD2 LEU A 246      77.392 120.919 133.718  1.00 64.00           C  
ATOM   3496  H   LEU A 246      74.806 119.195 134.565  1.00 64.00           H  
ATOM   3497  HA  LEU A 246      75.053 120.901 132.339  1.00 64.00           H  
ATOM   3498 1HB  LEU A 246      76.022 118.038 132.430  1.00 64.00           H  
ATOM   3499 2HB  LEU A 246      76.732 119.400 131.557  1.00 64.00           H  
ATOM   3500  HG  LEU A 246      76.547 119.163 134.596  1.00 64.00           H  
ATOM   3501 1HD1 LEU A 246      78.947 118.866 134.563  1.00 64.00           H  
ATOM   3502 2HD1 LEU A 246      78.096 117.552 133.716  1.00 64.00           H  
ATOM   3503 3HD1 LEU A 246      78.922 118.824 132.785  1.00 64.00           H  
ATOM   3504 1HD2 LEU A 246      78.009 121.142 134.589  1.00 64.00           H  
ATOM   3505 2HD2 LEU A 246      77.929 121.198 132.811  1.00 64.00           H  
ATOM   3506 3HD2 LEU A 246      76.462 121.485 133.777  1.00 64.00           H  
ATOM   3507  N   LYS A 247      74.189 119.719 130.220  1.00 64.00           N  
ATOM   3508  CA  LYS A 247      73.397 119.272 129.077  1.00 64.00           C  
ATOM   3509  C   LYS A 247      74.006 117.978 128.560  1.00 64.00           C  
ATOM   3510  O   LYS A 247      74.965 117.995 127.787  1.00 64.00           O  
ATOM   3511  CB  LYS A 247      73.355 120.336 127.989  1.00 64.00           C  
ATOM   3512  CG  LYS A 247      73.041 119.776 126.615  1.00 64.00           C  
ATOM   3513  CD  LYS A 247      72.859 120.878 125.587  1.00 64.00           C  
ATOM   3514  CE  LYS A 247      72.590 120.301 124.205  1.00 64.00           C  
ATOM   3515  NZ  LYS A 247      71.315 119.536 124.156  1.00 64.00           N  
ATOM   3516  H   LYS A 247      74.951 120.365 130.068  1.00 64.00           H  
ATOM   3517  HA  LYS A 247      72.377 119.086 129.414  1.00 64.00           H  
ATOM   3518 1HB  LYS A 247      72.600 121.082 128.238  1.00 64.00           H  
ATOM   3519 2HB  LYS A 247      74.317 120.847 127.942  1.00 64.00           H  
ATOM   3520 1HG  LYS A 247      73.855 119.126 126.292  1.00 64.00           H  
ATOM   3521 2HG  LYS A 247      72.126 119.186 126.663  1.00 64.00           H  
ATOM   3522 1HD  LYS A 247      72.021 121.513 125.878  1.00 64.00           H  
ATOM   3523 2HD  LYS A 247      73.760 121.491 125.547  1.00 64.00           H  
ATOM   3524 1HE  LYS A 247      72.541 121.109 123.477  1.00 64.00           H  
ATOM   3525 2HE  LYS A 247      73.407 119.637 123.923  1.00 64.00           H  
ATOM   3526 1HZ  LYS A 247      71.176 119.171 123.224  1.00 64.00           H  
ATOM   3527 2HZ  LYS A 247      71.355 118.770 124.814  1.00 64.00           H  
ATOM   3528 3HZ  LYS A 247      70.547 120.146 124.396  1.00 64.00           H  
ATOM   3529  N   GLY A 248      73.449 116.857 128.983  1.00 64.00           N  
ATOM   3530  CA  GLY A 248      73.948 115.555 128.617  1.00 64.00           C  
ATOM   3531  C   GLY A 248      74.252 114.626 129.771  1.00 64.00           C  
ATOM   3532  O   GLY A 248      74.914 113.606 129.555  1.00 64.00           O  
ATOM   3533  H   GLY A 248      72.642 116.923 129.586  1.00 64.00           H  
ATOM   3534 1HA  GLY A 248      73.222 115.054 127.977  1.00 64.00           H  
ATOM   3535 2HA  GLY A 248      74.864 115.666 128.038  1.00 64.00           H  
ATOM   3536  N   ALA A 249      73.796 114.938 130.975  1.00 64.00           N  
ATOM   3537  CA  ALA A 249      73.997 114.092 132.145  1.00 64.00           C  
ATOM   3538  C   ALA A 249      72.683 113.372 132.420  1.00 64.00           C  
ATOM   3539  O   ALA A 249      71.758 113.948 132.999  1.00 64.00           O  
ATOM   3540  CB  ALA A 249      74.449 114.914 133.346  1.00 64.00           C  
ATOM   3541  H   ALA A 249      73.287 115.804 131.076  1.00 64.00           H  
ATOM   3542  HA  ALA A 249      74.776 113.367 131.909  1.00 64.00           H  
ATOM   3543 1HB  ALA A 249      74.591 114.257 134.204  1.00 64.00           H  
ATOM   3544 2HB  ALA A 249      75.389 115.414 133.112  1.00 64.00           H  
ATOM   3545 3HB  ALA A 249      73.691 115.660 133.582  1.00 64.00           H  
ATOM   3546  N   THR A 250      72.606 112.114 131.998  1.00 64.00           N  
ATOM   3547  CA  THR A 250      71.391 111.331 132.170  1.00 64.00           C  
ATOM   3548  C   THR A 250      70.937 111.345 133.622  1.00 64.00           C  
ATOM   3549  O   THR A 250      71.650 110.880 134.514  1.00 64.00           O  
ATOM   3550  CB  THR A 250      71.632 109.892 131.715  1.00 64.00           C  
ATOM   3551  OG1 THR A 250      72.487 109.232 132.656  1.00 64.00           O  
ATOM   3552  CG2 THR A 250      72.290 109.869 130.344  1.00 64.00           C  
ATOM   3553  H   THR A 250      73.405 111.690 131.548  1.00 64.00           H  
ATOM   3554  HA  THR A 250      70.606 111.770 131.554  1.00 64.00           H  
ATOM   3555  HB  THR A 250      70.681 109.362 131.664  1.00 64.00           H  
ATOM   3556  HG1 THR A 250      72.069 109.230 133.520  1.00 64.00           H  
ATOM   3557 1HG2 THR A 250      72.453 108.836 130.036  1.00 64.00           H  
ATOM   3558 2HG2 THR A 250      71.642 110.365 129.621  1.00 64.00           H  
ATOM   3559 3HG2 THR A 250      73.246 110.389 130.391  1.00 64.00           H  
ATOM   3560  N   LEU A 251      69.742 111.877 133.855  1.00 64.00           N  
ATOM   3561  CA  LEU A 251      69.154 111.836 135.183  1.00 64.00           C  
ATOM   3562  C   LEU A 251      68.852 110.395 135.574  1.00 64.00           C  
ATOM   3563  O   LEU A 251      68.587 109.543 134.723  1.00 64.00           O  
ATOM   3564  CB  LEU A 251      67.879 112.675 135.234  1.00 64.00           C  
ATOM   3565  CG  LEU A 251      67.236 112.844 136.608  1.00 64.00           C  
ATOM   3566  CD1 LEU A 251      66.478 114.150 136.673  1.00 64.00           C  
ATOM   3567  CD2 LEU A 251      66.310 111.683 136.903  1.00 64.00           C  
ATOM   3568  H   LEU A 251      69.230 112.317 133.104  1.00 64.00           H  
ATOM   3569  HA  LEU A 251      69.870 112.251 135.891  1.00 64.00           H  
ATOM   3570 1HB  LEU A 251      68.103 113.671 134.854  1.00 64.00           H  
ATOM   3571 2HB  LEU A 251      67.136 112.218 134.580  1.00 64.00           H  
ATOM   3572  HG  LEU A 251      68.013 112.881 137.371  1.00 64.00           H  
ATOM   3573 1HD1 LEU A 251      66.024 114.259 137.658  1.00 64.00           H  
ATOM   3574 2HD1 LEU A 251      67.164 114.978 136.497  1.00 64.00           H  
ATOM   3575 3HD1 LEU A 251      65.698 114.156 135.912  1.00 64.00           H  
ATOM   3576 1HD2 LEU A 251      65.859 111.818 137.887  1.00 64.00           H  
ATOM   3577 2HD2 LEU A 251      65.525 111.642 136.147  1.00 64.00           H  
ATOM   3578 3HD2 LEU A 251      66.877 110.752 136.888  1.00 64.00           H  
ATOM   3579  N   LYS A 252      68.899 110.124 136.876  1.00 64.00           N  
ATOM   3580  CA  LYS A 252      68.745 108.767 137.375  1.00 64.00           C  
ATOM   3581  C   LYS A 252      68.167 108.787 138.781  1.00 64.00           C  
ATOM   3582  O   LYS A 252      68.357 109.743 139.535  1.00 64.00           O  
ATOM   3583  CB  LYS A 252      70.084 108.024 137.376  1.00 64.00           C  
ATOM   3584  CG  LYS A 252      70.612 107.709 135.991  1.00 64.00           C  
ATOM   3585  CD  LYS A 252      69.656 106.805 135.233  1.00 64.00           C  
ATOM   3586  CE  LYS A 252      69.357 105.539 136.018  1.00 64.00           C  
ATOM   3587  NZ  LYS A 252      68.426 104.635 135.292  1.00 64.00           N  
ATOM   3588  H   LYS A 252      69.045 110.877 137.534  1.00 64.00           H  
ATOM   3589  HA  LYS A 252      68.057 108.233 136.719  1.00 64.00           H  
ATOM   3590 1HB  LYS A 252      70.832 108.623 137.896  1.00 64.00           H  
ATOM   3591 2HB  LYS A 252      69.979 107.086 137.921  1.00 64.00           H  
ATOM   3592 1HG  LYS A 252      70.744 108.636 135.432  1.00 64.00           H  
ATOM   3593 2HG  LYS A 252      71.579 107.215 136.074  1.00 64.00           H  
ATOM   3594 1HD  LYS A 252      68.722 107.337 135.046  1.00 64.00           H  
ATOM   3595 2HD  LYS A 252      70.096 106.532 134.274  1.00 64.00           H  
ATOM   3596 1HE  LYS A 252      70.285 105.003 136.210  1.00 64.00           H  
ATOM   3597 2HE  LYS A 252      68.910 105.802 136.976  1.00 64.00           H  
ATOM   3598 1HZ  LYS A 252      68.255 103.809 135.848  1.00 64.00           H  
ATOM   3599 2HZ  LYS A 252      67.552 105.114 135.124  1.00 64.00           H  
ATOM   3600 3HZ  LYS A 252      68.837 104.366 134.409  1.00 64.00           H  
ATOM   3601  N   ASN A 253      67.464 107.712 139.125  1.00 64.00           N  
ATOM   3602  CA  ASN A 253      66.952 107.497 140.475  1.00 64.00           C  
ATOM   3603  C   ASN A 253      66.126 108.691 140.951  1.00 64.00           C  
ATOM   3604  O   ASN A 253      66.458 109.371 141.922  1.00 64.00           O  
ATOM   3605  CB  ASN A 253      68.098 107.200 141.444  1.00 64.00           C  
ATOM   3606  CG  ASN A 253      68.530 105.747 141.410  1.00 64.00           C  
ATOM   3607  OD1 ASN A 253      67.707 104.848 141.239  1.00 64.00           O  
ATOM   3608  ND2 ASN A 253      69.827 105.509 141.573  1.00 64.00           N  
ATOM   3609  H   ASN A 253      67.281 107.019 138.413  1.00 64.00           H  
ATOM   3610  HA  ASN A 253      66.280 106.638 140.457  1.00 64.00           H  
ATOM   3611 1HB  ASN A 253      68.955 107.827 141.197  1.00 64.00           H  
ATOM   3612 2HB  ASN A 253      67.790 107.451 142.459  1.00 64.00           H  
ATOM   3613 1HD2 ASN A 253      70.168 104.569 141.559  1.00 64.00           H  
ATOM   3614 2HD2 ASN A 253      70.461 106.269 141.709  1.00 64.00           H  
ATOM   3615  N   THR A 254      65.034 108.941 140.241  1.00 64.00           N  
ATOM   3616  CA  THR A 254      64.099 110.006 140.589  1.00 64.00           C  
ATOM   3617  C   THR A 254      62.904 109.887 139.650  1.00 64.00           C  
ATOM   3618  O   THR A 254      62.912 109.093 138.706  1.00 64.00           O  
ATOM   3619  CB  THR A 254      64.754 111.388 140.499  1.00 64.00           C  
ATOM   3620  OG1 THR A 254      65.970 111.396 141.256  1.00 64.00           O  
ATOM   3621  CG2 THR A 254      63.831 112.457 141.054  1.00 64.00           C  
ATOM   3622  H   THR A 254      64.848 108.369 139.430  1.00 64.00           H  
ATOM   3623  HA  THR A 254      63.770 109.855 141.617  1.00 64.00           H  
ATOM   3624  HB  THR A 254      64.978 111.617 139.457  1.00 64.00           H  
ATOM   3625  HG1 THR A 254      66.570 110.735 140.903  1.00 64.00           H  
ATOM   3626 1HG2 THR A 254      64.316 113.430 140.980  1.00 64.00           H  
ATOM   3627 2HG2 THR A 254      62.903 112.469 140.482  1.00 64.00           H  
ATOM   3628 3HG2 THR A 254      63.610 112.241 142.098  1.00 64.00           H  
ATOM   3629  N   GLU A 255      61.865 110.675 139.925  1.00 64.00           N  
ATOM   3630  CA  GLU A 255      60.678 110.707 139.078  1.00 64.00           C  
ATOM   3631  C   GLU A 255      60.748 111.829 138.049  1.00 64.00           C  
ATOM   3632  O   GLU A 255      60.698 111.573 136.842  1.00 64.00           O  
ATOM   3633  CB  GLU A 255      59.417 110.846 139.940  1.00 64.00           C  
ATOM   3634  CG  GLU A 255      58.134 110.482 139.211  1.00 64.00           C  
ATOM   3635  CD  GLU A 255      56.921 110.499 140.120  1.00 64.00           C  
ATOM   3636  OE1 GLU A 255      57.098 110.414 141.353  1.00 64.00           O  
ATOM   3637  OE2 GLU A 255      55.790 110.599 139.599  1.00 64.00           O  
ATOM   3638  H   GLU A 255      61.902 111.266 140.743  1.00 64.00           H  
ATOM   3639  HA  GLU A 255      60.623 109.770 138.523  1.00 64.00           H  
ATOM   3640 1HB  GLU A 255      59.504 110.205 140.817  1.00 64.00           H  
ATOM   3641 2HB  GLU A 255      59.329 111.874 140.292  1.00 64.00           H  
ATOM   3642 1HG  GLU A 255      57.977 111.190 138.398  1.00 64.00           H  
ATOM   3643 2HG  GLU A 255      58.245 109.490 138.775  1.00 64.00           H  
ATOM   3644  N   LYS A 256      60.872 113.072 138.503  1.00 64.00           N  
ATOM   3645  CA  LYS A 256      60.966 114.208 137.595  1.00 64.00           C  
ATOM   3646  C   LYS A 256      61.413 115.425 138.392  1.00 64.00           C  
ATOM   3647  O   LYS A 256      61.411 115.418 139.625  1.00 64.00           O  
ATOM   3648  CB  LYS A 256      59.636 114.475 136.890  1.00 64.00           C  
ATOM   3649  CG  LYS A 256      58.585 115.102 137.782  1.00 64.00           C  
ATOM   3650  CD  LYS A 256      57.474 115.728 136.965  1.00 64.00           C  
ATOM   3651  CE  LYS A 256      56.331 116.173 137.853  1.00 64.00           C  
ATOM   3652  NZ  LYS A 256      55.663 115.014 138.502  1.00 64.00           N  
ATOM   3653  H   LYS A 256      60.902 113.235 139.499  1.00 64.00           H  
ATOM   3654  HA  LYS A 256      61.714 113.982 136.834  1.00 64.00           H  
ATOM   3655 1HB  LYS A 256      59.801 115.139 136.041  1.00 64.00           H  
ATOM   3656 2HB  LYS A 256      59.236 113.539 136.500  1.00 64.00           H  
ATOM   3657 1HG  LYS A 256      58.159 114.339 138.435  1.00 64.00           H  
ATOM   3658 2HG  LYS A 256      59.046 115.870 138.402  1.00 64.00           H  
ATOM   3659 1HD  LYS A 256      57.863 116.591 136.422  1.00 64.00           H  
ATOM   3660 2HD  LYS A 256      57.102 115.003 136.241  1.00 64.00           H  
ATOM   3661 1HE  LYS A 256      56.709 116.843 138.624  1.00 64.00           H  
ATOM   3662 2HE  LYS A 256      55.598 116.717 137.257  1.00 64.00           H  
ATOM   3663 1HZ  LYS A 256      54.907 115.344 139.085  1.00 64.00           H  
ATOM   3664 2HZ  LYS A 256      55.295 114.396 137.792  1.00 64.00           H  
ATOM   3665 3HZ  LYS A 256      56.332 114.514 139.069  1.00 64.00           H  
ATOM   3666  N   ILE A 257      61.802 116.472 137.666  1.00 64.00           N  
ATOM   3667  CA  ILE A 257      62.288 117.715 138.244  1.00 64.00           C  
ATOM   3668  C   ILE A 257      61.741 118.880 137.428  1.00 64.00           C  
ATOM   3669  O   ILE A 257      60.985 118.698 136.471  1.00 64.00           O  
ATOM   3670  CB  ILE A 257      63.827 117.775 138.297  1.00 64.00           C  
ATOM   3671  CG1 ILE A 257      64.383 118.232 136.950  1.00 64.00           C  
ATOM   3672  CG2 ILE A 257      64.398 116.423 138.673  1.00 64.00           C  
ATOM   3673  CD1 ILE A 257      65.850 118.576 136.986  1.00 64.00           C  
ATOM   3674  H   ILE A 257      61.751 116.384 136.661  1.00 64.00           H  
ATOM   3675  HA  ILE A 257      61.918 117.789 139.266  1.00 64.00           H  
ATOM   3676  HB  ILE A 257      64.137 118.509 139.040  1.00 64.00           H  
ATOM   3677 1HG1 ILE A 257      64.233 117.447 136.209  1.00 64.00           H  
ATOM   3678 2HG1 ILE A 257      63.835 119.111 136.609  1.00 64.00           H  
ATOM   3679 1HG2 ILE A 257      65.486 116.484 138.705  1.00 64.00           H  
ATOM   3680 2HG2 ILE A 257      64.022 116.129 139.652  1.00 64.00           H  
ATOM   3681 3HG2 ILE A 257      64.098 115.682 137.932  1.00 64.00           H  
ATOM   3682 1HD1 ILE A 257      66.174 118.892 135.994  1.00 64.00           H  
ATOM   3683 2HD1 ILE A 257      66.017 119.385 137.698  1.00 64.00           H  
ATOM   3684 3HD1 ILE A 257      66.421 117.701 137.291  1.00 64.00           H  
ATOM   3685  N   TYR A 258      62.127 120.090 137.821  1.00 64.00           N  
ATOM   3686  CA  TYR A 258      61.801 121.298 137.079  1.00 64.00           C  
ATOM   3687  C   TYR A 258      63.025 122.196 137.070  1.00 64.00           C  
ATOM   3688  O   TYR A 258      63.528 122.573 138.132  1.00 64.00           O  
ATOM   3689  CB  TYR A 258      60.614 122.039 137.701  1.00 64.00           C  
ATOM   3690  CG  TYR A 258      59.346 121.227 137.774  1.00 64.00           C  
ATOM   3691  CD1 TYR A 258      59.136 120.325 138.805  1.00 64.00           C  
ATOM   3692  CD2 TYR A 258      58.355 121.369 136.817  1.00 64.00           C  
ATOM   3693  CE1 TYR A 258      57.977 119.584 138.877  1.00 64.00           C  
ATOM   3694  CE2 TYR A 258      57.193 120.634 136.881  1.00 64.00           C  
ATOM   3695  CZ  TYR A 258      57.009 119.743 137.913  1.00 64.00           C  
ATOM   3696  OH  TYR A 258      55.851 119.007 137.979  1.00 64.00           O  
ATOM   3697  H   TYR A 258      62.668 120.165 138.670  1.00 64.00           H  
ATOM   3698  HA  TYR A 258      61.529 121.016 136.061  1.00 64.00           H  
ATOM   3699 1HB  TYR A 258      60.871 122.353 138.714  1.00 64.00           H  
ATOM   3700 2HB  TYR A 258      60.404 122.939 137.123  1.00 64.00           H  
ATOM   3701  HD1 TYR A 258      59.895 120.193 139.576  1.00 64.00           H  
ATOM   3702  HD2 TYR A 258      58.488 122.072 135.994  1.00 64.00           H  
ATOM   3703  HE1 TYR A 258      57.830 118.880 139.695  1.00 64.00           H  
ATOM   3704  HE2 TYR A 258      56.426 120.759 136.116  1.00 64.00           H  
ATOM   3705  HH  TYR A 258      55.286 119.235 137.237  1.00 64.00           H  
ATOM   3706  N   GLY A 259      63.501 122.542 135.872  1.00 64.00           N  
ATOM   3707  CA  GLY A 259      64.696 123.336 135.718  1.00 64.00           C  
ATOM   3708  C   GLY A 259      64.404 124.685 135.080  1.00 64.00           C  
ATOM   3709  O   GLY A 259      63.307 124.945 134.574  1.00 64.00           O  
ATOM   3710  H   GLY A 259      63.004 122.235 135.048  1.00 64.00           H  
ATOM   3711 1HA  GLY A 259      65.158 123.491 136.693  1.00 64.00           H  
ATOM   3712 2HA  GLY A 259      65.415 122.795 135.104  1.00 64.00           H  
ATOM   3713  N   VAL A 260      65.415 125.547 135.115  1.00 64.00           N  
ATOM   3714  CA  VAL A 260      65.369 126.859 134.483  1.00 64.00           C  
ATOM   3715  C   VAL A 260      66.630 126.979 133.641  1.00 64.00           C  
ATOM   3716  O   VAL A 260      67.728 127.163 134.176  1.00 64.00           O  
ATOM   3717  CB  VAL A 260      65.271 127.998 135.500  1.00 64.00           C  
ATOM   3718  CG1 VAL A 260      66.384 127.889 136.522  1.00 64.00           C  
ATOM   3719  CG2 VAL A 260      65.341 129.335 134.789  1.00 64.00           C  
ATOM   3720  H   VAL A 260      66.251 125.267 135.607  1.00 64.00           H  
ATOM   3721  HA  VAL A 260      64.484 126.906 133.848  1.00 64.00           H  
ATOM   3722  HB  VAL A 260      64.322 127.918 136.031  1.00 64.00           H  
ATOM   3723 1HG1 VAL A 260      66.301 128.706 137.239  1.00 64.00           H  
ATOM   3724 2HG1 VAL A 260      66.304 126.937 137.046  1.00 64.00           H  
ATOM   3725 3HG1 VAL A 260      67.348 127.947 136.017  1.00 64.00           H  
ATOM   3726 1HG2 VAL A 260      65.270 130.140 135.520  1.00 64.00           H  
ATOM   3727 2HG2 VAL A 260      66.287 129.413 134.253  1.00 64.00           H  
ATOM   3728 3HG2 VAL A 260      64.516 129.414 134.081  1.00 64.00           H  
ATOM   3729  N   ALA A 261      66.483 126.862 132.324  1.00 64.00           N  
ATOM   3730  CA  ALA A 261      67.633 126.950 131.438  1.00 64.00           C  
ATOM   3731  C   ALA A 261      68.411 128.230 131.702  1.00 64.00           C  
ATOM   3732  O   ALA A 261      67.832 129.301 131.887  1.00 64.00           O  
ATOM   3733  CB  ALA A 261      67.181 126.900 129.979  1.00 64.00           C  
ATOM   3734  H   ALA A 261      65.567 126.710 131.927  1.00 64.00           H  
ATOM   3735  HA  ALA A 261      68.280 126.096 131.638  1.00 64.00           H  
ATOM   3736 1HB  ALA A 261      68.051 126.967 129.326  1.00 64.00           H  
ATOM   3737 2HB  ALA A 261      66.658 125.962 129.792  1.00 64.00           H  
ATOM   3738 3HB  ALA A 261      66.512 127.735 129.777  1.00 64.00           H  
ATOM   3739  N   VAL A 262      69.737 128.107 131.730  1.00 64.00           N  
ATOM   3740  CA  VAL A 262      70.628 129.248 131.858  1.00 64.00           C  
ATOM   3741  C   VAL A 262      71.524 129.401 130.637  1.00 64.00           C  
ATOM   3742  O   VAL A 262      71.763 130.520 130.172  1.00 64.00           O  
ATOM   3743  CB  VAL A 262      71.473 129.154 133.140  1.00 64.00           C  
ATOM   3744  CG1 VAL A 262      72.522 128.072 132.997  1.00 64.00           C  
ATOM   3745  CG2 VAL A 262      72.118 130.490 133.439  1.00 64.00           C  
ATOM   3746  H   VAL A 262      70.132 127.180 131.659  1.00 64.00           H  
ATOM   3747  HA  VAL A 262      70.024 130.154 131.912  1.00 64.00           H  
ATOM   3748  HB  VAL A 262      70.826 128.871 133.970  1.00 64.00           H  
ATOM   3749 1HG1 VAL A 262      73.113 128.015 133.911  1.00 64.00           H  
ATOM   3750 2HG1 VAL A 262      72.034 127.113 132.821  1.00 64.00           H  
ATOM   3751 3HG1 VAL A 262      73.175 128.308 132.157  1.00 64.00           H  
ATOM   3752 1HG2 VAL A 262      72.713 130.411 134.349  1.00 64.00           H  
ATOM   3753 2HG2 VAL A 262      72.762 130.777 132.608  1.00 64.00           H  
ATOM   3754 3HG2 VAL A 262      71.344 131.245 133.576  1.00 64.00           H  
ATOM   3755  N   TYR A 263      72.043 128.295 130.114  1.00 64.00           N  
ATOM   3756  CA  TYR A 263      72.761 128.269 128.851  1.00 64.00           C  
ATOM   3757  C   TYR A 263      72.000 127.373 127.884  1.00 64.00           C  
ATOM   3758  O   TYR A 263      71.392 126.379 128.288  1.00 64.00           O  
ATOM   3759  CB  TYR A 263      74.193 127.764 129.035  1.00 64.00           C  
ATOM   3760  CG  TYR A 263      74.938 128.423 130.176  1.00 64.00           C  
ATOM   3761  CD1 TYR A 263      74.668 129.730 130.545  1.00 64.00           C  
ATOM   3762  CD2 TYR A 263      75.911 127.735 130.882  1.00 64.00           C  
ATOM   3763  CE1 TYR A 263      75.346 130.331 131.583  1.00 64.00           C  
ATOM   3764  CE2 TYR A 263      76.594 128.330 131.921  1.00 64.00           C  
ATOM   3765  CZ  TYR A 263      76.308 129.626 132.268  1.00 64.00           C  
ATOM   3766  OH  TYR A 263      76.986 130.223 133.304  1.00 64.00           O  
ATOM   3767  H   TYR A 263      71.925 127.435 130.631  1.00 64.00           H  
ATOM   3768  HA  TYR A 263      72.806 129.285 128.457  1.00 64.00           H  
ATOM   3769 1HB  TYR A 263      74.179 126.688 129.217  1.00 64.00           H  
ATOM   3770 2HB  TYR A 263      74.759 127.934 128.119  1.00 64.00           H  
ATOM   3771  HD1 TYR A 263      73.908 130.301 130.011  1.00 64.00           H  
ATOM   3772  HD2 TYR A 263      76.149 126.704 130.619  1.00 64.00           H  
ATOM   3773  HE1 TYR A 263      75.119 131.361 131.858  1.00 64.00           H  
ATOM   3774  HE2 TYR A 263      77.358 127.771 132.462  1.00 64.00           H  
ATOM   3775  HH  TYR A 263      76.669 131.122 133.416  1.00 64.00           H  
ATOM   3776  N   THR A 264      72.033 127.724 126.603  1.00 64.00           N  
ATOM   3777  CA  THR A 264      71.119 127.126 125.637  1.00 64.00           C  
ATOM   3778  C   THR A 264      71.849 126.602 124.409  1.00 64.00           C  
ATOM   3779  O   THR A 264      71.454 126.869 123.271  1.00 64.00           O  
ATOM   3780  CB  THR A 264      70.045 128.127 125.225  1.00 64.00           C  
ATOM   3781  OG1 THR A 264      69.101 127.484 124.361  1.00 64.00           O  
ATOM   3782  CG2 THR A 264      70.670 129.305 124.502  1.00 64.00           C  
ATOM   3783  H   THR A 264      72.699 128.415 126.288  1.00 64.00           H  
ATOM   3784  HA  THR A 264      70.634 126.269 126.104  1.00 64.00           H  
ATOM   3785  HB  THR A 264      69.523 128.486 126.112  1.00 64.00           H  
ATOM   3786  HG1 THR A 264      68.425 128.114 124.101  1.00 64.00           H  
ATOM   3787 1HG2 THR A 264      69.891 130.011 124.215  1.00 64.00           H  
ATOM   3788 2HG2 THR A 264      71.383 129.800 125.161  1.00 64.00           H  
ATOM   3789 3HG2 THR A 264      71.186 128.952 123.610  1.00 64.00           H  
ATOM   3790  N   GLY A 265      72.918 125.839 124.609  1.00 64.00           N  
ATOM   3791  CA  GLY A 265      73.572 125.187 123.492  1.00 64.00           C  
ATOM   3792  C   GLY A 265      74.542 126.079 122.750  1.00 64.00           C  
ATOM   3793  O   GLY A 265      74.218 127.221 122.414  1.00 64.00           O  
ATOM   3794  H   GLY A 265      73.285 125.706 125.540  1.00 64.00           H  
ATOM   3795 1HA  GLY A 265      74.114 124.311 123.849  1.00 64.00           H  
ATOM   3796 2HA  GLY A 265      72.821 124.834 122.786  1.00 64.00           H  
ATOM   3797  N   MET A 266      75.745 125.565 122.498  1.00 64.00           N  
ATOM   3798  CA  MET A 266      76.817 126.336 121.880  1.00 64.00           C  
ATOM   3799  C   MET A 266      77.305 127.420 122.830  1.00 64.00           C  
ATOM   3800  O   MET A 266      78.275 128.129 122.543  1.00 64.00           O  
ATOM   3801  CB  MET A 266      76.361 126.925 120.549  1.00 64.00           C  
ATOM   3802  CG  MET A 266      76.370 125.894 119.448  1.00 64.00           C  
ATOM   3803  SD  MET A 266      78.016 125.171 119.311  1.00 64.00           S  
ATOM   3804  CE  MET A 266      77.711 123.826 118.175  1.00 64.00           C  
ATOM   3805  H   MET A 266      75.913 124.601 122.748  1.00 64.00           H  
ATOM   3806  HA  MET A 266      77.659 125.670 121.693  1.00 64.00           H  
ATOM   3807 1HB  MET A 266      75.355 127.328 120.655  1.00 64.00           H  
ATOM   3808 2HB  MET A 266      77.017 127.752 120.273  1.00 64.00           H  
ATOM   3809 1HG  MET A 266      75.639 125.118 119.671  1.00 64.00           H  
ATOM   3810 2HG  MET A 266      76.090 126.365 118.506  1.00 64.00           H  
ATOM   3811 1HE  MET A 266      78.640 123.285 117.993  1.00 64.00           H  
ATOM   3812 2HE  MET A 266      76.973 123.147 118.604  1.00 64.00           H  
ATOM   3813 3HE  MET A 266      77.333 124.224 117.233  1.00 64.00           H  
ATOM   3814  N   GLU A 267      76.626 127.547 123.966  1.00 64.00           N  
ATOM   3815  CA  GLU A 267      77.157 128.211 125.141  1.00 64.00           C  
ATOM   3816  C   GLU A 267      77.122 127.318 126.365  1.00 64.00           C  
ATOM   3817  O   GLU A 267      77.826 127.603 127.337  1.00 64.00           O  
ATOM   3818  CB  GLU A 267      76.382 129.504 125.435  1.00 64.00           C  
ATOM   3819  CG  GLU A 267      76.528 130.567 124.364  1.00 64.00           C  
ATOM   3820  CD  GLU A 267      76.449 131.974 124.922  1.00 64.00           C  
ATOM   3821  OE1 GLU A 267      77.296 132.328 125.767  1.00 64.00           O  
ATOM   3822  OE2 GLU A 267      75.541 132.727 124.516  1.00 64.00           O  
ATOM   3823  H   GLU A 267      75.695 127.157 124.000  1.00 64.00           H  
ATOM   3824  HA  GLU A 267      78.200 128.469 124.951  1.00 64.00           H  
ATOM   3825 1HB  GLU A 267      75.321 129.276 125.543  1.00 64.00           H  
ATOM   3826 2HB  GLU A 267      76.724 129.926 126.380  1.00 64.00           H  
ATOM   3827 1HG  GLU A 267      77.489 130.437 123.866  1.00 64.00           H  
ATOM   3828 2HG  GLU A 267      75.744 130.429 123.621  1.00 64.00           H  
ATOM   3829  N   THR A 268      76.326 126.252 126.340  1.00 64.00           N  
ATOM   3830  CA  THR A 268      76.338 125.267 127.408  1.00 64.00           C  
ATOM   3831  C   THR A 268      77.756 124.780 127.664  1.00 64.00           C  
ATOM   3832  O   THR A 268      78.624 124.838 126.790  1.00 64.00           O  
ATOM   3833  CB  THR A 268      75.433 124.090 127.048  1.00 64.00           C  
ATOM   3834  OG1 THR A 268      75.603 123.044 128.010  1.00 64.00           O  
ATOM   3835  CG2 THR A 268      75.771 123.567 125.666  1.00 64.00           C  
ATOM   3836  H   THR A 268      75.698 126.124 125.560  1.00 64.00           H  
ATOM   3837  HA  THR A 268      75.959 125.737 128.316  1.00 64.00           H  
ATOM   3838  HB  THR A 268      74.392 124.413 127.065  1.00 64.00           H  
ATOM   3839  HG1 THR A 268      74.882 123.073 128.644  1.00 64.00           H  
ATOM   3840 1HG2 THR A 268      75.117 122.729 125.424  1.00 64.00           H  
ATOM   3841 2HG2 THR A 268      75.631 124.361 124.932  1.00 64.00           H  
ATOM   3842 3HG2 THR A 268      76.808 123.235 125.647  1.00 64.00           H  
ATOM   3843  N   LYS A 269      77.987 124.295 128.884  1.00 64.00           N  
ATOM   3844  CA  LYS A 269      79.337 123.915 129.283  1.00 64.00           C  
ATOM   3845  C   LYS A 269      79.862 122.767 128.432  1.00 64.00           C  
ATOM   3846  O   LYS A 269      81.003 122.804 127.958  1.00 64.00           O  
ATOM   3847  CB  LYS A 269      79.354 123.551 130.765  1.00 64.00           C  
ATOM   3848  CG  LYS A 269      79.131 124.748 131.667  1.00 64.00           C  
ATOM   3849  CD  LYS A 269      79.574 124.482 133.089  1.00 64.00           C  
ATOM   3850  CE  LYS A 269      79.717 125.784 133.855  1.00 64.00           C  
ATOM   3851  NZ  LYS A 269      80.093 125.554 135.274  1.00 64.00           N  
ATOM   3852  H   LYS A 269      77.230 124.186 129.544  1.00 64.00           H  
ATOM   3853  HA  LYS A 269      79.999 124.766 129.119  1.00 64.00           H  
ATOM   3854 1HB  LYS A 269      78.578 122.812 130.967  1.00 64.00           H  
ATOM   3855 2HB  LYS A 269      80.313 123.097 131.017  1.00 64.00           H  
ATOM   3856 1HG  LYS A 269      79.690 125.602 131.283  1.00 64.00           H  
ATOM   3857 2HG  LYS A 269      78.072 125.004 131.676  1.00 64.00           H  
ATOM   3858 1HD  LYS A 269      78.839 123.847 133.586  1.00 64.00           H  
ATOM   3859 2HD  LYS A 269      80.531 123.961 133.080  1.00 64.00           H  
ATOM   3860 1HE  LYS A 269      80.481 126.401 133.384  1.00 64.00           H  
ATOM   3861 2HE  LYS A 269      78.773 126.329 133.826  1.00 64.00           H  
ATOM   3862 1HZ  LYS A 269      80.178 126.442 135.748  1.00 64.00           H  
ATOM   3863 2HZ  LYS A 269      79.381 124.998 135.726  1.00 64.00           H  
ATOM   3864 3HZ  LYS A 269      80.976 125.066 135.314  1.00 64.00           H  
ATOM   3865  N   MET A 270      79.045 121.735 128.225  1.00 64.00           N  
ATOM   3866  CA  MET A 270      79.485 120.594 127.430  1.00 64.00           C  
ATOM   3867  C   MET A 270      79.894 121.025 126.027  1.00 64.00           C  
ATOM   3868  O   MET A 270      81.045 120.847 125.616  1.00 64.00           O  
ATOM   3869  CB  MET A 270      78.381 119.542 127.361  1.00 64.00           C  
ATOM   3870  CG  MET A 270      78.505 118.613 126.168  1.00 64.00           C  
ATOM   3871  SD  MET A 270      77.594 119.187 124.724  1.00 64.00           S  
ATOM   3872  CE  MET A 270      75.909 119.031 125.301  1.00 64.00           C  
ATOM   3873  H   MET A 270      78.114 121.732 128.616  1.00 64.00           H  
ATOM   3874  HA  MET A 270      80.359 120.154 127.910  1.00 64.00           H  
ATOM   3875 1HB  MET A 270      78.396 118.939 128.268  1.00 64.00           H  
ATOM   3876 2HB  MET A 270      77.410 120.036 127.312  1.00 64.00           H  
ATOM   3877 1HG  MET A 270      79.554 118.515 125.891  1.00 64.00           H  
ATOM   3878 2HG  MET A 270      78.130 117.625 126.435  1.00 64.00           H  
ATOM   3879 1HE  MET A 270      75.224 119.350 124.515  1.00 64.00           H  
ATOM   3880 2HE  MET A 270      75.707 117.990 125.559  1.00 64.00           H  
ATOM   3881 3HE  MET A 270      75.767 119.657 126.182  1.00 64.00           H  
ATOM   3882  N   ALA A 271      78.949 121.597 125.275  1.00 64.00           N  
ATOM   3883  CA  ALA A 271      79.199 121.947 123.881  1.00 64.00           C  
ATOM   3884  C   ALA A 271      80.508 122.695 123.685  1.00 64.00           C  
ATOM   3885  O   ALA A 271      81.145 122.544 122.638  1.00 64.00           O  
ATOM   3886  CB  ALA A 271      78.041 122.785 123.338  1.00 64.00           C  
ATOM   3887  H   ALA A 271      78.043 121.792 125.676  1.00 64.00           H  
ATOM   3888  HA  ALA A 271      79.270 121.023 123.307  1.00 64.00           H  
ATOM   3889 1HB  ALA A 271      78.235 123.042 122.297  1.00 64.00           H  
ATOM   3890 2HB  ALA A 271      77.116 122.213 123.404  1.00 64.00           H  
ATOM   3891 3HB  ALA A 271      77.946 123.697 123.925  1.00 64.00           H  
ATOM   3892  N   LEU A 272      80.928 123.495 124.664  1.00 64.00           N  
ATOM   3893  CA  LEU A 272      82.175 124.235 124.529  1.00 64.00           C  
ATOM   3894  C   LEU A 272      83.394 123.325 124.503  1.00 64.00           C  
ATOM   3895  O   LEU A 272      84.482 123.781 124.139  1.00 64.00           O  
ATOM   3896  CB  LEU A 272      82.316 125.243 125.668  1.00 64.00           C  
ATOM   3897  CG  LEU A 272      81.328 126.406 125.677  1.00 64.00           C  
ATOM   3898  CD1 LEU A 272      81.812 127.493 126.617  1.00 64.00           C  
ATOM   3899  CD2 LEU A 272      81.139 126.952 124.277  1.00 64.00           C  
ATOM   3900  H   LEU A 272      80.385 123.596 125.510  1.00 64.00           H  
ATOM   3901  HA  LEU A 272      82.156 124.775 123.583  1.00 64.00           H  
ATOM   3902 1HB  LEU A 272      82.203 124.716 126.614  1.00 64.00           H  
ATOM   3903 2HB  LEU A 272      83.318 125.671 125.632  1.00 64.00           H  
ATOM   3904  HG  LEU A 272      80.365 126.063 126.056  1.00 64.00           H  
ATOM   3905 1HD1 LEU A 272      81.100 128.318 126.616  1.00 64.00           H  
ATOM   3906 2HD1 LEU A 272      81.898 127.090 127.626  1.00 64.00           H  
ATOM   3907 3HD1 LEU A 272      82.785 127.854 126.286  1.00 64.00           H  
ATOM   3908 1HD2 LEU A 272      80.430 127.781 124.302  1.00 64.00           H  
ATOM   3909 2HD2 LEU A 272      82.096 127.304 123.891  1.00 64.00           H  
ATOM   3910 3HD2 LEU A 272      80.754 126.165 123.628  1.00 64.00           H  
ATOM   3911  N   ASN A 273      83.240 122.055 124.868  1.00 64.00           N  
ATOM   3912  CA  ASN A 273      84.369 121.154 125.085  1.00 64.00           C  
ATOM   3913  C   ASN A 273      84.629 120.248 123.890  1.00 64.00           C  
ATOM   3914  O   ASN A 273      85.006 119.085 124.053  1.00 64.00           O  
ATOM   3915  CB  ASN A 273      84.146 120.329 126.346  1.00 64.00           C  
ATOM   3916  CG  ASN A 273      84.391 121.128 127.608  1.00 64.00           C  
ATOM   3917  OD1 ASN A 273      85.366 121.871 127.706  1.00 64.00           O  
ATOM   3918  ND2 ASN A 273      83.502 120.980 128.582  1.00 64.00           N  
ATOM   3919  H   ASN A 273      82.301 121.707 124.998  1.00 64.00           H  
ATOM   3920  HA  ASN A 273      85.271 121.754 125.212  1.00 64.00           H  
ATOM   3921 1HB  ASN A 273      83.122 119.953 126.358  1.00 64.00           H  
ATOM   3922 2HB  ASN A 273      84.812 119.466 126.339  1.00 64.00           H  
ATOM   3923 1HD2 ASN A 273      83.612 121.483 129.440  1.00 64.00           H  
ATOM   3924 2HD2 ASN A 273      82.723 120.366 128.458  1.00 64.00           H  
ATOM   3925  N   TYR A 274      84.421 120.748 122.675  1.00 64.00           N  
ATOM   3926  CA  TYR A 274      84.794 120.012 121.475  1.00 64.00           C  
ATOM   3927  C   TYR A 274      86.203 120.332 120.994  1.00 64.00           C  
ATOM   3928  O   TYR A 274      86.624 119.787 119.969  1.00 64.00           O  
ATOM   3929  CB  TYR A 274      83.810 120.307 120.340  1.00 64.00           C  
ATOM   3930  CG  TYR A 274      82.422 119.748 120.529  1.00 64.00           C  
ATOM   3931  CD1 TYR A 274      82.192 118.660 121.357  1.00 64.00           C  
ATOM   3932  CD2 TYR A 274      81.339 120.303 119.863  1.00 64.00           C  
ATOM   3933  CE1 TYR A 274      80.921 118.148 121.520  1.00 64.00           C  
ATOM   3934  CE2 TYR A 274      80.069 119.800 120.020  1.00 64.00           C  
ATOM   3935  CZ  TYR A 274      79.863 118.723 120.848  1.00 64.00           C  
ATOM   3936  OH  TYR A 274      78.591 118.224 121.002  1.00 64.00           O  
ATOM   3937  H   TYR A 274      83.995 121.659 122.581  1.00 64.00           H  
ATOM   3938  HA  TYR A 274      84.759 118.945 121.699  1.00 64.00           H  
ATOM   3939 1HB  TYR A 274      83.713 121.386 120.214  1.00 64.00           H  
ATOM   3940 2HB  TYR A 274      84.200 119.902 119.406  1.00 64.00           H  
ATOM   3941  HD1 TYR A 274      83.022 118.196 121.891  1.00 64.00           H  
ATOM   3942  HD2 TYR A 274      81.486 121.155 119.198  1.00 64.00           H  
ATOM   3943  HE1 TYR A 274      80.758 117.292 122.175  1.00 64.00           H  
ATOM   3944  HE2 TYR A 274      79.233 120.255 119.488  1.00 64.00           H  
ATOM   3945  HH  TYR A 274      78.612 117.479 121.607  1.00 64.00           H  
ATOM   3946  N   GLN A 275      86.940 121.191 121.696  1.00 64.00           N  
ATOM   3947  CA  GLN A 275      88.192 121.747 121.192  1.00 64.00           C  
ATOM   3948  C   GLN A 275      89.345 121.343 122.103  1.00 64.00           C  
ATOM   3949  O   GLN A 275      89.410 121.771 123.261  1.00 64.00           O  
ATOM   3950  CB  GLN A 275      88.094 123.266 121.081  1.00 64.00           C  
ATOM   3951  CG  GLN A 275      86.777 123.751 120.507  1.00 64.00           C  
ATOM   3952  CD  GLN A 275      86.465 123.121 119.168  1.00 64.00           C  
ATOM   3953  OE1 GLN A 275      87.320 123.054 118.287  1.00 64.00           O  
ATOM   3954  NE2 GLN A 275      85.236 122.648 119.010  1.00 64.00           N  
ATOM   3955  H   GLN A 275      86.614 121.464 122.612  1.00 64.00           H  
ATOM   3956  HA  GLN A 275      88.378 121.336 120.200  1.00 64.00           H  
ATOM   3957 1HB  GLN A 275      88.221 123.712 122.067  1.00 64.00           H  
ATOM   3958 2HB  GLN A 275      88.900 123.637 120.448  1.00 64.00           H  
ATOM   3959 1HG  GLN A 275      85.975 123.497 121.200  1.00 64.00           H  
ATOM   3960 2HG  GLN A 275      86.827 124.832 120.373  1.00 64.00           H  
ATOM   3961 1HE2 GLN A 275      84.972 122.220 118.145  1.00 64.00           H  
ATOM   3962 2HE2 GLN A 275      84.573 122.719 119.755  1.00 64.00           H  
ATOM   3963  N   GLY A 276      90.248 120.521 121.578  1.00 64.00           N  
ATOM   3964  CA  GLY A 276      91.492 120.207 122.253  1.00 64.00           C  
ATOM   3965  C   GLY A 276      92.634 120.050 121.269  1.00 64.00           C  
ATOM   3966  O   GLY A 276      93.698 119.524 121.607  1.00 64.00           O  
ATOM   3967  H   GLY A 276      90.057 120.103 120.678  1.00 64.00           H  
ATOM   3968 1HA  GLY A 276      91.730 120.998 122.964  1.00 64.00           H  
ATOM   3969 2HA  GLY A 276      91.374 119.287 122.824  1.00 64.00           H  
ATOM   3970  N   LYS A 277      92.415 120.515 120.038  1.00 64.00           N  
ATOM   3971  CA  LYS A 277      93.323 120.236 118.933  1.00 64.00           C  
ATOM   3972  C   LYS A 277      94.685 120.901 119.077  1.00 64.00           C  
ATOM   3973  O   LYS A 277      95.577 120.608 118.274  1.00 64.00           O  
ATOM   3974  CB  LYS A 277      92.685 120.673 117.613  1.00 64.00           C  
ATOM   3975  CG  LYS A 277      91.315 120.070 117.353  1.00 64.00           C  
ATOM   3976  CD  LYS A 277      90.596 120.812 116.240  1.00 64.00           C  
ATOM   3977  CE  LYS A 277      90.539 122.305 116.522  1.00 64.00           C  
ATOM   3978  NZ  LYS A 277      89.773 123.045 115.481  1.00 64.00           N  
ATOM   3979  H   LYS A 277      91.593 121.078 119.870  1.00 64.00           H  
ATOM   3980  HA  LYS A 277      93.507 119.162 118.899  1.00 64.00           H  
ATOM   3981 1HB  LYS A 277      92.583 121.758 117.600  1.00 64.00           H  
ATOM   3982 2HB  LYS A 277      93.337 120.396 116.784  1.00 64.00           H  
ATOM   3983 1HG  LYS A 277      91.426 119.022 117.071  1.00 64.00           H  
ATOM   3984 2HG  LYS A 277      90.716 120.122 118.262  1.00 64.00           H  
ATOM   3985 1HD  LYS A 277      91.117 120.647 115.296  1.00 64.00           H  
ATOM   3986 2HD  LYS A 277      89.580 120.430 116.145  1.00 64.00           H  
ATOM   3987 1HE  LYS A 277      90.068 122.475 117.489  1.00 64.00           H  
ATOM   3988 2HE  LYS A 277      91.551 122.707 116.561  1.00 64.00           H  
ATOM   3989 1HZ  LYS A 277      89.761 124.030 115.707  1.00 64.00           H  
ATOM   3990 2HZ  LYS A 277      90.212 122.912 114.581  1.00 64.00           H  
ATOM   3991 3HZ  LYS A 277      88.826 122.696 115.448  1.00 64.00           H  
ATOM   3992  N   SER A 278      94.879 121.777 120.061  1.00 64.00           N  
ATOM   3993  CA  SER A 278      96.158 122.469 120.156  1.00 64.00           C  
ATOM   3994  C   SER A 278      97.194 121.614 120.873  1.00 64.00           C  
ATOM   3995  O   SER A 278      97.882 122.091 121.781  1.00 64.00           O  
ATOM   3996  CB  SER A 278      95.990 123.807 120.879  1.00 64.00           C  
ATOM   3997  OG  SER A 278      97.227 124.264 121.399  1.00 64.00           O  
ATOM   3998  H   SER A 278      94.161 121.974 120.744  1.00 64.00           H  
ATOM   3999  HA  SER A 278      96.523 122.662 119.146  1.00 64.00           H  
ATOM   4000 1HB  SER A 278      95.589 124.547 120.187  1.00 64.00           H  
ATOM   4001 2HB  SER A 278      95.272 123.694 121.690  1.00 64.00           H  
ATOM   4002  HG  SER A 278      97.523 123.586 122.012  1.00 64.00           H  
ATOM   4003  N   GLN A 279      97.314 120.350 120.467  1.00 64.00           N  
ATOM   4004  CA  GLN A 279      98.362 119.467 120.974  1.00 64.00           C  
ATOM   4005  C   GLN A 279      98.957 118.545 119.924  1.00 64.00           C  
ATOM   4006  O   GLN A 279     100.001 117.940 120.190  1.00 64.00           O  
ATOM   4007  CB  GLN A 279      97.833 118.616 122.136  1.00 64.00           C  
ATOM   4008  CG  GLN A 279      98.919 118.044 123.037  1.00 64.00           C  
ATOM   4009  CD  GLN A 279      98.473 117.911 124.482  1.00 64.00           C  
ATOM   4010  OE1 GLN A 279      97.658 117.052 124.817  1.00 64.00           O  
ATOM   4011  NE2 GLN A 279      99.007 118.764 125.345  1.00 64.00           N  
ATOM   4012  H   GLN A 279      96.658 119.994 119.787  1.00 64.00           H  
ATOM   4013  HA  GLN A 279      99.185 120.081 121.339  1.00 64.00           H  
ATOM   4014 1HB  GLN A 279      97.166 119.218 122.754  1.00 64.00           H  
ATOM   4015 2HB  GLN A 279      97.251 117.783 121.742  1.00 64.00           H  
ATOM   4016 1HG  GLN A 279      99.193 117.053 122.674  1.00 64.00           H  
ATOM   4017 2HG  GLN A 279      99.785 118.705 123.009  1.00 64.00           H  
ATOM   4018 1HE2 GLN A 279      98.751 118.724 126.312  1.00 64.00           H  
ATOM   4019 2HE2 GLN A 279      99.666 119.448 125.031  1.00 64.00           H  
ATOM   4020  N   LYS A 280      98.347 118.412 118.747  1.00 64.00           N  
ATOM   4021  CA  LYS A 280      98.679 117.345 117.806  1.00 64.00           C  
ATOM   4022  C   LYS A 280      99.804 117.766 116.857  1.00 64.00           C  
ATOM   4023  O   LYS A 280      99.671 117.756 115.634  1.00 64.00           O  
ATOM   4024  CB  LYS A 280      97.428 116.934 117.039  1.00 64.00           C  
ATOM   4025  CG  LYS A 280      96.354 116.305 117.917  1.00 64.00           C  
ATOM   4026  CD  LYS A 280      95.182 115.781 117.104  1.00 64.00           C  
ATOM   4027  CE  LYS A 280      94.302 116.906 116.604  1.00 64.00           C  
ATOM   4028  NZ  LYS A 280      93.093 116.379 115.915  1.00 64.00           N  
ATOM   4029  H   LYS A 280      97.628 119.078 118.502  1.00 64.00           H  
ATOM   4030  HA  LYS A 280      99.049 116.488 118.371  1.00 64.00           H  
ATOM   4031 1HB  LYS A 280      97.000 117.807 116.547  1.00 64.00           H  
ATOM   4032 2HB  LYS A 280      97.697 116.219 116.261  1.00 64.00           H  
ATOM   4033 1HG  LYS A 280      96.784 115.476 118.480  1.00 64.00           H  
ATOM   4034 2HG  LYS A 280      95.982 117.046 118.624  1.00 64.00           H  
ATOM   4035 1HD  LYS A 280      95.556 115.218 116.247  1.00 64.00           H  
ATOM   4036 2HD  LYS A 280      94.581 115.113 117.721  1.00 64.00           H  
ATOM   4037 1HE  LYS A 280      93.993 117.527 117.444  1.00 64.00           H  
ATOM   4038 2HE  LYS A 280      94.866 117.528 115.909  1.00 64.00           H  
ATOM   4039 1HZ  LYS A 280      92.526 117.150 115.592  1.00 64.00           H  
ATOM   4040 2HZ  LYS A 280      93.374 115.814 115.125  1.00 64.00           H  
ATOM   4041 3HZ  LYS A 280      92.558 115.814 116.559  1.00 64.00           H  
ATOM   4042  N   ARG A 281     100.935 118.136 117.450  1.00 64.00           N  
ATOM   4043  CA  ARG A 281     102.146 118.466 116.701  1.00 64.00           C  
ATOM   4044  C   ARG A 281     103.200 117.424 117.055  1.00 64.00           C  
ATOM   4045  O   ARG A 281     104.012 117.632 117.961  1.00 64.00           O  
ATOM   4046  CB  ARG A 281     102.629 119.879 117.013  1.00 64.00           C  
ATOM   4047  CG  ARG A 281     103.726 120.372 116.080  1.00 64.00           C  
ATOM   4048  CD  ARG A 281     103.148 120.833 114.749  1.00 64.00           C  
ATOM   4049  NE  ARG A 281     104.184 121.246 113.808  1.00 64.00           N  
ATOM   4050  CZ  ARG A 281     104.779 122.435 113.823  1.00 64.00           C  
ATOM   4051  NH1 ARG A 281     104.441 123.336 114.735  1.00 64.00           N  
ATOM   4052  NH2 ARG A 281     105.711 122.723 112.926  1.00 64.00           N  
ATOM   4053  H   ARG A 281     100.951 118.189 118.458  1.00 64.00           H  
ATOM   4054  HA  ARG A 281     101.919 118.412 115.636  1.00 64.00           H  
ATOM   4055 1HB  ARG A 281     101.791 120.572 116.949  1.00 64.00           H  
ATOM   4056 2HB  ARG A 281     103.008 119.917 118.034  1.00 64.00           H  
ATOM   4057 1HG  ARG A 281     104.247 121.210 116.542  1.00 64.00           H  
ATOM   4058 2HG  ARG A 281     104.434 119.564 115.891  1.00 64.00           H  
ATOM   4059 1HD  ARG A 281     102.586 120.018 114.295  1.00 64.00           H  
ATOM   4060 2HD  ARG A 281     102.486 121.682 114.915  1.00 64.00           H  
ATOM   4061  HE  ARG A 281     104.466 120.583 113.099  1.00 64.00           H  
ATOM   4062 1HH1 ARG A 281     103.730 123.120 115.420  1.00 64.00           H  
ATOM   4063 2HH1 ARG A 281     104.894 124.238 114.745  1.00 64.00           H  
ATOM   4064 1HH2 ARG A 281     105.971 122.038 112.229  1.00 64.00           H  
ATOM   4065 2HH2 ARG A 281     106.162 123.626 112.939  1.00 64.00           H  
ATOM   4066  N   SER A 282     103.187 116.306 116.338  1.00 64.00           N  
ATOM   4067  CA  SER A 282     104.098 115.215 116.629  1.00 64.00           C  
ATOM   4068  C   SER A 282     105.519 115.572 116.203  1.00 64.00           C  
ATOM   4069  O   SER A 282     105.771 116.589 115.552  1.00 64.00           O  
ATOM   4070  CB  SER A 282     103.643 113.942 115.924  1.00 64.00           C  
ATOM   4071  OG  SER A 282     102.305 113.624 116.257  1.00 64.00           O  
ATOM   4072  H   SER A 282     102.532 116.210 115.575  1.00 64.00           H  
ATOM   4073  HA  SER A 282     104.095 115.039 117.706  1.00 64.00           H  
ATOM   4074 1HB  SER A 282     103.729 114.073 114.846  1.00 64.00           H  
ATOM   4075 2HB  SER A 282     104.295 113.117 116.207  1.00 64.00           H  
ATOM   4076  HG  SER A 282     101.993 113.035 115.566  1.00 64.00           H  
ATOM   4077  N   ALA A 283     106.458 114.713 116.586  1.00 64.00           N  
ATOM   4078  CA  ALA A 283     107.840 114.829 116.149  1.00 64.00           C  
ATOM   4079  C   ALA A 283     108.083 114.151 114.812  1.00 64.00           C  
ATOM   4080  O   ALA A 283     109.207 114.197 114.304  1.00 64.00           O  
ATOM   4081  CB  ALA A 283     108.781 114.238 117.202  1.00 64.00           C  
ATOM   4082  H   ALA A 283     106.199 113.955 117.202  1.00 64.00           H  
ATOM   4083  HA  ALA A 283     108.068 115.888 116.025  1.00 64.00           H  
ATOM   4084 1HB  ALA A 283     109.812 114.332 116.862  1.00 64.00           H  
ATOM   4085 2HB  ALA A 283     108.659 114.776 118.142  1.00 64.00           H  
ATOM   4086 3HB  ALA A 283     108.543 113.186 117.353  1.00 64.00           H  
ATOM   4087  N   VAL A 284     107.063 113.519 114.240  1.00 64.00           N  
ATOM   4088  CA  VAL A 284     107.138 112.926 112.915  1.00 64.00           C  
ATOM   4089  C   VAL A 284     106.205 113.648 111.947  1.00 64.00           C  
ATOM   4090  O   VAL A 284     105.809 113.091 110.928  1.00 64.00           O  
ATOM   4091  CB  VAL A 284     106.839 111.421 112.960  1.00 64.00           C  
ATOM   4092  CG1 VAL A 284     107.057 110.793 111.599  1.00 64.00           C  
ATOM   4093  CG2 VAL A 284     107.703 110.749 114.002  1.00 64.00           C  
ATOM   4094  H   VAL A 284     106.200 113.454 114.760  1.00 64.00           H  
ATOM   4095  HA  VAL A 284     108.150 113.062 112.532  1.00 64.00           H  
ATOM   4096  HB  VAL A 284     105.789 111.276 113.213  1.00 64.00           H  
ATOM   4097 1HG1 VAL A 284     106.840 109.726 111.652  1.00 64.00           H  
ATOM   4098 2HG1 VAL A 284     106.395 111.262 110.872  1.00 64.00           H  
ATOM   4099 3HG1 VAL A 284     108.093 110.937 111.294  1.00 64.00           H  
ATOM   4100 1HG2 VAL A 284     107.482 109.682 114.025  1.00 64.00           H  
ATOM   4101 2HG2 VAL A 284     108.754 110.897 113.753  1.00 64.00           H  
ATOM   4102 3HG2 VAL A 284     107.497 111.183 114.981  1.00 64.00           H  
ATOM   4103  N   GLU A 285     105.840 114.885 112.267  1.00 64.00           N  
ATOM   4104  CA  GLU A 285     105.014 115.702 111.396  1.00 64.00           C  
ATOM   4105  C   GLU A 285     105.727 116.963 110.945  1.00 64.00           C  
ATOM   4106  O   GLU A 285     105.217 117.666 110.068  1.00 64.00           O  
ATOM   4107  CB  GLU A 285     103.701 116.070 112.096  1.00 64.00           C  
ATOM   4108  CG  GLU A 285     102.525 116.224 111.158  1.00 64.00           C  
ATOM   4109  CD  GLU A 285     102.468 117.596 110.530  1.00 64.00           C  
ATOM   4110  OE1 GLU A 285     102.861 118.570 111.203  1.00 64.00           O  
ATOM   4111  OE2 GLU A 285     102.036 117.700 109.363  1.00 64.00           O  
ATOM   4112  H   GLU A 285     106.151 115.266 113.149  1.00 64.00           H  
ATOM   4113  HA  GLU A 285     104.782 115.127 110.499  1.00 64.00           H  
ATOM   4114 1HB  GLU A 285     103.451 115.302 112.828  1.00 64.00           H  
ATOM   4115 2HB  GLU A 285     103.827 117.008 112.636  1.00 64.00           H  
ATOM   4116 1HG  GLU A 285     102.601 115.474 110.371  1.00 64.00           H  
ATOM   4117 2HG  GLU A 285     101.606 116.039 111.712  1.00 64.00           H  
ATOM   4118  N   LYS A 286     106.886 117.272 111.519  1.00 64.00           N  
ATOM   4119  CA  LYS A 286     107.738 118.327 110.994  1.00 64.00           C  
ATOM   4120  C   LYS A 286     108.868 117.789 110.136  1.00 64.00           C  
ATOM   4121  O   LYS A 286     109.279 118.456 109.182  1.00 64.00           O  
ATOM   4122  CB  LYS A 286     108.320 119.162 112.136  1.00 64.00           C  
ATOM   4123  CG  LYS A 286     109.260 118.403 113.038  1.00 64.00           C  
ATOM   4124  CD  LYS A 286     109.799 119.311 114.122  1.00 64.00           C  
ATOM   4125  CE  LYS A 286     108.702 119.670 115.109  1.00 64.00           C  
ATOM   4126  NZ  LYS A 286     108.212 118.472 115.844  1.00 64.00           N  
ATOM   4127  H   LYS A 286     107.183 116.763 112.339  1.00 64.00           H  
ATOM   4128  HA  LYS A 286     107.134 118.976 110.360  1.00 64.00           H  
ATOM   4129 1HB  LYS A 286     108.862 120.014 111.724  1.00 64.00           H  
ATOM   4130 2HB  LYS A 286     107.509 119.555 112.749  1.00 64.00           H  
ATOM   4131 1HG  LYS A 286     108.730 117.567 113.495  1.00 64.00           H  
ATOM   4132 2HG  LYS A 286     110.088 118.008 112.450  1.00 64.00           H  
ATOM   4133 1HD  LYS A 286     110.611 118.807 114.649  1.00 64.00           H  
ATOM   4134 2HD  LYS A 286     110.192 120.222 113.671  1.00 64.00           H  
ATOM   4135 1HE  LYS A 286     109.082 120.395 115.827  1.00 64.00           H  
ATOM   4136 2HE  LYS A 286     107.867 120.124 114.576  1.00 64.00           H  
ATOM   4137 1HZ  LYS A 286     107.485 118.746 116.490  1.00 64.00           H  
ATOM   4138 2HZ  LYS A 286     107.842 117.801 115.186  1.00 64.00           H  
ATOM   4139 3HZ  LYS A 286     108.976 118.055 116.356  1.00 64.00           H  
ATOM   4140  N   SER A 287     109.376 116.596 110.447  1.00 64.00           N  
ATOM   4141  CA  SER A 287     110.327 115.952 109.551  1.00 64.00           C  
ATOM   4142  C   SER A 287     109.740 115.821 108.153  1.00 64.00           C  
ATOM   4143  O   SER A 287     110.403 116.125 107.156  1.00 64.00           O  
ATOM   4144  CB  SER A 287     110.726 114.587 110.103  1.00 64.00           C  
ATOM   4145  OG  SER A 287     111.573 114.732 111.227  1.00 64.00           O  
ATOM   4146  H   SER A 287     109.110 116.127 111.301  1.00 64.00           H  
ATOM   4147  HA  SER A 287     111.218 116.578 109.483  1.00 64.00           H  
ATOM   4148 1HB  SER A 287     109.831 114.032 110.384  1.00 64.00           H  
ATOM   4149 2HB  SER A 287     111.235 114.016 109.328  1.00 64.00           H  
ATOM   4150  HG  SER A 287     111.781 113.841 111.518  1.00 64.00           H  
ATOM   4151  N   ILE A 288     108.486 115.383 108.061  1.00 64.00           N  
ATOM   4152  CA  ILE A 288     107.792 115.294 106.782  1.00 64.00           C  
ATOM   4153  C   ILE A 288     107.801 116.656 106.105  1.00 64.00           C  
ATOM   4154  O   ILE A 288     107.612 116.758 104.889  1.00 64.00           O  
ATOM   4155  CB  ILE A 288     106.352 114.789 106.960  1.00 64.00           C  
ATOM   4156  CG1 ILE A 288     106.349 113.380 107.540  1.00 64.00           C  
ATOM   4157  CG2 ILE A 288     105.623 114.809 105.637  1.00 64.00           C  
ATOM   4158  CD1 ILE A 288     104.964 112.864 107.847  1.00 64.00           C  
ATOM   4159  H   ILE A 288     108.003 115.105 108.903  1.00 64.00           H  
ATOM   4160  HA  ILE A 288     108.325 114.586 106.148  1.00 64.00           H  
ATOM   4161  HB  ILE A 288     105.826 115.431 107.666  1.00 64.00           H  
ATOM   4162 1HG1 ILE A 288     106.826 112.697 106.838  1.00 64.00           H  
ATOM   4163 2HG1 ILE A 288     106.935 113.364 108.459  1.00 64.00           H  
ATOM   4164 1HG2 ILE A 288     104.604 114.448 105.777  1.00 64.00           H  
ATOM   4165 2HG2 ILE A 288     105.597 115.827 105.252  1.00 64.00           H  
ATOM   4166 3HG2 ILE A 288     106.141 114.165 104.926  1.00 64.00           H  
ATOM   4167 1HD1 ILE A 288     105.034 111.856 108.257  1.00 64.00           H  
ATOM   4168 2HD1 ILE A 288     104.484 113.520 108.574  1.00 64.00           H  
ATOM   4169 3HD1 ILE A 288     104.373 112.842 106.932  1.00 64.00           H  
ATOM   4170  N   ASN A 289     108.010 117.714 106.886  1.00 64.00           N  
ATOM   4171  CA  ASN A 289     108.142 119.057 106.345  1.00 64.00           C  
ATOM   4172  C   ASN A 289     109.588 119.510 106.239  1.00 64.00           C  
ATOM   4173  O   ASN A 289     109.842 120.592 105.703  1.00 64.00           O  
ATOM   4174  CB  ASN A 289     107.360 120.058 107.197  1.00 64.00           C  
ATOM   4175  CG  ASN A 289     105.890 120.076 106.861  1.00 64.00           C  
ATOM   4176  OD1 ASN A 289     105.502 119.822 105.722  1.00 64.00           O  
ATOM   4177  ND2 ASN A 289     105.059 120.375 107.850  1.00 64.00           N  
ATOM   4178  H   ASN A 289     108.079 117.577 107.884  1.00 64.00           H  
ATOM   4179  HA  ASN A 289     107.732 119.065 105.334  1.00 64.00           H  
ATOM   4180 1HB  ASN A 289     107.478 119.808 108.252  1.00 64.00           H  
ATOM   4181 2HB  ASN A 289     107.768 121.058 107.050  1.00 64.00           H  
ATOM   4182 1HD2 ASN A 289     104.073 120.402 107.684  1.00 64.00           H  
ATOM   4183 2HD2 ASN A 289     105.418 120.574 108.761  1.00 64.00           H  
ATOM   4184  N   ALA A 290     110.533 118.722 106.742  1.00 64.00           N  
ATOM   4185  CA  ALA A 290     111.942 118.991 106.509  1.00 64.00           C  
ATOM   4186  C   ALA A 290     112.505 118.177 105.358  1.00 64.00           C  
ATOM   4187  O   ALA A 290     113.616 118.458 104.902  1.00 64.00           O  
ATOM   4188  CB  ALA A 290     112.756 118.714 107.774  1.00 64.00           C  
ATOM   4189  H   ALA A 290     110.271 117.920 107.297  1.00 64.00           H  
ATOM   4190  HA  ALA A 290     112.047 120.044 106.246  1.00 64.00           H  
ATOM   4191 1HB  ALA A 290     113.809 118.921 107.582  1.00 64.00           H  
ATOM   4192 2HB  ALA A 290     112.402 119.355 108.582  1.00 64.00           H  
ATOM   4193 3HB  ALA A 290     112.638 117.670 108.061  1.00 64.00           H  
ATOM   4194  N   PHE A 291     111.770 117.170 104.889  1.00 64.00           N  
ATOM   4195  CA  PHE A 291     112.183 116.445 103.696  1.00 64.00           C  
ATOM   4196  C   PHE A 291     111.760 117.192 102.440  1.00 64.00           C  
ATOM   4197  O   PHE A 291     112.595 117.537 101.597  1.00 64.00           O  
ATOM   4198  CB  PHE A 291     111.609 115.030 103.717  1.00 64.00           C  
ATOM   4199  CG  PHE A 291     112.224 114.148 104.760  1.00 64.00           C  
ATOM   4200  CD1 PHE A 291     113.343 114.562 105.452  1.00 64.00           C  
ATOM   4201  CD2 PHE A 291     111.687 112.911 105.050  1.00 64.00           C  
ATOM   4202  CE1 PHE A 291     113.914 113.759 106.411  1.00 64.00           C  
ATOM   4203  CE2 PHE A 291     112.254 112.105 106.008  1.00 64.00           C  
ATOM   4204  CZ  PHE A 291     113.368 112.530 106.689  1.00 64.00           C  
ATOM   4205  H   PHE A 291     110.917 116.900 105.358  1.00 64.00           H  
ATOM   4206  HA  PHE A 291     113.272 116.383 103.688  1.00 64.00           H  
ATOM   4207 1HB  PHE A 291     110.536 115.076 103.898  1.00 64.00           H  
ATOM   4208 2HB  PHE A 291     111.757 114.563 102.744  1.00 64.00           H  
ATOM   4209  HD1 PHE A 291     113.774 115.539 105.232  1.00 64.00           H  
ATOM   4210  HD2 PHE A 291     110.802 112.574 104.508  1.00 64.00           H  
ATOM   4211  HE1 PHE A 291     114.799 114.099 106.949  1.00 64.00           H  
ATOM   4212  HE2 PHE A 291     111.821 111.129 106.227  1.00 64.00           H  
ATOM   4213  HZ  PHE A 291     113.818 111.892 107.448  1.00 64.00           H  
ATOM   4214  N   LEU A 292     110.458 117.451 102.297  1.00 64.00           N  
ATOM   4215  CA  LEU A 292     109.965 118.244 101.179  1.00 64.00           C  
ATOM   4216  C   LEU A 292     110.844 119.462 100.923  1.00 64.00           C  
ATOM   4217  O   LEU A 292     111.351 119.657  99.813  1.00 64.00           O  
ATOM   4218  CB  LEU A 292     108.524 118.677 101.439  1.00 64.00           C  
ATOM   4219  CG  LEU A 292     107.467 117.750 100.858  1.00 64.00           C  
ATOM   4220  CD1 LEU A 292     107.669 116.362 101.403  1.00 64.00           C  
ATOM   4221  CD2 LEU A 292     106.080 118.259 101.182  1.00 64.00           C  
ATOM   4222  H   LEU A 292     109.800 117.093 102.974  1.00 64.00           H  
ATOM   4223  HA  LEU A 292     109.991 117.628 100.281  1.00 64.00           H  
ATOM   4224 1HB  LEU A 292     108.369 118.739 102.515  1.00 64.00           H  
ATOM   4225 2HB  LEU A 292     108.377 119.670 101.014  1.00 64.00           H  
ATOM   4226  HG  LEU A 292     107.582 117.701  99.775  1.00 64.00           H  
ATOM   4227 1HD1 LEU A 292     106.913 115.695 100.989  1.00 64.00           H  
ATOM   4228 2HD1 LEU A 292     108.660 116.003 101.126  1.00 64.00           H  
ATOM   4229 3HD1 LEU A 292     107.580 116.381 102.489  1.00 64.00           H  
ATOM   4230 1HD2 LEU A 292     105.336 117.584 100.758  1.00 64.00           H  
ATOM   4231 2HD2 LEU A 292     105.953 118.305 102.264  1.00 64.00           H  
ATOM   4232 3HD2 LEU A 292     105.950 119.255 100.758  1.00 64.00           H  
ATOM   4233  N   ILE A 293     111.040 120.289 101.948  1.00 64.00           N  
ATOM   4234  CA  ILE A 293     111.857 121.490 101.820  1.00 64.00           C  
ATOM   4235  C   ILE A 293     113.223 121.128 101.259  1.00 64.00           C  
ATOM   4236  O   ILE A 293     113.901 121.968 100.659  1.00 64.00           O  
ATOM   4237  CB  ILE A 293     111.990 122.218 103.166  1.00 64.00           C  
ATOM   4238  CG1 ILE A 293     110.692 122.949 103.483  1.00 64.00           C  
ATOM   4239  CG2 ILE A 293     113.151 123.188 103.129  1.00 64.00           C  
ATOM   4240  CD1 ILE A 293     110.243 123.862 102.375  1.00 64.00           C  
ATOM   4241  H   ILE A 293     110.611 120.078 102.838  1.00 64.00           H  
ATOM   4242  HA  ILE A 293     111.373 122.163 101.114  1.00 64.00           H  
ATOM   4243  HB  ILE A 293     112.162 121.490 103.958  1.00 64.00           H  
ATOM   4244 1HG1 ILE A 293     109.904 122.223 103.677  1.00 64.00           H  
ATOM   4245 2HG1 ILE A 293     110.820 123.541 104.390  1.00 64.00           H  
ATOM   4246 1HG2 ILE A 293     113.231 123.696 104.090  1.00 64.00           H  
ATOM   4247 2HG2 ILE A 293     114.073 122.644 102.928  1.00 64.00           H  
ATOM   4248 3HG2 ILE A 293     112.985 123.924 102.342  1.00 64.00           H  
ATOM   4249 1HD1 ILE A 293     109.313 124.353 102.663  1.00 64.00           H  
ATOM   4250 2HD1 ILE A 293     111.010 124.615 102.191  1.00 64.00           H  
ATOM   4251 3HD1 ILE A 293     110.080 123.281 101.469  1.00 64.00           H  
ATOM   4252  N   VAL A 294     113.638 119.877 101.448  1.00 64.00           N  
ATOM   4253  CA  VAL A 294     114.836 119.390 100.776  1.00 64.00           C  
ATOM   4254  C   VAL A 294     114.531 119.099  99.314  1.00 64.00           C  
ATOM   4255  O   VAL A 294     115.148 119.666  98.406  1.00 64.00           O  
ATOM   4256  CB  VAL A 294     115.394 118.150 101.492  1.00 64.00           C  
ATOM   4257  CG1 VAL A 294     116.292 117.370 100.560  1.00 64.00           C  
ATOM   4258  CG2 VAL A 294     116.155 118.567 102.730  1.00 64.00           C  
ATOM   4259  H   VAL A 294     113.128 119.254 102.058  1.00 64.00           H  
ATOM   4260  HA  VAL A 294     115.592 120.176 100.803  1.00 64.00           H  
ATOM   4261  HB  VAL A 294     114.565 117.502 101.776  1.00 64.00           H  
ATOM   4262 1HG1 VAL A 294     116.681 116.493 101.079  1.00 64.00           H  
ATOM   4263 2HG1 VAL A 294     115.722 117.051  99.688  1.00 64.00           H  
ATOM   4264 3HG1 VAL A 294     117.122 118.001 100.242  1.00 64.00           H  
ATOM   4265 1HG2 VAL A 294     116.546 117.682 103.232  1.00 64.00           H  
ATOM   4266 2HG2 VAL A 294     116.981 119.219 102.447  1.00 64.00           H  
ATOM   4267 3HG2 VAL A 294     115.486 119.101 103.406  1.00 64.00           H  
ATOM   4268  N   TYR A 295     113.562 118.217  99.067  1.00 64.00           N  
ATOM   4269  CA  TYR A 295     113.210 117.860  97.697  1.00 64.00           C  
ATOM   4270  C   TYR A 295     112.864 119.092  96.871  1.00 64.00           C  
ATOM   4271  O   TYR A 295     113.414 119.301  95.785  1.00 64.00           O  
ATOM   4272  CB  TYR A 295     112.064 116.853  97.699  1.00 64.00           C  
ATOM   4273  CG  TYR A 295     112.542 115.445  97.931  1.00 64.00           C  
ATOM   4274  CD1 TYR A 295     113.837 115.198  98.349  1.00 64.00           C  
ATOM   4275  CD2 TYR A 295     111.706 114.366  97.727  1.00 64.00           C  
ATOM   4276  CE1 TYR A 295     114.281 113.918  98.562  1.00 64.00           C  
ATOM   4277  CE2 TYR A 295     112.143 113.083  97.938  1.00 64.00           C  
ATOM   4278  CZ  TYR A 295     113.430 112.864  98.353  1.00 64.00           C  
ATOM   4279  OH  TYR A 295     113.865 111.581  98.562  1.00 64.00           O  
ATOM   4280  H   TYR A 295     113.062 117.787  99.832  1.00 64.00           H  
ATOM   4281  HA  TYR A 295     114.080 117.404  97.224  1.00 64.00           H  
ATOM   4282 1HB  TYR A 295     111.348 117.118  98.478  1.00 64.00           H  
ATOM   4283 2HB  TYR A 295     111.540 116.897  96.745  1.00 64.00           H  
ATOM   4284  HD1 TYR A 295     114.524 116.028  98.515  1.00 64.00           H  
ATOM   4285  HD2 TYR A 295     110.681 114.526  97.392  1.00 64.00           H  
ATOM   4286  HE1 TYR A 295     115.305 113.744  98.891  1.00 64.00           H  
ATOM   4287  HE2 TYR A 295     111.467 112.243  97.775  1.00 64.00           H  
ATOM   4288  HH  TYR A 295     114.782 111.598  98.848  1.00 64.00           H  
ATOM   4289  N   LEU A 296     111.954 119.930  97.372  1.00 64.00           N  
ATOM   4290  CA  LEU A 296     111.673 121.182  96.680  1.00 64.00           C  
ATOM   4291  C   LEU A 296     112.940 121.971  96.394  1.00 64.00           C  
ATOM   4292  O   LEU A 296     112.931 122.841  95.518  1.00 64.00           O  
ATOM   4293  CB  LEU A 296     110.709 122.046  97.490  1.00 64.00           C  
ATOM   4294  CG  LEU A 296     109.262 121.575  97.573  1.00 64.00           C  
ATOM   4295  CD1 LEU A 296     108.471 122.454  98.522  1.00 64.00           C  
ATOM   4296  CD2 LEU A 296     108.648 121.602  96.195  1.00 64.00           C  
ATOM   4297  H   LEU A 296     111.454 119.715  98.223  1.00 64.00           H  
ATOM   4298  HA  LEU A 296     111.208 120.951  95.722  1.00 64.00           H  
ATOM   4299 1HB  LEU A 296     111.081 122.117  98.511  1.00 64.00           H  
ATOM   4300 2HB  LEU A 296     110.695 123.047  97.060  1.00 64.00           H  
ATOM   4301  HG  LEU A 296     109.232 120.558  97.965  1.00 64.00           H  
ATOM   4302 1HD1 LEU A 296     107.440 122.103  98.569  1.00 64.00           H  
ATOM   4303 2HD1 LEU A 296     108.915 122.408  99.517  1.00 64.00           H  
ATOM   4304 3HD1 LEU A 296     108.488 123.483  98.164  1.00 64.00           H  
ATOM   4305 1HD2 LEU A 296     107.613 121.265  96.251  1.00 64.00           H  
ATOM   4306 2HD2 LEU A 296     108.678 122.619  95.803  1.00 64.00           H  
ATOM   4307 3HD2 LEU A 296     109.209 120.942  95.534  1.00 64.00           H  
ATOM   4308  N   PHE A 297     114.025 121.697  97.115  1.00 64.00           N  
ATOM   4309  CA  PHE A 297     115.322 122.284  96.818  1.00 64.00           C  
ATOM   4310  C   PHE A 297     116.263 121.287  96.163  1.00 64.00           C  
ATOM   4311  O   PHE A 297     117.449 121.584  95.995  1.00 64.00           O  
ATOM   4312  CB  PHE A 297     115.952 122.855  98.086  1.00 64.00           C  
ATOM   4313  CG  PHE A 297     115.613 124.293  98.327  1.00 64.00           C  
ATOM   4314  CD1 PHE A 297     114.308 124.673  98.581  1.00 64.00           C  
ATOM   4315  CD2 PHE A 297     116.593 125.265  98.294  1.00 64.00           C  
ATOM   4316  CE1 PHE A 297     113.986 125.994  98.801  1.00 64.00           C  
ATOM   4317  CE2 PHE A 297     116.278 126.589  98.513  1.00 64.00           C  
ATOM   4318  CZ  PHE A 297     114.972 126.953  98.767  1.00 64.00           C  
ATOM   4319  H   PHE A 297     113.940 121.059  97.894  1.00 64.00           H  
ATOM   4320  HA  PHE A 297     115.179 123.096  96.103  1.00 64.00           H  
ATOM   4321 1HB  PHE A 297     115.622 122.276  98.948  1.00 64.00           H  
ATOM   4322 2HB  PHE A 297     117.036 122.764  98.026  1.00 64.00           H  
ATOM   4323  HD1 PHE A 297     113.527 123.912  98.607  1.00 64.00           H  
ATOM   4324  HD2 PHE A 297     117.625 124.977  98.093  1.00 64.00           H  
ATOM   4325  HE1 PHE A 297     112.953 126.276  99.001  1.00 64.00           H  
ATOM   4326  HE2 PHE A 297     117.059 127.349  98.485  1.00 64.00           H  
ATOM   4327  HZ  PHE A 297     114.722 127.999  98.939  1.00 64.00           H  
ATOM   4328  N   ILE A 298     115.766 120.107  95.808  1.00 64.00           N  
ATOM   4329  CA  ILE A 298     116.464 119.207  94.905  1.00 64.00           C  
ATOM   4330  C   ILE A 298     115.788 119.168  93.545  1.00 64.00           C  
ATOM   4331  O   ILE A 298     116.457 119.097  92.515  1.00 64.00           O  
ATOM   4332  CB  ILE A 298     116.565 117.790  95.505  1.00 64.00           C  
ATOM   4333  CG1 ILE A 298     117.570 116.959  94.720  1.00 64.00           C  
ATOM   4334  CG2 ILE A 298     115.233 117.097  95.445  1.00 64.00           C  
ATOM   4335  CD1 ILE A 298     117.958 115.681  95.411  1.00 64.00           C  
ATOM   4336  H   ILE A 298     114.870 119.831  96.183  1.00 64.00           H  
ATOM   4337  HA  ILE A 298     117.473 119.587  94.750  1.00 64.00           H  
ATOM   4338  HB  ILE A 298     116.882 117.857  96.545  1.00 64.00           H  
ATOM   4339 1HG1 ILE A 298     117.154 116.711  93.744  1.00 64.00           H  
ATOM   4340 2HG1 ILE A 298     118.473 117.546  94.550  1.00 64.00           H  
ATOM   4341 1HG2 ILE A 298     115.323 116.098  95.872  1.00 64.00           H  
ATOM   4342 2HG2 ILE A 298     114.500 117.669  96.012  1.00 64.00           H  
ATOM   4343 3HG2 ILE A 298     114.909 117.020  94.407  1.00 64.00           H  
ATOM   4344 1HD1 ILE A 298     118.677 115.139  94.796  1.00 64.00           H  
ATOM   4345 2HD1 ILE A 298     118.408 115.912  96.377  1.00 64.00           H  
ATOM   4346 3HD1 ILE A 298     117.072 115.065  95.561  1.00 64.00           H  
ATOM   4347  N   LEU A 299     114.456 119.228  93.533  1.00 64.00           N  
ATOM   4348  CA  LEU A 299     113.712 119.301  92.286  1.00 64.00           C  
ATOM   4349  C   LEU A 299     114.026 120.557  91.493  1.00 64.00           C  
ATOM   4350  O   LEU A 299     113.563 120.681  90.356  1.00 64.00           O  
ATOM   4351  CB  LEU A 299     112.217 119.239  92.572  1.00 64.00           C  
ATOM   4352  CG  LEU A 299     111.327 119.301  91.342  1.00 64.00           C  
ATOM   4353  CD1 LEU A 299     111.741 118.223  90.368  1.00 64.00           C  
ATOM   4354  CD2 LEU A 299     109.879 119.147  91.745  1.00 64.00           C  
ATOM   4355  H   LEU A 299     113.951 119.223  94.408  1.00 64.00           H  
ATOM   4356  HA  LEU A 299     113.990 118.448  91.667  1.00 64.00           H  
ATOM   4357 1HB  LEU A 299     112.002 118.311  93.099  1.00 64.00           H  
ATOM   4358 2HB  LEU A 299     111.953 120.072  93.224  1.00 64.00           H  
ATOM   4359  HG  LEU A 299     111.461 120.262  90.844  1.00 64.00           H  
ATOM   4360 1HD1 LEU A 299     111.104 118.266  89.485  1.00 64.00           H  
ATOM   4361 2HD1 LEU A 299     112.779 118.378  90.073  1.00 64.00           H  
ATOM   4362 3HD1 LEU A 299     111.639 117.247  90.841  1.00 64.00           H  
ATOM   4363 1HD2 LEU A 299     109.247 119.193  90.857  1.00 64.00           H  
ATOM   4364 2HD2 LEU A 299     109.739 118.186  92.240  1.00 64.00           H  
ATOM   4365 3HD2 LEU A 299     109.604 119.951  92.428  1.00 64.00           H  
ATOM   4366  N   LEU A 300     114.785 121.493  92.061  1.00 64.00           N  
ATOM   4367  CA  LEU A 300     115.275 122.637  91.303  1.00 64.00           C  
ATOM   4368  C   LEU A 300     116.644 122.337  90.704  1.00 64.00           C  
ATOM   4369  O   LEU A 300     116.828 122.425  89.486  1.00 64.00           O  
ATOM   4370  CB  LEU A 300     115.330 123.881  92.191  1.00 64.00           C  
ATOM   4371  CG  LEU A 300     113.960 124.440  92.558  1.00 64.00           C  
ATOM   4372  CD1 LEU A 300     114.102 125.690  93.401  1.00 64.00           C  
ATOM   4373  CD2 LEU A 300     113.161 124.722  91.302  1.00 64.00           C  
ATOM   4374  H   LEU A 300     115.027 121.410  93.038  1.00 64.00           H  
ATOM   4375  HA  LEU A 300     114.587 122.826  90.480  1.00 64.00           H  
ATOM   4376 1HB  LEU A 300     115.860 123.630  93.108  1.00 64.00           H  
ATOM   4377 2HB  LEU A 300     115.894 124.655  91.671  1.00 64.00           H  
ATOM   4378  HG  LEU A 300     113.423 123.714  93.169  1.00 64.00           H  
ATOM   4379 1HD1 LEU A 300     113.113 126.073  93.653  1.00 64.00           H  
ATOM   4380 2HD1 LEU A 300     114.642 125.451  94.318  1.00 64.00           H  
ATOM   4381 3HD1 LEU A 300     114.652 126.446  92.841  1.00 64.00           H  
ATOM   4382 1HD2 LEU A 300     112.183 125.120  91.574  1.00 64.00           H  
ATOM   4383 2HD2 LEU A 300     113.692 125.451  90.689  1.00 64.00           H  
ATOM   4384 3HD2 LEU A 300     113.032 123.798  90.738  1.00 64.00           H  
ATOM   4385  N   THR A 301     117.612 121.982  91.550  1.00 64.00           N  
ATOM   4386  CA  THR A 301     118.906 121.539  91.049  1.00 64.00           C  
ATOM   4387  C   THR A 301     118.734 120.548  89.906  1.00 64.00           C  
ATOM   4388  O   THR A 301     119.387 120.662  88.865  1.00 64.00           O  
ATOM   4389  CB  THR A 301     119.726 120.923  92.180  1.00 64.00           C  
ATOM   4390  OG1 THR A 301     120.223 121.964  93.027  1.00 64.00           O  
ATOM   4391  CG2 THR A 301     120.892 120.134  91.621  1.00 64.00           C  
ATOM   4392  H   THR A 301     117.456 122.017  92.547  1.00 64.00           H  
ATOM   4393  HA  THR A 301     119.441 122.405  90.659  1.00 64.00           H  
ATOM   4394  HB  THR A 301     119.093 120.259  92.768  1.00 64.00           H  
ATOM   4395  HG1 THR A 301     120.459 121.595  93.882  1.00 64.00           H  
ATOM   4396 1HG2 THR A 301     121.465 119.702  92.441  1.00 64.00           H  
ATOM   4397 2HG2 THR A 301     120.518 119.336  90.980  1.00 64.00           H  
ATOM   4398 3HG2 THR A 301     121.533 120.795  91.040  1.00 64.00           H  
ATOM   4399  N   LYS A 302     117.843 119.572  90.079  1.00 64.00           N  
ATOM   4400  CA  LYS A 302     117.555 118.648  88.989  1.00 64.00           C  
ATOM   4401  C   LYS A 302     117.050 119.388  87.761  1.00 64.00           C  
ATOM   4402  O   LYS A 302     117.156 118.885  86.639  1.00 64.00           O  
ATOM   4403  CB  LYS A 302     116.536 117.604  89.435  1.00 64.00           C  
ATOM   4404  CG  LYS A 302     117.127 116.228  89.655  1.00 64.00           C  
ATOM   4405  CD  LYS A 302     116.098 115.289  90.246  1.00 64.00           C  
ATOM   4406  CE  LYS A 302     116.677 113.909  90.475  1.00 64.00           C  
ATOM   4407  NZ  LYS A 302     115.609 112.875  90.497  1.00 64.00           N  
ATOM   4408  H   LYS A 302     117.360 119.461  90.959  1.00 64.00           H  
ATOM   4409  HA  LYS A 302     118.480 118.139  88.713  1.00 64.00           H  
ATOM   4410 1HB  LYS A 302     116.069 117.926  90.366  1.00 64.00           H  
ATOM   4411 2HB  LYS A 302     115.749 117.520  88.685  1.00 64.00           H  
ATOM   4412 1HG  LYS A 302     117.477 115.825  88.704  1.00 64.00           H  
ATOM   4413 2HG  LYS A 302     117.977 116.301  90.332  1.00 64.00           H  
ATOM   4414 1HD  LYS A 302     115.745 115.688  91.198  1.00 64.00           H  
ATOM   4415 2HD  LYS A 302     115.248 115.208  89.569  1.00 64.00           H  
ATOM   4416 1HE  LYS A 302     117.385 113.676  89.681  1.00 64.00           H  
ATOM   4417 2HE  LYS A 302     117.211 113.892  91.425  1.00 64.00           H  
ATOM   4418 1HZ  LYS A 302     116.023 111.966  90.652  1.00 64.00           H  
ATOM   4419 2HZ  LYS A 302     114.957 113.079  91.242  1.00 64.00           H  
ATOM   4420 3HZ  LYS A 302     115.121 112.876  89.613  1.00 64.00           H  
ATOM   4421  N   ALA A 303     116.485 120.579  87.952  1.00 64.00           N  
ATOM   4422  CA  ALA A 303     116.045 121.367  86.807  1.00 64.00           C  
ATOM   4423  C   ALA A 303     117.149 122.298  86.328  1.00 64.00           C  
ATOM   4424  O   ALA A 303     117.527 122.276  85.151  1.00 64.00           O  
ATOM   4425  CB  ALA A 303     114.788 122.157  87.162  1.00 64.00           C  
ATOM   4426  H   ALA A 303     116.355 120.949  88.883  1.00 64.00           H  
ATOM   4427  HA  ALA A 303     115.814 120.681  85.992  1.00 64.00           H  
ATOM   4428 1HB  ALA A 303     114.470 122.741  86.299  1.00 64.00           H  
ATOM   4429 2HB  ALA A 303     113.993 121.467  87.447  1.00 64.00           H  
ATOM   4430 3HB  ALA A 303     115.002 122.826  87.994  1.00 64.00           H  
ATOM   4431  N   ALA A 304     117.687 123.120  87.228  1.00 64.00           N  
ATOM   4432  CA  ALA A 304     118.746 124.045  86.841  1.00 64.00           C  
ATOM   4433  C   ALA A 304     119.917 123.304  86.211  1.00 64.00           C  
ATOM   4434  O   ALA A 304     120.352 123.634  85.103  1.00 64.00           O  
ATOM   4435  CB  ALA A 304     119.205 124.854  88.051  1.00 64.00           C  
ATOM   4436  H   ALA A 304     117.368 123.111  88.186  1.00 64.00           H  
ATOM   4437  HA  ALA A 304     118.344 124.726  86.091  1.00 64.00           H  
ATOM   4438 1HB  ALA A 304     119.996 125.541  87.750  1.00 64.00           H  
ATOM   4439 2HB  ALA A 304     118.364 125.421  88.450  1.00 64.00           H  
ATOM   4440 3HB  ALA A 304     119.583 124.179  88.817  1.00 64.00           H  
ATOM   4441  N   VAL A 305     120.441 122.292  86.903  1.00 64.00           N  
ATOM   4442  CA  VAL A 305     121.573 121.542  86.370  1.00 64.00           C  
ATOM   4443  C   VAL A 305     121.224 120.898  85.040  1.00 64.00           C  
ATOM   4444  O   VAL A 305     122.113 120.602  84.235  1.00 64.00           O  
ATOM   4445  CB  VAL A 305     122.049 120.489  87.386  1.00 64.00           C  
ATOM   4446  CG1 VAL A 305     122.860 119.420  86.687  1.00 64.00           C  
ATOM   4447  CG2 VAL A 305     122.872 121.147  88.473  1.00 64.00           C  
ATOM   4448  H   VAL A 305     120.060 122.035  87.802  1.00 64.00           H  
ATOM   4449  HA  VAL A 305     122.391 122.238  86.181  1.00 64.00           H  
ATOM   4450  HB  VAL A 305     121.178 120.009  87.832  1.00 64.00           H  
ATOM   4451 1HG1 VAL A 305     123.192 118.680  87.416  1.00 64.00           H  
ATOM   4452 2HG1 VAL A 305     122.245 118.933  85.930  1.00 64.00           H  
ATOM   4453 3HG1 VAL A 305     123.729 119.875  86.212  1.00 64.00           H  
ATOM   4454 1HG2 VAL A 305     123.203 120.392  89.186  1.00 64.00           H  
ATOM   4455 2HG2 VAL A 305     123.741 121.632  88.028  1.00 64.00           H  
ATOM   4456 3HG2 VAL A 305     122.265 121.892  88.988  1.00 64.00           H  
ATOM   4457  N   CYS A 306     119.940 120.666  84.781  1.00 64.00           N  
ATOM   4458  CA  CYS A 306     119.518 120.036  83.540  1.00 64.00           C  
ATOM   4459  C   CYS A 306     118.909 121.023  82.557  1.00 64.00           C  
ATOM   4460  O   CYS A 306     118.492 120.615  81.471  1.00 64.00           O  
ATOM   4461  CB  CYS A 306     118.528 118.910  83.826  1.00 64.00           C  
ATOM   4462  SG  CYS A 306     118.251 117.808  82.428  1.00 64.00           S  
ATOM   4463  H   CYS A 306     119.241 120.933  85.460  1.00 64.00           H  
ATOM   4464  HA  CYS A 306     120.396 119.614  83.051  1.00 64.00           H  
ATOM   4465 1HB  CYS A 306     118.889 118.312  84.663  1.00 64.00           H  
ATOM   4466 2HB  CYS A 306     117.568 119.335  84.118  1.00 64.00           H  
ATOM   4467  HG  CYS A 306     117.793 118.744  81.602  1.00 64.00           H  
ATOM   4468  N   THR A 307     118.849 122.307  82.904  1.00 64.00           N  
ATOM   4469  CA  THR A 307     118.513 123.349  81.940  1.00 64.00           C  
ATOM   4470  C   THR A 307     119.771 123.970  81.347  1.00 64.00           C  
ATOM   4471  O   THR A 307     119.962 123.955  80.128  1.00 64.00           O  
ATOM   4472  CB  THR A 307     117.645 124.433  82.588  1.00 64.00           C  
ATOM   4473  OG1 THR A 307     116.300 123.959  82.708  1.00 64.00           O  
ATOM   4474  CG2 THR A 307     117.652 125.685  81.740  1.00 64.00           C  
ATOM   4475  H   THR A 307     119.042 122.566  83.861  1.00 64.00           H  
ATOM   4476  HA  THR A 307     117.949 122.897  81.124  1.00 64.00           H  
ATOM   4477  HB  THR A 307     118.034 124.667  83.579  1.00 64.00           H  
ATOM   4478  HG1 THR A 307     116.287 123.169  83.254  1.00 64.00           H  
ATOM   4479 1HG2 THR A 307     117.032 126.447  82.212  1.00 64.00           H  
ATOM   4480 2HG2 THR A 307     118.673 126.055  81.645  1.00 64.00           H  
ATOM   4481 3HG2 THR A 307     117.256 125.457  80.751  1.00 64.00           H  
ATOM   4482  N   THR A 308     120.639 124.515  82.201  1.00 64.00           N  
ATOM   4483  CA  THR A 308     121.901 125.080  81.744  1.00 64.00           C  
ATOM   4484  C   THR A 308     122.604 124.157  80.764  1.00 64.00           C  
ATOM   4485  O   THR A 308     123.087 124.595  79.715  1.00 64.00           O  
ATOM   4486  CB  THR A 308     122.807 125.362  82.938  1.00 64.00           C  
ATOM   4487  OG1 THR A 308     122.186 126.334  83.785  1.00 64.00           O  
ATOM   4488  CG2 THR A 308     124.147 125.883  82.468  1.00 64.00           C  
ATOM   4489  H   THR A 308     120.418 124.537  83.186  1.00 64.00           H  
ATOM   4490  HA  THR A 308     121.694 126.018  81.229  1.00 64.00           H  
ATOM   4491  HB  THR A 308     122.957 124.444  83.506  1.00 64.00           H  
ATOM   4492  HG1 THR A 308     122.574 126.288  84.662  1.00 64.00           H  
ATOM   4493 1HG2 THR A 308     124.784 126.080  83.330  1.00 64.00           H  
ATOM   4494 2HG2 THR A 308     124.622 125.140  81.828  1.00 64.00           H  
ATOM   4495 3HG2 THR A 308     124.002 126.805  81.907  1.00 64.00           H  
ATOM   4496  N   LEU A 309     122.667 122.869  81.088  1.00 64.00           N  
ATOM   4497  CA  LEU A 309     123.344 121.921  80.216  1.00 64.00           C  
ATOM   4498  C   LEU A 309     122.690 121.882  78.843  1.00 64.00           C  
ATOM   4499  O   LEU A 309     123.323 121.477  77.865  1.00 64.00           O  
ATOM   4500  CB  LEU A 309     123.354 120.526  80.836  1.00 64.00           C  
ATOM   4501  CG  LEU A 309     124.280 120.387  82.037  1.00 64.00           C  
ATOM   4502  CD1 LEU A 309     124.297 118.958  82.536  1.00 64.00           C  
ATOM   4503  CD2 LEU A 309     125.671 120.846  81.665  1.00 64.00           C  
ATOM   4504  H   LEU A 309     122.245 122.536  81.943  1.00 64.00           H  
ATOM   4505  HA  LEU A 309     124.375 122.248  80.084  1.00 64.00           H  
ATOM   4506 1HB  LEU A 309     122.341 120.278  81.149  1.00 64.00           H  
ATOM   4507 2HB  LEU A 309     123.663 119.810  80.075  1.00 64.00           H  
ATOM   4508  HG  LEU A 309     123.906 120.999  82.858  1.00 64.00           H  
ATOM   4509 1HD1 LEU A 309     124.965 118.880  83.394  1.00 64.00           H  
ATOM   4510 2HD1 LEU A 309     123.290 118.664  82.833  1.00 64.00           H  
ATOM   4511 3HD1 LEU A 309     124.649 118.300  81.743  1.00 64.00           H  
ATOM   4512 1HD2 LEU A 309     126.330 120.746  82.528  1.00 64.00           H  
ATOM   4513 2HD2 LEU A 309     126.049 120.234  80.846  1.00 64.00           H  
ATOM   4514 3HD2 LEU A 309     125.639 121.890  81.353  1.00 64.00           H  
ATOM   4515  N   LYS A 310     121.433 122.312  78.750  1.00 64.00           N  
ATOM   4516  CA  LYS A 310     120.733 122.322  77.472  1.00 64.00           C  
ATOM   4517  C   LYS A 310     121.148 123.516  76.622  1.00 64.00           C  
ATOM   4518  O   LYS A 310     121.681 123.343  75.522  1.00 64.00           O  
ATOM   4519  CB  LYS A 310     119.217 122.322  77.688  1.00 64.00           C  
ATOM   4520  CG  LYS A 310     118.434 122.379  76.393  1.00 64.00           C  
ATOM   4521  CD  LYS A 310     116.942 122.325  76.637  1.00 64.00           C  
ATOM   4522  CE  LYS A 310     116.175 122.709  75.386  1.00 64.00           C  
ATOM   4523  NZ  LYS A 310     116.703 122.015  74.184  1.00 64.00           N  
ATOM   4524  H   LYS A 310     120.953 122.638  79.577  1.00 64.00           H  
ATOM   4525  HA  LYS A 310     121.006 121.421  76.921  1.00 64.00           H  
ATOM   4526 1HB  LYS A 310     118.927 121.422  78.230  1.00 64.00           H  
ATOM   4527 2HB  LYS A 310     118.937 123.179  78.302  1.00 64.00           H  
ATOM   4528 1HG  LYS A 310     118.670 123.304  75.865  1.00 64.00           H  
ATOM   4529 2HG  LYS A 310     118.717 121.538  75.760  1.00 64.00           H  
ATOM   4530 1HD  LYS A 310     116.659 121.315  76.937  1.00 64.00           H  
ATOM   4531 2HD  LYS A 310     116.680 123.011  77.442  1.00 64.00           H  
ATOM   4532 1HE  LYS A 310     115.124 122.451  75.510  1.00 64.00           H  
ATOM   4533 2HE  LYS A 310     116.246 123.786  75.232  1.00 64.00           H  
ATOM   4534 1HZ  LYS A 310     116.171 122.294  73.372  1.00 64.00           H  
ATOM   4535 2HZ  LYS A 310     117.674 122.262  74.051  1.00 64.00           H  
ATOM   4536 3HZ  LYS A 310     116.625 121.016  74.310  1.00 64.00           H  
ATOM   4537  N   TYR A 311     120.925 124.732  77.119  1.00 64.00           N  
ATOM   4538  CA  TYR A 311     121.333 125.913  76.372  1.00 64.00           C  
ATOM   4539  C   TYR A 311     122.841 126.015  76.223  1.00 64.00           C  
ATOM   4540  O   TYR A 311     123.311 126.834  75.429  1.00 64.00           O  
ATOM   4541  CB  TYR A 311     120.784 127.168  77.039  1.00 64.00           C  
ATOM   4542  CG  TYR A 311     119.307 127.348  76.810  1.00 64.00           C  
ATOM   4543  CD1 TYR A 311     118.727 126.990  75.604  1.00 64.00           C  
ATOM   4544  CD2 TYR A 311     118.491 127.863  77.800  1.00 64.00           C  
ATOM   4545  CE1 TYR A 311     117.377 127.148  75.389  1.00 64.00           C  
ATOM   4546  CE2 TYR A 311     117.141 128.025  77.596  1.00 64.00           C  
ATOM   4547  CZ  TYR A 311     116.588 127.666  76.390  1.00 64.00           C  
ATOM   4548  OH  TYR A 311     115.238 127.829  76.187  1.00 64.00           O  
ATOM   4549  H   TYR A 311     120.473 124.848  78.015  1.00 64.00           H  
ATOM   4550  HA  TYR A 311     120.925 125.843  75.364  1.00 64.00           H  
ATOM   4551 1HB  TYR A 311     120.970 127.121  78.113  1.00 64.00           H  
ATOM   4552 2HB  TYR A 311     121.308 128.043  76.655  1.00 64.00           H  
ATOM   4553  HD1 TYR A 311     119.342 126.575  74.805  1.00 64.00           H  
ATOM   4554  HD2 TYR A 311     118.916 128.150  78.762  1.00 64.00           H  
ATOM   4555  HE1 TYR A 311     116.940 126.860  74.433  1.00 64.00           H  
ATOM   4556  HE2 TYR A 311     116.516 128.437  78.388  1.00 64.00           H  
ATOM   4557  HH  TYR A 311     115.011 127.534  75.302  1.00 64.00           H  
ATOM   4558  N   VAL A 312     123.604 125.217  76.968  1.00 64.00           N  
ATOM   4559  CA  VAL A 312     125.026 125.082  76.681  1.00 64.00           C  
ATOM   4560  C   VAL A 312     125.257 123.991  75.651  1.00 64.00           C  
ATOM   4561  O   VAL A 312     126.201 124.069  74.859  1.00 64.00           O  
ATOM   4562  CB  VAL A 312     125.816 124.801  77.965  1.00 64.00           C  
ATOM   4563  CG1 VAL A 312     127.256 124.485  77.623  1.00 64.00           C  
ATOM   4564  CG2 VAL A 312     125.737 125.993  78.898  1.00 64.00           C  
ATOM   4565  H   VAL A 312     123.206 124.698  77.738  1.00 64.00           H  
ATOM   4566  HA  VAL A 312     125.383 126.019  76.253  1.00 64.00           H  
ATOM   4567  HB  VAL A 312     125.391 123.927  78.458  1.00 64.00           H  
ATOM   4568 1HG1 VAL A 312     127.813 124.286  78.539  1.00 64.00           H  
ATOM   4569 2HG1 VAL A 312     127.293 123.607  76.979  1.00 64.00           H  
ATOM   4570 3HG1 VAL A 312     127.702 125.334  77.106  1.00 64.00           H  
ATOM   4571 1HG2 VAL A 312     126.301 125.782  79.806  1.00 64.00           H  
ATOM   4572 2HG2 VAL A 312     126.158 126.870  78.405  1.00 64.00           H  
ATOM   4573 3HG2 VAL A 312     124.695 126.186  79.155  1.00 64.00           H  
ATOM   4574  N   TRP A 313     124.414 122.962  75.649  1.00 64.00           N  
ATOM   4575  CA  TRP A 313     124.495 121.927  74.627  1.00 64.00           C  
ATOM   4576  C   TRP A 313     124.032 122.457  73.277  1.00 64.00           C  
ATOM   4577  O   TRP A 313     124.730 122.305  72.270  1.00 64.00           O  
ATOM   4578  CB  TRP A 313     123.662 120.720  75.049  1.00 64.00           C  
ATOM   4579  CG  TRP A 313     123.660 119.608  74.067  1.00 64.00           C  
ATOM   4580  CD1 TRP A 313     124.681 118.750  73.799  1.00 64.00           C  
ATOM   4581  CD2 TRP A 313     122.574 119.217  73.227  1.00 64.00           C  
ATOM   4582  NE1 TRP A 313     124.301 117.850  72.837  1.00 64.00           N  
ATOM   4583  CE2 TRP A 313     123.008 118.117  72.471  1.00 64.00           C  
ATOM   4584  CE3 TRP A 313     121.276 119.693  73.040  1.00 64.00           C  
ATOM   4585  CZ2 TRP A 313     122.193 117.486  71.542  1.00 64.00           C  
ATOM   4586  CZ3 TRP A 313     120.467 119.065  72.118  1.00 64.00           C  
ATOM   4587  CH2 TRP A 313     120.928 117.975  71.379  1.00 64.00           C  
ATOM   4588  H   TRP A 313     123.705 122.892  76.365  1.00 64.00           H  
ATOM   4589  HA  TRP A 313     125.537 121.622  74.526  1.00 64.00           H  
ATOM   4590 1HB  TRP A 313     124.038 120.332  75.996  1.00 64.00           H  
ATOM   4591 2HB  TRP A 313     122.629 121.029  75.209  1.00 64.00           H  
ATOM   4592  HD1 TRP A 313     125.658 118.775  74.279  1.00 64.00           H  
ATOM   4593  HE1 TRP A 313     124.879 117.113  72.460  1.00 64.00           H  
ATOM   4594  HE3 TRP A 313     120.909 120.543  73.614  1.00 64.00           H  
ATOM   4595  HZ2 TRP A 313     122.534 116.631  70.958  1.00 64.00           H  
ATOM   4596  HZ3 TRP A 313     119.454 119.443  71.980  1.00 64.00           H  
ATOM   4597  HH2 TRP A 313     120.262 117.505  70.655  1.00 64.00           H  
ATOM   4598  N   GLN A 314     122.863 123.097  73.242  1.00 64.00           N  
ATOM   4599  CA  GLN A 314     122.366 123.668  71.998  1.00 64.00           C  
ATOM   4600  C   GLN A 314     123.297 124.720  71.419  1.00 64.00           C  
ATOM   4601  O   GLN A 314     123.049 125.188  70.304  1.00 64.00           O  
ATOM   4602  CB  GLN A 314     120.982 124.277  72.210  1.00 64.00           C  
ATOM   4603  CG  GLN A 314     119.856 123.265  72.205  1.00 64.00           C  
ATOM   4604  CD  GLN A 314     118.505 123.904  71.964  1.00 64.00           C  
ATOM   4605  OE1 GLN A 314     118.359 125.124  72.036  1.00 64.00           O  
ATOM   4606  NE2 GLN A 314     117.506 123.080  71.673  1.00 64.00           N  
ATOM   4607  H   GLN A 314     122.310 123.191  74.082  1.00 64.00           H  
ATOM   4608  HA  GLN A 314     122.288 122.871  71.259  1.00 64.00           H  
ATOM   4609 1HB  GLN A 314     120.959 124.804  73.164  1.00 64.00           H  
ATOM   4610 2HB  GLN A 314     120.783 125.008  71.427  1.00 64.00           H  
ATOM   4611 1HG  GLN A 314     120.037 122.539  71.412  1.00 64.00           H  
ATOM   4612 2HG  GLN A 314     119.829 122.763  73.172  1.00 64.00           H  
ATOM   4613 1HE2 GLN A 314     116.590 123.445  71.504  1.00 64.00           H  
ATOM   4614 2HE2 GLN A 314     117.669 122.094  71.623  1.00 64.00           H  
ATOM   4615  N   SER A 315     124.346 125.114  72.145  1.00 64.00           N  
ATOM   4616  CA  SER A 315     125.301 126.077  71.606  1.00 64.00           C  
ATOM   4617  C   SER A 315     125.714 125.712  70.188  1.00 64.00           C  
ATOM   4618  O   SER A 315     125.913 126.592  69.343  1.00 64.00           O  
ATOM   4619  CB  SER A 315     126.528 126.160  72.513  1.00 64.00           C  
ATOM   4620  OG  SER A 315     127.644 126.675  71.811  1.00 64.00           O  
ATOM   4621  H   SER A 315     124.488 124.748  73.076  1.00 64.00           H  
ATOM   4622  HA  SER A 315     124.822 127.056  71.570  1.00 64.00           H  
ATOM   4623 1HB  SER A 315     126.306 126.799  73.368  1.00 64.00           H  
ATOM   4624 2HB  SER A 315     126.763 125.169  72.898  1.00 64.00           H  
ATOM   4625  HG  SER A 315     128.367 126.696  72.442  1.00 64.00           H  
ATOM   4626  N   THR A 316     125.853 124.423  69.911  1.00 64.00           N  
ATOM   4627  CA  THR A 316     126.158 123.980  68.560  1.00 64.00           C  
ATOM   4628  C   THR A 316     125.090 124.488  67.597  1.00 64.00           C  
ATOM   4629  O   THR A 316     123.898 124.462  67.932  1.00 64.00           O  
ATOM   4630  CB  THR A 316     126.233 122.457  68.499  1.00 64.00           C  
ATOM   4631  OG1 THR A 316     127.374 122.002  69.238  1.00 64.00           O  
ATOM   4632  CG2 THR A 316     126.343 121.993  67.061  1.00 64.00           C  
ATOM   4633  H   THR A 316     125.747 123.735  70.642  1.00 64.00           H  
ATOM   4634  HA  THR A 316     127.128 124.388  68.273  1.00 64.00           H  
ATOM   4635  HB  THR A 316     125.336 122.030  68.947  1.00 64.00           H  
ATOM   4636  HG1 THR A 316     127.166 121.995  70.175  1.00 64.00           H  
ATOM   4637 1HG2 THR A 316     126.395 120.905  67.033  1.00 64.00           H  
ATOM   4638 2HG2 THR A 316     125.470 122.329  66.502  1.00 64.00           H  
ATOM   4639 3HG2 THR A 316     127.243 122.411  66.612  1.00 64.00           H  
ATOM   4640  N   PRO A 317     125.465 124.948  66.403  1.00 64.00           N  
ATOM   4641  CA  PRO A 317     124.443 125.472  65.488  1.00 64.00           C  
ATOM   4642  C   PRO A 317     123.613 124.381  64.843  1.00 64.00           C  
ATOM   4643  O   PRO A 317     122.402 124.555  64.660  1.00 64.00           O  
ATOM   4644  CB  PRO A 317     125.276 126.243  64.460  1.00 64.00           C  
ATOM   4645  CG  PRO A 317     126.551 125.471  64.397  1.00 64.00           C  
ATOM   4646  CD  PRO A 317     126.805 124.952  65.795  1.00 64.00           C  
ATOM   4647  HA  PRO A 317     123.773 126.146  66.042  1.00 64.00           H  
ATOM   4648 1HB  PRO A 317     124.745 126.281  63.498  1.00 64.00           H  
ATOM   4649 2HB  PRO A 317     125.415 127.283  64.792  1.00 64.00           H  
ATOM   4650 1HG  PRO A 317     126.463 124.651  63.669  1.00 64.00           H  
ATOM   4651 2HG  PRO A 317     127.370 126.118  64.049  1.00 64.00           H  
ATOM   4652 1HD  PRO A 317     127.227 123.938  65.739  1.00 64.00           H  
ATOM   4653 2HD  PRO A 317     127.494 125.631  66.319  1.00 64.00           H  
ATOM   4654  N   TYR A 318     124.232 123.258  64.486  1.00 64.00           N  
ATOM   4655  CA  TYR A 318     123.514 122.159  63.858  1.00 64.00           C  
ATOM   4656  C   TYR A 318     122.922 121.185  64.861  1.00 64.00           C  
ATOM   4657  O   TYR A 318     121.996 120.447  64.510  1.00 64.00           O  
ATOM   4658  CB  TYR A 318     124.439 121.392  62.912  1.00 64.00           C  
ATOM   4659  CG  TYR A 318     125.553 120.648  63.614  1.00 64.00           C  
ATOM   4660  CD1 TYR A 318     126.743 121.284  63.936  1.00 64.00           C  
ATOM   4661  CD2 TYR A 318     125.415 119.310  63.953  1.00 64.00           C  
ATOM   4662  CE1 TYR A 318     127.764 120.608  64.574  1.00 64.00           C  
ATOM   4663  CE2 TYR A 318     126.429 118.627  64.592  1.00 64.00           C  
ATOM   4664  CZ  TYR A 318     127.601 119.281  64.901  1.00 64.00           C  
ATOM   4665  OH  TYR A 318     128.616 118.608  65.538  1.00 64.00           O  
ATOM   4666  H   TYR A 318     125.224 123.165  64.655  1.00 64.00           H  
ATOM   4667  HA  TYR A 318     122.687 122.572  63.280  1.00 64.00           H  
ATOM   4668 1HB  TYR A 318     123.856 120.669  62.339  1.00 64.00           H  
ATOM   4669 2HB  TYR A 318     124.889 122.085  62.202  1.00 64.00           H  
ATOM   4670  HD1 TYR A 318     126.885 122.336  63.685  1.00 64.00           H  
ATOM   4671  HD2 TYR A 318     124.494 118.779  63.714  1.00 64.00           H  
ATOM   4672  HE1 TYR A 318     128.691 121.126  64.818  1.00 64.00           H  
ATOM   4673  HE2 TYR A 318     126.301 117.575  64.849  1.00 64.00           H  
ATOM   4674  HH  TYR A 318     128.348 117.699  65.694  1.00 64.00           H  
ATOM   4675  N   ASN A 319     123.426 121.167  66.094  1.00 64.00           N  
ATOM   4676  CA  ASN A 319     122.964 120.194  67.076  1.00 64.00           C  
ATOM   4677  C   ASN A 319     121.511 120.391  67.471  1.00 64.00           C  
ATOM   4678  O   ASN A 319     120.998 119.609  68.278  1.00 64.00           O  
ATOM   4679  CB  ASN A 319     123.840 120.244  68.323  1.00 64.00           C  
ATOM   4680  CG  ASN A 319     123.794 118.955  69.104  1.00 64.00           C  
ATOM   4681  OD1 ASN A 319     122.926 118.115  68.876  1.00 64.00           O  
ATOM   4682  ND2 ASN A 319     124.731 118.786  70.026  1.00 64.00           N  
ATOM   4683  H   ASN A 319     124.138 121.833  66.359  1.00 64.00           H  
ATOM   4684  HA  ASN A 319     123.036 119.198  66.637  1.00 64.00           H  
ATOM   4685 1HB  ASN A 319     124.872 120.449  68.035  1.00 64.00           H  
ATOM   4686 2HB  ASN A 319     123.512 121.061  68.966  1.00 64.00           H  
ATOM   4687 1HD2 ASN A 319     124.749 117.949  70.574  1.00 64.00           H  
ATOM   4688 2HD2 ASN A 319     125.420 119.495  70.174  1.00 64.00           H  
ATOM   4689  N   ASP A 320     120.843 121.407  66.938  1.00 64.00           N  
ATOM   4690  CA  ASP A 320     119.415 121.600  67.127  1.00 64.00           C  
ATOM   4691  C   ASP A 320     118.775 121.726  65.757  1.00 64.00           C  
ATOM   4692  O   ASP A 320     119.291 122.442  64.894  1.00 64.00           O  
ATOM   4693  CB  ASP A 320     119.128 122.840  67.972  1.00 64.00           C  
ATOM   4694  CG  ASP A 320     119.820 124.071  67.440  1.00 64.00           C  
ATOM   4695  OD1 ASP A 320     120.668 123.926  66.536  1.00 64.00           O  
ATOM   4696  OD2 ASP A 320     119.519 125.181  67.922  1.00 64.00           O  
ATOM   4697  H   ASP A 320     121.359 122.070  66.378  1.00 64.00           H  
ATOM   4698  HA  ASP A 320     119.015 120.731  67.650  1.00 64.00           H  
ATOM   4699 1HB  ASP A 320     118.054 123.022  67.998  1.00 64.00           H  
ATOM   4700 2HB  ASP A 320     119.456 122.666  68.997  1.00 64.00           H  
ATOM   4701  N   GLU A 321     117.668 121.020  65.554  1.00 64.00           N  
ATOM   4702  CA  GLU A 321     116.964 120.986  64.279  1.00 64.00           C  
ATOM   4703  C   GLU A 321     117.890 120.623  63.112  1.00 64.00           C  
ATOM   4704  O   GLU A 321     117.896 121.299  62.083  1.00 64.00           O  
ATOM   4705  CB  GLU A 321     116.262 122.311  64.012  1.00 64.00           C  
ATOM   4706  CG  GLU A 321     117.160 123.426  63.517  1.00 64.00           C  
ATOM   4707  CD  GLU A 321     116.380 124.545  62.878  1.00 64.00           C  
ATOM   4708  OE1 GLU A 321     115.232 124.786  63.306  1.00 64.00           O  
ATOM   4709  OE2 GLU A 321     116.910 125.178  61.942  1.00 64.00           O  
ATOM   4710  H   GLU A 321     117.307 120.484  66.330  1.00 64.00           H  
ATOM   4711  HA  GLU A 321     116.211 120.198  64.320  1.00 64.00           H  
ATOM   4712 1HB  GLU A 321     115.480 122.165  63.267  1.00 64.00           H  
ATOM   4713 2HB  GLU A 321     115.782 122.659  64.927  1.00 64.00           H  
ATOM   4714 1HG  GLU A 321     117.729 123.821  64.358  1.00 64.00           H  
ATOM   4715 2HG  GLU A 321     117.867 123.016  62.797  1.00 64.00           H  
ATOM   4716  N   PRO A 322     118.659 119.549  63.234  1.00 64.00           N  
ATOM   4717  CA  PRO A 322     119.581 119.161  62.154  1.00 64.00           C  
ATOM   4718  C   PRO A 322     118.850 118.554  60.962  1.00 64.00           C  
ATOM   4719  O   PRO A 322     119.025 117.389  60.619  1.00 64.00           O  
ATOM   4720  CB  PRO A 322     120.505 118.153  62.854  1.00 64.00           C  
ATOM   4721  CG  PRO A 322     120.087 118.122  64.308  1.00 64.00           C  
ATOM   4722  CD  PRO A 322     118.687 118.586  64.340  1.00 64.00           C  
ATOM   4723  HA  PRO A 322     120.140 120.048  61.819  1.00 64.00           H  
ATOM   4724 1HB  PRO A 322     120.409 117.164  62.383  1.00 64.00           H  
ATOM   4725 2HB  PRO A 322     121.555 118.462  62.740  1.00 64.00           H  
ATOM   4726 1HG  PRO A 322     120.190 117.104  64.711  1.00 64.00           H  
ATOM   4727 2HG  PRO A 322     120.746 118.768  64.907  1.00 64.00           H  
ATOM   4728 1HD  PRO A 322     118.014 117.734  64.166  1.00 64.00           H  
ATOM   4729 2HD  PRO A 322     118.478 119.054  65.313  1.00 64.00           H  
ATOM   4730  N   TRP A 323     117.964 119.344  60.363  1.00 64.00           N  
ATOM   4731  CA  TRP A 323     117.309 119.041  59.093  1.00 64.00           C  
ATOM   4732  C   TRP A 323     116.399 117.821  59.152  1.00 64.00           C  
ATOM   4733  O   TRP A 323     115.657 117.570  58.198  1.00 64.00           O  
ATOM   4734  CB  TRP A 323     118.340 118.877  57.962  1.00 64.00           C  
ATOM   4735  CG  TRP A 323     119.087 117.563  57.895  1.00 64.00           C  
ATOM   4736  CD1 TRP A 323     120.390 117.353  58.236  1.00 64.00           C  
ATOM   4737  CD2 TRP A 323     118.591 116.299  57.433  1.00 64.00           C  
ATOM   4738  NE1 TRP A 323     120.729 116.041  58.035  1.00 64.00           N  
ATOM   4739  CE2 TRP A 323     119.642 115.374  57.541  1.00 64.00           C  
ATOM   4740  CE3 TRP A 323     117.360 115.860  56.945  1.00 64.00           C  
ATOM   4741  CZ2 TRP A 323     119.500 114.042  57.182  1.00 64.00           C  
ATOM   4742  CZ3 TRP A 323     117.220 114.539  56.596  1.00 64.00           C  
ATOM   4743  CH2 TRP A 323     118.283 113.645  56.711  1.00 64.00           C  
ATOM   4744  H   TRP A 323     117.744 120.208  60.836  1.00 64.00           H  
ATOM   4745  HA  TRP A 323     116.649 119.870  58.838  1.00 64.00           H  
ATOM   4746 1HB  TRP A 323     117.846 119.000  56.998  1.00 64.00           H  
ATOM   4747 2HB  TRP A 323     119.097 119.657  58.043  1.00 64.00           H  
ATOM   4748  HD1 TRP A 323     121.066 118.118  58.614  1.00 64.00           H  
ATOM   4749  HE1 TRP A 323     121.634 115.632  58.220  1.00 64.00           H  
ATOM   4750  HE3 TRP A 323     116.525 116.553  56.846  1.00 64.00           H  
ATOM   4751  HZ2 TRP A 323     120.320 113.328  57.269  1.00 64.00           H  
ATOM   4752  HZ3 TRP A 323     116.251 114.207  56.224  1.00 64.00           H  
ATOM   4753  HH2 TRP A 323     118.136 112.606  56.416  1.00 64.00           H  
ATOM   4754  N   TYR A 324     116.398 117.077  60.259  1.00 64.00           N  
ATOM   4755  CA  TYR A 324     115.492 115.943  60.366  1.00 64.00           C  
ATOM   4756  C   TYR A 324     114.397 116.132  61.400  1.00 64.00           C  
ATOM   4757  O   TYR A 324     113.426 115.372  61.384  1.00 64.00           O  
ATOM   4758  CB  TYR A 324     116.260 114.644  60.658  1.00 64.00           C  
ATOM   4759  CG  TYR A 324     117.031 114.610  61.952  1.00 64.00           C  
ATOM   4760  CD1 TYR A 324     118.341 115.047  62.010  1.00 64.00           C  
ATOM   4761  CD2 TYR A 324     116.462 114.111  63.106  1.00 64.00           C  
ATOM   4762  CE1 TYR A 324     119.055 115.012  63.182  1.00 64.00           C  
ATOM   4763  CE2 TYR A 324     117.172 114.069  64.285  1.00 64.00           C  
ATOM   4764  CZ  TYR A 324     118.467 114.522  64.317  1.00 64.00           C  
ATOM   4765  OH  TYR A 324     119.179 114.485  65.490  1.00 64.00           O  
ATOM   4766  H   TYR A 324     117.017 117.286  61.029  1.00 64.00           H  
ATOM   4767  HA  TYR A 324     114.971 115.826  59.416  1.00 64.00           H  
ATOM   4768 1HB  TYR A 324     115.563 113.806  60.680  1.00 64.00           H  
ATOM   4769 2HB  TYR A 324     116.974 114.455  59.857  1.00 64.00           H  
ATOM   4770  HD1 TYR A 324     118.828 115.430  61.113  1.00 64.00           H  
ATOM   4771  HD2 TYR A 324     115.437 113.742  63.093  1.00 64.00           H  
ATOM   4772  HE1 TYR A 324     120.087 115.362  63.202  1.00 64.00           H  
ATOM   4773  HE2 TYR A 324     116.706 113.676  65.189  1.00 64.00           H  
ATOM   4774  HH  TYR A 324     120.060 114.836  65.340  1.00 64.00           H  
ATOM   4775  N   ASN A 325     114.518 117.114  62.292  1.00 64.00           N  
ATOM   4776  CA  ASN A 325     113.376 117.632  63.039  1.00 64.00           C  
ATOM   4777  C   ASN A 325     113.396 119.160  62.938  1.00 64.00           C  
ATOM   4778  O   ASN A 325     113.861 119.864  63.835  1.00 64.00           O  
ATOM   4779  CB  ASN A 325     113.382 117.146  64.490  1.00 64.00           C  
ATOM   4780  CG  ASN A 325     114.641 117.525  65.235  1.00 64.00           C  
ATOM   4781  OD1 ASN A 325     115.443 118.326  64.763  1.00 64.00           O  
ATOM   4782  ND2 ASN A 325     114.821 116.947  66.413  1.00 64.00           N  
ATOM   4783  H   ASN A 325     115.433 117.511  62.454  1.00 64.00           H  
ATOM   4784  HA  ASN A 325     112.461 117.273  62.566  1.00 64.00           H  
ATOM   4785 1HB  ASN A 325     112.525 117.566  65.018  1.00 64.00           H  
ATOM   4786 2HB  ASN A 325     113.279 116.061  64.511  1.00 64.00           H  
ATOM   4787 1HD2 ASN A 325     115.636 117.157  66.954  1.00 64.00           H  
ATOM   4788 2HD2 ASN A 325     114.143 116.301  66.761  1.00 64.00           H  
ATOM   4789  N   GLN A 326     112.846 119.674  61.845  1.00 64.00           N  
ATOM   4790  CA  GLN A 326     112.833 121.112  61.617  1.00 64.00           C  
ATOM   4791  C   GLN A 326     111.934 121.789  62.640  1.00 64.00           C  
ATOM   4792  O   GLN A 326     110.756 121.441  62.769  1.00 64.00           O  
ATOM   4793  CB  GLN A 326     112.360 121.418  60.200  1.00 64.00           C  
ATOM   4794  CG  GLN A 326     113.351 121.034  59.121  1.00 64.00           C  
ATOM   4795  CD  GLN A 326     114.584 121.909  59.128  1.00 64.00           C  
ATOM   4796  OE1 GLN A 326     115.657 121.485  59.553  1.00 64.00           O  
ATOM   4797  NE2 GLN A 326     114.440 123.137  58.648  1.00 64.00           N  
ATOM   4798  H   GLN A 326     112.429 119.063  61.158  1.00 64.00           H  
ATOM   4799  HA  GLN A 326     113.848 121.490  61.737  1.00 64.00           H  
ATOM   4800 1HB  GLN A 326     111.428 120.889  60.005  1.00 64.00           H  
ATOM   4801 2HB  GLN A 326     112.157 122.485  60.107  1.00 64.00           H  
ATOM   4802 1HG  GLN A 326     113.665 120.002  59.281  1.00 64.00           H  
ATOM   4803 2HG  GLN A 326     112.869 121.132  58.148  1.00 64.00           H  
ATOM   4804 1HE2 GLN A 326     115.222 123.762  58.627  1.00 64.00           H  
ATOM   4805 2HE2 GLN A 326     113.550 123.440  58.306  1.00 64.00           H  
ATOM   4806  N   LYS A 327     112.490 122.747  63.375  1.00 64.00           N  
ATOM   4807  CA  LYS A 327     111.694 123.515  64.320  1.00 64.00           C  
ATOM   4808  C   LYS A 327     110.460 124.083  63.633  1.00 64.00           C  
ATOM   4809  O   LYS A 327     110.555 124.717  62.580  1.00 64.00           O  
ATOM   4810  CB  LYS A 327     112.529 124.650  64.912  1.00 64.00           C  
ATOM   4811  CG  LYS A 327     113.399 124.246  66.086  1.00 64.00           C  
ATOM   4812  CD  LYS A 327     114.293 125.395  66.514  1.00 64.00           C  
ATOM   4813  CE  LYS A 327     114.992 125.093  67.824  1.00 64.00           C  
ATOM   4814  NZ  LYS A 327     116.111 126.040  68.065  1.00 64.00           N  
ATOM   4815  H   LYS A 327     113.475 122.950  63.282  1.00 64.00           H  
ATOM   4816  HA  LYS A 327     111.380 122.852  65.127  1.00 64.00           H  
ATOM   4817 1HB  LYS A 327     113.181 125.063  64.141  1.00 64.00           H  
ATOM   4818 2HB  LYS A 327     111.870 125.451  65.247  1.00 64.00           H  
ATOM   4819 1HG  LYS A 327     112.766 123.951  66.924  1.00 64.00           H  
ATOM   4820 2HG  LYS A 327     114.018 123.395  65.804  1.00 64.00           H  
ATOM   4821 1HD  LYS A 327     115.045 125.578  65.745  1.00 64.00           H  
ATOM   4822 2HD  LYS A 327     113.694 126.298  66.633  1.00 64.00           H  
ATOM   4823 1HE  LYS A 327     114.278 125.166  68.643  1.00 64.00           H  
ATOM   4824 2HE  LYS A 327     115.383 124.076  67.802  1.00 64.00           H  
ATOM   4825 1HZ  LYS A 327     116.559 125.816  68.943  1.00 64.00           H  
ATOM   4826 2HZ  LYS A 327     116.784 125.965  67.315  1.00 64.00           H  
ATOM   4827 3HZ  LYS A 327     115.753 126.983  68.102  1.00 64.00           H  
ATOM   4828  N   THR A 328     109.296 123.845  64.230  1.00 64.00           N  
ATOM   4829  CA  THR A 328     108.071 124.431  63.707  1.00 64.00           C  
ATOM   4830  C   THR A 328     108.232 125.939  63.587  1.00 64.00           C  
ATOM   4831  O   THR A 328     108.650 126.606  64.538  1.00 64.00           O  
ATOM   4832  CB  THR A 328     106.886 124.094  64.609  1.00 64.00           C  
ATOM   4833  OG1 THR A 328     105.727 124.805  64.159  1.00 64.00           O  
ATOM   4834  CG2 THR A 328     107.185 124.479  66.047  1.00 64.00           C  
ATOM   4835  H   THR A 328     109.249 123.257  65.050  1.00 64.00           H  
ATOM   4836  HA  THR A 328     107.884 124.015  62.717  1.00 64.00           H  
ATOM   4837  HB  THR A 328     106.684 123.024  64.560  1.00 64.00           H  
ATOM   4838  HG1 THR A 328     104.938 124.378  64.501  1.00 64.00           H  
ATOM   4839 1HG2 THR A 328     106.330 124.231  66.675  1.00 64.00           H  
ATOM   4840 2HG2 THR A 328     108.062 123.933  66.395  1.00 64.00           H  
ATOM   4841 3HG2 THR A 328     107.379 125.549  66.104  1.00 64.00           H  
ATOM   4842  N   GLN A 329     107.903 126.471  62.408  1.00 64.00           N  
ATOM   4843  CA  GLN A 329     108.175 127.872  62.100  1.00 64.00           C  
ATOM   4844  C   GLN A 329     107.870 128.788  63.277  1.00 64.00           C  
ATOM   4845  O   GLN A 329     108.713 129.591  63.689  1.00 64.00           O  
ATOM   4846  CB  GLN A 329     107.370 128.297  60.869  1.00 64.00           C  
ATOM   4847  CG  GLN A 329     107.434 129.786  60.571  1.00 64.00           C  
ATOM   4848  CD  GLN A 329     108.847 130.277  60.327  1.00 64.00           C  
ATOM   4849  OE1 GLN A 329     109.227 130.566  59.193  1.00 64.00           O  
ATOM   4850  NE2 GLN A 329     109.633 130.381  61.392  1.00 64.00           N  
ATOM   4851  H   GLN A 329     107.456 125.892  61.712  1.00 64.00           H  
ATOM   4852  HA  GLN A 329     109.238 127.978  61.883  1.00 64.00           H  
ATOM   4853 1HB  GLN A 329     107.735 127.761  59.993  1.00 64.00           H  
ATOM   4854 2HB  GLN A 329     106.324 128.025  61.007  1.00 64.00           H  
ATOM   4855 1HG  GLN A 329     106.845 129.993  59.677  1.00 64.00           H  
ATOM   4856 2HG  GLN A 329     107.028 130.334  61.421  1.00 64.00           H  
ATOM   4857 1HE2 GLN A 329     110.576 130.700  61.289  1.00 64.00           H  
ATOM   4858 2HE2 GLN A 329     109.284 130.141  62.298  1.00 64.00           H  
ATOM   4859  N   LYS A 330     106.661 128.680  63.831  1.00 64.00           N  
ATOM   4860  CA  LYS A 330     106.288 129.502  64.976  1.00 64.00           C  
ATOM   4861  C   LYS A 330     107.359 129.450  66.057  1.00 64.00           C  
ATOM   4862  O   LYS A 330     107.936 130.476  66.435  1.00 64.00           O  
ATOM   4863  CB  LYS A 330     104.939 129.042  65.533  1.00 64.00           C  
ATOM   4864  CG  LYS A 330     104.757 129.337  67.013  1.00 64.00           C  
ATOM   4865  CD  LYS A 330     103.789 128.362  67.659  1.00 64.00           C  
ATOM   4866  CE  LYS A 330     103.878 128.420  69.176  1.00 64.00           C  
ATOM   4867  NZ  LYS A 330     103.107 127.323  69.822  1.00 64.00           N  
ATOM   4868  H   LYS A 330     105.991 128.023  63.458  1.00 64.00           H  
ATOM   4869  HA  LYS A 330     106.199 130.537  64.644  1.00 64.00           H  
ATOM   4870 1HB  LYS A 330     104.133 129.532  64.986  1.00 64.00           H  
ATOM   4871 2HB  LYS A 330     104.831 127.968  65.383  1.00 64.00           H  
ATOM   4872 1HG  LYS A 330     105.721 129.266  67.519  1.00 64.00           H  
ATOM   4873 2HG  LYS A 330     104.375 130.350  67.138  1.00 64.00           H  
ATOM   4874 1HD  LYS A 330     102.770 128.603  67.353  1.00 64.00           H  
ATOM   4875 2HD  LYS A 330     104.019 127.349  67.329  1.00 64.00           H  
ATOM   4876 1HE  LYS A 330     104.920 128.344  69.482  1.00 64.00           H  
ATOM   4877 2HE  LYS A 330     103.489 129.376  69.527  1.00 64.00           H  
ATOM   4878 1HZ  LYS A 330     103.192 127.397  70.826  1.00 64.00           H  
ATOM   4879 2HZ  LYS A 330     102.134 127.395  69.560  1.00 64.00           H  
ATOM   4880 3HZ  LYS A 330     103.472 126.431  69.519  1.00 64.00           H  
ATOM   4881  N   GLU A 331     107.646 128.248  66.558  1.00 64.00           N  
ATOM   4882  CA  GLU A 331     108.615 128.098  67.636  1.00 64.00           C  
ATOM   4883  C   GLU A 331     109.969 128.696  67.290  1.00 64.00           C  
ATOM   4884  O   GLU A 331     110.774 128.946  68.194  1.00 64.00           O  
ATOM   4885  CB  GLU A 331     108.769 126.617  67.988  1.00 64.00           C  
ATOM   4886  CG  GLU A 331     109.728 126.340  69.127  1.00 64.00           C  
ATOM   4887  CD  GLU A 331     111.146 126.129  68.646  1.00 64.00           C  
ATOM   4888  OE1 GLU A 331     111.320 125.669  67.500  1.00 64.00           O  
ATOM   4889  OE2 GLU A 331     112.086 126.427  69.410  1.00 64.00           O  
ATOM   4890  H   GLU A 331     107.189 127.426  66.190  1.00 64.00           H  
ATOM   4891  HA  GLU A 331     108.246 128.635  68.510  1.00 64.00           H  
ATOM   4892 1HB  GLU A 331     107.798 126.205  68.262  1.00 64.00           H  
ATOM   4893 2HB  GLU A 331     109.122 126.070  67.114  1.00 64.00           H  
ATOM   4894 1HG  GLU A 331     109.707 127.182  69.819  1.00 64.00           H  
ATOM   4895 2HG  GLU A 331     109.391 125.455  69.665  1.00 64.00           H  
ATOM   4896  N   ARG A 332     110.243 128.936  66.008  1.00 64.00           N  
ATOM   4897  CA  ARG A 332     111.533 129.503  65.635  1.00 64.00           C  
ATOM   4898  C   ARG A 332     111.612 130.980  65.992  1.00 64.00           C  
ATOM   4899  O   ARG A 332     112.671 131.469  66.402  1.00 64.00           O  
ATOM   4900  CB  ARG A 332     111.785 129.300  64.142  1.00 64.00           C  
ATOM   4901  CG  ARG A 332     113.251 129.130  63.785  1.00 64.00           C  
ATOM   4902  CD  ARG A 332     113.459 129.168  62.283  1.00 64.00           C  
ATOM   4903  NE  ARG A 332     112.548 128.271  61.580  1.00 64.00           N  
ATOM   4904  CZ  ARG A 332     112.936 127.207  60.885  1.00 64.00           C  
ATOM   4905  NH1 ARG A 332     112.037 126.448  60.275  1.00 64.00           N  
ATOM   4906  NH2 ARG A 332     114.223 126.905  60.796  1.00 64.00           N  
ATOM   4907  H   ARG A 332     109.569 128.731  65.285  1.00 64.00           H  
ATOM   4908  HA  ARG A 332     112.313 128.988  66.196  1.00 64.00           H  
ATOM   4909 1HB  ARG A 332     111.248 128.417  63.799  1.00 64.00           H  
ATOM   4910 2HB  ARG A 332     111.397 130.155  63.588  1.00 64.00           H  
ATOM   4911 1HG  ARG A 332     113.831 129.935  64.236  1.00 64.00           H  
ATOM   4912 2HG  ARG A 332     113.609 128.171  64.161  1.00 64.00           H  
ATOM   4913 1HD  ARG A 332     113.288 130.180  61.918  1.00 64.00           H  
ATOM   4914 2HD  ARG A 332     114.480 128.866  62.050  1.00 64.00           H  
ATOM   4915  HE  ARG A 332     111.559 128.475  61.627  1.00 64.00           H  
ATOM   4916 1HH1 ARG A 332     111.056 126.678  60.338  1.00 64.00           H  
ATOM   4917 2HH1 ARG A 332     112.333 125.640  59.747  1.00 64.00           H  
ATOM   4918 1HH2 ARG A 332     114.911 127.484  61.257  1.00 64.00           H  
ATOM   4919 2HH2 ARG A 332     114.516 126.097  60.268  1.00 64.00           H  
ATOM   4920  N   GLU A 333     110.502 131.704  65.854  1.00 64.00           N  
ATOM   4921  CA  GLU A 333     110.476 133.152  66.023  1.00 64.00           C  
ATOM   4922  C   GLU A 333     110.149 133.578  67.448  1.00 64.00           C  
ATOM   4923  O   GLU A 333     109.615 134.675  67.653  1.00 64.00           O  
ATOM   4924  CB  GLU A 333     109.476 133.768  65.046  1.00 64.00           C  
ATOM   4925  CG  GLU A 333     108.033 133.380  65.330  1.00 64.00           C
[truncated: 1,643,292 more chars]
