# Supplementary material for: Automatic and accurate ligand structure determination guided by cryo-electron microscopy maps
Source: Nat Commun. 2023 Mar 1;14:1164. doi: 10.1038/s41467-023-36732-5 (PMC9976687; doi:10.1038/s41467-023-36732-5)
Supplement: Supplementary file 4 — Supplementary Data 1 [file 41467_2023_36732_MOESM4_ESM.zip › muenks_etal_figure_structures/5D_7ckz_G4C_dock.pdb]

HEADER                                            26-OCT-21   XXXX              
EXPDTA    THEORETICAL MODEL                                                     
REMARK 220                                                                      
REMARK 220 EXPERIMENTAL DETAILS                                                 
REMARK 220  EXPERIMENT TYPE                : THEORETICAL MODELLING              
REMARK 220  DATE OF DATA COLLECTION        : 26-OCT-21                          
REMARK 220                                                                      
REMARK 220 REMARK: MODEL GENERATED BY ROSETTA                                   
REMARK 220  VERSION 2020.28.post.dev+400.amuenks.metaldock.930fc6117f1          
HETNAM     G4C X   1  G4C                                                       
SSBOND     CYS N   22    CYS N   96                                       2.03  
SSBOND     CYS R   96    CYS R  186                                       2.02  
SSBOND     CYS N   99    CYS N  107                                       2.03  
SSBOND     CYS R  298    CYS R  307                                       2.03  
ATOM      1  N   ASP A  11     -32.241  26.906  10.908  1.00 38.44           N  
ATOM      2  CA  ASP A  11     -33.434  26.466  10.194  1.00 38.44           C  
ATOM      3  C   ASP A  11     -33.112  25.302   9.261  1.00 38.44           C  
ATOM      4  O   ASP A  11     -32.444  24.346   9.655  1.00 38.44           O  
ATOM      5  CB  ASP A  11     -34.038  27.622   9.393  1.00 38.44           C  
ATOM      6  CG  ASP A  11     -34.661  28.694  10.276  1.00 38.44           C  
ATOM      7  OD1 ASP A  11     -35.345  28.344  11.209  1.00 38.44           O  
ATOM      8  OD2 ASP A  11     -34.447  29.853  10.011  1.00 38.44           O  
ATOM      9 1H   ASP A  11     -32.475  27.668  11.512  1.00 38.44           H  
ATOM     10 2H   ASP A  11     -31.879  26.149  11.452  1.00 38.44           H  
ATOM     11 3H   ASP A  11     -31.549  27.204  10.250  1.00 38.44           H  
ATOM     12  HA  ASP A  11     -34.164  26.116  10.924  1.00 38.44           H  
ATOM     13 1HB  ASP A  11     -33.264  28.082   8.778  1.00 38.44           H  
ATOM     14 2HB  ASP A  11     -34.804  27.237   8.719  1.00 38.44           H  
ATOM     15  N   GLN A  12     -33.593  25.390   8.020  1.00 38.44           N  
ATOM     16  CA  GLN A  12     -33.325  24.341   7.043  1.00 38.44           C  
ATOM     17  C   GLN A  12     -31.894  24.421   6.527  1.00 38.44           C  
ATOM     18  O   GLN A  12     -31.180  23.412   6.492  1.00 38.44           O  
ATOM     19  CB  GLN A  12     -34.308  24.434   5.873  1.00 38.44           C  
ATOM     20  CG  GLN A  12     -35.742  24.090   6.236  1.00 38.44           C  
ATOM     21  CD  GLN A  12     -36.460  25.241   6.916  1.00 38.44           C  
ATOM     22  OE1 GLN A  12     -35.990  26.382   6.895  1.00 38.44           O  
ATOM     23  NE2 GLN A  12     -37.604  24.948   7.523  1.00 38.44           N  
ATOM     24  H   GLN A  12     -34.149  26.187   7.746  1.00 38.44           H  
ATOM     25  HA  GLN A  12     -33.444  23.374   7.532  1.00 38.44           H  
ATOM     26 1HB  GLN A  12     -34.297  25.446   5.468  1.00 38.44           H  
ATOM     27 2HB  GLN A  12     -33.992  23.760   5.077  1.00 38.44           H  
ATOM     28 1HG  GLN A  12     -36.286  23.837   5.326  1.00 38.44           H  
ATOM     29 2HG  GLN A  12     -35.739  23.239   6.918  1.00 38.44           H  
ATOM     30 1HE2 GLN A  12     -38.123  25.667   7.988  1.00 38.44           H  
ATOM     31 2HE2 GLN A  12     -37.949  24.009   7.515  1.00 38.44           H  
ATOM     32  N   ARG A  13     -31.459  25.615   6.114  1.00 38.44           N  
ATOM     33  CA  ARG A  13     -30.085  25.836   5.680  1.00 38.44           C  
ATOM     34  C   ARG A  13     -29.475  27.066   6.345  1.00 38.44           C  
ATOM     35  O   ARG A  13     -28.402  27.518   5.933  1.00 38.44           O  
ATOM     36  CB  ARG A  13     -30.009  25.964   4.156  1.00 38.44           C  
ATOM     37  CG  ARG A  13     -30.120  24.639   3.419  1.00 38.44           C  
ATOM     38  CD  ARG A  13     -30.727  24.820   2.037  1.00 38.44           C  
ATOM     39  NE  ARG A  13     -32.180  24.951   2.089  1.00 38.44           N  
ATOM     40  CZ  ARG A  13     -32.829  26.106   2.001  1.00 38.44           C  
ATOM     41  NH1 ARG A  13     -34.154  26.131   2.059  1.00 38.44           N  
ATOM     42  NH2 ARG A  13     -32.155  27.239   1.852  1.00 38.44           N  
ATOM     43  H   ARG A  13     -32.109  26.388   6.104  1.00 38.44           H  
ATOM     44  HA  ARG A  13     -29.484  24.979   5.985  1.00 38.44           H  
ATOM     45 1HB  ARG A  13     -30.809  26.614   3.805  1.00 38.44           H  
ATOM     46 2HB  ARG A  13     -29.063  26.429   3.877  1.00 38.44           H  
ATOM     47 1HG  ARG A  13     -29.128  24.202   3.305  1.00 38.44           H  
ATOM     48 2HG  ARG A  13     -30.754  23.958   3.988  1.00 38.44           H  
ATOM     49 1HD  ARG A  13     -30.321  25.720   1.577  1.00 38.44           H  
ATOM     50 2HD  ARG A  13     -30.486  23.956   1.418  1.00 38.44           H  
ATOM     51  HE  ARG A  13     -32.725  24.106   2.199  1.00 38.44           H  
ATOM     52 1HH1 ARG A  13     -34.671  25.270   2.170  1.00 38.44           H  
ATOM     53 2HH1 ARG A  13     -34.646  27.010   1.992  1.00 38.44           H  
ATOM     54 1HH2 ARG A  13     -31.145  27.224   1.805  1.00 38.44           H  
ATOM     55 2HH2 ARG A  13     -32.650  28.116   1.785  1.00 38.44           H  
ATOM     56  N   ASN A  14     -30.137  27.616   7.362  1.00 38.44           N  
ATOM     57  CA  ASN A  14     -29.607  28.761   8.096  1.00 38.44           C  
ATOM     58  C   ASN A  14     -28.641  28.310   9.187  1.00 38.44           C  
ATOM     59  O   ASN A  14     -27.505  28.790   9.259  1.00 38.44           O  
ATOM     60  CB  ASN A  14     -30.735  29.587   8.687  1.00 38.44           C  
ATOM     61  CG  ASN A  14     -31.501  30.350   7.642  1.00 38.44           C  
ATOM     62  OD1 ASN A  14     -30.972  30.660   6.569  1.00 38.44           O  
ATOM     63  ND2 ASN A  14     -32.739  30.658   7.935  1.00 38.44           N  
ATOM     64  H   ASN A  14     -31.030  27.229   7.632  1.00 38.44           H  
ATOM     65  HA  ASN A  14     -29.048  29.390   7.401  1.00 38.44           H  
ATOM     66 1HB  ASN A  14     -31.424  28.932   9.221  1.00 38.44           H  
ATOM     67 2HB  ASN A  14     -30.328  30.294   9.410  1.00 38.44           H  
ATOM     68 1HD2 ASN A  14     -33.297  31.165   7.277  1.00 38.44           H  
ATOM     69 2HD2 ASN A  14     -33.127  30.387   8.815  1.00 38.44           H  
ATOM     70  N   GLU A  15     -29.081  27.388  10.042  1.00 38.44           N  
ATOM     71  CA  GLU A  15     -28.206  26.804  11.048  1.00 38.44           C  
ATOM     72  C   GLU A  15     -27.544  25.518  10.578  1.00 38.44           C  
ATOM     73  O   GLU A  15     -26.479  25.165  11.094  1.00 38.44           O  
ATOM     74  CB  GLU A  15     -28.982  26.535  12.341  1.00 38.44           C  
ATOM     75  CG  GLU A  15     -29.564  27.780  12.992  1.00 38.44           C  
ATOM     76  CD  GLU A  15     -28.665  28.348  14.075  1.00 38.44           C  
ATOM     77  OE1 GLU A  15     -29.194  28.959  15.028  1.00 38.44           O  
ATOM     78  OE2 GLU A  15     -27.431  28.184  13.975  1.00 38.44           O  
ATOM     79  H   GLU A  15     -30.044  27.086   9.992  1.00 38.44           H  
ATOM     80  HA  GLU A  15     -27.405  27.512  11.263  1.00 38.44           H  
ATOM     81 1HB  GLU A  15     -29.804  25.848  12.136  1.00 38.44           H  
ATOM     82 2HB  GLU A  15     -28.326  26.053  13.066  1.00 38.44           H  
ATOM     83 1HG  GLU A  15     -29.719  28.539  12.226  1.00 38.44           H  
ATOM     84 2HG  GLU A  15     -30.534  27.533  13.421  1.00 38.44           H  
ATOM     85  N   GLU A  16     -28.134  24.820   9.605  1.00 38.44           N  
ATOM     86  CA  GLU A  16     -27.520  23.597   9.097  1.00 38.44           C  
ATOM     87  C   GLU A  16     -26.259  23.907   8.300  1.00 38.44           C  
ATOM     88  O   GLU A  16     -25.195  23.328   8.551  1.00 38.44           O  
ATOM     89  CB  GLU A  16     -28.524  22.821   8.244  1.00 38.44           C  
ATOM     90  CG  GLU A  16     -27.924  21.639   7.494  1.00 38.44           C  
ATOM     91  CD  GLU A  16     -27.902  20.363   8.317  1.00 38.44           C  
ATOM     92  OE1 GLU A  16     -27.989  19.270   7.719  1.00 38.44           O  
ATOM     93  OE2 GLU A  16     -27.798  20.450   9.559  1.00 38.44           O  
ATOM     94  H   GLU A  16     -29.010  25.131   9.211  1.00 38.44           H  
ATOM     95  HA  GLU A  16     -27.227  22.979   9.946  1.00 38.44           H  
ATOM     96 1HB  GLU A  16     -29.326  22.444   8.879  1.00 38.44           H  
ATOM     97 2HB  GLU A  16     -28.974  23.491   7.511  1.00 38.44           H  
ATOM     98 1HG  GLU A  16     -28.506  21.463   6.589  1.00 38.44           H  
ATOM     99 2HG  GLU A  16     -26.907  21.890   7.196  1.00 38.44           H  
ATOM    100  N   LYS A  17     -26.355  24.824   7.333  1.00 38.44           N  
ATOM    101  CA  LYS A  17     -25.175  25.196   6.560  1.00 38.44           C  
ATOM    102  C   LYS A  17     -24.150  25.927   7.419  1.00 38.44           C  
ATOM    103  O   LYS A  17     -22.944  25.778   7.201  1.00 38.44           O  
ATOM    104  CB  LYS A  17     -25.576  26.057   5.359  1.00 38.44           C  
ATOM    105  CG  LYS A  17     -24.597  26.021   4.183  1.00 38.44           C  
ATOM    106  CD  LYS A  17     -24.200  24.605   3.775  1.00 38.44           C  
ATOM    107  CE  LYS A  17     -25.412  23.756   3.408  1.00 38.44           C  
ATOM    108  NZ  LYS A  17     -25.076  22.308   3.329  1.00 38.44           N  
ATOM    109  H   LYS A  17     -27.238  25.268   7.126  1.00 38.44           H  
ATOM    110  HA  LYS A  17     -24.699  24.285   6.195  1.00 38.44           H  
ATOM    111 1HB  LYS A  17     -26.549  25.733   4.988  1.00 38.44           H  
ATOM    112 2HB  LYS A  17     -25.675  27.096   5.673  1.00 38.44           H  
ATOM    113 1HG  LYS A  17     -25.049  26.507   3.318  1.00 38.44           H  
ATOM    114 2HG  LYS A  17     -23.690  26.562   4.448  1.00 38.44           H  
ATOM    115 1HD  LYS A  17     -23.530  24.648   2.915  1.00 38.44           H  
ATOM    116 2HD  LYS A  17     -23.674  24.123   4.599  1.00 38.44           H  
ATOM    117 1HE  LYS A  17     -26.192  23.895   4.155  1.00 38.44           H  
ATOM    118 2HE  LYS A  17     -25.803  24.078   2.443  1.00 38.44           H  
ATOM    119 1HZ  LYS A  17     -25.903  21.783   3.084  1.00 38.44           H  
ATOM    120 2HZ  LYS A  17     -24.365  22.165   2.625  1.00 38.44           H  
ATOM    121 3HZ  LYS A  17     -24.731  21.993   4.224  1.00 38.44           H  
ATOM    122  N   ALA A  18     -24.603  26.703   8.407  1.00 38.44           N  
ATOM    123  CA  ALA A  18     -23.666  27.354   9.318  1.00 38.44           C  
ATOM    124  C   ALA A  18     -22.930  26.330  10.174  1.00 38.44           C  
ATOM    125  O   ALA A  18     -21.721  26.457  10.404  1.00 38.44           O  
ATOM    126  CB  ALA A  18     -24.400  28.363  10.199  1.00 38.44           C  
ATOM    127  H   ALA A  18     -25.594  26.848   8.535  1.00 38.44           H  
ATOM    128  HA  ALA A  18     -22.923  27.881   8.720  1.00 38.44           H  
ATOM    129 1HB  ALA A  18     -23.690  28.841  10.874  1.00 38.44           H  
ATOM    130 2HB  ALA A  18     -24.870  29.120   9.571  1.00 38.44           H  
ATOM    131 3HB  ALA A  18     -25.163  27.850  10.781  1.00 38.44           H  
ATOM    132  N   GLN A  19     -23.641  25.306  10.650  1.00 38.44           N  
ATOM    133  CA  GLN A  19     -22.991  24.238  11.400  1.00 38.44           C  
ATOM    134  C   GLN A  19     -22.026  23.461  10.516  1.00 38.44           C  
ATOM    135  O   GLN A  19     -20.962  23.035  10.974  1.00 38.44           O  
ATOM    136  CB  GLN A  19     -24.042  23.305  12.001  1.00 38.44           C  
ATOM    137  CG  GLN A  19     -23.465  22.126  12.762  1.00 38.44           C  
ATOM    138  CD  GLN A  19     -24.536  21.196  13.292  1.00 38.44           C  
ATOM    139  OE1 GLN A  19     -25.553  21.640  13.825  1.00 38.44           O  
ATOM    140  NE2 GLN A  19     -24.316  19.897  13.142  1.00 38.44           N  
ATOM    141  H   GLN A  19     -24.638  25.262  10.495  1.00 38.44           H  
ATOM    142  HA  GLN A  19     -22.414  24.685  12.209  1.00 38.44           H  
ATOM    143 1HB  GLN A  19     -24.679  23.867  12.684  1.00 38.44           H  
ATOM    144 2HB  GLN A  19     -24.678  22.914  11.207  1.00 38.44           H  
ATOM    145 1HG  GLN A  19     -22.819  21.556  12.094  1.00 38.44           H  
ATOM    146 2HG  GLN A  19     -22.889  22.500  13.609  1.00 38.44           H  
ATOM    147 1HE2 GLN A  19     -24.989  19.234  13.473  1.00 38.44           H  
ATOM    148 2HE2 GLN A  19     -23.478  19.579  12.698  1.00 38.44           H  
ATOM    149  N   ARG A  20     -22.372  23.283   9.239  1.00 38.44           N  
ATOM    150  CA  ARG A  20     -21.463  22.603   8.322  1.00 38.44           C  
ATOM    151  C   ARG A  20     -20.211  23.436   8.068  1.00 38.44           C  
ATOM    152  O   ARG A  20     -19.106  22.892   7.971  1.00 38.44           O  
ATOM    153  CB  ARG A  20     -22.178  22.295   7.008  1.00 38.44           C  
ATOM    154  CG  ARG A  20     -21.530  21.186   6.203  1.00 38.44           C  
ATOM    155  CD  ARG A  20     -22.134  21.095   4.815  1.00 38.44           C  
ATOM    156  NE  ARG A  20     -21.637  22.158   3.948  1.00 38.44           N  
ATOM    157  CZ  ARG A  20     -20.564  22.043   3.173  1.00 38.44           C  
ATOM    158  NH1 ARG A  20     -19.877  20.909   3.157  1.00 38.44           N  
ATOM    159  NH2 ARG A  20     -20.177  23.059   2.415  1.00 38.44           N  
ATOM    160  H   ARG A  20     -23.261  23.615   8.894  1.00 38.44           H  
ATOM    161  HA  ARG A  20     -21.148  21.665   8.780  1.00 38.44           H  
ATOM    162 1HB  ARG A  20     -23.208  22.008   7.213  1.00 38.44           H  
ATOM    163 2HB  ARG A  20     -22.205  23.192   6.390  1.00 38.44           H  
ATOM    164 1HG  ARG A  20     -20.462  21.383   6.106  1.00 38.44           H  
ATOM    165 2HG  ARG A  20     -21.679  20.233   6.711  1.00 38.44           H  
ATOM    166 1HD  ARG A  20     -21.876  20.135   4.368  1.00 38.44           H  
ATOM    167 2HD  ARG A  20     -23.218  21.183   4.883  1.00 38.44           H  
ATOM    168  HE  ARG A  20     -22.143  23.033   3.940  1.00 38.44           H  
ATOM    169 1HH1 ARG A  20     -20.170  20.133   3.734  1.00 38.44           H  
ATOM    170 2HH1 ARG A  20     -19.061  20.821   2.568  1.00 38.44           H  
ATOM    171 1HH2 ARG A  20     -20.699  23.925   2.425  1.00 38.44           H  
ATOM    172 2HH2 ARG A  20     -19.362  22.968   1.828  1.00 38.44           H  
ATOM    173  N   GLU A  21     -20.362  24.757   7.965  1.00 38.44           N  
ATOM    174  CA  GLU A  21     -19.200  25.626   7.796  1.00 38.44           C  
ATOM    175  C   GLU A  21     -18.326  25.624   9.044  1.00 38.44           C  
ATOM    176  O   GLU A  21     -17.092  25.638   8.949  1.00 38.44           O  
ATOM    177  CB  GLU A  21     -19.660  27.043   7.446  1.00 38.44           C  
ATOM    178  CG  GLU A  21     -18.550  27.986   6.995  1.00 38.44           C  
ATOM    179  CD  GLU A  21     -17.943  28.785   8.137  1.00 38.44           C  
ATOM    180  OE1 GLU A  21     -17.130  29.692   7.858  1.00 38.44           O  
ATOM    181  OE2 GLU A  21     -18.289  28.524   9.308  1.00 38.44           O  
ATOM    182  H   GLU A  21     -21.283  25.169   8.003  1.00 38.44           H  
ATOM    183  HA  GLU A  21     -18.593  25.237   6.977  1.00 38.44           H  
ATOM    184 1HB  GLU A  21     -20.399  26.998   6.646  1.00 38.44           H  
ATOM    185 2HB  GLU A  21     -20.143  27.494   8.313  1.00 38.44           H  
ATOM    186 1HG  GLU A  21     -17.762  27.402   6.520  1.00 38.44           H  
ATOM    187 2HG  GLU A  21     -18.952  28.674   6.253  1.00 38.44           H  
ATOM    188  N   ALA A  22     -18.948  25.609  10.226  1.00 38.44           N  
ATOM    189  CA  ALA A  22     -18.180  25.496  11.461  1.00 38.44           C  
ATOM    190  C   ALA A  22     -17.452  24.160  11.531  1.00 38.44           C  
ATOM    191  O   ALA A  22     -16.304  24.092  11.983  1.00 38.44           O  
ATOM    192  CB  ALA A  22     -19.097  25.675  12.671  1.00 38.44           C  
ATOM    193  H   ALA A  22     -19.955  25.676  10.277  1.00 38.44           H  
ATOM    194  HA  ALA A  22     -17.428  26.286  11.466  1.00 38.44           H  
ATOM    195 1HB  ALA A  22     -18.512  25.589  13.587  1.00 38.44           H  
ATOM    196 2HB  ALA A  22     -19.565  26.659  12.631  1.00 38.44           H  
ATOM    197 3HB  ALA A  22     -19.868  24.906  12.660  1.00 38.44           H  
ATOM    198  N   ASN A  23     -18.105  23.085  11.082  1.00 38.44           N  
ATOM    199  CA  ASN A  23     -17.452  21.782  11.031  1.00 38.44           C  
ATOM    200  C   ASN A  23     -16.286  21.791  10.052  1.00 38.44           C  
ATOM    201  O   ASN A  23     -15.255  21.165  10.306  1.00 38.44           O  
ATOM    202  CB  ASN A  23     -18.466  20.703  10.649  1.00 38.44           C  
ATOM    203  CG  ASN A  23     -17.847  19.320  10.565  1.00 38.44           C  
ATOM    204  OD1 ASN A  23     -16.852  19.030  11.230  1.00 38.44           O  
ATOM    205  ND2 ASN A  23     -18.434  18.459   9.744  1.00 38.44           N  
ATOM    206  H   ASN A  23     -19.063  23.168  10.772  1.00 38.44           H  
ATOM    207  HA  ASN A  23     -17.052  21.556  12.021  1.00 38.44           H  
ATOM    208 1HB  ASN A  23     -19.271  20.683  11.385  1.00 38.44           H  
ATOM    209 2HB  ASN A  23     -18.911  20.947   9.684  1.00 38.44           H  
ATOM    210 1HD2 ASN A  23     -18.070  17.532   9.647  1.00 38.44           H  
ATOM    211 2HD2 ASN A  23     -19.240  18.736   9.222  1.00 38.44           H  
ATOM    212  N   LYS A  24     -16.427  22.503   8.933  1.00 38.44           N  
ATOM    213  CA  LYS A  24     -15.330  22.600   7.974  1.00 38.44           C  
ATOM    214  C   LYS A  24     -14.157  23.382   8.553  1.00 38.44           C  
ATOM    215  O   LYS A  24     -12.995  23.009   8.354  1.00 38.44           O  
ATOM    216  CB  LYS A  24     -15.808  23.255   6.677  1.00 38.44           C  
ATOM    217  CG  LYS A  24     -14.752  23.329   5.583  1.00 38.44           C  
ATOM    218  CD  LYS A  24     -15.329  23.895   4.295  1.00 38.44           C  
ATOM    219  CE  LYS A  24     -14.273  23.977   3.202  1.00 38.44           C  
ATOM    220  NZ  LYS A  24     -14.824  24.530   1.935  1.00 38.44           N  
ATOM    221  H   LYS A  24     -17.295  22.982   8.738  1.00 38.44           H  
ATOM    222  HA  LYS A  24     -14.974  21.593   7.752  1.00 38.44           H  
ATOM    223 1HB  LYS A  24     -16.661  22.701   6.283  1.00 38.44           H  
ATOM    224 2HB  LYS A  24     -16.146  24.270   6.885  1.00 38.44           H  
ATOM    225 1HG  LYS A  24     -13.930  23.965   5.913  1.00 38.44           H  
ATOM    226 2HG  LYS A  24     -14.360  22.331   5.387  1.00 38.44           H  
ATOM    227 1HD  LYS A  24     -16.147  23.260   3.951  1.00 38.44           H  
ATOM    228 2HD  LYS A  24     -15.723  24.895   4.481  1.00 38.44           H  
ATOM    229 1HE  LYS A  24     -13.454  24.612   3.536  1.00 38.44           H  
ATOM    230 2HE  LYS A  24     -13.875  22.982   3.006  1.00 38.44           H  
ATOM    231 1HZ  LYS A  24     -14.094  24.567   1.238  1.00 38.44           H  
ATOM    232 2HZ  LYS A  24     -15.574  23.937   1.606  1.00 38.44           H  
ATOM    233 3HZ  LYS A  24     -15.179  25.461   2.100  1.00 38.44           H  
ATOM    234  N   LYS A  25     -14.440  24.472   9.269  1.00 38.44           N  
ATOM    235  CA  LYS A  25     -13.369  25.226   9.917  1.00 38.44           C  
ATOM    236  C   LYS A  25     -12.679  24.391  10.990  1.00 38.44           C  
ATOM    237  O   LYS A  25     -11.448  24.422  11.122  1.00 38.44           O  
ATOM    238  CB  LYS A  25     -13.924  26.519  10.515  1.00 38.44           C  
ATOM    239  CG  LYS A  25     -12.893  27.351  11.260  1.00 38.44           C  
ATOM    240  CD  LYS A  25     -13.525  28.587  11.879  1.00 38.44           C  
ATOM    241  CE  LYS A  25     -12.509  29.386  12.679  1.00 38.44           C  
ATOM    242  NZ  LYS A  25     -13.129  30.573  13.331  1.00 38.44           N  
ATOM    243  H   LYS A  25     -15.394  24.787   9.371  1.00 38.44           H  
ATOM    244  HA  LYS A  25     -12.620  25.479   9.166  1.00 38.44           H  
ATOM    245 1HB  LYS A  25     -14.345  27.136   9.721  1.00 38.44           H  
ATOM    246 2HB  LYS A  25     -14.731  26.282  11.208  1.00 38.44           H  
ATOM    247 1HG  LYS A  25     -12.442  26.749  12.050  1.00 38.44           H  
ATOM    248 2HG  LYS A  25     -12.108  27.661  10.570  1.00 38.44           H  
ATOM    249 1HD  LYS A  25     -13.934  29.220  11.091  1.00 38.44           H  
ATOM    250 2HD  LYS A  25     -14.339  28.288  12.539  1.00 38.44           H  
ATOM    251 1HE  LYS A  25     -12.070  28.751  13.447  1.00 38.44           H  
ATOM    252 2HE  LYS A  25     -11.711  29.724  12.019  1.00 38.44           H  
ATOM    253 1HZ  LYS A  25     -12.425  31.078  13.851  1.00 38.44           H  
ATOM    254 2HZ  LYS A  25     -13.524  31.178  12.625  1.00 38.44           H  
ATOM    255 3HZ  LYS A  25     -13.859  30.270  13.960  1.00 38.44           H  
ATOM    256  N   ILE A  26     -13.459  23.632  11.762  1.00 38.44           N  
ATOM    257  CA  ILE A  26     -12.883  22.755  12.776  1.00 38.44           C  
ATOM    258  C   ILE A  26     -12.051  21.661  12.119  1.00 38.44           C  
ATOM    259  O   ILE A  26     -10.994  21.276  12.629  1.00 38.44           O  
ATOM    260  CB  ILE A  26     -13.995  22.172  13.668  1.00 38.44           C  
ATOM    261  CG1 ILE A  26     -14.574  23.261  14.573  1.00 38.44           C  
ATOM    262  CG2 ILE A  26     -13.472  21.015  14.497  1.00 38.44           C  
ATOM    263  CD1 ILE A  26     -13.541  23.954  15.432  1.00 38.44           C  
ATOM    264  H   ILE A  26     -14.462  23.660  11.648  1.00 38.44           H  
ATOM    265  HA  ILE A  26     -12.207  23.342  13.397  1.00 38.44           H  
ATOM    266  HB  ILE A  26     -14.812  21.814  13.043  1.00 38.44           H  
ATOM    267 1HG1 ILE A  26     -15.072  24.014  13.963  1.00 38.44           H  
ATOM    268 2HG1 ILE A  26     -15.326  22.825  15.231  1.00 38.44           H  
ATOM    269 1HG2 ILE A  26     -14.275  20.621  15.119  1.00 38.44           H  
ATOM    270 2HG2 ILE A  26     -13.106  20.230  13.836  1.00 38.44           H  
ATOM    271 3HG2 ILE A  26     -12.658  21.362  15.133  1.00 38.44           H  
ATOM    272 1HD1 ILE A  26     -14.028  24.712  16.046  1.00 38.44           H  
ATOM    273 2HD1 ILE A  26     -13.054  23.222  16.077  1.00 38.44           H  
ATOM    274 3HD1 ILE A  26     -12.796  24.428  14.794  1.00 38.44           H  
ATOM    275  N   GLU A  27     -12.502  21.159  10.969  1.00 38.44           N  
ATOM    276  CA  GLU A  27     -11.737  20.153  10.241  1.00 38.44           C  
ATOM    277  C   GLU A  27     -10.427  20.730   9.725  1.00 38.44           C  
ATOM    278  O   GLU A  27      -9.396  20.052   9.744  1.00 38.44           O  
ATOM    279  CB  GLU A  27     -12.567  19.598   9.085  1.00 38.44           C  
ATOM    280  CG  GLU A  27     -13.442  18.414   9.453  1.00 38.44           C  
ATOM    281  CD  GLU A  27     -13.746  17.522   8.266  1.00 38.44           C  
ATOM    282  OE1 GLU A  27     -13.005  17.594   7.262  1.00 38.44           O  
ATOM    283  OE2 GLU A  27     -14.724  16.749   8.336  1.00 38.44           O  
ATOM    284  H   GLU A  27     -13.384  21.475  10.591  1.00 38.44           H  
ATOM    285  HA  GLU A  27     -11.497  19.338  10.925  1.00 38.44           H  
ATOM    286 1HB  GLU A  27     -13.214  20.382   8.692  1.00 38.44           H  
ATOM    287 2HB  GLU A  27     -11.904  19.286   8.278  1.00 38.44           H  
ATOM    288 1HG  GLU A  27     -12.936  17.825  10.218  1.00 38.44           H  
ATOM    289 2HG  GLU A  27     -14.375  18.783   9.876  1.00 38.44           H  
ATOM    290  N   LYS A  28     -10.449  21.980   9.262  1.00 38.44           N  
ATOM    291  CA  LYS A  28      -9.214  22.630   8.832  1.00 38.44           C  
ATOM    292  C   LYS A  28      -8.248  22.795   9.999  1.00 38.44           C  
ATOM    293  O   LYS A  28      -7.050  22.510   9.871  1.00 38.44           O  
ATOM    294  CB  LYS A  28      -9.528  23.984   8.195  1.00 38.44           C  
ATOM    295  CG  LYS A  28      -8.321  24.895   8.043  1.00 38.44           C  
ATOM    296  CD  LYS A  28      -8.618  26.056   7.108  1.00 38.44           C  
ATOM    297  CE  LYS A  28      -8.742  25.586   5.669  1.00 38.44           C  
ATOM    298  NZ  LYS A  28      -7.509  24.892   5.204  1.00 38.44           N  
ATOM    299  H   LYS A  28     -11.319  22.490   9.204  1.00 38.44           H  
ATOM    300  HA  LYS A  28      -8.729  21.995   8.089  1.00 38.44           H  
ATOM    301 1HB  LYS A  28      -9.960  23.829   7.206  1.00 38.44           H  
ATOM    302 2HB  LYS A  28     -10.270  24.507   8.798  1.00 38.44           H  
ATOM    303 1HG  LYS A  28      -8.038  25.290   9.019  1.00 38.44           H  
ATOM    304 2HG  LYS A  28      -7.483  24.325   7.644  1.00 38.44           H  
ATOM    305 1HD  LYS A  28      -9.551  26.536   7.408  1.00 38.44           H  
ATOM    306 2HD  LYS A  28      -7.815  26.790   7.173  1.00 38.44           H  
ATOM    307 1HE  LYS A  28      -9.585  24.902   5.581  1.00 38.44           H  
ATOM    308 2HE  LYS A  28      -8.928  26.443   5.021  1.00 38.44           H  
ATOM    309 1HZ  LYS A  28      -7.630  24.596   4.246  1.00 38.44           H  
ATOM    310 2HZ  LYS A  28      -6.723  25.524   5.264  1.00 38.44           H  
ATOM    311 3HZ  LYS A  28      -7.337  24.085   5.786  1.00 38.44           H  
ATOM    312  N   GLN A  29      -8.754  23.247  11.149  1.00 38.44           N  
ATOM    313  CA  GLN A  29      -7.900  23.382  12.327  1.00 38.44           C  
ATOM    314  C   GLN A  29      -7.352  22.031  12.771  1.00 38.44           C  
ATOM    315  O   GLN A  29      -6.192  21.927  13.187  1.00 38.44           O  
ATOM    316  CB  GLN A  29      -8.674  24.048  13.465  1.00 38.44           C  
ATOM    317  CG  GLN A  29      -8.335  25.516  13.673  1.00 38.44           C  
ATOM    318  CD  GLN A  29      -6.965  25.716  14.294  1.00 38.44           C  
ATOM    319  OE1 GLN A  29      -6.378  24.785  14.845  1.00 38.44           O  
ATOM    320  NE2 GLN A  29      -6.450  26.937  14.208  1.00 38.44           N  
ATOM    321  H   GLN A  29      -9.729  23.500  11.217  1.00 38.44           H  
ATOM    322  HA  GLN A  29      -7.048  24.010  12.067  1.00 38.44           H  
ATOM    323 1HB  GLN A  29      -9.744  23.974  13.270  1.00 38.44           H  
ATOM    324 2HB  GLN A  29      -8.474  23.521  14.398  1.00 38.44           H  
ATOM    325 1HG  GLN A  29      -8.348  26.022  12.707  1.00 38.44           H  
ATOM    326 2HG  GLN A  29      -9.077  25.959  14.337  1.00 38.44           H  
ATOM    327 1HE2 GLN A  29      -5.549  27.129  14.599  1.00 38.44           H  
ATOM    328 2HE2 GLN A  29      -6.962  27.665  13.752  1.00 38.44           H  
ATOM    329  N   LEU A  30      -8.163  20.977  12.665  1.00 38.44           N  
ATOM    330  CA  LEU A  30      -7.724  19.657  13.100  1.00 38.44           C  
ATOM    331  C   LEU A  30      -6.709  19.065  12.132  1.00 38.44           C  
ATOM    332  O   LEU A  30      -5.787  18.362  12.551  1.00 38.44           O  
ATOM    333  CB  LEU A  30      -8.928  18.731  13.257  1.00 38.44           C  
ATOM    334  CG  LEU A  30      -9.746  18.956  14.530  1.00 38.44           C  
ATOM    335  CD1 LEU A  30     -11.025  18.142  14.498  1.00 38.44           C  
ATOM    336  CD2 LEU A  30      -8.920  18.615  15.758  1.00 38.44           C  
ATOM    337  H   LEU A  30      -9.091  21.085  12.281  1.00 38.44           H  
ATOM    338  HA  LEU A  30      -7.229  19.758  14.065  1.00 38.44           H  
ATOM    339 1HB  LEU A  30      -9.586  18.869  12.401  1.00 38.44           H  
ATOM    340 2HB  LEU A  30      -8.576  17.700  13.256  1.00 38.44           H  
ATOM    341  HG  LEU A  30     -10.051  20.001  14.587  1.00 38.44           H  
ATOM    342 1HD1 LEU A  30     -11.591  18.318  15.413  1.00 38.44           H  
ATOM    343 2HD1 LEU A  30     -11.625  18.441  13.638  1.00 38.44           H  
ATOM    344 3HD1 LEU A  30     -10.780  17.083  14.421  1.00 38.44           H  
ATOM    345 1HD2 LEU A  30      -9.516  18.781  16.656  1.00 38.44           H  
ATOM    346 2HD2 LEU A  30      -8.616  17.569  15.713  1.00 38.44           H  
ATOM    347 3HD2 LEU A  30      -8.034  19.249  15.788  1.00 38.44           H  
ATOM    348  N   GLN A  31      -6.849  19.347  10.835  1.00 38.44           N  
ATOM    349  CA  GLN A  31      -5.830  18.925   9.882  1.00 38.44           C  
ATOM    350  C   GLN A  31      -4.536  19.703  10.072  1.00 38.44           C  
ATOM    351  O   GLN A  31      -3.448  19.155   9.865  1.00 38.44           O  
ATOM    352  CB  GLN A  31      -6.340  19.084   8.449  1.00 38.44           C  
ATOM    353  CG  GLN A  31      -7.496  18.163   8.081  1.00 38.44           C  
ATOM    354  CD  GLN A  31      -7.077  16.711   7.955  1.00 38.44           C  
ATOM    355  OE1 GLN A  31      -6.846  16.029   8.953  1.00 38.44           O  
ATOM    356  NE2 GLN A  31      -6.976  16.230   6.721  1.00 38.44           N  
ATOM    357  H   GLN A  31      -7.657  19.853  10.500  1.00 38.44           H  
ATOM    358  HA  GLN A  31      -5.607  17.873  10.058  1.00 38.44           H  
ATOM    359 1HB  GLN A  31      -6.670  20.111   8.292  1.00 38.44           H  
ATOM    360 2HB  GLN A  31      -5.526  18.892   7.750  1.00 38.44           H  
ATOM    361 1HG  GLN A  31      -8.260  18.228   8.856  1.00 38.44           H  
ATOM    362 2HG  GLN A  31      -7.908  18.480   7.123  1.00 38.44           H  
ATOM    363 1HE2 GLN A  31      -6.703  15.278   6.575  1.00 38.44           H  
ATOM    364 2HE2 GLN A  31      -7.172  16.819   5.937  1.00 38.44           H  
ATOM    365  N   LYS A  32      -4.631  20.977  10.461  1.00 38.44           N  
ATOM    366  CA  LYS A  32      -3.425  21.741  10.766  1.00 38.44           C  
ATOM    367  C   LYS A  32      -2.742  21.213  12.022  1.00 38.44           C  
ATOM    368  O   LYS A  32      -1.508  21.187  12.100  1.00 38.44           O  
ATOM    369  CB  LYS A  32      -3.765  23.223  10.922  1.00 38.44           C  
ATOM    370  CG  LYS A  32      -2.549  24.136  10.947  1.00 38.44           C  
ATOM    371  CD  LYS A  32      -2.943  25.586  11.181  1.00 38.44           C  
ATOM    372  CE  LYS A  32      -4.047  26.024  10.233  1.00 38.44           C  
ATOM    373  NZ  LYS A  32      -3.630  25.913   8.807  1.00 38.44           N  
ATOM    374  H   LYS A  32      -5.532  21.425  10.548  1.00 38.44           H  
ATOM    375  HA  LYS A  32      -2.724  21.627   9.938  1.00 38.44           H  
ATOM    376 1HB  LYS A  32      -4.408  23.537  10.099  1.00 38.44           H  
ATOM    377 2HB  LYS A  32      -4.321  23.373  11.848  1.00 38.44           H  
ATOM    378 1HG  LYS A  32      -1.874  23.821  11.744  1.00 38.44           H  
ATOM    379 2HG  LYS A  32      -2.020  24.064   9.997  1.00 38.44           H  
ATOM    380 1HD  LYS A  32      -3.290  25.708  12.208  1.00 38.44           H  
ATOM    381 2HD  LYS A  32      -2.075  26.228  11.031  1.00 38.44           H  
ATOM    382 1HE  LYS A  32      -4.929  25.405  10.391  1.00 38.44           H  
ATOM    383 2HE  LYS A  32      -4.315  27.060  10.441  1.00 38.44           H  
ATOM    384 1HZ  LYS A  32      -4.388  26.212   8.210  1.00 38.44           H  
ATOM    385 2HZ  LYS A  32      -2.822  26.499   8.645  1.00 38.44           H  
ATOM    386 3HZ  LYS A  32      -3.397  24.953   8.598  1.00 38.44           H  
ATOM    387  N   ASP A  33      -3.526  20.787  13.013  1.00 38.44           N  
ATOM    388  CA  ASP A  33      -2.948  20.259  14.244  1.00 38.44           C  
ATOM    389  C   ASP A  33      -2.468  18.821  14.088  1.00 38.44           C  
ATOM    390  O   ASP A  33      -1.582  18.388  14.829  1.00 38.44           O  
ATOM    391  CB  ASP A  33      -3.960  20.354  15.387  1.00 38.44           C  
ATOM    392  CG  ASP A  33      -3.728  21.564  16.271  1.00 38.44           C  
ATOM    393  OD1 ASP A  33      -2.657  22.194  16.147  1.00 38.44           O  
ATOM    394  OD2 ASP A  33      -4.614  21.883  17.090  1.00 38.44           O  
ATOM    395  H   ASP A  33      -4.531  20.827  12.919  1.00 38.44           H  
ATOM    396  HA  ASP A  33      -2.073  20.857  14.500  1.00 38.44           H  
ATOM    397 1HB  ASP A  33      -4.969  20.406  14.977  1.00 38.44           H  
ATOM    398 2HB  ASP A  33      -3.902  19.454  16.000  1.00 38.44           H  
ATOM    399  N   LYS A  34      -3.029  18.070  13.140  1.00 38.44           N  
ATOM    400  CA  LYS A  34      -2.567  16.706  12.913  1.00 38.44           C  
ATOM    401  C   LYS A  34      -1.160  16.687  12.338  1.00 38.44           C  
ATOM    402  O   LYS A  34      -0.393  15.757  12.611  1.00 38.44           O  
ATOM    403  CB  LYS A  34      -3.533  15.971  11.985  1.00 38.44           C  
ATOM    404  CG  LYS A  34      -3.394  14.460  12.018  1.00 38.44           C  
ATOM    405  CD  LYS A  34      -4.522  13.787  11.254  1.00 38.44           C  
ATOM    406  CE  LYS A  34      -4.405  14.041   9.762  1.00 38.44           C  
ATOM    407  NZ  LYS A  34      -5.472  13.337   8.998  1.00 38.44           N  
ATOM    408  H   LYS A  34      -3.778  18.437  12.570  1.00 38.44           H  
ATOM    409  HA  LYS A  34      -2.537  16.187  13.872  1.00 38.44           H  
ATOM    410 1HB  LYS A  34      -4.559  16.222  12.255  1.00 38.44           H  
ATOM    411 2HB  LYS A  34      -3.375  16.302  10.959  1.00 38.44           H  
ATOM    412 1HG  LYS A  34      -2.441  14.172  11.572  1.00 38.44           H  
ATOM    413 2HG  LYS A  34      -3.410  14.116  13.052  1.00 38.44           H  
ATOM    414 1HD  LYS A  34      -4.494  12.712  11.435  1.00 38.44           H  
ATOM    415 2HD  LYS A  34      -5.479  14.172  11.605  1.00 38.44           H  
ATOM    416 1HE  LYS A  34      -4.478  15.110   9.568  1.00 38.44           H  
ATOM    417 2HE  LYS A  34      -3.433  13.696   9.409  1.00 38.44           H  
ATOM    418 1HZ  LYS A  34      -5.363  13.528   8.012  1.00 38.44           H  
ATOM    419 2HZ  LYS A  34      -5.401  12.342   9.158  1.00 38.44           H  
ATOM    420 3HZ  LYS A  34      -6.377  13.663   9.305  1.00 38.44           H  
ATOM    421  N   GLN A  35      -0.805  17.701  11.547  1.00 38.44           N  
ATOM    422  CA  GLN A  35       0.556  17.804  11.035  1.00 38.44           C  
ATOM    423  C   GLN A  35       1.561  17.894  12.176  1.00 38.44           C  
ATOM    424  O   GLN A  35       2.583  17.201  12.175  1.00 38.44           O  
ATOM    425  CB  GLN A  35       0.695  19.021  10.117  1.00 38.44           C  
ATOM    426  CG  GLN A  35      -0.035  18.887   8.791  1.00 38.44           C  
ATOM    427  CD  GLN A  35       0.054  20.147   7.952  1.00 38.44           C  
ATOM    428  OE1 GLN A  35       0.691  21.129   8.345  1.00 38.44           O  
ATOM    429  NE2 GLN A  35      -0.585  20.128   6.788  1.00 38.44           N  
ATOM    430  H   GLN A  35      -1.480  18.409  11.296  1.00 38.44           H  
ATOM    431  HA  GLN A  35       0.781  16.902  10.466  1.00 38.44           H  
ATOM    432 1HB  GLN A  35       0.310  19.906  10.624  1.00 38.44           H  
ATOM    433 2HB  GLN A  35       1.749  19.199   9.905  1.00 38.44           H  
ATOM    434 1HG  GLN A  35       0.409  18.068   8.225  1.00 38.44           H  
ATOM    435 2HG  GLN A  35      -1.087  18.679   8.986  1.00 38.44           H  
ATOM    436 1HE2 GLN A  35      -0.563  20.931   6.191  1.00 38.44           H  
ATOM    437 2HE2 GLN A  35      -1.090  19.312   6.507  1.00 38.44           H  
ATOM    438  N   VAL A  36       1.275  18.732  13.177  1.00 38.44           N  
ATOM    439  CA  VAL A  36       2.205  18.869  14.293  1.00 38.44           C  
ATOM    440  C   VAL A  36       2.079  17.691  15.252  1.00 38.44           C  
ATOM    441  O   VAL A  36       3.036  17.358  15.960  1.00 38.44           O  
ATOM    442  CB  VAL A  36       1.997  20.219  15.011  1.00 38.44           C  
ATOM    443  CG1 VAL A  36       0.732  20.206  15.850  1.00 38.44           C  
ATOM    444  CG2 VAL A  36       3.210  20.561  15.866  1.00 38.44           C  
ATOM    445  H   VAL A  36       0.424  19.275  13.177  1.00 38.44           H  
ATOM    446  HA  VAL A  36       3.222  18.837  13.902  1.00 38.44           H  
ATOM    447  HB  VAL A  36       1.854  20.999  14.263  1.00 38.44           H  
ATOM    448 1HG1 VAL A  36       0.613  21.171  16.343  1.00 38.44           H  
ATOM    449 2HG1 VAL A  36      -0.128  20.018  15.208  1.00 38.44           H  
ATOM    450 3HG1 VAL A  36       0.803  19.421  16.603  1.00 38.44           H  
ATOM    451 1HG2 VAL A  36       3.046  21.516  16.364  1.00 38.44           H  
ATOM    452 2HG2 VAL A  36       3.359  19.782  16.614  1.00 38.44           H  
ATOM    453 3HG2 VAL A  36       4.094  20.630  15.232  1.00 38.44           H  
ATOM    454  N   TYR A  37       0.918  17.032  15.289  1.00 38.44           N  
ATOM    455  CA  TYR A  37       0.759  15.866  16.153  1.00 38.44           C  
ATOM    456  C   TYR A  37       1.581  14.691  15.639  1.00 38.44           C  
ATOM    457  O   TYR A  37       2.247  13.999  16.416  1.00 38.44           O  
ATOM    458  CB  TYR A  37      -0.719  15.487  16.265  1.00 38.44           C  
ATOM    459  CG  TYR A  37      -0.959  14.115  16.859  1.00 38.44           C  
ATOM    460  CD1 TYR A  37      -0.935  13.919  18.234  1.00 38.44           C  
ATOM    461  CD2 TYR A  37      -1.217  13.018  16.047  1.00 38.44           C  
ATOM    462  CE1 TYR A  37      -1.153  12.668  18.782  1.00 38.44           C  
ATOM    463  CE2 TYR A  37      -1.437  11.764  16.586  1.00 38.44           C  
ATOM    464  CZ  TYR A  37      -1.404  11.595  17.953  1.00 38.44           C  
ATOM    465  OH  TYR A  37      -1.621  10.348  18.491  1.00 38.44           O  
ATOM    466  H   TYR A  37       0.139  17.333  14.721  1.00 38.44           H  
ATOM    467  HA  TYR A  37       1.132  16.118  17.146  1.00 38.44           H  
ATOM    468 1HB  TYR A  37      -1.237  16.220  16.885  1.00 38.44           H  
ATOM    469 2HB  TYR A  37      -1.177  15.513  15.277  1.00 38.44           H  
ATOM    470  HD1 TYR A  37      -0.742  14.759  18.901  1.00 38.44           H  
ATOM    471  HD2 TYR A  37      -1.248  13.137  14.964  1.00 38.44           H  
ATOM    472  HE1 TYR A  37      -1.130  12.535  19.863  1.00 38.44           H  
ATOM    473  HE2 TYR A  37      -1.634  10.916  15.930  1.00 38.44           H  
ATOM    474  HH  TYR A  37      -1.565  10.399  19.448  1.00 38.44           H  
ATOM    475  N   ARG A  38       1.533  14.439  14.329  1.00 38.44           N  
ATOM    476  CA  ARG A  38       2.375  13.405  13.742  1.00 38.44           C  
ATOM    477  C   ARG A  38       3.821  13.857  13.593  1.00 38.44           C  
ATOM    478  O   ARG A  38       4.714  13.010  13.488  1.00 38.44           O  
ATOM    479  CB  ARG A  38       1.817  12.972  12.386  1.00 38.44           C  
ATOM    480  CG  ARG A  38       0.678  11.969  12.481  1.00 38.44           C  
ATOM    481  CD  ARG A  38       0.333  11.389  11.119  1.00 38.44           C  
ATOM    482  NE  ARG A  38      -0.475  10.178  11.232  1.00 38.44           N  
ATOM    483  CZ  ARG A  38      -1.794  10.142  11.078  1.00 38.44           C  
ATOM    484  NH1 ARG A  38      -2.461  11.253  10.802  1.00 38.44           N  
ATOM    485  NH2 ARG A  38      -2.447   8.994  11.199  1.00 38.44           N  
ATOM    486  H   ARG A  38       0.911  14.964  13.732  1.00 38.44           H  
ATOM    487  HA  ARG A  38       2.380  12.543  14.410  1.00 38.44           H  
ATOM    488 1HB  ARG A  38       1.455  13.846  11.846  1.00 38.44           H  
ATOM    489 2HB  ARG A  38       2.613  12.526  11.790  1.00 38.44           H  
ATOM    490 1HG  ARG A  38       0.967  11.151  13.141  1.00 38.44           H  
ATOM    491 2HG  ARG A  38      -0.209  12.462  12.881  1.00 38.44           H  
ATOM    492 1HD  ARG A  38      -0.231  12.123  10.544  1.00 38.44           H  
ATOM    493 2HD  ARG A  38       1.250  11.138  10.588  1.00 38.44           H  
ATOM    494  HE  ARG A  38       0.003   9.312  11.441  1.00 38.44           H  
ATOM    495 1HH1 ARG A  38      -1.967  12.129  10.708  1.00 38.44           H  
ATOM    496 2HH1 ARG A  38      -3.464  11.224  10.685  1.00 38.44           H  
ATOM    497 1HH2 ARG A  38      -1.941   8.144  11.409  1.00 38.44           H  
ATOM    498 2HH2 ARG A  38      -3.449   8.969  11.082  1.00 38.44           H  
ATOM    499  N   ALA A  39       4.071  15.168  13.581  1.00 38.44           N  
ATOM    500  CA  ALA A  39       5.442  15.661  13.519  1.00 38.44           C  
ATOM    501  C   ALA A  39       6.137  15.504  14.865  1.00 38.44           C  
ATOM    502  O   ALA A  39       7.253  14.977  14.942  1.00 38.44           O  
ATOM    503  CB  ALA A  39       5.457  17.121  13.067  1.00 38.44           C  
ATOM    504  H   ALA A  39       3.311  15.832  13.615  1.00 38.44           H  
ATOM    505  HA  ALA A  39       5.986  15.059  12.791  1.00 38.44           H  
ATOM    506 1HB  ALA A  39       6.486  17.478  13.024  1.00 38.44           H  
ATOM    507 2HB  ALA A  39       5.004  17.201  12.079  1.00 38.44           H  
ATOM    508 3HB  ALA A  39       4.892  17.726  13.774  1.00 38.44           H  
ATOM    509  N   THR A  40       5.494  15.957  15.938  1.00 38.44           N  
ATOM    510  CA  THR A  40       6.042  15.768  17.272  1.00 38.44           C  
ATOM    511  C   THR A  40       5.803  14.335  17.725  1.00 38.44           C  
ATOM    512  O   THR A  40       4.808  13.705  17.355  1.00 38.44           O  
ATOM    513  CB  THR A  40       5.429  16.758  18.269  1.00 38.44           C  
ATOM    514  OG1 THR A  40       6.274  16.859  19.421  1.00 38.44           O  
ATOM    515  CG2 THR A  40       4.043  16.312  18.718  1.00 38.44           C  
ATOM    516  H   THR A  40       4.613  16.439  15.832  1.00 38.44           H  
ATOM    517  HA  THR A  40       7.117  15.944  17.232  1.00 38.44           H  
ATOM    518  HB  THR A  40       5.346  17.739  17.803  1.00 38.44           H  
ATOM    519  HG1 THR A  40       6.080  17.675  19.889  1.00 38.44           H  
ATOM    520 1HG2 THR A  40       3.638  17.037  19.424  1.00 38.44           H  
ATOM    521 2HG2 THR A  40       3.385  16.242  17.852  1.00 38.44           H  
ATOM    522 3HG2 THR A  40       4.113  15.338  19.200  1.00 38.44           H  
ATOM    523  N   HIS A  41       6.748  13.801  18.488  1.00 38.44           N  
ATOM    524  CA  HIS A  41       6.662  12.440  19.000  1.00 38.44           C  
ATOM    525  C   HIS A  41       6.535  12.501  20.515  1.00 38.44           C  
ATOM    526  O   HIS A  41       7.468  12.920  21.207  1.00 38.44           O  
ATOM    527  CB  HIS A  41       7.871  11.617  18.566  1.00 38.44           C  
ATOM    528  CG  HIS A  41       7.735  11.039  17.193  1.00 38.44           C  
ATOM    529  ND1 HIS A  41       8.783  10.979  16.301  1.00 38.44           N  
ATOM    530  CD2 HIS A  41       6.668  10.500  16.556  1.00 38.44           C  
ATOM    531  CE1 HIS A  41       8.369  10.427  15.175  1.00 38.44           C  
ATOM    532  NE2 HIS A  41       7.090  10.126  15.304  1.00 38.44           N  
ATOM    533  H   HIS A  41       7.554  14.363  18.719  1.00 38.44           H  
ATOM    534  HA  HIS A  41       5.769  11.958  18.604  1.00 38.44           H  
ATOM    535 1HB  HIS A  41       8.764  12.242  18.589  1.00 38.44           H  
ATOM    536 2HB  HIS A  41       8.026  10.799  19.269  1.00 38.44           H  
ATOM    537  HD2 HIS A  41       5.663  10.383  16.962  1.00 38.44           H  
ATOM    538  HE1 HIS A  41       8.979  10.250  14.290  1.00 38.44           H  
ATOM    539  HE2 HIS A  41       6.511   9.691  14.600  1.00 38.44           H  
ATOM    540  N   ARG A  42       5.375  12.093  21.020  1.00 38.44           N  
ATOM    541  CA  ARG A  42       5.145  12.068  22.455  1.00 38.44           C  
ATOM    542  C   ARG A  42       6.091  11.080  23.121  1.00 38.44           C  
ATOM    543  O   ARG A  42       6.341   9.988  22.603  1.00 38.44           O  
ATOM    544  CB  ARG A  42       3.694  11.692  22.747  1.00 38.44           C  
ATOM    545  CG  ARG A  42       2.677  12.604  22.082  1.00 38.44           C  
ATOM    546  CD  ARG A  42       1.384  11.862  21.787  1.00 38.44           C  
ATOM    547  NE  ARG A  42       1.620  10.641  21.022  1.00 38.44           N  
ATOM    548  CZ  ARG A  42       1.888  10.611  19.720  1.00 38.44           C  
ATOM    549  NH1 ARG A  42       2.089   9.451  19.110  1.00 38.44           N  
ATOM    550  NH2 ARG A  42       1.954  11.739  19.025  1.00 38.44           N  
ATOM    551  H   ARG A  42       4.637  11.794  20.398  1.00 38.44           H  
ATOM    552  HA  ARG A  42       5.338  13.064  22.854  1.00 38.44           H  
ATOM    553 1HB  ARG A  42       3.508  10.673  22.410  1.00 38.44           H  
ATOM    554 2HB  ARG A  42       3.521  11.718  23.823  1.00 38.44           H  
ATOM    555 1HG  ARG A  42       2.454  13.443  22.742  1.00 38.44           H  
ATOM    556 2HG  ARG A  42       3.084  12.980  21.143  1.00 38.44           H  
ATOM    557 1HD  ARG A  42       0.899  11.589  22.724  1.00 38.44           H  
ATOM    558 2HD  ARG A  42       0.720  12.504  21.209  1.00 38.44           H  
ATOM    559  HE  ARG A  42       1.576   9.760  21.517  1.00 38.44           H  
ATOM    560 1HH1 ARG A  42       2.039   8.589  19.635  1.00 38.44           H  
ATOM    561 2HH1 ARG A  42       2.292   9.429  18.121  1.00 38.44           H  
ATOM    562 1HH2 ARG A  42       1.800  12.626  19.485  1.00 38.44           H  
ATOM    563 2HH2 ARG A  42       2.158  11.712  18.037  1.00 38.44           H  
ATOM    564  N   LEU A  43       6.628  11.472  24.272  1.00 38.44           N  
ATOM    565  CA  LEU A  43       7.562  10.647  25.023  1.00 38.44           C  
ATOM    566  C   LEU A  43       7.097  10.544  26.466  1.00 38.44           C  
ATOM    567  O   LEU A  43       6.659  11.535  27.058  1.00 38.44           O  
ATOM    568  CB  LEU A  43       8.982  11.222  24.974  1.00 38.44           C  
ATOM    569  CG  LEU A  43       9.554  11.552  23.594  1.00 38.44           C  
ATOM    570  CD1 LEU A  43      10.961  12.106  23.722  1.00 38.44           C  
ATOM    571  CD2 LEU A  43       9.541  10.329  22.698  1.00 38.44           C  
ATOM    572  H   LEU A  43       6.373  12.380  24.634  1.00 38.44           H  
ATOM    573  HA  LEU A  43       7.582   9.653  24.576  1.00 38.44           H  
ATOM    574 1HB  LEU A  43       9.004  12.142  25.555  1.00 38.44           H  
ATOM    575 2HB  LEU A  43       9.662  10.508  25.437  1.00 38.44           H  
ATOM    576  HG  LEU A  43       8.954  12.334  23.129  1.00 38.44           H  
ATOM    577 1HD1 LEU A  43      11.353  12.336  22.731  1.00 38.44           H  
ATOM    578 2HD1 LEU A  43      10.941  13.015  24.323  1.00 38.44           H  
ATOM    579 3HD1 LEU A  43      11.601  11.367  24.203  1.00 38.44           H  
ATOM    580 1HD2 LEU A  43       9.952  10.589  21.722  1.00 38.44           H  
ATOM    581 2HD2 LEU A  43      10.146   9.541  23.148  1.00 38.44           H  
ATOM    582 3HD2 LEU A  43       8.516   9.976  22.578  1.00 38.44           H  
ATOM    583  N   LEU A  44       7.194   9.343  27.028  1.00 38.44           N  
ATOM    584  CA  LEU A  44       6.848   9.098  28.422  1.00 38.44           C  
ATOM    585  C   LEU A  44       8.141   9.018  29.224  1.00 38.44           C  
ATOM    586  O   LEU A  44       8.931   8.084  29.052  1.00 38.44           O  
ATOM    587  CB  LEU A  44       6.026   7.819  28.567  1.00 38.44           C  
ATOM    588  CG  LEU A  44       5.884   7.239  29.978  1.00 38.44           C  
ATOM    589  CD1 LEU A  44       5.328   8.272  30.949  1.00 38.44           C  
ATOM    590  CD2 LEU A  44       5.009   5.996  29.959  1.00 38.44           C  
ATOM    591  H   LEU A  44       7.521   8.575  26.460  1.00 38.44           H  
ATOM    592  HA  LEU A  44       6.249   9.934  28.781  1.00 38.44           H  
ATOM    593 1HB  LEU A  44       5.019   8.009  28.198  1.00 38.44           H  
ATOM    594 2HB  LEU A  44       6.477   7.044  27.948  1.00 38.44           H  
ATOM    595  HG  LEU A  44       6.869   6.972  30.363  1.00 38.44           H  
ATOM    596 1HD1 LEU A  44       5.240   7.829  31.941  1.00 38.44           H  
ATOM    597 2HD1 LEU A  44       6.001   9.128  30.994  1.00 38.44           H  
ATOM    598 3HD1 LEU A  44       4.346   8.599  30.609  1.00 38.44           H  
ATOM    599 1HD2 LEU A  44       4.920   5.598  30.970  1.00 38.44           H  
ATOM    600 2HD2 LEU A  44       4.019   6.254  29.582  1.00 38.44           H  
ATOM    601 3HD2 LEU A  44       5.459   5.244  29.311  1.00 38.44           H  
ATOM    602  N   LEU A  45       8.355   9.999  30.095  1.00 38.44           N  
ATOM    603  CA  LEU A  45       9.528  10.053  30.960  1.00 38.44           C  
ATOM    604  C   LEU A  45       9.103   9.627  32.358  1.00 38.44           C  
ATOM    605  O   LEU A  45       8.336  10.332  33.022  1.00 38.44           O  
ATOM    606  CB  LEU A  45      10.135  11.453  30.977  1.00 38.44           C  
ATOM    607  CG  LEU A  45      11.523  11.556  31.609  1.00 38.44           C  
ATOM    608  CD1 LEU A  45      12.576  11.017  30.660  1.00 38.44           C  
ATOM    609  CD2 LEU A  45      11.834  12.988  32.006  1.00 38.44           C  
ATOM    610  H   LEU A  45       7.667  10.736  30.152  1.00 38.44           H  
ATOM    611  HA  LEU A  45      10.275   9.360  30.573  1.00 38.44           H  
ATOM    612 1HB  LEU A  45      10.206  11.813  29.952  1.00 38.44           H  
ATOM    613 2HB  LEU A  45       9.466  12.115  31.527  1.00 38.44           H  
ATOM    614  HG  LEU A  45      11.565  10.929  32.500  1.00 38.44           H  
ATOM    615 1HD1 LEU A  45      13.559  11.097  31.124  1.00 38.44           H  
ATOM    616 2HD1 LEU A  45      12.364   9.971  30.438  1.00 38.44           H  
ATOM    617 3HD1 LEU A  45      12.563  11.595  29.736  1.00 38.44           H  
ATOM    618 1HD2 LEU A  45      12.827  13.034  32.454  1.00 38.44           H  
ATOM    619 2HD2 LEU A  45      11.805  13.625  31.122  1.00 38.44           H  
ATOM    620 3HD2 LEU A  45      11.094  13.334  32.728  1.00 38.44           H  
ATOM    621  N   LEU A  46       9.601   8.476  32.801  1.00 38.44           N  
ATOM    622  CA  LEU A  46       9.281   7.972  34.127  1.00 38.44           C  
ATOM    623  C   LEU A  46      10.471   7.186  34.654  1.00 38.44           C  
ATOM    624  O   LEU A  46      11.388   6.828  33.912  1.00 38.44           O  
ATOM    625  CB  LEU A  46       8.013   7.107  34.112  1.00 38.44           C  
ATOM    626  CG  LEU A  46       8.127   5.624  33.747  1.00 38.44           C  
ATOM    627  CD1 LEU A  46       6.781   4.943  33.923  1.00 38.44           C  
ATOM    628  CD2 LEU A  46       8.632   5.432  32.326  1.00 38.44           C  
ATOM    629  H   LEU A  46      10.215   7.939  32.205  1.00 38.44           H  
ATOM    630  HA  LEU A  46       9.104   8.821  34.786  1.00 38.44           H  
ATOM    631 1HB  LEU A  46       7.561   7.136  35.102  1.00 38.44           H  
ATOM    632 2HB  LEU A  46       7.308   7.536  33.400  1.00 38.44           H  
ATOM    633  HG  LEU A  46       8.824   5.134  34.428  1.00 38.44           H  
ATOM    634 1HD1 LEU A  46       6.870   3.888  33.662  1.00 38.44           H  
ATOM    635 2HD1 LEU A  46       6.461   5.033  34.961  1.00 38.44           H  
ATOM    636 3HD1 LEU A  46       6.046   5.417  33.273  1.00 38.44           H  
ATOM    637 1HD2 LEU A  46       8.700   4.366  32.105  1.00 38.44           H  
ATOM    638 2HD2 LEU A  46       7.941   5.904  31.627  1.00 38.44           H  
ATOM    639 3HD2 LEU A  46       9.617   5.887  32.225  1.00 38.44           H  
ATOM    640  N   GLY A  47      10.443   6.921  35.956  1.00 38.44           N  
ATOM    641  CA  GLY A  47      11.498   6.165  36.599  1.00 38.44           C  
ATOM    642  C   GLY A  47      10.992   5.374  37.787  1.00 38.44           C  
ATOM    643  O   GLY A  47       9.782   5.302  38.021  1.00 38.44           O  
ATOM    644  H   GLY A  47       9.668   7.254  36.511  1.00 38.44           H  
ATOM    645 1HA  GLY A  47      11.947   5.481  35.878  1.00 38.44           H  
ATOM    646 2HA  GLY A  47      12.283   6.844  36.929  1.00 38.44           H  
ATOM    647  N   ALA A  48      11.907   4.778  38.545  1.00 38.44           N  
ATOM    648  CA  ALA A  48      11.553   3.986  39.713  1.00 38.44           C  
ATOM    649  C   ALA A  48      11.524   4.807  40.996  1.00 38.44           C  
ATOM    650  O   ALA A  48      11.555   4.230  42.088  1.00 38.44           O  
ATOM    651  CB  ALA A  48      12.523   2.812  39.866  1.00 38.44           C  
ATOM    652  H   ALA A  48      12.881   4.881  38.297  1.00 38.44           H  
ATOM    653  HA  ALA A  48      10.545   3.597  39.566  1.00 38.44           H  
ATOM    654 1HB  ALA A  48      12.249   2.226  40.743  1.00 38.44           H  
ATOM    655 2HB  ALA A  48      12.474   2.181  38.978  1.00 38.44           H  
ATOM    656 3HB  ALA A  48      13.537   3.191  39.986  1.00 38.44           H  
ATOM    657  N   GLY A  49      11.467   6.133  40.892  1.00 38.44           N  
ATOM    658  CA  GLY A  49      11.429   6.985  42.064  1.00 38.44           C  
ATOM    659  C   GLY A  49      12.785   7.556  42.422  1.00 38.44           C  
ATOM    660  O   GLY A  49      13.641   6.843  42.955  1.00 38.44           O  
ATOM    661  H   GLY A  49      11.450   6.556  39.975  1.00 38.44           H  
ATOM    662 1HA  GLY A  49      10.735   7.808  41.893  1.00 38.44           H  
ATOM    663 2HA  GLY A  49      11.051   6.418  42.914  1.00 38.44           H  
ATOM    664  N   GLU A  50      12.984   8.845  42.137  1.00 38.44           N  
ATOM    665  CA  GLU A  50      14.265   9.519  42.360  1.00 38.44           C  
ATOM    666  C   GLU A  50      15.407   8.767  41.682  1.00 38.44           C  
ATOM    667  O   GLU A  50      16.507   8.639  42.223  1.00 38.44           O  
ATOM    668  CB  GLU A  50      14.547   9.709  43.853  1.00 38.44           C  
ATOM    669  CG  GLU A  50      13.409  10.345  44.641  1.00 38.44           C  
ATOM    670  CD  GLU A  50      12.419   9.326  45.170  1.00 38.44           C  
ATOM    671  OE1 GLU A  50      12.860   8.334  45.789  1.00 38.44           O  
ATOM    672  OE2 GLU A  50      11.202   9.518  44.969  1.00 38.44           O  
ATOM    673  H   GLU A  50      12.212   9.370  41.751  1.00 38.44           H  
ATOM    674  HA  GLU A  50      14.223  10.504  41.894  1.00 38.44           H  
ATOM    675 1HB  GLU A  50      14.765   8.743  44.308  1.00 38.44           H  
ATOM    676 2HB  GLU A  50      15.429  10.337  43.980  1.00 38.44           H  
ATOM    677 1HG  GLU A  50      13.828  10.899  45.481  1.00 38.44           H  
ATOM    678 2HG  GLU A  50      12.887  11.053  43.998  1.00 38.44           H  
ATOM    679  N   SER A  51      15.138   8.258  40.480  1.00 38.44           N  
ATOM    680  CA  SER A  51      16.115   7.503  39.710  1.00 38.44           C  
ATOM    681  C   SER A  51      16.901   8.384  38.747  1.00 38.44           C  
ATOM    682  O   SER A  51      17.447   7.881  37.759  1.00 38.44           O  
ATOM    683  CB  SER A  51      15.425   6.371  38.947  1.00 38.44           C  
ATOM    684  OG  SER A  51      14.450   6.880  38.053  1.00 38.44           O  
ATOM    685  H   SER A  51      14.216   8.407  40.095  1.00 38.44           H  
ATOM    686  HA  SER A  51      16.840   7.070  40.400  1.00 38.44           H  
ATOM    687 1HB  SER A  51      16.169   5.801  38.391  1.00 38.44           H  
ATOM    688 2HB  SER A  51      14.953   5.691  39.654  1.00 38.44           H  
ATOM    689  HG  SER A  51      14.862   6.883  37.186  1.00 38.44           H  
ATOM    690  N   GLY A  52      16.969   9.685  39.013  1.00 38.44           N  
ATOM    691  CA  GLY A  52      17.686  10.599  38.154  1.00 38.44           C  
ATOM    692  C   GLY A  52      16.866  11.219  37.048  1.00 38.44           C  
ATOM    693  O   GLY A  52      17.446  11.823  36.137  1.00 38.44           O  
ATOM    694  H   GLY A  52      16.508  10.043  39.837  1.00 38.44           H  
ATOM    695 1HA  GLY A  52      18.100  11.411  38.752  1.00 38.44           H  
ATOM    696 2HA  GLY A  52      18.525  10.081  37.691  1.00 38.44           H  
ATOM    697  N   LYS A  53      15.539  11.083  37.087  1.00 38.44           N  
ATOM    698  CA  LYS A  53      14.707  11.670  36.043  1.00 38.44           C  
ATOM    699  C   LYS A  53      14.725  13.192  36.099  1.00 38.44           C  
ATOM    700  O   LYS A  53      14.501  13.850  35.077  1.00 38.44           O  
ATOM    701  CB  LYS A  53      13.275  11.150  36.159  1.00 38.44           C  
ATOM    702  CG  LYS A  53      12.558  11.580  37.428  1.00 38.44           C  
ATOM    703  CD  LYS A  53      11.057  11.636  37.216  1.00 38.44           C  
ATOM    704  CE  LYS A  53      10.517  10.276  36.813  1.00 38.44           C  
ATOM    705  NZ  LYS A  53      10.558   9.310  37.945  1.00 38.44           N  
ATOM    706  H   LYS A  53      15.098  10.573  37.839  1.00 38.44           H  
ATOM    707  HA  LYS A  53      15.111  11.377  35.073  1.00 38.44           H  
ATOM    708 1HB  LYS A  53      12.691  11.499  35.307  1.00 38.44           H  
ATOM    709 2HB  LYS A  53      13.280  10.060  36.128  1.00 38.44           H  
ATOM    710 1HG  LYS A  53      12.779  10.873  38.228  1.00 38.44           H  
ATOM    711 2HG  LYS A  53      12.912  12.565  37.730  1.00 38.44           H  
ATOM    712 1HD  LYS A  53      10.571  11.957  38.138  1.00 38.44           H  
ATOM    713 2HD  LYS A  53      10.827  12.359  36.434  1.00 38.44           H  
ATOM    714 1HE  LYS A  53       9.487  10.380  36.474  1.00 38.44           H  
ATOM    715 2HE  LYS A  53      11.109   9.879  35.989  1.00 38.44           H  
ATOM    716 1HZ  LYS A  53      10.193   8.419  37.641  1.00 38.44           H  
ATOM    717 2HZ  LYS A  53      11.513   9.194  38.255  1.00 38.44           H  
ATOM    718 3HZ  LYS A  53       9.997   9.661  38.708  1.00 38.44           H  
ATOM    719  N   SER A  54      14.996  13.766  37.274  1.00 38.44           N  
ATOM    720  CA  SER A  54      15.092  15.217  37.385  1.00 38.44           C  
ATOM    721  C   SER A  54      16.248  15.753  36.552  1.00 38.44           C  
ATOM    722  O   SER A  54      16.144  16.826  35.948  1.00 38.44           O  
ATOM    723  CB  SER A  54      15.248  15.624  38.850  1.00 38.44           C  
ATOM    724  OG  SER A  54      16.184  14.792  39.511  1.00 38.44           O  
ATOM    725  H   SER A  54      15.137  13.199  38.098  1.00 38.44           H  
ATOM    726  HA  SER A  54      14.173  15.656  36.994  1.00 38.44           H  
ATOM    727 1HB  SER A  54      15.576  16.661  38.906  1.00 38.44           H  
ATOM    728 2HB  SER A  54      14.283  15.559  39.350  1.00 38.44           H  
ATOM    729  HG  SER A  54      16.466  15.278  40.290  1.00 38.44           H  
ATOM    730  N   THR A  55      17.362  15.018  36.509  1.00 38.44           N  
ATOM    731  CA  THR A  55      18.476  15.413  35.656  1.00 38.44           C  
ATOM    732  C   THR A  55      18.098  15.350  34.181  1.00 38.44           C  
ATOM    733  O   THR A  55      18.564  16.174  33.386  1.00 38.44           O  
ATOM    734  CB  THR A  55      19.689  14.524  35.940  1.00 38.44           C  
ATOM    735  OG1 THR A  55      20.035  14.618  37.328  1.00 38.44           O  
ATOM    736  CG2 THR A  55      20.886  14.951  35.101  1.00 38.44           C  
ATOM    737  H   THR A  55      17.443  14.181  37.068  1.00 38.44           H  
ATOM    738  HA  THR A  55      18.735  16.448  35.882  1.00 38.44           H  
ATOM    739  HB  THR A  55      19.444  13.488  35.705  1.00 38.44           H  
ATOM    740  HG1 THR A  55      20.796  14.060  37.506  1.00 38.44           H  
ATOM    741 1HG2 THR A  55      21.734  14.303  35.321  1.00 38.44           H  
ATOM    742 2HG2 THR A  55      20.635  14.874  34.043  1.00 38.44           H  
ATOM    743 3HG2 THR A  55      21.146  15.982  35.337  1.00 38.44           H  
ATOM    744  N   ILE A  56      17.239  14.401  33.802  1.00 38.44           N  
ATOM    745  CA  ILE A  56      16.819  14.300  32.408  1.00 38.44           C  
ATOM    746  C   ILE A  56      15.882  15.446  32.051  1.00 38.44           C  
ATOM    747  O   ILE A  56      15.962  16.010  30.953  1.00 38.44           O  
ATOM    748  CB  ILE A  56      16.173  12.928  32.142  1.00 38.44           C  
ATOM    749  CG1 ILE A  56      17.147  11.808  32.508  1.00 38.44           C  
ATOM    750  CG2 ILE A  56      15.759  12.807  30.685  1.00 38.44           C  
ATOM    751  CD1 ILE A  56      18.448  11.856  31.741  1.00 38.44           C  
ATOM    752  H   ILE A  56      16.871  13.744  34.475  1.00 38.44           H  
ATOM    753  HA  ILE A  56      17.699  14.401  31.774  1.00 38.44           H  
ATOM    754  HB  ILE A  56      15.290  12.813  32.771  1.00 38.44           H  
ATOM    755 1HG1 ILE A  56      17.376  11.858  33.572  1.00 38.44           H  
ATOM    756 2HG1 ILE A  56      16.678  10.842  32.321  1.00 38.44           H  
ATOM    757 1HG2 ILE A  56      15.305  11.831  30.516  1.00 38.44           H  
ATOM    758 2HG2 ILE A  56      15.039  13.588  30.446  1.00 38.44           H  
ATOM    759 3HG2 ILE A  56      16.637  12.914  30.047  1.00 38.44           H  
ATOM    760 1HD1 ILE A  56      19.086  11.030  32.055  1.00 38.44           H  
ATOM    761 2HD1 ILE A  56      18.244  11.771  30.673  1.00 38.44           H  
ATOM    762 3HD1 ILE A  56      18.953  12.800  31.941  1.00 38.44           H  
ATOM    763  N   VAL A  57      14.977  15.808  32.965  1.00 38.44           N  
ATOM    764  CA  VAL A  57      14.180  17.019  32.774  1.00 38.44           C  
ATOM    765  C   VAL A  57      15.089  18.236  32.656  1.00 38.44           C  
ATOM    766  O   VAL A  57      14.832  19.149  31.862  1.00 38.44           O  
ATOM    767  CB  VAL A  57      13.159  17.187  33.914  1.00 38.44           C  
ATOM    768  CG1 VAL A  57      12.202  18.323  33.597  1.00 38.44           C  
ATOM    769  CG2 VAL A  57      12.383  15.903  34.128  1.00 38.44           C  
ATOM    770  H   VAL A  57      14.834  15.251  33.795  1.00 38.44           H  
ATOM    771  HA  VAL A  57      13.636  16.930  31.833  1.00 38.44           H  
ATOM    772  HB  VAL A  57      13.691  17.441  34.831  1.00 38.44           H  
ATOM    773 1HG1 VAL A  57      11.485  18.432  34.411  1.00 38.44           H  
ATOM    774 2HG1 VAL A  57      12.763  19.250  33.482  1.00 38.44           H  
ATOM    775 3HG1 VAL A  57      11.669  18.102  32.672  1.00 38.44           H  
ATOM    776 1HG2 VAL A  57      11.667  16.041  34.938  1.00 38.44           H  
ATOM    777 2HG2 VAL A  57      11.851  15.643  33.213  1.00 38.44           H  
ATOM    778 3HG2 VAL A  57      13.073  15.100  34.387  1.00 38.44           H  
ATOM    779  N   LYS A  58      16.162  18.270  33.449  1.00 38.44           N  
ATOM    780  CA  LYS A  58      17.133  19.352  33.333  1.00 38.44           C  
ATOM    781  C   LYS A  58      17.881  19.277  32.008  1.00 38.44           C  
ATOM    782  O   LYS A  58      18.101  20.303  31.354  1.00 38.44           O  
ATOM    783  CB  LYS A  58      18.122  19.313  34.499  1.00 38.44           C  
ATOM    784  CG  LYS A  58      19.134  20.451  34.504  1.00 38.44           C  
ATOM    785  CD  LYS A  58      20.016  20.401  35.743  1.00 38.44           C  
ATOM    786  CE  LYS A  58      21.033  21.532  35.745  1.00 38.44           C  
ATOM    787  NZ  LYS A  58      21.903  21.496  36.952  1.00 38.44           N  
ATOM    788  H   LYS A  58      16.312  17.546  34.137  1.00 38.44           H  
ATOM    789  HA  LYS A  58      16.597  20.302  33.356  1.00 38.44           H  
ATOM    790 1HB  LYS A  58      17.575  19.347  35.442  1.00 38.44           H  
ATOM    791 2HB  LYS A  58      18.675  18.374  34.476  1.00 38.44           H  
ATOM    792 1HG  LYS A  58      19.764  20.382  33.617  1.00 38.44           H  
ATOM    793 2HG  LYS A  58      18.608  21.405  34.481  1.00 38.44           H  
ATOM    794 1HD  LYS A  58      19.394  20.480  36.636  1.00 38.44           H  
ATOM    795 2HD  LYS A  58      20.546  19.449  35.774  1.00 38.44           H  
ATOM    796 1HE  LYS A  58      21.660  21.459  34.858  1.00 38.44           H  
ATOM    797 2HE  LYS A  58      20.513  22.489  35.717  1.00 38.44           H  
ATOM    798 1HZ  LYS A  58      22.562  22.261  36.915  1.00 38.44           H  
ATOM    799 2HZ  LYS A  58      21.333  21.582  37.782  1.00 38.44           H  
ATOM    800 3HZ  LYS A  58      22.406  20.620  36.979  1.00 38.44           H  
ATOM    801  N   GLN A  59      18.278  18.076  31.597  1.00 38.44           N  
ATOM    802  CA  GLN A  59      18.978  17.884  30.327  1.00 38.44           C  
ATOM    803  C   GLN A  59      18.006  17.578  29.191  1.00 38.44           C  
ATOM    804  O   GLN A  59      18.170  16.612  28.447  1.00 38.44           O  
ATOM    805  CB  GLN A  59      20.006  16.756  30.449  1.00 38.44           C  
ATOM    806  CG  GLN A  59      21.125  17.038  31.436  1.00 38.44           C  
ATOM    807  CD  GLN A  59      22.111  15.889  31.538  1.00 38.44           C  
ATOM    808  OE1 GLN A  59      21.732  14.752  31.830  1.00 38.44           O  
ATOM    809  NE2 GLN A  59      23.384  16.180  31.296  1.00 38.44           N  
ATOM    810  H   GLN A  59      18.089  17.274  32.181  1.00 38.44           H  
ATOM    811  HA  GLN A  59      19.484  18.814  30.067  1.00 38.44           H  
ATOM    812 1HB  GLN A  59      19.505  15.839  30.761  1.00 38.44           H  
ATOM    813 2HB  GLN A  59      20.457  16.567  29.475  1.00 38.44           H  
ATOM    814 1HG  GLN A  59      21.667  17.926  31.111  1.00 38.44           H  
ATOM    815 2HG  GLN A  59      20.692  17.205  32.423  1.00 38.44           H  
ATOM    816 1HE2 GLN A  59      24.080  15.463  31.347  1.00 38.44           H  
ATOM    817 2HE2 GLN A  59      23.648  17.116  31.062  1.00 38.44           H  
ATOM    818  N   MET A  60      16.975  18.413  29.053  1.00 38.44           N  
ATOM    819  CA  MET A  60      16.038  18.303  27.935  1.00 38.44           C  
ATOM    820  C   MET A  60      15.493  19.702  27.667  1.00 38.44           C  
ATOM    821  O   MET A  60      14.531  20.128  28.314  1.00 38.44           O  
ATOM    822  CB  MET A  60      14.914  17.316  28.244  1.00 38.44           C  
ATOM    823  CG  MET A  60      15.376  15.882  28.460  1.00 38.44           C  
ATOM    824  SD  MET A  60      16.023  15.126  26.956  1.00 38.44           S  
ATOM    825  CE  MET A  60      16.675  13.590  27.603  1.00 38.44           C  
ATOM    826  H   MET A  60      16.838  19.141  29.740  1.00 38.44           H  
ATOM    827  HA  MET A  60      16.582  17.942  27.062  1.00 38.44           H  
ATOM    828 1HB  MET A  60      14.386  17.636  29.142  1.00 38.44           H  
ATOM    829 2HB  MET A  60      14.194  17.316  27.425  1.00 38.44           H  
ATOM    830 1HG  MET A  60      16.157  15.862  29.220  1.00 38.44           H  
ATOM    831 2HG  MET A  60      14.540  15.280  28.816  1.00 38.44           H  
ATOM    832 1HE  MET A  60      17.111  13.008  26.790  1.00 38.44           H  
ATOM    833 2HE  MET A  60      17.442  13.805  28.348  1.00 38.44           H  
ATOM    834 3HE  MET A  60      15.870  13.018  28.066  1.00 38.44           H  
ATOM    835  N   ARG A  61      16.109  20.403  26.713  1.00 38.44           N  
ATOM    836  CA  ARG A  61      15.735  21.770  26.345  1.00 38.44           C  
ATOM    837  C   ARG A  61      15.738  22.714  27.546  1.00 38.44           C  
ATOM    838  O   ARG A  61      15.100  23.771  27.510  1.00 38.44           O  
ATOM    839  CB  ARG A  61      14.355  21.786  25.704  1.00 38.44           C  
ATOM    840  CG  ARG A  61      13.894  23.149  25.213  1.00 38.44           C  
ATOM    841  CD  ARG A  61      12.581  23.069  24.523  1.00 38.44           C  
ATOM    842  NE  ARG A  61      12.122  24.375  24.078  1.00 38.44           N  
ATOM    843  CZ  ARG A  61      10.956  24.600  23.441  1.00 38.44           C  
ATOM    844  NH1 ARG A  61      10.146  23.598  23.181  1.00 38.44           N  
ATOM    845  NH2 ARG A  61      10.628  25.827  23.077  1.00 38.44           N  
ATOM    846  H   ARG A  61      16.872  19.954  26.227  1.00 38.44           H  
ATOM    847  HA  ARG A  61      16.483  22.159  25.654  1.00 38.44           H  
ATOM    848 1HB  ARG A  61      14.342  21.108  24.852  1.00 38.44           H  
ATOM    849 2HB  ARG A  61      13.617  21.426  26.421  1.00 38.44           H  
ATOM    850 1HG  ARG A  61      13.795  23.827  26.061  1.00 38.44           H  
ATOM    851 2HG  ARG A  61      14.626  23.551  24.512  1.00 38.44           H  
ATOM    852 1HD  ARG A  61      12.668  22.423  23.650  1.00 38.44           H  
ATOM    853 2HD  ARG A  61      11.836  22.660  25.204  1.00 38.44           H  
ATOM    854  HE  ARG A  61      12.719  25.171  24.261  1.00 38.44           H  
ATOM    855 1HH1 ARG A  61      10.396  22.660  23.459  1.00 38.44           H  
ATOM    856 2HH1 ARG A  61       9.272  23.766  22.703  1.00 38.44           H  
ATOM    857 1HH2 ARG A  61      11.251  26.597  23.277  1.00 38.44           H  
ATOM    858 2HH2 ARG A  61       9.755  25.995  22.599  1.00 38.44           H  
ATOM    859  N   ILE A  62      16.456  22.342  28.610  1.00 38.44           N  
ATOM    860  CA  ILE A  62      16.511  23.118  29.851  1.00 38.44           C  
ATOM    861  C   ILE A  62      15.112  23.403  30.392  1.00 38.44           C  
ATOM    862  O   ILE A  62      14.841  24.469  30.948  1.00 38.44           O  
ATOM    863  CB  ILE A  62      17.256  24.448  29.635  1.00 38.44           C  
ATOM    864  CG1 ILE A  62      18.684  24.186  29.149  1.00 38.44           C  
ATOM    865  CG2 ILE A  62      17.268  25.265  30.917  1.00 38.44           C  
ATOM    866  CD1 ILE A  62      19.523  23.386  30.119  1.00 38.44           C  
ATOM    867  H   ILE A  62      16.982  21.482  28.544  1.00 38.44           H  
ATOM    868  HA  ILE A  62      17.017  22.522  30.609  1.00 38.44           H  
ATOM    869  HB  ILE A  62      16.758  25.021  28.854  1.00 38.44           H  
ATOM    870 1HG1 ILE A  62      18.653  23.649  28.201  1.00 38.44           H  
ATOM    871 2HG1 ILE A  62      19.187  25.137  28.968  1.00 38.44           H  
ATOM    872 1HG2 ILE A  62      17.800  26.201  30.746  1.00 38.44           H  
ATOM    873 2HG2 ILE A  62      16.245  25.480  31.221  1.00 38.44           H  
ATOM    874 3HG2 ILE A  62      17.770  24.701  31.703  1.00 38.44           H  
ATOM    875 1HD1 ILE A  62      20.521  23.242  29.705  1.00 38.44           H  
ATOM    876 2HD1 ILE A  62      19.597  23.924  31.065  1.00 38.44           H  
ATOM    877 3HD1 ILE A  62      19.058  22.416  30.288  1.00 38.44           H  
ATOM    878  N   LEU A  63      14.213  22.437  30.229  1.00 38.44           N  
ATOM    879  CA  LEU A  63      12.833  22.597  30.672  1.00 38.44           C  
ATOM    880  C   LEU A  63      12.405  21.448  31.579  1.00 38.44           C  
ATOM    881  O   LEU A  63      11.366  21.520  32.235  1.00 38.44           O  
ATOM    882  CB  LEU A  63      11.895  22.677  29.461  1.00 38.44           C  
ATOM    883  CG  LEU A  63      10.404  22.836  29.784  1.00 38.44           C  
ATOM    884  CD1 LEU A  63      10.173  24.171  30.478  1.00 38.44           C  
ATOM    885  CD2 LEU A  63       9.593  22.739  28.500  1.00 38.44           C  
ATOM    886  H   LEU A  63      14.491  21.572  29.788  1.00 38.44           H  
ATOM    887  HA  LEU A  63      12.760  23.516  31.252  1.00 38.44           H  
ATOM    888 1HB  LEU A  63      12.193  23.525  28.847  1.00 38.44           H  
ATOM    889 2HB  LEU A  63      12.012  21.768  28.870  1.00 38.44           H  
ATOM    890  HG  LEU A  63      10.094  22.046  30.469  1.00 38.44           H  
ATOM    891 1HD1 LEU A  63       9.113  24.284  30.707  1.00 38.44           H  
ATOM    892 2HD1 LEU A  63      10.749  24.205  31.402  1.00 38.44           H  
ATOM    893 3HD1 LEU A  63      10.490  24.981  29.821  1.00 38.44           H  
ATOM    894 1HD2 LEU A  63       8.533  22.851  28.730  1.00 38.44           H  
ATOM    895 2HD2 LEU A  63       9.901  23.529  27.815  1.00 38.44           H  
ATOM    896 3HD2 LEU A  63       9.763  21.768  28.035  1.00 38.44           H  
ATOM    897  N   THR A 205       2.211  23.978  37.063  1.00 38.44           N  
ATOM    898  CA  THR A 205       2.869  23.490  35.857  1.00 38.44           C  
ATOM    899  C   THR A 205       4.365  23.312  36.099  1.00 38.44           C  
ATOM    900  O   THR A 205       5.185  24.070  35.579  1.00 38.44           O  
ATOM    901  CB  THR A 205       2.652  24.446  34.667  1.00 38.44           C  
ATOM    902  OG1 THR A 205       1.297  24.912  34.668  1.00 38.44           O  
ATOM    903  CG2 THR A 205       2.930  23.733  33.350  1.00 38.44           C  
ATOM    904  H   THR A 205       1.203  24.030  37.086  1.00 38.44           H  
ATOM    905  HA  THR A 205       2.440  22.522  35.597  1.00 38.44           H  
ATOM    906  HB  THR A 205       3.323  25.300  34.759  1.00 38.44           H  
ATOM    907  HG1 THR A 205       1.204  25.621  35.309  1.00 38.44           H  
ATOM    908 1HG2 THR A 205       2.772  24.424  32.522  1.00 38.44           H  
ATOM    909 2HG2 THR A 205       3.961  23.381  33.338  1.00 38.44           H  
ATOM    910 3HG2 THR A 205       2.256  22.884  33.247  1.00 38.44           H  
ATOM    911  N   GLY A 206       4.714  22.310  36.900  1.00 38.44           N  
ATOM    912  CA  GLY A 206       6.106  22.023  37.183  1.00 38.44           C  
ATOM    913  C   GLY A 206       6.662  20.918  36.311  1.00 38.44           C  
ATOM    914  O   GLY A 206       6.814  21.093  35.098  1.00 38.44           O  
ATOM    915  H   GLY A 206       3.998  21.736  37.321  1.00 38.44           H  
ATOM    916 1HA  GLY A 206       6.701  22.924  37.035  1.00 38.44           H  
ATOM    917 2HA  GLY A 206       6.213  21.736  38.229  1.00 38.44           H  
ATOM    918  N   ILE A 207       6.966  19.774  36.916  1.00 38.44           N  
ATOM    919  CA  ILE A 207       7.495  18.623  36.166  1.00 38.44           C  
ATOM    920  C   ILE A 207       6.281  17.821  35.713  1.00 38.44           C  
ATOM    921  O   ILE A 207       5.845  16.856  36.347  1.00 38.44           O  
ATOM    922  CB  ILE A 207       8.436  17.749  37.015  1.00 38.44           C  
ATOM    923  CG1 ILE A 207       7.686  17.166  38.215  1.00 38.44           C  
ATOM    924  CG2 ILE A 207       9.640  18.555  37.475  1.00 38.44           C  
ATOM    925  CD1 ILE A 207       8.472  16.126  38.980  1.00 38.44           C  
ATOM    926  H   ILE A 207       6.831  19.691  37.914  1.00 38.44           H  
ATOM    927  HA  ILE A 207       8.026  18.995  35.291  1.00 38.44           H  
ATOM    928  HB  ILE A 207       8.783  16.904  36.420  1.00 38.44           H  
ATOM    929 1HG1 ILE A 207       7.422  17.969  38.903  1.00 38.44           H  
ATOM    930 2HG1 ILE A 207       6.756  16.709  37.876  1.00 38.44           H  
ATOM    931 1HG2 ILE A 207      10.295  17.922  38.074  1.00 38.44           H  
ATOM    932 2HG2 ILE A 207      10.186  18.922  36.607  1.00 38.44           H  
ATOM    933 3HG2 ILE A 207       9.304  19.400  38.076  1.00 38.44           H  
ATOM    934 1HD1 ILE A 207       7.875  15.760  39.816  1.00 38.44           H  
ATOM    935 2HD1 ILE A 207       8.717  15.295  38.318  1.00 38.44           H  
ATOM    936 3HD1 ILE A 207       9.391  16.570  39.359  1.00 38.44           H  
ATOM    937  N   PHE A 208       5.716  18.236  34.585  1.00 38.44           N  
ATOM    938  CA  PHE A 208       4.572  17.566  33.978  1.00 38.44           C  
ATOM    939  C   PHE A 208       4.801  17.204  32.521  1.00 38.44           C  
ATOM    940  O   PHE A 208       4.379  16.131  32.083  1.00 38.44           O  
ATOM    941  CB  PHE A 208       3.319  18.448  34.093  1.00 38.44           C  
ATOM    942  CG  PHE A 208       2.417  18.080  35.239  1.00 38.44           C  
ATOM    943  CD1 PHE A 208       1.693  16.899  35.221  1.00 38.44           C  
ATOM    944  CD2 PHE A 208       2.286  18.924  36.331  1.00 38.44           C  
ATOM    945  CE1 PHE A 208       0.862  16.563  36.276  1.00 38.44           C  
ATOM    946  CE2 PHE A 208       1.455  18.594  37.386  1.00 38.44           C  
ATOM    947  CZ  PHE A 208       0.743  17.412  37.358  1.00 38.44           C  
ATOM    948  H   PHE A 208       6.103  19.053  34.135  1.00 38.44           H  
ATOM    949  HA  PHE A 208       4.394  16.632  34.512  1.00 38.44           H  
ATOM    950 1HB  PHE A 208       3.617  19.488  34.217  1.00 38.44           H  
ATOM    951 2HB  PHE A 208       2.741  18.381  33.172  1.00 38.44           H  
ATOM    952  HD1 PHE A 208       1.784  16.231  34.364  1.00 38.44           H  
ATOM    953  HD2 PHE A 208       2.849  19.858  36.352  1.00 38.44           H  
ATOM    954  HE1 PHE A 208       0.302  15.628  36.252  1.00 38.44           H  
ATOM    955  HE2 PHE A 208       1.361  19.266  38.239  1.00 38.44           H  
ATOM    956  HZ  PHE A 208       0.087  17.151  38.188  1.00 38.44           H  
ATOM    957  N   GLU A 209       5.464  18.073  31.759  1.00 38.44           N  
ATOM    958  CA  GLU A 209       5.748  17.816  30.352  1.00 38.44           C  
ATOM    959  C   GLU A 209       6.828  18.775  29.880  1.00 38.44           C  
ATOM    960  O   GLU A 209       6.773  19.971  30.181  1.00 38.44           O  
ATOM    961  CB  GLU A 209       4.490  17.971  29.489  1.00 38.44           C  
ATOM    962  CG  GLU A 209       4.756  17.806  28.002  1.00 38.44           C  
ATOM    963  CD  GLU A 209       3.644  17.075  27.281  1.00 38.44           C  
ATOM    964  OE1 GLU A 209       2.615  17.705  26.961  1.00 38.44           O  
ATOM    965  OE2 GLU A 209       3.810  15.865  27.032  1.00 38.44           O  
ATOM    966  H   GLU A 209       5.779  18.938  32.174  1.00 38.44           H  
ATOM    967  HA  GLU A 209       6.104  16.790  30.253  1.00 38.44           H  
ATOM    968 1HB  GLU A 209       3.748  17.231  29.791  1.00 38.44           H  
ATOM    969 2HB  GLU A 209       4.055  18.957  29.654  1.00 38.44           H  
ATOM    970 1HG  GLU A 209       4.877  18.792  27.554  1.00 38.44           H  
ATOM    971 2HG  GLU A 209       5.689  17.260  27.869  1.00 38.44           H  
ATOM    972  N   THR A 210       7.804  18.248  29.144  1.00 38.44           N  
ATOM    973  CA  THR A 210       8.840  19.053  28.517  1.00 38.44           C  
ATOM    974  C   THR A 210       8.865  18.762  27.025  1.00 38.44           C  
ATOM    975  O   THR A 210       8.678  17.620  26.596  1.00 38.44           O  
ATOM    976  CB  THR A 210      10.228  18.781  29.120  1.00 38.44           C  
ATOM    977  OG1 THR A 210      10.756  17.560  28.586  1.00 38.44           O  
ATOM    978  CG2 THR A 210      10.144  18.674  30.632  1.00 38.44           C  
ATOM    979  H   THR A 210       7.818  17.246  29.021  1.00 38.44           H  
ATOM    980  HA  THR A 210       8.606  20.105  28.679  1.00 38.44           H  
ATOM    981  HB  THR A 210      10.904  19.594  28.857  1.00 38.44           H  
ATOM    982  HG1 THR A 210      11.709  17.546  28.703  1.00 38.44           H  
ATOM    983 1HG2 THR A 210      11.137  18.482  31.039  1.00 38.44           H  
ATOM    984 2HG2 THR A 210       9.758  19.607  31.042  1.00 38.44           H  
ATOM    985 3HG2 THR A 210       9.477  17.856  30.902  1.00 38.44           H  
ATOM    986  N   LYS A 211       9.097  19.806  26.237  1.00 38.44           N  
ATOM    987  CA  LYS A 211       9.147  19.687  24.788  1.00 38.44           C  
ATOM    988  C   LYS A 211      10.496  20.169  24.283  1.00 38.44           C  
ATOM    989  O   LYS A 211      10.963  21.249  24.657  1.00 38.44           O  
ATOM    990  CB  LYS A 211       8.015  20.481  24.121  1.00 38.44           C  
ATOM    991  CG  LYS A 211       7.758  21.846  24.737  1.00 38.44           C  
ATOM    992  CD  LYS A 211       6.614  22.559  24.033  1.00 38.44           C  
ATOM    993  CE  LYS A 211       5.334  21.739  24.086  1.00 38.44           C  
ATOM    994  NZ  LYS A 211       4.905  21.455  25.484  1.00 38.44           N  
ATOM    995  H   LYS A 211       9.243  20.711  26.662  1.00 38.44           H  
ATOM    996  HA  LYS A 211       9.028  18.636  24.523  1.00 38.44           H  
ATOM    997 1HB  LYS A 211       8.247  20.628  23.066  1.00 38.44           H  
ATOM    998 2HB  LYS A 211       7.088  19.909  24.176  1.00 38.44           H  
ATOM    999 1HG  LYS A 211       7.509  21.728  25.792  1.00 38.44           H  
ATOM   1000 2HG  LYS A 211       8.658  22.455  24.660  1.00 38.44           H  
ATOM   1001 1HD  LYS A 211       6.438  23.524  24.510  1.00 38.44           H  
ATOM   1002 2HD  LYS A 211       6.880  22.732  22.990  1.00 38.44           H  
ATOM   1003 1HE  LYS A 211       4.535  22.278  23.579  1.00 38.44           H  
ATOM   1004 2HE  LYS A 211       5.487  20.791  23.570  1.00 38.44           H  
ATOM   1005 1HZ  LYS A 211       4.055  20.910  25.472  1.00 38.44           H  
ATOM   1006 2HZ  LYS A 211       5.630  20.937  25.961  1.00 38.44           H  
ATOM   1007 3HZ  LYS A 211       4.739  22.325  25.969  1.00 38.44           H  
ATOM   1008  N   PHE A 212      11.118  19.360  23.429  1.00 38.44           N  
ATOM   1009  CA  PHE A 212      12.402  19.694  22.837  1.00 38.44           C  
ATOM   1010  C   PHE A 212      12.361  19.364  21.354  1.00 38.44           C  
ATOM   1011  O   PHE A 212      11.612  18.487  20.918  1.00 38.44           O  
ATOM   1012  CB  PHE A 212      13.559  18.947  23.520  1.00 38.44           C  
ATOM   1013  CG  PHE A 212      13.489  17.451  23.383  1.00 38.44           C  
ATOM   1014  CD1 PHE A 212      12.747  16.694  24.274  1.00 38.44           C  
ATOM   1015  CD2 PHE A 212      14.178  16.800  22.373  1.00 38.44           C  
ATOM   1016  CE1 PHE A 212      12.686  15.319  24.154  1.00 38.44           C  
ATOM   1017  CE2 PHE A 212      14.120  15.425  22.248  1.00 38.44           C  
ATOM   1018  CZ  PHE A 212      13.374  14.684  23.141  1.00 38.44           C  
ATOM   1019  H   PHE A 212      10.678  18.484  23.187  1.00 38.44           H  
ATOM   1020  HA  PHE A 212      12.573  20.764  22.961  1.00 38.44           H  
ATOM   1021 1HB  PHE A 212      14.506  19.280  23.098  1.00 38.44           H  
ATOM   1022 2HB  PHE A 212      13.571  19.188  24.582  1.00 38.44           H  
ATOM   1023  HD1 PHE A 212      12.206  17.195  25.077  1.00 38.44           H  
ATOM   1024  HD2 PHE A 212      14.768  17.387  21.668  1.00 38.44           H  
ATOM   1025  HE1 PHE A 212      12.094  14.737  24.860  1.00 38.44           H  
ATOM   1026  HE2 PHE A 212      14.663  14.925  21.446  1.00 38.44           H  
ATOM   1027  HZ  PHE A 212      13.330  13.600  23.047  1.00 38.44           H  
ATOM   1028  N   GLN A 213      13.177  20.077  20.581  1.00 38.44           N  
ATOM   1029  CA  GLN A 213      13.213  19.913  19.134  1.00 38.44           C  
ATOM   1030  C   GLN A 213      14.662  19.830  18.686  1.00 38.44           C  
ATOM   1031  O   GLN A 213      15.444  20.753  18.934  1.00 38.44           O  
ATOM   1032  CB  GLN A 213      12.493  21.066  18.427  1.00 38.44           C  
ATOM   1033  CG  GLN A 213      12.354  20.884  16.924  1.00 38.44           C  
ATOM   1034  CD  GLN A 213      11.436  21.914  16.293  1.00 38.44           C  
ATOM   1035  OE1 GLN A 213      11.332  22.002  15.069  1.00 38.44           O  
ATOM   1036  NE2 GLN A 213      10.761  22.696  17.127  1.00 38.44           N  
ATOM   1037  H   GLN A 213      13.790  20.753  21.015  1.00 38.44           H  
ATOM   1038  HA  GLN A 213      12.704  18.984  18.878  1.00 38.44           H  
ATOM   1039 1HB  GLN A 213      11.494  21.182  18.846  1.00 38.44           H  
ATOM   1040 2HB  GLN A 213      13.033  21.996  18.605  1.00 38.44           H  
ATOM   1041 1HG  GLN A 213      13.338  20.979  16.464  1.00 38.44           H  
ATOM   1042 2HG  GLN A 213      11.942  19.895  16.725  1.00 38.44           H  
ATOM   1043 1HE2 GLN A 213      10.140  23.394  16.767  1.00 38.44           H  
ATOM   1044 2HE2 GLN A 213      10.872  22.588  18.115  1.00 38.44           H  
ATOM   1045  N   VAL A 214      15.017  18.725  18.035  1.00 38.44           N  
ATOM   1046  CA  VAL A 214      16.358  18.505  17.511  1.00 38.44           C  
ATOM   1047  C   VAL A 214      16.236  18.079  16.056  1.00 38.44           C  
ATOM   1048  O   VAL A 214      15.447  17.184  15.733  1.00 38.44           O  
ATOM   1049  CB  VAL A 214      17.126  17.447  18.326  1.00 38.44           C  
ATOM   1050  CG1 VAL A 214      17.345  17.934  19.747  1.00 38.44           C  
ATOM   1051  CG2 VAL A 214      16.367  16.129  18.327  1.00 38.44           C  
ATOM   1052  H   VAL A 214      14.314  18.011  17.904  1.00 38.44           H  
ATOM   1053  HA  VAL A 214      16.911  19.443  17.571  1.00 38.44           H  
ATOM   1054  HB  VAL A 214      18.108  17.298  17.876  1.00 38.44           H  
ATOM   1055 1HG1 VAL A 214      17.889  17.176  20.312  1.00 38.44           H  
ATOM   1056 2HG1 VAL A 214      17.923  18.858  19.730  1.00 38.44           H  
ATOM   1057 3HG1 VAL A 214      16.381  18.116  20.222  1.00 38.44           H  
ATOM   1058 1HG2 VAL A 214      16.921  15.391  18.906  1.00 38.44           H  
ATOM   1059 2HG2 VAL A 214      15.383  16.276  18.773  1.00 38.44           H  
ATOM   1060 3HG2 VAL A 214      16.252  15.775  17.302  1.00 38.44           H  
ATOM   1061  N   ASP A 215      17.019  18.719  15.184  1.00 38.44           N  
ATOM   1062  CA  ASP A 215      16.976  18.463  13.743  1.00 38.44           C  
ATOM   1063  C   ASP A 215      15.566  18.655  13.188  1.00 38.44           C  
ATOM   1064  O   ASP A 215      15.085  17.860  12.378  1.00 38.44           O  
ATOM   1065  CB  ASP A 215      17.506  17.067  13.410  1.00 38.44           C  
ATOM   1066  CG  ASP A 215      18.913  16.844  13.918  1.00 38.44           C  
ATOM   1067  OD1 ASP A 215      19.618  17.842  14.171  1.00 38.44           O  
ATOM   1068  OD2 ASP A 215      19.315  15.671  14.064  1.00 38.44           O  
ATOM   1069  H   ASP A 215      17.665  19.407  15.542  1.00 38.44           H  
ATOM   1070  HA  ASP A 215      17.609  19.196  13.242  1.00 38.44           H  
ATOM   1071 1HB  ASP A 215      16.850  16.315  13.848  1.00 38.44           H  
ATOM   1072 2HB  ASP A 215      17.495  16.922  12.329  1.00 38.44           H  
ATOM   1073  N   LYS A 216      14.902  19.724  13.632  1.00 38.44           N  
ATOM   1074  CA  LYS A 216      13.535  20.062  13.239  1.00 38.44           C  
ATOM   1075  C   LYS A 216      12.534  18.970  13.601  1.00 38.44           C  
ATOM   1076  O   LYS A 216      11.487  18.848  12.959  1.00 38.44           O  
ATOM   1077  CB  LYS A 216      13.443  20.380  11.740  1.00 38.44           C  
ATOM   1078  CG  LYS A 216      14.173  21.653  11.325  1.00 38.44           C  
ATOM   1079  CD  LYS A 216      14.077  21.920   9.822  1.00 38.44           C  
ATOM   1080  CE  LYS A 216      14.782  23.203   9.391  1.00 38.44           C  
ATOM   1081  NZ  LYS A 216      14.711  23.456   7.922  1.00 38.44           N  
ATOM   1082  H   LYS A 216      15.391  20.326  14.279  1.00 38.44           H  
ATOM   1083  HA  LYS A 216      13.224  20.948  13.794  1.00 38.44           H  
ATOM   1084 1HB  LYS A 216      13.859  19.551  11.166  1.00 38.44           H  
ATOM   1085 2HB  LYS A 216      12.396  20.484  11.454  1.00 38.44           H  
ATOM   1086 1HG  LYS A 216      13.746  22.506  11.853  1.00 38.44           H  
ATOM   1087 2HG  LYS A 216      15.226  21.572  11.593  1.00 38.44           H  
ATOM   1088 1HD  LYS A 216      14.525  21.089   9.275  1.00 38.44           H  
ATOM   1089 2HD  LYS A 216      13.029  21.999   9.533  1.00 38.44           H  
ATOM   1090 1HE  LYS A 216      14.333  24.054   9.901  1.00 38.44           H  
ATOM   1091 2HE  LYS A 216      15.834  23.152   9.673  1.00 38.44           H  
ATOM   1092 1HZ  LYS A 216      15.195  24.316   7.704  1.00 38.44           H  
ATOM   1093 2HZ  LYS A 216      15.146  22.690   7.426  1.00 38.44           H  
ATOM   1094 3HZ  LYS A 216      13.744  23.533   7.640  1.00 38.44           H  
ATOM   1095  N   VAL A 217      12.833  18.168  14.619  1.00 38.44           N  
ATOM   1096  CA  VAL A 217      11.935  17.121  15.094  1.00 38.44           C  
ATOM   1097  C   VAL A 217      11.590  17.452  16.539  1.00 38.44           C  
ATOM   1098  O   VAL A 217      12.408  17.251  17.445  1.00 38.44           O  
ATOM   1099  CB  VAL A 217      12.550  15.723  14.978  1.00 38.44           C  
ATOM   1100  CG1 VAL A 217      11.476  14.663  15.157  1.00 38.44           C  
ATOM   1101  CG2 VAL A 217      13.248  15.564  13.641  1.00 38.44           C  
ATOM   1102  H   VAL A 217      13.724  18.297  15.077  1.00 38.44           H  
ATOM   1103  HA  VAL A 217      11.032  17.136  14.483  1.00 38.44           H  
ATOM   1104  HB  VAL A 217      13.274  15.587  15.781  1.00 38.44           H  
ATOM   1105 1HG1 VAL A 217      11.924  13.673  15.073  1.00 38.44           H  
ATOM   1106 2HG1 VAL A 217      11.018  14.771  16.140  1.00 38.44           H  
ATOM   1107 3HG1 VAL A 217      10.715  14.782  14.386  1.00 38.44           H  
ATOM   1108 1HG2 VAL A 217      13.681  14.566  13.573  1.00 38.44           H  
ATOM   1109 2HG2 VAL A 217      12.527  15.703  12.835  1.00 38.44           H  
ATOM   1110 3HG2 VAL A 217      14.039  16.309  13.553  1.00 38.44           H  
ATOM   1111  N   ASN A 218      10.383  17.960  16.762  1.00 38.44           N  
ATOM   1112  CA  ASN A 218       9.934  18.253  18.112  1.00 38.44           C  
ATOM   1113  C   ASN A 218       9.466  16.978  18.808  1.00 38.44           C  
ATOM   1114  O   ASN A 218       9.095  15.989  18.171  1.00 38.44           O  
ATOM   1115  CB  ASN A 218       8.812  19.291  18.095  1.00 38.44           C  
ATOM   1116  CG  ASN A 218       7.821  19.060  16.972  1.00 38.44           C  
ATOM   1117  OD1 ASN A 218       7.965  18.125  16.184  1.00 38.44           O  
ATOM   1118  ND2 ASN A 218       6.806  19.912  16.894  1.00 38.44           N  
ATOM   1119  H   ASN A 218       9.764  18.147  15.986  1.00 38.44           H  
ATOM   1120  HA  ASN A 218      10.775  18.660  18.676  1.00 38.44           H  
ATOM   1121 1HB  ASN A 218       8.278  19.266  19.046  1.00 38.44           H  
ATOM   1122 2HB  ASN A 218       9.240  20.288  17.986  1.00 38.44           H  
ATOM   1123 1HD2 ASN A 218       6.120  19.809  16.173  1.00 38.44           H  
ATOM   1124 2HD2 ASN A 218       6.727  20.657  17.556  1.00 38.44           H  
ATOM   1125  N   PHE A 219       9.502  17.009  20.137  1.00 38.44           N  
ATOM   1126  CA  PHE A 219       9.069  15.885  20.952  1.00 38.44           C  
ATOM   1127  C   PHE A 219       8.229  16.399  22.111  1.00 38.44           C  
ATOM   1128  O   PHE A 219       8.259  17.584  22.450  1.00 38.44           O  
ATOM   1129  CB  PHE A 219      10.257  15.072  21.485  1.00 38.44           C  
ATOM   1130  CG  PHE A 219      10.991  14.300  20.426  1.00 38.44           C  
ATOM   1131  CD1 PHE A 219      11.963  14.909  19.651  1.00 38.44           C  
ATOM   1132  CD2 PHE A 219      10.713  12.961  20.212  1.00 38.44           C  
ATOM   1133  CE1 PHE A 219      12.639  14.197  18.679  1.00 38.44           C  
ATOM   1134  CE2 PHE A 219      11.385  12.245  19.242  1.00 38.44           C  
ATOM   1135  CZ  PHE A 219      12.350  12.864  18.475  1.00 38.44           C  
ATOM   1136  H   PHE A 219       9.843  17.844  20.592  1.00 38.44           H  
ATOM   1137  HA  PHE A 219       8.460  15.224  20.334  1.00 38.44           H  
ATOM   1138 1HB  PHE A 219      10.967  15.741  21.970  1.00 38.44           H  
ATOM   1139 2HB  PHE A 219       9.906  14.366  22.237  1.00 38.44           H  
ATOM   1140  HD1 PHE A 219      12.193  15.962  19.816  1.00 38.44           H  
ATOM   1141  HD2 PHE A 219       9.950  12.473  20.819  1.00 38.44           H  
ATOM   1142  HE1 PHE A 219      13.400  14.689  18.074  1.00 38.44           H  
ATOM   1143  HE2 PHE A 219      11.154  11.192  19.081  1.00 38.44           H  
ATOM   1144  HZ  PHE A 219      12.881  12.301  17.709  1.00 38.44           H  
ATOM   1145  N   HIS A 220       7.473  15.485  22.717  1.00 38.44           N  
ATOM   1146  CA  HIS A 220       6.630  15.783  23.875  1.00 38.44           C  
ATOM   1147  C   HIS A 220       7.018  14.813  24.986  1.00 38.44           C  
ATOM   1148  O   HIS A 220       6.425  13.740  25.124  1.00 38.44           O  
ATOM   1149  CB  HIS A 220       5.149  15.680  23.523  1.00 38.44           C  
ATOM   1150  CG  HIS A 220       4.613  16.881  22.808  1.00 38.44           C  
ATOM   1151  ND1 HIS A 220       3.310  16.964  22.366  1.00 38.44           N  
ATOM   1152  CD2 HIS A 220       5.203  18.050  22.462  1.00 38.44           C  
ATOM   1153  CE1 HIS A 220       3.121  18.131  21.777  1.00 38.44           C  
ATOM   1154  NE2 HIS A 220       4.253  18.809  21.822  1.00 38.44           N  
ATOM   1155  H   HIS A 220       7.491  14.544  22.350  1.00 38.44           H  
ATOM   1156  HA  HIS A 220       6.821  16.801  24.212  1.00 38.44           H  
ATOM   1157 1HB  HIS A 220       4.985  14.806  22.891  1.00 38.44           H  
ATOM   1158 2HB  HIS A 220       4.568  15.539  24.434  1.00 38.44           H  
ATOM   1159  HD1 HIS A 220       2.586  16.294  22.531  1.00 38.44           H  
ATOM   1160  HD2 HIS A 220       6.212  18.440  22.599  1.00 38.44           H  
ATOM   1161  HE1 HIS A 220       2.149  18.390  21.357  1.00 38.44           H  
ATOM   1162  N   MET A 221       8.016  15.196  25.778  1.00 38.44           N  
ATOM   1163  CA  MET A 221       8.497  14.378  26.886  1.00 38.44           C  
ATOM   1164  C   MET A 221       7.641  14.678  28.110  1.00 38.44           C  
ATOM   1165  O   MET A 221       7.807  15.720  28.753  1.00 38.44           O  
ATOM   1166  CB  MET A 221       9.972  14.658  27.157  1.00 38.44           C  
ATOM   1167  CG  MET A 221      10.516  14.005  28.414  1.00 38.44           C  
ATOM   1168  SD  MET A 221      12.220  14.489  28.752  1.00 38.44           S  
ATOM   1169  CE  MET A 221      13.074  13.718  27.381  1.00 38.44           C  
ATOM   1170  H   MET A 221       8.453  16.089  25.600  1.00 38.44           H  
ATOM   1171  HA  MET A 221       8.386  13.328  26.614  1.00 38.44           H  
ATOM   1172 1HB  MET A 221      10.569  14.309  26.315  1.00 38.44           H  
ATOM   1173 2HB  MET A 221      10.128  15.734  27.246  1.00 38.44           H  
ATOM   1174 1HG  MET A 221       9.898  14.286  29.266  1.00 38.44           H  
ATOM   1175 2HG  MET A 221      10.477  12.921  28.307  1.00 38.44           H  
ATOM   1176 1HE  MET A 221      14.141  13.929  27.452  1.00 38.44           H  
ATOM   1177 2HE  MET A 221      12.913  12.639  27.412  1.00 38.44           H  
ATOM   1178 3HE  MET A 221      12.688  14.115  26.442  1.00 38.44           H  
ATOM   1179  N   PHE A 222       6.725  13.770  28.431  1.00 38.44           N  
ATOM   1180  CA  PHE A 222       5.782  13.957  29.526  1.00 38.44           C  
ATOM   1181  C   PHE A 222       6.348  13.332  30.794  1.00 38.44           C  
ATOM   1182  O   PHE A 222       6.519  12.111  30.868  1.00 38.44           O  
ATOM   1183  CB  PHE A 222       4.423  13.347  29.182  1.00 38.44           C  
ATOM   1184  CG  PHE A 222       3.317  13.758  30.115  1.00 38.44           C  
ATOM   1185  CD1 PHE A 222       3.042  13.019  31.255  1.00 38.44           C  
ATOM   1186  CD2 PHE A 222       2.555  14.885  29.855  1.00 38.44           C  
ATOM   1187  CE1 PHE A 222       2.027  13.395  32.115  1.00 38.44           C  
ATOM   1188  CE2 PHE A 222       1.539  15.266  30.712  1.00 38.44           C  
ATOM   1189  CZ  PHE A 222       1.276  14.520  31.843  1.00 38.44           C  
ATOM   1190  H   PHE A 222       6.687  12.918  27.889  1.00 38.44           H  
ATOM   1191  HA  PHE A 222       5.649  15.027  29.690  1.00 38.44           H  
ATOM   1192 1HB  PHE A 222       4.139  13.637  28.171  1.00 38.44           H  
ATOM   1193 2HB  PHE A 222       4.497  12.260  29.201  1.00 38.44           H  
ATOM   1194  HD1 PHE A 222       3.638  12.132  31.471  1.00 38.44           H  
ATOM   1195  HD2 PHE A 222       2.763  15.474  28.961  1.00 38.44           H  
ATOM   1196  HE1 PHE A 222       1.822  12.803  33.006  1.00 38.44           H  
ATOM   1197  HE2 PHE A 222       0.945  16.154  30.495  1.00 38.44           H  
ATOM   1198  HZ  PHE A 222       0.476  14.819  32.519  1.00 38.44           H  
ATOM   1199  N   ASP A 223       6.636  14.170  31.786  1.00 38.44           N  
ATOM   1200  CA  ASP A 223       7.089  13.701  33.085  1.00 38.44           C  
ATOM   1201  C   ASP A 223       5.888  13.385  33.967  1.00 38.44           C  
ATOM   1202  O   ASP A 223       4.800  13.941  33.794  1.00 38.44           O  
ATOM   1203  CB  ASP A 223       7.981  14.744  33.761  1.00 38.44           C  
ATOM   1204  CG  ASP A 223       8.774  14.170  34.920  1.00 38.44           C  
ATOM   1205  OD1 ASP A 223       8.642  12.958  35.193  1.00 38.44           O  
ATOM   1206  OD2 ASP A 223       9.532  14.931  35.558  1.00 38.44           O  
ATOM   1207  H   ASP A 223       6.536  15.163  31.629  1.00 38.44           H  
ATOM   1208  HA  ASP A 223       7.671  12.791  32.940  1.00 38.44           H  
ATOM   1209 1HB  ASP A 223       8.676  15.157  33.030  1.00 38.44           H  
ATOM   1210 2HB  ASP A 223       7.366  15.566  34.129  1.00 38.44           H  
ATOM   1211  N   VAL A 224       6.094  12.479  34.921  1.00 38.44           N  
ATOM   1212  CA  VAL A 224       5.001  11.985  35.749  1.00 38.44           C  
ATOM   1213  C   VAL A 224       5.372  12.121  37.223  1.00 38.44           C  
ATOM   1214  O   VAL A 224       4.783  11.469  38.094  1.00 38.44           O  
ATOM   1215  CB  VAL A 224       4.654  10.532  35.366  1.00 38.44           C  
ATOM   1216  CG1 VAL A 224       5.697   9.551  35.906  1.00 38.44           C  
ATOM   1217  CG2 VAL A 224       3.244  10.173  35.812  1.00 38.44           C  
ATOM   1218  H   VAL A 224       7.027  12.125  35.076  1.00 38.44           H  
ATOM   1219  HA  VAL A 224       4.125  12.611  35.576  1.00 38.44           H  
ATOM   1220  HB  VAL A 224       4.721  10.425  34.283  1.00 38.44           H  
ATOM   1221 1HG1 VAL A 224       5.424   8.535  35.619  1.00 38.44           H  
ATOM   1222 2HG1 VAL A 224       6.675   9.794  35.491  1.00 38.44           H  
ATOM   1223 3HG1 VAL A 224       5.735   9.622  36.993  1.00 38.44           H  
ATOM   1224 1HG2 VAL A 224       3.024   9.144  35.529  1.00 38.44           H  
ATOM   1225 2HG2 VAL A 224       3.167  10.277  36.895  1.00 38.44           H  
ATOM   1226 3HG2 VAL A 224       2.529  10.841  35.332  1.00 38.44           H  
ATOM   1227  N   GLY A 225       6.324  13.002  37.518  1.00 38.44           N  
ATOM   1228  CA  GLY A 225       6.795  13.182  38.878  1.00 38.44           C  
ATOM   1229  C   GLY A 225       5.809  13.843  39.821  1.00 38.44           C  
ATOM   1230  O   GLY A 225       6.180  14.240  40.930  1.00 38.44           O  
ATOM   1231  H   GLY A 225       6.729  13.559  36.779  1.00 38.44           H  
ATOM   1232 1HA  GLY A 225       7.058  12.213  39.303  1.00 38.44           H  
ATOM   1233 2HA  GLY A 225       7.701  13.787  38.872  1.00 38.44           H  
ATOM   1234  N   ALA A 226       4.549  13.971  39.401  1.00 38.44           N  
ATOM   1235  CA  ALA A 226       3.512  14.569  40.228  1.00 38.44           C  
ATOM   1236  C   ALA A 226       2.294  13.674  40.410  1.00 38.44           C  
ATOM   1237  O   ALA A 226       1.308  14.114  41.013  1.00 38.44           O  
ATOM   1238  CB  ALA A 226       3.072  15.916  39.639  1.00 38.44           C  
ATOM   1239  H   ALA A 226       4.311  13.640  38.477  1.00 38.44           H  
ATOM   1240  HA  ALA A 226       3.926  14.736  41.222  1.00 38.44           H  
ATOM   1241 1HB  ALA A 226       2.296  16.352  40.268  1.00 38.44           H  
ATOM   1242 2HB  ALA A 226       3.927  16.591  39.597  1.00 38.44           H  
ATOM   1243 3HB  ALA A 226       2.681  15.763  38.634  1.00 38.44           H  
ATOM   1244  N   GLN A 227       2.328  12.443  39.911  1.00 38.44           N  
ATOM   1245  CA  GLN A 227       1.209  11.523  40.045  1.00 38.44           C  
ATOM   1246  C   GLN A 227       1.365  10.704  41.325  1.00 38.44           C  
ATOM   1247  O   GLN A 227       2.214  10.988  42.174  1.00 38.44           O  
ATOM   1248  CB  GLN A 227       1.110  10.628  38.811  1.00 38.44           C  
ATOM   1249  CG  GLN A 227       0.433  11.286  37.625  1.00 38.44           C  
ATOM   1250  CD  GLN A 227      -1.044  11.509  37.850  1.00 38.44           C  
ATOM   1251  OE1 GLN A 227      -1.700  10.746  38.558  1.00 38.44           O  
ATOM   1252  NE2 GLN A 227      -1.577  12.562  37.247  1.00 38.44           N  
ATOM   1253  H   GLN A 227       3.159  12.139  39.424  1.00 38.44           H  
ATOM   1254  HA  GLN A 227       0.291  12.105  40.131  1.00 38.44           H  
ATOM   1255 1HB  GLN A 227       2.110  10.321  38.503  1.00 38.44           H  
ATOM   1256 2HB  GLN A 227       0.553   9.725  39.060  1.00 38.44           H  
ATOM   1257 1HG  GLN A 227       0.900  12.254  37.444  1.00 38.44           H  
ATOM   1258 2HG  GLN A 227       0.551  10.646  36.751  1.00 38.44           H  
ATOM   1259 1HE2 GLN A 227      -2.551  12.763  37.358  1.00 38.44           H  
ATOM   1260 2HE2 GLN A 227      -1.006  13.157  36.681  1.00 38.44           H  
ATOM   1261  N   ARG A 228       0.538   9.676  41.476  1.00 38.44           N  
ATOM   1262  CA  ARG A 228       0.607   8.795  42.629  1.00 38.44           C  
ATOM   1263  C   ARG A 228       1.486   7.585  42.318  1.00 38.44           C  
ATOM   1264  O   ARG A 228       1.970   7.404  41.198  1.00 38.44           O  
ATOM   1265  CB  ARG A 228      -0.797   8.358  43.051  1.00 38.44           C  
ATOM   1266  CG  ARG A 228      -0.967   8.179  44.552  1.00 38.44           C  
ATOM   1267  CD  ARG A 228      -2.431   8.042  44.930  1.00 38.44           C  
ATOM   1268  NE  ARG A 228      -3.095   6.985  44.175  1.00 38.44           N  
ATOM   1269  CZ  ARG A 228      -3.067   5.699  44.508  1.00 38.44           C  
ATOM   1270  NH1 ARG A 228      -2.409   5.306  45.590  1.00 38.44           N  
ATOM   1271  NH2 ARG A 228      -3.702   4.806  43.762  1.00 38.44           N  
ATOM   1272  H   ARG A 228      -0.159   9.503  40.766  1.00 38.44           H  
ATOM   1273  HA  ARG A 228       1.066   9.340  43.454  1.00 38.44           H  
ATOM   1274 1HB  ARG A 228      -1.524   9.096  42.715  1.00 38.44           H  
ATOM   1275 2HB  ARG A 228      -1.044   7.412  42.568  1.00 38.44           H  
ATOM   1276 1HG  ARG A 228      -0.441   7.280  44.873  1.00 38.44           H  
ATOM   1277 2HG  ARG A 228      -0.555   9.045  45.071  1.00 38.44           H  
ATOM   1278 1HD  ARG A 228      -2.512   7.804  45.990  1.00 38.44           H  
ATOM   1279 2HD  ARG A 228      -2.948   8.979  44.728  1.00 38.44           H  
ATOM   1280  HE  ARG A 228      -3.609   7.251  43.346  1.00 38.44           H  
ATOM   1281 1HH1 ARG A 228      -1.928   5.985  46.163  1.00 38.44           H  
ATOM   1282 2HH1 ARG A 228      -2.389   4.328  45.841  1.00 38.44           H  
ATOM   1283 1HH2 ARG A 228      -4.208   5.103  42.939  1.00 38.44           H  
ATOM   1284 2HH2 ARG A 228      -3.680   3.830  44.016  1.00 38.44           H  
ATOM   1285  N   ASP A 229       1.692   6.746  43.335  1.00 38.44           N  
ATOM   1286  CA  ASP A 229       2.580   5.599  43.181  1.00 38.44           C  
ATOM   1287  C   ASP A 229       1.985   4.538  42.262  1.00 38.44           C  
ATOM   1288  O   ASP A 229       2.688   4.001  41.399  1.00 38.44           O  
ATOM   1289  CB  ASP A 229       2.903   5.000  44.550  1.00 38.44           C  
ATOM   1290  CG  ASP A 229       1.668   4.503  45.276  1.00 38.44           C  
ATOM   1291  OD1 ASP A 229       0.552   4.692  44.749  1.00 38.44           O  
ATOM   1292  OD2 ASP A 229       1.813   3.924  46.373  1.00 38.44           O  
ATOM   1293  H   ASP A 229       1.234   6.898  44.222  1.00 38.44           H  
ATOM   1294  HA  ASP A 229       3.507   5.939  42.717  1.00 38.44           H  
ATOM   1295 1HB  ASP A 229       3.598   4.168  44.429  1.00 38.44           H  
ATOM   1296 2HB  ASP A 229       3.396   5.751  45.169  1.00 38.44           H  
ATOM   1297  N   GLU A 230       0.700   4.231  42.422  1.00 38.44           N  
ATOM   1298  CA  GLU A 230       0.055   3.215  41.599  1.00 38.44           C  
ATOM   1299  C   GLU A 230      -0.022   3.692  40.153  1.00 38.44           C  
ATOM   1300  O   GLU A 230      -0.601   4.745  39.868  1.00 38.44           O  
ATOM   1301  CB  GLU A 230      -1.334   2.901  42.145  1.00 38.44           C  
ATOM   1302  CG  GLU A 230      -1.309   2.153  43.468  1.00 38.44           C  
ATOM   1303  CD  GLU A 230      -2.693   1.807  43.972  1.00 38.44           C  
ATOM   1304  OE1 GLU A 230      -3.668   2.438  43.516  1.00 38.44           O  
ATOM   1305  OE2 GLU A 230      -2.809   0.901  44.822  1.00 38.44           O  
ATOM   1306  H   GLU A 230       0.158   4.710  43.127  1.00 38.44           H  
ATOM   1307  HA  GLU A 230       0.659   2.308  41.632  1.00 38.44           H  
ATOM   1308 1HB  GLU A 230      -1.888   3.829  42.286  1.00 38.44           H  
ATOM   1309 2HB  GLU A 230      -1.882   2.299  41.420  1.00 38.44           H  
ATOM   1310 1HG  GLU A 230      -0.739   1.233  43.342  1.00 38.44           H  
ATOM   1311 2HG  GLU A 230      -0.799   2.766  44.210  1.00 38.44           H  
ATOM   1312  N   ARG A 231       0.562   2.916  39.243  1.00 38.44           N  
ATOM   1313  CA  ARG A 231       0.749   3.313  37.851  1.00 38.44           C  
ATOM   1314  C   ARG A 231       0.200   2.255  36.906  1.00 38.44           C  
ATOM   1315  O   ARG A 231       0.849   1.851  35.939  1.00 38.44           O  
ATOM   1316  CB  ARG A 231       2.224   3.571  37.567  1.00 38.44           C  
ATOM   1317  CG  ARG A 231       3.172   2.747  38.418  1.00 38.44           C  
ATOM   1318  CD  ARG A 231       4.610   2.936  37.973  1.00 38.44           C  
ATOM   1319  NE  ARG A 231       5.005   4.341  37.956  1.00 38.44           N  
ATOM   1320  CZ  ARG A 231       5.706   4.930  38.918  1.00 38.44           C  
ATOM   1321  NH1 ARG A 231       6.093   4.236  39.980  1.00 38.44           N  
ATOM   1322  NH2 ARG A 231       6.022   6.214  38.819  1.00 38.44           N  
ATOM   1323  H   ARG A 231       0.888   2.009  39.544  1.00 38.44           H  
ATOM   1324  HA  ARG A 231       0.193   4.234  37.676  1.00 38.44           H  
ATOM   1325 1HB  ARG A 231       2.436   3.355  36.521  1.00 38.44           H  
ATOM   1326 2HB  ARG A 231       2.448   4.624  37.736  1.00 38.44           H  
ATOM   1327 1HG  ARG A 231       3.087   3.055  39.460  1.00 38.44           H  
ATOM   1328 2HG  ARG A 231       2.916   1.691  38.330  1.00 38.44           H  
ATOM   1329 1HD  ARG A 231       5.274   2.407  38.656  1.00 38.44           H  
ATOM   1330 2HD  ARG A 231       4.734   2.539  36.966  1.00 38.44           H  
ATOM   1331  HE  ARG A 231       4.725   4.898  37.160  1.00 38.44           H  
ATOM   1332 1HH1 ARG A 231       5.855   3.257  40.058  1.00 38.44           H  
ATOM   1333 2HH1 ARG A 231       6.626   4.686  40.710  1.00 38.44           H  
ATOM   1334 1HH2 ARG A 231       5.729   6.746  38.011  1.00 38.44           H  
ATOM   1335 2HH2 ARG A 231       6.555   6.660  39.551  1.00 38.44           H  
ATOM   1336  N   ARG A 232      -1.018   1.788  37.173  1.00 38.44           N  
ATOM   1337  CA  ARG A 232      -1.657   0.797  36.320  1.00 38.44           C  
ATOM   1338  C   ARG A 232      -2.721   1.387  35.404  1.00 38.44           C  
ATOM   1339  O   ARG A 232      -3.198   0.685  34.507  1.00 38.44           O  
ATOM   1340  CB  ARG A 232      -2.283  -0.312  37.173  1.00 38.44           C  
ATOM   1341  CG  ARG A 232      -3.223   0.193  38.253  1.00 38.44           C  
ATOM   1342  CD  ARG A 232      -3.790  -0.956  39.065  1.00 38.44           C  
ATOM   1343  NE  ARG A 232      -4.586  -0.491  40.196  1.00 38.44           N  
ATOM   1344  CZ  ARG A 232      -4.083  -0.202  41.392  1.00 38.44           C  
ATOM   1345  NH1 ARG A 232      -2.782  -0.327  41.612  1.00 38.44           N  
ATOM   1346  NH2 ARG A 232      -4.880   0.213  42.366  1.00 38.44           N  
ATOM   1347  H   ARG A 232      -1.511   2.129  37.986  1.00 38.44           H  
ATOM   1348  HA  ARG A 232      -0.898   0.356  35.673  1.00 38.44           H  
ATOM   1349 1HB  ARG A 232      -2.841  -0.993  36.532  1.00 38.44           H  
ATOM   1350 2HB  ARG A 232      -1.494  -0.889  37.655  1.00 38.44           H  
ATOM   1351 1HG  ARG A 232      -2.681   0.860  38.924  1.00 38.44           H  
ATOM   1352 2HG  ARG A 232      -4.050   0.735  37.792  1.00 38.44           H  
ATOM   1353 1HD  ARG A 232      -4.429  -1.569  38.431  1.00 38.44           H  
ATOM   1354 2HD  ARG A 232      -2.974  -1.564  39.453  1.00 38.44           H  
ATOM   1355  HE  ARG A 232      -5.582  -0.383  40.057  1.00 38.44           H  
ATOM   1356 1HH1 ARG A 232      -2.172  -0.642  40.871  1.00 38.44           H  
ATOM   1357 2HH1 ARG A 232      -2.400  -0.107  42.521  1.00 38.44           H  
ATOM   1358 1HH2 ARG A 232      -5.872   0.310  42.200  1.00 38.44           H  
ATOM   1359 2HH2 ARG A 232      -4.496   0.432  43.273  1.00 38.44           H  
ATOM   1360  N   LYS A 233      -3.102   2.648  35.602  1.00 38.44           N  
ATOM   1361  CA  LYS A 233      -4.140   3.278  34.796  1.00 38.44           C  
ATOM   1362  C   LYS A 233      -3.643   4.488  34.024  1.00 38.44           C  
ATOM   1363  O   LYS A 233      -3.925   4.607  32.826  1.00 38.44           O  
ATOM   1364  CB  LYS A 233      -5.330   3.671  35.682  1.00 38.44           C  
ATOM   1365  CG  LYS A 233      -6.075   2.480  36.244  1.00 38.44           C  
ATOM   1366  CD  LYS A 233      -6.513   1.554  35.125  1.00 38.44           C  
ATOM   1367  CE  LYS A 233      -6.773   0.151  35.634  1.00 38.44           C  
ATOM   1368  NZ  LYS A 233      -7.207  -0.748  34.533  1.00 38.44           N  
ATOM   1369  H   LYS A 233      -2.656   3.182  36.334  1.00 38.44           H  
ATOM   1370  HA  LYS A 233      -4.480   2.561  34.048  1.00 38.44           H  
ATOM   1371 1HB  LYS A 233      -4.978   4.282  36.513  1.00 38.44           H  
ATOM   1372 2HB  LYS A 233      -6.030   4.275  35.104  1.00 38.44           H  
ATOM   1373 1HG  LYS A 233      -5.427   1.937  36.932  1.00 38.44           H  
ATOM   1374 2HG  LYS A 233      -6.950   2.825  36.794  1.00 38.44           H  
ATOM   1375 1HD  LYS A 233      -7.426   1.940  34.669  1.00 38.44           H  
ATOM   1376 2HD  LYS A 233      -5.736   1.513  34.361  1.00 38.44           H  
ATOM   1377 1HE  LYS A 233      -5.865  -0.247  36.084  1.00 38.44           H  
ATOM   1378 2HE  LYS A 233      -7.549   0.179  36.399  1.00 38.44           H  
ATOM   1379 1HZ  LYS A 233      -7.373  -1.674  34.900  1.00 38.44           H  
ATOM   1380 2HZ  LYS A 233      -8.058  -0.391  34.122  1.00 38.44           H  
ATOM   1381 3HZ  LYS A 233      -6.485  -0.790  33.828  1.00 38.44           H  
ATOM   1382  N   TRP A 234      -2.914   5.401  34.672  1.00 38.44           N  
ATOM   1383  CA  TRP A 234      -2.399   6.554  33.943  1.00 38.44           C  
ATOM   1384  C   TRP A 234      -1.335   6.158  32.932  1.00 38.44           C  
ATOM   1385  O   TRP A 234      -1.122   6.886  31.957  1.00 38.44           O  
ATOM   1386  CB  TRP A 234      -1.848   7.611  34.908  1.00 38.44           C  
ATOM   1387  CG  TRP A 234      -0.627   7.209  35.700  1.00 38.44           C  
ATOM   1388  CD1 TRP A 234      -0.592   6.856  37.017  1.00 38.44           C  
ATOM   1389  CD2 TRP A 234       0.733   7.161  35.238  1.00 38.44           C  
ATOM   1390  NE1 TRP A 234       0.697   6.575  37.399  1.00 38.44           N  
ATOM   1391  CE2 TRP A 234       1.529   6.754  36.326  1.00 38.44           C  
ATOM   1392  CE3 TRP A 234       1.352   7.415  34.010  1.00 38.44           C  
ATOM   1393  CZ2 TRP A 234       2.910   6.595  36.222  1.00 38.44           C  
ATOM   1394  CZ3 TRP A 234       2.721   7.251  33.908  1.00 38.44           C  
ATOM   1395  CH2 TRP A 234       3.484   6.843  35.007  1.00 38.44           C  
ATOM   1396  H   TRP A 234      -2.711   5.311  35.657  1.00 38.44           H  
ATOM   1397  HA  TRP A 234      -3.217   6.998  33.376  1.00 38.44           H  
ATOM   1398 1HB  TRP A 234      -1.586   8.511  34.351  1.00 38.44           H  
ATOM   1399 2HB  TRP A 234      -2.620   7.884  35.627  1.00 38.44           H  
ATOM   1400  HD1 TRP A 234      -1.460   6.804  37.671  1.00 38.44           H  
ATOM   1401  HE1 TRP A 234       0.987   6.284  38.322  1.00 38.44           H  
ATOM   1402  HE3 TRP A 234       0.764   7.734  33.150  1.00 38.44           H  
ATOM   1403  HZ2 TRP A 234       3.523   6.283  37.068  1.00 38.44           H  
ATOM   1404  HZ3 TRP A 234       3.193   7.449  32.945  1.00 38.44           H  
ATOM   1405  HH2 TRP A 234       4.561   6.722  34.889  1.00 38.44           H  
ATOM   1406  N   ILE A 235      -0.666   5.021  33.138  1.00 38.44           N  
ATOM   1407  CA  ILE A 235       0.321   4.563  32.172  1.00 38.44           C  
ATOM   1408  C   ILE A 235      -0.348   3.996  30.929  1.00 38.44           C  
ATOM   1409  O   ILE A 235       0.285   3.918  29.870  1.00 38.44           O  
ATOM   1410  CB  ILE A 235       1.268   3.533  32.819  1.00 38.44           C  
ATOM   1411  CG1 ILE A 235       2.679   3.680  32.250  1.00 38.44           C  
ATOM   1412  CG2 ILE A 235       0.752   2.115  32.619  1.00 38.44           C  
ATOM   1413  CD1 ILE A 235       3.723   2.899  33.010  1.00 38.44           C  
ATOM   1414  H   ILE A 235      -0.838   4.468  33.965  1.00 38.44           H  
ATOM   1415  HA  ILE A 235       0.908   5.420  31.845  1.00 38.44           H  
ATOM   1416  HB  ILE A 235       1.343   3.729  33.888  1.00 38.44           H  
ATOM   1417 1HG1 ILE A 235       2.689   3.347  31.213  1.00 38.44           H  
ATOM   1418 2HG1 ILE A 235       2.967   4.732  32.258  1.00 38.44           H  
ATOM   1419 1HG2 ILE A 235       1.439   1.409  33.085  1.00 38.44           H  
ATOM   1420 2HG2 ILE A 235      -0.232   2.018  33.076  1.00 38.44           H  
ATOM   1421 3HG2 ILE A 235       0.679   1.901  31.552  1.00 38.44           H  
ATOM   1422 1HD1 ILE A 235       4.699   3.052  32.549  1.00 38.44           H  
ATOM   1423 2HD1 ILE A 235       3.753   3.242  34.045  1.00 38.44           H  
ATOM   1424 3HD1 ILE A 235       3.473   1.839  32.986  1.00 38.44           H  
ATOM   1425  N   GLN A 236      -1.623   3.609  31.024  1.00 38.44           N  
ATOM   1426  CA  GLN A 236      -2.354   3.155  29.848  1.00 38.44           C  
ATOM   1427  C   GLN A 236      -2.635   4.292  28.878  1.00 38.44           C  
ATOM   1428  O   GLN A 236      -2.855   4.037  27.689  1.00 38.44           O  
ATOM   1429  CB  GLN A 236      -3.668   2.492  30.264  1.00 38.44           C  
ATOM   1430  CG  GLN A 236      -3.515   1.409  31.316  1.00 38.44           C  
ATOM   1431  CD  GLN A 236      -4.836   0.760  31.676  1.00 38.44           C  
ATOM   1432  OE1 GLN A 236      -5.896   1.198  31.230  1.00 38.44           O  
ATOM   1433  NE2 GLN A 236      -4.778  -0.292  32.484  1.00 38.44           N  
ATOM   1434  H   GLN A 236      -2.093   3.628  31.918  1.00 38.44           H  
ATOM   1435  HA  GLN A 236      -1.743   2.421  29.323  1.00 38.44           H  
ATOM   1436 1HB  GLN A 236      -4.348   3.248  30.657  1.00 38.44           H  
ATOM   1437 2HB  GLN A 236      -4.143   2.046  29.390  1.00 38.44           H  
ATOM   1438 1HG  GLN A 236      -2.848   0.636  30.933  1.00 38.44           H  
ATOM   1439 2HG  GLN A 236      -3.094   1.851  32.219  1.00 38.44           H  
ATOM   1440 1HE2 GLN A 236      -5.619  -0.762  32.756  1.00 38.44           H  
ATOM   1441 2HE2 GLN A 236      -3.894  -0.616  32.821  1.00 38.44           H  
ATOM   1442  N   CYS A 237      -2.634   5.538  29.358  1.00 38.44           N  
ATOM   1443  CA  CYS A 237      -2.806   6.685  28.476  1.00 38.44           C  
ATOM   1444  C   CYS A 237      -1.627   6.864  27.533  1.00 38.44           C  
ATOM   1445  O   CYS A 237      -1.741   7.599  26.548  1.00 38.44           O  
ATOM   1446  CB  CYS A 237      -3.006   7.953  29.302  1.00 38.44           C  
ATOM   1447  SG  CYS A 237      -4.397   7.854  30.435  1.00 38.44           S  
ATOM   1448  H   CYS A 237      -2.512   5.693  30.349  1.00 38.44           H  
ATOM   1449  HA  CYS A 237      -3.692   6.520  27.863  1.00 38.44           H  
ATOM   1450 1HB  CYS A 237      -2.105   8.156  29.881  1.00 38.44           H  
ATOM   1451 2HB  CYS A 237      -3.165   8.800  28.635  1.00 38.44           H  
ATOM   1452  HG  CYS A 237      -5.322   7.652  29.502  1.00 38.44           H  
ATOM   1453  N   PHE A 238      -0.498   6.227  27.822  1.00 38.44           N  
ATOM   1454  CA  PHE A 238       0.655   6.240  26.928  1.00 38.44           C  
ATOM   1455  C   PHE A 238       0.648   5.026  26.006  1.00 38.44           C  
ATOM   1456  O   PHE A 238       1.603   4.256  25.941  1.00 38.44           O  
ATOM   1457  CB  PHE A 238       1.938   6.313  27.746  1.00 38.44           C  
ATOM   1458  CG  PHE A 238       2.019   7.527  28.624  1.00 38.44           C  
ATOM   1459  CD1 PHE A 238       2.339   8.764  28.090  1.00 38.44           C  
ATOM   1460  CD2 PHE A 238       1.753   7.436  29.978  1.00 38.44           C  
ATOM   1461  CE1 PHE A 238       2.408   9.884  28.895  1.00 38.44           C  
ATOM   1462  CE2 PHE A 238       1.819   8.553  30.786  1.00 38.44           C  
ATOM   1463  CZ  PHE A 238       2.146   9.778  30.244  1.00 38.44           C  
ATOM   1464  H   PHE A 238      -0.440   5.717  28.692  1.00 38.44           H  
ATOM   1465  HA  PHE A 238       0.589   7.123  26.291  1.00 38.44           H  
ATOM   1466 1HB  PHE A 238       2.018   5.428  28.376  1.00 38.44           H  
ATOM   1467 2HB  PHE A 238       2.797   6.316  27.076  1.00 38.44           H  
ATOM   1468  HD1 PHE A 238       2.537   8.847  27.021  1.00 38.44           H  
ATOM   1469  HD2 PHE A 238       1.495   6.467  30.407  1.00 38.44           H  
ATOM   1470  HE1 PHE A 238       2.669  10.850  28.463  1.00 38.44           H  
ATOM   1471  HE2 PHE A 238       1.614   8.467  31.853  1.00 38.44           H  
ATOM   1472  HZ  PHE A 238       2.198  10.660  30.881  1.00 38.44           H  
ATOM   1473  N   ASN A 239      -0.465   4.843  25.296  1.00 38.44           N  
ATOM   1474  CA  ASN A 239      -0.581   3.786  24.300  1.00 38.44           C  
ATOM   1475  C   ASN A 239      -0.242   4.275  22.900  1.00 38.44           C  
ATOM   1476  O   ASN A 239       0.297   3.508  22.095  1.00 38.44           O  
ATOM   1477  CB  ASN A 239      -1.995   3.199  24.313  1.00 38.44           C  
ATOM   1478  CG  ASN A 239      -2.219   2.189  23.205  1.00 38.44           C  
ATOM   1479  OD1 ASN A 239      -2.765   2.518  22.152  1.00 38.44           O  
ATOM   1480  ND2 ASN A 239      -1.794   0.953  23.435  1.00 38.44           N  
ATOM   1481  H   ASN A 239      -1.251   5.457  25.455  1.00 38.44           H  
ATOM   1482  HA  ASN A 239       0.129   2.996  24.549  1.00 38.44           H  
ATOM   1483 1HB  ASN A 239      -2.179   2.714  25.273  1.00 38.44           H  
ATOM   1484 2HB  ASN A 239      -2.724   4.003  24.207  1.00 38.44           H  
ATOM   1485 1HD2 ASN A 239      -1.915   0.245  22.739  1.00 38.44           H  
ATOM   1486 2HD2 ASN A 239      -1.353   0.730  24.304  1.00 38.44           H  
ATOM   1487  N   ASP A 240      -0.546   5.533  22.595  1.00 38.44           N  
ATOM   1488  CA  ASP A 240      -0.126   6.160  21.352  1.00 38.44           C  
ATOM   1489  C   ASP A 240       1.195   6.901  21.500  1.00 38.44           C  
ATOM   1490  O   ASP A 240       1.607   7.605  20.572  1.00 38.44           O  
ATOM   1491  CB  ASP A 240      -1.203   7.129  20.859  1.00 38.44           C  
ATOM   1492  CG  ASP A 240      -1.429   8.298  21.808  1.00 38.44           C  
ATOM   1493  OD1 ASP A 240      -1.128   8.160  22.970  1.00 38.44           O  
ATOM   1494  OD2 ASP A 240      -1.900   9.317  21.363  1.00 38.44           O  
ATOM   1495  H   ASP A 240      -1.090   6.068  23.257  1.00 38.44           H  
ATOM   1496  HA  ASP A 240       0.025   5.380  20.605  1.00 38.44           H  
ATOM   1497 1HB  ASP A 240      -0.919   7.523  19.882  1.00 38.44           H  
ATOM   1498 2HB  ASP A 240      -2.145   6.594  20.734  1.00 38.44           H  
ATOM   1499  N   VAL A 241       1.863   6.758  22.646  1.00 38.44           N  
ATOM   1500  CA  VAL A 241       3.141   7.423  22.859  1.00 38.44           C  
ATOM   1501  C   VAL A 241       4.200   6.783  21.968  1.00 38.44           C  
ATOM   1502  O   VAL A 241       4.135   5.591  21.636  1.00 38.44           O  
ATOM   1503  CB  VAL A 241       3.536   7.360  24.348  1.00 38.44           C  
ATOM   1504  CG1 VAL A 241       4.000   5.965  24.730  1.00 38.44           C  
ATOM   1505  CG2 VAL A 241       4.596   8.394  24.676  1.00 38.44           C  
ATOM   1506  H   VAL A 241       1.480   6.180  23.381  1.00 38.44           H  
ATOM   1507  HA  VAL A 241       3.040   8.469  22.568  1.00 38.44           H  
ATOM   1508  HB  VAL A 241       2.653   7.554  24.957  1.00 38.44           H  
ATOM   1509 1HG1 VAL A 241       4.272   5.948  25.786  1.00 38.44           H  
ATOM   1510 2HG1 VAL A 241       3.195   5.252  24.552  1.00 38.44           H  
ATOM   1511 3HG1 VAL A 241       4.867   5.692  24.128  1.00 38.44           H  
ATOM   1512 1HG2 VAL A 241       4.855   8.327  25.732  1.00 38.44           H  
ATOM   1513 2HG2 VAL A 241       5.484   8.209  24.072  1.00 38.44           H  
ATOM   1514 3HG2 VAL A 241       4.211   9.391  24.459  1.00 38.44           H  
ATOM   1515  N   THR A 242       5.176   7.590  21.552  1.00 38.44           N  
ATOM   1516  CA  THR A 242       6.212   7.095  20.653  1.00 38.44           C  
ATOM   1517  C   THR A 242       7.258   6.280  21.404  1.00 38.44           C  
ATOM   1518  O   THR A 242       7.556   5.141  21.029  1.00 38.44           O  
ATOM   1519  CB  THR A 242       6.871   8.262  19.917  1.00 38.44           C  
ATOM   1520  OG1 THR A 242       5.932   8.841  19.002  1.00 38.44           O  
ATOM   1521  CG2 THR A 242       8.095   7.787  19.151  1.00 38.44           C  
ATOM   1522  H   THR A 242       5.207   8.553  21.856  1.00 38.44           H  
ATOM   1523  HA  THR A 242       5.748   6.434  19.920  1.00 38.44           H  
ATOM   1524  HB  THR A 242       7.173   9.022  20.637  1.00 38.44           H  
ATOM   1525  HG1 THR A 242       5.167   9.159  19.488  1.00 38.44           H  
ATOM   1526 1HG2 THR A 242       8.551   8.631  18.634  1.00 38.44           H  
ATOM   1527 2HG2 THR A 242       8.815   7.355  19.847  1.00 38.44           H  
ATOM   1528 3HG2 THR A 242       7.798   7.033  18.423  1.00 38.44           H  
ATOM   1529  N   ALA A 243       7.822   6.847  22.467  1.00 38.44           N  
ATOM   1530  CA  ALA A 243       8.865   6.184  23.233  1.00 38.44           C  
ATOM   1531  C   ALA A 243       8.558   6.295  24.717  1.00 38.44           C  
ATOM   1532  O   ALA A 243       7.926   7.253  25.168  1.00 38.44           O  
ATOM   1533  CB  ALA A 243      10.244   6.784  22.948  1.00 38.44           C  
ATOM   1534  H   ALA A 243       7.514   7.767  22.748  1.00 38.44           H  
ATOM   1535  HA  ALA A 243       8.883   5.133  22.942  1.00 38.44           H  
ATOM   1536 1HB  ALA A 243      10.997   6.262  23.539  1.00 38.44           H  
ATOM   1537 2HB  ALA A 243      10.476   6.676  21.888  1.00 38.44           H  
ATOM   1538 3HB  ALA A 243      10.243   7.840  23.213  1.00 38.44           H  
ATOM   1539  N   ILE A 244       9.016   5.300  25.472  1.00 38.44           N  
ATOM   1540  CA  ILE A 244       8.897   5.313  26.924  1.00 38.44           C  
ATOM   1541  C   ILE A 244      10.295   5.423  27.513  1.00 38.44           C  
ATOM   1542  O   ILE A 244      10.979   4.413  27.711  1.00 38.44           O  
ATOM   1543  CB  ILE A 244       8.172   4.056  27.436  1.00 38.44           C  
ATOM   1544  CG1 ILE A 244       6.812   3.915  26.752  1.00 38.44           C  
ATOM   1545  CG2 ILE A 244       8.007   4.113  28.945  1.00 38.44           C  
ATOM   1546  CD1 ILE A 244       6.177   2.560  26.938  1.00 38.44           C  
ATOM   1547  H   ILE A 244       9.460   4.512  25.022  1.00 38.44           H  
ATOM   1548  HA  ILE A 244       8.314   6.186  27.215  1.00 38.44           H  
ATOM   1549  HB  ILE A 244       8.752   3.171  27.177  1.00 38.44           H  
ATOM   1550 1HG1 ILE A 244       6.129   4.669  27.141  1.00 38.44           H  
ATOM   1551 2HG1 ILE A 244       6.922   4.096  25.682  1.00 38.44           H  
ATOM   1552 1HG2 ILE A 244       7.492   3.216  29.289  1.00 38.44           H  
ATOM   1553 2HG2 ILE A 244       8.987   4.171  29.416  1.00 38.44           H  
ATOM   1554 3HG2 ILE A 244       7.422   4.993  29.214  1.00 38.44           H  
ATOM   1555 1HD1 ILE A 244       5.215   2.535  26.425  1.00 38.44           H  
ATOM   1556 2HD1 ILE A 244       6.830   1.792  26.523  1.00 38.44           H  
ATOM   1557 3HD1 ILE A 244       6.025   2.372  28.000  1.00 38.44           H  
ATOM   1558  N   ILE A 245      10.732   6.647  27.797  1.00 38.44           N  
ATOM   1559  CA  ILE A 245      12.078   6.865  28.310  1.00 38.44           C  
ATOM   1560  C   ILE A 245      12.119   6.465  29.777  1.00 38.44           C  
ATOM   1561  O   ILE A 245      11.697   7.226  30.654  1.00 38.44           O  
ATOM   1562  CB  ILE A 245      12.524   8.325  28.117  1.00 38.44           C  
ATOM   1563  CG1 ILE A 245      12.219   8.786  26.692  1.00 38.44           C  
ATOM   1564  CG2 ILE A 245      14.006   8.470  28.418  1.00 38.44           C  
ATOM   1565  CD1 ILE A 245      12.583  10.225  26.432  1.00 38.44           C  
ATOM   1566  H   ILE A 245      10.124   7.441  27.656  1.00 38.44           H  
ATOM   1567  HA  ILE A 245      12.766   6.224  27.760  1.00 38.44           H  
ATOM   1568  HB  ILE A 245      11.961   8.969  28.791  1.00 38.44           H  
ATOM   1569 1HG1 ILE A 245      12.762   8.161  25.984  1.00 38.44           H  
ATOM   1570 2HG1 ILE A 245      11.155   8.660  26.489  1.00 38.44           H  
ATOM   1571 1HG2 ILE A 245      14.306   9.508  28.276  1.00 38.44           H  
ATOM   1572 2HG2 ILE A 245      14.198   8.174  29.448  1.00 38.44           H  
ATOM   1573 3HG2 ILE A 245      14.578   7.832  27.745  1.00 38.44           H  
ATOM   1574 1HD1 ILE A 245      12.338  10.482  25.401  1.00 38.44           H  
ATOM   1575 2HD1 ILE A 245      12.023  10.870  27.110  1.00 38.44           H  
ATOM   1576 3HD1 ILE A 245      13.650  10.365  26.596  1.00 38.44           H  
ATOM   1577  N   PHE A 246      12.628   5.266  30.050  1.00 38.44           N  
ATOM   1578  CA  PHE A 246      12.706   4.740  31.410  1.00 38.44           C  
ATOM   1579  C   PHE A 246      14.045   5.158  32.004  1.00 38.44           C  
ATOM   1580  O   PHE A 246      15.083   4.560  31.712  1.00 38.44           O  
ATOM   1581  CB  PHE A 246      12.543   3.225  31.410  1.00 38.44           C  
ATOM   1582  CG  PHE A 246      12.278   2.641  32.767  1.00 38.44           C  
ATOM   1583  CD1 PHE A 246      11.957   3.456  33.840  1.00 38.44           C  
ATOM   1584  CD2 PHE A 246      12.359   1.276  32.972  1.00 38.44           C  
ATOM   1585  CE1 PHE A 246      11.717   2.919  35.087  1.00 38.44           C  
ATOM   1586  CE2 PHE A 246      12.121   0.735  34.217  1.00 38.44           C  
ATOM   1587  CZ  PHE A 246      11.800   1.557  35.276  1.00 38.44           C  
ATOM   1588  H   PHE A 246      12.971   4.704  29.285  1.00 38.44           H  
ATOM   1589  HA  PHE A 246      11.897   5.176  31.997  1.00 38.44           H  
ATOM   1590 1HB  PHE A 246      11.718   2.948  30.755  1.00 38.44           H  
ATOM   1591 2HB  PHE A 246      13.445   2.762  31.013  1.00 38.44           H  
ATOM   1592  HD1 PHE A 246      11.894   4.534  33.690  1.00 38.44           H  
ATOM   1593  HD2 PHE A 246      12.613   0.625  32.135  1.00 38.44           H  
ATOM   1594  HE1 PHE A 246      11.462   3.572  35.921  1.00 38.44           H  
ATOM   1595  HE2 PHE A 246      12.187  -0.343  34.365  1.00 38.44           H  
ATOM   1596  HZ  PHE A 246      11.614   1.130  36.260  1.00 38.44           H  
ATOM   1597  N   VAL A 247      14.020   6.188  32.842  1.00 38.44           N  
ATOM   1598  CA  VAL A 247      15.220   6.684  33.505  1.00 38.44           C  
ATOM   1599  C   VAL A 247      15.423   5.864  34.773  1.00 38.44           C  
ATOM   1600  O   VAL A 247      14.679   6.011  35.746  1.00 38.44           O  
ATOM   1601  CB  VAL A 247      15.109   8.180  33.817  1.00 38.44           C  
ATOM   1602  CG1 VAL A 247      16.331   8.654  34.583  1.00 38.44           C  
ATOM   1603  CG2 VAL A 247      14.938   8.970  32.532  1.00 38.44           C  
ATOM   1604  H   VAL A 247      13.135   6.640  33.023  1.00 38.44           H  
ATOM   1605  HA  VAL A 247      16.070   6.538  32.837  1.00 38.44           H  
ATOM   1606  HB  VAL A 247      14.245   8.344  34.461  1.00 38.44           H  
ATOM   1607 1HG1 VAL A 247      16.236   9.719  34.797  1.00 38.44           H  
ATOM   1608 2HG1 VAL A 247      16.410   8.102  35.519  1.00 38.44           H  
ATOM   1609 3HG1 VAL A 247      17.225   8.484  33.983  1.00 38.44           H  
ATOM   1610 1HG2 VAL A 247      14.859  10.031  32.765  1.00 38.44           H  
ATOM   1611 2HG2 VAL A 247      15.799   8.803  31.885  1.00 38.44           H  
ATOM   1612 3HG2 VAL A 247      14.032   8.643  32.022  1.00 38.44           H  
ATOM   1613  N   VAL A 248      16.432   4.998  34.762  1.00 38.44           N  
ATOM   1614  CA  VAL A 248      16.727   4.105  35.876  1.00 38.44           C  
ATOM   1615  C   VAL A 248      18.082   4.483  36.453  1.00 38.44           C  
ATOM   1616  O   VAL A 248      19.069   4.595  35.716  1.00 38.44           O  
ATOM   1617  CB  VAL A 248      16.713   2.631  35.436  1.00 38.44           C  
ATOM   1618  CG1 VAL A 248      17.035   1.723  36.612  1.00 38.44           C  
ATOM   1619  CG2 VAL A 248      15.366   2.272  34.831  1.00 38.44           C  
ATOM   1620  H   VAL A 248      17.015   4.966  33.938  1.00 38.44           H  
ATOM   1621  HA  VAL A 248      15.960   4.239  36.639  1.00 38.44           H  
ATOM   1622  HB  VAL A 248      17.494   2.476  34.692  1.00 38.44           H  
ATOM   1623 1HG1 VAL A 248      17.021   0.683  36.284  1.00 38.44           H  
ATOM   1624 2HG1 VAL A 248      18.024   1.967  37.000  1.00 38.44           H  
ATOM   1625 3HG1 VAL A 248      16.291   1.865  37.396  1.00 38.44           H  
ATOM   1626 1HG2 VAL A 248      15.372   1.226  34.524  1.00 38.44           H  
ATOM   1627 2HG2 VAL A 248      14.581   2.429  35.571  1.00 38.44           H  
ATOM   1628 3HG2 VAL A 248      15.177   2.904  33.963  1.00 38.44           H  
ATOM   1629  N   ALA A 249      18.130   4.677  37.768  1.00 38.44           N  
ATOM   1630  CA  ALA A 249      19.389   4.938  38.461  1.00 38.44           C  
ATOM   1631  C   ALA A 249      20.208   3.656  38.461  1.00 38.44           C  
ATOM   1632  O   ALA A 249      19.919   2.718  39.207  1.00 38.44           O  
ATOM   1633  CB  ALA A 249      19.129   5.431  39.879  1.00 38.44           C  
ATOM   1634  H   ALA A 249      17.273   4.643  38.301  1.00 38.44           H  
ATOM   1635  HA  ALA A 249      19.923   5.714  37.912  1.00 38.44           H  
ATOM   1636 1HB  ALA A 249      20.079   5.620  40.379  1.00 38.44           H  
ATOM   1637 2HB  ALA A 249      18.549   6.353  39.843  1.00 38.44           H  
ATOM   1638 3HB  ALA A 249      18.574   4.674  40.431  1.00 38.44           H  
ATOM   1639  N   SER A 250      21.236   3.609  37.611  1.00 38.44           N  
ATOM   1640  CA  SER A 250      22.012   2.387  37.443  1.00 38.44           C  
ATOM   1641  C   SER A 250      22.808   2.022  38.690  1.00 38.44           C  
ATOM   1642  O   SER A 250      23.187   0.857  38.846  1.00 38.44           O  
ATOM   1643  CB  SER A 250      22.951   2.529  36.243  1.00 38.44           C  
ATOM   1644  OG  SER A 250      23.361   1.262  35.763  1.00 38.44           O  
ATOM   1645  H   SER A 250      21.485   4.427  37.074  1.00 38.44           H  
ATOM   1646  HA  SER A 250      21.323   1.562  37.258  1.00 38.44           H  
ATOM   1647 1HB  SER A 250      22.444   3.074  35.447  1.00 38.44           H  
ATOM   1648 2HB  SER A 250      23.826   3.110  36.532  1.00 38.44           H  
ATOM   1649  HG  SER A 250      23.941   1.436  35.018  1.00 38.44           H  
ATOM   1650  N   SER A 251      23.063   2.977  39.581  1.00 38.44           N  
ATOM   1651  CA  SER A 251      23.812   2.722  40.803  1.00 38.44           C  
ATOM   1652  C   SER A 251      22.913   2.483  42.010  1.00 38.44           C  
ATOM   1653  O   SER A 251      23.395   2.524  43.146  1.00 38.44           O  
ATOM   1654  CB  SER A 251      24.767   3.884  41.087  1.00 38.44           C  
ATOM   1655  OG  SER A 251      24.119   4.905  41.825  1.00 38.44           O  
ATOM   1656  H   SER A 251      22.723   3.910  39.398  1.00 38.44           H  
ATOM   1657  HA  SER A 251      24.397   1.811  40.667  1.00 38.44           H  
ATOM   1658 1HB  SER A 251      25.628   3.519  41.645  1.00 38.44           H  
ATOM   1659 2HB  SER A 251      25.136   4.290  40.146  1.00 38.44           H  
ATOM   1660  HG  SER A 251      23.833   4.497  42.646  1.00 38.44           H  
ATOM   1661  N   SER A 252      21.620   2.232  41.795  1.00 38.44           N  
ATOM   1662  CA  SER A 252      20.659   2.069  42.880  1.00 38.44           C  
ATOM   1663  C   SER A 252      20.223   0.619  43.072  1.00 38.44           C  
ATOM   1664  O   SER A 252      19.084   0.363  43.477  1.00 38.44           O  
ATOM   1665  CB  SER A 252      19.440   2.960  42.642  1.00 38.44           C  
ATOM   1666  OG  SER A 252      19.740   4.315  42.926  1.00 38.44           O  
ATOM   1667  H   SER A 252      21.302   2.153  40.840  1.00 38.44           H  
ATOM   1668  HA  SER A 252      21.137   2.369  43.814  1.00 38.44           H  
ATOM   1669 1HB  SER A 252      19.117   2.865  41.606  1.00 38.44           H  
ATOM   1670 2HB  SER A 252      18.617   2.626  43.273  1.00 38.44           H  
ATOM   1671  HG  SER A 252      18.933   4.806  42.754  1.00 38.44           H  
ATOM   1672  N   TYR A 253      21.108  -0.340  42.796  1.00 38.44           N  
ATOM   1673  CA  TYR A 253      20.765  -1.744  42.996  1.00 38.44           C  
ATOM   1674  C   TYR A 253      20.663  -2.118  44.469  1.00 38.44           C  
ATOM   1675  O   TYR A 253      20.070  -3.154  44.790  1.00 38.44           O  
ATOM   1676  CB  TYR A 253      21.784  -2.640  42.293  1.00 38.44           C  
ATOM   1677  CG  TYR A 253      23.176  -2.061  42.243  1.00 38.44           C  
ATOM   1678  CD1 TYR A 253      24.062  -2.243  43.291  1.00 38.44           C  
ATOM   1679  CD2 TYR A 253      23.604  -1.328  41.142  1.00 38.44           C  
ATOM   1680  CE1 TYR A 253      25.333  -1.716  43.248  1.00 38.44           C  
ATOM   1681  CE2 TYR A 253      24.875  -0.794  41.091  1.00 38.44           C  
ATOM   1682  CZ  TYR A 253      25.735  -0.992  42.148  1.00 38.44           C  
ATOM   1683  OH  TYR A 253      27.005  -0.468  42.113  1.00 38.44           O  
ATOM   1684  H   TYR A 253      22.025  -0.103  42.446  1.00 38.44           H  
ATOM   1685  HA  TYR A 253      19.781  -1.925  42.563  1.00 38.44           H  
ATOM   1686 1HB  TYR A 253      21.835  -3.603  42.803  1.00 38.44           H  
ATOM   1687 2HB  TYR A 253      21.458  -2.828  41.270  1.00 38.44           H  
ATOM   1688  HD1 TYR A 253      23.757  -2.812  44.170  1.00 38.44           H  
ATOM   1689  HD2 TYR A 253      22.931  -1.166  40.300  1.00 38.44           H  
ATOM   1690  HE1 TYR A 253      26.015  -1.871  44.083  1.00 38.44           H  
ATOM   1691  HE2 TYR A 253      25.191  -0.220  40.219  1.00 38.44           H  
ATOM   1692  HH  TYR A 253      27.467  -0.698  42.923  1.00 38.44           H  
ATOM   1693  N   ASN A 254      21.237  -1.320  45.365  1.00 38.44           N  
ATOM   1694  CA  ASN A 254      21.113  -1.532  46.803  1.00 38.44           C  
ATOM   1695  C   ASN A 254      20.324  -0.443  47.507  1.00 38.44           C  
ATOM   1696  O   ASN A 254      19.612  -0.729  48.471  1.00 38.44           O  
ATOM   1697  CB  ASN A 254      22.500  -1.640  47.448  1.00 38.44           C  
ATOM   1698  CG  ASN A 254      23.243  -2.891  47.025  1.00 38.44           C  
ATOM   1699  OD1 ASN A 254      23.013  -3.427  45.942  1.00 38.44           O  
ATOM   1700  ND2 ASN A 254      24.138  -3.367  47.883  1.00 38.44           N  
ATOM   1701  H   ASN A 254      21.779  -0.537  45.028  1.00 38.44           H  
ATOM   1702  HA  ASN A 254      20.576  -2.467  46.970  1.00 38.44           H  
ATOM   1703 1HB  ASN A 254      23.096  -0.768  47.177  1.00 38.44           H  
ATOM   1704 2HB  ASN A 254      22.397  -1.642  48.533  1.00 38.44           H  
ATOM   1705 1HD2 ASN A 254      24.659  -4.191  47.657  1.00 38.44           H  
ATOM   1706 2HD2 ASN A 254      24.291  -2.902  48.754  1.00 38.44           H  
ATOM   1707  N   MET A 255      20.432   0.800  47.051  1.00 38.44           N  
ATOM   1708  CA  MET A 255      19.770   1.920  47.702  1.00 38.44           C  
ATOM   1709  C   MET A 255      18.793   2.605  46.756  1.00 38.44           C  
ATOM   1710  O   MET A 255      18.341   2.009  45.776  1.00 38.44           O  
ATOM   1711  CB  MET A 255      20.812   2.921  48.211  1.00 38.44           C  
ATOM   1712  CG  MET A 255      21.651   2.431  49.390  1.00 38.44           C  
ATOM   1713  SD  MET A 255      20.810   1.342  50.565  1.00 38.44           S  
ATOM   1714  CE  MET A 255      19.478   2.396  51.150  1.00 38.44           C  
ATOM   1715  H   MET A 255      20.991   0.970  46.227  1.00 38.44           H  
ATOM   1716  HA  MET A 255      19.202   1.540  48.551  1.00 38.44           H  
ATOM   1717 1HB  MET A 255      21.496   3.176  47.403  1.00 38.44           H  
ATOM   1718 2HB  MET A 255      20.313   3.840  48.520  1.00 38.44           H  
ATOM   1719 1HG  MET A 255      22.515   1.882  49.018  1.00 38.44           H  
ATOM   1720 2HG  MET A 255      22.011   3.287  49.961  1.00 38.44           H  
ATOM   1721 1HE  MET A 255      18.878   1.853  51.881  1.00 38.44           H  
ATOM   1722 2HE  MET A 255      19.898   3.289  51.615  1.00 38.44           H  
ATOM   1723 3HE  MET A 255      18.848   2.688  50.309  1.00 38.44           H  
ATOM   1724  N   THR A 263      17.401  -1.032  49.176  1.00 38.44           N  
ATOM   1725  CA  THR A 263      16.149  -0.662  48.527  1.00 38.44           C  
ATOM   1726  C   THR A 263      15.910  -1.499  47.272  1.00 38.44           C  
ATOM   1727  O   THR A 263      14.769  -1.824  46.942  1.00 38.44           O  
ATOM   1728  CB  THR A 263      16.128   0.832  48.152  1.00 38.44           C  
ATOM   1729  OG1 THR A 263      16.659   1.606  49.234  1.00 38.44           O  
ATOM   1730  CG2 THR A 263      14.706   1.289  47.860  1.00 38.44           C  
ATOM   1731  H   THR A 263      17.416  -1.828  49.798  1.00 38.44           H  
ATOM   1732  HA  THR A 263      15.330  -0.849  49.222  1.00 38.44           H  
ATOM   1733  HB  THR A 263      16.744   0.994  47.268  1.00 38.44           H  
ATOM   1734  HG1 THR A 263      17.413   1.148  49.614  1.00 38.44           H  
ATOM   1735 1HG2 THR A 263      14.711   2.346  47.597  1.00 38.44           H  
ATOM   1736 2HG2 THR A 263      14.301   0.710  47.030  1.00 38.44           H  
ATOM   1737 3HG2 THR A 263      14.087   1.138  48.744  1.00 38.44           H  
ATOM   1738  N   ASN A 264      17.001  -1.841  46.584  1.00 38.44           N  
ATOM   1739  CA  ASN A 264      16.966  -2.633  45.352  1.00 38.44           C  
ATOM   1740  C   ASN A 264      16.060  -1.979  44.307  1.00 38.44           C  
ATOM   1741  O   ASN A 264      15.054  -2.541  43.869  1.00 38.44           O  
ATOM   1742  CB  ASN A 264      16.540  -4.078  45.634  1.00 38.44           C  
ATOM   1743  CG  ASN A 264      16.856  -5.013  44.482  1.00 38.44           C  
ATOM   1744  OD1 ASN A 264      17.524  -4.630  43.521  1.00 38.44           O  
ATOM   1745  ND2 ASN A 264      16.382  -6.250  44.576  1.00 38.44           N  
ATOM   1746  H   ASN A 264      17.892  -1.530  46.944  1.00 38.44           H  
ATOM   1747  HA  ASN A 264      17.969  -2.649  44.922  1.00 38.44           H  
ATOM   1748 1HB  ASN A 264      17.047  -4.439  46.530  1.00 38.44           H  
ATOM   1749 2HB  ASN A 264      15.468  -4.110  45.829  1.00 38.44           H  
ATOM   1750 1HD2 ASN A 264      16.559  -6.911  43.846  1.00 38.44           H  
ATOM   1751 2HD2 ASN A 264      15.848  -6.521  45.376  1.00 38.44           H  
ATOM   1752  N   ARG A 265      16.442  -0.763  43.914  1.00 38.44           N  
ATOM   1753  CA  ARG A 265      15.652  -0.003  42.954  1.00 38.44           C  
ATOM   1754  C   ARG A 265      15.714  -0.597  41.552  1.00 38.44           C  
ATOM   1755  O   ARG A 265      14.801  -0.360  40.754  1.00 38.44           O  
ATOM   1756  CB  ARG A 265      16.118   1.454  42.933  1.00 38.44           C  
ATOM   1757  CG  ARG A 265      15.124   2.425  42.319  1.00 38.44           C  
ATOM   1758  CD  ARG A 265      15.698   3.830  42.235  1.00 38.44           C  
ATOM   1759  NE  ARG A 265      16.278   4.264  43.503  1.00 38.44           N  
ATOM   1760  CZ  ARG A 265      15.590   4.840  44.484  1.00 38.44           C  
ATOM   1761  NH1 ARG A 265      14.288   5.052  44.349  1.00 38.44           N  
ATOM   1762  NH2 ARG A 265      16.204   5.203  45.602  1.00 38.44           N  
ATOM   1763  H   ARG A 265      17.290  -0.358  44.284  1.00 38.44           H  
ATOM   1764  HA  ARG A 265      14.607  -0.035  43.263  1.00 38.44           H  
ATOM   1765 1HB  ARG A 265      16.322   1.785  43.950  1.00 38.44           H  
ATOM   1766 2HB  ARG A 265      17.049   1.530  42.371  1.00 38.44           H  
ATOM   1767 1HG  ARG A 265      14.869   2.096  41.311  1.00 38.44           H  
ATOM   1768 2HG  ARG A 265      14.221   2.457  42.930  1.00 38.44           H  
ATOM   1769 1HD  ARG A 265      16.480   3.858  41.477  1.00 38.44           H  
ATOM   1770 2HD  ARG A 265      14.908   4.530  41.967  1.00 38.44           H  
ATOM   1771  HE  ARG A 265      17.269   4.116  43.642  1.00 38.44           H  
ATOM   1772 1HH1 ARG A 265      13.817   4.776  43.499  1.00 38.44           H  
ATOM   1773 2HH1 ARG A 265      13.768   5.490  45.095  1.00 38.44           H  
ATOM   1774 1HH2 ARG A 265      17.196   5.042  45.709  1.00 38.44           H  
ATOM   1775 2HH2 ARG A 265      15.681   5.640  46.346  1.00 38.44           H  
ATOM   1776  N   LEU A 266      16.765  -1.358  41.232  1.00 38.44           N  
ATOM   1777  CA  LEU A 266      16.840  -1.999  39.922  1.00 38.44           C  
ATOM   1778  C   LEU A 266      15.732  -3.028  39.751  1.00 38.44           C  
ATOM   1779  O   LEU A 266      15.008  -3.014  38.749  1.00 38.44           O  
ATOM   1780  CB  LEU A 266      18.207  -2.654  39.724  1.00 38.44           C  
ATOM   1781  CG  LEU A 266      19.304  -1.849  39.028  1.00 38.44           C  
ATOM   1782  CD1 LEU A 266      19.546  -0.514  39.713  1.00 38.44           C  
ATOM   1783  CD2 LEU A 266      20.576  -2.668  38.965  1.00 38.44           C  
ATOM   1784  H   LEU A 266      17.517  -1.497  41.892  1.00 38.44           H  
ATOM   1785  HA  LEU A 266      16.705  -1.236  39.156  1.00 38.44           H  
ATOM   1786 1HB  LEU A 266      18.604  -2.931  40.699  1.00 38.44           H  
ATOM   1787 2HB  LEU A 266      18.075  -3.563  39.137  1.00 38.44           H  
ATOM   1788  HG  LEU A 266      18.985  -1.599  38.016  1.00 38.44           H  
ATOM   1789 1HD1 LEU A 266      20.333   0.027  39.187  1.00 38.44           H  
ATOM   1790 2HD1 LEU A 266      18.629   0.075  39.697  1.00 38.44           H  
ATOM   1791 3HD1 LEU A 266      19.851  -0.685  40.745  1.00 38.44           H  
ATOM   1792 1HD2 LEU A 266      21.356  -2.091  38.467  1.00 38.44           H  
ATOM   1793 2HD2 LEU A 266      20.898  -2.918  39.976  1.00 38.44           H  
ATOM   1794 3HD2 LEU A 266      20.391  -3.586  38.406  1.00 38.44           H  
ATOM   1795  N   GLN A 267      15.585  -3.935  40.720  1.00 38.44           N  
ATOM   1796  CA  GLN A 267      14.502  -4.908  40.647  1.00 38.44           C  
ATOM   1797  C   GLN A 267      13.144  -4.227  40.716  1.00 38.44           C  
ATOM   1798  O   GLN A 267      12.186  -4.690  40.087  1.00 38.44           O  
ATOM   1799  CB  GLN A 267      14.642  -5.941  41.764  1.00 38.44           C  
ATOM   1800  CG  GLN A 267      13.795  -7.179  41.554  1.00 38.44           C  
ATOM   1801  CD  GLN A 267      14.176  -7.931  40.295  1.00 38.44           C  
ATOM   1802  OE1 GLN A 267      15.274  -8.479  40.195  1.00 38.44           O  
ATOM   1803  NE2 GLN A 267      13.271  -7.958  39.325  1.00 38.44           N  
ATOM   1804  H   GLN A 267      16.216  -3.959  41.509  1.00 38.44           H  
ATOM   1805  HA  GLN A 267      14.561  -5.420  39.687  1.00 38.44           H  
ATOM   1806 1HB  GLN A 267      15.684  -6.249  41.846  1.00 38.44           H  
ATOM   1807 2HB  GLN A 267      14.358  -5.490  42.715  1.00 38.44           H  
ATOM   1808 1HG  GLN A 267      13.928  -7.847  42.405  1.00 38.44           H  
ATOM   1809 2HG  GLN A 267      12.749  -6.882  41.472  1.00 38.44           H  
ATOM   1810 1HE2 GLN A 267      13.467  -8.440  38.470  1.00 38.44           H  
ATOM   1811 2HE2 GLN A 267      12.392  -7.497  39.447  1.00 38.44           H  
ATOM   1812  N   GLU A 268      13.042  -3.132  41.473  1.00 38.44           N  
ATOM   1813  CA  GLU A 268      11.839  -2.309  41.420  1.00 38.44           C  
ATOM   1814  C   GLU A 268      11.657  -1.708  40.033  1.00 38.44           C  
ATOM   1815  O   GLU A 268      10.533  -1.635  39.522  1.00 38.44           O  
ATOM   1816  CB  GLU A 268      11.909  -1.213  42.484  1.00 38.44           C  
ATOM   1817  CG  GLU A 268      10.867  -0.118  42.326  1.00 38.44           C  
ATOM   1818  CD  GLU A 268      11.056   1.017  43.315  1.00 38.44           C  
ATOM   1819  OE1 GLU A 268      11.980   0.933  44.151  1.00 38.44           O  
ATOM   1820  OE2 GLU A 268      10.276   1.990  43.259  1.00 38.44           O  
ATOM   1821  H   GLU A 268      13.796  -2.863  42.089  1.00 38.44           H  
ATOM   1822  HA  GLU A 268      10.976  -2.944  41.623  1.00 38.44           H  
ATOM   1823 1HB  GLU A 268      11.782  -1.656  43.472  1.00 38.44           H  
ATOM   1824 2HB  GLU A 268      12.893  -0.745  42.460  1.00 38.44           H  
ATOM   1825 1HG  GLU A 268      10.925   0.281  41.314  1.00 38.44           H  
ATOM   1826 2HG  GLU A 268       9.877  -0.551  42.459  1.00 38.44           H  
ATOM   1827  N   ALA A 269      12.754  -1.278  39.405  1.00 38.44           N  
ATOM   1828  CA  ALA A 269      12.679  -0.797  38.031  1.00 38.44           C  
ATOM   1829  C   ALA A 269      12.502  -1.945  37.045  1.00 38.44           C  
ATOM   1830  O   ALA A 269      11.855  -1.770  36.007  1.00 38.44           O  
ATOM   1831  CB  ALA A 269      13.928   0.011  37.685  1.00 38.44           C  
ATOM   1832  H   ALA A 269      13.647  -1.282  39.877  1.00 38.44           H  
ATOM   1833  HA  ALA A 269      11.805  -0.152  37.945  1.00 38.44           H  
ATOM   1834 1HB  ALA A 269      13.859   0.364  36.656  1.00 38.44           H  
ATOM   1835 2HB  ALA A 269      14.007   0.865  38.358  1.00 38.44           H  
ATOM   1836 3HB  ALA A 269      14.810  -0.618  37.794  1.00 38.44           H  
ATOM   1837  N   LEU A 270      13.066  -3.117  37.346  1.00 38.44           N  
ATOM   1838  CA  LEU A 270      12.862  -4.279  36.485  1.00 38.44           C  
ATOM   1839  C   LEU A 270      11.390  -4.661  36.428  1.00 38.44           C  
ATOM   1840  O   LEU A 270      10.830  -4.866  35.345  1.00 38.44           O  
ATOM   1841  CB  LEU A 270      13.701  -5.459  36.975  1.00 38.44           C  
ATOM   1842  CG  LEU A 270      14.914  -5.859  36.135  1.00 38.44           C  
ATOM   1843  CD1 LEU A 270      16.095  -4.936  36.390  1.00 38.44           C  
ATOM   1844  CD2 LEU A 270      15.281  -7.309  36.407  1.00 38.44           C  
ATOM   1845  H   LEU A 270      13.639  -3.211  38.172  1.00 38.44           H  
ATOM   1846  HA  LEU A 270      13.179  -4.021  35.475  1.00 38.44           H  
ATOM   1847 1HB  LEU A 270      14.072  -5.231  37.973  1.00 38.44           H  
ATOM   1848 2HB  LEU A 270      13.060  -6.338  37.040  1.00 38.44           H  
ATOM   1849  HG  LEU A 270      14.679  -5.742  35.077  1.00 38.44           H  
ATOM   1850 1HD1 LEU A 270      16.940  -5.249  35.777  1.00 38.44           H  
ATOM   1851 2HD1 LEU A 270      15.820  -3.913  36.133  1.00 38.44           H  
ATOM   1852 3HD1 LEU A 270      16.373  -4.984  37.442  1.00 38.44           H  
ATOM   1853 1HD2 LEU A 270      16.146  -7.585  35.803  1.00 38.44           H  
ATOM   1854 2HD2 LEU A 270      15.522  -7.432  37.463  1.00 38.44           H  
ATOM   1855 3HD2 LEU A 270      14.439  -7.952  36.150  1.00 38.44           H  
ATOM   1856  N   ASN A 271      10.745  -4.765  37.592  1.00 38.44           N  
ATOM   1857  CA  ASN A 271       9.316  -5.051  37.619  1.00 38.44           C  
ATOM   1858  C   ASN A 271       8.511  -3.904  37.027  1.00 38.44           C  
ATOM   1859  O   ASN A 271       7.429  -4.129  36.474  1.00 38.44           O  
ATOM   1860  CB  ASN A 271       8.870  -5.339  39.050  1.00 38.44           C  
ATOM   1861  CG  ASN A 271       9.710  -6.408  39.712  1.00 38.44           C  
ATOM   1862  OD1 ASN A 271       9.798  -7.535  39.226  1.00 38.44           O  
ATOM   1863  ND2 ASN A 271      10.351  -6.054  40.819  1.00 38.44           N  
ATOM   1864  H   ASN A 271      11.240  -4.647  38.465  1.00 38.44           H  
ATOM   1865  HA  ASN A 271       9.128  -5.934  37.006  1.00 38.44           H  
ATOM   1866 1HB  ASN A 271       8.931  -4.425  39.642  1.00 38.44           H  
ATOM   1867 2HB  ASN A 271       7.828  -5.659  39.049  1.00 38.44           H  
ATOM   1868 1HD2 ASN A 271      10.922  -6.719  41.301  1.00 38.44           H  
ATOM   1869 2HD2 ASN A 271      10.263  -5.123  41.171  1.00 38.44           H  
ATOM   1870  N   LEU A 272       9.017  -2.673  37.134  1.00 38.44           N  
ATOM   1871  CA  LEU A 272       8.399  -1.564  36.418  1.00 38.44           C  
ATOM   1872  C   LEU A 272       8.628  -1.694  34.918  1.00 38.44           C  
ATOM   1873  O   LEU A 272       7.707  -1.480  34.123  1.00 38.44           O  
ATOM   1874  CB  LEU A 272       8.940  -0.232  36.939  1.00 38.44           C  
ATOM   1875  CG  LEU A 272       8.409   1.040  36.272  1.00 38.44           C  
ATOM   1876  CD1 LEU A 272       6.901   0.978  36.103  1.00 38.44           C  
ATOM   1877  CD2 LEU A 272       8.804   2.267  37.079  1.00 38.44           C  
ATOM   1878  H   LEU A 272       9.829  -2.496  37.708  1.00 38.44           H  
ATOM   1879  HA  LEU A 272       7.324  -1.597  36.591  1.00 38.44           H  
ATOM   1880 1HB  LEU A 272       8.711  -0.156  38.001  1.00 38.44           H  
ATOM   1881 2HB  LEU A 272      10.023  -0.227  36.821  1.00 38.44           H  
ATOM   1882  HG  LEU A 272       8.826   1.126  35.268  1.00 38.44           H  
ATOM   1883 1HD1 LEU A 272       6.550   1.894  35.627  1.00 38.44           H  
ATOM   1884 2HD1 LEU A 272       6.640   0.123  35.480  1.00 38.44           H  
ATOM   1885 3HD1 LEU A 272       6.430   0.874  37.080  1.00 38.44           H  
ATOM   1886 1HD2 LEU A 272       8.419   3.163  36.591  1.00 38.44           H  
ATOM   1887 2HD2 LEU A 272       8.385   2.193  38.083  1.00 38.44           H  
ATOM   1888 3HD2 LEU A 272       9.891   2.326  37.143  1.00 38.44           H  
ATOM   1889  N   PHE A 273       9.849  -2.052  34.513  1.00 38.44           N  
ATOM   1890  CA  PHE A 273      10.116  -2.290  33.099  1.00 38.44           C  
ATOM   1891  C   PHE A 273       9.354  -3.508  32.595  1.00 38.44           C  
ATOM   1892  O   PHE A 273       8.800  -3.485  31.490  1.00 38.44           O  
ATOM   1893  CB  PHE A 273      11.617  -2.463  32.869  1.00 38.44           C  
ATOM   1894  CG  PHE A 273      11.994  -2.662  31.428  1.00 38.44           C  
ATOM   1895  CD1 PHE A 273      12.051  -3.932  30.881  1.00 38.44           C  
ATOM   1896  CD2 PHE A 273      12.299  -1.580  30.624  1.00 38.44           C  
ATOM   1897  CE1 PHE A 273      12.396  -4.117  29.560  1.00 38.44           C  
ATOM   1898  CE2 PHE A 273      12.647  -1.761  29.301  1.00 38.44           C  
ATOM   1899  CZ  PHE A 273      12.696  -3.030  28.769  1.00 38.44           C  
ATOM   1900  H   PHE A 273      10.599  -2.162  35.181  1.00 38.44           H  
ATOM   1901  HA  PHE A 273       9.770  -1.425  32.531  1.00 38.44           H  
ATOM   1902 1HB  PHE A 273      12.145  -1.585  33.239  1.00 38.44           H  
ATOM   1903 2HB  PHE A 273      11.975  -3.322  33.434  1.00 38.44           H  
ATOM   1904  HD1 PHE A 273      11.818  -4.793  31.508  1.00 38.44           H  
ATOM   1905  HD2 PHE A 273      12.261  -0.575  31.045  1.00 38.44           H  
ATOM   1906  HE1 PHE A 273      12.431  -5.123  29.142  1.00 38.44           H  
ATOM   1907  HE2 PHE A 273      12.884  -0.900  28.677  1.00 38.44           H  
ATOM   1908  HZ  PHE A 273      12.973  -3.174  27.726  1.00 38.44           H  
ATOM   1909  N   LYS A 274       9.316  -4.581  33.389  1.00 38.44           N  
ATOM   1910  CA  LYS A 274       8.595  -5.781  32.978  1.00 38.44           C  
ATOM   1911  C   LYS A 274       7.103  -5.507  32.844  1.00 38.44           C  
ATOM   1912  O   LYS A 274       6.446  -6.044  31.945  1.00 38.44           O  
ATOM   1913  CB  LYS A 274       8.850  -6.913  33.974  1.00 38.44           C  
ATOM   1914  CG  LYS A 274       8.125  -8.209  33.652  1.00 38.44           C  
ATOM   1915  CD  LYS A 274       8.546  -9.326  34.593  1.00 38.44           C  
ATOM   1916  CE  LYS A 274       8.366  -8.923  36.048  1.00 38.44           C  
ATOM   1917  NZ  LYS A 274       8.842  -9.981  36.980  1.00 38.44           N  
ATOM   1918  H   LYS A 274       9.787  -4.572  34.283  1.00 38.44           H  
ATOM   1919  HA  LYS A 274       8.961  -6.086  31.997  1.00 38.44           H  
ATOM   1920 1HB  LYS A 274       9.918  -7.129  34.014  1.00 38.44           H  
ATOM   1921 2HB  LYS A 274       8.542  -6.597  34.971  1.00 38.44           H  
ATOM   1922 1HG  LYS A 274       7.049  -8.056  33.742  1.00 38.44           H  
ATOM   1923 2HG  LYS A 274       8.348  -8.505  32.627  1.00 38.44           H  
ATOM   1924 1HD  LYS A 274       7.946 -10.215  34.394  1.00 38.44           H  
ATOM   1925 2HD  LYS A 274       9.594  -9.571  34.421  1.00 38.44           H  
ATOM   1926 1HE  LYS A 274       8.921  -8.007  36.243  1.00 38.44           H  
ATOM   1927 2HE  LYS A 274       7.311  -8.731  36.244  1.00 38.44           H  
ATOM   1928 1HZ  LYS A 274       8.705  -9.677  37.934  1.00 38.44           H  
ATOM   1929 2HZ  LYS A 274       8.320 -10.831  36.820  1.00 38.44           H  
ATOM   1930 3HZ  LYS A 274       9.824 -10.154  36.820  1.00 38.44           H  
ATOM   1931  N   SER A 275       6.551  -4.670  33.725  1.00 38.44           N  
ATOM   1932  CA  SER A 275       5.148  -4.295  33.597  1.00 38.44           C  
ATOM   1933  C   SER A 275       4.921  -3.379  32.404  1.00 38.44           C  
ATOM   1934  O   SER A 275       3.879  -3.469  31.746  1.00 38.44           O  
ATOM   1935  CB  SER A 275       4.661  -3.622  34.878  1.00 38.44           C  
ATOM   1936  OG  SER A 275       5.597  -2.667  35.338  1.00 38.44           O  
ATOM   1937  H   SER A 275       7.095  -4.289  34.486  1.00 38.44           H  
ATOM   1938  HA  SER A 275       4.561  -5.200  33.432  1.00 38.44           H  
ATOM   1939 1HB  SER A 275       3.704  -3.136  34.692  1.00 38.44           H  
ATOM   1940 2HB  SER A 275       4.501  -4.377  35.647  1.00 38.44           H  
ATOM   1941  HG  SER A 275       5.221  -2.292  36.138  1.00 38.44           H  
ATOM   1942  N   ILE A 276       5.877  -2.496  32.112  1.00 38.44           N  
ATOM   1943  CA  ILE A 276       5.762  -1.643  30.935  1.00 38.44           C  
ATOM   1944  C   ILE A 276       5.970  -2.460  29.667  1.00 38.44           C  
ATOM   1945  O   ILE A 276       5.282  -2.256  28.659  1.00 38.44           O  
ATOM   1946  CB  ILE A 276       6.757  -0.472  31.030  1.00 38.44           C  
ATOM   1947  CG1 ILE A 276       6.306   0.527  32.095  1.00 38.44           C  
ATOM   1948  CG2 ILE A 276       6.920   0.215  29.685  1.00 38.44           C  
ATOM   1949  CD1 ILE A 276       7.305   1.630  32.356  1.00 38.44           C  
ATOM   1950  H   ILE A 276       6.691  -2.410  32.704  1.00 38.44           H  
ATOM   1951  HA  ILE A 276       4.750  -1.242  30.896  1.00 38.44           H  
ATOM   1952  HB  ILE A 276       7.729  -0.846  31.351  1.00 38.44           H  
ATOM   1953 1HG1 ILE A 276       5.365   0.983  31.790  1.00 38.44           H  
ATOM   1954 2HG1 ILE A 276       6.125   0.002  33.033  1.00 38.44           H  
ATOM   1955 1HG2 ILE A 276       7.627   1.038  29.780  1.00 38.44           H  
ATOM   1956 2HG2 ILE A 276       7.293  -0.501  28.954  1.00 38.44           H  
ATOM   1957 3HG2 ILE A 276       5.956   0.602  29.355  1.00 38.44           H  
ATOM   1958 1HD1 ILE A 276       6.916   2.299  33.123  1.00 38.44           H  
ATOM   1959 2HD1 ILE A 276       8.246   1.196  32.696  1.00 38.44           H  
ATOM   1960 3HD1 ILE A 276       7.475   2.191  31.438  1.00 38.44           H  
ATOM   1961  N   TRP A 277       6.905  -3.409  29.700  1.00 38.44           N  
ATOM   1962  CA  TRP A 277       7.185  -4.211  28.514  1.00 38.44           C  
ATOM   1963  C   TRP A 277       6.047  -5.178  28.220  1.00 38.44           C  
ATOM   1964  O   TRP A 277       5.530  -5.223  27.097  1.00 38.44           O  
ATOM   1965  CB  TRP A 277       8.498  -4.970  28.692  1.00 38.44           C  
ATOM   1966  CG  TRP A 277       9.174  -5.246  27.401  1.00 38.44           C  
ATOM   1967  CD1 TRP A 277       9.323  -6.455  26.791  1.00 38.44           C  
ATOM   1968  CD2 TRP A 277       9.783  -4.282  26.540  1.00 38.44           C  
ATOM   1969  NE1 TRP A 277       9.996  -6.304  25.603  1.00 38.44           N  
ATOM   1970  CE2 TRP A 277      10.291  -4.978  25.427  1.00 38.44           C  
ATOM   1971  CE3 TRP A 277       9.952  -2.896  26.604  1.00 38.44           C  
ATOM   1972  CZ2 TRP A 277      10.953  -4.336  24.388  1.00 38.44           C  
ATOM   1973  CZ3 TRP A 277      10.609  -2.263  25.574  1.00 38.44           C  
ATOM   1974  CH2 TRP A 277      11.101  -2.980  24.482  1.00 38.44           C  
ATOM   1975  H   TRP A 277       7.429  -3.582  30.546  1.00 38.44           H  
ATOM   1976  HA  TRP A 277       7.278  -3.542  27.658  1.00 38.44           H  
ATOM   1977 1HB  TRP A 277       9.170  -4.391  29.325  1.00 38.44           H  
ATOM   1978 2HB  TRP A 277       8.306  -5.916  29.198  1.00 38.44           H  
ATOM   1979  HD1 TRP A 277       8.961  -7.402  27.188  1.00 38.44           H  
ATOM   1980  HE1 TRP A 277      10.235  -7.048  24.964  1.00 38.44           H  
ATOM   1981  HE3 TRP A 277       9.569  -2.329  27.451  1.00 38.44           H  
ATOM   1982  HZ2 TRP A 277      11.342  -4.879  23.526  1.00 38.44           H  
ATOM   1983  HZ3 TRP A 277      10.736  -1.182  25.634  1.00 38.44           H  
ATOM   1984  HH2 TRP A 277      11.616  -2.441  23.686  1.00 38.44           H  
ATOM   1985  N   ASN A 278       5.641  -5.961  29.218  1.00 38.44           N  
ATOM   1986  CA  ASN A 278       4.614  -6.976  29.050  1.00 38.44           C  
ATOM   1987  C   ASN A 278       3.205  -6.423  29.231  1.00 38.44           C  
ATOM   1988  O   ASN A 278       2.274  -7.194  29.488  1.00 38.44           O  
ATOM   1989  CB  ASN A 278       4.857  -8.130  30.024  1.00 38.44           C  
ATOM   1990  CG  ASN A 278       6.200  -8.797  29.811  1.00 38.44           C  
ATOM   1991  OD1 ASN A 278       7.194  -8.430  30.435  1.00 38.44           O  
ATOM   1992  ND2 ASN A 278       6.237  -9.782  28.921  1.00 38.44           N  
ATOM   1993  H   ASN A 278       6.068  -5.839  30.125  1.00 38.44           H  
ATOM   1994  HA  ASN A 278       4.668  -7.358  28.029  1.00 38.44           H  
ATOM   1995 1HB  ASN A 278       4.807  -7.759  31.048  1.00 38.44           H  
ATOM   1996 2HB  ASN A 278       4.071  -8.876  29.907  1.00 38.44           H  
ATOM   1997 1HD2 ASN A 278       7.097 -10.259  28.739  1.00 38.44           H  
ATOM   1998 2HD2 ASN A 278       5.406 -10.046  28.433  1.00 38.44           H  
ATOM   1999  N   ASN A 279       3.030  -5.111  29.100  1.00 38.44           N  
ATOM   2000  CA  ASN A 279       1.720  -4.508  29.278  1.00 38.44           C  
ATOM   2001  C   ASN A 279       0.794  -4.884  28.125  1.00 38.44           C  
ATOM   2002  O   ASN A 279       1.226  -5.362  27.073  1.00 38.44           O  
ATOM   2003  CB  ASN A 279       1.838  -2.988  29.381  1.00 38.44           C  
ATOM   2004  CG  ASN A 279       0.691  -2.364  30.150  1.00 38.44           C  
ATOM   2005  OD1 ASN A 279      -0.470  -2.726  29.960  1.00 38.44           O  
ATOM   2006  ND2 ASN A 279       1.012  -1.425  31.032  1.00 38.44           N  
ATOM   2007  H   ASN A 279       3.817  -4.520  28.873  1.00 38.44           H  
ATOM   2008  HA  ASN A 279       1.287  -4.887  30.205  1.00 38.44           H  
ATOM   2009 1HB  ASN A 279       2.775  -2.728  29.876  1.00 38.44           H  
ATOM   2010 2HB  ASN A 279       1.865  -2.557  28.380  1.00 38.44           H  
ATOM   2011 1HD2 ASN A 279       0.296  -0.978  31.569  1.00 38.44           H  
ATOM   2012 2HD2 ASN A 279       1.969  -1.165  31.159  1.00 38.44           H  
ATOM   2013  N   ARG A 280      -0.503  -4.669  28.341  1.00 38.44           N  
ATOM   2014  CA  ARG A 280      -1.481  -4.936  27.294  1.00 38.44           C  
ATOM   2015  C   ARG A 280      -1.576  -3.782  26.307  1.00 38.44           C  
ATOM   2016  O   ARG A 280      -2.014  -3.978  25.168  1.00 38.44           O  
ATOM   2017  CB  ARG A 280      -2.851  -5.213  27.915  1.00 38.44           C  
ATOM   2018  CG  ARG A 280      -3.748  -6.104  27.073  1.00 38.44           C  
ATOM   2019  CD  ARG A 280      -5.076  -6.353  27.767  1.00 38.44           C  
ATOM   2020  NE  ARG A 280      -5.792  -7.486  27.189  1.00 38.44           N  
ATOM   2021  CZ  ARG A 280      -6.582  -7.408  26.124  1.00 38.44           C  
ATOM   2022  NH1 ARG A 280      -6.761  -6.246  25.512  1.00 38.44           N  
ATOM   2023  NH2 ARG A 280      -7.192  -8.494  25.670  1.00 38.44           N  
ATOM   2024  H   ARG A 280      -0.821  -4.319  29.233  1.00 38.44           H  
ATOM   2025  HA  ARG A 280      -1.161  -5.818  26.738  1.00 38.44           H  
ATOM   2026 1HB  ARG A 280      -2.721  -5.689  28.886  1.00 38.44           H  
ATOM   2027 2HB  ARG A 280      -3.373  -4.270  28.080  1.00 38.44           H  
ATOM   2028 1HG  ARG A 280      -3.941  -5.624  26.113  1.00 38.44           H  
ATOM   2029 2HG  ARG A 280      -3.256  -7.063  26.907  1.00 38.44           H  
ATOM   2030 1HD  ARG A 280      -4.901  -6.564  28.822  1.00 38.44           H  
ATOM   2031 2HD  ARG A 280      -5.706  -5.470  27.673  1.00 38.44           H  
ATOM   2032  HE  ARG A 280      -5.678  -8.389  27.630  1.00 38.44           H  
ATOM   2033 1HH1 ARG A 280      -6.296  -5.417  25.855  1.00 38.44           H  
ATOM   2034 2HH1 ARG A 280      -7.362  -6.189  24.703  1.00 38.44           H  
ATOM   2035 1HH2 ARG A 280      -7.056  -9.382  26.134  1.00 38.44           H  
ATOM   2036 2HH2 ARG A 280      -7.792  -8.435  24.861  1.00 38.44           H  
ATOM   2037  N   TRP A 281      -1.169  -2.582  26.720  1.00 38.44           N  
ATOM   2038  CA  TRP A 281      -1.207  -1.399  25.873  1.00 38.44           C  
ATOM   2039  C   TRP A 281       0.167  -0.830  25.569  1.00 38.44           C  
ATOM   2040  O   TRP A 281       0.352  -0.229  24.509  1.00 38.44           O  
ATOM   2041  CB  TRP A 281      -2.062  -0.310  26.530  1.00 38.44           C  
ATOM   2042  CG  TRP A 281      -3.195  -0.877  27.316  1.00 38.44           C  
ATOM   2043  CD1 TRP A 281      -3.371  -0.807  28.665  1.00 38.44           C  
ATOM   2044  CD2 TRP A 281      -4.299  -1.630  26.805  1.00 38.44           C  
ATOM   2045  NE1 TRP A 281      -4.524  -1.459  29.026  1.00 38.44           N  
ATOM   2046  CE2 TRP A 281      -5.112  -1.974  27.901  1.00 38.44           C  
ATOM   2047  CE3 TRP A 281      -4.683  -2.042  25.525  1.00 38.44           C  
ATOM   2048  CZ2 TRP A 281      -6.284  -2.710  27.757  1.00 38.44           C  
ATOM   2049  CZ3 TRP A 281      -5.845  -2.771  25.384  1.00 38.44           C  
ATOM   2050  CH2 TRP A 281      -6.633  -3.098  26.493  1.00 38.44           C  
ATOM   2051  H   TRP A 281      -0.820  -2.500  27.664  1.00 38.44           H  
ATOM   2052  HA  TRP A 281      -1.656  -1.672  24.918  1.00 38.44           H  
ATOM   2053 1HB  TRP A 281      -1.439   0.293  27.191  1.00 38.44           H  
ATOM   2054 2HB  TRP A 281      -2.460   0.353  25.762  1.00 38.44           H  
ATOM   2055  HD1 TRP A 281      -2.695  -0.307  29.356  1.00 38.44           H  
ATOM   2056  HE1 TRP A 281      -4.881  -1.546  29.967  1.00 38.44           H  
ATOM   2057  HE3 TRP A 281      -4.076  -1.789  24.656  1.00 38.44           H  
ATOM   2058  HZ2 TRP A 281      -6.911  -2.973  28.609  1.00 38.44           H  
ATOM   2059  HZ3 TRP A 281      -6.135  -3.088  24.382  1.00 38.44           H  
ATOM   2060  HH2 TRP A 281      -7.545  -3.676  26.343  1.00 38.44           H  
ATOM   2061  N   LEU A 282       1.132  -1.010  26.469  1.00 38.44           N  
ATOM   2062  CA  LEU A 282       2.497  -0.554  26.262  1.00 38.44           C  
ATOM   2063  C   LEU A 282       3.369  -1.622  25.614  1.00 38.44           C  
ATOM   2064  O   LEU A 282       4.600  -1.507  25.638  1.00 38.44           O  
ATOM   2065  CB  LEU A 282       3.113  -0.100  27.590  1.00 38.44           C  
ATOM   2066  CG  LEU A 282       2.616   1.201  28.233  1.00 38.44           C  
ATOM   2067  CD1 LEU A 282       1.216   1.057  28.809  1.00 38.44           C  
ATOM   2068  CD2 LEU A 282       3.580   1.663  29.311  1.00 38.44           C  
ATOM   2069  H   LEU A 282       0.897  -1.484  27.329  1.00 38.44           H  
ATOM   2070  HA  LEU A 282       2.478   0.293  25.577  1.00 38.44           H  
ATOM   2071 1HB  LEU A 282       2.953  -0.881  28.332  1.00 38.44           H  
ATOM   2072 2HB  LEU A 282       4.187   0.026  27.450  1.00 38.44           H  
ATOM   2073  HG  LEU A 282       2.539   1.977  27.471  1.00 38.44           H  
ATOM   2074 1HD1 LEU A 282       0.906   2.003  29.253  1.00 38.44           H  
ATOM   2075 2HD1 LEU A 282       0.521   0.786  28.014  1.00 38.44           H  
ATOM   2076 3HD1 LEU A 282       1.215   0.280  29.573  1.00 38.44           H  
ATOM   2077 1HD2 LEU A 282       3.212   2.588  29.756  1.00 38.44           H  
ATOM   2078 2HD2 LEU A 282       3.659   0.896  30.082  1.00 38.44           H  
ATOM   2079 3HD2 LEU A 282       4.562   1.838  28.871  1.00 38.44           H  
ATOM   2080  N   ARG A 283       2.756  -2.659  25.041  1.00 38.44           N  
ATOM   2081  CA  ARG A 283       3.499  -3.705  24.353  1.00 38.44           C  
ATOM   2082  C   ARG A 283       3.902  -3.301  22.942  1.00 38.44           C  
ATOM   2083  O   ARG A 283       4.845  -3.877  22.392  1.00 38.44           O  
ATOM   2084  CB  ARG A 283       2.670  -4.989  24.302  1.00 38.44           C  
ATOM   2085  CG  ARG A 283       3.489  -6.265  24.201  1.00 38.44           C  
ATOM   2086  CD  ARG A 283       2.606  -7.488  24.379  1.00 38.44           C  
ATOM   2087  NE  ARG A 283       1.847  -7.430  25.625  1.00 38.44           N  
ATOM   2088  CZ  ARG A 283       0.935  -8.325  25.989  1.00 38.44           C  
ATOM   2089  NH1 ARG A 283       0.662  -9.354  25.199  1.00 38.44           N  
ATOM   2090  NH2 ARG A 283       0.294  -8.190  27.141  1.00 38.44           N  
ATOM   2091  H   ARG A 283       1.749  -2.719  25.086  1.00 38.44           H  
ATOM   2092  HA  ARG A 283       4.417  -3.900  24.908  1.00 38.44           H  
ATOM   2093 1HB  ARG A 283       2.053  -5.059  25.197  1.00 38.44           H  
ATOM   2094 2HB  ARG A 283       1.999  -4.955  23.444  1.00 38.44           H  
ATOM   2095 1HG  ARG A 283       3.965  -6.315  23.222  1.00 38.44           H  
ATOM   2096 2HG  ARG A 283       4.255  -6.269  24.978  1.00 38.44           H  
ATOM   2097 1HD  ARG A 283       1.901  -7.551  23.551  1.00 38.44           H  
ATOM   2098 2HD  ARG A 283       3.225  -8.384  24.397  1.00 38.44           H  
ATOM   2099  HE  ARG A 283       2.029  -6.657  26.251  1.00 38.44           H  
ATOM   2100 1HH1 ARG A 283       1.148  -9.458  24.319  1.00 38.44           H  
ATOM   2101 2HH1 ARG A 283      -0.031 -10.034  25.477  1.00 38.44           H  
ATOM   2102 1HH2 ARG A 283       0.499  -7.405  27.744  1.00 38.44           H  
ATOM   2103 2HH2 ARG A 283      -0.398  -8.871  27.416  1.00 38.44           H  
ATOM   2104  N   THR A 284       3.209  -2.333  22.347  1.00 38.44           N  
ATOM   2105  CA  THR A 284       3.521  -1.850  21.010  1.00 38.44           C  
ATOM   2106  C   THR A 284       4.403  -0.610  21.031  1.00 38.44           C  
ATOM   2107  O   THR A 284       4.588   0.025  19.988  1.00 38.44           O  
ATOM   2108  CB  THR A 284       2.231  -1.553  20.243  1.00 38.44           C  
ATOM   2109  OG1 THR A 284       1.318  -0.850  21.095  1.00 38.44           O  
ATOM   2110  CG2 THR A 284       1.580  -2.844  19.774  1.00 38.44           C  
ATOM   2111  H   THR A 284       2.436  -1.922  22.851  1.00 38.44           H  
ATOM   2112  HA  THR A 284       4.073  -2.627  20.481  1.00 38.44           H  
ATOM   2113  HB  THR A 284       2.458  -0.932  19.377  1.00 38.44           H  
ATOM   2114  HG1 THR A 284       0.664  -0.396  20.557  1.00 38.44           H  
ATOM   2115 1HG2 THR A 284       0.664  -2.613  19.230  1.00 38.44           H  
ATOM   2116 2HG2 THR A 284       2.266  -3.380  19.119  1.00 38.44           H  
ATOM   2117 3HG2 THR A 284       1.342  -3.466  20.636  1.00 38.44           H  
ATOM   2118  N   ILE A 285       4.950  -0.251  22.189  1.00 38.44           N  
ATOM   2119  CA  ILE A 285       5.779   0.937  22.345  1.00 38.44           C  
ATOM   2120  C   ILE A 285       7.117   0.517  22.930  1.00 38.44           C  
ATOM   2121  O   ILE A 285       7.164  -0.216  23.925  1.00 38.44           O  
ATOM   2122  CB  ILE A 285       5.103   1.989  23.240  1.00 38.44           C  
ATOM   2123  CG1 ILE A 285       3.691   2.279  22.737  1.00 38.44           C  
ATOM   2124  CG2 ILE A 285       5.930   3.261  23.272  1.00 38.44           C  
ATOM   2125  CD1 ILE A 285       2.646   2.175  23.809  1.00 38.44           C  
ATOM   2126  H   ILE A 285       4.775  -0.838  22.992  1.00 38.44           H  
ATOM   2127  HA  ILE A 285       5.936   1.380  21.362  1.00 38.44           H  
ATOM   2128  HB  ILE A 285       5.010   1.599  24.253  1.00 38.44           H  
ATOM   2129 1HG1 ILE A 285       3.655   3.282  22.314  1.00 38.44           H  
ATOM   2130 2HG1 ILE A 285       3.438   1.580  21.940  1.00 38.44           H  
ATOM   2131 1HG2 ILE A 285       5.440   3.997  23.908  1.00 38.44           H  
ATOM   2132 2HG2 ILE A 285       6.920   3.041  23.668  1.00 38.44           H  
ATOM   2133 3HG2 ILE A 285       6.024   3.660  22.262  1.00 38.44           H  
ATOM   2134 1HD1 ILE A 285       1.666   2.393  23.384  1.00 38.44           H  
ATOM   2135 2HD1 ILE A 285       2.647   1.165  24.221  1.00 38.44           H  
ATOM   2136 3HD1 ILE A 285       2.864   2.891  24.600  1.00 38.44           H  
ATOM   2137  N   SER A 286       8.199   0.984  22.316  1.00 38.44           N  
ATOM   2138  CA  SER A 286       9.531   0.670  22.800  1.00 38.44           C  
ATOM   2139  C   SER A 286       9.834   1.461  24.070  1.00 38.44           C  
ATOM   2140  O   SER A 286       9.077   2.341  24.489  1.00 38.44           O  
ATOM   2141  CB  SER A 286      10.572   0.973  21.727  1.00 38.44           C  
ATOM   2142  OG  SER A 286      10.999   2.318  21.812  1.00 38.44           O  
ATOM   2143  H   SER A 286       8.098   1.568  21.498  1.00 38.44           H  
ATOM   2144  HA  SER A 286       9.572  -0.394  23.036  1.00 38.44           H  
ATOM   2145 1HB  SER A 286      11.425   0.306  21.849  1.00 38.44           H  
ATOM   2146 2HB  SER A 286      10.146   0.782  20.743  1.00 38.44           H  
ATOM   2147  HG  SER A 286      11.843   2.357  21.355  1.00 38.44           H  
ATOM   2148  N   VAL A 287      10.967   1.136  24.688  1.00 38.44           N  
ATOM   2149  CA  VAL A 287      11.415   1.797  25.906  1.00 38.44           C  
ATOM   2150  C   VAL A 287      12.852   2.250  25.699  1.00 38.44           C  
ATOM   2151  O   VAL A 287      13.730   1.428  25.410  1.00 38.44           O  
ATOM   2152  CB  VAL A 287      11.314   0.879  27.136  1.00 38.44           C  
ATOM   2153  CG1 VAL A 287      12.091   1.472  28.297  1.00 38.44           C  
ATOM   2154  CG2 VAL A 287       9.860   0.664  27.517  1.00 38.44           C  
ATOM   2155  H   VAL A 287      11.534   0.400  24.290  1.00 38.44           H  
ATOM   2156  HA  VAL A 287      10.778   2.664  26.084  1.00 38.44           H  
ATOM   2157  HB  VAL A 287      11.770  -0.082  26.899  1.00 38.44           H  
ATOM   2158 1HG1 VAL A 287      12.012   0.813  29.162  1.00 38.44           H  
ATOM   2159 2HG1 VAL A 287      13.139   1.579  28.017  1.00 38.44           H  
ATOM   2160 3HG1 VAL A 287      11.680   2.450  28.548  1.00 38.44           H  
ATOM   2161 1HG2 VAL A 287       9.805   0.012  28.388  1.00 38.44           H  
ATOM   2162 2HG2 VAL A 287       9.400   1.624  27.752  1.00 38.44           H  
ATOM   2163 3HG2 VAL A 287       9.330   0.202  26.684  1.00 38.44           H  
ATOM   2164  N   ILE A 288      13.091   3.551  25.844  1.00 38.44           N  
ATOM   2165  CA  ILE A 288      14.443   4.104  25.778  1.00 38.44           C  
ATOM   2166  C   ILE A 288      15.012   3.988  27.188  1.00 38.44           C  
ATOM   2167  O   ILE A 288      14.842   4.871  28.030  1.00 38.44           O  
ATOM   2168  CB  ILE A 288      14.454   5.539  25.259  1.00 38.44           C  
ATOM   2169  CG1 ILE A 288      13.861   5.601  23.851  1.00 38.44           C  
ATOM   2170  CG2 ILE A 288      15.871   6.093  25.255  1.00 38.44           C  
ATOM   2171  CD1 ILE A 288      13.892   6.983  23.240  1.00 38.44           C  
ATOM   2172  H   ILE A 288      12.312   4.174  26.005  1.00 38.44           H  
ATOM   2173  HA  ILE A 288      15.032   3.497  25.091  1.00 38.44           H  
ATOM   2174  HB  ILE A 288      13.832   6.163  25.901  1.00 38.44           H  
ATOM   2175 1HG1 ILE A 288      14.408   4.924  23.196  1.00 38.44           H  
ATOM   2176 2HG1 ILE A 288      12.825   5.262  23.877  1.00 38.44           H  
ATOM   2177 1HG2 ILE A 288      15.860   7.117  24.881  1.00 38.44           H  
ATOM   2178 2HG2 ILE A 288      16.269   6.081  26.269  1.00 38.44           H  
ATOM   2179 3HG2 ILE A 288      16.500   5.478  24.611  1.00 38.44           H  
ATOM   2180 1HD1 ILE A 288      13.455   6.949  22.242  1.00 38.44           H  
ATOM   2181 2HD1 ILE A 288      13.319   7.670  23.864  1.00 38.44           H  
ATOM   2182 3HD1 ILE A 288      14.923   7.327  23.172  1.00 38.44           H  
ATOM   2183  N   LEU A 289      15.687   2.873  27.451  1.00 38.44           N  
ATOM   2184  CA  LEU A 289      16.260   2.632  28.768  1.00 38.44           C  
ATOM   2185  C   LEU A 289      17.401   3.607  29.022  1.00 38.44           C  
ATOM   2186  O   LEU A 289      18.441   3.544  28.359  1.00 38.44           O  
ATOM   2187  CB  LEU A 289      16.757   1.194  28.877  1.00 38.44           C  
ATOM   2188  CG  LEU A 289      17.475   0.850  30.182  1.00 38.44           C  
ATOM   2189  CD1 LEU A 289      16.500   0.850  31.350  1.00 38.44           C  
ATOM   2190  CD2 LEU A 289      18.193  -0.483  30.067  1.00 38.44           C  
ATOM   2191  H   LEU A 289      15.807   2.178  26.728  1.00 38.44           H  
ATOM   2192  HA  LEU A 289      15.485   2.791  29.517  1.00 38.44           H  
ATOM   2193 1HB  LEU A 289      15.905   0.523  28.776  1.00 38.44           H  
ATOM   2194 2HB  LEU A 289      17.445   1.001  28.054  1.00 38.44           H  
ATOM   2195  HG  LEU A 289      18.207   1.625  30.410  1.00 38.44           H  
ATOM   2196 1HD1 LEU A 289      17.032   0.603  32.269  1.00 38.44           H  
ATOM   2197 2HD1 LEU A 289      16.049   1.838  31.448  1.00 38.44           H  
ATOM   2198 3HD1 LEU A 289      15.720   0.110  31.173  1.00 38.44           H  
ATOM   2199 1HD2 LEU A 289      18.698  -0.707  31.007  1.00 38.44           H  
ATOM   2200 2HD2 LEU A 289      17.469  -1.268  29.847  1.00 38.44           H  
ATOM   2201 3HD2 LEU A 289      18.928  -0.432  29.264  1.00 38.44           H  
ATOM   2202  N   PHE A 290      17.196   4.503  29.993  1.00 38.44           N  
ATOM   2203  CA  PHE A 290      18.217   5.516  30.372  1.00 38.44           C  
ATOM   2204  C   PHE A 290      18.841   5.121  31.715  1.00 38.44           C  
ATOM   2205  O   PHE A 290      18.310   5.524  32.769  1.00 38.44           O  
ATOM   2206  CB  PHE A 290      17.589   6.911  30.439  1.00 38.44           C  
ATOM   2207  CG  PHE A 290      17.742   7.734  29.184  1.00 38.44           C  
ATOM   2208  CD1 PHE A 290      17.802   7.127  27.940  1.00 38.44           C  
ATOM   2209  CD2 PHE A 290      17.826   9.115  29.246  1.00 38.44           C  
ATOM   2210  CE1 PHE A 290      17.943   7.884  26.787  1.00 38.44           C  
ATOM   2211  CE2 PHE A 290      17.967   9.871  28.093  1.00 38.44           C  
ATOM   2212  CZ  PHE A 290      18.025   9.254  26.865  1.00 38.44           C  
ATOM   2213  H   PHE A 290      16.313   4.487  30.484  1.00 38.44           H  
ATOM   2214  HA  PHE A 290      18.998   5.522  29.611  1.00 38.44           H  
ATOM   2215 1HB  PHE A 290      16.524   6.820  30.647  1.00 38.44           H  
ATOM   2216 2HB  PHE A 290      18.036   7.472  31.259  1.00 38.44           H  
ATOM   2217  HD1 PHE A 290      17.736   6.041  27.874  1.00 38.44           H  
ATOM   2218  HD2 PHE A 290      17.781   9.607  30.218  1.00 38.44           H  
ATOM   2219  HE1 PHE A 290      17.989   7.393  25.815  1.00 38.44           H  
ATOM   2220  HE2 PHE A 290      18.033  10.957  28.160  1.00 38.44           H  
ATOM   2221  HZ  PHE A 290      18.137   9.847  25.958  1.00 38.44           H  
ATOM   2222  N   LEU A 291      19.936   4.355  31.667  1.00 38.44           N  
ATOM   2223  CA  LEU A 291      20.621   3.895  32.874  1.00 38.44           C  
ATOM   2224  C   LEU A 291      21.316   5.094  33.511  1.00 38.44           C  
ATOM   2225  O   LEU A 291      22.531   5.283  33.417  1.00 38.44           O  
ATOM   2226  CB  LEU A 291      21.602   2.778  32.543  1.00 38.44           C  
ATOM   2227  CG  LEU A 291      20.987   1.478  32.022  1.00 38.44           C  
ATOM   2228  CD1 LEU A 291      22.063   0.430  31.787  1.00 38.44           C  
ATOM   2229  CD2 LEU A 291      19.936   0.961  32.990  1.00 38.44           C  
ATOM   2230  H   LEU A 291      20.299   4.087  30.763  1.00 38.44           H  
ATOM   2231  HA  LEU A 291      19.876   3.507  33.568  1.00 38.44           H  
ATOM   2232 1HB  LEU A 291      22.297   3.139  31.786  1.00 38.44           H  
ATOM   2233 2HB  LEU A 291      22.169   2.536  33.442  1.00 38.44           H  
ATOM   2234  HG  LEU A 291      20.518   1.659  31.054  1.00 38.44           H  
ATOM   2235 1HD1 LEU A 291      21.604  -0.487  31.416  1.00 38.44           H  
ATOM   2236 2HD1 LEU A 291      22.777   0.800  31.051  1.00 38.44           H  
ATOM   2237 3HD1 LEU A 291      22.580   0.223  32.723  1.00 38.44           H  
ATOM   2238 1HD2 LEU A 291      19.508   0.036  32.603  1.00 38.44           H  
ATOM   2239 2HD2 LEU A 291      20.397   0.770  33.959  1.00 38.44           H  
ATOM   2240 3HD2 LEU A 291      19.148   1.705  33.103  1.00 38.44           H  
ATOM   2241  N   ASN A 292      20.514   5.921  34.177  1.00 38.44           N  
ATOM   2242  CA  ASN A 292      21.012   7.133  34.806  1.00 38.44           C  
ATOM   2243  C   ASN A 292      21.840   6.781  36.041  1.00 38.44           C  
ATOM   2244  O   ASN A 292      22.009   5.613  36.402  1.00 38.44           O  
ATOM   2245  CB  ASN A 292      19.851   8.055  35.168  1.00 38.44           C  
ATOM   2246  CG  ASN A 292      20.096   9.493  34.757  1.00 38.44           C  
ATOM   2247  OD1 ASN A 292      20.826   9.762  33.806  1.00 38.44           O  
ATOM   2248  ND2 ASN A 292      19.486  10.426  35.474  1.00 38.44           N  
ATOM   2249  H   ASN A 292      19.531   5.699  34.247  1.00 38.44           H  
ATOM   2250  HA  ASN A 292      21.662   7.649  34.097  1.00 38.44           H  
ATOM   2251 1HB  ASN A 292      18.940   7.702  34.683  1.00 38.44           H  
ATOM   2252 2HB  ASN A 292      19.682   8.022  36.244  1.00 38.44           H  
ATOM   2253 1HD2 ASN A 292      19.611  11.392  35.248  1.00 38.44           H  
ATOM   2254 2HD2 ASN A 292      18.901  10.164  36.241  1.00 38.44           H  
ATOM   2255  N   LYS A 293      22.364   7.819  36.696  1.00 38.44           N  
ATOM   2256  CA  LYS A 293      23.204   7.671  37.885  1.00 38.44           C  
ATOM   2257  C   LYS A 293      24.441   6.824  37.604  1.00 38.44           C  
ATOM   2258  O   LYS A 293      24.957   6.144  38.495  1.00 38.44           O  
ATOM   2259  CB  LYS A 293      22.416   7.083  39.061  1.00 38.44           C  
ATOM   2260  CG  LYS A 293      21.241   7.934  39.508  1.00 38.44           C  
ATOM   2261  CD  LYS A 293      21.701   9.278  40.048  1.00 38.44           C  
ATOM   2262  CE  LYS A 293      20.526  10.094  40.561  1.00 38.44           C  
ATOM   2263  NZ  LYS A 293      20.959  11.423  41.071  1.00 38.44           N  
ATOM   2264  H   LYS A 293      22.165   8.745  36.346  1.00 38.44           H  
ATOM   2265  HA  LYS A 293      23.566   8.657  38.178  1.00 38.44           H  
ATOM   2266 1HB  LYS A 293      22.035   6.099  38.788  1.00 38.44           H  
ATOM   2267 2HB  LYS A 293      23.081   6.951  39.915  1.00 38.44           H  
ATOM   2268 1HG  LYS A 293      20.572   8.103  38.664  1.00 38.44           H  
ATOM   2269 2HG  LYS A 293      20.688   7.410  40.288  1.00 38.44           H  
ATOM   2270 1HD  LYS A 293      22.409   9.120  40.863  1.00 38.44           H  
ATOM   2271 2HD  LYS A 293      22.203   9.835  39.257  1.00 38.44           H  
ATOM   2272 1HE  LYS A 293      19.807  10.241  39.756  1.00 38.44           H  
ATOM   2273 2HE  LYS A 293      20.030   9.552  41.366  1.00 38.44           H  
ATOM   2274 1HZ  LYS A 293      20.154  11.935  41.403  1.00 38.44           H  
ATOM   2275 2HZ  LYS A 293      21.614  11.296  41.830  1.00 38.44           H  
ATOM   2276 3HZ  LYS A 293      21.404  11.941  40.327  1.00 38.44           H  
ATOM   2277  N   GLN A 294      24.928   6.854  36.362  1.00 38.44           N  
ATOM   2278  CA  GLN A 294      26.102   6.065  36.012  1.00 38.44           C  
ATOM   2279  C   GLN A 294      27.381   6.663  36.582  1.00 38.44           C  
ATOM   2280  O   GLN A 294      28.327   5.924  36.875  1.00 38.44           O  
ATOM   2281  CB  GLN A 294      26.212   5.932  34.492  1.00 38.44           C  
ATOM   2282  CG  GLN A 294      27.320   5.005  34.027  1.00 38.44           C  
ATOM   2283  CD  GLN A 294      27.065   3.564  34.410  1.00 38.44           C  
ATOM   2284  OE1 GLN A 294      25.938   3.076  34.324  1.00 38.44           O  
ATOM   2285  NE2 GLN A 294      28.115   2.871  34.836  1.00 38.44           N  
ATOM   2286  H   GLN A 294      24.488   7.423  35.653  1.00 38.44           H  
ATOM   2287  HA  GLN A 294      25.992   5.071  36.445  1.00 38.44           H  
ATOM   2288 1HB  GLN A 294      25.270   5.558  34.090  1.00 38.44           H  
ATOM   2289 2HB  GLN A 294      26.388   6.914  34.053  1.00 38.44           H  
ATOM   2290 1HG  GLN A 294      27.396   5.062  32.941  1.00 38.44           H  
ATOM   2291 2HG  GLN A 294      28.258   5.319  34.484  1.00 38.44           H  
ATOM   2292 1HE2 GLN A 294      28.007   1.912  35.104  1.00 38.44           H  
ATOM   2293 2HE2 GLN A 294      29.014   3.306  34.890  1.00 38.44           H  
ATOM   2294  N   ASP A 295      27.430   7.988  36.746  1.00 38.44           N  
ATOM   2295  CA  ASP A 295      28.603   8.612  37.351  1.00 38.44           C  
ATOM   2296  C   ASP A 295      28.818   8.131  38.780  1.00 38.44           C  
ATOM   2297  O   ASP A 295      29.961   8.070  39.247  1.00 38.44           O  
ATOM   2298  CB  ASP A 295      28.470  10.134  37.310  1.00 38.44           C  
ATOM   2299  CG  ASP A 295      29.200  10.747  36.130  1.00 38.44           C  
ATOM   2300  OD1 ASP A 295      29.992  10.030  35.483  1.00 38.44           O  
ATOM   2301  OD2 ASP A 295      28.982  11.944  35.849  1.00 38.44           O  
ATOM   2302  H   ASP A 295      26.658   8.571  36.454  1.00 38.44           H  
ATOM   2303  HA  ASP A 295      29.484   8.321  36.778  1.00 38.44           H  
ATOM   2304 1HB  ASP A 295      27.416  10.406  37.253  1.00 38.44           H  
ATOM   2305 2HB  ASP A 295      28.868  10.559  38.232  1.00 38.44           H  
ATOM   2306  N   LEU A 296      27.741   7.784  39.487  1.00 38.44           N  
ATOM   2307  CA  LEU A 296      27.879   7.148  40.791  1.00 38.44           C  
ATOM   2308  C   LEU A 296      28.221   5.670  40.674  1.00 38.44           C  
ATOM   2309  O   LEU A 296      28.915   5.137  41.547  1.00 38.44           O  
ATOM   2310  CB  LEU A 296      26.598   7.311  41.617  1.00 38.44           C  
ATOM   2311  CG  LEU A 296      26.235   8.661  42.248  1.00 38.44           C  
ATOM   2312  CD1 LEU A 296      25.941   9.741  41.214  1.00 38.44           C  
ATOM   2313  CD2 LEU A 296      25.055   8.492  43.198  1.00 38.44           C  
ATOM   2314  H   LEU A 296      26.816   7.961  39.121  1.00 38.44           H  
ATOM   2315  HA  LEU A 296      28.697   7.629  41.325  1.00 38.44           H  
ATOM   2316 1HB  LEU A 296      25.745   7.056  40.990  1.00 38.44           H  
ATOM   2317 2HB  LEU A 296      26.631   6.611  42.451  1.00 38.44           H  
ATOM   2318  HG  LEU A 296      27.091   9.045  42.804  1.00 38.44           H  
ATOM   2319 1HD1 LEU A 296      25.691  10.672  41.722  1.00 38.44           H  
ATOM   2320 2HD1 LEU A 296      26.820   9.895  40.588  1.00 38.44           H  
ATOM   2321 3HD1 LEU A 296      25.102   9.430  40.592  1.00 38.44           H  
ATOM   2322 1HD2 LEU A 296      24.804   9.456  43.642  1.00 38.44           H  
ATOM   2323 2HD2 LEU A 296      24.195   8.112  42.646  1.00 38.44           H  
ATOM   2324 3HD2 LEU A 296      25.320   7.787  43.986  1.00 38.44           H  
ATOM   2325  N   LEU A 297      27.751   5.001  39.618  1.00 38.44           N  
ATOM   2326  CA  LEU A 297      28.116   3.610  39.383  1.00 38.44           C  
ATOM   2327  C   LEU A 297      29.585   3.461  39.008  1.00 38.44           C  
ATOM   2328  O   LEU A 297      30.156   2.381  39.197  1.00 38.44           O  
ATOM   2329  CB  LEU A 297      27.224   3.018  38.288  1.00 38.44           C  
ATOM   2330  CG  LEU A 297      27.411   1.543  37.925  1.00 38.44           C  
ATOM   2331  CD1 LEU A 297      27.413   0.681  39.171  1.00 38.44           C  
ATOM   2332  CD2 LEU A 297      26.328   1.084  36.965  1.00 38.44           C  
ATOM   2333  H   LEU A 297      27.131   5.463  38.968  1.00 38.44           H  
ATOM   2334  HA  LEU A 297      27.962   3.052  40.306  1.00 38.44           H  
ATOM   2335 1HB  LEU A 297      26.184   3.132  38.588  1.00 38.44           H  
ATOM   2336 2HB  LEU A 297      27.379   3.584  37.369  1.00 38.44           H  
ATOM   2337  HG  LEU A 297      28.383   1.405  37.450  1.00 38.44           H  
ATOM   2338 1HD1 LEU A 297      27.547  -0.364  38.890  1.00 38.44           H  
ATOM   2339 2HD1 LEU A 297      28.229   0.988  39.825  1.00 38.44           H  
ATOM   2340 3HD1 LEU A 297      26.465   0.797  39.695  1.00 38.44           H  
ATOM   2341 1HD2 LEU A 297      26.481   0.032  36.720  1.00 38.44           H  
ATOM   2342 2HD2 LEU A 297      25.351   1.209  37.432  1.00 38.44           H  
ATOM   2343 3HD2 LEU A 297      26.374   1.680  36.053  1.00 38.44           H  
ATOM   2344  N   ALA A 298      30.209   4.523  38.492  1.00 38.44           N  
ATOM   2345  CA  ALA A 298      31.628   4.476  38.161  1.00 38.44           C  
ATOM   2346  C   ALA A 298      32.500   4.204  39.379  1.00 38.44           C  
ATOM   2347  O   ALA A 298      33.647   3.774  39.223  1.00 38.44           O  
ATOM   2348  CB  ALA A 298      32.055   5.785  37.495  1.00 38.44           C  
ATOM   2349  H   ALA A 298      29.693   5.375  38.326  1.00 38.44           H  
ATOM   2350  HA  ALA A 298      31.786   3.654  37.463  1.00 38.44           H  
ATOM   2351 1HB  ALA A 298      33.117   5.740  37.252  1.00 38.44           H  
ATOM   2352 2HB  ALA A 298      31.479   5.933  36.581  1.00 38.44           H  
ATOM   2353 3HB  ALA A 298      31.874   6.615  38.176  1.00 38.44           H  
ATOM   2354  N   GLU A 299      31.987   4.453  40.586  1.00 38.44           N  
ATOM   2355  CA  GLU A 299      32.718   4.177  41.812  1.00 38.44           C  
ATOM   2356  C   GLU A 299      31.909   3.385  42.830  1.00 38.44           C  
ATOM   2357  O   GLU A 299      32.407   3.144  43.935  1.00 38.44           O  
ATOM   2358  CB  GLU A 299      33.200   5.486  42.456  1.00 38.44           C  
ATOM   2359  CG  GLU A 299      32.089   6.317  43.081  1.00 38.44           C  
ATOM   2360  CD  GLU A 299      31.711   7.515  42.234  1.00 38.44           C  
ATOM   2361  OE1 GLU A 299      32.178   7.598  41.078  1.00 38.44           O  
ATOM   2362  OE2 GLU A 299      30.947   8.374  42.723  1.00 38.44           O  
ATOM   2363  H   GLU A 299      31.059   4.847  40.645  1.00 38.44           H  
ATOM   2364  HA  GLU A 299      33.589   3.568  41.566  1.00 38.44           H  
ATOM   2365 1HB  GLU A 299      33.931   5.262  43.233  1.00 38.44           H  
ATOM   2366 2HB  GLU A 299      33.698   6.099  41.705  1.00 38.44           H  
ATOM   2367 1HG  GLU A 299      31.210   5.687  43.216  1.00 38.44           H  
ATOM   2368 2HG  GLU A 299      32.413   6.657  44.064  1.00 38.44           H  
ATOM   2369  N   LYS A 300      30.684   2.973  42.495  1.00 38.44           N  
ATOM   2370  CA  LYS A 300      29.836   2.287  43.464  1.00 38.44           C  
ATOM   2371  C   LYS A 300      30.245   0.834  43.673  1.00 38.44           C  
ATOM   2372  O   LYS A 300      30.108   0.314  44.787  1.00 38.44           O  
ATOM   2373  CB  LYS A 300      28.373   2.354  43.023  1.00 38.44           C  
ATOM   2374  CG  LYS A 300      27.783   3.758  43.012  1.00 38.44           C  
ATOM   2375  CD  LYS A 300      27.617   4.299  44.424  1.00 38.44           C  
ATOM   2376  CE  LYS A 300      27.051   5.712  44.413  1.00 38.44           C  
ATOM   2377  NZ  LYS A 300      25.673   5.755  43.854  1.00 38.44           N  
ATOM   2378  H   LYS A 300      30.333   3.134  41.562  1.00 38.44           H  
ATOM   2379  HA  LYS A 300      29.937   2.787  44.428  1.00 38.44           H  
ATOM   2380 1HB  LYS A 300      28.276   1.942  42.018  1.00 38.44           H  
ATOM   2381 2HB  LYS A 300      27.764   1.741  43.688  1.00 38.44           H  
ATOM   2382 1HG  LYS A 300      28.440   4.424  42.452  1.00 38.44           H  
ATOM   2383 2HG  LYS A 300      26.810   3.740  42.522  1.00 38.44           H  
ATOM   2384 1HD  LYS A 300      26.942   3.651  44.985  1.00 38.44           H  
ATOM   2385 2HD  LYS A 300      28.584   4.310  44.926  1.00 38.44           H  
ATOM   2386 1HE  LYS A 300      27.030   6.103  45.429  1.00 38.44           H  
ATOM   2387 2HE  LYS A 300      27.693   6.356  43.813  1.00 38.44           H  
ATOM   2388 1HZ  LYS A 300      25.335   6.707  43.864  1.00 38.44           H  
ATOM   2389 2HZ  LYS A 300      25.684   5.412  42.903  1.00 38.44           H  
ATOM   2390 3HZ  LYS A 300      25.064   5.177  44.414  1.00 38.44           H  
ATOM   2391  N   VAL A 301      30.741   0.164  42.632  1.00 38.44           N  
ATOM   2392  CA  VAL A 301      31.100  -1.243  42.775  1.00 38.44           C  
ATOM   2393  C   VAL A 301      32.472  -1.403  43.421  1.00 38.44           C  
ATOM   2394  O   VAL A 301      32.727  -2.406  44.098  1.00 38.44           O  
ATOM   2395  CB  VAL A 301      31.036  -1.954  41.412  1.00 38.44           C  
ATOM   2396  CG1 VAL A 301      29.592  -2.125  40.973  1.00 38.44           C  
ATOM   2397  CG2 VAL A 301      31.823  -1.177  40.370  1.00 38.44           C  
ATOM   2398  H   VAL A 301      30.873   0.617  41.739  1.00 38.44           H  
ATOM   2399  HA  VAL A 301      30.385  -1.716  43.450  1.00 38.44           H  
ATOM   2400  HB  VAL A 301      31.462  -2.952  41.513  1.00 38.44           H  
ATOM   2401 1HG1 VAL A 301      29.563  -2.630  40.007  1.00 38.44           H  
ATOM   2402 2HG1 VAL A 301      29.056  -2.722  41.710  1.00 38.44           H  
ATOM   2403 3HG1 VAL A 301      29.120  -1.147  40.884  1.00 38.44           H  
ATOM   2404 1HG2 VAL A 301      31.768  -1.694  39.412  1.00 38.44           H  
ATOM   2405 2HG2 VAL A 301      31.402  -0.177  40.267  1.00 38.44           H  
ATOM   2406 3HG2 VAL A 301      32.865  -1.102  40.682  1.00 38.44           H  
ATOM   2407  N   LEU A 302      33.371  -0.436  43.231  1.00 38.44           N  
ATOM   2408  CA  LEU A 302      34.703  -0.537  43.817  1.00 38.44           C  
ATOM   2409  C   LEU A 302      34.722  -0.106  45.277  1.00 38.44           C  
ATOM   2410  O   LEU A 302      35.562  -0.583  46.048  1.00 38.44           O  
ATOM   2411  CB  LEU A 302      35.703   0.299  43.017  1.00 38.44           C  
ATOM   2412  CG  LEU A 302      35.677   0.172  41.493  1.00 38.44           C  
ATOM   2413  CD1 LEU A 302      34.834   1.273  40.875  1.00 38.44           C  
ATOM   2414  CD2 LEU A 302      37.091   0.202  40.937  1.00 38.44           C  
ATOM   2415  H   LEU A 302      33.137   0.376  42.679  1.00 38.44           H  
ATOM   2416  HA  LEU A 302      35.016  -1.580  43.785  1.00 38.44           H  
ATOM   2417 1HB  LEU A 302      35.538   1.351  43.245  1.00 38.44           H  
ATOM   2418 2HB  LEU A 302      36.711   0.034  43.335  1.00 38.44           H  
ATOM   2419  HG  LEU A 302      35.205  -0.771  41.214  1.00 38.44           H  
ATOM   2420 1HD1 LEU A 302      34.830   1.163  39.790  1.00 38.44           H  
ATOM   2421 2HD1 LEU A 302      33.813   1.203  41.250  1.00 38.44           H  
ATOM   2422 3HD1 LEU A 302      35.253   2.243  41.139  1.00 38.44           H  
ATOM   2423 1HD2 LEU A 302      37.057   0.110  39.851  1.00 38.44           H  
ATOM   2424 2HD2 LEU A 302      37.568   1.144  41.207  1.00 38.44           H  
ATOM   2425 3HD2 LEU A 302      37.664  -0.627  41.354  1.00 38.44           H  
ATOM   2426  N   ALA A 303      33.815   0.789  45.675  1.00 38.44           N  
ATOM   2427  CA  ALA A 303      33.776   1.241  47.060  1.00 38.44           C  
ATOM   2428  C   ALA A 303      33.250   0.169  48.004  1.00 38.44           C  
ATOM   2429  O   ALA A 303      33.477   0.262  49.215  1.00 38.44           O  
ATOM   2430  CB  ALA A 303      32.922   2.504  47.178  1.00 38.44           C  
ATOM   2431  H   ALA A 303      33.146   1.162  45.017  1.00 38.44           H  
ATOM   2432  HA  ALA A 303      34.795   1.471  47.370  1.00 38.44           H  
ATOM   2433 1HB  ALA A 303      32.900   2.833  48.217  1.00 38.44           H  
ATOM   2434 2HB  ALA A 303      33.349   3.291  46.557  1.00 38.44           H  
ATOM   2435 3HB  ALA A 303      31.908   2.290  46.844  1.00 38.44           H  
ATOM   2436  N   GLY A 304      32.556  -0.842  47.482  1.00 38.44           N  
ATOM   2437  CA  GLY A 304      32.000  -1.895  48.303  1.00 38.44           C  
ATOM   2438  C   GLY A 304      30.711  -1.546  49.010  1.00 38.44           C  
ATOM   2439  O   GLY A 304      30.076  -2.443  49.580  1.00 38.44           O  
ATOM   2440  H   GLY A 304      32.415  -0.872  46.482  1.00 38.44           H  
ATOM   2441 1HA  GLY A 304      31.811  -2.775  47.688  1.00 38.44           H  
ATOM   2442 2HA  GLY A 304      32.725  -2.185  49.063  1.00 38.44           H  
ATOM   2443  N   LYS A 305      30.299  -0.276  48.996  1.00 38.44           N  
ATOM   2444  CA  LYS A 305      29.052   0.115  49.640  1.00 38.44           C  
ATOM   2445  C   LYS A 305      27.830  -0.440  48.921  1.00 38.44           C  
ATOM   2446  O   LYS A 305      26.763  -0.548  49.533  1.00 38.44           O  
ATOM   2447  CB  LYS A 305      28.957   1.640  49.721  1.00 38.44           C  
ATOM   2448  CG  LYS A 305      29.110   2.343  48.380  1.00 38.44           C  
ATOM   2449  CD  LYS A 305      29.066   3.855  48.539  1.00 38.44           C  
ATOM   2450  CE  LYS A 305      29.181   4.557  47.196  1.00 38.44           C  
ATOM   2451  NZ  LYS A 305      27.846   4.854  46.607  1.00 38.44           N  
ATOM   2452  H   LYS A 305      30.856   0.428  48.534  1.00 38.44           H  
ATOM   2453  HA  LYS A 305      29.042  -0.292  50.652  1.00 38.44           H  
ATOM   2454 1HB  LYS A 305      27.992   1.923  50.143  1.00 38.44           H  
ATOM   2455 2HB  LYS A 305      29.730   2.018  50.391  1.00 38.44           H  
ATOM   2456 1HG  LYS A 305      30.062   2.062  47.928  1.00 38.44           H  
ATOM   2457 2HG  LYS A 305      28.306   2.033  47.713  1.00 38.44           H  
ATOM   2458 1HD  LYS A 305      28.126   4.144  49.012  1.00 38.44           H  
ATOM   2459 2HD  LYS A 305      29.888   4.178  49.178  1.00 38.44           H  
ATOM   2460 1HE  LYS A 305      29.726   5.492  47.320  1.00 38.44           H  
ATOM   2461 2HE  LYS A 305      29.738   3.927  46.503  1.00 38.44           H  
ATOM   2462 1HZ  LYS A 305      27.965   5.318  45.718  1.00 38.44           H  
ATOM   2463 2HZ  LYS A 305      27.338   3.991  46.470  1.00 38.44           H  
ATOM   2464 3HZ  LYS A 305      27.327   5.454  47.233  1.00 38.44           H  
ATOM   2465  N   SER A 306      27.961  -0.790  47.644  1.00 38.44           N  
ATOM   2466  CA  SER A 306      26.842  -1.296  46.854  1.00 38.44           C  
ATOM   2467  C   SER A 306      27.380  -2.306  45.849  1.00 38.44           C  
ATOM   2468  O   SER A 306      28.040  -1.925  44.877  1.00 38.44           O  
ATOM   2469  CB  SER A 306      26.107  -0.155  46.151  1.00 38.44           C  
ATOM   2470  OG  SER A 306      27.018   0.720  45.510  1.00 38.44           O  
ATOM   2471  H   SER A 306      28.869  -0.701  47.210  1.00 38.44           H  
ATOM   2472  HA  SER A 306      26.141  -1.794  47.526  1.00 38.44           H  
ATOM   2473 1HB  SER A 306      25.416  -0.566  45.415  1.00 38.44           H  
ATOM   2474 2HB  SER A 306      25.517   0.401  46.879  1.00 38.44           H  
ATOM   2475  HG  SER A 306      27.495   0.184  44.871  1.00 38.44           H  
ATOM   2476  N   LYS A 307      27.104  -3.584  46.084  1.00 38.44           N  
ATOM   2477  CA  LYS A 307      27.530  -4.662  45.205  1.00 38.44           C  
ATOM   2478  C   LYS A 307      26.325  -5.191  44.426  1.00 38.44           C  
ATOM   2479  O   LYS A 307      25.176  -4.838  44.698  1.00 38.44           O  
ATOM   2480  CB  LYS A 307      28.205  -5.771  46.025  1.00 38.44           C  
ATOM   2481  CG  LYS A 307      28.951  -6.833  45.223  1.00 38.44           C  
ATOM   2482  CD  LYS A 307      29.738  -7.761  46.134  1.00 38.44           C  
ATOM   2483  CE  LYS A 307      28.819  -8.508  47.087  1.00 38.44           C  
ATOM   2484  NZ  LYS A 307      29.133  -9.962  47.135  1.00 38.44           N  
ATOM   2485  H   LYS A 307      26.573  -3.807  46.914  1.00 38.44           H  
ATOM   2486  HA  LYS A 307      28.251  -4.262  44.491  1.00 38.44           H  
ATOM   2487 1HB  LYS A 307      28.924  -5.328  46.715  1.00 38.44           H  
ATOM   2488 2HB  LYS A 307      27.455  -6.290  46.622  1.00 38.44           H  
ATOM   2489 1HG  LYS A 307      28.237  -7.423  44.647  1.00 38.44           H  
ATOM   2490 2HG  LYS A 307      29.638  -6.349  44.530  1.00 38.44           H  
ATOM   2491 1HD  LYS A 307      30.288  -8.484  45.530  1.00 38.44           H  
ATOM   2492 2HD  LYS A 307      30.454  -7.180  46.715  1.00 38.44           H  
ATOM   2493 1HE  LYS A 307      28.919  -8.093  48.089  1.00 38.44           H  
ATOM   2494 2HE  LYS A 307      27.784  -8.383  46.768  1.00 38.44           H  
ATOM   2495 1HZ  LYS A 307      28.503 -10.422  47.777  1.00 38.44           H  
ATOM   2496 2HZ  LYS A 307      29.025 -10.361  46.213  1.00 38.44           H  
ATOM   2497 3HZ  LYS A 307      30.084 -10.091  47.448  1.00 38.44           H  
ATOM   2498  N   ILE A 308      26.598  -6.040  43.441  1.00 38.44           N  
ATOM   2499  CA  ILE A 308      25.558  -6.597  42.587  1.00 38.44           C  
ATOM   2500  C   ILE A 308      25.051  -7.933  43.117  1.00 38.44           C  
ATOM   2501  O   ILE A 308      23.856  -8.219  43.036  1.00 38.44           O  
ATOM   2502  CB  ILE A 308      26.070  -6.738  41.137  1.00 38.44           C  
ATOM   2503  CG1 ILE A 308      26.697  -5.432  40.643  1.00 38.44           C  
ATOM   2504  CG2 ILE A 308      24.928  -7.120  40.210  1.00 38.44           C  
ATOM   2505  CD1 ILE A 308      25.831  -4.214  40.850  1.00 38.44           C  
ATOM   2506  H   ILE A 308      27.559  -6.306  43.282  1.00 38.44           H  
ATOM   2507  HA  ILE A 308      24.706  -5.918  42.592  1.00 38.44           H  
ATOM   2508  HB  ILE A 308      26.836  -7.512  41.095  1.00 38.44           H  
ATOM   2509 1HG1 ILE A 308      27.643  -5.266  41.157  1.00 38.44           H  
ATOM   2510 2HG1 ILE A 308      26.915  -5.513  39.578  1.00 38.44           H  
ATOM   2511 1HG2 ILE A 308      25.303  -7.215  39.191  1.00 38.44           H  
ATOM   2512 2HG2 ILE A 308      24.502  -8.070  40.530  1.00 38.44           H  
ATOM   2513 3HG2 ILE A 308      24.159  -6.348  40.243  1.00 38.44           H  
ATOM   2514 1HD1 ILE A 308      26.348  -3.331  40.473  1.00 38.44           H  
ATOM   2515 2HD1 ILE A 308      24.890  -4.341  40.313  1.00 38.44           H  
ATOM   2516 3HD1 ILE A 308      25.628  -4.088  41.913  1.00 38.44           H  
ATOM   2517  N   GLU A 309      25.944  -8.756  43.675  1.00 38.44           N  
ATOM   2518  CA  GLU A 309      25.575 -10.106  44.090  1.00 38.44           C  
ATOM   2519  C   GLU A 309      24.570 -10.127  45.236  1.00 38.44           C  
ATOM   2520  O   GLU A 309      23.808 -11.093  45.352  1.00 38.44           O  
ATOM   2521  CB  GLU A 309      26.823 -10.894  44.492  1.00 38.44           C  
ATOM   2522  CG  GLU A 309      27.552 -11.561  43.334  1.00 38.44           C  
ATOM   2523  CD  GLU A 309      28.552 -10.643  42.659  1.00 38.44           C  
ATOM   2524  OE1 GLU A 309      29.327 -11.132  41.810  1.00 38.44           O  
ATOM   2525  OE2 GLU A 309      28.566  -9.435  42.977  1.00 38.44           O  
ATOM   2526  H   GLU A 309      26.893  -8.441  43.814  1.00 38.44           H  
ATOM   2527  HA  GLU A 309      25.098 -10.609  43.248  1.00 38.44           H  
ATOM   2528 1HB  GLU A 309      27.529 -10.229  44.990  1.00 38.44           H  
ATOM   2529 2HB  GLU A 309      26.548 -11.672  45.204  1.00 38.44           H  
ATOM   2530 1HG  GLU A 309      28.077 -12.440  43.707  1.00 38.44           H  
ATOM   2531 2HG  GLU A 309      26.819 -11.894  42.601  1.00 38.44           H  
ATOM   2532  N   ASP A 310      24.544  -9.093  46.081  1.00 38.44           N  
ATOM   2533  CA  ASP A 310      23.617  -9.097  47.209  1.00 38.44           C  
ATOM   2534  C   ASP A 310      22.174  -8.923  46.754  1.00 38.44           C  
ATOM   2535  O   ASP A 310      21.249  -9.354  47.452  1.00 38.44           O  
ATOM   2536  CB  ASP A 310      24.003  -8.011  48.215  1.00 38.44           C  
ATOM   2537  CG  ASP A 310      24.065  -6.628  47.594  1.00 38.44           C  
ATOM   2538  OD1 ASP A 310      23.740  -6.488  46.396  1.00 38.44           O  
ATOM   2539  OD2 ASP A 310      24.444  -5.675  48.307  1.00 38.44           O  
ATOM   2540  H   ASP A 310      25.159  -8.302  45.952  1.00 38.44           H  
ATOM   2541  HA  ASP A 310      23.676 -10.068  47.701  1.00 38.44           H  
ATOM   2542 1HB  ASP A 310      23.279  -7.996  49.030  1.00 38.44           H  
ATOM   2543 2HB  ASP A 310      24.977  -8.244  48.647  1.00 38.44           H  
ATOM   2544  N   TYR A 311      21.961  -8.295  45.596  1.00 38.44           N  
ATOM   2545  CA  TYR A 311      20.624  -8.116  45.046  1.00 38.44           C  
ATOM   2546  C   TYR A 311      20.501  -8.645  43.622  1.00 38.44           C  
ATOM   2547  O   TYR A 311      19.480  -8.398  42.971  1.00 38.44           O  
ATOM   2548  CB  TYR A 311      20.215  -6.639  45.090  1.00 38.44           C  
ATOM   2549  CG  TYR A 311      19.910  -6.131  46.482  1.00 38.44           C  
ATOM   2550  CD1 TYR A 311      18.730  -6.480  47.125  1.00 38.44           C  
ATOM   2551  CD2 TYR A 311      20.800  -5.302  47.151  1.00 38.44           C  
ATOM   2552  CE1 TYR A 311      18.445  -6.020  48.396  1.00 38.44           C  
ATOM   2553  CE2 TYR A 311      20.523  -4.835  48.424  1.00 38.44           C  
ATOM   2554  CZ  TYR A 311      19.344  -5.198  49.041  1.00 38.44           C  
ATOM   2555  OH  TYR A 311      19.062  -4.737  50.307  1.00 38.44           O  
ATOM   2556  H   TYR A 311      22.755  -7.933  45.087  1.00 38.44           H  
ATOM   2557  HA  TYR A 311      19.921  -8.689  45.651  1.00 38.44           H  
ATOM   2558 1HB  TYR A 311      21.015  -6.027  44.672  1.00 38.44           H  
ATOM   2559 2HB  TYR A 311      19.331  -6.488  44.472  1.00 38.44           H  
ATOM   2560  HD1 TYR A 311      18.009  -7.128  46.627  1.00 38.44           H  
ATOM   2561  HD2 TYR A 311      21.735  -5.008  46.674  1.00 38.44           H  
ATOM   2562  HE1 TYR A 311      17.513  -6.306  48.883  1.00 38.44           H  
ATOM   2563  HE2 TYR A 311      21.234  -4.184  48.933  1.00 38.44           H  
ATOM   2564  HH  TYR A 311      18.210  -5.080  50.589  1.00 38.44           H  
ATOM   2565  N   PHE A 312      21.513  -9.357  43.122  1.00 38.44           N  
ATOM   2566  CA  PHE A 312      21.460  -9.985  41.801  1.00 38.44           C  
ATOM   2567  C   PHE A 312      22.467 -11.127  41.789  1.00 38.44           C  
ATOM   2568  O   PHE A 312      23.655 -10.918  41.499  1.00 38.44           O  
ATOM   2569  CB  PHE A 312      21.754  -8.993  40.678  1.00 38.44           C  
ATOM   2570  CG  PHE A 312      20.569  -8.166  40.269  1.00 38.44           C  
ATOM   2571  CD1 PHE A 312      19.496  -8.746  39.614  1.00 38.44           C  
ATOM   2572  CD2 PHE A 312      20.533  -6.807  40.532  1.00 38.44           C  
ATOM   2573  CE1 PHE A 312      18.406  -7.988  39.234  1.00 38.44           C  
ATOM   2574  CE2 PHE A 312      19.445  -6.043  40.154  1.00 38.44           C  
ATOM   2575  CZ  PHE A 312      18.381  -6.635  39.505  1.00 38.44           C  
ATOM   2576  H   PHE A 312      22.346  -9.462  43.684  1.00 38.44           H  
ATOM   2577  HA  PHE A 312      20.454 -10.378  41.644  1.00 38.44           H  
ATOM   2578 1HB  PHE A 312      22.548  -8.316  40.990  1.00 38.44           H  
ATOM   2579 2HB  PHE A 312      22.110  -9.532  39.801  1.00 38.44           H  
ATOM   2580  HD1 PHE A 312      19.518  -9.815  39.399  1.00 38.44           H  
ATOM   2581  HD2 PHE A 312      21.375  -6.340  41.045  1.00 38.44           H  
ATOM   2582  HE1 PHE A 312      17.568  -8.459  38.721  1.00 38.44           H  
ATOM   2583  HE2 PHE A 312      19.426  -4.974  40.367  1.00 38.44           H  
ATOM   2584  HZ  PHE A 312      17.523  -6.034  39.206  1.00 38.44           H  
ATOM   2585  N   PRO A 313      22.036 -12.353  42.100  1.00 38.44           N  
ATOM   2586  CA  PRO A 313      22.980 -13.481  42.103  1.00 38.44           C  
ATOM   2587  C   PRO A 313      23.463 -13.873  40.720  1.00 38.44           C  
ATOM   2588  O   PRO A 313      24.473 -14.579  40.614  1.00 38.44           O  
ATOM   2589  CB  PRO A 313      22.177 -14.619  42.753  1.00 38.44           C  
ATOM   2590  CG  PRO A 313      20.988 -13.957  43.388  1.00 38.44           C  
ATOM   2591  CD  PRO A 313      20.695 -12.766  42.537  1.00 38.44           C  
ATOM   2592  HA  PRO A 313      23.854 -13.220  42.718  1.00 38.44           H  
ATOM   2593 1HB  PRO A 313      21.885 -15.356  41.991  1.00 38.44           H  
ATOM   2594 2HB  PRO A 313      22.801 -15.147  43.489  1.00 38.44           H  
ATOM   2595 1HG  PRO A 313      20.140 -14.657  43.428  1.00 38.44           H  
ATOM   2596 2HG  PRO A 313      21.218 -13.678  44.427  1.00 38.44           H  
ATOM   2597 1HD  PRO A 313      20.060 -13.067  41.691  1.00 38.44           H  
ATOM   2598 2HD  PRO A 313      20.195 -11.996  43.143  1.00 38.44           H  
ATOM   2599  N   GLU A 314      22.779 -13.443  39.658  1.00 38.44           N  
ATOM   2600  CA  GLU A 314      23.209 -13.750  38.299  1.00 38.44           C  
ATOM   2601  C   GLU A 314      24.473 -13.004  37.895  1.00 38.44           C  
ATOM   2602  O   GLU A 314      24.956 -13.206  36.775  1.00 38.44           O  
ATOM   2603  CB  GLU A 314      22.084 -13.435  37.311  1.00 38.44           C  
ATOM   2604  CG  GLU A 314      20.732 -14.014  37.701  1.00 38.44           C  
ATOM   2605  CD  GLU A 314      19.771 -12.960  38.216  1.00 38.44           C  
ATOM   2606  OE1 GLU A 314      20.239 -11.964  38.807  1.00 38.44           O  
ATOM   2607  OE2 GLU A 314      18.547 -13.127  38.030  1.00 38.44           O  
ATOM   2608  H   GLU A 314      21.944 -12.892  39.797  1.00 38.44           H  
ATOM   2609  HA  GLU A 314      23.441 -14.814  38.242  1.00 38.44           H  
ATOM   2610 1HB  GLU A 314      21.973 -12.355  37.218  1.00 38.44           H  
ATOM   2611 2HB  GLU A 314      22.345 -13.823  36.326  1.00 38.44           H  
ATOM   2612 1HG  GLU A 314      20.291 -14.499  36.830  1.00 38.44           H  
ATOM   2613 2HG  GLU A 314      20.881 -14.772  38.469  1.00 38.44           H  
ATOM   2614  N   PHE A 315      25.017 -12.152  38.768  1.00 38.44           N  
ATOM   2615  CA  PHE A 315      26.232 -11.419  38.431  1.00 38.44           C  
ATOM   2616  C   PHE A 315      27.458 -12.323  38.442  1.00 38.44           C  
ATOM   2617  O   PHE A 315      28.403 -12.089  37.680  1.00 38.44           O  
ATOM   2618  CB  PHE A 315      26.422 -10.254  39.400  1.00 38.44           C  
ATOM   2619  CG  PHE A 315      27.417  -9.235  38.932  1.00 38.44           C  
ATOM   2620  CD1 PHE A 315      27.223  -8.558  37.741  1.00 38.44           C  
ATOM   2621  CD2 PHE A 315      28.540  -8.945  39.688  1.00 38.44           C  
ATOM   2622  CE1 PHE A 315      28.135  -7.618  37.307  1.00 38.44           C  
ATOM   2623  CE2 PHE A 315      29.454  -8.003  39.261  1.00 38.44           C  
ATOM   2624  CZ  PHE A 315      29.252  -7.339  38.068  1.00 38.44           C  
ATOM   2625  H   PHE A 315      24.590 -12.008  39.672  1.00 38.44           H  
ATOM   2626  HA  PHE A 315      26.129 -11.024  37.419  1.00 38.44           H  
ATOM   2627 1HB  PHE A 315      25.468  -9.752  39.556  1.00 38.44           H  
ATOM   2628 2HB  PHE A 315      26.753 -10.634  40.365  1.00 38.44           H  
ATOM   2629  HD1 PHE A 315      26.337  -8.774  37.144  1.00 38.44           H  
ATOM   2630  HD2 PHE A 315      28.699  -9.471  40.630  1.00 38.44           H  
ATOM   2631  HE1 PHE A 315      27.972  -7.097  36.364  1.00 38.44           H  
ATOM   2632  HE2 PHE A 315      30.335  -7.783  39.864  1.00 38.44           H  
ATOM   2633  HZ  PHE A 315      29.973  -6.598  37.727  1.00 38.44           H  
ATOM   2634  N   ALA A 316      27.466 -13.350  39.295  1.00 38.44           N  
ATOM   2635  CA  ALA A 316      28.578 -14.293  39.300  1.00 38.44           C  
ATOM   2636  C   ALA A 316      28.631 -15.100  38.010  1.00 38.44           C  
ATOM   2637  O   ALA A 316      29.717 -15.487  37.565  1.00 38.44           O  
ATOM   2638  CB  ALA A 316      28.475 -15.224  40.507  1.00 38.44           C  
ATOM   2639  H   ALA A 316      26.704 -13.485  39.944  1.00 38.44           H  
ATOM   2640  HA  ALA A 316      29.505 -13.723  39.370  1.00 38.44           H  
ATOM   2641 1HB  ALA A 316      29.311 -15.924  40.499  1.00 38.44           H  
ATOM   2642 2HB  ALA A 316      28.503 -14.635  41.424  1.00 38.44           H  
ATOM   2643 3HB  ALA A 316      27.539 -15.778  40.460  1.00 38.44           H  
ATOM   2644  N   ARG A 317      27.476 -15.361  37.399  1.00 38.44           N  
ATOM   2645  CA  ARG A 317      27.395 -16.053  36.122  1.00 38.44           C  
ATOM   2646  C   ARG A 317      27.380 -15.094  34.937  1.00 38.44           C  
ATOM   2647  O   ARG A 317      26.941 -15.476  33.846  1.00 38.44           O  
ATOM   2648  CB  ARG A 317      26.152 -16.946  36.087  1.00 38.44           C  
ATOM   2649  CG  ARG A 317      26.078 -17.956  37.223  1.00 38.44           C  
ATOM   2650  CD  ARG A 317      25.106 -19.090  36.915  1.00 38.44           C  
ATOM   2651  NE  ARG A 317      25.032 -19.414  35.491  1.00 38.44           N  
ATOM   2652  CZ  ARG A 317      25.973 -20.069  34.818  1.00 38.44           C  
ATOM   2653  NH1 ARG A 317      27.071 -20.483  35.435  1.00 38.44           N  
ATOM   2654  NH2 ARG A 317      25.813 -20.316  33.525  1.00 38.44           N  
ATOM   2655  H   ARG A 317      26.624 -15.061  37.851  1.00 38.44           H  
ATOM   2656  HA  ARG A 317      28.281 -16.678  36.010  1.00 38.44           H  
ATOM   2657 1HB  ARG A 317      25.258 -16.326  36.129  1.00 38.44           H  
ATOM   2658 2HB  ARG A 317      26.125 -17.495  35.146  1.00 38.44           H  
ATOM   2659 1HG  ARG A 317      27.065 -18.389  37.390  1.00 38.44           H  
ATOM   2660 2HG  ARG A 317      25.742 -17.457  38.133  1.00 38.44           H  
ATOM   2661 1HD  ARG A 317      25.420 -19.991  37.441  1.00 38.44           H  
ATOM   2662 2HD  ARG A 317      24.105 -18.810  37.241  1.00 38.44           H  
ATOM   2663  HE  ARG A 317      24.208 -19.119  34.984  1.00 38.44           H  
ATOM   2664 1HH1 ARG A 317      27.195 -20.301  36.421  1.00 38.44           H  
ATOM   2665 2HH1 ARG A 317      27.783 -20.980  34.920  1.00 38.44           H  
ATOM   2666 1HH2 ARG A 317      24.975 -20.006  33.051  1.00 38.44           H  
ATOM   2667 2HH2 ARG A 317      26.527 -20.813  33.014  1.00 38.44           H  
ATOM   2668  N   TYR A 318      27.849 -13.862  35.124  1.00 38.44           N  
ATOM   2669  CA  TYR A 318      27.819 -12.845  34.084  1.00 38.44           C  
ATOM   2670  C   TYR A 318      29.203 -12.238  33.915  1.00 38.44           C  
ATOM   2671  O   TYR A 318      29.944 -12.073  34.890  1.00 38.44           O  
ATOM   2672  CB  TYR A 318      26.802 -11.742  34.411  1.00 38.44           C  
ATOM   2673  CG  TYR A 318      26.686 -10.671  33.347  1.00 38.44           C  
ATOM   2674  CD1 TYR A 318      25.816 -10.822  32.276  1.00 38.44           C  
ATOM   2675  CD2 TYR A 318      27.444  -9.509  33.416  1.00 38.44           C  
ATOM   2676  CE1 TYR A 318      25.706  -9.847  31.302  1.00 38.44           C  
ATOM   2677  CE2 TYR A 318      27.342  -8.531  32.446  1.00 38.44           C  
ATOM   2678  CZ  TYR A 318      26.470  -8.704  31.393  1.00 38.44           C  
ATOM   2679  OH  TYR A 318      26.363  -7.731  30.427  1.00 38.44           O  
ATOM   2680  H   TYR A 318      28.240 -13.632  36.026  1.00 38.44           H  
ATOM   2681  HA  TYR A 318      27.521 -13.317  33.147  1.00 38.44           H  
ATOM   2682 1HB  TYR A 318      25.815 -12.186  34.551  1.00 38.44           H  
ATOM   2683 2HB  TYR A 318      27.079 -11.258  35.347  1.00 38.44           H  
ATOM   2684  HD1 TYR A 318      25.205 -11.721  32.193  1.00 38.44           H  
ATOM   2685  HD2 TYR A 318      28.135  -9.357  34.245  1.00 38.44           H  
ATOM   2686  HE1 TYR A 318      25.017  -9.984  30.469  1.00 38.44           H  
ATOM   2687  HE2 TYR A 318      27.950  -7.629  32.516  1.00 38.44           H  
ATOM   2688  HH  TYR A 318      25.718  -8.004  29.770  1.00 38.44           H  
ATOM   2689  N   THR A 319      29.543 -11.905  32.672  1.00 38.44           N  
ATOM   2690  CA  THR A 319      30.791 -11.231  32.352  1.00 38.44           C  
ATOM   2691  C   THR A 319      30.513 -10.167  31.300  1.00 38.44           C  
ATOM   2692  O   THR A 319      29.423 -10.101  30.725  1.00 38.44           O  
ATOM   2693  CB  THR A 319      31.858 -12.216  31.856  1.00 38.44           C  
ATOM   2694  OG1 THR A 319      33.112 -11.537  31.717  1.00 38.44           O  
ATOM   2695  CG2 THR A 319      31.454 -12.805  30.512  1.00 38.44           C  
ATOM   2696  H   THR A 319      28.902 -12.134  31.926  1.00 38.44           H  
ATOM   2697  HA  THR A 319      31.168 -10.753  33.256  1.00 38.44           H  
ATOM   2698  HB  THR A 319      31.974 -13.022  32.580  1.00 38.44           H  
ATOM   2699  HG1 THR A 319      33.825 -12.180  31.716  1.00 38.44           H  
ATOM   2700 1HG2 THR A 319      32.221 -13.502  30.175  1.00 38.44           H  
ATOM   2701 2HG2 THR A 319      30.505 -13.332  30.616  1.00 38.44           H  
ATOM   2702 3HG2 THR A 319      31.346 -12.004  29.782  1.00 38.44           H  
ATOM   2703  N   THR A 320      31.512  -9.328  31.053  1.00 38.44           N  
ATOM   2704  CA  THR A 320      31.363  -8.264  30.071  1.00 38.44           C  
ATOM   2705  C   THR A 320      31.139  -8.865  28.687  1.00 38.44           C  
ATOM   2706  O   THR A 320      31.926  -9.718  28.252  1.00 38.44           O  
ATOM   2707  CB  THR A 320      32.597  -7.362  30.060  1.00 38.44           C  
ATOM   2708  OG1 THR A 320      32.961  -7.030  31.406  1.00 38.44           O  
ATOM   2709  CG2 THR A 320      32.315  -6.082  29.288  1.00 38.44           C  
ATOM   2710  H   THR A 320      32.388  -9.422  31.547  1.00 38.44           H  
ATOM   2711  HA  THR A 320      30.496  -7.662  30.343  1.00 38.44           H  
ATOM   2712  HB  THR A 320      33.428  -7.888  29.590  1.00 38.44           H  
ATOM   2713  HG1 THR A 320      33.877  -6.743  31.428  1.00 38.44           H  
ATOM   2714 1HG2 THR A 320      33.204  -5.452  29.290  1.00 38.44           H  
ATOM   2715 2HG2 THR A 320      32.047  -6.328  28.261  1.00 38.44           H  
ATOM   2716 3HG2 THR A 320      31.491  -5.547  29.759  1.00 38.44           H  
ATOM   2717  N   PRO A 321      30.088  -8.465  27.975  1.00 38.44           N  
ATOM   2718  CA  PRO A 321      29.818  -9.053  26.659  1.00 38.44           C  
ATOM   2719  C   PRO A 321      30.900  -8.700  25.650  1.00 38.44           C  
ATOM   2720  O   PRO A 321      31.628  -7.714  25.787  1.00 38.44           O  
ATOM   2721  CB  PRO A 321      28.471  -8.439  26.259  1.00 38.44           C  
ATOM   2722  CG  PRO A 321      27.879  -7.925  27.536  1.00 38.44           C  
ATOM   2723  CD  PRO A 321      29.044  -7.511  28.378  1.00 38.44           C  
ATOM   2724  HA  PRO A 321      29.733 -10.145  26.761  1.00 38.44           H  
ATOM   2725 1HB  PRO A 321      28.627  -7.640  25.519  1.00 38.44           H  
ATOM   2726 2HB  PRO A 321      27.837  -9.201  25.781  1.00 38.44           H  
ATOM   2727 1HG  PRO A 321      27.199  -7.086  27.329  1.00 38.44           H  
ATOM   2728 2HG  PRO A 321      27.277  -8.709  28.019  1.00 38.44           H  
ATOM   2729 1HD  PRO A 321      29.321  -6.474  28.137  1.00 38.44           H  
ATOM   2730 2HD  PRO A 321      28.780  -7.605  29.442  1.00 38.44           H  
ATOM   2731  N   GLU A 322      30.997  -9.538  24.615  1.00 38.44           N  
ATOM   2732  CA  GLU A 322      31.970  -9.291  23.558  1.00 38.44           C  
ATOM   2733  C   GLU A 322      31.537  -8.143  22.655  1.00 38.44           C  
ATOM   2734  O   GLU A 322      32.386  -7.425  22.116  1.00 38.44           O  
ATOM   2735  CB  GLU A 322      32.179 -10.556  22.723  1.00 38.44           C  
ATOM   2736  CG  GLU A 322      32.813 -11.713  23.481  1.00 38.44           C  
ATOM   2737  CD  GLU A 322      31.820 -12.492  24.298  1.00 38.44           C  
ATOM   2738  OE1 GLU A 322      30.660 -12.158  24.264  1.00 38.44           O  
ATOM   2739  OE2 GLU A 322      32.222 -13.422  24.957  1.00 38.44           O  
ATOM   2740  H   GLU A 322      30.399 -10.350  24.553  1.00 38.44           H  
ATOM   2741  HA  GLU A 322      32.916  -9.003  24.019  1.00 38.44           H  
ATOM   2742 1HB  GLU A 322      31.219 -10.898  22.334  1.00 38.44           H  
ATOM   2743 2HB  GLU A 322      32.815 -10.327  21.868  1.00 38.44           H  
ATOM   2744 1HG  GLU A 322      33.286 -12.386  22.767  1.00 38.44           H  
ATOM   2745 2HG  GLU A 322      33.589 -11.321  24.138  1.00 38.44           H  
ATOM   2746  N   ASP A 323      30.229  -7.954  22.481  1.00 38.44           N  
ATOM   2747  CA  ASP A 323      29.690  -6.859  21.688  1.00 38.44           C  
ATOM   2748  C   ASP A 323      29.475  -5.590  22.507  1.00 38.44           C  
ATOM   2749  O   ASP A 323      28.658  -4.745  22.123  1.00 38.44           O  
ATOM   2750  CB  ASP A 323      28.386  -7.292  21.010  1.00 38.44           C  
ATOM   2751  CG  ASP A 323      27.337  -7.783  21.997  1.00 38.44           C  
ATOM   2752  OD1 ASP A 323      27.070  -7.093  23.004  1.00 38.44           O  
ATOM   2753  OD2 ASP A 323      26.768  -8.868  21.756  1.00 38.44           O  
ATOM   2754  H   ASP A 323      29.592  -8.603  22.921  1.00 38.44           H  
ATOM   2755  HA  ASP A 323      30.417  -6.599  20.918  1.00 38.44           H  
ATOM   2756 1HB  ASP A 323      27.971  -6.454  20.450  1.00 38.44           H  
ATOM   2757 2HB  ASP A 323      28.594  -8.091  20.297  1.00 38.44           H  
ATOM   2758  N   ALA A 324      30.182  -5.442  23.623  1.00 38.44           N  
ATOM   2759  CA  ALA A 324      30.036  -4.268  24.465  1.00 38.44           C  
ATOM   2760  C   ALA A 324      30.967  -3.152  24.002  1.00 38.44           C  
ATOM   2761  O   ALA A 324      31.985  -3.384  23.345  1.00 38.44           O  
ATOM   2762  CB  ALA A 324      30.321  -4.618  25.926  1.00 38.44           C  
ATOM   2763  H   ALA A 324      30.836  -6.163  23.893  1.00 38.44           H  
ATOM   2764  HA  ALA A 324      29.007  -3.917  24.381  1.00 38.44           H  
ATOM   2765 1HB  ALA A 324      30.207  -3.727  26.543  1.00 38.44           H  
ATOM   2766 2HB  ALA A 324      29.620  -5.383  26.260  1.00 38.44           H  
ATOM   2767 3HB  ALA A 324      31.339  -4.994  26.018  1.00 38.44           H  
ATOM   2768  N   THR A 325      30.599  -1.919  24.356  1.00 38.44           N  
ATOM   2769  CA  THR A 325      31.398  -0.728  24.070  1.00 38.44           C  
ATOM   2770  C   THR A 325      31.781  -0.092  25.399  1.00 38.44           C  
ATOM   2771  O   THR A 325      31.115   0.847  25.864  1.00 38.44           O  
ATOM   2772  CB  THR A 325      30.634   0.260  23.188  1.00 38.44           C  
ATOM   2773  OG1 THR A 325      29.714   1.009  23.991  1.00 38.44           O  
ATOM   2774  CG2 THR A 325      29.866  -0.475  22.098  1.00 38.44           C  
ATOM   2775  H   THR A 325      29.722  -1.817  24.846  1.00 38.44           H  
ATOM   2776  HA  THR A 325      32.298  -1.035  23.536  1.00 38.44           H  
ATOM   2777  HB  THR A 325      31.336   0.952  22.724  1.00 38.44           H  
ATOM   2778  HG1 THR A 325      30.198   1.491  24.666  1.00 38.44           H  
ATOM   2779 1HG2 THR A 325      29.330   0.246  21.481  1.00 38.44           H  
ATOM   2780 2HG2 THR A 325      30.564  -1.036  21.477  1.00 38.44           H  
ATOM   2781 3HG2 THR A 325      29.154  -1.162  22.555  1.00 38.44           H  
ATOM   2782  N   PRO A 326      32.840  -0.572  26.047  1.00 38.44           N  
ATOM   2783  CA  PRO A 326      33.212  -0.026  27.356  1.00 38.44           C  
ATOM   2784  C   PRO A 326      33.717   1.403  27.249  1.00 38.44           C  
ATOM   2785  O   PRO A 326      34.224   1.836  26.212  1.00 38.44           O  
ATOM   2786  CB  PRO A 326      34.322  -0.971  27.835  1.00 38.44           C  
ATOM   2787  CG  PRO A 326      34.181  -2.204  26.989  1.00 38.44           C  
ATOM   2788  CD  PRO A 326      33.684  -1.715  25.668  1.00 38.44           C  
ATOM   2789  HA  PRO A 326      32.342  -0.073  28.028  1.00 38.44           H  
ATOM   2790 1HB  PRO A 326      35.304  -0.490  27.713  1.00 38.44           H  
ATOM   2791 2HB  PRO A 326      34.199  -1.183  28.907  1.00 38.44           H  
ATOM   2792 1HG  PRO A 326      35.149  -2.720  26.906  1.00 38.44           H  
ATOM   2793 2HG  PRO A 326      33.483  -2.911  27.462  1.00 38.44           H  
ATOM   2794 1HD  PRO A 326      34.537  -1.407  25.046  1.00 38.44           H  
ATOM   2795 2HD  PRO A 326      33.111  -2.513  25.173  1.00 38.44           H  
ATOM   2796  N   GLU A 327      33.571   2.137  28.345  1.00 38.44           N  
ATOM   2797  CA  GLU A 327      34.025   3.522  28.386  1.00 38.44           C  
ATOM   2798  C   GLU A 327      35.524   3.565  28.665  1.00 38.44           C  
ATOM   2799  O   GLU A 327      35.992   2.910  29.602  1.00 38.44           O  
ATOM   2800  CB  GLU A 327      33.268   4.305  29.455  1.00 38.44           C  
ATOM   2801  CG  GLU A 327      31.963   4.932  28.977  1.00 38.44           C  
ATOM   2802  CD  GLU A 327      32.171   6.010  27.929  1.00 38.44           C  
ATOM   2803  OE1 GLU A 327      32.345   5.668  26.740  1.00 38.44           O  
ATOM   2804  OE2 GLU A 327      32.161   7.204  28.296  1.00 38.44           O  
ATOM   2805  H   GLU A 327      33.140   1.736  29.166  1.00 38.44           H  
ATOM   2806  HA  GLU A 327      33.828   3.979  27.416  1.00 38.44           H  
ATOM   2807 1HB  GLU A 327      33.034   3.646  30.291  1.00 38.44           H  
ATOM   2808 2HB  GLU A 327      33.902   5.106  29.837  1.00 38.44           H  
ATOM   2809 1HG  GLU A 327      31.330   4.151  28.556  1.00 38.44           H  
ATOM   2810 2HG  GLU A 327      31.443   5.361  29.833  1.00 38.44           H  
ATOM   2811  N   PRO A 328      36.301   4.306  27.876  1.00 38.44           N  
ATOM   2812  CA  PRO A 328      37.755   4.365  28.103  1.00 38.44           C  
ATOM   2813  C   PRO A 328      38.080   4.956  29.466  1.00 38.44           C  
ATOM   2814  O   PRO A 328      37.687   6.079  29.788  1.00 38.44           O  
ATOM   2815  CB  PRO A 328      38.254   5.260  26.962  1.00 38.44           C  
ATOM   2816  CG  PRO A 328      37.184   5.184  25.917  1.00 38.44           C  
ATOM   2817  CD  PRO A 328      35.898   5.051  26.672  1.00 38.44           C  
ATOM   2818  HA  PRO A 328      38.176   3.352  28.019  1.00 38.44           H  
ATOM   2819 1HB  PRO A 328      38.412   6.285  27.329  1.00 38.44           H  
ATOM   2820 2HB  PRO A 328      39.226   4.897  26.596  1.00 38.44           H  
ATOM   2821 1HG  PRO A 328      37.203   6.086  25.287  1.00 38.44           H  
ATOM   2822 2HG  PRO A 328      37.364   4.327  25.251  1.00 38.44           H  
ATOM   2823 1HD  PRO A 328      35.513   6.051  26.920  1.00 38.44           H  
ATOM   2824 2HD  PRO A 328      35.170   4.495  26.063  1.00 38.44           H  
ATOM   2825  N   GLY A 329      38.801   4.185  30.270  1.00 38.44           N  
ATOM   2826  CA  GLY A 329      39.179   4.598  31.599  1.00 38.44           C  
ATOM   2827  C   GLY A 329      38.324   4.048  32.717  1.00 38.44           C  
ATOM   2828  O   GLY A 329      38.291   4.648  33.797  1.00 38.44           O  
ATOM   2829  H   GLY A 329      39.093   3.278  29.935  1.00 38.44           H  
ATOM   2830 1HA  GLY A 329      40.208   4.296  31.795  1.00 38.44           H  
ATOM   2831 2HA  GLY A 329      39.145   5.685  31.666  1.00 38.44           H  
ATOM   2832  N   GLU A 330      37.634   2.933  32.498  1.00 38.44           N  
ATOM   2833  CA  GLU A 330      36.754   2.347  33.495  1.00 38.44           C  
ATOM   2834  C   GLU A 330      37.229   0.950  33.866  1.00 38.44           C  
ATOM   2835  O   GLU A 330      37.765   0.213  33.032  1.00 38.44           O  
ATOM   2836  CB  GLU A 330      35.304   2.285  32.993  1.00 38.44           C  
ATOM   2837  CG  GLU A 330      34.526   3.595  33.104  1.00 38.44           C  
ATOM   2838  CD  GLU A 330      34.813   4.369  34.383  1.00 38.44           C  
ATOM   2839  OE1 GLU A 330      34.858   3.753  35.471  1.00 38.44           O  
ATOM   2840  OE2 GLU A 330      34.992   5.602  34.299  1.00 38.44           O  
ATOM   2841  H   GLU A 330      37.730   2.481  31.600  1.00 38.44           H  
ATOM   2842  HA  GLU A 330      36.779   2.971  34.389  1.00 38.44           H  
ATOM   2843 1HB  GLU A 330      35.294   1.985  31.945  1.00 38.44           H  
ATOM   2844 2HB  GLU A 330      34.756   1.529  33.555  1.00 38.44           H  
ATOM   2845 1HG  GLU A 330      34.778   4.228  32.254  1.00 38.44           H  
ATOM   2846 2HG  GLU A 330      33.460   3.377  33.056  1.00 38.44           H  
ATOM   2847  N   ASP A 331      37.034   0.603  35.132  1.00 38.44           N  
ATOM   2848  CA  ASP A 331      37.353  -0.736  35.604  1.00 38.44           C  
ATOM   2849  C   ASP A 331      36.480  -1.751  34.871  1.00 38.44           C  
ATOM   2850  O   ASP A 331      35.266  -1.539  34.750  1.00 38.44           O  
ATOM   2851  CB  ASP A 331      37.119  -0.823  37.114  1.00 38.44           C  
ATOM   2852  CG  ASP A 331      37.784  -2.034  37.751  1.00 38.44           C  
ATOM   2853  OD1 ASP A 331      38.596  -2.703  37.083  1.00 38.44           O  
ATOM   2854  OD2 ASP A 331      37.489  -2.318  38.931  1.00 38.44           O  
ATOM   2855  H   ASP A 331      36.658   1.277  35.783  1.00 38.44           H  
ATOM   2856  HA  ASP A 331      38.405  -0.935  35.396  1.00 38.44           H  
ATOM   2857 1HB  ASP A 331      37.503   0.077  37.594  1.00 38.44           H  
ATOM   2858 2HB  ASP A 331      36.048  -0.869  37.314  1.00 38.44           H  
ATOM   2859  N   PRO A 332      37.054  -2.844  34.346  1.00 38.44           N  
ATOM   2860  CA  PRO A 332      36.224  -3.891  33.732  1.00 38.44           C  
ATOM   2861  C   PRO A 332      35.121  -4.400  34.648  1.00 38.44           C  
ATOM   2862  O   PRO A 332      34.100  -4.904  34.170  1.00 38.44           O  
ATOM   2863  CB  PRO A 332      37.241  -4.992  33.413  1.00 38.44           C  
ATOM   2864  CG  PRO A 332      38.503  -4.248  33.156  1.00 38.44           C  
ATOM   2865  CD  PRO A 332      38.489  -3.060  34.086  1.00 38.44           C  
ATOM   2866  HA  PRO A 332      35.767  -3.498  32.812  1.00 38.44           H  
ATOM   2867 1HB  PRO A 332      37.318  -5.690  34.260  1.00 38.44           H  
ATOM   2868 2HB  PRO A 332      36.903  -5.577  32.545  1.00 38.44           H  
ATOM   2869 1HG  PRO A 332      39.371  -4.898  33.339  1.00 38.44           H  
ATOM   2870 2HG  PRO A 332      38.554  -3.939  32.101  1.00 38.44           H  
ATOM   2871 1HD  PRO A 332      39.033  -3.310  35.009  1.00 38.44           H  
ATOM   2872 2HD  PRO A 332      38.950  -2.196  33.585  1.00 38.44           H  
ATOM   2873  N   ARG A 333      35.311  -4.275  35.965  1.00 38.44           N  
ATOM   2874  CA  ARG A 333      34.238  -4.608  36.894  1.00 38.44           C  
ATOM   2875  C   ARG A 333      33.085  -3.617  36.795  1.00 38.44           C  
ATOM   2876  O   ARG A 333      31.927  -3.992  37.013  1.00 38.44           O  
ATOM   2877  CB  ARG A 333      34.768  -4.657  38.327  1.00 38.44           C  
ATOM   2878  CG  ARG A 333      35.838  -5.708  38.567  1.00 38.44           C  
ATOM   2879  CD  ARG A 333      36.039  -5.948  40.054  1.00 38.44           C  
ATOM   2880  NE  ARG A 333      36.231  -4.701  40.788  1.00 38.44           N  
ATOM   2881  CZ  ARG A 333      36.314  -4.618  42.112  1.00 38.44           C  
ATOM   2882  NH1 ARG A 333      36.221  -5.714  42.854  1.00 38.44           N  
ATOM   2883  NH2 ARG A 333      36.489  -3.441  42.696  1.00 38.44           N  
ATOM   2884  H   ARG A 333      36.195  -3.950  36.330  1.00 38.44           H  
ATOM   2885  HA  ARG A 333      33.847  -5.592  36.633  1.00 38.44           H  
ATOM   2886 1HB  ARG A 333      35.187  -3.688  38.593  1.00 38.44           H  
ATOM   2887 2HB  ARG A 333      33.945  -4.857  39.013  1.00 38.44           H  
ATOM   2888 1HG  ARG A 333      35.539  -6.646  38.098  1.00 38.44           H  
ATOM   2889 2HG  ARG A 333      36.782  -5.372  38.136  1.00 38.44           H  
ATOM   2890 1HD  ARG A 333      35.164  -6.452  40.463  1.00 38.44           H  
ATOM   2891 2HD  ARG A 333      36.920  -6.571  40.206  1.00 38.44           H  
ATOM   2892  HE  ARG A 333      36.305  -3.847  40.252  1.00 38.44           H  
ATOM   2893 1HH1 ARG A 333      36.087  -6.613  42.413  1.00 38.44           H  
ATOM   2894 2HH1 ARG A 333      36.284  -5.650  43.860  1.00 38.44           H  
ATOM   2895 1HH2 ARG A 333      36.560  -2.604  42.134  1.00 38.44           H  
ATOM   2896 2HH2 ARG A 333      36.552  -3.381  43.701  1.00 38.44           H  
ATOM   2897  N   VAL A 334      33.378  -2.356  36.474  1.00 38.44           N  
ATOM   2898  CA  VAL A 334      32.316  -1.371  36.288  1.00 38.44           C  
ATOM   2899  C   VAL A 334      31.519  -1.687  35.029  1.00 38.44           C  
ATOM   2900  O   VAL A 334      30.284  -1.735  35.052  1.00 38.44           O  
ATOM   2901  CB  VAL A 334      32.901   0.052  36.240  1.00 38.44           C  
ATOM   2902  CG1 VAL A 334      31.806   1.066  35.945  1.00 38.44           C  
ATOM   2903  CG2 VAL A 334      33.604   0.381  37.545  1.00 38.44           C  
ATOM   2904  H   VAL A 334      34.340  -2.071  36.356  1.00 38.44           H  
ATOM   2905  HA  VAL A 334      31.631  -1.437  37.134  1.00 38.44           H  
ATOM   2906  HB  VAL A 334      33.617   0.113  35.421  1.00 38.44           H  
ATOM   2907 1HG1 VAL A 334      32.236   2.067  35.914  1.00 38.44           H  
ATOM   2908 2HG1 VAL A 334      31.349   0.838  34.982  1.00 38.44           H  
ATOM   2909 3HG1 VAL A 334      31.048   1.021  36.727  1.00 38.44           H  
ATOM   2910 1HG2 VAL A 334      34.012   1.390  37.494  1.00 38.44           H  
ATOM   2911 2HG2 VAL A 334      32.892   0.319  38.368  1.00 38.44           H  
ATOM   2912 3HG2 VAL A 334      34.414  -0.330  37.711  1.00 38.44           H  
ATOM   2913  N   THR A 335      32.216  -1.911  33.911  1.00 38.44           N  
ATOM   2914  CA  THR A 335      31.531  -2.265  32.672  1.00 38.44           C  
ATOM   2915  C   THR A 335      30.795  -3.590  32.801  1.00 38.44           C  
ATOM   2916  O   THR A 335      29.719  -3.761  32.217  1.00 38.44           O  
ATOM   2917  CB  THR A 335      32.528  -2.323  31.515  1.00 38.44           C  
ATOM   2918  OG1 THR A 335      33.470  -3.378  31.745  1.00 38.44           O  
ATOM   2919  CG2 THR A 335      33.273  -1.003  31.388  1.00 38.44           C  
ATOM   2920  H   THR A 335      33.223  -1.838  33.913  1.00 38.44           H  
ATOM   2921  HA  THR A 335      30.788  -1.497  32.456  1.00 38.44           H  
ATOM   2922  HB  THR A 335      31.996  -2.525  30.586  1.00 38.44           H  
ATOM   2923  HG1 THR A 335      33.074  -4.218  31.501  1.00 38.44           H  
ATOM   2924 1HG2 THR A 335      33.978  -1.062  30.559  1.00 38.44           H  
ATOM   2925 2HG2 THR A 335      32.560  -0.200  31.202  1.00 38.44           H  
ATOM   2926 3HG2 THR A 335      33.815  -0.801  32.311  1.00 38.44           H  
ATOM   2927  N   ARG A 336      31.354  -4.539  33.555  1.00 38.44           N  
ATOM   2928  CA  ARG A 336      30.642  -5.786  33.809  1.00 38.44           C  
ATOM   2929  C   ARG A 336      29.383  -5.538  34.630  1.00 38.44           C  
ATOM   2930  O   ARG A 336      28.356  -6.192  34.416  1.00 38.44           O  
ATOM   2931  CB  ARG A 336      31.563  -6.784  34.513  1.00 38.44           C  
ATOM   2932  CG  ARG A 336      30.884  -8.072  34.949  1.00 38.44           C  
ATOM   2933  CD  ARG A 336      31.905  -9.129  35.336  1.00 38.44           C  
ATOM   2934  NE  ARG A 336      31.291 -10.256  36.032  1.00 38.44           N  
ATOM   2935  CZ  ARG A 336      31.343 -10.439  37.347  1.00 38.44           C  
ATOM   2936  NH1 ARG A 336      31.988  -9.570  38.113  1.00 38.44           N  
ATOM   2937  NH2 ARG A 336      30.755 -11.492  37.897  1.00 38.44           N  
ATOM   2938  H   ARG A 336      32.271  -4.406  33.956  1.00 38.44           H  
ATOM   2939  HA  ARG A 336      30.331  -6.208  32.853  1.00 38.44           H  
ATOM   2940 1HB  ARG A 336      32.385  -7.050  33.850  1.00 38.44           H  
ATOM   2941 2HB  ARG A 336      31.994  -6.319  35.399  1.00 38.44           H  
ATOM   2942 1HG  ARG A 336      30.246  -7.874  35.811  1.00 38.44           H  
ATOM   2943 2HG  ARG A 336      30.277  -8.459  34.130  1.00 38.44           H  
ATOM   2944 1HD  ARG A 336      32.393  -9.509  34.439  1.00 38.44           H  
ATOM   2945 2HD  ARG A 336      32.652  -8.689  35.996  1.00 38.44           H  
ATOM   2946  HE  ARG A 336      30.795 -10.939  35.475  1.00 38.44           H  
ATOM   2947 1HH1 ARG A 336      32.440  -8.768  37.697  1.00 38.44           H  
ATOM   2948 2HH1 ARG A 336      32.027  -9.710  39.112  1.00 38.44           H  
ATOM   2949 1HH2 ARG A 336      30.265 -12.159  37.316  1.00 38.44           H  
ATOM   2950 2HH2 ARG A 336      30.796 -11.628  38.896  1.00 38.44           H  
ATOM   2951  N   ALA A 337      29.440  -4.587  35.565  1.00 38.44           N  
ATOM   2952  CA  ALA A 337      28.260  -4.243  36.349  1.00 38.44           C  
ATOM   2953  C   ALA A 337      27.325  -3.321  35.576  1.00 38.44           C  
ATOM   2954  O   ALA A 337      26.100  -3.466  35.659  1.00 38.44           O  
ATOM   2955  CB  ALA A 337      28.675  -3.595  37.670  1.00 38.44           C  
ATOM   2956  H   ALA A 337      30.306  -4.096  35.737  1.00 38.44           H  
ATOM   2957  HA  ALA A 337      27.714  -5.163  36.561  1.00 38.44           H  
ATOM   2958 1HB  ALA A 337      27.785  -3.343  38.247  1.00 38.44           H  
ATOM   2959 2HB  ALA A 337      29.291  -4.291  38.239  1.00 38.44           H  
ATOM   2960 3HB  ALA A 337      29.245  -2.690  37.467  1.00 38.44           H  
ATOM   2961  N   LYS A 338      27.882  -2.373  34.819  1.00 38.44           N  
ATOM   2962  CA  LYS A 338      27.050  -1.450  34.054  1.00 38.44           C  
ATOM   2963  C   LYS A 338      26.287  -2.177  32.954  1.00 38.44           C  
ATOM   2964  O   LYS A 338      25.104  -1.902  32.725  1.00 38.44           O  
ATOM   2965  CB  LYS A 338      27.913  -0.335  33.462  1.00 38.44           C  
ATOM   2966  CG  LYS A 338      27.197   0.532  32.442  1.00 38.44           C  
ATOM   2967  CD  LYS A 338      28.139   1.548  31.815  1.00 38.44           C  
ATOM   2968  CE  LYS A 338      29.346   0.873  31.187  1.00 38.44           C  
ATOM   2969  NZ  LYS A 338      30.284   1.867  30.597  1.00 38.44           N  
ATOM   2970  H   LYS A 338      28.887  -2.286  34.769  1.00 38.44           H  
ATOM   2971  HA  LYS A 338      26.315  -1.007  34.727  1.00 38.44           H  
ATOM   2972 1HB  LYS A 338      28.270   0.313  34.263  1.00 38.44           H  
ATOM   2973 2HB  LYS A 338      28.788  -0.770  32.978  1.00 38.44           H  
ATOM   2974 1HG  LYS A 338      26.783  -0.099  31.654  1.00 38.44           H  
ATOM   2975 2HG  LYS A 338      26.378   1.062  32.926  1.00 38.44           H  
ATOM   2976 1HD  LYS A 338      27.608   2.111  31.046  1.00 38.44           H  
ATOM   2977 2HD  LYS A 338      28.483   2.245  32.579  1.00 38.44           H  
ATOM   2978 1HE  LYS A 338      29.873   0.294  31.944  1.00 38.44           H  
ATOM   2979 2HE  LYS A 338      29.015   0.191  30.404  1.00 38.44           H  
ATOM   2980 1HZ  LYS A 338      31.073   1.385  30.189  1.00 38.44           H  
ATOM   2981 2HZ  LYS A 338      29.807   2.398  29.882  1.00 38.44           H  
ATOM   2982 3HZ  LYS A 338      30.610   2.493  31.319  1.00 38.44           H  
ATOM   2983  N   TYR A 339      26.946  -3.107  32.262  1.00 38.44           N  
ATOM   2984  CA  TYR A 339      26.283  -3.869  31.213  1.00 38.44           C  
ATOM   2985  C   TYR A 339      25.401  -4.981  31.761  1.00 38.44           C  
ATOM   2986  O   TYR A 339      24.454  -5.389  31.080  1.00 38.44           O  
ATOM   2987  CB  TYR A 339      27.319  -4.449  30.250  1.00 38.44           C  
ATOM   2988  CG  TYR A 339      27.763  -3.464  29.196  1.00 38.44           C  
ATOM   2989  CD1 TYR A 339      28.695  -2.478  29.489  1.00 38.44           C  
ATOM   2990  CD2 TYR A 339      27.245  -3.514  27.911  1.00 38.44           C  
ATOM   2991  CE1 TYR A 339      29.099  -1.572  28.529  1.00 38.44           C  
ATOM   2992  CE2 TYR A 339      27.641  -2.613  26.946  1.00 38.44           C  
ATOM   2993  CZ  TYR A 339      28.570  -1.646  27.259  1.00 38.44           C  
ATOM   2994  OH  TYR A 339      28.967  -0.746  26.299  1.00 38.44           O  
ATOM   2995  H   TYR A 339      27.919  -3.290  32.463  1.00 38.44           H  
ATOM   2996  HA  TYR A 339      25.626  -3.197  30.660  1.00 38.44           H  
ATOM   2997 1HB  TYR A 339      28.195  -4.776  30.812  1.00 38.44           H  
ATOM   2998 2HB  TYR A 339      26.903  -5.325  29.753  1.00 38.44           H  
ATOM   2999  HD1 TYR A 339      29.120  -2.410  30.491  1.00 38.44           H  
ATOM   3000  HD2 TYR A 339      26.510  -4.275  27.649  1.00 38.44           H  
ATOM   3001  HE1 TYR A 339      29.832  -0.805  28.778  1.00 38.44           H  
ATOM   3002  HE2 TYR A 339      27.218  -2.668  25.942  1.00 38.44           H  
ATOM   3003  HH  TYR A 339      29.613  -0.143  26.675  1.00 38.44           H  
ATOM   3004  N   PHE A 340      25.681  -5.478  32.968  1.00 38.44           N  
ATOM   3005  CA  PHE A 340      24.775  -6.441  33.586  1.00 38.44           C  
ATOM   3006  C   PHE A 340      23.411  -5.817  33.830  1.00 38.44           C  
ATOM   3007  O   PHE A 340      22.378  -6.465  33.630  1.00 38.44           O  
ATOM   3008  CB  PHE A 340      25.365  -6.966  34.894  1.00 38.44           C  
ATOM   3009  CG  PHE A 340      24.435  -7.862  35.658  1.00 38.44           C  
ATOM   3010  CD1 PHE A 340      24.284  -9.192  35.302  1.00 38.44           C  
ATOM   3011  CD2 PHE A 340      23.717  -7.377  36.738  1.00 38.44           C  
ATOM   3012  CE1 PHE A 340      23.429 -10.018  36.005  1.00 38.44           C  
ATOM   3013  CE2 PHE A 340      22.862  -8.198  37.443  1.00 38.44           C  
ATOM   3014  CZ  PHE A 340      22.719  -9.521  37.078  1.00 38.44           C  
ATOM   3015  H   PHE A 340      26.514  -5.198  33.465  1.00 38.44           H  
ATOM   3016  HA  PHE A 340      24.642  -7.280  32.901  1.00 38.44           H  
ATOM   3017 1HB  PHE A 340      26.278  -7.522  34.684  1.00 38.44           H  
ATOM   3018 2HB  PHE A 340      25.633  -6.127  35.535  1.00 38.44           H  
ATOM   3019  HD1 PHE A 340      24.850  -9.585  34.457  1.00 38.44           H  
ATOM   3020  HD2 PHE A 340      23.830  -6.331  37.026  1.00 38.44           H  
ATOM   3021  HE1 PHE A 340      23.316 -11.061  35.711  1.00 38.44           H  
ATOM   3022  HE2 PHE A 340      22.298  -7.803  38.288  1.00 38.44           H  
ATOM   3023  HZ  PHE A 340      22.046 -10.171  37.635  1.00 38.44           H  
ATOM   3024  N   ILE A 341      23.389  -4.556  34.261  1.00 38.44           N  
ATOM   3025  CA  ILE A 341      22.128  -3.846  34.432  1.00 38.44           C  
ATOM   3026  C   ILE A 341      21.471  -3.605  33.080  1.00 38.44           C  
ATOM   3027  O   ILE A 341      20.243  -3.666  32.950  1.00 38.44           O  
ATOM   3028  CB  ILE A 341      22.369  -2.531  35.192  1.00 38.44           C  
ATOM   3029  CG1 ILE A 341      23.079  -2.822  36.513  1.00 38.44           C  
ATOM   3030  CG2 ILE A 341      21.058  -1.797  35.426  1.00 38.44           C  
ATOM   3031  CD1 ILE A 341      23.819  -1.643  37.078  1.00 38.44           C  
ATOM   3032  H   ILE A 341      24.254  -4.080  34.474  1.00 38.44           H  
ATOM   3033  HA  ILE A 341      21.454  -4.473  35.015  1.00 38.44           H  
ATOM   3034  HB  ILE A 341      23.031  -1.891  34.610  1.00 38.44           H  
ATOM   3035 1HG1 ILE A 341      22.350  -3.153  37.252  1.00 38.44           H  
ATOM   3036 2HG1 ILE A 341      23.792  -3.634  36.372  1.00 38.44           H  
ATOM   3037 1HG2 ILE A 341      21.251  -0.870  35.966  1.00 38.44           H  
ATOM   3038 2HG2 ILE A 341      20.593  -1.569  34.468  1.00 38.44           H  
ATOM   3039 3HG2 ILE A 341      20.389  -2.426  36.013  1.00 38.44           H  
ATOM   3040 1HD1 ILE A 341      24.297  -1.929  38.015  1.00 38.44           H  
ATOM   3041 2HD1 ILE A 341      24.579  -1.316  36.368  1.00 38.44           H  
ATOM   3042 3HD1 ILE A 341      23.119  -0.829  37.262  1.00 38.44           H  
ATOM   3043  N   ARG A 342      22.278  -3.329  32.053  1.00 38.44           N  
ATOM   3044  CA  ARG A 342      21.740  -3.199  30.704  1.00 38.44           C  
ATOM   3045  C   ARG A 342      21.111  -4.503  30.234  1.00 38.44           C  
ATOM   3046  O   ARG A 342      19.977  -4.510  29.741  1.00 38.44           O  
ATOM   3047  CB  ARG A 342      22.841  -2.765  29.738  1.00 38.44           C  
ATOM   3048  CG  ARG A 342      22.406  -2.779  28.284  1.00 38.44           C  
ATOM   3049  CD  ARG A 342      23.560  -2.504  27.339  1.00 38.44           C  
ATOM   3050  NE  ARG A 342      24.290  -3.724  27.010  1.00 38.44           N  
ATOM   3051  CZ  ARG A 342      23.952  -4.556  26.030  1.00 38.44           C  
ATOM   3052  NH1 ARG A 342      22.892  -4.300  25.278  1.00 38.44           N  
ATOM   3053  NH2 ARG A 342      24.675  -5.643  25.802  1.00 38.44           N  
ATOM   3054  H   ARG A 342      23.270  -3.208  32.201  1.00 38.44           H  
ATOM   3055  HA  ARG A 342      20.961  -2.436  30.714  1.00 38.44           H  
ATOM   3056 1HB  ARG A 342      23.169  -1.757  29.989  1.00 38.44           H  
ATOM   3057 2HB  ARG A 342      23.701  -3.426  29.846  1.00 38.44           H  
ATOM   3058 1HG  ARG A 342      21.992  -3.757  28.037  1.00 38.44           H  
ATOM   3059 2HG  ARG A 342      21.647  -2.013  28.124  1.00 38.44           H  
ATOM   3060 1HD  ARG A 342      23.178  -2.073  26.414  1.00 38.44           H  
ATOM   3061 2HD  ARG A 342      24.253  -1.805  27.805  1.00 38.44           H  
ATOM   3062  HE  ARG A 342      25.105  -3.948  27.565  1.00 38.44           H  
ATOM   3063 1HH1 ARG A 342      22.339  -3.472  25.449  1.00 38.44           H  
ATOM   3064 2HH1 ARG A 342      22.636  -4.933  24.534  1.00 38.44           H  
ATOM   3065 1HH2 ARG A 342      25.485  -5.841  26.374  1.00 38.44           H  
ATOM   3066 2HH2 ARG A 342      24.417  -6.274  25.058  1.00 38.44           H  
ATOM   3067  N   ASP A 343      21.829  -5.619  30.383  1.00 38.44           N  
ATOM   3068  CA  ASP A 343      21.293  -6.901  29.940  1.00 38.44           C  
ATOM   3069  C   ASP A 343      20.202  -7.411  30.872  1.00 38.44           C  
ATOM   3070  O   ASP A 343      19.370  -8.225  30.457  1.00 38.44           O  
ATOM   3071  CB  ASP A 343      22.416  -7.928  29.813  1.00 38.44           C  
ATOM   3072  CG  ASP A 343      23.363  -7.614  28.670  1.00 38.44           C  
ATOM   3073  OD1 ASP A 343      23.002  -7.898  27.509  1.00 38.44           O  
ATOM   3074  OD2 ASP A 343      24.457  -7.071  28.927  1.00 38.44           O  
ATOM   3075  H   ASP A 343      22.747  -5.588  30.802  1.00 38.44           H  
ATOM   3076  HA  ASP A 343      20.831  -6.764  28.962  1.00 38.44           H  
ATOM   3077 1HB  ASP A 343      22.984  -7.963  30.743  1.00 38.44           H  
ATOM   3078 2HB  ASP A 343      21.988  -8.918  29.654  1.00 38.44           H  
ATOM   3079  N   GLU A 344      20.188  -6.953  32.126  1.00 38.44           N  
ATOM   3080  CA  GLU A 344      19.108  -7.331  33.033  1.00 38.44           C  
ATOM   3081  C   GLU A 344      17.777  -6.761  32.562  1.00 38.44           C  
ATOM   3082  O   GLU A 344      16.752  -7.452  32.598  1.00 38.44           O  
ATOM   3083  CB  GLU A 344      19.425  -6.863  34.453  1.00 38.44           C  
ATOM   3084  CG  GLU A 344      18.700  -7.624  35.547  1.00 38.44           C  
ATOM   3085  CD  GLU A 344      19.131  -9.075  35.651  1.00 38.44           C  
ATOM   3086  OE1 GLU A 344      20.230  -9.413  35.163  1.00 38.44           O  
ATOM   3087  OE2 GLU A 344      18.368  -9.879  36.226  1.00 38.44           O  
ATOM   3088  H   GLU A 344      20.920  -6.343  32.460  1.00 38.44           H  
ATOM   3089  HA  GLU A 344      19.020  -8.418  33.032  1.00 38.44           H  
ATOM   3090 1HB  GLU A 344      20.495  -6.957  34.637  1.00 38.44           H  
ATOM   3091 2HB  GLU A 344      19.167  -5.809  34.555  1.00 38.44           H  
ATOM   3092 1HG  GLU A 344      18.888  -7.134  36.502  1.00 38.44           H  
ATOM   3093 2HG  GLU A 344      17.629  -7.584  35.354  1.00 38.44           H  
ATOM   3094  N   PHE A 345      17.773  -5.503  32.119  1.00 38.44           N  
ATOM   3095  CA  PHE A 345      16.579  -4.951  31.490  1.00 38.44           C  
ATOM   3096  C   PHE A 345      16.357  -5.562  30.113  1.00 38.44           C  
ATOM   3097  O   PHE A 345      15.213  -5.718  29.673  1.00 38.44           O  
ATOM   3098  CB  PHE A 345      16.689  -3.430  31.391  1.00 38.44           C  
ATOM   3099  CG  PHE A 345      16.444  -2.715  32.689  1.00 38.44           C  
ATOM   3100  CD1 PHE A 345      17.488  -2.457  33.561  1.00 38.44           C  
ATOM   3101  CD2 PHE A 345      15.171  -2.298  33.036  1.00 38.44           C  
ATOM   3102  CE1 PHE A 345      17.267  -1.800  34.755  1.00 38.44           C  
ATOM   3103  CE2 PHE A 345      14.943  -1.639  34.229  1.00 38.44           C  
ATOM   3104  CZ  PHE A 345      15.994  -1.390  35.089  1.00 38.44           C  
ATOM   3105  H   PHE A 345      18.593  -4.921  32.214  1.00 38.44           H  
ATOM   3106  HA  PHE A 345      15.715  -5.201  32.108  1.00 38.44           H  
ATOM   3107 1HB  PHE A 345      17.683  -3.160  31.038  1.00 38.44           H  
ATOM   3108 2HB  PHE A 345      15.971  -3.060  30.660  1.00 38.44           H  
ATOM   3109  HD1 PHE A 345      18.495  -2.779  33.295  1.00 38.44           H  
ATOM   3110  HD2 PHE A 345      14.342  -2.496  32.356  1.00 38.44           H  
ATOM   3111  HE1 PHE A 345      18.099  -1.606  35.432  1.00 38.44           H  
ATOM   3112  HE2 PHE A 345      13.936  -1.316  34.493  1.00 38.44           H  
ATOM   3113  HZ  PHE A 345      15.817  -0.872  36.030  1.00 38.44           H  
ATOM   3114  N   LEU A 346      17.441  -5.910  29.416  1.00 38.44           N  
ATOM   3115  CA  LEU A 346      17.320  -6.523  28.099  1.00 38.44           C  
ATOM   3116  C   LEU A 346      16.905  -7.986  28.172  1.00 38.44           C  
ATOM   3117  O   LEU A 346      16.339  -8.502  27.203  1.00 38.44           O  
ATOM   3118  CB  LEU A 346      18.640  -6.394  27.336  1.00 38.44           C  
ATOM   3119  CG  LEU A 346      18.715  -5.262  26.310  1.00 38.44           C  
ATOM   3120  CD1 LEU A 346      17.828  -5.568  25.115  1.00 38.44           C  
ATOM   3121  CD2 LEU A 346      18.318  -3.939  26.943  1.00 38.44           C  
ATOM   3122  H   LEU A 346      18.361  -5.749  29.801  1.00 38.44           H  
ATOM   3123  HA  LEU A 346      16.541  -6.001  27.545  1.00 38.44           H  
ATOM   3124 1HB  LEU A 346      19.443  -6.239  28.055  1.00 38.44           H  
ATOM   3125 2HB  LEU A 346      18.829  -7.329  26.808  1.00 38.44           H  
ATOM   3126  HG  LEU A 346      19.734  -5.180  25.932  1.00 38.44           H  
ATOM   3127 1HD1 LEU A 346      17.894  -4.752  24.395  1.00 38.44           H  
ATOM   3128 2HD1 LEU A 346      18.158  -6.494  24.644  1.00 38.44           H  
ATOM   3129 3HD1 LEU A 346      16.796  -5.677  25.447  1.00 38.44           H  
ATOM   3130 1HD2 LEU A 346      18.379  -3.146  26.197  1.00 38.44           H  
ATOM   3131 2HD2 LEU A 346      17.297  -4.007  27.318  1.00 38.44           H  
ATOM   3132 3HD2 LEU A 346      18.993  -3.713  27.768  1.00 38.44           H  
ATOM   3133  N   ARG A 347      17.173  -8.664  29.290  1.00 38.44           N  
ATOM   3134  CA  ARG A 347      16.748 -10.054  29.430  1.00 38.44           C  
ATOM   3135  C   ARG A 347      15.229 -10.160  29.437  1.00 38.44           C  
ATOM   3136  O   ARG A 347      14.654 -11.071  28.830  1.00 38.44           O  
ATOM   3137  CB  ARG A 347      17.339 -10.662  30.703  1.00 38.44           C  
ATOM   3138  CG  ARG A 347      18.617 -11.454  30.474  1.00 38.44           C  
ATOM   3139  CD  ARG A 347      19.241 -11.903  31.786  1.00 38.44           C  
ATOM   3140  NE  ARG A 347      19.920 -10.807  32.472  1.00 38.44           N  
ATOM   3141  CZ  ARG A 347      21.220 -10.552  32.364  1.00 38.44           C  
ATOM   3142  NH1 ARG A 347      21.986 -11.315  31.597  1.00 38.44           N  
ATOM   3143  NH2 ARG A 347      21.755  -9.534  33.024  1.00 38.44           N  
ATOM   3144  H   ARG A 347      17.672  -8.223  30.050  1.00 38.44           H  
ATOM   3145  HA  ARG A 347      17.114 -10.616  28.570  1.00 38.44           H  
ATOM   3146 1HB  ARG A 347      17.556  -9.869  31.418  1.00 38.44           H  
ATOM   3147 2HB  ARG A 347      16.607 -11.326  31.163  1.00 38.44           H  
ATOM   3148 1HG  ARG A 347      18.394 -12.340  29.879  1.00 38.44           H  
ATOM   3149 2HG  ARG A 347      19.340 -10.833  29.944  1.00 38.44           H  
ATOM   3150 1HD  ARG A 347      18.464 -12.287  32.446  1.00 38.44           H  
ATOM   3151 2HD  ARG A 347      19.972 -12.687  31.592  1.00 38.44           H  
ATOM   3152  HE  ARG A 347      19.363 -10.207  33.065  1.00 38.44           H  
ATOM   3153 1HH1 ARG A 347      21.582 -12.092  31.093  1.00 38.44           H  
ATOM   3154 2HH1 ARG A 347      22.973 -11.120  31.516  1.00 38.44           H  
ATOM   3155 1HH2 ARG A 347      21.174  -8.951  33.610  1.00 38.44           H  
ATOM   3156 2HH2 ARG A 347      22.742  -9.342  32.941  1.00 38.44           H  
ATOM   3157  N   ILE A 348      14.559  -9.231  30.122  1.00 38.44           N  
ATOM   3158  CA  ILE A 348      13.102  -9.215  30.120  1.00 38.44           C  
ATOM   3159  C   ILE A 348      12.552  -8.466  28.911  1.00 38.44           C  
ATOM   3160  O   ILE A 348      11.417  -8.725  28.491  1.00 38.44           O  
ATOM   3161  CB  ILE A 348      12.582  -8.614  31.438  1.00 38.44           C  
ATOM   3162  CG1 ILE A 348      11.055  -8.688  31.514  1.00 38.44           C  
ATOM   3163  CG2 ILE A 348      13.066  -7.184  31.606  1.00 38.44           C  
ATOM   3164  CD1 ILE A 348      10.513 -10.101  31.505  1.00 38.44           C  
ATOM   3165  H   ILE A 348      15.058  -8.529  30.649  1.00 38.44           H  
ATOM   3166  HA  ILE A 348      12.745 -10.241  30.035  1.00 38.44           H  
ATOM   3167  HB  ILE A 348      12.944  -9.208  32.276  1.00 38.44           H  
ATOM   3168 1HG1 ILE A 348      10.712  -8.195  32.423  1.00 38.44           H  
ATOM   3169 2HG1 ILE A 348      10.622  -8.151  30.669  1.00 38.44           H  
ATOM   3170 1HG2 ILE A 348      12.686  -6.779  32.544  1.00 38.44           H  
ATOM   3171 2HG2 ILE A 348      14.155  -7.168  31.619  1.00 38.44           H  
ATOM   3172 3HG2 ILE A 348      12.704  -6.577  30.776  1.00 38.44           H  
ATOM   3173 1HD1 ILE A 348       9.424 -10.074  31.561  1.00 38.44           H  
ATOM   3174 2HD1 ILE A 348      10.817 -10.602  30.585  1.00 38.44           H  
ATOM   3175 3HD1 ILE A 348      10.906 -10.647  32.362  1.00 38.44           H  
ATOM   3176  N   SER A 349      13.338  -7.564  28.320  1.00 38.44           N  
ATOM   3177  CA  SER A 349      12.898  -6.865  27.116  1.00 38.44           C  
ATOM   3178  C   SER A 349      12.783  -7.825  25.939  1.00 38.44           C  
ATOM   3179  O   SER A 349      11.727  -7.927  25.303  1.00 38.44           O  
ATOM   3180  CB  SER A 349      13.865  -5.727  26.786  1.00 38.44           C  
ATOM   3181  OG  SER A 349      13.756  -5.354  25.424  1.00 38.44           O  
ATOM   3182  H   SER A 349      14.249  -7.357  28.704  1.00 38.44           H  
ATOM   3183  HA  SER A 349      11.909  -6.444  27.302  1.00 38.44           H  
ATOM   3184 1HB  SER A 349      13.647  -4.869  27.422  1.00 38.44           H  
ATOM   3185 2HB  SER A 349      14.885  -6.043  27.001  1.00 38.44           H  
ATOM   3186  HG  SER A 349      12.982  -4.789  25.366  1.00 38.44           H  
ATOM   3187  N   THR A 350      13.866  -8.538  25.631  1.00 38.44           N  
ATOM   3188  CA  THR A 350      13.853  -9.490  24.528  1.00 38.44           C  
ATOM   3189  C   THR A 350      13.070 -10.755  24.852  1.00 38.44           C  
ATOM   3190  O   THR A 350      12.882 -11.590  23.961  1.00 38.44           O  
ATOM   3191  CB  THR A 350      15.284  -9.856  24.135  1.00 38.44           C  
ATOM   3192  OG1 THR A 350      15.911 -10.566  25.211  1.00 38.44           O  
ATOM   3193  CG2 THR A 350      16.084  -8.600  23.834  1.00 38.44           C  
ATOM   3194  H   THR A 350      14.713  -8.420  26.169  1.00 38.44           H  
ATOM   3195  HA  THR A 350      13.361  -9.023  23.674  1.00 38.44           H  
ATOM   3196  HB  THR A 350      15.267 -10.493  23.251  1.00 38.44           H  
ATOM   3197  HG1 THR A 350      15.628 -11.484  25.196  1.00 38.44           H  
ATOM   3198 1HG2 THR A 350      17.101  -8.875  23.555  1.00 38.44           H  
ATOM   3199 2HG2 THR A 350      15.616  -8.059  23.012  1.00 38.44           H  
ATOM   3200 3HG2 THR A 350      16.110  -7.965  24.718  1.00 38.44           H  
ATOM   3201  N   ALA A 351      12.612 -10.917  26.096  1.00 38.44           N  
ATOM   3202  CA  ALA A 351      11.800 -12.075  26.448  1.00 38.44           C  
ATOM   3203  C   ALA A 351      10.395 -11.993  25.869  1.00 38.44           C  
ATOM   3204  O   ALA A 351       9.695 -13.011  25.830  1.00 38.44           O  
ATOM   3205  CB  ALA A 351      11.726 -12.225  27.968  1.00 38.44           C  
ATOM   3206  H   ALA A 351      12.827 -10.233  26.807  1.00 38.44           H  
ATOM   3207  HA  ALA A 351      12.274 -12.962  26.027  1.00 38.44           H  
ATOM   3208 1HB  ALA A 351      11.117 -13.093  28.219  1.00 38.44           H  
ATOM   3209 2HB  ALA A 351      12.730 -12.358  28.370  1.00 38.44           H  
ATOM   3210 3HB  ALA A 351      11.278 -11.331  28.400  1.00 38.44           H  
ATOM   3211  N   SER A 352       9.968 -10.811  25.422  1.00 38.44           N  
ATOM   3212  CA  SER A 352       8.644 -10.682  24.822  1.00 38.44           C  
ATOM   3213  C   SER A 352       8.590 -11.375  23.466  1.00 38.44           C  
ATOM   3214  O   SER A 352       7.688 -12.178  23.203  1.00 38.44           O  
ATOM   3215  CB  SER A 352       8.269  -9.205  24.692  1.00 38.44           C  
ATOM   3216  OG  SER A 352       8.924  -8.609  23.586  1.00 38.44           O  
ATOM   3217  H   SER A 352      10.557  -9.994  25.494  1.00 38.44           H  
ATOM   3218  HA  SER A 352       7.920 -11.174  25.473  1.00 38.44           H  
ATOM   3219 1HB  SER A 352       7.190  -9.113  24.571  1.00 38.44           H  
ATOM   3220 2HB  SER A 352       8.542  -8.679  25.606  1.00 38.44           H  
ATOM   3221  HG  SER A 352       8.421  -7.819  23.375  1.00 38.44           H  
ATOM   3222  N   GLY A 353       9.549 -11.076  22.594  1.00 38.44           N  
ATOM   3223  CA  GLY A 353       9.608 -11.720  21.296  1.00 38.44           C  
ATOM   3224  C   GLY A 353       8.457 -11.388  20.374  1.00 38.44           C  
ATOM   3225  O   GLY A 353       8.056 -12.231  19.567  1.00 38.44           O  
ATOM   3226  H   GLY A 353      10.250 -10.390  22.835  1.00 38.44           H  
ATOM   3227 1HA  GLY A 353      10.533 -11.438  20.792  1.00 38.44           H  
ATOM   3228 2HA  GLY A 353       9.630 -12.801  21.427  1.00 38.44           H  
ATOM   3229  N   ASP A 354       7.911 -10.176  20.471  1.00 38.44           N  
ATOM   3230  CA  ASP A 354       6.800  -9.764  19.624  1.00 38.44           C  
ATOM   3231  C   ASP A 354       7.245  -9.027  18.371  1.00 38.44           C  
ATOM   3232  O   ASP A 354       6.521  -9.037  17.370  1.00 38.44           O  
ATOM   3233  CB  ASP A 354       5.831  -8.873  20.410  1.00 38.44           C  
ATOM   3234  CG  ASP A 354       6.471  -7.578  20.869  1.00 38.44           C  
ATOM   3235  OD1 ASP A 354       7.693  -7.573  21.123  1.00 38.44           O  
ATOM   3236  OD2 ASP A 354       5.749  -6.564  20.972  1.00 38.44           O  
ATOM   3237  H   ASP A 354       8.279  -9.526  21.151  1.00 38.44           H  
ATOM   3238  HA  ASP A 354       6.266 -10.656  19.295  1.00 38.44           H  
ATOM   3239 1HB  ASP A 354       4.967  -8.637  19.788  1.00 38.44           H  
ATOM   3240 2HB  ASP A 354       5.467  -9.414  21.284  1.00 38.44           H  
ATOM   3241  N   GLY A 355       8.414  -8.389  18.400  1.00 38.44           N  
ATOM   3242  CA  GLY A 355       8.918  -7.664  17.256  1.00 38.44           C  
ATOM   3243  C   GLY A 355       8.357  -6.273  17.073  1.00 38.44           C  
ATOM   3244  O   GLY A 355       8.832  -5.544  16.192  1.00 38.44           O  
ATOM   3245  H   GLY A 355       8.963  -8.414  19.247  1.00 38.44           H  
ATOM   3246 1HA  GLY A 355      10.002  -7.573  17.331  1.00 38.44           H  
ATOM   3247 2HA  GLY A 355       8.705  -8.225  16.347  1.00 38.44           H  
ATOM   3248  N   ARG A 356       7.369  -5.875  17.873  1.00 38.44           N  
ATOM   3249  CA  ARG A 356       6.754  -4.562  17.745  1.00 38.44           C  
ATOM   3250  C   ARG A 356       7.458  -3.486  18.560  1.00 38.44           C  
ATOM   3251  O   ARG A 356       7.213  -2.298  18.326  1.00 38.44           O  
ATOM   3252  CB  ARG A 356       5.279  -4.628  18.158  1.00 38.44           C  
ATOM   3253  CG  ARG A 356       4.449  -5.593  17.328  1.00 38.44           C  
ATOM   3254  CD  ARG A 356       3.001  -5.617  17.792  1.00 38.44           C  
ATOM   3255  NE  ARG A 356       2.884  -5.945  19.210  1.00 38.44           N  
ATOM   3256  CZ  ARG A 356       2.802  -7.184  19.685  1.00 38.44           C  
ATOM   3257  NH1 ARG A 356       2.821  -8.216  18.853  1.00 38.44           N  
ATOM   3258  NH2 ARG A 356       2.698  -7.391  20.990  1.00 38.44           N  
ATOM   3259  H   ARG A 356       7.038  -6.505  18.589  1.00 38.44           H  
ATOM   3260  HA  ARG A 356       6.813  -4.252  16.701  1.00 38.44           H  
ATOM   3261 1HB  ARG A 356       5.207  -4.931  19.202  1.00 38.44           H  
ATOM   3262 2HB  ARG A 356       4.833  -3.637  18.073  1.00 38.44           H  
ATOM   3263 1HG  ARG A 356       4.473  -5.287  16.282  1.00 38.44           H  
ATOM   3264 2HG  ARG A 356       4.859  -6.599  17.421  1.00 38.44           H  
ATOM   3265 1HD  ARG A 356       2.552  -4.637  17.632  1.00 38.44           H  
ATOM   3266 2HD  ARG A 356       2.450  -6.366  17.224  1.00 38.44           H  
ATOM   3267  HE  ARG A 356       2.864  -5.179  19.870  1.00 38.44           H  
ATOM   3268 1HH1 ARG A 356       2.898  -8.061  17.858  1.00 38.44           H  
ATOM   3269 2HH1 ARG A 356       2.759  -9.157  19.214  1.00 38.44           H  
ATOM   3270 1HH2 ARG A 356       2.681  -6.606  21.627  1.00 38.44           H  
ATOM   3271 2HH2 ARG A 356       2.636  -8.332  21.348  1.00 38.44           H  
ATOM   3272  N   HIS A 357       8.320  -3.863  19.501  1.00 38.44           N  
ATOM   3273  CA  HIS A 357       9.030  -2.880  20.306  1.00 38.44           C  
ATOM   3274  C   HIS A 357      10.314  -3.499  20.838  1.00 38.44           C  
ATOM   3275  O   HIS A 357      10.335  -4.674  21.212  1.00 38.44           O  
ATOM   3276  CB  HIS A 357       8.155  -2.364  21.457  1.00 38.44           C  
ATOM   3277  CG  HIS A 357       7.847  -3.390  22.503  1.00 38.44           C  
ATOM   3278  ND1 HIS A 357       7.551  -4.701  22.201  1.00 38.44           N  
ATOM   3279  CD2 HIS A 357       7.765  -3.287  23.851  1.00 38.44           C  
ATOM   3280  CE1 HIS A 357       7.316  -5.366  23.318  1.00 38.44           C  
ATOM   3281  NE2 HIS A 357       7.436  -4.531  24.334  1.00 38.44           N  
ATOM   3282  H   HIS A 357       8.488  -4.846  19.663  1.00 38.44           H  
ATOM   3283  HA  HIS A 357       9.298  -2.026  19.685  1.00 38.44           H  
ATOM   3284 1HB  HIS A 357       8.653  -1.526  21.945  1.00 38.44           H  
ATOM   3285 2HB  HIS A 357       7.210  -1.996  21.059  1.00 38.44           H  
ATOM   3286  HD1 HIS A 357       7.587  -5.122  21.294  1.00 38.44           H  
ATOM   3287  HD2 HIS A 357       7.909  -2.454  24.540  1.00 38.44           H  
ATOM   3288  HE1 HIS A 357       7.072  -6.428  23.291  1.00 38.44           H  
ATOM   3289  N   TYR A 358      11.379  -2.699  20.860  1.00 38.44           N  
ATOM   3290  CA  TYR A 358      12.690  -3.135  21.320  1.00 38.44           C  
ATOM   3291  C   TYR A 358      13.264  -2.098  22.272  1.00 38.44           C  
ATOM   3292  O   TYR A 358      13.041  -0.897  22.102  1.00 38.44           O  
ATOM   3293  CB  TYR A 358      13.653  -3.350  20.148  1.00 38.44           C  
ATOM   3294  CG  TYR A 358      13.065  -4.140  19.003  1.00 38.44           C  
ATOM   3295  CD1 TYR A 358      13.093  -5.527  19.006  1.00 38.44           C  
ATOM   3296  CD2 TYR A 358      12.491  -3.498  17.914  1.00 38.44           C  
ATOM   3297  CE1 TYR A 358      12.561  -6.254  17.960  1.00 38.44           C  
ATOM   3298  CE2 TYR A 358      11.955  -4.216  16.865  1.00 38.44           C  
ATOM   3299  CZ  TYR A 358      11.993  -5.594  16.892  1.00 38.44           C  
ATOM   3300  OH  TYR A 358      11.462  -6.317  15.850  1.00 38.44           O  
ATOM   3301  H   TYR A 358      11.261  -1.748  20.541  1.00 38.44           H  
ATOM   3302  HA  TYR A 358      12.575  -4.084  21.844  1.00 38.44           H  
ATOM   3303 1HB  TYR A 358      13.976  -2.383  19.760  1.00 38.44           H  
ATOM   3304 2HB  TYR A 358      14.541  -3.875  20.499  1.00 38.44           H  
ATOM   3305  HD1 TYR A 358      13.541  -6.061  19.844  1.00 38.44           H  
ATOM   3306  HD2 TYR A 358      12.460  -2.409  17.878  1.00 38.44           H  
ATOM   3307  HE1 TYR A 358      12.593  -7.343  17.982  1.00 38.44           H  
ATOM   3308  HE2 TYR A 358      11.505  -3.694  16.020  1.00 38.44           H  
ATOM   3309  HH  TYR A 358      11.108  -5.715  15.191  1.00 38.44           H  
ATOM   3310  N   CYS A 359      13.999  -2.567  23.275  1.00 38.44           N  
ATOM   3311  CA  CYS A 359      14.569  -1.665  24.264  1.00 38.44           C  
ATOM   3312  C   CYS A 359      15.782  -0.941  23.691  1.00 38.44           C  
ATOM   3313  O   CYS A 359      16.521  -1.478  22.862  1.00 38.44           O  
ATOM   3314  CB  CYS A 359      14.964  -2.434  25.524  1.00 38.44           C  
ATOM   3315  SG  CYS A 359      15.347  -1.399  26.950  1.00 38.44           S  
ATOM   3316  H   CYS A 359      14.168  -3.559  23.359  1.00 38.44           H  
ATOM   3317  HA  CYS A 359      13.816  -0.923  24.530  1.00 38.44           H  
ATOM   3318 1HB  CYS A 359      14.154  -3.105  25.810  1.00 38.44           H  
ATOM   3319 2HB  CYS A 359      15.840  -3.048  25.316  1.00 38.44           H  
ATOM   3320  HG  CYS A 359      15.623  -2.401  27.779  1.00 38.44           H  
ATOM   3321  N   TYR A 360      15.980   0.299  24.142  1.00 38.44           N  
ATOM   3322  CA  TYR A 360      17.092   1.141  23.711  1.00 38.44           C  
ATOM   3323  C   TYR A 360      17.919   1.502  24.939  1.00 38.44           C  
ATOM   3324  O   TYR A 360      17.757   2.588  25.516  1.00 38.44           O  
ATOM   3325  CB  TYR A 360      16.596   2.390  22.986  1.00 38.44           C  
ATOM   3326  CG  TYR A 360      16.040   2.113  21.611  1.00 38.44           C  
ATOM   3327  CD1 TYR A 360      14.789   1.536  21.453  1.00 38.44           C  
ATOM   3328  CD2 TYR A 360      16.766   2.425  20.472  1.00 38.44           C  
ATOM   3329  CE1 TYR A 360      14.277   1.277  20.201  1.00 38.44           C  
ATOM   3330  CE2 TYR A 360      16.261   2.171  19.213  1.00 38.44           C  
ATOM   3331  CZ  TYR A 360      15.014   1.598  19.085  1.00 38.44           C  
ATOM   3332  OH  TYR A 360      14.501   1.340  17.837  1.00 38.44           O  
ATOM   3333  H   TYR A 360      15.320   0.662  24.815  1.00 38.44           H  
ATOM   3334  HA  TYR A 360      17.711   0.569  23.020  1.00 38.44           H  
ATOM   3335 1HB  TYR A 360      15.816   2.870  23.579  1.00 38.44           H  
ATOM   3336 2HB  TYR A 360      17.415   3.101  22.885  1.00 38.44           H  
ATOM   3337  HD1 TYR A 360      14.193   1.279  22.329  1.00 38.44           H  
ATOM   3338  HD2 TYR A 360      17.753   2.878  20.562  1.00 38.44           H  
ATOM   3339  HE1 TYR A 360      13.292   0.823  20.099  1.00 38.44           H  
ATOM   3340  HE2 TYR A 360      16.848   2.423  18.329  1.00 38.44           H  
ATOM   3341  HH  TYR A 360      15.133   1.617  17.169  1.00 38.44           H  
ATOM   3342  N   PRO A 361      18.820   0.614  25.366  1.00 38.44           N  
ATOM   3343  CA  PRO A 361      19.592   0.850  26.594  1.00 38.44           C  
ATOM   3344  C   PRO A 361      20.733   1.828  26.351  1.00 38.44           C  
ATOM   3345  O   PRO A 361      21.614   1.581  25.525  1.00 38.44           O  
ATOM   3346  CB  PRO A 361      20.113  -0.545  26.951  1.00 38.44           C  
ATOM   3347  CG  PRO A 361      20.238  -1.229  25.630  1.00 38.44           C  
ATOM   3348  CD  PRO A 361      19.123  -0.696  24.765  1.00 38.44           C  
ATOM   3349  HA  PRO A 361      18.919   1.230  27.377  1.00 38.44           H  
ATOM   3350 1HB  PRO A 361      21.071  -0.464  27.485  1.00 38.44           H  
ATOM   3351 2HB  PRO A 361      19.408  -1.047  27.630  1.00 38.44           H  
ATOM   3352 1HG  PRO A 361      21.225  -1.026  25.189  1.00 38.44           H  
ATOM   3353 2HG  PRO A 361      20.165  -2.319  25.758  1.00 38.44           H  
ATOM   3354 1HD  PRO A 361      19.479  -0.592  23.729  1.00 38.44           H  
ATOM   3355 2HD  PRO A 361      18.262  -1.379  24.813  1.00 38.44           H  
ATOM   3356  N   HIS A 362      20.714   2.942  27.078  1.00 38.44           N  
ATOM   3357  CA  HIS A 362      21.787   3.921  27.040  1.00 38.44           C  
ATOM   3358  C   HIS A 362      22.294   4.173  28.452  1.00 38.44           C  
ATOM   3359  O   HIS A 362      21.528   4.146  29.419  1.00 38.44           O  
ATOM   3360  CB  HIS A 362      21.332   5.241  26.402  1.00 38.44           C  
ATOM   3361  CG  HIS A 362      21.257   5.195  24.908  1.00 38.44           C  
ATOM   3362  ND1 HIS A 362      21.518   6.293  24.118  1.00 38.44           N  
ATOM   3363  CD2 HIS A 362      20.957   4.184  24.059  1.00 38.44           C  
ATOM   3364  CE1 HIS A 362      21.383   5.961  22.847  1.00 38.44           C  
ATOM   3365  NE2 HIS A 362      21.040   4.687  22.784  1.00 38.44           N  
ATOM   3366  H   HIS A 362      19.918   3.107  27.678  1.00 38.44           H  
ATOM   3367  HA  HIS A 362      22.611   3.535  26.441  1.00 38.44           H  
ATOM   3368 1HB  HIS A 362      20.347   5.509  26.784  1.00 38.44           H  
ATOM   3369 2HB  HIS A 362      22.020   6.037  26.684  1.00 38.44           H  
ATOM   3370  HD2 HIS A 362      20.695   3.162  24.336  1.00 38.44           H  
ATOM   3371  HE1 HIS A 362      21.530   6.625  21.996  1.00 38.44           H  
ATOM   3372  HE2 HIS A 362      20.866   4.163  21.938  1.00 38.44           H  
ATOM   3373  N   PHE A 363      23.598   4.418  28.559  1.00 38.44           N  
ATOM   3374  CA  PHE A 363      24.255   4.671  29.838  1.00 38.44           C  
ATOM   3375  C   PHE A 363      24.242   6.178  30.067  1.00 38.44           C  
ATOM   3376  O   PHE A 363      25.103   6.904  29.564  1.00 38.44           O  
ATOM   3377  CB  PHE A 363      25.671   4.106  29.841  1.00 38.44           C  
ATOM   3378  CG  PHE A 363      25.770   2.729  29.254  1.00 38.44           C  
ATOM   3379  CD1 PHE A 363      25.122   1.660  29.851  1.00 38.44           C  
ATOM   3380  CD2 PHE A 363      26.503   2.503  28.101  1.00 38.44           C  
ATOM   3381  CE1 PHE A 363      25.210   0.392  29.314  1.00 38.44           C  
ATOM   3382  CE2 PHE A 363      26.594   1.236  27.559  1.00 38.44           C  
ATOM   3383  CZ  PHE A 363      25.945   0.179  28.167  1.00 38.44           C  
ATOM   3384  H   PHE A 363      24.149   4.427  27.713  1.00 38.44           H  
ATOM   3385  HA  PHE A 363      23.684   4.176  30.625  1.00 38.44           H  
ATOM   3386 1HB  PHE A 363      26.327   4.766  29.276  1.00 38.44           H  
ATOM   3387 2HB  PHE A 363      26.046   4.069  30.863  1.00 38.44           H  
ATOM   3388  HD1 PHE A 363      24.537   1.830  30.755  1.00 38.44           H  
ATOM   3389  HD2 PHE A 363      27.015   3.338  27.622  1.00 38.44           H  
ATOM   3390  HE1 PHE A 363      24.698  -0.440  29.797  1.00 38.44           H  
ATOM   3391  HE2 PHE A 363      27.177   1.068  26.654  1.00 38.44           H  
ATOM   3392  HZ  PHE A 363      26.015  -0.821  27.741  1.00 38.44           H  
ATOM   3393  N   THR A 364      23.258   6.643  30.826  1.00 38.44           N  
ATOM   3394  CA  THR A 364      23.019   8.061  31.031  1.00 38.44           C  
ATOM   3395  C   THR A 364      23.651   8.529  32.338  1.00 38.44           C  
ATOM   3396  O   THR A 364      23.974   7.730  33.221  1.00 38.44           O  
ATOM   3397  CB  THR A 364      21.515   8.350  31.034  1.00 38.44           C  
ATOM   3398  OG1 THR A 364      20.860   7.448  30.136  1.00 38.44           O  
ATOM   3399  CG2 THR A 364      21.236   9.774  30.583  1.00 38.44           C  
ATOM   3400  H   THR A 364      22.653   5.972  31.277  1.00 38.44           H  
ATOM   3401  HA  THR A 364      23.480   8.612  30.211  1.00 38.44           H  
ATOM   3402  HB  THR A 364      21.120   8.213  32.041  1.00 38.44           H  
ATOM   3403  HG1 THR A 364      21.015   6.544  30.421  1.00 38.44           H  
ATOM   3404 1HG2 THR A 364      20.161   9.955  30.594  1.00 38.44           H  
ATOM   3405 2HG2 THR A 364      21.729  10.473  31.259  1.00 38.44           H  
ATOM   3406 3HG2 THR A 364      21.617   9.917  29.573  1.00 38.44           H  
ATOM   3407  N   CYS A 365      23.835   9.846  32.440  1.00 38.44           N  
ATOM   3408  CA  CYS A 365      24.430  10.569  33.563  1.00 38.44           C  
ATOM   3409  C   CYS A 365      25.930  10.325  33.689  1.00 38.44           C  
ATOM   3410  O   CYS A 365      26.573  10.938  34.550  1.00 38.44           O  
ATOM   3411  CB  CYS A 365      23.750  10.239  34.902  1.00 38.44           C  
ATOM   3412  SG  CYS A 365      24.055  11.424  36.238  1.00 38.44           S  
ATOM   3413  H   CYS A 365      23.516  10.365  31.634  1.00 38.44           H  
ATOM   3414  HA  CYS A 365      24.312  11.638  33.387  1.00 38.44           H  
ATOM   3415 1HB  CYS A 365      22.671  10.181  34.758  1.00 38.44           H  
ATOM   3416 2HB  CYS A 365      24.086   9.262  35.250  1.00 38.44           H  
ATOM   3417  HG  CYS A 365      25.376  11.277  36.255  1.00 38.44           H  
ATOM   3418  N   SER A 366      26.516   9.469  32.850  1.00 38.44           N  
ATOM   3419  CA  SER A 366      27.963   9.294  32.868  1.00 38.44           C  
ATOM   3420  C   SER A 366      28.662  10.431  32.136  1.00 38.44           C  
ATOM   3421  O   SER A 366      29.711  10.910  32.581  1.00 38.44           O  
ATOM   3422  CB  SER A 366      28.341   7.949  32.248  1.00 38.44           C  
ATOM   3423  OG  SER A 366      28.080   7.936  30.855  1.00 38.44           O  
ATOM   3424  H   SER A 366      25.964   8.934  32.195  1.00 38.44           H  
ATOM   3425  HA  SER A 366      28.301   9.309  33.905  1.00 38.44           H  
ATOM   3426 1HB  SER A 366      29.398   7.752  32.423  1.00 38.44           H  
ATOM   3427 2HB  SER A 366      27.776   7.154  32.732  1.00 38.44           H  
ATOM   3428  HG  SER A 366      28.032   7.011  30.603  1.00 38.44           H  
ATOM   3429  N   VAL A 367      28.096  10.871  31.016  1.00 38.44           N  
ATOM   3430  CA  VAL A 367      28.601  12.013  30.270  1.00 38.44           C  
ATOM   3431  C   VAL A 367      27.526  13.090  30.262  1.00 38.44           C  
ATOM   3432  O   VAL A 367      26.329  12.802  30.355  1.00 38.44           O  
ATOM   3433  CB  VAL A 367      29.012  11.631  28.830  1.00 38.44           C  
ATOM   3434  CG1 VAL A 367      30.155  10.625  28.854  1.00 38.44           C  
ATOM   3435  CG2 VAL A 367      27.821  11.074  28.065  1.00 38.44           C  
ATOM   3436  H   VAL A 367      27.279  10.384  30.676  1.00 38.44           H  
ATOM   3437  HA  VAL A 367      29.486  12.396  30.780  1.00 38.44           H  
ATOM   3438  HB  VAL A 367      29.382  12.520  28.320  1.00 38.44           H  
ATOM   3439 1HG1 VAL A 367      30.433  10.366  27.832  1.00 38.44           H  
ATOM   3440 2HG1 VAL A 367      31.014  11.062  29.364  1.00 38.44           H  
ATOM   3441 3HG1 VAL A 367      29.837   9.726  29.382  1.00 38.44           H  
ATOM   3442 1HG2 VAL A 367      28.129  10.811  27.053  1.00 38.44           H  
ATOM   3443 2HG2 VAL A 367      27.446  10.185  28.573  1.00 38.44           H  
ATOM   3444 3HG2 VAL A 367      27.033  11.826  28.020  1.00 38.44           H  
ATOM   3445  N   ASP A 368      27.964  14.345  30.155  1.00 38.44           N  
ATOM   3446  CA  ASP A 368      27.068  15.494  30.171  1.00 38.44           C  
ATOM   3447  C   ASP A 368      26.729  15.983  28.767  1.00 38.44           C  
ATOM   3448  O   ASP A 368      26.520  17.184  28.560  1.00 38.44           O  
ATOM   3449  CB  ASP A 368      27.676  16.626  30.999  1.00 38.44           C  
ATOM   3450  CG  ASP A 368      27.750  16.293  32.478  1.00 38.44           C  
ATOM   3451  OD1 ASP A 368      27.124  15.297  32.898  1.00 38.44           O  
ATOM   3452  OD2 ASP A 368      28.434  17.028  33.221  1.00 38.44           O  
ATOM   3453  H   ASP A 368      28.958  14.497  30.059  1.00 38.44           H  
ATOM   3454  HA  ASP A 368      26.126  15.191  30.629  1.00 38.44           H  
ATOM   3455 1HB  ASP A 368      28.681  16.842  30.637  1.00 38.44           H  
ATOM   3456 2HB  ASP A 368      27.080  17.530  30.872  1.00 38.44           H  
ATOM   3457  N   THR A 369      26.668  15.075  27.797  1.00 38.44           N  
ATOM   3458  CA  THR A 369      26.349  15.439  26.424  1.00 38.44           C  
ATOM   3459  C   THR A 369      24.841  15.649  26.290  1.00 38.44           C  
ATOM   3460  O   THR A 369      24.084  15.544  27.259  1.00 38.44           O  
ATOM   3461  CB  THR A 369      26.826  14.364  25.430  1.00 38.44           C  
ATOM   3462  OG1 THR A 369      26.749  14.877  24.094  1.00 38.44           O  
ATOM   3463  CG2 THR A 369      25.964  13.115  25.541  1.00 38.44           C  
ATOM   3464  H   THR A 369      26.848  14.106  28.020  1.00 38.44           H  
ATOM   3465  HA  THR A 369      26.840  16.385  26.194  1.00 38.44           H  
ATOM   3466  HB  THR A 369      27.862  14.103  25.645  1.00 38.44           H  
ATOM   3467  HG1 THR A 369      27.317  14.359  23.519  1.00 38.44           H  
ATOM   3468 1HG2 THR A 369      26.316  12.366  24.831  1.00 38.44           H  
ATOM   3469 2HG2 THR A 369      26.030  12.716  26.553  1.00 38.44           H  
ATOM   3470 3HG2 THR A 369      24.928  13.368  25.317  1.00 38.44           H  
ATOM   3471  N   GLU A 370      24.386  15.945  25.076  1.00 38.44           N  
ATOM   3472  CA  GLU A 370      22.964  16.165  24.819  1.00 38.44           C  
ATOM   3473  C   GLU A 370      22.240  14.828  24.883  1.00 38.44           C  
ATOM   3474  O   GLU A 370      22.295  14.029  23.946  1.00 38.44           O  
ATOM   3475  CB  GLU A 370      22.765  16.835  23.463  1.00 38.44           C  
ATOM   3476  CG  GLU A 370      22.962  18.356  23.443  1.00 38.44           C  
ATOM   3477  CD  GLU A 370      21.945  19.136  24.276  1.00 38.44           C  
ATOM   3478  OE1 GLU A 370      21.130  18.524  24.999  1.00 38.44           O  
ATOM   3479  OE2 GLU A 370      21.963  20.383  24.200  1.00 38.44           O  
ATOM   3480  H   GLU A 370      25.041  16.020  24.311  1.00 38.44           H  
ATOM   3481  HA  GLU A 370      22.570  16.823  25.594  1.00 38.44           H  
ATOM   3482 1HB  GLU A 370      23.461  16.409  22.741  1.00 38.44           H  
ATOM   3483 2HB  GLU A 370      21.756  16.634  23.103  1.00 38.44           H  
ATOM   3484 1HG  GLU A 370      23.957  18.588  23.821  1.00 38.44           H  
ATOM   3485 2HG  GLU A 370      22.904  18.706  22.413  1.00 38.44           H  
ATOM   3486  N   ASN A 371      21.551  14.577  26.000  1.00 38.44           N  
ATOM   3487  CA  ASN A 371      20.824  13.320  26.147  1.00 38.44           C  
ATOM   3488  C   ASN A 371      19.657  13.228  25.175  1.00 38.44           C  
ATOM   3489  O   ASN A 371      19.262  12.123  24.786  1.00 38.44           O  
ATOM   3490  CB  ASN A 371      20.338  13.162  27.586  1.00 38.44           C  
ATOM   3491  CG  ASN A 371      21.382  12.529  28.481  1.00 38.44           C  
ATOM   3492  OD1 ASN A 371      22.038  11.562  28.096  1.00 38.44           O  
ATOM   3493  ND2 ASN A 371      21.548  13.077  29.679  1.00 38.44           N  
ATOM   3494  H   ASN A 371      21.525  15.251  26.752  1.00 38.44           H  
ATOM   3495  HA  ASN A 371      21.502  12.498  25.912  1.00 38.44           H  
ATOM   3496 1HB  ASN A 371      20.072  14.140  27.990  1.00 38.44           H  
ATOM   3497 2HB  ASN A 371      19.439  12.546  27.601  1.00 38.44           H  
ATOM   3498 1HD2 ASN A 371      22.224  12.700  30.312  1.00 38.44           H  
ATOM   3499 2HD2 ASN A 371      20.997  13.866  29.948  1.00 38.44           H  
ATOM   3500  N   ILE A 372      19.096  14.371  24.771  1.00 38.44           N  
ATOM   3501  CA  ILE A 372      18.032  14.369  23.776  1.00 38.44           C  
ATOM   3502  C   ILE A 372      18.545  13.940  22.409  1.00 38.44           C  
ATOM   3503  O   ILE A 372      17.770  13.423  21.595  1.00 38.44           O  
ATOM   3504  CB  ILE A 372      17.359  15.753  23.711  1.00 38.44           C  
ATOM   3505  CG1 ILE A 372      18.336  16.813  23.198  1.00 38.44           C  
ATOM   3506  CG2 ILE A 372      16.824  16.144  25.076  1.00 38.44           C  
ATOM   3507  CD1 ILE A 372      17.768  18.220  23.206  1.00 38.44           C  
ATOM   3508  H   ILE A 372      19.408  15.251  25.156  1.00 38.44           H  
ATOM   3509  HA  ILE A 372      17.286  13.631  24.069  1.00 38.44           H  
ATOM   3510  HB  ILE A 372      16.533  15.723  23.001  1.00 38.44           H  
ATOM   3511 1HG1 ILE A 372      19.237  16.804  23.810  1.00 38.44           H  
ATOM   3512 2HG1 ILE A 372      18.633  16.571  22.177  1.00 38.44           H  
ATOM   3513 1HG2 ILE A 372      16.352  17.124  25.015  1.00 38.44           H  
ATOM   3514 2HG2 ILE A 372      16.091  15.408  25.403  1.00 38.44           H  
ATOM   3515 3HG2 ILE A 372      17.645  16.181  25.792  1.00 38.44           H  
ATOM   3516 1HD1 ILE A 372      18.517  18.917  22.829  1.00 38.44           H  
ATOM   3517 2HD1 ILE A 372      16.883  18.259  22.570  1.00 38.44           H  
ATOM   3518 3HD1 ILE A 372      17.496  18.496  24.224  1.00 38.44           H  
ATOM   3519  N   ARG A 373      19.836  14.139  22.130  1.00 38.44           N  
ATOM   3520  CA  ARG A 373      20.416  13.575  20.916  1.00 38.44           C  
ATOM   3521  C   ARG A 373      20.429  12.054  20.972  1.00 38.44           C  
ATOM   3522  O   ARG A 373      20.243  11.394  19.944  1.00 38.44           O  
ATOM   3523  CB  ARG A 373      21.830  14.115  20.702  1.00 38.44           C  
ATOM   3524  CG  ARG A 373      21.881  15.485  20.044  1.00 38.44           C  
ATOM   3525  CD  ARG A 373      21.230  15.465  18.670  1.00 38.44           C  
ATOM   3526  NE  ARG A 373      21.744  14.381  17.838  1.00 38.44           N  
ATOM   3527  CZ  ARG A 373      21.366  14.158  16.584  1.00 38.44           C  
ATOM   3528  NH1 ARG A 373      20.469  14.948  16.010  1.00 38.44           N  
ATOM   3529  NH2 ARG A 373      21.886  13.147  15.902  1.00 38.44           N  
ATOM   3530  H   ARG A 373      20.422  14.678  22.751  1.00 38.44           H  
ATOM   3531  HA  ARG A 373      19.797  13.869  20.068  1.00 38.44           H  
ATOM   3532 1HB  ARG A 373      22.342  14.183  21.661  1.00 38.44           H  
ATOM   3533 2HB  ARG A 373      22.394  13.421  20.079  1.00 38.44           H  
ATOM   3534 1HG  ARG A 373      21.353  16.207  20.666  1.00 38.44           H  
ATOM   3535 2HG  ARG A 373      22.920  15.795  19.930  1.00 38.44           H  
ATOM   3536 1HD  ARG A 373      20.154  15.329  18.779  1.00 38.44           H  
ATOM   3537 2HD  ARG A 373      21.427  16.407  18.161  1.00 38.44           H  
ATOM   3538  HE  ARG A 373      22.432  13.761  18.245  1.00 38.44           H  
ATOM   3539 1HH1 ARG A 373      20.072  15.720  16.526  1.00 38.44           H  
ATOM   3540 2HH1 ARG A 373      20.182  14.777  15.057  1.00 38.44           H  
ATOM   3541 1HH2 ARG A 373      22.572  12.544  16.336  1.00 38.44           H  
ATOM   3542 2HH2 ARG A 373      21.597  12.979  14.950  1.00 38.44           H  
ATOM   3543  N   ARG A 374      20.643  11.484  22.160  1.00 38.44           N  
ATOM   3544  CA  ARG A 374      20.503  10.041  22.321  1.00 38.44           C  
ATOM   3545  C   ARG A 374      19.047   9.619  22.171  1.00 38.44           C  
ATOM   3546  O   ARG A 374      18.757   8.563  21.598  1.00 38.44           O  
ATOM   3547  CB  ARG A 374      21.057   9.608  23.678  1.00 38.44           C  
ATOM   3548  CG  ARG A 374      22.443  10.157  23.981  1.00 38.44           C  
ATOM   3549  CD  ARG A 374      22.907   9.777  25.379  1.00 38.44           C  
ATOM   3550  NE  ARG A 374      23.129   8.341  25.514  1.00 38.44           N  
ATOM   3551  CZ  ARG A 374      24.280   7.734  25.244  1.00 38.44           C  
ATOM   3552  NH1 ARG A 374      25.321   8.439  24.822  1.00 38.44           N  
ATOM   3553  NH2 ARG A 374      24.391   6.421  25.395  1.00 38.44           N  
ATOM   3554  H   ARG A 374      20.904  12.045  22.958  1.00 38.44           H  
ATOM   3555  HA  ARG A 374      21.074   9.548  21.534  1.00 38.44           H  
ATOM   3556 1HB  ARG A 374      20.382   9.936  24.467  1.00 38.44           H  
ATOM   3557 2HB  ARG A 374      21.106   8.520  23.721  1.00 38.44           H  
ATOM   3558 1HG  ARG A 374      23.158   9.756  23.262  1.00 38.44           H  
ATOM   3559 2HG  ARG A 374      22.427  11.245  23.909  1.00 38.44           H  
ATOM   3560 1HD  ARG A 374      23.844  10.287  25.602  1.00 38.44           H  
ATOM   3561 2HD  ARG A 374      22.151  10.072  26.106  1.00 38.44           H  
ATOM   3562  HE  ARG A 374      22.355   7.774  25.834  1.00 38.44           H  
ATOM   3563 1HH1 ARG A 374      25.240   9.439  24.705  1.00 38.44           H  
ATOM   3564 2HH1 ARG A 374      26.195   7.976  24.617  1.00 38.44           H  
ATOM   3565 1HH2 ARG A 374      23.599   5.880  25.716  1.00 38.44           H  
ATOM   3566 2HH2 ARG A 374      25.266   5.962  25.190  1.00 38.44           H  
ATOM   3567  N   VAL A 375      18.118  10.433  22.677  1.00 38.44           N  
ATOM   3568  CA  VAL A 375      16.699  10.167  22.459  1.00 38.44           C  
ATOM   3569  C   VAL A 375      16.358  10.305  20.982  1.00 38.44           C  
ATOM   3570  O   VAL A 375      15.572   9.523  20.434  1.00 38.44           O  
ATOM   3571  CB  VAL A 375      15.839  11.104  23.329  1.00 38.44           C  
ATOM   3572  CG1 VAL A 375      14.366  10.947  22.987  1.00 38.44           C  
ATOM   3573  CG2 VAL A 375      16.078  10.829  24.802  1.00 38.44           C  
ATOM   3574  H   VAL A 375      18.390  11.242  23.217  1.00 38.44           H  
ATOM   3575  HA  VAL A 375      16.492   9.135  22.746  1.00 38.44           H  
ATOM   3576  HB  VAL A 375      16.107  12.137  23.109  1.00 38.44           H  
ATOM   3577 1HG1 VAL A 375      13.774  11.617  23.611  1.00 38.44           H  
ATOM   3578 2HG1 VAL A 375      14.208  11.195  21.938  1.00 38.44           H  
ATOM   3579 3HG1 VAL A 375      14.058   9.917  23.168  1.00 38.44           H  
ATOM   3580 1HG2 VAL A 375      15.463  11.500  25.402  1.00 38.44           H  
ATOM   3581 2HG2 VAL A 375      15.813   9.796  25.027  1.00 38.44           H  
ATOM   3582 3HG2 VAL A 375      17.130  10.994  25.037  1.00 38.44           H  
ATOM   3583  N   PHE A 376      16.954  11.296  20.312  1.00 38.44           N  
ATOM   3584  CA  PHE A 376      16.684  11.505  18.893  1.00 38.44           C  
ATOM   3585  C   PHE A 376      17.140  10.313  18.062  1.00 38.44           C  
ATOM   3586  O   PHE A 376      16.409   9.847  17.180  1.00 38.44           O  
ATOM   3587  CB  PHE A 376      17.370  12.787  18.418  1.00 38.44           C  
ATOM   3588  CG  PHE A 376      17.262  13.024  16.937  1.00 38.44           C  
ATOM   3589  CD1 PHE A 376      16.176  13.700  16.409  1.00 38.44           C  
ATOM   3590  CD2 PHE A 376      18.253  12.581  16.075  1.00 38.44           C  
ATOM   3591  CE1 PHE A 376      16.077  13.924  15.051  1.00 38.44           C  
ATOM   3592  CE2 PHE A 376      18.156  12.799  14.716  1.00 38.44           C  
ATOM   3593  CZ  PHE A 376      17.067  13.472  14.203  1.00 38.44           C  
ATOM   3594  H   PHE A 376      17.600  11.911  20.786  1.00 38.44           H  
ATOM   3595  HA  PHE A 376      15.607  11.608  18.757  1.00 38.44           H  
ATOM   3596 1HB  PHE A 376      16.935  13.644  18.931  1.00 38.44           H  
ATOM   3597 2HB  PHE A 376      18.427  12.752  18.679  1.00 38.44           H  
ATOM   3598  HD1 PHE A 376      15.394  14.057  17.079  1.00 38.44           H  
ATOM   3599  HD2 PHE A 376      19.114  12.048  16.481  1.00 38.44           H  
ATOM   3600  HE1 PHE A 376      15.217  14.458  14.649  1.00 38.44           H  
ATOM   3601  HE2 PHE A 376      18.938  12.439  14.047  1.00 38.44           H  
ATOM   3602  HZ  PHE A 376      16.988  13.645  13.131  1.00 38.44           H  
ATOM   3603  N   ASN A 377      18.346   9.807  18.327  1.00 38.44           N  
ATOM   3604  CA  ASN A 377      18.842   8.658  17.576  1.00 38.44           C  
ATOM   3605  C   ASN A 377      18.051   7.401  17.909  1.00 38.44           C  
ATOM   3606  O   ASN A 377      17.845   6.542  17.044  1.00 38.44           O  
ATOM   3607  CB  ASN A 377      20.329   8.451  17.857  1.00 38.44           C  
ATOM   3608  CG  ASN A 377      21.175   9.615  17.385  1.00 38.44           C  
ATOM   3609  OD1 ASN A 377      22.063  10.082  18.098  1.00 38.44           O  
ATOM   3610  ND2 ASN A 377      20.901  10.093  16.178  1.00 38.44           N  
ATOM   3611  H   ASN A 377      18.927  10.212  19.047  1.00 38.44           H  
ATOM   3612  HA  ASN A 377      18.709   8.856  16.511  1.00 38.44           H  
ATOM   3613 1HB  ASN A 377      20.482   8.315  18.929  1.00 38.44           H  
ATOM   3614 2HB  ASN A 377      20.670   7.543  17.360  1.00 38.44           H  
ATOM   3615 1HD2 ASN A 377      21.427  10.862  15.813  1.00 38.44           H  
ATOM   3616 2HD2 ASN A 377      20.169   9.685  15.633  1.00 38.44           H  
ATOM   3617  N   ASP A 378      17.601   7.275  19.158  1.00 38.44           N  
ATOM   3618  CA  ASP A 378      16.765   6.141  19.533  1.00 38.44           C  
ATOM   3619  C   ASP A 378      15.375   6.265  18.923  1.00 38.44           C  
ATOM   3620  O   ASP A 378      14.871   5.318  18.310  1.00 38.44           O  
ATOM   3621  CB  ASP A 378      16.690   6.035  21.056  1.00 38.44           C  
ATOM   3622  CG  ASP A 378      18.015   5.637  21.671  1.00 38.44           C  
ATOM   3623  OD1 ASP A 378      19.054   5.861  21.017  1.00 38.44           O  
ATOM   3624  OD2 ASP A 378      18.023   5.125  22.809  1.00 38.44           O  
ATOM   3625  H   ASP A 378      17.836   7.965  19.857  1.00 38.44           H  
ATOM   3626  HA  ASP A 378      17.217   5.232  19.136  1.00 38.44           H  
ATOM   3627 1HB  ASP A 378      16.380   6.993  21.473  1.00 38.44           H  
ATOM   3628 2HB  ASP A 378      15.935   5.298  21.333  1.00 38.44           H  
ATOM   3629  N   CYS A 379      14.743   7.433  19.074  1.00 38.44           N  
ATOM   3630  CA  CYS A 379      13.426   7.643  18.481  1.00 38.44           C  
ATOM   3631  C   CYS A 379      13.469   7.526  16.964  1.00 38.44           C  
ATOM   3632  O   CYS A 379      12.470   7.145  16.343  1.00 38.44           O  
ATOM   3633  CB  CYS A 379      12.873   9.008  18.891  1.00 38.44           C  
ATOM   3634  SG  CYS A 379      12.183   9.057  20.560  1.00 38.44           S  
ATOM   3635  H   CYS A 379      15.171   8.182  19.600  1.00 38.44           H  
ATOM   3636  HA  CYS A 379      12.754   6.868  18.848  1.00 38.44           H  
ATOM   3637 1HB  CYS A 379      13.666   9.754  18.833  1.00 38.44           H  
ATOM   3638 2HB  CYS A 379      12.090   9.307  18.195  1.00 38.44           H  
ATOM   3639  HG  CYS A 379      13.305   8.713  21.184  1.00 38.44           H  
ATOM   3640  N   ARG A 380      14.608   7.853  16.349  1.00 38.44           N  
ATOM   3641  CA  ARG A 380      14.748   7.652  14.911  1.00 38.44           C  
ATOM   3642  C   ARG A 380      14.687   6.171  14.561  1.00 38.44           C  
ATOM   3643  O   ARG A 380      14.007   5.781  13.606  1.00 38.44           O  
ATOM   3644  CB  ARG A 380      16.056   8.270  14.417  1.00 38.44           C  
ATOM   3645  CG  ARG A 380      16.224   8.248  12.909  1.00 38.44           C  
ATOM   3646  CD  ARG A 380      17.526   8.911  12.494  1.00 38.44           C  
ATOM   3647  NE  ARG A 380      17.638   9.038  11.044  1.00 38.44           N  
ATOM   3648  CZ  ARG A 380      17.157  10.062  10.346  1.00 38.44           C  
ATOM   3649  NH1 ARG A 380      16.529  11.052  10.964  1.00 38.44           N  
ATOM   3650  NH2 ARG A 380      17.305  10.096   9.028  1.00 38.44           N  
ATOM   3651  H   ARG A 380      15.382   8.241  16.869  1.00 38.44           H  
ATOM   3652  HA  ARG A 380      13.915   8.146  14.410  1.00 38.44           H  
ATOM   3653 1HB  ARG A 380      16.116   9.306  14.747  1.00 38.44           H  
ATOM   3654 2HB  ARG A 380      16.899   7.737  14.857  1.00 38.44           H  
ATOM   3655 1HG  ARG A 380      16.232   7.216  12.559  1.00 38.44           H  
ATOM   3656 2HG  ARG A 380      15.396   8.783  12.443  1.00 38.44           H  
ATOM   3657 1HD  ARG A 380      17.580   9.909  12.928  1.00 38.44           H  
ATOM   3658 2HD  ARG A 380      18.366   8.315  12.849  1.00 38.44           H  
ATOM   3659  HE  ARG A 380      18.112   8.299  10.543  1.00 38.44           H  
ATOM   3660 1HH1 ARG A 380      16.415  11.029  11.968  1.00 38.44           H  
ATOM   3661 2HH1 ARG A 380      16.164  11.829  10.432  1.00 38.44           H  
ATOM   3662 1HH2 ARG A 380      17.784   9.343   8.554  1.00 38.44           H  
ATOM   3663 2HH2 ARG A 380      16.939  10.874   8.499  1.00 38.44           H  
ATOM   3664  N   ASP A 381      15.383   5.331  15.331  1.00 38.44           N  
ATOM   3665  CA  ASP A 381      15.300   3.891  15.126  1.00 38.44           C  
ATOM   3666  C   ASP A 381      13.974   3.318  15.603  1.00 38.44           C  
ATOM   3667  O   ASP A 381      13.569   2.251  15.129  1.00 38.44           O  
ATOM   3668  CB  ASP A 381      16.459   3.190  15.834  1.00 38.44           C  
ATOM   3669  CG  ASP A 381      17.796   3.845  15.553  1.00 38.44           C  
ATOM   3670  OD1 ASP A 381      17.976   4.379  14.438  1.00 38.44           O  
ATOM   3671  OD2 ASP A 381      18.666   3.827  16.448  1.00 38.44           O  
ATOM   3672  H   ASP A 381      15.976   5.690  16.066  1.00 38.44           H  
ATOM   3673  HA  ASP A 381      15.368   3.689  14.057  1.00 38.44           H  
ATOM   3674 1HB  ASP A 381      16.285   3.195  16.910  1.00 38.44           H  
ATOM   3675 2HB  ASP A 381      16.504   2.148  15.515  1.00 38.44           H  
ATOM   3676  N   ILE A 382      13.296   3.994  16.533  1.00 38.44           N  
ATOM   3677  CA  ILE A 382      11.974   3.547  16.963  1.00 38.44           C  
ATOM   3678  C   ILE A 382      10.989   3.628  15.805  1.00 38.44           C  
ATOM   3679  O   ILE A 382      10.285   2.659  15.499  1.00 38.44           O  
ATOM   3680  CB  ILE A 382      11.493   4.373  18.169  1.00 38.44           C  
ATOM   3681  CG1 ILE A 382      12.308   4.021  19.411  1.00 38.44           C  
ATOM   3682  CG2 ILE A 382      10.012   4.135  18.420  1.00 38.44           C  
ATOM   3683  CD1 ILE A 382      12.107   4.973  20.555  1.00 38.44           C  
ATOM   3684  H   ILE A 382      13.694   4.824  16.949  1.00 38.44           H  
ATOM   3685  HA  ILE A 382      12.043   2.502  17.262  1.00 38.44           H  
ATOM   3686  HB  ILE A 382      11.653   5.432  17.971  1.00 38.44           H  
ATOM   3687 1HG1 ILE A 382      12.043   3.019  19.748  1.00 38.44           H  
ATOM   3688 2HG1 ILE A 382      13.369   4.010  19.159  1.00 38.44           H  
ATOM   3689 1HG2 ILE A 382       9.689   4.726  19.276  1.00 38.44           H  
ATOM   3690 2HG2 ILE A 382       9.442   4.430  17.540  1.00 38.44           H  
ATOM   3691 3HG2 ILE A 382       9.843   3.078  18.624  1.00 38.44           H  
ATOM   3692 1HD1 ILE A 382      12.718   4.659  21.401  1.00 38.44           H  
ATOM   3693 2HD1 ILE A 382      12.400   5.978  20.248  1.00 38.44           H  
ATOM   3694 3HD1 ILE A 382      11.058   4.974  20.847  1.00 38.44           H  
ATOM   3695  N   ILE A 383      10.927   4.784  15.142  1.00 38.44           N  
ATOM   3696  CA  ILE A 383      10.051   4.917  13.984  1.00 38.44           C  
ATOM   3697  C   ILE A 383      10.609   4.133  12.803  1.00 38.44           C  
ATOM   3698  O   ILE A 383       9.856   3.718  11.913  1.00 38.44           O  
ATOM   3699  CB  ILE A 383       9.846   6.403  13.638  1.00 38.44           C  
ATOM   3700  CG1 ILE A 383       9.574   7.211  14.907  1.00 38.44           C  
ATOM   3701  CG2 ILE A 383       8.683   6.571  12.677  1.00 38.44           C  
ATOM   3702  CD1 ILE A 383       8.302   6.811  15.622  1.00 38.44           C  
ATOM   3703  H   ILE A 383      11.482   5.576  15.432  1.00 38.44           H  
ATOM   3704  HA  ILE A 383       9.085   4.478  14.229  1.00 38.44           H  
ATOM   3705  HB  ILE A 383      10.749   6.796  13.172  1.00 38.44           H  
ATOM   3706 1HG1 ILE A 383      10.407   7.093  15.599  1.00 38.44           H  
ATOM   3707 2HG1 ILE A 383       9.506   8.270  14.657  1.00 38.44           H  
ATOM   3708 1HG2 ILE A 383       8.553   7.628  12.445  1.00 38.44           H  
ATOM   3709 2HG2 ILE A 383       8.887   6.020  11.760  1.00 38.44           H  
ATOM   3710 3HG2 ILE A 383       7.773   6.186  13.137  1.00 38.44           H  
ATOM   3711 1HD1 ILE A 383       8.176   7.428  16.512  1.00 38.44           H  
ATOM   3712 2HD1 ILE A 383       7.450   6.955  14.957  1.00 38.44           H  
ATOM   3713 3HD1 ILE A 383       8.363   5.763  15.913  1.00 38.44           H  
ATOM   3714  N   GLN A 384      11.925   3.912  12.772  1.00 38.44           N  
ATOM   3715  CA  GLN A 384      12.511   3.046  11.755  1.00 38.44           C  
ATOM   3716  C   GLN A 384      11.995   1.622  11.897  1.00 38.44           C  
ATOM   3717  O   GLN A 384      11.355   1.082  10.987  1.00 38.44           O  
ATOM   3718  CB  GLN A 384      14.037   3.072  11.855  1.00 38.44           C  
ATOM   3719  CG  GLN A 384      14.705   4.091  10.959  1.00 38.44           C  
ATOM   3720  CD  GLN A 384      16.217   4.001  10.990  1.00 38.44           C  
ATOM   3721  OE1 GLN A 384      16.783   3.094  11.596  1.00 38.44           O  
ATOM   3722  NE2 GLN A 384      16.879   4.948  10.336  1.00 38.44           N  
ATOM   3723  H   GLN A 384      12.528   4.345  13.456  1.00 38.44           H  
ATOM   3724  HA  GLN A 384      12.217   3.417  10.773  1.00 38.44           H  
ATOM   3725 1HB  GLN A 384      14.331   3.287  12.882  1.00 38.44           H  
ATOM   3726 2HB  GLN A 384      14.435   2.090  11.599  1.00 38.44           H  
ATOM   3727 1HG  GLN A 384      14.378   3.927   9.932  1.00 38.44           H  
ATOM   3728 2HG  GLN A 384      14.419   5.090  11.287  1.00 38.44           H  
ATOM   3729 1HE2 GLN A 384      17.880   4.940  10.321  1.00 38.44           H  
ATOM   3730 2HE2 GLN A 384      16.378   5.669   9.858  1.00 38.44           H  
ATOM   3731  N   ARG A 385      12.254   1.001  13.050  1.00 38.44           N  
ATOM   3732  CA  ARG A 385      11.831  -0.378  13.265  1.00 38.44           C  
ATOM   3733  C   ARG A 385      10.314  -0.506  13.288  1.00 38.44           C  
ATOM   3734  O   ARG A 385       9.781  -1.571  12.961  1.00 38.44           O  
ATOM   3735  CB  ARG A 385      12.434  -0.915  14.562  1.00 38.44           C  
ATOM   3736  CG  ARG A 385      13.954  -0.940  14.564  1.00 38.44           C  
ATOM   3737  CD  ARG A 385      14.505  -1.242  15.946  1.00 38.44           C  
ATOM   3738  NE  ARG A 385      15.933  -0.953  16.035  1.00 38.44           N  
ATOM   3739  CZ  ARG A 385      16.627  -0.953  17.168  1.00 38.44           C  
ATOM   3740  NH1 ARG A 385      16.026  -1.228  18.317  1.00 38.44           N  
ATOM   3741  NH2 ARG A 385      17.924  -0.679  17.152  1.00 38.44           N  
ATOM   3742  H   ARG A 385      12.748   1.485  13.786  1.00 38.44           H  
ATOM   3743  HA  ARG A 385      12.190  -0.984  12.432  1.00 38.44           H  
ATOM   3744 1HB  ARG A 385      12.102  -0.302  15.398  1.00 38.44           H  
ATOM   3745 2HB  ARG A 385      12.076  -1.930  14.737  1.00 38.44           H  
ATOM   3746 1HG  ARG A 385      14.306  -1.710  13.877  1.00 38.44           H  
ATOM   3747 2HG  ARG A 385      14.334   0.031  14.246  1.00 38.44           H  
ATOM   3748 1HD  ARG A 385      13.986  -0.633  16.685  1.00 38.44           H  
ATOM   3749 2HD  ARG A 385      14.355  -2.296  16.175  1.00 38.44           H  
ATOM   3750  HE  ARG A 385      16.424  -0.739  15.177  1.00 38.44           H  
ATOM   3751 1HH1 ARG A 385      15.038  -1.438  18.333  1.00 38.44           H  
ATOM   3752 2HH1 ARG A 385      16.556  -1.227  19.177  1.00 38.44           H  
ATOM   3753 1HH2 ARG A 385      18.386  -0.470  16.277  1.00 38.44           H  
ATOM   3754 2HH2 ARG A 385      18.450  -0.679  18.013  1.00 38.44           H  
ATOM   3755  N   MET A 386       9.603   0.558  13.672  1.00 38.44           N  
ATOM   3756  CA  MET A 386       8.147   0.535  13.578  1.00 38.44           C  
ATOM   3757  C   MET A 386       7.698   0.495  12.124  1.00 38.44           C  
ATOM   3758  O   MET A 386       6.790  -0.265  11.769  1.00 38.44           O  
ATOM   3759  CB  MET A 386       7.551   1.747  14.292  1.00 38.44           C  
ATOM   3760  CG  MET A 386       6.033   1.755  14.343  1.00 38.44           C  
ATOM   3761  SD  MET A 386       5.376   3.242  15.122  1.00 38.44           S  
ATOM   3762  CE  MET A 386       5.848   4.486  13.923  1.00 38.44           C  
ATOM   3763  H   MET A 386      10.060   1.385  14.029  1.00 38.44           H  
ATOM   3764  HA  MET A 386       7.783  -0.371  14.063  1.00 38.44           H  
ATOM   3765 1HB  MET A 386       7.922   1.785  15.315  1.00 38.44           H  
ATOM   3766 2HB  MET A 386       7.876   2.660  13.792  1.00 38.44           H  
ATOM   3767 1HG  MET A 386       5.635   1.690  13.331  1.00 38.44           H  
ATOM   3768 2HG  MET A 386       5.683   0.888  14.903  1.00 38.44           H  
ATOM   3769 1HE  MET A 386       5.511   5.465  14.263  1.00 38.44           H  
ATOM   3770 2HE  MET A 386       6.933   4.493  13.813  1.00 38.44           H  
ATOM   3771 3HE  MET A 386       5.388   4.258  12.961  1.00 38.44           H  
ATOM   3772  N   HIS A 387       8.321   1.310  11.270  1.00 38.44           N  
ATOM   3773  CA  HIS A 387       8.030   1.243   9.843  1.00 38.44           C  
ATOM   3774  C   HIS A 387       8.614  -0.014   9.212  1.00 38.44           C  
ATOM   3775  O   HIS A 387       8.011  -0.579   8.293  1.00 38.44           O  
ATOM   3776  CB  HIS A 387       8.559   2.493   9.142  1.00 38.44           C  
ATOM   3777  CG  HIS A 387       7.787   3.735   9.456  1.00 38.44           C  
ATOM   3778  ND1 HIS A 387       8.263   4.998   9.177  1.00 38.44           N  
ATOM   3779  CD2 HIS A 387       6.568   3.909  10.020  1.00 38.44           C  
ATOM   3780  CE1 HIS A 387       7.372   5.896   9.558  1.00 38.44           C  
ATOM   3781  NE2 HIS A 387       6.335   5.262  10.073  1.00 38.44           N  
ATOM   3782  H   HIS A 387       8.999   1.980  11.603  1.00 38.44           H  
ATOM   3783  HA  HIS A 387       6.952   1.196   9.693  1.00 38.44           H  
ATOM   3784 1HB  HIS A 387       9.599   2.658   9.427  1.00 38.44           H  
ATOM   3785 2HB  HIS A 387       8.536   2.342   8.063  1.00 38.44           H  
ATOM   3786  HD1 HIS A 387       9.107   5.217   8.687  1.00 38.44           H  
ATOM   3787  HD2 HIS A 387       5.822   3.211  10.401  1.00 38.44           H  
ATOM   3788  HE1 HIS A 387       7.564   6.960   9.422  1.00 38.44           H  
ATOM   3789  N   LEU A 388       9.779  -0.466   9.685  1.00 38.44           N  
ATOM   3790  CA  LEU A 388      10.324  -1.733   9.209  1.00 38.44           C  
ATOM   3791  C   LEU A 388       9.400  -2.892   9.560  1.00 38.44           C  
ATOM   3792  O   LEU A 388       9.160  -3.778   8.731  1.00 38.44           O  
ATOM   3793  CB  LEU A 388      11.719  -1.961   9.792  1.00 38.44           C  
ATOM   3794  CG  LEU A 388      12.858  -1.097   9.245  1.00 38.44           C  
ATOM   3795  CD1 LEU A 388      14.115  -1.268  10.079  1.00 38.44           C  
ATOM   3796  CD2 LEU A 388      13.135  -1.438   7.793  1.00 38.44           C  
ATOM   3797  H   LEU A 388      10.293   0.063  10.375  1.00 38.44           H  
ATOM   3798  HA  LEU A 388      10.401  -1.690   8.123  1.00 38.44           H  
ATOM   3799 1HB  LEU A 388      11.679  -1.788  10.866  1.00 38.44           H  
ATOM   3800 2HB  LEU A 388      12.001  -3.000   9.623  1.00 38.44           H  
ATOM   3801  HG  LEU A 388      12.582  -0.045   9.314  1.00 38.44           H  
ATOM   3802 1HD1 LEU A 388      14.910  -0.644   9.671  1.00 38.44           H  
ATOM   3803 2HD1 LEU A 388      13.913  -0.970  11.108  1.00 38.44           H  
ATOM   3804 3HD1 LEU A 388      14.426  -2.312  10.058  1.00 38.44           H  
ATOM   3805 1HD2 LEU A 388      13.947  -0.813   7.421  1.00 38.44           H  
ATOM   3806 2HD2 LEU A 388      13.419  -2.488   7.713  1.00 38.44           H  
ATOM   3807 3HD2 LEU A 388      12.238  -1.259   7.200  1.00 38.44           H  
ATOM   3808  N   ARG A 389       8.870  -2.903  10.786  1.00 38.44           N  
ATOM   3809  CA  ARG A 389       7.878  -3.906  11.155  1.00 38.44           C  
ATOM   3810  C   ARG A 389       6.590  -3.730  10.362  1.00 38.44           C  
ATOM   3811  O   ARG A 389       5.880  -4.710  10.107  1.00 38.44           O  
ATOM   3812  CB  ARG A 389       7.594  -3.835  12.656  1.00 38.44           C  
ATOM   3813  CG  ARG A 389       6.724  -4.960  13.194  1.00 38.44           C  
ATOM   3814  CD  ARG A 389       7.453  -6.290  13.146  1.00 38.44           C  
ATOM   3815  NE  ARG A 389       6.740  -7.330  13.880  1.00 38.44           N  
ATOM   3816  CZ  ARG A 389       5.798  -8.103  13.350  1.00 38.44           C  
ATOM   3817  NH1 ARG A 389       5.451  -7.952  12.080  1.00 38.44           N  
ATOM   3818  NH2 ARG A 389       5.201  -9.027  14.091  1.00 38.44           N  
ATOM   3819  H   ARG A 389       9.152  -2.215  11.470  1.00 38.44           H  
ATOM   3820  HA  ARG A 389       8.279  -4.892  10.918  1.00 38.44           H  
ATOM   3821 1HB  ARG A 389       8.534  -3.853  13.205  1.00 38.44           H  
ATOM   3822 2HB  ARG A 389       7.097  -2.893  12.888  1.00 38.44           H  
ATOM   3823 1HG  ARG A 389       6.455  -4.749  14.229  1.00 38.44           H  
ATOM   3824 2HG  ARG A 389       5.818  -5.039  12.592  1.00 38.44           H  
ATOM   3825 1HD  ARG A 389       7.553  -6.613  12.110  1.00 38.44           H  
ATOM   3826 2HD  ARG A 389       8.442  -6.179  13.589  1.00 38.44           H  
ATOM   3827  HE  ARG A 389       6.981  -7.468  14.853  1.00 38.44           H  
ATOM   3828 1HH1 ARG A 389       5.903  -7.248  11.513  1.00 38.44           H  
ATOM   3829 2HH1 ARG A 389       4.735  -8.540  11.679  1.00 38.44           H  
ATOM   3830 1HH2 ARG A 389       5.462  -9.144  15.060  1.00 38.44           H  
ATOM   3831 2HH2 ARG A 389       4.486  -9.613  13.687  1.00 38.44           H  
ATOM   3832  N   GLN A 390       6.273  -2.495   9.965  1.00 38.44           N  
ATOM   3833  CA  GLN A 390       5.075  -2.257   9.168  1.00 38.44           C  
ATOM   3834  C   GLN A 390       5.185  -2.913   7.796  1.00 38.44           C  
ATOM   3835  O   GLN A 390       4.207  -3.475   7.290  1.00 38.44           O  
ATOM   3836  CB  GLN A 390       4.831  -0.755   9.027  1.00 38.44           C  
ATOM   3837  CG  GLN A 390       3.656  -0.396   8.133  1.00 38.44           C  
ATOM   3838  CD  GLN A 390       3.543   1.095   7.893  1.00 38.44           C  
ATOM   3839  OE1 GLN A 390       4.316   1.884   8.437  1.00 38.44           O  
ATOM   3840  NE2 GLN A 390       2.580   1.490   7.069  1.00 38.44           N  
ATOM   3841  H   GLN A 390       6.862  -1.713  10.214  1.00 38.44           H  
ATOM   3842  HA  GLN A 390       4.224  -2.706   9.680  1.00 38.44           H  
ATOM   3843 1HB  GLN A 390       4.650  -0.322  10.011  1.00 38.44           H  
ATOM   3844 2HB  GLN A 390       5.722  -0.278   8.619  1.00 38.44           H  
ATOM   3845 1HG  GLN A 390       3.783  -0.888   7.169  1.00 38.44           H  
ATOM   3846 2HG  GLN A 390       2.735  -0.736   8.607  1.00 38.44           H  
ATOM   3847 1HE2 GLN A 390       2.457   2.464   6.872  1.00 38.44           H  
ATOM   3848 2HE2 GLN A 390       1.977   0.815   6.644  1.00 38.44           H  
ATOM   3849  N   TYR A 391       6.367  -2.858   7.183  1.00 38.44           N  
ATOM   3850  CA  TYR A 391       6.597  -3.440   5.868  1.00 38.44           C  
ATOM   3851  C   TYR A 391       7.192  -4.842   5.945  1.00 38.44           C  
ATOM   3852  O   TYR A 391       7.670  -5.357   4.927  1.00 38.44           O  
ATOM   3853  CB  TYR A 391       7.513  -2.534   5.041  1.00 38.44           C  
ATOM   3854  CG  TYR A 391       7.176  -1.062   5.117  1.00 38.44           C  
ATOM   3855  CD1 TYR A 391       5.859  -0.624   5.074  1.00 38.44           C  
ATOM   3856  CD2 TYR A 391       8.178  -0.109   5.238  1.00 38.44           C  
ATOM   3857  CE1 TYR A 391       5.552   0.720   5.147  1.00 38.44           C  
ATOM   3858  CE2 TYR A 391       7.881   1.236   5.314  1.00 38.44           C  
ATOM   3859  CZ  TYR A 391       6.567   1.646   5.266  1.00 38.44           C  
ATOM   3860  OH  TYR A 391       6.270   2.987   5.339  1.00 38.44           O  
ATOM   3861  H   TYR A 391       7.129  -2.393   7.655  1.00 38.44           H  
ATOM   3862  HA  TYR A 391       5.638  -3.530   5.357  1.00 38.44           H  
ATOM   3863 1HB  TYR A 391       8.544  -2.657   5.374  1.00 38.44           H  
ATOM   3864 2HB  TYR A 391       7.470  -2.832   3.994  1.00 38.44           H  
ATOM   3865  HD1 TYR A 391       5.047  -1.346   4.981  1.00 38.44           H  
ATOM   3866  HD2 TYR A 391       9.223  -0.418   5.274  1.00 38.44           H  
ATOM   3867  HE1 TYR A 391       4.512   1.044   5.112  1.00 38.44           H  
ATOM   3868  HE2 TYR A 391       8.684   1.967   5.411  1.00 38.44           H  
ATOM   3869  HH  TYR A 391       7.084   3.490   5.420  1.00 38.44           H  
ATOM   3870  N   GLU A 392       7.176  -5.461   7.128  1.00 38.44           N  
ATOM   3871  CA  GLU A 392       7.723  -6.802   7.345  1.00 38.44           C  
ATOM   3872  C   GLU A 392       9.207  -6.878   6.994  1.00 38.44           C  
ATOM   3873  O   GLU A 392       9.712  -7.933   6.603  1.00 38.44           O  
ATOM   3874  CB  GLU A 392       6.934  -7.861   6.567  1.00 38.44           C  
ATOM   3875  CG  GLU A 392       5.447  -7.889   6.888  1.00 38.44           C  
ATOM   3876  CD  GLU A 392       5.141  -8.537   8.227  1.00 38.44           C  
ATOM   3877  OE1 GLU A 392       6.075  -9.062   8.869  1.00 38.44           O  
ATOM   3878  OE2 GLU A 392       3.962  -8.519   8.639  1.00 38.44           O  
ATOM   3879  H   GLU A 392       6.762  -4.967   7.905  1.00 38.44           H  
ATOM   3880  HA  GLU A 392       7.652  -7.037   8.408  1.00 38.44           H  
ATOM   3881 1HB  GLU A 392       7.045  -7.684   5.497  1.00 38.44           H  
ATOM   3882 2HB  GLU A 392       7.343  -8.849   6.779  1.00 38.44           H  
ATOM   3883 1HG  GLU A 392       5.069  -6.867   6.898  1.00 38.44           H  
ATOM   3884 2HG  GLU A 392       4.926  -8.432   6.100  1.00 38.44           H  
ATOM   3885  N   LEU A 393       9.917  -5.760   7.132  1.00 38.44           N  
ATOM   3886  CA  LEU A 393      11.347  -5.701   6.864  1.00 38.44           C  
ATOM   3887  C   LEU A 393      12.193  -5.934   8.108  1.00 38.44           C  
ATOM   3888  O   LEU A 393      13.423  -5.875   8.023  1.00 38.44           O  
ATOM   3889  CB  LEU A 393      11.708  -4.351   6.241  1.00 38.44           C  
ATOM   3890  CG  LEU A 393      10.906  -3.939   5.007  1.00 38.44           C  
ATOM   3891  CD1 LEU A 393      11.088  -2.458   4.726  1.00 38.44           C  
ATOM   3892  CD2 LEU A 393      11.313  -4.771   3.802  1.00 38.44           C  
ATOM   3893  H   LEU A 393       9.438  -4.924   7.435  1.00 38.44           H  
ATOM   3894  HA  LEU A 393      11.600  -6.493   6.160  1.00 38.44           H  
ATOM   3895 1HB  LEU A 393      11.572  -3.574   6.992  1.00 38.44           H  
ATOM   3896 2HB  LEU A 393      12.759  -4.370   5.955  1.00 38.44           H  
ATOM   3897  HG  LEU A 393       9.843  -4.090   5.197  1.00 38.44           H  
ATOM   3898 1HD1 LEU A 393      10.510  -2.181   3.844  1.00 38.44           H  
ATOM   3899 2HD1 LEU A 393      10.741  -1.880   5.582  1.00 38.44           H  
ATOM   3900 3HD1 LEU A 393      12.142  -2.248   4.549  1.00 38.44           H  
ATOM   3901 1HD2 LEU A 393      10.730  -4.463   2.933  1.00 38.44           H  
ATOM   3902 2HD2 LEU A 393      12.374  -4.622   3.598  1.00 38.44           H  
ATOM   3903 3HD2 LEU A 393      11.127  -5.825   4.008  1.00 38.44           H  
ATOM   3904  N   LEU A 394      11.571  -6.192   9.254  1.00 38.44           N  
ATOM   3905  CA  LEU A 394      12.306  -6.426  10.492  1.00 38.44           C  
ATOM   3906  C   LEU A 394      11.393  -7.046  11.544  1.00 38.44           C  
ATOM   3907  O   LEU A 394      10.186  -6.811  11.547  1.00 38.44           O  
ATOM   3908  OXT LEU A 394      11.839  -7.797  12.412  1.00 38.44           O  
ATOM   3909  CB  LEU A 394      12.924  -5.115  11.002  1.00 38.44           C  
ATOM   3910  CG  LEU A 394      13.494  -5.001  12.418  1.00 38.44           C  
ATOM   3911  CD1 LEU A 394      14.652  -4.025  12.424  1.00 38.44           C  
ATOM   3912  CD2 LEU A 394      12.429  -4.521  13.384  1.00 38.44           C  
ATOM   3913  H   LEU A 394      10.562  -6.227   9.267  1.00 38.44           H  
ATOM   3914  HA  LEU A 394      13.108  -7.135  10.289  1.00 38.44           H  
ATOM   3915 1HB  LEU A 394      13.752  -4.844  10.349  1.00 38.44           H  
ATOM   3916 2HB  LEU A 394      12.170  -4.330  10.944  1.00 38.44           H  
ATOM   3917  HG  LEU A 394      13.854  -5.977  12.745  1.00 38.44           H  
ATOM   3918 1HD1 LEU A 394      15.056  -3.946  13.433  1.00 38.44           H  
ATOM   3919 2HD1 LEU A 394      15.431  -4.380  11.749  1.00 38.44           H  
ATOM   3920 3HD1 LEU A 394      14.304  -3.046  12.095  1.00 38.44           H  
ATOM   3921 1HD2 LEU A 394      12.853  -4.447  14.386  1.00 38.44           H  
ATOM   3922 2HD2 LEU A 394      12.067  -3.542  13.070  1.00 38.44           H  
ATOM   3923 3HD2 LEU A 394      11.600  -5.229  13.392  1.00 38.44           H  
TER                                                                             
ATOM   3925  N   GLY B   1      -4.673  -2.682  73.844  1.00 38.44           N  
ATOM   3926  CA  GLY B   1      -3.553  -3.489  73.396  1.00 38.44           C  
ATOM   3927  C   GLY B   1      -3.540  -3.712  71.896  1.00 38.44           C  
ATOM   3928  O   GLY B   1      -4.501  -4.238  71.334  1.00 38.44           O  
ATOM   3929 1H   GLY B   1      -4.628  -2.570  74.837  1.00 38.44           H  
ATOM   3930 2H   GLY B   1      -4.634  -1.784  73.406  1.00 38.44           H  
ATOM   3931 3H   GLY B   1      -5.530  -3.135  73.599  1.00 38.44           H  
ATOM   3932 1HA  GLY B   1      -2.619  -3.007  73.685  1.00 38.44           H  
ATOM   3933 2HA  GLY B   1      -3.582  -4.458  73.892  1.00 38.44           H  
ATOM   3934  N   SER B   2      -2.438  -3.322  71.257  1.00 38.44           N  
ATOM   3935  CA  SER B   2      -2.260  -3.413  69.806  1.00 38.44           C  
ATOM   3936  C   SER B   2      -3.445  -2.775  69.074  1.00 38.44           C  
ATOM   3937  O   SER B   2      -4.235  -3.436  68.402  1.00 38.44           O  
ATOM   3938  CB  SER B   2      -2.051  -4.866  69.357  1.00 38.44           C  
ATOM   3939  OG  SER B   2      -3.007  -5.747  69.919  1.00 38.44           O  
ATOM   3940  H   SER B   2      -1.691  -2.944  71.822  1.00 38.44           H  
ATOM   3941  HA  SER B   2      -1.374  -2.840  69.529  1.00 38.44           H  
ATOM   3942 1HB  SER B   2      -2.113  -4.924  68.271  1.00 38.44           H  
ATOM   3943 2HB  SER B   2      -1.054  -5.196  69.646  1.00 38.44           H  
ATOM   3944  HG  SER B   2      -3.864  -5.434  69.620  1.00 38.44           H  
ATOM   3945  N   GLU B   3      -3.544  -1.452  69.242  1.00 38.44           N  
ATOM   3946  CA  GLU B   3      -4.651  -0.706  68.650  1.00 38.44           C  
ATOM   3947  C   GLU B   3      -4.712  -0.883  67.139  1.00 38.44           C  
ATOM   3948  O   GLU B   3      -5.804  -0.884  66.560  1.00 38.44           O  
ATOM   3949  CB  GLU B   3      -4.535   0.777  69.006  1.00 38.44           C  
ATOM   3950  CG  GLU B   3      -5.831   1.579  68.875  1.00 38.44           C  
ATOM   3951  CD  GLU B   3      -7.024   0.954  69.587  1.00 38.44           C  
ATOM   3952  OE1 GLU B   3      -8.168   1.255  69.189  1.00 38.44           O  
ATOM   3953  OE2 GLU B   3      -6.830   0.196  70.563  1.00 38.44           O  
ATOM   3954  H   GLU B   3      -2.850  -0.956  69.783  1.00 38.44           H  
ATOM   3955  HA  GLU B   3      -5.586  -1.094  69.056  1.00 38.44           H  
ATOM   3956 1HB  GLU B   3      -4.190   0.878  70.035  1.00 38.44           H  
ATOM   3957 2HB  GLU B   3      -3.792   1.248  68.363  1.00 38.44           H  
ATOM   3958 1HG  GLU B   3      -5.673   2.575  69.287  1.00 38.44           H  
ATOM   3959 2HG  GLU B   3      -6.074   1.687  67.819  1.00 38.44           H  
ATOM   3960  N   LEU B   4      -3.560  -1.051  66.485  1.00 38.44           N  
ATOM   3961  CA  LEU B   4      -3.557  -1.302  65.048  1.00 38.44           C  
ATOM   3962  C   LEU B   4      -4.234  -2.630  64.731  1.00 38.44           C  
ATOM   3963  O   LEU B   4      -5.187  -2.684  63.944  1.00 38.44           O  
ATOM   3964  CB  LEU B   4      -2.121  -1.279  64.519  1.00 38.44           C  
ATOM   3965  CG  LEU B   4      -1.860  -1.642  63.053  1.00 38.44           C  
ATOM   3966  CD1 LEU B   4      -2.845  -0.944  62.123  1.00 38.44           C  
ATOM   3967  CD2 LEU B   4      -0.425  -1.313  62.663  1.00 38.44           C  
ATOM   3968  H   LEU B   4      -2.680  -1.006  66.978  1.00 38.44           H  
ATOM   3969  HA  LEU B   4      -4.127  -0.513  64.558  1.00 38.44           H  
ATOM   3970 1HB  LEU B   4      -1.717  -0.277  64.654  1.00 38.44           H  
ATOM   3971 2HB  LEU B   4      -1.522  -1.972  65.109  1.00 38.44           H  
ATOM   3972  HG  LEU B   4      -2.028  -2.709  62.907  1.00 38.44           H  
ATOM   3973 1HD1 LEU B   4      -2.632  -1.224  61.091  1.00 38.44           H  
ATOM   3974 2HD1 LEU B   4      -3.861  -1.245  62.377  1.00 38.44           H  
ATOM   3975 3HD1 LEU B   4      -2.747   0.135  62.234  1.00 38.44           H  
ATOM   3976 1HD2 LEU B   4      -0.261  -1.580  61.618  1.00 38.44           H  
ATOM   3977 2HD2 LEU B   4      -0.247  -0.246  62.797  1.00 38.44           H  
ATOM   3978 3HD2 LEU B   4       0.262  -1.878  63.293  1.00 38.44           H  
ATOM   3979  N   ASP B   5      -3.764  -3.714  65.353  1.00 38.44           N  
ATOM   3980  CA  ASP B   5      -4.377  -5.019  65.129  1.00 38.44           C  
ATOM   3981  C   ASP B   5      -5.797  -5.075  65.679  1.00 38.44           C  
ATOM   3982  O   ASP B   5      -6.648  -5.777  65.121  1.00 38.44           O  
ATOM   3983  CB  ASP B   5      -3.521  -6.119  65.758  1.00 38.44           C  
ATOM   3984  CG  ASP B   5      -2.053  -5.988  65.407  1.00 38.44           C  
ATOM   3985  OD1 ASP B   5      -1.747  -5.505  64.297  1.00 38.44           O  
ATOM   3986  OD2 ASP B   5      -1.205  -6.371  66.240  1.00 38.44           O  
ATOM   3987  H   ASP B   5      -2.979  -3.641  65.985  1.00 38.44           H  
ATOM   3988  HA  ASP B   5      -4.438  -5.193  64.054  1.00 38.44           H  
ATOM   3989 1HB  ASP B   5      -3.627  -6.087  66.843  1.00 38.44           H  
ATOM   3990 2HB  ASP B   5      -3.877  -7.094  65.423  1.00 38.44           H  
ATOM   3991  N   GLN B   6      -6.075  -4.342  66.759  1.00 38.44           N  
ATOM   3992  CA  GLN B   6      -7.429  -4.313  67.302  1.00 38.44           C  
ATOM   3993  C   GLN B   6      -8.399  -3.689  66.307  1.00 38.44           C  
ATOM   3994  O   GLN B   6      -9.478  -4.234  66.045  1.00 38.44           O  
ATOM   3995  CB  GLN B   6      -7.447  -3.550  68.628  1.00 38.44           C  
ATOM   3996  CG  GLN B   6      -8.444  -4.081  69.649  1.00 38.44           C  
ATOM   3997  CD  GLN B   6      -9.885  -3.881  69.222  1.00 38.44           C  
ATOM   3998  OE1 GLN B   6     -10.243  -2.840  68.672  1.00 38.44           O  
ATOM   3999  NE2 GLN B   6     -10.721  -4.881  69.477  1.00 38.44           N  
ATOM   4000  H   GLN B   6      -5.352  -3.801  67.211  1.00 38.44           H  
ATOM   4001  HA  GLN B   6      -7.752  -5.338  67.482  1.00 38.44           H  
ATOM   4002 1HB  GLN B   6      -6.456  -3.584  69.081  1.00 38.44           H  
ATOM   4003 2HB  GLN B   6      -7.686  -2.503  68.442  1.00 38.44           H  
ATOM   4004 1HG  GLN B   6      -8.276  -5.150  69.784  1.00 38.44           H  
ATOM   4005 2HG  GLN B   6      -8.295  -3.557  70.593  1.00 38.44           H  
ATOM   4006 1HE2 GLN B   6     -11.685  -4.806  69.218  1.00 38.44           H  
ATOM   4007 2HE2 GLN B   6     -10.388  -5.709  69.928  1.00 38.44           H  
ATOM   4008  N   LEU B   7      -8.027  -2.542  65.736  1.00 38.44           N  
ATOM   4009  CA  LEU B   7      -8.871  -1.921  64.723  1.00 38.44           C  
ATOM   4010  C   LEU B   7      -8.941  -2.766  63.458  1.00 38.44           C  
ATOM   4011  O   LEU B   7      -9.980  -2.789  62.791  1.00 38.44           O  
ATOM   4012  CB  LEU B   7      -8.363  -0.515  64.406  1.00 38.44           C  
ATOM   4013  CG  LEU B   7      -8.741   0.566  65.420  1.00 38.44           C  
ATOM   4014  CD1 LEU B   7      -7.725   1.697  65.408  1.00 38.44           C  
ATOM   4015  CD2 LEU B   7     -10.141   1.092  65.145  1.00 38.44           C  
ATOM   4016  H   LEU B   7      -7.161  -2.093  65.998  1.00 38.44           H  
ATOM   4017  HA  LEU B   7      -9.885  -1.848  65.115  1.00 38.44           H  
ATOM   4018 1HB  LEU B   7      -7.277  -0.545  64.341  1.00 38.44           H  
ATOM   4019 2HB  LEU B   7      -8.757  -0.214  63.435  1.00 38.44           H  
ATOM   4020  HG  LEU B   7      -8.713   0.147  66.426  1.00 38.44           H  
ATOM   4021 1HD1 LEU B   7      -8.014   2.454  66.137  1.00 38.44           H  
ATOM   4022 2HD1 LEU B   7      -6.741   1.305  65.665  1.00 38.44           H  
ATOM   4023 3HD1 LEU B   7      -7.691   2.144  64.415  1.00 38.44           H  
ATOM   4024 1HD2 LEU B   7     -10.392   1.860  65.878  1.00 38.44           H  
ATOM   4025 2HD2 LEU B   7     -10.179   1.520  64.143  1.00 38.44           H  
ATOM   4026 3HD2 LEU B   7     -10.858   0.274  65.217  1.00 38.44           H  
ATOM   4027  N   ARG B   8      -7.863  -3.481  63.123  1.00 38.44           N  
ATOM   4028  CA  ARG B   8      -7.899  -4.361  61.958  1.00 38.44           C  
ATOM   4029  C   ARG B   8      -8.898  -5.496  62.154  1.00 38.44           C  
ATOM   4030  O   ARG B   8      -9.690  -5.799  61.254  1.00 38.44           O  
ATOM   4031  CB  ARG B   8      -6.502  -4.914  61.676  1.00 38.44           C  
ATOM   4032  CG  ARG B   8      -5.574  -3.931  60.977  1.00 38.44           C  
ATOM   4033  CD  ARG B   8      -4.950  -4.545  59.736  1.00 38.44           C  
ATOM   4034  NE  ARG B   8      -4.287  -5.815  60.021  1.00 38.44           N  
ATOM   4035  CZ  ARG B   8      -3.027  -5.925  60.428  1.00 38.44           C  
ATOM   4036  NH1 ARG B   8      -2.286  -4.839  60.597  1.00 38.44           N  
ATOM   4037  NH2 ARG B   8      -2.507  -7.122  60.665  1.00 38.44           N  
ATOM   4038  H   ARG B   8      -7.015  -3.422  63.669  1.00 38.44           H  
ATOM   4039  HA  ARG B   8      -8.229  -3.780  61.096  1.00 38.44           H  
ATOM   4040 1HB  ARG B   8      -6.033  -5.212  62.613  1.00 38.44           H  
ATOM   4041 2HB  ARG B   8      -6.582  -5.804  61.052  1.00 38.44           H  
ATOM   4042 1HG  ARG B   8      -6.138  -3.047  60.679  1.00 38.44           H  
ATOM   4043 2HG  ARG B   8      -4.774  -3.639  61.658  1.00 38.44           H  
ATOM   4044 1HD  ARG B   8      -5.725  -4.728  58.992  1.00 38.44           H  
ATOM   4045 2HD  ARG B   8      -4.208  -3.861  59.326  1.00 38.44           H  
ATOM   4046  HE  ARG B   8      -4.824  -6.663  59.900  1.00 38.44           H  
ATOM   4047 1HH1 ARG B   8      -2.679  -3.926  60.416  1.00 38.44           H  
ATOM   4048 2HH1 ARG B   8      -1.329  -4.924  60.906  1.00 38.44           H  
ATOM   4049 1HH2 ARG B   8      -3.070  -7.952  60.536  1.00 38.44           H  
ATOM   4050 2HH2 ARG B   8      -1.550  -7.204  60.974  1.00 38.44           H  
ATOM   4051  N   GLN B   9      -8.895  -6.123  63.334  1.00 38.44           N  
ATOM   4052  CA  GLN B   9      -9.842  -7.206  63.584  1.00 38.44           C  
ATOM   4053  C   GLN B   9     -11.264  -6.680  63.739  1.00 38.44           C  
ATOM   4054  O   GLN B   9     -12.221  -7.373  63.377  1.00 38.44           O  
ATOM   4055  CB  GLN B   9      -9.427  -8.010  64.820  1.00 38.44           C  
ATOM   4056  CG  GLN B   9      -9.687  -7.326  66.151  1.00 38.44           C  
ATOM   4057  CD  GLN B   9      -9.643  -8.288  67.321  1.00 38.44           C  
ATOM   4058  OE1 GLN B   9     -10.140  -9.411  67.236  1.00 38.44           O  
ATOM   4059  NE2 GLN B   9      -9.044  -7.851  68.423  1.00 38.44           N  
ATOM   4060  H   GLN B   9      -8.245  -5.860  64.061  1.00 38.44           H  
ATOM   4061  HA  GLN B   9      -9.842  -7.871  62.721  1.00 38.44           H  
ATOM   4062 1HB  GLN B   9      -9.959  -8.961  64.831  1.00 38.44           H  
ATOM   4063 2HB  GLN B   9      -8.361  -8.232  64.769  1.00 38.44           H  
ATOM   4064 1HG  GLN B   9      -8.926  -6.563  66.310  1.00 38.44           H  
ATOM   4065 2HG  GLN B   9     -10.676  -6.868  66.125  1.00 38.44           H  
ATOM   4066 1HE2 GLN B   9      -8.984  -8.442  69.229  1.00 38.44           H  
ATOM   4067 2HE2 GLN B   9      -8.652  -6.931  68.449  1.00 38.44           H  
ATOM   4068  N   GLU B  10     -11.425  -5.459  64.257  1.00 38.44           N  
ATOM   4069  CA  GLU B  10     -12.751  -4.852  64.303  1.00 38.44           C  
ATOM   4070  C   GLU B  10     -13.281  -4.598  62.898  1.00 38.44           C  
ATOM   4071  O   GLU B  10     -14.455  -4.860  62.610  1.00 38.44           O  
ATOM   4072  CB  GLU B  10     -12.705  -3.554  65.108  1.00 38.44           C  
ATOM   4073  CG  GLU B  10     -14.051  -2.871  65.253  1.00 38.44           C  
ATOM   4074  CD  GLU B  10     -14.203  -2.160  66.583  1.00 38.44           C  
ATOM   4075  OE1 GLU B  10     -15.303  -2.225  67.170  1.00 38.44           O  
ATOM   4076  OE2 GLU B  10     -13.224  -1.534  67.039  1.00 38.44           O  
ATOM   4077  H   GLU B  10     -10.636  -4.945  64.621  1.00 38.44           H  
ATOM   4078  HA  GLU B  10     -13.433  -5.547  64.794  1.00 38.44           H  
ATOM   4079 1HB  GLU B  10     -12.320  -3.759  66.107  1.00 38.44           H  
ATOM   4080 2HB  GLU B  10     -12.020  -2.854  64.630  1.00 38.44           H  
ATOM   4081 1HG  GLU B  10     -14.167  -2.146  64.448  1.00 38.44           H  
ATOM   4082 2HG  GLU B  10     -14.838  -3.617  65.150  1.00 38.44           H  
ATOM   4083  N   ALA B  11     -12.425  -4.095  62.006  1.00 38.44           N  
ATOM   4084  CA  ALA B  11     -12.825  -3.921  60.615  1.00 38.44           C  
ATOM   4085  C   ALA B  11     -13.137  -5.261  59.964  1.00 38.44           C  
ATOM   4086  O   ALA B  11     -14.064  -5.363  59.155  1.00 38.44           O  
ATOM   4087  CB  ALA B  11     -11.731  -3.186  59.842  1.00 38.44           C  
ATOM   4088  H   ALA B  11     -11.492  -3.830  62.286  1.00 38.44           H  
ATOM   4089  HA  ALA B  11     -13.736  -3.323  60.597  1.00 38.44           H  
ATOM   4090 1HB  ALA B  11     -12.040  -3.061  58.804  1.00 38.44           H  
ATOM   4091 2HB  ALA B  11     -11.563  -2.207  60.291  1.00 38.44           H  
ATOM   4092 3HB  ALA B  11     -10.809  -3.764  59.879  1.00 38.44           H  
ATOM   4093  N   GLU B  12     -12.383  -6.305  60.315  1.00 38.44           N  
ATOM   4094  CA  GLU B  12     -12.646  -7.628  59.756  1.00 38.44           C  
ATOM   4095  C   GLU B  12     -14.003  -8.162  60.200  1.00 38.44           C  
ATOM   4096  O   GLU B  12     -14.771  -8.687  59.383  1.00 38.44           O  
ATOM   4097  CB  GLU B  12     -11.534  -8.598  60.153  1.00 38.44           C  
ATOM   4098  CG  GLU B  12     -10.380  -8.662  59.167  1.00 38.44           C  
ATOM   4099  CD  GLU B  12     -10.647  -9.618  58.021  1.00 38.44           C  
ATOM   4100  OE1 GLU B  12     -10.309 -10.813  58.150  1.00 38.44           O  
ATOM   4101  OE2 GLU B  12     -11.194  -9.174  56.990  1.00 38.44           O  
ATOM   4102  H   GLU B  12     -11.623  -6.190  60.971  1.00 38.44           H  
ATOM   4103  HA  GLU B  12     -12.669  -7.546  58.669  1.00 38.44           H  
ATOM   4104 1HB  GLU B  12     -11.130  -8.311  61.124  1.00 38.44           H  
ATOM   4105 2HB  GLU B  12     -11.946  -9.602  60.253  1.00 38.44           H  
ATOM   4106 1HG  GLU B  12     -10.204  -7.665  58.764  1.00 38.44           H  
ATOM   4107 2HG  GLU B  12      -9.481  -8.974  59.696  1.00 38.44           H  
ATOM   4108  N   GLN B  13     -14.317  -8.043  61.492  1.00 38.44           N  
ATOM   4109  CA  GLN B  13     -15.607  -8.535  61.967  1.00 38.44           C  
ATOM   4110  C   GLN B  13     -16.750  -7.687  61.422  1.00 38.44           C  
ATOM   4111  O   GLN B  13     -17.835  -8.209  61.144  1.00 38.44           O  
ATOM   4112  CB  GLN B  13     -15.640  -8.592  63.496  1.00 38.44           C  
ATOM   4113  CG  GLN B  13     -15.582  -7.256  64.206  1.00 38.44           C  
ATOM   4114  CD  GLN B  13     -16.246  -7.301  65.568  1.00 38.44           C  
ATOM   4115  OE1 GLN B  13     -16.746  -8.343  65.994  1.00 38.44           O  
ATOM   4116  NE2 GLN B  13     -16.261  -6.166  66.257  1.00 38.44           N  
ATOM   4117  H   GLN B  13     -13.680  -7.619  62.151  1.00 38.44           H  
ATOM   4118  HA  GLN B  13     -15.756  -9.543  61.581  1.00 38.44           H  
ATOM   4119 1HB  GLN B  13     -16.553  -9.089  63.822  1.00 38.44           H  
ATOM   4120 2HB  GLN B  13     -14.799  -9.184  63.856  1.00 38.44           H  
ATOM   4121 1HG  GLN B  13     -14.538  -6.973  64.342  1.00 38.44           H  
ATOM   4122 2HG  GLN B  13     -16.095  -6.511  63.598  1.00 38.44           H  
ATOM   4123 1HE2 GLN B  13     -16.686  -6.136  67.163  1.00 38.44           H  
ATOM   4124 2HE2 GLN B  13     -15.848  -5.341  65.871  1.00 38.44           H  
ATOM   4125  N   LEU B  14     -16.527  -6.381  61.236  1.00 38.44           N  
ATOM   4126  CA  LEU B  14     -17.546  -5.559  60.590  1.00 38.44           C  
ATOM   4127  C   LEU B  14     -17.743  -5.952  59.131  1.00 38.44           C  
ATOM   4128  O   LEU B  14     -18.874  -5.934  58.635  1.00 38.44           O  
ATOM   4129  CB  LEU B  14     -17.185  -4.078  60.692  1.00 38.44           C  
ATOM   4130  CG  LEU B  14     -17.397  -3.418  62.054  1.00 38.44           C  
ATOM   4131  CD1 LEU B  14     -17.154  -1.923  61.960  1.00 38.44           C  
ATOM   4132  CD2 LEU B  14     -18.794  -3.705  62.580  1.00 38.44           C  
ATOM   4133  H   LEU B  14     -15.664  -5.950  61.535  1.00 38.44           H  
ATOM   4134  HA  LEU B  14     -18.495  -5.721  61.100  1.00 38.44           H  
ATOM   4135 1HB  LEU B  14     -16.134  -3.958  60.434  1.00 38.44           H  
ATOM   4136 2HB  LEU B  14     -17.781  -3.524  59.967  1.00 38.44           H  
ATOM   4137  HG  LEU B  14     -16.667  -3.807  62.764  1.00 38.44           H  
ATOM   4138 1HD1 LEU B  14     -17.309  -1.467  62.938  1.00 38.44           H  
ATOM   4139 2HD1 LEU B  14     -16.130  -1.741  61.633  1.00 38.44           H  
ATOM   4140 3HD1 LEU B  14     -17.848  -1.486  61.243  1.00 38.44           H  
ATOM   4141 1HD2 LEU B  14     -18.923  -3.226  63.551  1.00 38.44           H  
ATOM   4142 2HD2 LEU B  14     -19.534  -3.313  61.881  1.00 38.44           H  
ATOM   4143 3HD2 LEU B  14     -18.929  -4.782  62.685  1.00 38.44           H  
ATOM   4144  N   LYS B  15     -16.664  -6.314  58.434  1.00 38.44           N  
ATOM   4145  CA  LYS B  15     -16.793  -6.787  57.060  1.00 38.44           C  
ATOM   4146  C   LYS B  15     -17.574  -8.092  57.005  1.00 38.44           C  
ATOM   4147  O   LYS B  15     -18.422  -8.279  56.126  1.00 38.44           O  
ATOM   4148  CB  LYS B  15     -15.409  -6.962  56.434  1.00 38.44           C  
ATOM   4149  CG  LYS B  15     -14.721  -5.656  56.076  1.00 38.44           C  
ATOM   4150  CD  LYS B  15     -13.278  -5.881  55.657  1.00 38.44           C  
ATOM   4151  CE  LYS B  15     -13.164  -6.045  54.155  1.00 38.44           C  
ATOM   4152  NZ  LYS B  15     -14.006  -5.052  53.432  1.00 38.44           N  
ATOM   4153  H   LYS B  15     -15.746  -6.264  58.853  1.00 38.44           H  
ATOM   4154  HA  LYS B  15     -17.347  -6.042  56.488  1.00 38.44           H  
ATOM   4155 1HB  LYS B  15     -14.763  -7.505  57.124  1.00 38.44           H  
ATOM   4156 2HB  LYS B  15     -15.493  -7.559  55.526  1.00 38.44           H  
ATOM   4157 1HG  LYS B  15     -15.255  -5.176  55.255  1.00 38.44           H  
ATOM   4158 2HG  LYS B  15     -14.738  -4.988  56.937  1.00 38.44           H  
ATOM   4159 1HD  LYS B  15     -12.671  -5.031  55.971  1.00 38.44           H  
ATOM   4160 2HD  LYS B  15     -12.894  -6.778  56.143  1.00 38.44           H  
ATOM   4161 1HE  LYS B  15     -12.126  -5.917  53.853  1.00 38.44           H  
ATOM   4162 2HE  LYS B  15     -13.480  -7.050  53.874  1.00 38.44           H  
ATOM   4163 1HZ  LYS B  15     -13.908  -5.188  52.436  1.00 38.44           H  
ATOM   4164 2HZ  LYS B  15     -14.974  -5.176  53.695  1.00 38.44           H  
ATOM   4165 3HZ  LYS B  15     -13.708  -4.118  53.674  1.00 38.44           H  
ATOM   4166  N   ASN B  16     -17.300  -9.006  57.939  1.00 38.44           N  
ATOM   4167  CA  ASN B  16     -18.067 -10.247  58.002  1.00 38.44           C  
ATOM   4168  C   ASN B  16     -19.533  -9.976  58.321  1.00 38.44           C  
ATOM   4169  O   ASN B  16     -20.425 -10.629  57.768  1.00 38.44           O  
ATOM   4170  CB  ASN B  16     -17.458 -11.198  59.033  1.00 38.44           C  
ATOM   4171  CG  ASN B  16     -15.965 -11.381  58.847  1.00 38.44           C  
ATOM   4172  OD1 ASN B  16     -15.436 -11.182  57.753  1.00 38.44           O  
ATOM   4173  ND2 ASN B  16     -15.278 -11.763  59.917  1.00 38.44           N  
ATOM   4174  H   ASN B  16     -16.562  -8.849  58.610  1.00 38.44           H  
ATOM   4175  HA  ASN B  16     -18.033 -10.725  57.022  1.00 38.44           H  
ATOM   4176 1HB  ASN B  16     -17.643 -10.813  60.037  1.00 38.44           H  
ATOM   4177 2HB  ASN B  16     -17.943 -12.172  58.961  1.00 38.44           H  
ATOM   4178 1HD2 ASN B  16     -14.289 -11.900  59.854  1.00 38.44           H  
ATOM   4179 2HD2 ASN B  16     -15.749 -11.914  60.786  1.00 38.44           H  
ATOM   4180  N   GLN B  17     -19.802  -9.011  59.204  1.00 38.44           N  
ATOM   4181  CA  GLN B  17     -21.182  -8.658  59.523  1.00 38.44           C  
ATOM   4182  C   GLN B  17     -21.899  -8.076  58.311  1.00 38.44           C  
ATOM   4183  O   GLN B  17     -23.062  -8.407  58.052  1.00 38.44           O  
ATOM   4184  CB  GLN B  17     -21.212  -7.669  60.689  1.00 38.44           C  
ATOM   4185  CG  GLN B  17     -22.611  -7.284  61.144  1.00 38.44           C  
ATOM   4186  CD  GLN B  17     -22.608  -6.128  62.127  1.00 38.44           C  
ATOM   4187  OE1 GLN B  17     -21.684  -5.314  62.143  1.00 38.44           O  
ATOM   4188  NE2 GLN B  17     -23.645  -6.051  62.953  1.00 38.44           N  
ATOM   4189  H   GLN B  17     -19.049  -8.515  59.660  1.00 38.44           H  
ATOM   4190  HA  GLN B  17     -21.712  -9.564  59.815  1.00 38.44           H  
ATOM   4191 1HB  GLN B  17     -20.687  -8.097  61.543  1.00 38.44           H  
ATOM   4192 2HB  GLN B  17     -20.687  -6.757  60.406  1.00 38.44           H  
ATOM   4193 1HG  GLN B  17     -23.197  -6.989  60.273  1.00 38.44           H  
ATOM   4194 2HG  GLN B  17     -23.073  -8.143  61.631  1.00 38.44           H  
ATOM   4195 1HE2 GLN B  17     -23.697  -5.310  63.623  1.00 38.44           H  
ATOM   4196 2HE2 GLN B  17     -24.374  -6.734  62.906  1.00 38.44           H  
ATOM   4197  N   ILE B  18     -21.222  -7.208  57.558  1.00 38.44           N  
ATOM   4198  CA  ILE B  18     -21.821  -6.633  56.358  1.00 38.44           C  
ATOM   4199  C   ILE B  18     -22.061  -7.713  55.310  1.00 38.44           C  
ATOM   4200  O   ILE B  18     -23.095  -7.718  54.634  1.00 38.44           O  
ATOM   4201  CB  ILE B  18     -20.942  -5.491  55.815  1.00 38.44           C  
ATOM   4202  CG1 ILE B  18     -20.948  -4.309  56.786  1.00 38.44           C  
ATOM   4203  CG2 ILE B  18     -21.418  -5.050  54.439  1.00 38.44           C  
ATOM   4204  CD1 ILE B  18     -20.219  -3.090  56.269  1.00 38.44           C  
ATOM   4205  H   ILE B  18     -20.283  -6.941  57.815  1.00 38.44           H  
ATOM   4206  HA  ILE B  18     -22.798  -6.228  56.619  1.00 38.44           H  
ATOM   4207  HB  ILE B  18     -19.910  -5.832  55.737  1.00 38.44           H  
ATOM   4208 1HG1 ILE B  18     -21.976  -4.024  57.006  1.00 38.44           H  
ATOM   4209 2HG1 ILE B  18     -20.485  -4.608  57.727  1.00 38.44           H  
ATOM   4210 1HG2 ILE B  18     -20.783  -4.242  54.076  1.00 38.44           H  
ATOM   4211 2HG2 ILE B  18     -21.365  -5.891  53.749  1.00 38.44           H  
ATOM   4212 3HG2 ILE B  18     -22.448  -4.699  54.505  1.00 38.44           H  
ATOM   4213 1HD1 ILE B  18     -20.267  -2.295  57.013  1.00 38.44           H  
ATOM   4214 2HD1 ILE B  18     -19.176  -3.344  56.076  1.00 38.44           H  
ATOM   4215 3HD1 ILE B  18     -20.687  -2.751  55.346  1.00 38.44           H  
ATOM   4216  N   ARG B  19     -21.122  -8.651  55.167  1.00 38.44           N  
ATOM   4217  CA  ARG B  19     -21.308  -9.740  54.213  1.00 38.44           C  
ATOM   4218  C   ARG B  19     -22.475 -10.634  54.617  1.00 38.44           C  
ATOM   4219  O   ARG B  19     -23.251 -11.081  53.763  1.00 38.44           O  
ATOM   4220  CB  ARG B  19     -20.022 -10.557  54.091  1.00 38.44           C  
ATOM   4221  CG  ARG B  19     -20.065 -11.622  53.006  1.00 38.44           C  
ATOM   4222  CD  ARG B  19     -18.723 -12.322  52.841  1.00 38.44           C  
ATOM   4223  NE  ARG B  19     -17.680 -11.426  52.347  1.00 38.44           N  
ATOM   4224  CZ  ARG B  19     -16.750 -10.866  53.113  1.00 38.44           C  
ATOM   4225  NH1 ARG B  19     -16.727 -11.107  54.417  1.00 38.44           N  
ATOM   4226  NH2 ARG B  19     -15.840 -10.064  52.576  1.00 38.44           N  
ATOM   4227  H   ARG B  19     -20.275  -8.617  55.716  1.00 38.44           H  
ATOM   4228  HA  ARG B  19     -21.546  -9.310  53.239  1.00 38.44           H  
ATOM   4229 1HB  ARG B  19     -19.187  -9.891  53.877  1.00 38.44           H  
ATOM   4230 2HB  ARG B  19     -19.813 -11.050  55.040  1.00 38.44           H  
ATOM   4231 1HG  ARG B  19     -20.812 -12.374  53.263  1.00 38.44           H  
ATOM   4232 2HG  ARG B  19     -20.328 -11.161  52.053  1.00 38.44           H  
ATOM   4233 1HD  ARG B  19     -18.398 -12.716  53.803  1.00 38.44           H  
ATOM   4234 2HD  ARG B  19     -18.825 -13.141  52.130  1.00 38.44           H  
ATOM   4235  HE  ARG B  19     -17.667 -11.220  51.357  1.00 38.44           H  
ATOM   4236 1HH1 ARG B  19     -17.418 -11.718  54.830  1.00 38.44           H  
ATOM   4237 2HH1 ARG B  19     -16.019 -10.680  54.997  1.00 38.44           H  
ATOM   4238 1HH2 ARG B  19     -15.853  -9.878  51.582  1.00 38.44           H  
ATOM   4239 2HH2 ARG B  19     -15.134  -9.640  53.159  1.00 38.44           H  
ATOM   4240  N   ASP B  20     -22.618 -10.902  55.917  1.00 38.44           N  
ATOM   4241  CA  ASP B  20     -23.738 -11.711  56.386  1.00 38.44           C  
ATOM   4242  C   ASP B  20     -25.062 -10.986  56.188  1.00 38.44           C  
ATOM   4243  O   ASP B  20     -26.068 -11.607  55.828  1.00 38.44           O  
ATOM   4244  CB  ASP B  20     -23.540 -12.081  57.856  1.00 38.44           C  
ATOM   4245  CG  ASP B  20     -22.933 -13.459  58.034  1.00 38.44           C  
ATOM   4246  OD1 ASP B  20     -22.523 -14.065  57.022  1.00 38.44           O  
ATOM   4247  OD2 ASP B  20     -22.864 -13.936  59.186  1.00 38.44           O  
ATOM   4248  H   ASP B  20     -21.952 -10.547  56.588  1.00 38.44           H  
ATOM   4249  HA  ASP B  20     -23.775 -12.626  55.795  1.00 38.44           H  
ATOM   4250 1HB  ASP B  20     -22.890 -11.347  58.332  1.00 38.44           H  
ATOM   4251 2HB  ASP B  20     -24.500 -12.051  58.371  1.00 38.44           H  
ATOM   4252  N   ALA B  21     -25.083  -9.670  56.417  1.00 38.44           N  
ATOM   4253  CA  ALA B  21     -26.293  -8.896  56.165  1.00 38.44           C  
ATOM   4254  C   ALA B  21     -26.636  -8.863  54.682  1.00 38.44           C  
ATOM   4255  O   ALA B  21     -27.818  -8.878  54.321  1.00 38.44           O  
ATOM   4256  CB  ALA B  21     -26.134  -7.476  56.706  1.00 38.44           C  
ATOM   4257  H   ALA B  21     -24.261  -9.198  56.767  1.00 38.44           H  
ATOM   4258  HA  ALA B  21     -27.120  -9.382  56.683  1.00 38.44           H  
ATOM   4259 1HB  ALA B  21     -27.044  -6.909  56.512  1.00 38.44           H  
ATOM   4260 2HB  ALA B  21     -25.953  -7.514  57.780  1.00 38.44           H  
ATOM   4261 3HB  ALA B  21     -25.293  -6.991  56.213  1.00 38.44           H  
ATOM   4262  N   ARG B  22     -25.623  -8.823  53.813  1.00 38.44           N  
ATOM   4263  CA  ARG B  22     -25.873  -8.870  52.377  1.00 38.44           C  
ATOM   4264  C   ARG B  22     -26.433 -10.224  51.963  1.00 38.44           C  
ATOM   4265  O   ARG B  22     -27.402 -10.294  51.199  1.00 38.44           O  
ATOM   4266  CB  ARG B  22     -24.587  -8.574  51.605  1.00 38.44           C  
ATOM   4267  CG  ARG B  22     -24.100  -7.139  51.693  1.00 38.44           C  
ATOM   4268  CD  ARG B  22     -22.668  -7.027  51.188  1.00 38.44           C  
ATOM   4269  NE  ARG B  22     -22.190  -5.647  51.188  1.00 38.44           N  
ATOM   4270  CZ  ARG B  22     -20.958  -5.284  50.845  1.00 38.44           C  
ATOM   4271  NH1 ARG B  22     -20.074  -6.198  50.471  1.00 38.44           N  
ATOM   4272  NH2 ARG B  22     -20.610  -4.005  50.874  1.00 38.44           N  
ATOM   4273  H   ARG B  22     -24.671  -8.760  54.145  1.00 38.44           H  
ATOM   4274  HA  ARG B  22     -26.613  -8.109  52.130  1.00 38.44           H  
ATOM   4275 1HB  ARG B  22     -23.787  -9.215  51.972  1.00 38.44           H  
ATOM   4276 2HB  ARG B  22     -24.734  -8.806  50.550  1.00 38.44           H  
ATOM   4277 1HG  ARG B  22     -24.740  -6.500  51.084  1.00 38.44           H  
ATOM   4278 2HG  ARG B  22     -24.135  -6.806  52.731  1.00 38.44           H  
ATOM   4279 1HD  ARG B  22     -22.010  -7.613  51.828  1.00 38.44           H  
ATOM   4280 2HD  ARG B  22     -22.612  -7.405  50.168  1.00 38.44           H  
ATOM   4281  HE  ARG B  22     -22.840  -4.924  51.467  1.00 38.44           H  
ATOM   4282 1HH1 ARG B  22     -20.336  -7.173  50.446  1.00 38.44           H  
ATOM   4283 2HH1 ARG B  22     -19.139  -5.919  50.211  1.00 38.44           H  
ATOM   4284 1HH2 ARG B  22     -21.282  -3.305  51.157  1.00 38.44           H  
ATOM   4285 2HH2 ARG B  22     -19.675  -3.731  50.613  1.00 38.44           H  
ATOM   4286  N   LYS B  23     -25.838 -11.310  52.459  1.00 38.44           N  
ATOM   4287  CA  LYS B  23     -26.314 -12.644  52.117  1.00 38.44           C  
ATOM   4288  C   LYS B  23     -27.678 -12.938  52.729  1.00 38.44           C  
ATOM   4289  O   LYS B  23     -28.416 -13.775  52.196  1.00 38.44           O  
ATOM   4290  CB  LYS B  23     -25.291 -13.692  52.564  1.00 38.44           C  
ATOM   4291  CG  LYS B  23     -25.586 -15.108  52.091  1.00 38.44           C  
ATOM   4292  CD  LYS B  23     -25.560 -15.195  50.573  1.00 38.44           C  
ATOM   4293  CE  LYS B  23     -25.871 -16.603  50.091  1.00 38.44           C  
ATOM   4294  NZ  LYS B  23     -25.490 -17.633  51.097  1.00 38.44           N  
ATOM   4295  H   LYS B  23     -25.047 -11.214  53.080  1.00 38.44           H  
ATOM   4296  HA  LYS B  23     -26.431 -12.703  51.034  1.00 38.44           H  
ATOM   4297 1HB  LYS B  23     -24.303 -13.417  52.194  1.00 38.44           H  
ATOM   4298 2HB  LYS B  23     -25.240 -13.709  53.653  1.00 38.44           H  
ATOM   4299 1HG  LYS B  23     -24.841 -15.791  52.500  1.00 38.44           H  
ATOM   4300 2HG  LYS B  23     -26.569 -15.414  52.449  1.00 38.44           H  
ATOM   4301 1HD  LYS B  23     -26.297 -14.507  50.156  1.00 38.44           H  
ATOM   4302 2HD  LYS B  23     -24.574 -14.908  50.209  1.00 38.44           H  
ATOM   4303 1HE  LYS B  23     -26.937 -16.690  49.886  1.00 38.44           H  
ATOM   4304 2HE  LYS B  23     -25.329 -16.799  49.166  1.00 38.44           H  
ATOM   4305 1HZ  LYS B  23     -25.712 -18.552  50.740  1.00 38.44           H  
ATOM   4306 2HZ  LYS B  23     -24.498 -17.574  51.281  1.00 38.44           H  
ATOM   4307 3HZ  LYS B  23     -26.001 -17.473  51.953  1.00 38.44           H  
ATOM   4308  N   ALA B  24     -28.033 -12.262  53.824  1.00 38.44           N  
ATOM   4309  CA  ALA B  24     -29.344 -12.467  54.431  1.00 38.44           C  
ATOM   4310  C   ALA B  24     -30.456 -11.961  53.522  1.00 38.44           C  
ATOM   4311  O   ALA B  24     -31.491 -12.621  53.372  1.00 38.44           O  
ATOM   4312  CB  ALA B  24     -29.406 -11.777  55.793  1.00 38.44           C  
ATOM   4313  H   ALA B  24     -27.395 -11.601  54.243  1.00 38.44           H  
ATOM   4314  HA  ALA B  24     -29.490 -13.539  54.569  1.00 38.44           H  
ATOM   4315 1HB  ALA B  24     -30.389 -11.936  56.237  1.00 38.44           H  
ATOM   4316 2HB  ALA B  24     -28.640 -12.194  56.447  1.00 38.44           H  
ATOM   4317 3HB  ALA B  24     -29.234 -10.709  55.668  1.00 38.44           H  
ATOM   4318  N   CYS B  25     -30.265 -10.795  52.911  1.00 38.44           N  
ATOM   4319  CA  CYS B  25     -31.215 -10.262  51.947  1.00 38.44           C  
ATOM   4320  C   CYS B  25     -30.971 -10.788  50.538  1.00 38.44           C  
ATOM   4321  O   CYS B  25     -31.619 -10.322  49.596  1.00 38.44           O  
ATOM   4322  CB  CYS B  25     -31.171  -8.732  51.945  1.00 38.44           C  
ATOM   4323  SG  CYS B  25     -29.517  -8.016  51.831  1.00 38.44           S  
ATOM   4324  H   CYS B  25     -29.432 -10.265  53.126  1.00 38.44           H  
ATOM   4325  HA  CYS B  25     -32.216 -10.582  52.235  1.00 38.44           H  
ATOM   4326 1HB  CYS B  25     -31.752  -8.352  51.104  1.00 38.44           H  
ATOM   4327 2HB  CYS B  25     -31.631  -8.354  52.858  1.00 38.44           H  
ATOM   4328  HG  CYS B  25     -29.049  -8.569  52.946  1.00 38.44           H  
ATOM   4329  N   ALA B  26     -30.061 -11.747  50.376  1.00 38.44           N  
ATOM   4330  CA  ALA B  26     -29.723 -12.322  49.079  1.00 38.44           C  
ATOM   4331  C   ALA B  26     -30.224 -13.757  48.957  1.00 38.44           C  
ATOM   4332  O   ALA B  26     -29.541 -14.627  48.412  1.00 38.44           O  
ATOM   4333  CB  ALA B  26     -28.219 -12.262  48.833  1.00 38.44           C  
ATOM   4334  H   ALA B  26     -29.588 -12.084  51.202  1.00 38.44           H  
ATOM   4335  HA  ALA B  26     -30.226 -11.738  48.308  1.00 38.44           H  
ATOM   4336 1HB  ALA B  26     -27.992 -12.697  47.860  1.00 38.44           H  
ATOM   4337 2HB  ALA B  26     -27.888 -11.224  48.853  1.00 38.44           H  
ATOM   4338 3HB  ALA B  26     -27.701 -12.822  49.610  1.00 38.44           H  
ATOM   4339  N   ASP B  27     -31.425 -14.019  49.480  1.00 38.44           N  
ATOM   4340  CA  ASP B  27     -32.033 -15.336  49.320  1.00 38.44           C  
ATOM   4341  C   ASP B  27     -32.196 -15.701  47.850  1.00 38.44           C  
ATOM   4342  O   ASP B  27     -32.151 -16.884  47.494  1.00 38.44           O  
ATOM   4343  CB  ASP B  27     -33.383 -15.377  50.037  1.00 38.44           C  
ATOM   4344  CG  ASP B  27     -34.265 -14.197  49.679  1.00 38.44           C  
ATOM   4345  OD1 ASP B  27     -33.799 -13.311  48.932  1.00 38.44           O  
ATOM   4346  OD2 ASP B  27     -35.423 -14.153  50.145  1.00 38.44           O  
ATOM   4347  H   ASP B  27     -31.924 -13.306  49.992  1.00 38.44           H  
ATOM   4348  HA  ASP B  27     -31.372 -16.079  49.768  1.00 38.44           H  
ATOM   4349 1HB  ASP B  27     -33.905 -16.299  49.778  1.00 38.44           H  
ATOM   4350 2HB  ASP B  27     -33.222 -15.383  51.115  1.00 38.44           H  
ATOM   4351  N   ALA B  28     -32.380 -14.705  46.987  1.00 38.44           N  
ATOM   4352  CA  ALA B  28     -32.449 -14.899  45.548  1.00 38.44           C  
ATOM   4353  C   ALA B  28     -31.461 -13.958  44.872  1.00 38.44           C  
ATOM   4354  O   ALA B  28     -30.842 -13.106  45.514  1.00 38.44           O  
ATOM   4355  CB  ALA B  28     -33.868 -14.662  45.015  1.00 38.44           C  
ATOM   4356  H   ALA B  28     -32.475 -13.772  47.363  1.00 38.44           H  
ATOM   4357  HA  ALA B  28     -32.169 -15.930  45.331  1.00 38.44           H  
ATOM   4358 1HB  ALA B  28     -33.882 -14.816  43.936  1.00 38.44           H  
ATOM   4359 2HB  ALA B  28     -34.557 -15.361  45.490  1.00 38.44           H  
ATOM   4360 3HB  ALA B  28     -34.175 -13.642  45.240  1.00 38.44           H  
ATOM   4361  N   THR B  29     -31.302 -14.130  43.563  1.00 38.44           N  
ATOM   4362  CA  THR B  29     -30.482 -13.247  42.747  1.00 38.44           C  
ATOM   4363  C   THR B  29     -31.302 -12.717  41.577  1.00 38.44           C  
ATOM   4364  O   THR B  29     -32.452 -13.110  41.362  1.00 38.44           O  
ATOM   4365  CB  THR B  29     -29.229 -13.965  42.229  1.00 38.44           C  
ATOM   4366  OG1 THR B  29     -28.496 -13.086  41.366  1.00 38.44           O  
ATOM   4367  CG2 THR B  29     -29.611 -15.218  41.455  1.00 38.44           C  
ATOM   4368  H   THR B  29     -31.773 -14.908  43.125  1.00 38.44           H  
ATOM   4369  HA  THR B  29     -30.162 -12.406  43.362  1.00 38.44           H  
ATOM   4370  HB  THR B  29     -28.596 -14.245  43.071  1.00 38.44           H  
ATOM   4371  HG1 THR B  29     -27.978 -12.476  41.897  1.00 38.44           H  
ATOM   4372 1HG2 THR B  29     -28.709 -15.713  41.096  1.00 38.44           H  
ATOM   4373 2HG2 THR B  29     -30.162 -15.895  42.108  1.00 38.44           H  
ATOM   4374 3HG2 THR B  29     -30.236 -14.944  40.606  1.00 38.44           H  
ATOM   4375  N   LEU B  30     -30.690 -11.811  40.811  1.00 38.44           N  
ATOM   4376  CA  LEU B  30     -31.322 -11.313  39.595  1.00 38.44           C  
ATOM   4377  C   LEU B  30     -31.460 -12.399  38.537  1.00 38.44           C  
ATOM   4378  O   LEU B  30     -32.321 -12.288  37.658  1.00 38.44           O  
ATOM   4379  CB  LEU B  30     -30.524 -10.128  39.041  1.00 38.44           C  
ATOM   4380  CG  LEU B  30     -31.093  -9.300  37.884  1.00 38.44           C  
ATOM   4381  CD1 LEU B  30     -32.583  -9.066  38.041  1.00 38.44           C  
ATOM   4382  CD2 LEU B  30     -30.355  -7.973  37.775  1.00 38.44           C  
ATOM   4383  H   LEU B  30     -29.778 -11.462  41.070  1.00 38.44           H  
ATOM   4384  HA  LEU B  30     -32.329 -10.977  39.841  1.00 38.44           H  
ATOM   4385 1HB  LEU B  30     -30.350  -9.419  39.848  1.00 38.44           H  
ATOM   4386 2HB  LEU B  30     -29.558 -10.492  38.691  1.00 38.44           H  
ATOM   4387  HG  LEU B  30     -30.976  -9.851  36.950  1.00 38.44           H  
ATOM   4388 1HD1 LEU B  30     -32.949  -8.475  37.201  1.00 38.44           H  
ATOM   4389 2HD1 LEU B  30     -33.102 -10.025  38.063  1.00 38.44           H  
ATOM   4390 3HD1 LEU B  30     -32.771  -8.530  38.970  1.00 38.44           H  
ATOM   4391 1HD2 LEU B  30     -30.768  -7.394  36.949  1.00 38.44           H  
ATOM   4392 2HD2 LEU B  30     -30.472  -7.414  38.704  1.00 38.44           H  
ATOM   4393 3HD2 LEU B  30     -29.296  -8.159  37.594  1.00 38.44           H  
ATOM   4394  N   SER B  31     -30.643 -13.448  38.607  1.00 38.44           N  
ATOM   4395  CA  SER B  31     -30.716 -14.543  37.651  1.00 38.44           C  
ATOM   4396  C   SER B  31     -31.788 -15.570  37.994  1.00 38.44           C  
ATOM   4397  O   SER B  31     -31.962 -16.530  37.237  1.00 38.44           O  
ATOM   4398  CB  SER B  31     -29.355 -15.238  37.549  1.00 38.44           C  
ATOM   4399  OG  SER B  31     -29.489 -16.551  37.033  1.00 38.44           O  
ATOM   4400  H   SER B  31     -29.954 -13.484  39.344  1.00 38.44           H  
ATOM   4401  HA  SER B  31     -30.978 -14.133  36.674  1.00 38.44           H  
ATOM   4402 1HB  SER B  31     -28.697 -14.657  36.903  1.00 38.44           H  
ATOM   4403 2HB  SER B  31     -28.893 -15.279  38.534  1.00 38.44           H  
ATOM   4404  HG  SER B  31     -28.601 -16.915  37.001  1.00 38.44           H  
ATOM   4405  N   GLN B  32     -32.507 -15.402  39.104  1.00 38.44           N  
ATOM   4406  CA  GLN B  32     -33.537 -16.357  39.492  1.00 38.44           C  
ATOM   4407  C   GLN B  32     -34.951 -15.913  39.139  1.00 38.44           C  
ATOM   4408  O   GLN B  32     -35.895 -16.675  39.377  1.00 38.44           O  
ATOM   4409  CB  GLN B  32     -33.461 -16.654  40.993  1.00 38.44           C  
ATOM   4410  CG  GLN B  32     -32.736 -17.953  41.305  1.00 38.44           C  
ATOM   4411  CD  GLN B  32     -32.813 -18.336  42.767  1.00 38.44           C  
ATOM   4412  OE1 GLN B  32     -33.062 -17.497  43.629  1.00 38.44           O  
ATOM   4413  NE2 GLN B  32     -32.606 -19.617  43.053  1.00 38.44           N  
ATOM   4414  H   GLN B  32     -32.336 -14.597  39.690  1.00 38.44           H  
ATOM   4415  HA  GLN B  32     -33.371 -17.285  38.946  1.00 38.44           H  
ATOM   4416 1HB  GLN B  32     -32.946 -15.838  41.500  1.00 38.44           H  
ATOM   4417 2HB  GLN B  32     -34.469 -16.711  41.404  1.00 38.44           H  
ATOM   4418 1HG  GLN B  32     -33.185 -18.757  40.722  1.00 38.44           H  
ATOM   4419 2HG  GLN B  32     -31.684 -17.843  41.041  1.00 38.44           H  
ATOM   4420 1HE2 GLN B  32     -32.644 -19.931  44.003  1.00 38.44           H  
ATOM   4421 2HE2 GLN B  32     -32.412 -20.269  42.320  1.00 38.44           H  
ATOM   4422  N   ILE B  33     -35.132 -14.712  38.592  1.00 38.44           N  
ATOM   4423  CA  ILE B  33     -36.448 -14.302  38.114  1.00 38.44           C  
ATOM   4424  C   ILE B  33     -36.364 -14.136  36.603  1.00 38.44           C  
ATOM   4425  O   ILE B  33     -37.099 -13.342  36.005  1.00 38.44           O  
ATOM   4426  CB  ILE B  33     -36.938 -13.010  38.796  1.00 38.44           C  
ATOM   4427  CG1 ILE B  33     -37.182 -13.243  40.287  1.00 38.44           C  
ATOM   4428  CG2 ILE B  33     -38.233 -12.527  38.154  1.00 38.44           C  
ATOM   4429  CD1 ILE B  33     -37.408 -11.976  41.068  1.00 38.44           C  
ATOM   4430  H   ILE B  33     -34.355 -14.073  38.503  1.00 38.44           H  
ATOM   4431  HA  ILE B  33     -37.161 -15.092  38.345  1.00 38.44           H  
ATOM   4432  HB  ILE B  33     -36.180 -12.234  38.692  1.00 38.44           H  
ATOM   4433 1HG1 ILE B  33     -38.052 -13.886  40.417  1.00 38.44           H  
ATOM   4434 2HG1 ILE B  33     -36.326 -13.762  40.719  1.00 38.44           H  
ATOM   4435 1HG2 ILE B  33     -38.565 -11.614  38.648  1.00 38.44           H  
ATOM   4436 2HG2 ILE B  33     -38.062 -12.326  37.097  1.00 38.44           H  
ATOM   4437 3HG2 ILE B  33     -38.999 -13.295  38.258  1.00 38.44           H  
ATOM   4438 1HD1 ILE B  33     -37.574 -12.220  42.118  1.00 38.44           H  
ATOM   4439 2HD1 ILE B  33     -36.532 -11.332  40.979  1.00 38.44           H  
ATOM   4440 3HD1 ILE B  33     -38.281 -11.457  40.675  1.00 38.44           H  
ATOM   4441  N   THR B  34     -35.465 -14.894  35.976  1.00 38.44           N  
ATOM   4442  CA  THR B  34     -35.274 -14.827  34.535  1.00 38.44           C  
ATOM   4443  C   THR B  34     -36.293 -15.657  33.763  1.00 38.44           C  
ATOM   4444  O   THR B  34     -36.349 -15.547  32.534  1.00 38.44           O  
ATOM   4445  CB  THR B  34     -33.851 -15.267  34.171  1.00 38.44           C  
ATOM   4446  OG1 THR B  34     -33.633 -15.094  32.765  1.00 38.44           O  
ATOM   4447  CG2 THR B  34     -33.627 -16.723  34.532  1.00 38.44           C  
ATOM   4448  H   THR B  34     -34.901 -15.533  36.518  1.00 38.44           H  
ATOM   4449  HA  THR B  34     -35.416 -13.794  34.215  1.00 38.44           H  
ATOM   4450  HB  THR B  34     -33.131 -14.653  34.711  1.00 38.44           H  
ATOM   4451  HG1 THR B  34     -32.741 -15.371  32.544  1.00 38.44           H  
ATOM   4452 1HG2 THR B  34     -32.611 -17.012  34.265  1.00 38.44           H  
ATOM   4453 2HG2 THR B  34     -33.773 -16.859  35.603  1.00 38.44           H  
ATOM   4454 3HG2 THR B  34     -34.336 -17.346  33.988  1.00 38.44           H  
ATOM   4455  N   ASN B  35     -37.097 -16.472  34.443  1.00 38.44           N  
ATOM   4456  CA  ASN B  35     -38.151 -17.245  33.800  1.00 38.44           C  
ATOM   4457  C   ASN B  35     -39.482 -16.503  33.757  1.00 38.44           C  
ATOM   4458  O   ASN B  35     -40.502 -17.103  33.403  1.00 38.44           O  
ATOM   4459  CB  ASN B  35     -38.332 -18.591  34.510  1.00 38.44           C  
ATOM   4460  CG  ASN B  35     -37.036 -19.375  34.619  1.00 38.44           C  
ATOM   4461  OD1 ASN B  35     -35.949 -18.822  34.466  1.00 38.44           O  
ATOM   4462  ND2 ASN B  35     -37.149 -20.674  34.874  1.00 38.44           N  
ATOM   4463  H   ASN B  35     -36.967 -16.553  35.441  1.00 38.44           H  
ATOM   4464  HA  ASN B  35     -37.861 -17.431  32.765  1.00 38.44           H  
ATOM   4465 1HB  ASN B  35     -38.726 -18.423  35.513  1.00 38.44           H  
ATOM   4466 2HB  ASN B  35     -39.062 -19.193  33.968  1.00 38.44           H  
ATOM   4467 1HD2 ASN B  35     -36.329 -21.241  34.957  1.00 38.44           H  
ATOM   4468 2HD2 ASN B  35     -38.054 -21.085  34.983  1.00 38.44           H  
ATOM   4469  N   ASN B  36     -39.494 -15.213  34.095  1.00 38.44           N  
ATOM   4470  CA  ASN B  36     -40.730 -14.455  34.215  1.00 38.44           C  
ATOM   4471  C   ASN B  36     -40.869 -13.368  33.157  1.00 38.44           C  
ATOM   4472  O   ASN B  36     -41.983 -12.880  32.935  1.00 38.44           O  
ATOM   4473  CB  ASN B  36     -40.819 -13.840  35.623  1.00 38.44           C  
ATOM   4474  CG  ASN B  36     -42.165 -13.195  35.911  1.00 38.44           C  
ATOM   4475  OD1 ASN B  36     -42.449 -12.086  35.460  1.00 38.44           O  
ATOM   4476  ND2 ASN B  36     -43.001 -13.894  36.672  1.00 38.44           N  
ATOM   4477  H   ASN B  36     -38.614 -14.750  34.273  1.00 38.44           H  
ATOM   4478  HA  ASN B  36     -41.570 -15.136  34.068  1.00 38.44           H  
ATOM   4479 1HB  ASN B  36     -40.639 -14.614  36.370  1.00 38.44           H  
ATOM   4480 2HB  ASN B  36     -40.042 -13.085  35.740  1.00 38.44           H  
ATOM   4481 1HD2 ASN B  36     -43.902 -13.522  36.897  1.00 38.44           H  
ATOM   4482 2HD2 ASN B  36     -42.729 -14.791  37.020  1.00 38.44           H  
ATOM   4483  N   ILE B  37     -39.788 -13.004  32.467  1.00 38.44           N  
ATOM   4484  CA  ILE B  37     -39.822 -11.963  31.448  1.00 38.44           C  
ATOM   4485  C   ILE B  37     -39.153 -12.483  30.184  1.00 38.44           C  
ATOM   4486  O   ILE B  37     -38.316 -13.391  30.226  1.00 38.44           O  
ATOM   4487  CB  ILE B  37     -39.142 -10.656  31.918  1.00 38.44           C  
ATOM   4488  CG1 ILE B  37     -37.639 -10.869  32.092  1.00 38.44           C  
ATOM   4489  CG2 ILE B  37     -39.772 -10.148  33.208  1.00 38.44           C  
ATOM   4490  CD1 ILE B  37     -36.830  -9.607  31.935  1.00 38.44           C  
ATOM   4491  H   ILE B  37     -38.915 -13.472  32.663  1.00 38.44           H  
ATOM   4492  HA  ILE B  37     -40.863 -11.733  31.224  1.00 38.44           H  
ATOM   4493  HB  ILE B  37     -39.253  -9.891  31.150  1.00 38.44           H  
ATOM   4494 1HG1 ILE B  37     -37.442 -11.283  33.080  1.00 38.44           H  
ATOM   4495 2HG1 ILE B  37     -37.287 -11.595  31.359  1.00 38.44           H  
ATOM   4496 1HG2 ILE B  37     -39.276  -9.229  33.518  1.00 38.44           H  
ATOM   4497 2HG2 ILE B  37     -40.830  -9.951  33.043  1.00 38.44           H  
ATOM   4498 3HG2 ILE B  37     -39.661 -10.901  33.988  1.00 38.44           H  
ATOM   4499 1HD1 ILE B  37     -35.772  -9.834  32.071  1.00 38.44           H  
ATOM   4500 2HD1 ILE B  37     -36.988  -9.195  30.938  1.00 38.44           H  
ATOM   4501 3HD1 ILE B  37     -37.143  -8.879  32.682  1.00 38.44           H  
ATOM   4502  N   ASP B  38     -39.525 -11.890  29.050  1.00 38.44           N  
ATOM   4503  CA  ASP B  38     -39.031 -12.332  27.753  1.00 38.44           C  
ATOM   4504  C   ASP B  38     -37.620 -11.800  27.508  1.00 38.44           C  
ATOM   4505  O   ASP B  38     -37.317 -10.656  27.859  1.00 38.44           O  
ATOM   4506  CB  ASP B  38     -39.960 -11.862  26.636  1.00 38.44           C  
ATOM   4507  CG  ASP B  38     -41.107 -12.822  26.391  1.00 38.44           C  
ATOM   4508  OD1 ASP B  38     -40.978 -14.008  26.761  1.00 38.44           O  
ATOM   4509  OD2 ASP B  38     -42.137 -12.392  25.831  1.00 38.44           O  
ATOM   4510  H   ASP B  38     -40.168 -11.112  29.093  1.00 38.44           H  
ATOM   4511  HA  ASP B  38     -39.003 -13.422  27.746  1.00 38.44           H  
ATOM   4512 1HB  ASP B  38     -40.368 -10.883  26.890  1.00 38.44           H  
ATOM   4513 2HB  ASP B  38     -39.391 -11.750  25.712  1.00 38.44           H  
ATOM   4514  N   PRO B  39     -36.736 -12.610  26.914  1.00 38.44           N  
ATOM   4515  CA  PRO B  39     -35.390 -12.121  26.580  1.00 38.44           C  
ATOM   4516  C   PRO B  39     -35.414 -11.061  25.490  1.00 38.44           C  
ATOM   4517  O   PRO B  39     -36.481 -10.721  24.969  1.00 38.44           O  
ATOM   4518  CB  PRO B  39     -34.662 -13.390  26.117  1.00 38.44           C  
ATOM   4519  CG  PRO B  39     -35.753 -14.297  25.648  1.00 38.44           C  
ATOM   4520  CD  PRO B  39     -36.913 -14.029  26.562  1.00 38.44           C  
ATOM   4521  HA  PRO B  39     -34.921 -11.707  27.485  1.00 38.44           H  
ATOM   4522 1HB  PRO B  39     -33.944 -13.143  25.321  1.00 38.44           H  
ATOM   4523 2HB  PRO B  39     -34.084 -13.817  26.950  1.00 38.44           H  
ATOM   4524 1HG  PRO B  39     -35.996 -14.086  24.596  1.00 38.44           H  
ATOM   4525 2HG  PRO B  39     -35.422 -15.345  25.694  1.00 38.44           H  
ATOM   4526 1HD  PRO B  39     -37.855 -14.200  26.020  1.00 38.44           H  
ATOM   4527 2HD  PRO B  39     -36.847 -14.686  27.442  1.00 38.44           H  
ATOM   4528  N   VAL B  40     -34.243 -10.533  25.134  1.00 38.44           N  
ATOM   4529  CA  VAL B  40     -34.160  -9.476  24.132  1.00 38.44           C  
ATOM   4530  C   VAL B  40     -33.620  -9.968  22.792  1.00 38.44           C  
ATOM   4531  O   VAL B  40     -33.852  -9.307  21.767  1.00 38.44           O  
ATOM   4532  CB  VAL B  40     -33.302  -8.301  24.644  1.00 38.44           C  
ATOM   4533  CG1 VAL B  40     -33.862  -7.775  25.951  1.00 38.44           C  
ATOM   4534  CG2 VAL B  40     -31.851  -8.730  24.810  1.00 38.44           C  
ATOM   4535  H   VAL B  40     -33.394 -10.870  25.565  1.00 38.44           H  
ATOM   4536  HA  VAL B  40     -35.167  -9.108  23.933  1.00 38.44           H  
ATOM   4537  HB  VAL B  40     -33.354  -7.484  23.924  1.00 38.44           H  
ATOM   4538 1HG1 VAL B  40     -33.248  -6.945  26.302  1.00 38.44           H  
ATOM   4539 2HG1 VAL B  40     -34.884  -7.429  25.796  1.00 38.44           H  
ATOM   4540 3HG1 VAL B  40     -33.856  -8.571  26.696  1.00 38.44           H  
ATOM   4541 1HG2 VAL B  40     -31.262  -7.888  25.171  1.00 38.44           H  
ATOM   4542 2HG2 VAL B  40     -31.793  -9.548  25.528  1.00 38.44           H  
ATOM   4543 3HG2 VAL B  40     -31.458  -9.062  23.849  1.00 38.44           H  
ATOM   4544  N   GLY B  41     -32.916 -11.095  22.765  1.00 38.44           N  
ATOM   4545  CA  GLY B  41     -32.351 -11.614  21.539  1.00 38.44           C  
ATOM   4546  C   GLY B  41     -31.061 -10.915  21.149  1.00 38.44           C  
ATOM   4547  O   GLY B  41     -30.637  -9.922  21.743  1.00 38.44           O  
ATOM   4548  H   GLY B  41     -32.772 -11.602  23.626  1.00 38.44           H  
ATOM   4549 1HA  GLY B  41     -32.156 -12.681  21.651  1.00 38.44           H  
ATOM   4550 2HA  GLY B  41     -33.072 -11.503  20.730  1.00 38.44           H  
ATOM   4551  N   ARG B  42     -30.422 -11.461  20.115  1.00 38.44           N  
ATOM   4552  CA  ARG B  42     -29.156 -10.933  19.606  1.00 38.44           C  
ATOM   4553  C   ARG B  42     -29.464  -9.821  18.611  1.00 38.44           C  
ATOM   4554  O   ARG B  42     -29.609 -10.052  17.410  1.00 38.44           O  
ATOM   4555  CB  ARG B  42     -28.331 -12.019  18.932  1.00 38.44           C  
ATOM   4556  CG  ARG B  42     -26.968 -11.569  18.431  1.00 38.44           C  
ATOM   4557  CD  ARG B  42     -26.203 -12.694  17.835  1.00 38.44           C  
ATOM   4558  NE  ARG B  42     -24.906 -12.264  17.337  1.00 38.44           N  
ATOM   4559  CZ  ARG B  42     -24.009 -13.074  16.741  1.00 38.44           C  
ATOM   4560  NH1 ARG B  42     -24.281 -14.349  16.577  1.00 38.44           N  
ATOM   4561  NH2 ARG B  42     -22.855 -12.585  16.321  1.00 38.44           N  
ATOM   4562  H   ARG B  42     -30.832 -12.270  19.670  1.00 38.44           H  
ATOM   4563  HA  ARG B  42     -28.595 -10.514  20.442  1.00 38.44           H  
ATOM   4564 1HB  ARG B  42     -28.170 -12.840  19.631  1.00 38.44           H  
ATOM   4565 2HB  ARG B  42     -28.881 -12.418  18.080  1.00 38.44           H  
ATOM   4566 1HG  ARG B  42     -27.097 -10.800  17.668  1.00 38.44           H  
ATOM   4567 2HG  ARG B  42     -26.390 -11.163  19.262  1.00 38.44           H  
ATOM   4568 1HD  ARG B  42     -26.040 -13.463  18.589  1.00 38.44           H  
ATOM   4569 2HD  ARG B  42     -26.765 -13.116  17.003  1.00 38.44           H  
ATOM   4570  HE  ARG B  42     -24.661 -11.289  17.445  1.00 38.44           H  
ATOM   4571 1HH1 ARG B  42     -25.164 -14.723  16.897  1.00 38.44           H  
ATOM   4572 2HH1 ARG B  42     -23.609 -14.956  16.130  1.00 38.44           H  
ATOM   4573 1HH2 ARG B  42     -22.645 -11.604  16.447  1.00 38.44           H  
ATOM   4574 2HH2 ARG B  42     -22.183 -13.191  15.875  1.00 38.44           H  
ATOM   4575  N   ILE B  43     -29.569  -8.597  19.119  1.00 38.44           N  
ATOM   4576  CA  ILE B  43     -29.823  -7.419  18.299  1.00 38.44           C  
ATOM   4577  C   ILE B  43     -28.493  -6.736  17.998  1.00 38.44           C  
ATOM   4578  O   ILE B  43     -27.775  -6.306  18.909  1.00 38.44           O  
ATOM   4579  CB  ILE B  43     -30.826  -6.468  18.976  1.00 38.44           C  
ATOM   4580  CG1 ILE B  43     -30.334  -6.013  20.354  1.00 38.44           C  
ATOM   4581  CG2 ILE B  43     -32.187  -7.134  19.088  1.00 38.44           C  
ATOM   4582  CD1 ILE B  43     -30.913  -4.689  20.806  1.00 38.44           C  
ATOM   4583  H   ILE B  43     -29.467  -8.488  20.118  1.00 38.44           H  
ATOM   4584  HA  ILE B  43     -30.249  -7.743  17.351  1.00 38.44           H  
ATOM   4585  HB  ILE B  43     -30.922  -5.559  18.383  1.00 38.44           H  
ATOM   4586 1HG1 ILE B  43     -30.588  -6.767  21.098  1.00 38.44           H  
ATOM   4587 2HG1 ILE B  43     -29.248  -5.921  20.340  1.00 38.44           H  
ATOM   4588 1HG2 ILE B  43     -32.887  -6.452  19.569  1.00 38.44           H  
ATOM   4589 2HG2 ILE B  43     -32.551  -7.386  18.093  1.00 38.44           H  
ATOM   4590 3HG2 ILE B  43     -32.099  -8.043  19.683  1.00 38.44           H  
ATOM   4591 1HD1 ILE B  43     -30.517  -4.435  21.789  1.00 38.44           H  
ATOM   4592 2HD1 ILE B  43     -30.641  -3.910  20.093  1.00 38.44           H  
ATOM   4593 3HD1 ILE B  43     -31.998  -4.767  20.862  1.00 38.44           H  
ATOM   4594  N   GLN B  44     -28.145  -6.668  16.716  1.00 38.44           N  
ATOM   4595  CA  GLN B  44     -26.875  -6.105  16.272  1.00 38.44           C  
ATOM   4596  C   GLN B  44     -27.098  -4.657  15.851  1.00 38.44           C  
ATOM   4597  O   GLN B  44     -27.704  -4.393  14.807  1.00 38.44           O  
ATOM   4598  CB  GLN B  44     -26.285  -6.916  15.115  1.00 38.44           C  
ATOM   4599  CG  GLN B  44     -25.982  -8.364  15.461  1.00 38.44           C  
ATOM   4600  CD  GLN B  44     -24.910  -8.492  16.526  1.00 38.44           C  
ATOM   4601  OE1 GLN B  44     -24.851  -9.490  17.251  1.00 38.44           O  
ATOM   4602  NE2 GLN B  44     -24.054  -7.482  16.628  1.00 38.44           N  
ATOM   4603  H   GLN B  44     -28.793  -7.023  16.028  1.00 38.44           H  
ATOM   4604  HA  GLN B  44     -26.175  -6.128  17.107  1.00 38.44           H  
ATOM   4605 1HB  GLN B  44     -26.980  -6.910  14.275  1.00 38.44           H  
ATOM   4606 2HB  GLN B  44     -25.360  -6.450  14.778  1.00 38.44           H  
ATOM   4607 1HG  GLN B  44     -26.892  -8.836  15.833  1.00 38.44           H  
ATOM   4608 2HG  GLN B  44     -25.636  -8.877  14.564  1.00 38.44           H  
ATOM   4609 1HE2 GLN B  44     -23.325  -7.510  17.313  1.00 38.44           H  
ATOM   4610 2HE2 GLN B  44     -24.138  -6.692  16.020  1.00 38.44           H  
ATOM   4611  N   MET B  45     -26.617  -3.722  16.664  1.00 38.44           N  
ATOM   4612  CA  MET B  45     -26.676  -2.314  16.305  1.00 38.44           C  
ATOM   4613  C   MET B  45     -25.608  -1.989  15.267  1.00 38.44           C  
ATOM   4614  O   MET B  45     -24.576  -2.659  15.174  1.00 38.44           O  
ATOM   4615  CB  MET B  45     -26.496  -1.432  17.540  1.00 38.44           C  
ATOM   4616  CG  MET B  45     -27.518  -1.688  18.636  1.00 38.44           C  
ATOM   4617  SD  MET B  45     -27.347  -0.561  20.034  1.00 38.44           S  
ATOM   4618  CE  MET B  45     -25.730  -1.022  20.647  1.00 38.44           C  
ATOM   4619  H   MET B  45     -26.203  -3.988  17.546  1.00 38.44           H  
ATOM   4620  HA  MET B  45     -27.655  -2.108  15.873  1.00 38.44           H  
ATOM   4621 1HB  MET B  45     -25.504  -1.591  17.959  1.00 38.44           H  
ATOM   4622 2HB  MET B  45     -26.565  -0.382  17.251  1.00 38.44           H  
ATOM   4623 1HG  MET B  45     -28.523  -1.579  18.229  1.00 38.44           H  
ATOM   4624 2HG  MET B  45     -27.409  -2.708  19.004  1.00 38.44           H  
ATOM   4625 1HE  MET B  45     -25.482  -0.410  21.515  1.00 38.44           H  
ATOM   4626 2HE  MET B  45     -25.736  -2.075  20.933  1.00 38.44           H  
ATOM   4627 3HE  MET B  45     -24.986  -0.863  19.866  1.00 38.44           H  
ATOM   4628  N   ARG B  46     -25.866  -0.947  14.482  1.00 38.44           N  
ATOM   4629  CA  ARG B  46     -24.982  -0.549  13.398  1.00 38.44           C  
ATOM   4630  C   ARG B  46     -24.499   0.879  13.606  1.00 38.44           C  
ATOM   4631  O   ARG B  46     -25.161   1.688  14.264  1.00 38.44           O  
ATOM   4632  CB  ARG B  46     -25.681  -0.667  12.038  1.00 38.44           C  
ATOM   4633  CG  ARG B  46     -26.437  -1.969  11.844  1.00 38.44           C  
ATOM   4634  CD  ARG B  46     -26.761  -2.202  10.380  1.00 38.44           C  
ATOM   4635  NE  ARG B  46     -25.552  -2.332   9.573  1.00 38.44           N  
ATOM   4636  CZ  ARG B  46     -24.855  -3.457   9.447  1.00 38.44           C  
ATOM   4637  NH1 ARG B  46     -25.246  -4.557  10.076  1.00 38.44           N  
ATOM   4638  NH2 ARG B  46     -23.765  -3.482   8.692  1.00 38.44           N  
ATOM   4639  H   ARG B  46     -26.709  -0.416  14.650  1.00 38.44           H  
ATOM   4640  HA  ARG B  46     -24.117  -1.212  13.396  1.00 38.44           H  
ATOM   4641 1HB  ARG B  46     -26.386   0.154  11.919  1.00 38.44           H  
ATOM   4642 2HB  ARG B  46     -24.942  -0.582  11.241  1.00 38.44           H  
ATOM   4643 1HG  ARG B  46     -25.829  -2.800  12.202  1.00 38.44           H  
ATOM   4644 2HG  ARG B  46     -27.371  -1.935  12.406  1.00 38.44           H  
ATOM   4645 1HD  ARG B  46     -27.341  -3.118  10.277  1.00 38.44           H  
ATOM   4646 2HD  ARG B  46     -27.339  -1.362   9.997  1.00 38.44           H  
ATOM   4647  HE  ARG B  46     -25.226  -1.512   9.079  1.00 38.44           H  
ATOM   4648 1HH1 ARG B  46     -26.075  -4.541  10.653  1.00 38.44           H  
ATOM   4649 2HH1 ARG B  46     -24.715  -5.410   9.979  1.00 38.44           H  
ATOM   4650 1HH2 ARG B  46     -23.464  -2.645   8.212  1.00 38.44           H  
ATOM   4651 2HH2 ARG B  46     -23.237  -4.336   8.597  1.00 38.44           H  
ATOM   4652  N   THR B  47     -23.333   1.178  13.039  1.00 38.44           N  
ATOM   4653  CA  THR B  47     -22.755   2.513  13.141  1.00 38.44           C  
ATOM   4654  C   THR B  47     -23.588   3.485  12.315  1.00 38.44           C  
ATOM   4655  O   THR B  47     -23.467   3.533  11.087  1.00 38.44           O  
ATOM   4656  CB  THR B  47     -21.306   2.502  12.665  1.00 38.44           C  
ATOM   4657  OG1 THR B  47     -20.627   1.367  13.216  1.00 38.44           O  
ATOM   4658  CG2 THR B  47     -20.596   3.773  13.099  1.00 38.44           C  
ATOM   4659  H   THR B  47     -22.836   0.464  12.526  1.00 38.44           H  
ATOM   4660  HA  THR B  47     -22.777   2.821  14.187  1.00 38.44           H  
ATOM   4661  HB  THR B  47     -21.281   2.430  11.578  1.00 38.44           H  
ATOM   4662  HG1 THR B  47     -19.843   1.179  12.694  1.00 38.44           H  
ATOM   4663 1HG2 THR B  47     -19.563   3.750  12.751  1.00 38.44           H  
ATOM   4664 2HG2 THR B  47     -21.104   4.637  12.672  1.00 38.44           H  
ATOM   4665 3HG2 THR B  47     -20.611   3.845  14.186  1.00 38.44           H  
ATOM   4666  N   ARG B  48     -24.434   4.264  12.989  1.00 38.44           N  
ATOM   4667  CA  ARG B  48     -25.272   5.226  12.285  1.00 38.44           C  
ATOM   4668  C   ARG B  48     -24.467   6.446  11.858  1.00 38.44           C  
ATOM   4669  O   ARG B  48     -24.500   6.844  10.688  1.00 38.44           O  
ATOM   4670  CB  ARG B  48     -26.449   5.641  13.168  1.00 38.44           C  
ATOM   4671  CG  ARG B  48     -27.315   4.484  13.632  1.00 38.44           C  
ATOM   4672  CD  ARG B  48     -27.790   3.640  12.462  1.00 38.44           C  
ATOM   4673  NE  ARG B  48     -29.021   2.918  12.771  1.00 38.44           N  
ATOM   4674  CZ  ARG B  48     -29.068   1.777  13.450  1.00 38.44           C  
ATOM   4675  NH1 ARG B  48     -30.235   1.191  13.684  1.00 38.44           N  
ATOM   4676  NH2 ARG B  48     -27.951   1.221  13.898  1.00 38.44           N  
ATOM   4677  H   ARG B  48     -24.502   4.195  13.994  1.00 38.44           H  
ATOM   4678  HA  ARG B  48     -25.659   4.752  11.382  1.00 38.44           H  
ATOM   4679 1HB  ARG B  48     -26.076   6.158  14.051  1.00 38.44           H  
ATOM   4680 2HB  ARG B  48     -27.084   6.340  12.623  1.00 38.44           H  
ATOM   4681 1HG  ARG B  48     -26.741   3.847  14.306  1.00 38.44           H  
ATOM   4682 2HG  ARG B  48     -28.190   4.871  14.156  1.00 38.44           H  
ATOM   4683 1HD  ARG B  48     -27.980   4.283  11.603  1.00 38.44           H  
ATOM   4684 2HD  ARG B  48     -27.023   2.910  12.206  1.00 38.44           H  
ATOM   4685  HE  ARG B  48     -29.893   3.314  12.446  1.00 38.44           H  
ATOM   4686 1HH1 ARG B  48     -31.089   1.612  13.346  1.00 38.44           H  
ATOM   4687 2HH1 ARG B  48     -30.270   0.324  14.200  1.00 38.44           H  
ATOM   4688 1HH2 ARG B  48     -27.060   1.665  13.723  1.00 38.44           H  
ATOM   4689 2HH2 ARG B  48     -27.990   0.354  14.413  1.00 38.44           H  
ATOM   4690  N   ARG B  49     -23.739   7.050  12.793  1.00 38.44           N  
ATOM   4691  CA  ARG B  49     -22.885   8.193  12.508  1.00 38.44           C  
ATOM   4692  C   ARG B  49     -21.470   7.877  12.965  1.00 38.44           C  
ATOM   4693  O   ARG B  49     -21.253   7.541  14.133  1.00 38.44           O  
ATOM   4694  CB  ARG B  49     -23.396   9.461  13.200  1.00 38.44           C  
ATOM   4695  CG  ARG B  49     -24.543  10.151  12.478  1.00 38.44           C  
ATOM   4696  CD  ARG B  49     -25.881   9.504  12.783  1.00 38.44           C  
ATOM   4697  NE  ARG B  49     -26.994  10.385  12.440  1.00 38.44           N  
ATOM   4698  CZ  ARG B  49     -27.551  10.446  11.236  1.00 38.44           C  
ATOM   4699  NH1 ARG B  49     -27.100   9.677  10.254  1.00 38.44           N  
ATOM   4700  NH2 ARG B  49     -28.561  11.277  11.012  1.00 38.44           N  
ATOM   4701  H   ARG B  49     -23.786   6.695  13.737  1.00 38.44           H  
ATOM   4702  HA  ARG B  49     -22.889   8.368  11.432  1.00 38.44           H  
ATOM   4703 1HB  ARG B  49     -23.733   9.215  14.206  1.00 38.44           H  
ATOM   4704 2HB  ARG B  49     -22.580  10.178  13.294  1.00 38.44           H  
ATOM   4705 1HG  ARG B  49     -24.593  11.195  12.788  1.00 38.44           H  
ATOM   4706 2HG  ARG B  49     -24.379  10.099  11.401  1.00 38.44           H  
ATOM   4707 1HD  ARG B  49     -25.980   8.585  12.207  1.00 38.44           H  
ATOM   4708 2HD  ARG B  49     -25.940   9.274  13.846  1.00 38.44           H  
ATOM   4709  HE  ARG B  49     -27.361  10.984  13.167  1.00 38.44           H  
ATOM   4710 1HH1 ARG B  49     -26.331   9.043  10.421  1.00 38.44           H  
ATOM   4711 2HH1 ARG B  49     -27.525   9.725   9.339  1.00 38.44           H  
ATOM   4712 1HH2 ARG B  49     -28.907  11.865  11.758  1.00 38.44           H  
ATOM   4713 2HH2 ARG B  49     -28.983  11.323  10.097  1.00 38.44           H  
ATOM   4714  N   THR B  50     -20.516   7.983  12.047  1.00 38.44           N  
ATOM   4715  CA  THR B  50     -19.110   7.750  12.347  1.00 38.44           C  
ATOM   4716  C   THR B  50     -18.404   9.088  12.511  1.00 38.44           C  
ATOM   4717  O   THR B  50     -18.506   9.960  11.642  1.00 38.44           O  
ATOM   4718  CB  THR B  50     -18.440   6.928  11.246  1.00 38.44           C  
ATOM   4719  OG1 THR B  50     -19.299   5.848  10.862  1.00 38.44           O  
ATOM   4720  CG2 THR B  50     -17.118   6.366  11.740  1.00 38.44           C  
ATOM   4721  H   THR B  50     -20.783   8.235  11.106  1.00 38.44           H  
ATOM   4722  HA  THR B  50     -19.044   7.191  13.281  1.00 38.44           H  
ATOM   4723  HB  THR B  50     -18.260   7.561  10.378  1.00 38.44           H  
ATOM   4724  HG1 THR B  50     -19.975   6.175  10.263  1.00 38.44           H  
ATOM   4725 1HG2 THR B  50     -16.651   5.783  10.946  1.00 38.44           H  
ATOM   4726 2HG2 THR B  50     -16.458   7.185  12.025  1.00 38.44           H  
ATOM   4727 3HG2 THR B  50     -17.295   5.726  12.603  1.00 38.44           H  
ATOM   4728  N   LEU B  51     -17.691   9.244  13.621  1.00 38.44           N  
ATOM   4729  CA  LEU B  51     -17.031  10.497  13.972  1.00 38.44           C  
ATOM   4730  C   LEU B  51     -15.524  10.283  13.916  1.00 38.44           C  
ATOM   4731  O   LEU B  51     -14.944   9.675  14.821  1.00 38.44           O  
ATOM   4732  CB  LEU B  51     -17.471  10.967  15.356  1.00 38.44           C  
ATOM   4733  CG  LEU B  51     -18.966  10.865  15.671  1.00 38.44           C  
ATOM   4734  CD1 LEU B  51     -19.251  11.372  17.074  1.00 38.44           C  
ATOM   4735  CD2 LEU B  51     -19.794  11.627  14.647  1.00 38.44           C  
ATOM   4736  H   LEU B  51     -17.608   8.453  14.244  1.00 38.44           H  
ATOM   4737  HA  LEU B  51     -17.315  11.254  13.242  1.00 38.44           H  
ATOM   4738 1HB  LEU B  51     -16.942  10.381  16.106  1.00 38.44           H  
ATOM   4739 2HB  LEU B  51     -17.186  12.012  15.475  1.00 38.44           H  
ATOM   4740  HG  LEU B  51     -19.270   9.818  15.656  1.00 38.44           H  
ATOM   4741 1HD1 LEU B  51     -20.318  11.292  17.280  1.00 38.44           H  
ATOM   4742 2HD1 LEU B  51     -18.697  10.773  17.797  1.00 38.44           H  
ATOM   4743 3HD1 LEU B  51     -18.944  12.414  17.153  1.00 38.44           H  
ATOM   4744 1HD2 LEU B  51     -20.852  11.537  14.895  1.00 38.44           H  
ATOM   4745 2HD2 LEU B  51     -19.507  12.679  14.657  1.00 38.44           H  
ATOM   4746 3HD2 LEU B  51     -19.617  11.212  13.655  1.00 38.44           H  
ATOM   4747  N   ARG B  52     -14.892  10.784  12.857  1.00 38.44           N  
ATOM   4748  CA  ARG B  52     -13.446  10.683  12.668  1.00 38.44           C  
ATOM   4749  C   ARG B  52     -12.881  12.099  12.630  1.00 38.44           C  
ATOM   4750  O   ARG B  52     -12.744  12.695  11.559  1.00 38.44           O  
ATOM   4751  CB  ARG B  52     -13.101   9.917  11.391  1.00 38.44           C  
ATOM   4752  CG  ARG B  52     -13.926   8.665  11.153  1.00 38.44           C  
ATOM   4753  CD  ARG B  52     -13.448   7.946   9.901  1.00 38.44           C  
ATOM   4754  NE  ARG B  52     -14.330   6.848   9.516  1.00 38.44           N  
ATOM   4755  CZ  ARG B  52     -14.235   5.611   9.991  1.00 38.44           C  
ATOM   4756  NH1 ARG B  52     -13.300   5.311  10.882  1.00 38.44           N  
ATOM   4757  NH2 ARG B  52     -15.080   4.675   9.582  1.00 38.44           N  
ATOM   4758  H   ARG B  52     -15.448  11.254  12.157  1.00 38.44           H  
ATOM   4759  HA  ARG B  52     -13.023  10.141  13.514  1.00 38.44           H  
ATOM   4760 1HB  ARG B  52     -13.236  10.568  10.529  1.00 38.44           H  
ATOM   4761 2HB  ARG B  52     -12.052   9.620  11.417  1.00 38.44           H  
ATOM   4762 1HG  ARG B  52     -13.826   7.995  12.007  1.00 38.44           H  
ATOM   4763 2HG  ARG B  52     -14.974   8.938  11.027  1.00 38.44           H  
ATOM   4764 1HD  ARG B  52     -13.407   8.650   9.070  1.00 38.44           H  
ATOM   4765 2HD  ARG B  52     -12.455   7.533  10.076  1.00 38.44           H  
ATOM   4766  HE  ARG B  52     -15.060   7.045   8.844  1.00 38.44           H  
ATOM   4767 1HH1 ARG B  52     -12.659   6.024  11.201  1.00 38.44           H  
ATOM   4768 2HH1 ARG B  52     -13.229   4.370  11.242  1.00 38.44           H  
ATOM   4769 1HH2 ARG B  52     -15.798   4.902   8.908  1.00 38.44           H  
ATOM   4770 2HH2 ARG B  52     -15.006   3.736   9.944  1.00 38.44           H  
ATOM   4771  N   GLY B  53     -12.556  12.638  13.801  1.00 38.44           N  
ATOM   4772  CA  GLY B  53     -11.968  13.960  13.873  1.00 38.44           C  
ATOM   4773  C   GLY B  53     -10.846  14.064  14.882  1.00 38.44           C  
ATOM   4774  O   GLY B  53     -10.175  15.095  14.972  1.00 38.44           O  
ATOM   4775  H   GLY B  53     -12.718  12.125  14.655  1.00 38.44           H  
ATOM   4776 1HA  GLY B  53     -11.581  14.240  12.893  1.00 38.44           H  
ATOM   4777 2HA  GLY B  53     -12.737  14.686  14.134  1.00 38.44           H  
ATOM   4778  N   HIS B  54     -10.628  12.999  15.644  1.00 38.44           N  
ATOM   4779  CA  HIS B  54      -9.598  12.993  16.669  1.00 38.44           C  
ATOM   4780  C   HIS B  54      -8.268  12.542  16.083  1.00 38.44           C  
ATOM   4781  O   HIS B  54      -8.217  11.755  15.135  1.00 38.44           O  
ATOM   4782  CB  HIS B  54      -9.998  12.083  17.831  1.00 38.44           C  
ATOM   4783  CG  HIS B  54     -11.068  12.659  18.705  1.00 38.44           C  
ATOM   4784  ND1 HIS B  54     -10.802  13.223  19.933  1.00 38.44           N  
ATOM   4785  CD2 HIS B  54     -12.407  12.761  18.527  1.00 38.44           C  
ATOM   4786  CE1 HIS B  54     -11.930  13.646  20.476  1.00 38.44           C  
ATOM   4787  NE2 HIS B  54     -12.919  13.377  19.643  1.00 38.44           N  
ATOM   4788  H   HIS B  54     -11.192  12.172  15.508  1.00 38.44           H  
ATOM   4789  HA  HIS B  54      -9.468  14.002  17.060  1.00 38.44           H  
ATOM   4790 1HB  HIS B  54     -10.353  11.129  17.440  1.00 38.44           H  
ATOM   4791 2HB  HIS B  54      -9.125  11.879  18.450  1.00 38.44           H  
ATOM   4792  HD1 HIS B  54      -9.897  13.375  20.330  1.00 38.44           H  
ATOM   4793  HD2 HIS B  54     -13.071  12.458  17.717  1.00 38.44           H  
ATOM   4794  HE1 HIS B  54     -11.929  14.125  21.455  1.00 38.44           H  
ATOM   4795  N   LEU B  55      -7.184  13.053  16.662  1.00 38.44           N  
ATOM   4796  CA  LEU B  55      -5.836  12.729  16.214  1.00 38.44           C  
ATOM   4797  C   LEU B  55      -5.209  11.598  17.015  1.00 38.44           C  
ATOM   4798  O   LEU B  55      -4.613  10.688  16.431  1.00 38.44           O  
ATOM   4799  CB  LEU B  55      -4.940  13.969  16.294  1.00 38.44           C  
ATOM   4800  CG  LEU B  55      -5.571  15.292  15.854  1.00 38.44           C  
ATOM   4801  CD1 LEU B  55      -4.576  16.433  15.994  1.00 38.44           C  
ATOM   4802  CD2 LEU B  55      -6.095  15.203  14.428  1.00 38.44           C  
ATOM   4803  H   LEU B  55      -7.305  13.687  17.439  1.00 38.44           H  
ATOM   4804  HA  LEU B  55      -5.886  12.399  15.177  1.00 38.44           H  
ATOM   4805 1HB  LEU B  55      -4.610  14.093  17.324  1.00 38.44           H  
ATOM   4806 2HB  LEU B  55      -4.062  13.804  15.670  1.00 38.44           H  
ATOM   4807  HG  LEU B  55      -6.402  15.536  16.516  1.00 38.44           H  
ATOM   4808 1HD1 LEU B  55      -5.044  17.365  15.676  1.00 38.44           H  
ATOM   4809 2HD1 LEU B  55      -4.266  16.520  17.036  1.00 38.44           H  
ATOM   4810 3HD1 LEU B  55      -3.705  16.234  15.371  1.00 38.44           H  
ATOM   4811 1HD2 LEU B  55      -6.539  16.158  14.143  1.00 38.44           H  
ATOM   4812 2HD2 LEU B  55      -5.272  14.969  13.752  1.00 38.44           H  
ATOM   4813 3HD2 LEU B  55      -6.850  14.419  14.366  1.00 38.44           H  
ATOM   4814  N   ALA B  56      -5.330  11.634  18.338  1.00 38.44           N  
ATOM   4815  CA  ALA B  56      -4.837  10.574  19.198  1.00 38.44           C  
ATOM   4816  C   ALA B  56      -5.994   9.682  19.635  1.00 38.44           C  
ATOM   4817  O   ALA B  56      -7.145   9.866  19.234  1.00 38.44           O  
ATOM   4818  CB  ALA B  56      -4.103  11.158  20.406  1.00 38.44           C  
ATOM   4819  H   ALA B  56      -5.784  12.434  18.754  1.00 38.44           H  
ATOM   4820  HA  ALA B  56      -4.138   9.968  18.622  1.00 38.44           H  
ATOM   4821 1HB  ALA B  56      -3.741  10.347  21.039  1.00 38.44           H  
ATOM   4822 2HB  ALA B  56      -3.258  11.756  20.064  1.00 38.44           H  
ATOM   4823 3HB  ALA B  56      -4.785  11.786  20.977  1.00 38.44           H  
ATOM   4824  N   LYS B  57      -5.679   8.703  20.477  1.00 38.44           N  
ATOM   4825  CA  LYS B  57      -6.684   7.752  20.927  1.00 38.44           C  
ATOM   4826  C   LYS B  57      -7.718   8.435  21.815  1.00 38.44           C  
ATOM   4827  O   LYS B  57      -7.382   9.255  22.674  1.00 38.44           O  
ATOM   4828  CB  LYS B  57      -6.018   6.599  21.675  1.00 38.44           C  
ATOM   4829  CG  LYS B  57      -5.244   7.006  22.908  1.00 38.44           C  
ATOM   4830  CD  LYS B  57      -4.802   5.790  23.694  1.00 38.44           C  
ATOM   4831  CE  LYS B  57      -4.033   6.195  24.932  1.00 38.44           C  
ATOM   4832  NZ  LYS B  57      -2.816   6.973  24.578  1.00 38.44           N  
ATOM   4833  H   LYS B  57      -4.731   8.612  20.813  1.00 38.44           H  
ATOM   4834  HA  LYS B  57      -7.199   7.353  20.052  1.00 38.44           H  
ATOM   4835 1HB  LYS B  57      -6.776   5.879  21.983  1.00 38.44           H  
ATOM   4836 2HB  LYS B  57      -5.328   6.082  21.007  1.00 38.44           H  
ATOM   4837 1HG  LYS B  57      -4.366   7.581  22.613  1.00 38.44           H  
ATOM   4838 2HG  LYS B  57      -5.871   7.633  23.541  1.00 38.44           H  
ATOM   4839 1HD  LYS B  57      -5.677   5.209  23.989  1.00 38.44           H  
ATOM   4840 2HD  LYS B  57      -4.167   5.163  23.068  1.00 38.44           H  
ATOM   4841 1HE  LYS B  57      -4.671   6.800  25.574  1.00 38.44           H  
ATOM   4842 2HE  LYS B  57      -3.739   5.303  25.486  1.00 38.44           H  
ATOM   4843 1HZ  LYS B  57      -2.323   7.229  25.421  1.00 38.44           H  
ATOM   4844 2HZ  LYS B  57      -2.214   6.410  23.994  1.00 38.44           H  
ATOM   4845 3HZ  LYS B  57      -3.084   7.809  24.078  1.00 38.44           H  
ATOM   4846  N   ILE B  58      -8.984   8.097  21.596  1.00 38.44           N  
ATOM   4847  CA  ILE B  58     -10.082   8.697  22.347  1.00 38.44           C  
ATOM   4848  C   ILE B  58     -10.222   7.964  23.675  1.00 38.44           C  
ATOM   4849  O   ILE B  58     -10.563   6.777  23.709  1.00 38.44           O  
ATOM   4850  CB  ILE B  58     -11.390   8.649  21.547  1.00 38.44           C  
ATOM   4851  CG1 ILE B  58     -11.223   9.383  20.218  1.00 38.44           C  
ATOM   4852  CG2 ILE B  58     -12.526   9.262  22.347  1.00 38.44           C  
ATOM   4853  CD1 ILE B  58     -12.477   9.416  19.381  1.00 38.44           C  
ATOM   4854  H   ILE B  58      -9.191   7.405  20.890  1.00 38.44           H  
ATOM   4855  HA  ILE B  58      -9.838   9.741  22.542  1.00 38.44           H  
ATOM   4856  HB  ILE B  58     -11.638   7.613  21.317  1.00 38.44           H  
ATOM   4857 1HG1 ILE B  58     -10.910  10.409  20.406  1.00 38.44           H  
ATOM   4858 2HG1 ILE B  58     -10.436   8.904  19.634  1.00 38.44           H  
ATOM   4859 1HG2 ILE B  58     -13.446   9.220  21.764  1.00 38.44           H  
ATOM   4860 2HG2 ILE B  58     -12.659   8.706  23.274  1.00 38.44           H  
ATOM   4861 3HG2 ILE B  58     -12.290  10.301  22.577  1.00 38.44           H  
ATOM   4862 1HD1 ILE B  58     -12.281   9.953  18.453  1.00 38.44           H  
ATOM   4863 2HD1 ILE B  58     -12.788   8.396  19.151  1.00 38.44           H  
ATOM   4864 3HD1 ILE B  58     -13.269   9.922  19.932  1.00 38.44           H  
ATOM   4865  N   TYR B  59      -9.963   8.672  24.773  1.00 38.44           N  
ATOM   4866  CA  TYR B  59      -9.997   8.073  26.100  1.00 38.44           C  
ATOM   4867  C   TYR B  59     -11.292   8.341  26.852  1.00 38.44           C  
ATOM   4868  O   TYR B  59     -11.679   7.530  27.699  1.00 38.44           O  
ATOM   4869  CB  TYR B  59      -8.817   8.579  26.939  1.00 38.44           C  
ATOM   4870  CG  TYR B  59      -8.349   7.606  27.998  1.00 38.44           C  
ATOM   4871  CD1 TYR B  59      -8.966   7.550  29.240  1.00 38.44           C  
ATOM   4872  CD2 TYR B  59      -7.285   6.747  27.756  1.00 38.44           C  
ATOM   4873  CE1 TYR B  59      -8.540   6.663  30.210  1.00 38.44           C  
ATOM   4874  CE2 TYR B  59      -6.851   5.858  28.720  1.00 38.44           C  
ATOM   4875  CZ  TYR B  59      -7.482   5.819  29.945  1.00 38.44           C  
ATOM   4876  OH  TYR B  59      -7.053   4.934  30.907  1.00 38.44           O  
ATOM   4877  H   TYR B  59      -9.737   9.652  24.681  1.00 38.44           H  
ATOM   4878  HA  TYR B  59      -9.914   6.991  25.993  1.00 38.44           H  
ATOM   4879 1HB  TYR B  59      -7.972   8.797  26.284  1.00 38.44           H  
ATOM   4880 2HB  TYR B  59      -9.095   9.508  27.435  1.00 38.44           H  
ATOM   4881  HD1 TYR B  59      -9.802   8.213  29.464  1.00 38.44           H  
ATOM   4882  HD2 TYR B  59      -6.776   6.768  26.792  1.00 38.44           H  
ATOM   4883  HE1 TYR B  59      -9.038   6.635  31.179  1.00 38.44           H  
ATOM   4884  HE2 TYR B  59      -6.013   5.193  28.510  1.00 38.44           H  
ATOM   4885  HH  TYR B  59      -6.314   4.425  30.565  1.00 38.44           H  
ATOM   4886  N   ALA B  60     -11.974   9.448  26.565  1.00 38.44           N  
ATOM   4887  CA  ALA B  60     -13.175   9.801  27.306  1.00 38.44           C  
ATOM   4888  C   ALA B  60     -14.183  10.453  26.373  1.00 38.44           C  
ATOM   4889  O   ALA B  60     -13.827  11.022  25.338  1.00 38.44           O  
ATOM   4890  CB  ALA B  60     -12.856  10.731  28.479  1.00 38.44           C  
ATOM   4891  H   ALA B  60     -11.657  10.055  25.823  1.00 38.44           H  
ATOM   4892  HA  ALA B  60     -13.610   8.884  27.703  1.00 38.44           H  
ATOM   4893 1HB  ALA B  60     -13.776  10.975  29.011  1.00 38.44           H  
ATOM   4894 2HB  ALA B  60     -12.164  10.234  29.159  1.00 38.44           H  
ATOM   4895 3HB  ALA B  60     -12.401  11.646  28.104  1.00 38.44           H  
ATOM   4896  N   MET B  61     -15.453  10.357  26.756  1.00 38.44           N  
ATOM   4897  CA  MET B  61     -16.536  11.005  26.031  1.00 38.44           C  
ATOM   4898  C   MET B  61     -17.705  11.181  26.987  1.00 38.44           C  
ATOM   4899  O   MET B  61     -17.725  10.624  28.087  1.00 38.44           O  
ATOM   4900  CB  MET B  61     -16.953  10.203  24.791  1.00 38.44           C  
ATOM   4901  CG  MET B  61     -17.735   8.923  25.081  1.00 38.44           C  
ATOM   4902  SD  MET B  61     -19.522   9.151  25.170  1.00 38.44           S  
ATOM   4903  CE  MET B  61     -19.810  10.121  23.693  1.00 38.44           C  
ATOM   4904  H   MET B  61     -15.668   9.814  27.580  1.00 38.44           H  
ATOM   4905  HA  MET B  61     -16.192  11.984  25.698  1.00 38.44           H  
ATOM   4906 1HB  MET B  61     -17.571  10.826  24.146  1.00 38.44           H  
ATOM   4907 2HB  MET B  61     -16.065   9.923  24.223  1.00 38.44           H  
ATOM   4908 1HG  MET B  61     -17.534   8.190  24.301  1.00 38.44           H  
ATOM   4909 2HG  MET B  61     -17.409   8.505  26.033  1.00 38.44           H  
ATOM   4910 1HE  MET B  61     -20.874  10.344  23.606  1.00 38.44           H  
ATOM   4911 2HE  MET B  61     -19.246  11.053  23.754  1.00 38.44           H  
ATOM   4912 3HE  MET B  61     -19.485   9.557  22.818  1.00 38.44           H  
ATOM   4913  N   HIS B  62     -18.686  11.966  26.549  1.00 38.44           N  
ATOM   4914  CA  HIS B  62     -19.900  12.170  27.324  1.00 38.44           C  
ATOM   4915  C   HIS B  62     -20.984  12.714  26.406  1.00 38.44           C  
ATOM   4916  O   HIS B  62     -20.701  13.505  25.504  1.00 38.44           O  
ATOM   4917  CB  HIS B  62     -19.664  13.128  28.497  1.00 38.44           C  
ATOM   4918  CG  HIS B  62     -20.732  13.070  29.544  1.00 38.44           C  
ATOM   4919  ND1 HIS B  62     -21.977  13.634  29.370  1.00 38.44           N  
ATOM   4920  CD2 HIS B  62     -20.743  12.509  30.776  1.00 38.44           C  
ATOM   4921  CE1 HIS B  62     -22.708  13.426  30.450  1.00 38.44           C  
ATOM   4922  NE2 HIS B  62     -21.982  12.745  31.319  1.00 38.44           N  
ATOM   4923  H   HIS B  62     -18.587  12.432  25.658  1.00 38.44           H  
ATOM   4924  HA  HIS B  62     -20.232  11.218  27.737  1.00 38.44           H
[truncated: 1,137,416 more chars]
