# Supplementary material for: Automatic and accurate ligand structure determination guided by cryo-electron microscopy maps
Source: Nat Commun. 2023 Mar 1;14:1164. doi: 10.1038/s41467-023-36732-5 (PMC9976687; doi:10.1038/s41467-023-36732-5)
Supplement: Supplementary file 4 — Supplementary Data 1 [file 41467_2023_36732_MOESM4_ESM.zip › muenks_etal_figure_structures/3A_7lep_ZK1_dock.pdb]

HEADER                                            26-OCT-21   XXXX              
EXPDTA    THEORETICAL MODEL                                                     
REMARK 220                                                                      
REMARK 220 EXPERIMENTAL DETAILS                                                 
REMARK 220  EXPERIMENT TYPE                : THEORETICAL MODELLING              
REMARK 220  DATE OF DATA COLLECTION        : 26-OCT-21                          
REMARK 220                                                                      
REMARK 220 REMARK: MODEL GENERATED BY ROSETTA                                   
REMARK 220  VERSION 2020.28.post.dev+400.amuenks.metaldock.930fc6117f1          
HETNAM     ZK1 X   1  ZK1                                                       
SSBOND     CYS G   90    CYS G  100                                       2.04  
SSBOND     CYS H   90    CYS H  100                                       2.04  
SSBOND     CYS A  714    CYS A  769                                       2.03  
SSBOND     CYS C  714    CYS C  769                                       2.03  
SSBOND     CYS B  718    CYS B  773                                       2.03  
SSBOND     CYS D  718    CYS D  773                                       2.03  
ATOM      1  N   THR A 390     192.152 264.004 213.712  1.00 42.25           N  
ATOM      2  CA  THR A 390     192.855 263.754 212.461  1.00 42.25           C  
ATOM      3  C   THR A 390     193.998 262.770 212.668  1.00 42.25           C  
ATOM      4  O   THR A 390     194.345 262.444 213.800  1.00 42.25           O  
ATOM      5  CB  THR A 390     193.414 265.049 211.861  1.00 42.25           C  
ATOM      6  OG1 THR A 390     193.875 264.798 210.529  1.00 42.25           O  
ATOM      7  CG2 THR A 390     194.568 265.558 212.695  1.00 42.25           C  
ATOM      8 1H   THR A 390     191.407 264.652 213.552  1.00 42.25           H  
ATOM      9 2H   THR A 390     191.778 263.146 214.061  1.00 42.25           H  
ATOM     10 3H   THR A 390     192.789 264.387 214.381  1.00 42.25           H  
ATOM     11  HA  THR A 390     192.150 263.326 211.747  1.00 42.25           H  
ATOM     12  HB  THR A 390     192.630 265.805 211.832  1.00 42.25           H  
ATOM     13  HG1 THR A 390     193.127 264.793 209.927  1.00 42.25           H  
ATOM     14 1HG2 THR A 390     194.955 266.478 212.257  1.00 42.25           H  
ATOM     15 2HG2 THR A 390     194.224 265.755 213.710  1.00 42.25           H  
ATOM     16 3HG2 THR A 390     195.358 264.809 212.719  1.00 42.25           H  
ATOM     17  N   ALA A 391     194.580 262.298 211.569  1.00 42.25           N  
ATOM     18  CA  ALA A 391     195.691 261.362 211.616  1.00 42.25           C  
ATOM     19  C   ALA A 391     196.753 261.804 210.624  1.00 42.25           C  
ATOM     20  O   ALA A 391     196.457 262.488 209.644  1.00 42.25           O  
ATOM     21  CB  ALA A 391     195.239 259.933 211.306  1.00 42.25           C  
ATOM     22  H   ALA A 391     194.233 262.605 210.671  1.00 42.25           H  
ATOM     23  HA  ALA A 391     196.106 261.379 212.624  1.00 42.25           H  
ATOM     24 1HB  ALA A 391     196.097 259.263 211.350  1.00 42.25           H  
ATOM     25 2HB  ALA A 391     194.495 259.620 212.038  1.00 42.25           H  
ATOM     26 3HB  ALA A 391     194.803 259.898 210.309  1.00 42.25           H  
ATOM     27  N   ALA A 392     197.996 261.413 210.889  1.00 42.25           N  
ATOM     28  CA  ALA A 392     199.126 261.747 210.033  1.00 42.25           C  
ATOM     29  C   ALA A 392     199.657 260.480 209.379  1.00 42.25           C  
ATOM     30  O   ALA A 392     199.939 259.495 210.066  1.00 42.25           O  
ATOM     31  CB  ALA A 392     200.229 262.440 210.831  1.00 42.25           C  
ATOM     32  H   ALA A 392     198.155 260.862 211.720  1.00 42.25           H  
ATOM     33  HA  ALA A 392     198.775 262.430 209.259  1.00 42.25           H  
ATOM     34 1HB  ALA A 392     201.062 262.679 210.169  1.00 42.25           H  
ATOM     35 2HB  ALA A 392     199.839 263.359 211.269  1.00 42.25           H  
ATOM     36 3HB  ALA A 392     200.575 261.779 211.623  1.00 42.25           H  
ATOM     37  N   VAL A 393     199.799 260.515 208.060  1.00 42.25           N  
ATOM     38  CA  VAL A 393     200.219 259.368 207.265  1.00 42.25           C  
ATOM     39  C   VAL A 393     201.704 259.508 206.962  1.00 42.25           C  
ATOM     40  O   VAL A 393     202.224 260.620 206.850  1.00 42.25           O  
ATOM     41  CB  VAL A 393     199.382 259.291 205.974  1.00 42.25           C  
ATOM     42  CG1 VAL A 393     199.644 258.007 205.235  1.00 42.25           C  
ATOM     43  CG2 VAL A 393     197.923 259.455 206.288  1.00 42.25           C  
ATOM     44  H   VAL A 393     199.602 261.390 207.595  1.00 42.25           H  
ATOM     45  HA  VAL A 393     200.053 258.463 207.849  1.00 42.25           H  
ATOM     46  HB  VAL A 393     199.698 260.088 205.299  1.00 42.25           H  
ATOM     47 1HG1 VAL A 393     199.040 257.980 204.327  1.00 42.25           H  
ATOM     48 2HG1 VAL A 393     200.700 257.949 204.969  1.00 42.25           H  
ATOM     49 3HG1 VAL A 393     199.381 257.162 205.870  1.00 42.25           H  
ATOM     50 1HG2 VAL A 393     197.344 259.399 205.366  1.00 42.25           H  
ATOM     51 2HG2 VAL A 393     197.605 258.662 206.965  1.00 42.25           H  
ATOM     52 3HG2 VAL A 393     197.759 260.424 206.761  1.00 42.25           H  
ATOM     53  N   THR A 394     202.409 258.383 206.847  1.00 42.25           N  
ATOM     54  CA  THR A 394     203.850 258.392 206.595  1.00 42.25           C  
ATOM     55  C   THR A 394     204.182 257.562 205.368  1.00 42.25           C  
ATOM     56  O   THR A 394     204.420 256.359 205.481  1.00 42.25           O  
ATOM     57  CB  THR A 394     204.624 257.844 207.776  1.00 42.25           C  
ATOM     58  OG1 THR A 394     204.406 256.434 207.857  1.00 42.25           O  
ATOM     59  CG2 THR A 394     204.170 258.478 209.033  1.00 42.25           C  
ATOM     60  H   THR A 394     201.931 257.498 206.937  1.00 42.25           H  
ATOM     61  HA  THR A 394     204.166 259.423 206.430  1.00 42.25           H  
ATOM     62  HB  THR A 394     205.687 258.043 207.638  1.00 42.25           H  
ATOM     63  HG1 THR A 394     204.710 256.017 207.047  1.00 42.25           H  
ATOM     64 1HG2 THR A 394     204.738 258.073 209.870  1.00 42.25           H  
ATOM     65 2HG2 THR A 394     204.328 259.555 208.975  1.00 42.25           H  
ATOM     66 3HG2 THR A 394     203.110 258.275 209.180  1.00 42.25           H  
ATOM     67  N   THR A 395     204.277 258.204 204.216  1.00 42.25           N  
ATOM     68  CA  THR A 395     204.685 257.538 202.994  1.00 42.25           C  
ATOM     69  C   THR A 395     206.105 257.942 202.639  1.00 42.25           C  
ATOM     70  O   THR A 395     206.583 259.000 203.046  1.00 42.25           O  
ATOM     71  CB  THR A 395     203.752 257.876 201.832  1.00 42.25           C  
ATOM     72  OG1 THR A 395     204.206 257.207 200.650  1.00 42.25           O  
ATOM     73  CG2 THR A 395     203.730 259.363 201.580  1.00 42.25           C  
ATOM     74  H   THR A 395     204.058 259.190 204.189  1.00 42.25           H  
ATOM     75  HA  THR A 395     204.647 256.461 203.157  1.00 42.25           H  
ATOM     76  HB  THR A 395     202.742 257.540 202.066  1.00 42.25           H  
ATOM     77  HG1 THR A 395     203.486 257.152 200.017  1.00 42.25           H  
ATOM     78 1HG2 THR A 395     203.060 259.582 200.749  1.00 42.25           H  
ATOM     79 2HG2 THR A 395     203.380 259.879 202.474  1.00 42.25           H  
ATOM     80 3HG2 THR A 395     204.735 259.705 201.334  1.00 42.25           H  
ATOM     81  N   ILE A 396     206.780 257.090 201.875  1.00 42.25           N  
ATOM     82  CA  ILE A 396     208.135 257.380 201.428  1.00 42.25           C  
ATOM     83  C   ILE A 396     208.076 258.515 200.415  1.00 42.25           C  
ATOM     84  O   ILE A 396     206.991 258.909 199.979  1.00 42.25           O  
ATOM     85  CB  ILE A 396     208.806 256.130 200.841  1.00 42.25           C  
ATOM     86  CG1 ILE A 396     210.317 256.315 200.811  1.00 42.25           C  
ATOM     87  CG2 ILE A 396     208.274 255.850 199.462  1.00 42.25           C  
ATOM     88  CD1 ILE A 396     210.887 256.740 202.127  1.00 42.25           C  
ATOM     89  H   ILE A 396     206.346 256.222 201.597  1.00 42.25           H  
ATOM     90  HA  ILE A 396     208.719 257.710 202.286  1.00 42.25           H  
ATOM     91  HB  ILE A 396     208.602 255.273 201.481  1.00 42.25           H  
ATOM     92 1HG1 ILE A 396     210.792 255.381 200.513  1.00 42.25           H  
ATOM     93 2HG1 ILE A 396     210.577 257.066 200.064  1.00 42.25           H  
ATOM     94 1HG2 ILE A 396     208.759 254.962 199.058  1.00 42.25           H  
ATOM     95 2HG2 ILE A 396     207.199 255.684 199.514  1.00 42.25           H  
ATOM     96 3HG2 ILE A 396     208.479 256.702 198.813  1.00 42.25           H  
ATOM     97 1HD1 ILE A 396     211.968 256.854 202.035  1.00 42.25           H  
ATOM     98 2HD1 ILE A 396     210.446 257.692 202.424  1.00 42.25           H  
ATOM     99 3HD1 ILE A 396     210.665 255.986 202.880  1.00 42.25           H  
ATOM    100  N   ALA A 397     209.233 259.072 200.052  1.00 42.25           N  
ATOM    101  CA  ALA A 397     209.262 260.273 199.225  1.00 42.25           C  
ATOM    102  C   ALA A 397     209.114 259.947 197.746  1.00 42.25           C  
ATOM    103  O   ALA A 397     208.220 260.467 197.072  1.00 42.25           O  
ATOM    104  CB  ALA A 397     210.558 261.046 199.472  1.00 42.25           C  
ATOM    105  H   ALA A 397     210.105 258.660 200.351  1.00 42.25           H  
ATOM    106  HA  ALA A 397     208.415 260.899 199.506  1.00 42.25           H  
ATOM    107 1HB  ALA A 397     210.572 261.942 198.850  1.00 42.25           H  
ATOM    108 2HB  ALA A 397     210.617 261.332 200.522  1.00 42.25           H  
ATOM    109 3HB  ALA A 397     211.410 260.417 199.220  1.00 42.25           H  
ATOM    110  N   GLU A 398     209.992 259.101 197.219  1.00 42.25           N  
ATOM    111  CA  GLU A 398     210.101 258.884 195.784  1.00 42.25           C  
ATOM    112  C   GLU A 398     209.973 257.405 195.459  1.00 42.25           C  
ATOM    113  O   GLU A 398     210.523 256.557 196.168  1.00 42.25           O  
ATOM    114  CB  GLU A 398     211.433 259.423 195.257  1.00 42.25           C  
ATOM    115  CG  GLU A 398     211.604 260.928 195.404  1.00 42.25           C  
ATOM    116  CD  GLU A 398     212.923 261.421 194.875  1.00 42.25           C  
ATOM    117  OE1 GLU A 398     213.732 260.608 194.499  1.00 42.25           O  
ATOM    118  OE2 GLU A 398     213.121 262.613 194.847  1.00 42.25           O  
ATOM    119  H   GLU A 398     210.604 258.593 197.841  1.00 42.25           H  
ATOM    120  HA  GLU A 398     209.287 259.416 195.290  1.00 42.25           H  
ATOM    121 1HB  GLU A 398     212.256 258.940 195.784  1.00 42.25           H  
ATOM    122 2HB  GLU A 398     211.533 259.177 194.200  1.00 42.25           H  
ATOM    123 1HG  GLU A 398     210.800 261.429 194.865  1.00 42.25           H  
ATOM    124 2HG  GLU A 398     211.519 261.192 196.457  1.00 42.25           H  
ATOM    125  N   ALA A 399     209.237 257.109 194.392  1.00 42.25           N  
ATOM    126  CA  ALA A 399     209.077 255.762 193.869  1.00 42.25           C  
ATOM    127  C   ALA A 399     208.253 255.817 192.584  1.00 42.25           C  
ATOM    128  O   ALA A 399     207.940 256.912 192.101  1.00 42.25           O  
ATOM    129  CB  ALA A 399     208.423 254.868 194.924  1.00 42.25           C  
ATOM    130  H   ALA A 399     208.769 257.875 193.929  1.00 42.25           H  
ATOM    131  HA  ALA A 399     210.067 255.371 193.633  1.00 42.25           H  
ATOM    132 1HB  ALA A 399     208.307 253.860 194.525  1.00 42.25           H  
ATOM    133 2HB  ALA A 399     209.052 254.836 195.814  1.00 42.25           H  
ATOM    134 3HB  ALA A 399     207.446 255.270 195.185  1.00 42.25           H  
ATOM    135  N   PRO A 400     207.940 254.676 191.964  1.00 42.25           N  
ATOM    136  CA  PRO A 400     206.756 254.623 191.089  1.00 42.25           C  
ATOM    137  C   PRO A 400     205.464 254.844 191.839  1.00 42.25           C  
ATOM    138  O   PRO A 400     204.419 255.023 191.206  1.00 42.25           O  
ATOM    139  CB  PRO A 400     206.803 253.206 190.509  1.00 42.25           C  
ATOM    140  CG  PRO A 400     208.203 252.787 190.641  1.00 42.25           C  
ATOM    141  CD  PRO A 400     208.760 253.460 191.848  1.00 42.25           C  
ATOM    142  HA  PRO A 400     206.861 255.374 190.292  1.00 42.25           H  
ATOM    143 1HB  PRO A 400     206.115 252.550 191.062  1.00 42.25           H  
ATOM    144 2HB  PRO A 400     206.465 253.217 189.462  1.00 42.25           H  
ATOM    145 1HG  PRO A 400     208.265 251.693 190.734  1.00 42.25           H  
ATOM    146 2HG  PRO A 400     208.769 253.062 189.738  1.00 42.25           H  
ATOM    147 1HD  PRO A 400     208.639 252.804 192.723  1.00 42.25           H  
ATOM    148 2HD  PRO A 400     209.822 253.693 191.681  1.00 42.25           H  
ATOM    149  N   TYR A 401     205.503 254.794 193.172  1.00 42.25           N  
ATOM    150  CA  TYR A 401     204.297 254.819 193.988  1.00 42.25           C  
ATOM    151  C   TYR A 401     203.818 256.235 194.268  1.00 42.25           C  
ATOM    152  O   TYR A 401     202.752 256.634 193.798  1.00 42.25           O  
ATOM    153  CB  TYR A 401     204.531 254.050 195.284  1.00 42.25           C  
ATOM    154  CG  TYR A 401     204.889 252.624 195.003  1.00 42.25           C  
ATOM    155  CD1 TYR A 401     203.913 251.656 194.947  1.00 42.25           C  
ATOM    156  CD2 TYR A 401     206.191 252.246 194.783  1.00 42.25           C  
ATOM    157  CE1 TYR A 401     204.223 250.361 194.674  1.00 42.25           C  
ATOM    158  CE2 TYR A 401     206.511 250.949 194.513  1.00 42.25           C  
ATOM    159  CZ  TYR A 401     205.523 250.011 194.460  1.00 42.25           C  
ATOM    160  OH  TYR A 401     205.842 248.709 194.192  1.00 42.25           O  
ATOM    161  H   TYR A 401     206.404 254.737 193.626  1.00 42.25           H  
ATOM    162  HA  TYR A 401     203.493 254.337 193.431  1.00 42.25           H  
ATOM    163 1HB  TYR A 401     205.334 254.526 195.850  1.00 42.25           H  
ATOM    164 2HB  TYR A 401     203.631 254.088 195.897  1.00 42.25           H  
ATOM    165  HD1 TYR A 401     202.871 251.922 195.123  1.00 42.25           H  
ATOM    166  HD2 TYR A 401     206.989 252.988 194.824  1.00 42.25           H  
ATOM    167  HE1 TYR A 401     203.436 249.609 194.634  1.00 42.25           H  
ATOM    168  HE2 TYR A 401     207.551 250.668 194.342  1.00 42.25           H  
ATOM    169  HH  TYR A 401     205.042 248.179 194.190  1.00 42.25           H  
ATOM    170  N   VAL A 402     204.582 257.013 195.025  1.00 42.25           N  
ATOM    171  CA  VAL A 402     204.194 258.377 195.365  1.00 42.25           C  
ATOM    172  C   VAL A 402     205.255 259.342 194.860  1.00 42.25           C  
ATOM    173  O   VAL A 402     206.454 259.120 195.063  1.00 42.25           O  
ATOM    174  CB  VAL A 402     203.957 258.542 196.874  1.00 42.25           C  
ATOM    175  CG1 VAL A 402     205.194 258.220 197.624  1.00 42.25           C  
ATOM    176  CG2 VAL A 402     203.555 259.963 197.168  1.00 42.25           C  
ATOM    177  H   VAL A 402     205.457 256.649 195.374  1.00 42.25           H  
ATOM    178  HA  VAL A 402     203.262 258.610 194.849  1.00 42.25           H  
ATOM    179  HB  VAL A 402     203.162 257.864 197.184  1.00 42.25           H  
ATOM    180 1HG1 VAL A 402     205.014 258.341 198.692  1.00 42.25           H  
ATOM    181 2HG1 VAL A 402     205.486 257.190 197.419  1.00 42.25           H  
ATOM    182 3HG1 VAL A 402     205.993 258.893 197.314  1.00 42.25           H  
ATOM    183 1HG2 VAL A 402     203.387 260.079 198.238  1.00 42.25           H  
ATOM    184 2HG2 VAL A 402     204.349 260.639 196.849  1.00 42.25           H  
ATOM    185 3HG2 VAL A 402     202.638 260.201 196.628  1.00 42.25           H  
ATOM    186  N   MET A 403     204.813 260.406 194.188  1.00 42.25           N  
ATOM    187  CA  MET A 403     205.723 261.319 193.512  1.00 42.25           C  
ATOM    188  C   MET A 403     205.265 262.757 193.687  1.00 42.25           C  
ATOM    189  O   MET A 403     204.170 263.037 194.183  1.00 42.25           O  
ATOM    190  CB  MET A 403     205.830 261.024 192.016  1.00 42.25           C  
ATOM    191  CG  MET A 403     206.297 259.645 191.681  1.00 42.25           C  
ATOM    192  SD  MET A 403     205.473 259.098 190.191  1.00 42.25           S  
ATOM    193  CE  MET A 403     204.241 258.023 190.893  1.00 42.25           C  
ATOM    194  H   MET A 403     203.820 260.582 194.147  1.00 42.25           H  
ATOM    195  HA  MET A 403     206.716 261.203 193.946  1.00 42.25           H  
ATOM    196 1HB  MET A 403     204.858 261.167 191.547  1.00 42.25           H  
ATOM    197 2HB  MET A 403     206.523 261.729 191.554  1.00 42.25           H  
ATOM    198 1HG  MET A 403     207.377 259.652 191.536  1.00 42.25           H  
ATOM    199 2HG  MET A 403     206.069 258.973 192.507  1.00 42.25           H  
ATOM    200 1HE  MET A 403     203.635 257.594 190.094  1.00 42.25           H  
ATOM    201 2HE  MET A 403     204.731 257.222 191.448  1.00 42.25           H  
ATOM    202 3HE  MET A 403     203.602 258.594 191.567  1.00 42.25           H  
ATOM    203  N   LEU A 404     206.135 263.667 193.254  1.00 42.25           N  
ATOM    204  CA  LEU A 404     205.837 265.090 193.170  1.00 42.25           C  
ATOM    205  C   LEU A 404     205.192 265.359 191.820  1.00 42.25           C  
ATOM    206  O   LEU A 404     205.785 265.056 190.781  1.00 42.25           O  
ATOM    207  CB  LEU A 404     207.113 265.920 193.282  1.00 42.25           C  
ATOM    208  CG  LEU A 404     207.861 266.194 194.582  1.00 42.25           C  
ATOM    209  CD1 LEU A 404     209.323 266.488 194.275  1.00 42.25           C  
ATOM    210  CD2 LEU A 404     207.247 267.372 195.282  1.00 42.25           C  
ATOM    211  H   LEU A 404     207.047 263.338 192.971  1.00 42.25           H  
ATOM    212  HA  LEU A 404     205.180 265.355 193.997  1.00 42.25           H  
ATOM    213 1HB  LEU A 404     207.879 265.467 192.654  1.00 42.25           H  
ATOM    214 2HB  LEU A 404     206.910 266.922 192.904  1.00 42.25           H  
ATOM    215  HG  LEU A 404     207.800 265.318 195.228  1.00 42.25           H  
ATOM    216 1HD1 LEU A 404     209.858 266.684 195.204  1.00 42.25           H  
ATOM    217 2HD1 LEU A 404     209.770 265.629 193.774  1.00 42.25           H  
ATOM    218 3HD1 LEU A 404     209.390 267.362 193.627  1.00 42.25           H  
ATOM    219 1HD2 LEU A 404     207.785 267.564 196.211  1.00 42.25           H  
ATOM    220 2HD2 LEU A 404     207.309 268.250 194.639  1.00 42.25           H  
ATOM    221 3HD2 LEU A 404     206.202 267.159 195.504  1.00 42.25           H  
ATOM    222  N   LYS A 405     203.991 265.920 191.828  1.00 42.25           N  
ATOM    223  CA  LYS A 405     203.393 266.344 190.575  1.00 42.25           C  
ATOM    224  C   LYS A 405     204.043 267.645 190.107  1.00 42.25           C  
ATOM    225  O   LYS A 405     204.753 268.321 190.856  1.00 42.25           O  
ATOM    226  CB  LYS A 405     201.889 266.524 190.738  1.00 42.25           C  
ATOM    227  CG  LYS A 405     201.528 267.594 191.741  1.00 42.25           C  
ATOM    228  CD  LYS A 405     200.060 267.946 191.675  1.00 42.25           C  
ATOM    229  CE  LYS A 405     199.209 266.800 192.174  1.00 42.25           C  
ATOM    230  NZ  LYS A 405     197.785 267.204 192.317  1.00 42.25           N  
ATOM    231  H   LYS A 405     203.481 266.060 192.688  1.00 42.25           H  
ATOM    232  HA  LYS A 405     203.573 265.572 189.826  1.00 42.25           H  
ATOM    233 1HB  LYS A 405     201.448 266.786 189.776  1.00 42.25           H  
ATOM    234 2HB  LYS A 405     201.443 265.582 191.058  1.00 42.25           H  
ATOM    235 1HG  LYS A 405     201.761 267.244 192.747  1.00 42.25           H  
ATOM    236 2HG  LYS A 405     202.114 268.491 191.543  1.00 42.25           H  
ATOM    237 1HD  LYS A 405     199.870 268.829 192.286  1.00 42.25           H  
ATOM    238 2HD  LYS A 405     199.787 268.174 190.644  1.00 42.25           H  
ATOM    239 1HE  LYS A 405     199.275 265.967 191.475  1.00 42.25           H  
ATOM    240 2HE  LYS A 405     199.582 266.464 193.141  1.00 42.25           H  
ATOM    241 1HZ  LYS A 405     197.244 266.419 192.651  1.00 42.25           H  
ATOM    242 2HZ  LYS A 405     197.715 267.966 192.976  1.00 42.25           H  
ATOM    243 3HZ  LYS A 405     197.427 267.501 191.420  1.00 42.25           H  
ATOM    244  N   LYS A 406     203.802 267.993 188.847  1.00 42.25           N  
ATOM    245  CA  LYS A 406     204.277 269.272 188.338  1.00 42.25           C  
ATOM    246  C   LYS A 406     203.563 270.410 189.056  1.00 42.25           C  
ATOM    247  O   LYS A 406     202.458 270.245 189.577  1.00 42.25           O  
ATOM    248  CB  LYS A 406     204.060 269.372 186.827  1.00 42.25           C  
ATOM    249  CG  LYS A 406     204.902 268.405 186.005  1.00 42.25           C  
ATOM    250  CD  LYS A 406     204.651 268.583 184.515  1.00 42.25           C  
ATOM    251  CE  LYS A 406     205.488 267.614 183.692  1.00 42.25           C  
ATOM    252  NZ  LYS A 406     205.240 267.765 182.233  1.00 42.25           N  
ATOM    253  H   LYS A 406     203.290 267.378 188.231  1.00 42.25           H  
ATOM    254  HA  LYS A 406     205.348 269.346 188.532  1.00 42.25           H  
ATOM    255 1HB  LYS A 406     203.011 269.182 186.596  1.00 42.25           H  
ATOM    256 2HB  LYS A 406     204.290 270.384 186.492  1.00 42.25           H  
ATOM    257 1HG  LYS A 406     205.959 268.578 186.210  1.00 42.25           H  
ATOM    258 2HG  LYS A 406     204.658 267.381 186.286  1.00 42.25           H  
ATOM    259 1HD  LYS A 406     203.596 268.411 184.300  1.00 42.25           H  
ATOM    260 2HD  LYS A 406     204.902 269.603 184.223  1.00 42.25           H  
ATOM    261 1HE  LYS A 406     206.545 267.790 183.889  1.00 42.25           H  
ATOM    262 2HE  LYS A 406     205.252 266.591 183.984  1.00 42.25           H  
ATOM    263 1HZ  LYS A 406     205.812 267.106 181.724  1.00 42.25           H  
ATOM    264 2HZ  LYS A 406     204.265 267.586 182.036  1.00 42.25           H  
ATOM    265 3HZ  LYS A 406     205.474 268.705 181.946  1.00 42.25           H  
ATOM    266  N   ASN A 407     204.213 271.572 189.085  1.00 42.25           N  
ATOM    267  CA  ASN A 407     203.717 272.728 189.832  1.00 42.25           C  
ATOM    268  C   ASN A 407     203.548 272.378 191.309  1.00 42.25           C  
ATOM    269  O   ASN A 407     202.521 272.665 191.930  1.00 42.25           O  
ATOM    270  CB  ASN A 407     202.410 273.230 189.246  1.00 42.25           C  
ATOM    271  CG  ASN A 407     202.568 273.746 187.842  1.00 42.25           C  
ATOM    272  OD1 ASN A 407     203.410 274.611 187.576  1.00 42.25           O  
ATOM    273  ND2 ASN A 407     201.773 273.232 186.939  1.00 42.25           N  
ATOM    274  H   ASN A 407     205.079 271.653 188.570  1.00 42.25           H  
ATOM    275  HA  ASN A 407     204.464 273.522 189.779  1.00 42.25           H  
ATOM    276 1HB  ASN A 407     201.678 272.422 189.244  1.00 42.25           H  
ATOM    277 2HB  ASN A 407     202.014 274.029 189.872  1.00 42.25           H  
ATOM    278 1HD2 ASN A 407     201.832 273.537 185.988  1.00 42.25           H  
ATOM    279 2HD2 ASN A 407     201.106 272.534 187.199  1.00 42.25           H  
ATOM    280  N   ALA A 408     204.576 271.735 191.867  1.00 42.25           N  
ATOM    281  CA  ALA A 408     204.542 271.359 193.276  1.00 42.25           C  
ATOM    282  C   ALA A 408     204.464 272.587 194.171  1.00 42.25           C  
ATOM    283  O   ALA A 408     203.741 272.589 195.174  1.00 42.25           O  
ATOM    284  CB  ALA A 408     205.771 270.519 193.623  1.00 42.25           C  
ATOM    285  H   ALA A 408     205.390 271.503 191.316  1.00 42.25           H  
ATOM    286  HA  ALA A 408     203.645 270.764 193.446  1.00 42.25           H  
ATOM    287 1HB  ALA A 408     205.737 270.243 194.676  1.00 42.25           H  
ATOM    288 2HB  ALA A 408     205.780 269.617 193.011  1.00 42.25           H  
ATOM    289 3HB  ALA A 408     206.673 271.097 193.428  1.00 42.25           H  
ATOM    290  N   ALA A 409     205.207 273.640 193.827  1.00 42.25           N  
ATOM    291  CA  ALA A 409     205.127 274.882 194.585  1.00 42.25           C  
ATOM    292  C   ALA A 409     203.753 275.525 194.462  1.00 42.25           C  
ATOM    293  O   ALA A 409     203.273 276.147 195.417  1.00 42.25           O  
ATOM    294  CB  ALA A 409     206.211 275.851 194.120  1.00 42.25           C  
ATOM    295  H   ALA A 409     205.833 273.586 193.037  1.00 42.25           H  
ATOM    296  HA  ALA A 409     205.288 274.648 195.638  1.00 42.25           H  
ATOM    297 1HB  ALA A 409     206.143 276.776 194.693  1.00 42.25           H  
ATOM    298 2HB  ALA A 409     207.192 275.401 194.274  1.00 42.25           H  
ATOM    299 3HB  ALA A 409     206.074 276.069 193.062  1.00 42.25           H  
ATOM    300  N   ALA A 410     203.111 275.398 193.297  1.00 42.25           N  
ATOM    301  CA  ALA A 410     201.777 275.960 193.123  1.00 42.25           C  
ATOM    302  C   ALA A 410     200.771 275.302 194.060  1.00 42.25           C  
ATOM    303  O   ALA A 410     199.954 275.987 194.685  1.00 42.25           O  
ATOM    304  CB  ALA A 410     201.332 275.814 191.669  1.00 42.25           C  
ATOM    305  H   ALA A 410     203.544 274.911 192.526  1.00 42.25           H  
ATOM    306  HA  ALA A 410     201.820 277.019 193.377  1.00 42.25           H  
ATOM    307 1HB  ALA A 410     200.335 276.237 191.550  1.00 42.25           H  
ATOM    308 2HB  ALA A 410     202.030 276.343 191.020  1.00 42.25           H  
ATOM    309 3HB  ALA A 410     201.314 274.760 191.399  1.00 42.25           H  
ATOM    310  N   ALA A 411     200.817 273.978 194.174  1.00 42.25           N  
ATOM    311  CA  ALA A 411     199.907 273.266 195.054  1.00 42.25           C  
ATOM    312  C   ALA A 411     200.411 273.306 196.493  1.00 42.25           C  
ATOM    313  O   ALA A 411     201.564 273.648 196.766  1.00 42.25           O  
ATOM    314  CB  ALA A 411     199.735 271.821 194.591  1.00 42.25           C  
ATOM    315  H   ALA A 411     201.496 273.454 193.641  1.00 42.25           H  
ATOM    316  HA  ALA A 411     198.939 273.766 195.016  1.00 42.25           H  
ATOM    317 1HB  ALA A 411     199.050 271.303 195.261  1.00 42.25           H  
ATOM    318 2HB  ALA A 411     199.330 271.810 193.579  1.00 42.25           H  
ATOM    319 3HB  ALA A 411     200.701 271.319 194.600  1.00 42.25           H  
ATOM    320  N   GLU A 412     199.525 272.953 197.422  1.00 42.25           N  
ATOM    321  CA  GLU A 412     199.840 273.008 198.841  1.00 42.25           C  
ATOM    322  C   GLU A 412     199.224 271.812 199.550  1.00 42.25           C  
ATOM    323  O   GLU A 412     198.315 271.158 199.034  1.00 42.25           O  
ATOM    324  CB  GLU A 412     199.330 274.311 199.462  1.00 42.25           C  
ATOM    325  CG  GLU A 412     197.819 274.481 199.413  1.00 42.25           C  
ATOM    326  CD  GLU A 412     197.360 275.798 199.975  1.00 42.25           C  
ATOM    327  OE1 GLU A 412     198.191 276.559 200.408  1.00 42.25           O  
ATOM    328  OE2 GLU A 412     196.176 276.042 199.971  1.00 42.25           O  
ATOM    329  H   GLU A 412     198.610 272.639 197.134  1.00 42.25           H  
ATOM    330  HA  GLU A 412     200.924 272.966 198.957  1.00 42.25           H  
ATOM    331 1HB  GLU A 412     199.639 274.362 200.506  1.00 42.25           H  
ATOM    332 2HB  GLU A 412     199.779 275.160 198.946  1.00 42.25           H  
ATOM    333 1HG  GLU A 412     197.488 274.407 198.377  1.00 42.25           H  
ATOM    334 2HG  GLU A 412     197.354 273.671 199.973  1.00 42.25           H  
ATOM    335  N   GLY A 413     199.735 271.533 200.748  1.00 42.25           N  
ATOM    336  CA  GLY A 413     199.235 270.415 201.522  1.00 42.25           C  
ATOM    337  C   GLY A 413     199.592 269.087 200.878  1.00 42.25           C  
ATOM    338  O   GLY A 413     200.582 268.958 200.153  1.00 42.25           O  
ATOM    339  H   GLY A 413     200.479 272.101 201.128  1.00 42.25           H  
ATOM    340 1HA  GLY A 413     199.651 270.455 202.529  1.00 42.25           H  
ATOM    341 2HA  GLY A 413     198.153 270.494 201.617  1.00 42.25           H  
ATOM    342  N   ASN A 414     198.765 268.078 201.152  1.00 42.25           N  
ATOM    343  CA  ASN A 414     198.958 266.780 200.522  1.00 42.25           C  
ATOM    344  C   ASN A 414     198.683 266.817 199.025  1.00 42.25           C  
ATOM    345  O   ASN A 414     199.191 265.964 198.293  1.00 42.25           O  
ATOM    346  CB  ASN A 414     198.091 265.728 201.225  1.00 42.25           C  
ATOM    347  CG  ASN A 414     196.598 265.956 201.036  1.00 42.25           C  
ATOM    348  OD1 ASN A 414     196.156 266.607 200.090  1.00 42.25           O  
ATOM    349  ND2 ASN A 414     195.811 265.418 201.959  1.00 42.25           N  
ATOM    350  H   ASN A 414     197.998 268.203 201.797  1.00 42.25           H  
ATOM    351  HA  ASN A 414     200.008 266.499 200.622  1.00 42.25           H  
ATOM    352 1HB  ASN A 414     198.341 264.737 200.843  1.00 42.25           H  
ATOM    353 2HB  ASN A 414     198.309 265.732 202.293  1.00 42.25           H  
ATOM    354 1HD2 ASN A 414     194.819 265.529 201.896  1.00 42.25           H  
ATOM    355 2HD2 ASN A 414     196.210 264.902 202.716  1.00 42.25           H  
ATOM    356  N   ALA A 415     197.899 267.792 198.559  1.00 42.25           N  
ATOM    357  CA  ALA A 415     197.563 267.881 197.144  1.00 42.25           C  
ATOM    358  C   ALA A 415     198.779 268.165 196.279  1.00 42.25           C  
ATOM    359  O   ALA A 415     198.734 267.916 195.071  1.00 42.25           O  
ATOM    360  CB  ALA A 415     196.500 268.955 196.919  1.00 42.25           C  
ATOM    361  H   ALA A 415     197.530 268.483 199.196  1.00 42.25           H  
ATOM    362  HA  ALA A 415     197.164 266.917 196.829  1.00 42.25           H  
ATOM    363 1HB  ALA A 415     196.258 269.011 195.857  1.00 42.25           H  
ATOM    364 2HB  ALA A 415     195.602 268.702 197.482  1.00 42.25           H  
ATOM    365 3HB  ALA A 415     196.880 269.919 197.255  1.00 42.25           H  
ATOM    366  N   ALA A 416     199.864 268.673 196.861  1.00 42.25           N  
ATOM    367  CA  ALA A 416     201.088 268.820 196.088  1.00 42.25           C  
ATOM    368  C   ALA A 416     201.665 267.479 195.666  1.00 42.25           C  
ATOM    369  O   ALA A 416     202.555 267.447 194.811  1.00 42.25           O  
ATOM    370  CB  ALA A 416     202.136 269.601 196.883  1.00 42.25           C  
ATOM    371  H   ALA A 416     199.857 268.959 197.829  1.00 42.25           H  
ATOM    372  HA  ALA A 416     200.851 269.375 195.180  1.00 42.25           H  
ATOM    373 1HB  ALA A 416     203.044 269.701 196.288  1.00 42.25           H  
ATOM    374 2HB  ALA A 416     201.748 270.592 197.121  1.00 42.25           H  
ATOM    375 3HB  ALA A 416     202.364 269.069 197.805  1.00 42.25           H  
ATOM    376  N   TYR A 417     201.184 266.386 196.241  1.00 42.25           N  
ATOM    377  CA  TYR A 417     201.745 265.062 196.053  1.00 42.25           C  
ATOM    378  C   TYR A 417     200.719 264.180 195.364  1.00 42.25           C  
ATOM    379  O   TYR A 417     199.517 264.295 195.612  1.00 42.25           O  
ATOM    380  CB  TYR A 417     202.128 264.482 197.403  1.00 42.25           C  
ATOM    381  CG  TYR A 417     203.276 265.219 198.011  1.00 42.25           C  
ATOM    382  CD1 TYR A 417     204.067 266.072 197.249  1.00 42.25           C  
ATOM    383  CD2 TYR A 417     203.468 265.219 199.368  1.00 42.25           C  
ATOM    384  CE1 TYR A 417     205.095 266.791 197.815  1.00 42.25           C  
ATOM    385  CE2 TYR A 417     204.470 265.956 199.942  1.00 42.25           C  
ATOM    386  CZ  TYR A 417     205.294 266.728 199.170  1.00 42.25           C  
ATOM    387  OH  TYR A 417     206.305 267.453 199.757  1.00 42.25           O  
ATOM    388  H   TYR A 417     200.380 266.499 196.841  1.00 42.25           H  
ATOM    389  HA  TYR A 417     202.638 265.150 195.434  1.00 42.25           H  
ATOM    390 1HB  TYR A 417     201.271 264.529 198.076  1.00 42.25           H  
ATOM    391 2HB  TYR A 417     202.395 263.432 197.285  1.00 42.25           H  
ATOM    392  HD1 TYR A 417     203.879 266.182 196.180  1.00 42.25           H  
ATOM    393  HD2 TYR A 417     202.818 264.625 200.010  1.00 42.25           H  
ATOM    394  HE1 TYR A 417     205.701 267.453 197.197  1.00 42.25           H  
ATOM    395  HE2 TYR A 417     204.616 265.930 201.022  1.00 42.25           H  
ATOM    396  HH  TYR A 417     206.294 267.306 200.705  1.00 42.25           H  
ATOM    397  N   GLU A 418     201.195 263.308 194.484  1.00 42.25           N  
ATOM    398  CA  GLU A 418     200.297 262.438 193.744  1.00 42.25           C  
ATOM    399  C   GLU A 418     201.042 261.173 193.371  1.00 42.25           C  
ATOM    400  O   GLU A 418     202.248 261.208 193.121  1.00 42.25           O  
ATOM    401  CB  GLU A 418     199.765 263.134 192.489  1.00 42.25           C  
ATOM    402  CG  GLU A 418     198.739 262.324 191.709  1.00 42.25           C  
ATOM    403  CD  GLU A 418     198.185 263.067 190.525  1.00 42.25           C  
ATOM    404  OE1 GLU A 418     198.763 262.980 189.469  1.00 42.25           O  
ATOM    405  OE2 GLU A 418     197.181 263.722 190.677  1.00 42.25           O  
ATOM    406  H   GLU A 418     202.190 263.242 194.320  1.00 42.25           H  
ATOM    407  HA  GLU A 418     199.450 262.190 194.384  1.00 42.25           H  
ATOM    408 1HB  GLU A 418     199.302 264.081 192.767  1.00 42.25           H  
ATOM    409 2HB  GLU A 418     200.594 263.359 191.818  1.00 42.25           H  
ATOM    410 1HG  GLU A 418     199.207 261.404 191.359  1.00 42.25           H  
ATOM    411 2HG  GLU A 418     197.922 262.052 192.376  1.00 42.25           H  
ATOM    412  N   GLY A 419     200.317 260.065 193.335  1.00 42.25           N  
ATOM    413  CA  GLY A 419     200.923 258.802 192.983  1.00 42.25           C  
ATOM    414  C   GLY A 419     199.954 257.664 193.222  1.00 42.25           C  
ATOM    415  O   GLY A 419     198.793 257.878 193.571  1.00 42.25           O  
ATOM    416  H   GLY A 419     199.332 260.094 193.554  1.00 42.25           H  
ATOM    417 1HA  GLY A 419     201.225 258.823 191.935  1.00 42.25           H  
ATOM    418 2HA  GLY A 419     201.826 258.655 193.574  1.00 42.25           H  
ATOM    419  N   TYR A 420     200.457 256.445 193.020  1.00 42.25           N  
ATOM    420  CA  TYR A 420     199.646 255.258 193.266  1.00 42.25           C  
ATOM    421  C   TYR A 420     199.250 255.157 194.728  1.00 42.25           C  
ATOM    422  O   TYR A 420     198.070 255.006 195.054  1.00 42.25           O  
ATOM    423  CB  TYR A 420     200.409 254.012 192.841  1.00 42.25           C  
ATOM    424  CG  TYR A 420     199.867 252.725 193.393  1.00 42.25           C  
ATOM    425  CD1 TYR A 420     198.783 252.109 192.817  1.00 42.25           C  
ATOM    426  CD2 TYR A 420     200.458 252.111 194.474  1.00 42.25           C  
ATOM    427  CE1 TYR A 420     198.291 250.924 193.311  1.00 42.25           C  
ATOM    428  CE2 TYR A 420     199.971 250.922 194.972  1.00 42.25           C  
ATOM    429  CZ  TYR A 420     198.887 250.336 194.385  1.00 42.25           C  
ATOM    430  OH  TYR A 420     198.396 249.155 194.869  1.00 42.25           O  
ATOM    431  H   TYR A 420     201.407 256.333 192.694  1.00 42.25           H  
ATOM    432  HA  TYR A 420     198.734 255.333 192.673  1.00 42.25           H  
ATOM    433 1HB  TYR A 420     200.403 253.935 191.752  1.00 42.25           H  
ATOM    434 2HB  TYR A 420     201.449 254.097 193.157  1.00 42.25           H  
ATOM    435  HD1 TYR A 420     198.296 252.560 191.951  1.00 42.25           H  
ATOM    436  HD2 TYR A 420     201.326 252.566 194.951  1.00 42.25           H  
ATOM    437  HE1 TYR A 420     197.430 250.453 192.838  1.00 42.25           H  
ATOM    438  HE2 TYR A 420     200.451 250.454 195.832  1.00 42.25           H  
ATOM    439  HH  TYR A 420     197.639 248.886 194.344  1.00 42.25           H  
ATOM    440  N   CYS A 421     200.227 255.244 195.624  1.00 42.25           N  
ATOM    441  CA  CYS A 421     199.977 255.086 197.047  1.00 42.25           C  
ATOM    442  C   CYS A 421     199.387 256.327 197.687  1.00 42.25           C  
ATOM    443  O   CYS A 421     199.121 256.308 198.887  1.00 42.25           O  
ATOM    444  CB  CYS A 421     201.256 254.686 197.766  1.00 42.25           C  
ATOM    445  SG  CYS A 421     201.570 252.925 197.699  1.00 42.25           S  
ATOM    446  H   CYS A 421     201.169 255.425 195.307  1.00 42.25           H  
ATOM    447  HA  CYS A 421     199.238 254.297 197.182  1.00 42.25           H  
ATOM    448 1HB  CYS A 421     202.103 255.209 197.320  1.00 42.25           H  
ATOM    449 2HB  CYS A 421     201.197 254.991 198.810  1.00 42.25           H  
ATOM    450  HG  CYS A 421     200.450 252.561 198.315  1.00 42.25           H  
ATOM    451  N   VAL A 422     199.206 257.408 196.941  1.00 42.25           N  
ATOM    452  CA  VAL A 422     198.327 258.474 197.402  1.00 42.25           C  
ATOM    453  C   VAL A 422     196.896 258.222 196.963  1.00 42.25           C  
ATOM    454  O   VAL A 422     195.959 258.463 197.726  1.00 42.25           O  
ATOM    455  CB  VAL A 422     198.827 259.840 196.916  1.00 42.25           C  
ATOM    456  CG1 VAL A 422     197.768 260.889 197.146  1.00 42.25           C  
ATOM    457  CG2 VAL A 422     200.065 260.213 197.670  1.00 42.25           C  
ATOM    458  H   VAL A 422     199.672 257.505 196.050  1.00 42.25           H  
ATOM    459  HA  VAL A 422     198.326 258.474 198.492  1.00 42.25           H  
ATOM    460  HB  VAL A 422     199.049 259.777 195.850  1.00 42.25           H  
ATOM    461 1HG1 VAL A 422     198.132 261.856 196.797  1.00 42.25           H  
ATOM    462 2HG1 VAL A 422     196.866 260.622 196.596  1.00 42.25           H  
ATOM    463 3HG1 VAL A 422     197.541 260.950 198.210  1.00 42.25           H  
ATOM    464 1HG2 VAL A 422     200.423 261.183 197.325  1.00 42.25           H  
ATOM    465 2HG2 VAL A 422     199.840 260.266 198.735  1.00 42.25           H  
ATOM    466 3HG2 VAL A 422     200.836 259.461 197.499  1.00 42.25           H  
ATOM    467  N   ALA A 423     196.705 257.721 195.741  1.00 42.25           N  
ATOM    468  CA  ALA A 423     195.365 257.345 195.306  1.00 42.25           C  
ATOM    469  C   ALA A 423     194.794 256.256 196.201  1.00 42.25           C  
ATOM    470  O   ALA A 423     193.617 256.303 196.575  1.00 42.25           O  
ATOM    471  CB  ALA A 423     195.391 256.889 193.850  1.00 42.25           C  
ATOM    472  H   ALA A 423     197.481 257.597 195.106  1.00 42.25           H  
ATOM    473  HA  ALA A 423     194.723 258.222 195.391  1.00 42.25           H  
ATOM    474 1HB  ALA A 423     194.385 256.611 193.537  1.00 42.25           H  
ATOM    475 2HB  ALA A 423     195.755 257.701 193.220  1.00 42.25           H  
ATOM    476 3HB  ALA A 423     196.052 256.029 193.750  1.00 42.25           H  
ATOM    477  N   LEU A 424     195.618 255.271 196.568  1.00 42.25           N  
ATOM    478  CA  LEU A 424     195.183 254.263 197.527  1.00 42.25           C  
ATOM    479  C   LEU A 424     194.812 254.903 198.851  1.00 42.25           C  
ATOM    480  O   LEU A 424     193.677 254.775 199.316  1.00 42.25           O  
ATOM    481  CB  LEU A 424     196.285 253.228 197.733  1.00 42.25           C  
ATOM    482  CG  LEU A 424     196.105 252.168 198.809  1.00 42.25           C  
ATOM    483  CD1 LEU A 424     196.772 250.914 198.358  1.00 42.25           C  
ATOM    484  CD2 LEU A 424     196.733 252.613 200.090  1.00 42.25           C  
ATOM    485  H   LEU A 424     196.551 255.215 196.184  1.00 42.25           H  
ATOM    486  HA  LEU A 424     194.301 253.764 197.127  1.00 42.25           H  
ATOM    487 1HB  LEU A 424     196.432 252.687 196.799  1.00 42.25           H  
ATOM    488 2HB  LEU A 424     197.211 253.750 197.976  1.00 42.25           H  
ATOM    489  HG  LEU A 424     195.042 251.997 198.976  1.00 42.25           H  
ATOM    490 1HD1 LEU A 424     196.652 250.144 199.119  1.00 42.25           H  
ATOM    491 2HD1 LEU A 424     196.319 250.576 197.426  1.00 42.25           H  
ATOM    492 3HD1 LEU A 424     197.833 251.104 198.199  1.00 42.25           H  
ATOM    493 1HD2 LEU A 424     196.595 251.843 200.850  1.00 42.25           H  
ATOM    494 2HD2 LEU A 424     197.799 252.781 199.933  1.00 42.25           H  
ATOM    495 3HD2 LEU A 424     196.265 253.540 200.422  1.00 42.25           H  
ATOM    496  N   ALA A 425     195.738 255.648 199.445  1.00 42.25           N  
ATOM    497  CA  ALA A 425     195.483 256.225 200.756  1.00 42.25           C  
ATOM    498  C   ALA A 425     194.386 257.267 200.734  1.00 42.25           C  
ATOM    499  O   ALA A 425     194.135 257.893 201.763  1.00 42.25           O  
ATOM    500  CB  ALA A 425     196.760 256.822 201.332  1.00 42.25           C  
ATOM    501  H   ALA A 425     196.626 255.822 198.995  1.00 42.25           H  
ATOM    502  HA  ALA A 425     195.138 255.429 201.415  1.00 42.25           H  
ATOM    503 1HB  ALA A 425     196.552 257.250 202.313  1.00 42.25           H  
ATOM    504 2HB  ALA A 425     197.515 256.042 201.429  1.00 42.25           H  
ATOM    505 3HB  ALA A 425     197.129 257.602 200.667  1.00 42.25           H  
ATOM    506  N   ALA A 426     193.750 257.490 199.592  1.00 42.25           N  
ATOM    507  CA  ALA A 426     192.469 258.175 199.573  1.00 42.25           C  
ATOM    508  C   ALA A 426     191.317 257.195 199.716  1.00 42.25           C  
ATOM    509  O   ALA A 426     190.342 257.486 200.414  1.00 42.25           O  
ATOM    510  CB  ALA A 426     192.310 258.975 198.281  1.00 42.25           C  
ATOM    511  H   ALA A 426     194.156 257.182 198.720  1.00 42.25           H  
ATOM    512  HA  ALA A 426     192.440 258.862 200.418  1.00 42.25           H  
ATOM    513 1HB  ALA A 426     191.345 259.482 198.283  1.00 42.25           H  
ATOM    514 2HB  ALA A 426     193.108 259.714 198.210  1.00 42.25           H  
ATOM    515 3HB  ALA A 426     192.364 258.301 197.427  1.00 42.25           H  
ATOM    516  N   GLU A 427     191.416 256.033 199.070  1.00 42.25           N  
ATOM    517  CA  GLU A 427     190.343 255.049 199.150  1.00 42.25           C  
ATOM    518  C   GLU A 427     190.160 254.540 200.571  1.00 42.25           C  
ATOM    519  O   GLU A 427     189.026 254.380 201.035  1.00 42.25           O  
ATOM    520  CB  GLU A 427     190.627 253.883 198.208  1.00 42.25           C  
ATOM    521  CG  GLU A 427     190.652 254.238 196.734  1.00 42.25           C  
ATOM    522  CD  GLU A 427     189.286 254.577 196.171  1.00 42.25           C  
ATOM    523  OE1 GLU A 427     188.304 254.611 196.938  1.00 42.25           O  
ATOM    524  OE2 GLU A 427     189.191 254.809 194.948  1.00 42.25           O  
ATOM    525  H   GLU A 427     192.236 255.823 198.518  1.00 42.25           H  
ATOM    526  HA  GLU A 427     189.412 255.528 198.846  1.00 42.25           H  
ATOM    527 1HB  GLU A 427     191.593 253.443 198.455  1.00 42.25           H  
ATOM    528 2HB  GLU A 427     189.870 253.111 198.346  1.00 42.25           H  
ATOM    529 1HG  GLU A 427     191.309 255.095 196.588  1.00 42.25           H  
ATOM    530 2HG  GLU A 427     191.066 253.399 196.176  1.00 42.25           H  
ATOM    531  N   ILE A 428     191.262 254.275 201.278  1.00 42.25           N  
ATOM    532  CA  ILE A 428     191.175 253.733 202.630  1.00 42.25           C  
ATOM    533  C   ILE A 428     190.477 254.708 203.564  1.00 42.25           C  
ATOM    534  O   ILE A 428     189.829 254.297 204.533  1.00 42.25           O  
ATOM    535  CB  ILE A 428     192.575 253.355 203.139  1.00 42.25           C  
ATOM    536  CG1 ILE A 428     193.070 252.101 202.444  1.00 42.25           C  
ATOM    537  CG2 ILE A 428     192.567 253.110 204.601  1.00 42.25           C  
ATOM    538  CD1 ILE A 428     194.394 251.640 202.957  1.00 42.25           C  
ATOM    539  H   ILE A 428     192.172 254.451 200.876  1.00 42.25           H  
ATOM    540  HA  ILE A 428     190.557 252.837 202.604  1.00 42.25           H  
ATOM    541  HB  ILE A 428     193.271 254.167 202.927  1.00 42.25           H  
ATOM    542 1HG1 ILE A 428     192.344 251.300 202.577  1.00 42.25           H  
ATOM    543 2HG1 ILE A 428     193.156 252.288 201.373  1.00 42.25           H  
ATOM    544 1HG2 ILE A 428     193.571 252.844 204.930  1.00 42.25           H  
ATOM    545 2HG2 ILE A 428     192.242 254.012 205.119  1.00 42.25           H  
ATOM    546 3HG2 ILE A 428     191.882 252.293 204.829  1.00 42.25           H  
ATOM    547 1HD1 ILE A 428     194.698 250.740 202.422  1.00 42.25           H  
ATOM    548 2HD1 ILE A 428     195.138 252.423 202.801  1.00 42.25           H  
ATOM    549 3HD1 ILE A 428     194.316 251.421 204.021  1.00 42.25           H  
ATOM    550  N   ALA A 429     190.563 256.005 203.282  1.00 42.25           N  
ATOM    551  CA  ALA A 429     189.883 256.980 204.124  1.00 42.25           C  
ATOM    552  C   ALA A 429     188.383 256.730 204.149  1.00 42.25           C  
ATOM    553  O   ALA A 429     187.768 256.689 205.219  1.00 42.25           O  
ATOM    554  CB  ALA A 429     190.175 258.395 203.635  1.00 42.25           C  
ATOM    555  H   ALA A 429     191.096 256.328 202.487  1.00 42.25           H  
ATOM    556  HA  ALA A 429     190.261 256.872 205.140  1.00 42.25           H  
ATOM    557 1HB  ALA A 429     189.661 259.114 204.273  1.00 42.25           H  
ATOM    558 2HB  ALA A 429     191.249 258.579 203.673  1.00 42.25           H  
ATOM    559 3HB  ALA A 429     189.825 258.505 202.610  1.00 42.25           H  
ATOM    560  N   LYS A 430     187.780 256.530 202.978  1.00 42.25           N  
ATOM    561  CA  LYS A 430     186.340 256.314 202.902  1.00 42.25           C  
ATOM    562  C   LYS A 430     185.893 255.005 203.535  1.00 42.25           C  
ATOM    563  O   LYS A 430     184.691 254.827 203.754  1.00 42.25           O  
ATOM    564  CB  LYS A 430     185.877 256.372 201.448  1.00 42.25           C  
ATOM    565  CG  LYS A 430     185.478 257.761 201.002  1.00 42.25           C  
ATOM    566  CD  LYS A 430     186.688 258.643 200.792  1.00 42.25           C  
ATOM    567  CE  LYS A 430     187.454 258.241 199.555  1.00 42.25           C  
ATOM    568  NZ  LYS A 430     188.613 259.148 199.318  1.00 42.25           N  
ATOM    569  H   LYS A 430     188.324 256.527 202.126  1.00 42.25           H  
ATOM    570  HA  LYS A 430     185.842 257.106 203.462  1.00 42.25           H  
ATOM    571 1HB  LYS A 430     186.677 256.017 200.797  1.00 42.25           H  
ATOM    572 2HB  LYS A 430     185.024 255.707 201.311  1.00 42.25           H  
ATOM    573 1HG  LYS A 430     184.921 257.697 200.066  1.00 42.25           H  
ATOM    574 2HG  LYS A 430     184.837 258.215 201.756  1.00 42.25           H  
ATOM    575 1HD  LYS A 430     186.369 259.681 200.690  1.00 42.25           H  
ATOM    576 2HD  LYS A 430     187.348 258.568 201.656  1.00 42.25           H  
ATOM    577 1HE  LYS A 430     187.816 257.220 199.667  1.00 42.25           H  
ATOM    578 2HE  LYS A 430     186.792 258.275 198.690  1.00 42.25           H  
ATOM    579 1HZ  LYS A 430     189.106 258.856 198.485  1.00 42.25           H  
ATOM    580 2HZ  LYS A 430     188.281 260.095 199.197  1.00 42.25           H  
ATOM    581 3HZ  LYS A 430     189.239 259.109 200.109  1.00 42.25           H  
ATOM    582  N   HIS A 431     186.812 254.090 203.828  1.00 42.25           N  
ATOM    583  CA  HIS A 431     186.451 252.851 204.499  1.00 42.25           C  
ATOM    584  C   HIS A 431     186.759 252.869 205.990  1.00 42.25           C  
ATOM    585  O   HIS A 431     186.234 252.024 206.724  1.00 42.25           O  
ATOM    586  CB  HIS A 431     187.173 251.666 203.850  1.00 42.25           C  
ATOM    587  CG  HIS A 431     186.846 251.484 202.403  1.00 42.25           C  
ATOM    588  ND1 HIS A 431     185.629 251.839 201.866  1.00 42.25           N  
ATOM    589  CD2 HIS A 431     187.583 251.001 201.376  1.00 42.25           C  
ATOM    590  CE1 HIS A 431     185.628 251.575 200.572  1.00 42.25           C  
ATOM    591  NE2 HIS A 431     186.802 251.066 200.249  1.00 42.25           N  
ATOM    592  H   HIS A 431     187.778 254.253 203.582  1.00 42.25           H  
ATOM    593  HA  HIS A 431     185.378 252.688 204.408  1.00 42.25           H  
ATOM    594 1HB  HIS A 431     188.251 251.802 203.942  1.00 42.25           H  
ATOM    595 2HB  HIS A 431     186.913 250.749 204.377  1.00 42.25           H  
ATOM    596  HD1 HIS A 431     184.884 252.303 202.345  1.00 42.25           H  
ATOM    597  HD2 HIS A 431     188.597 250.605 201.315  1.00 42.25           H  
ATOM    598  HE1 HIS A 431     184.748 251.783 199.964  1.00 42.25           H  
ATOM    599  N   ALA A 432     187.599 253.795 206.454  1.00 42.25           N  
ATOM    600  CA  ALA A 432     187.904 253.920 207.870  1.00 42.25           C  
ATOM    601  C   ALA A 432     187.593 255.299 208.433  1.00 42.25           C  
ATOM    602  O   ALA A 432     187.776 255.511 209.635  1.00 42.25           O  
ATOM    603  CB  ALA A 432     189.374 253.573 208.135  1.00 42.25           C  
ATOM    604  H   ALA A 432     188.036 254.428 205.799  1.00 42.25           H  
ATOM    605  HA  ALA A 432     187.273 253.219 208.415  1.00 42.25           H  
ATOM    606 1HB  ALA A 432     189.585 253.672 209.200  1.00 42.25           H  
ATOM    607 2HB  ALA A 432     189.569 252.548 207.820  1.00 42.25           H  
ATOM    608 3HB  ALA A 432     190.015 254.252 207.574  1.00 42.25           H  
ATOM    609  N   GLY A 433     187.156 256.245 207.608  1.00 42.25           N  
ATOM    610  CA  GLY A 433     186.689 257.526 208.095  1.00 42.25           C  
ATOM    611  C   GLY A 433     187.764 258.515 208.484  1.00 42.25           C  
ATOM    612  O   GLY A 433     187.429 259.628 208.901  1.00 42.25           O  
ATOM    613  H   GLY A 433     187.150 256.065 206.614  1.00 42.25           H  
ATOM    614 1HA  GLY A 433     186.073 258.003 207.332  1.00 42.25           H  
ATOM    615 2HA  GLY A 433     186.058 257.375 208.970  1.00 42.25           H  
ATOM    616  N   ALA A 434     189.037 258.157 208.352  1.00 42.25           N  
ATOM    617  CA  ALA A 434     190.119 259.039 208.764  1.00 42.25           C  
ATOM    618  C   ALA A 434     190.242 260.237 207.827  1.00 42.25           C  
ATOM    619  O   ALA A 434     190.234 260.092 206.603  1.00 42.25           O  
ATOM    620  CB  ALA A 434     191.438 258.267 208.797  1.00 42.25           C  
ATOM    621  H   ALA A 434     189.261 257.255 207.957  1.00 42.25           H  
ATOM    622  HA  ALA A 434     189.895 259.405 209.766  1.00 42.25           H  
ATOM    623 1HB  ALA A 434     192.243 258.935 209.106  1.00 42.25           H  
ATOM    624 2HB  ALA A 434     191.359 257.442 209.504  1.00 42.25           H  
ATOM    625 3HB  ALA A 434     191.654 257.874 207.804  1.00 42.25           H  
ATOM    626  N   ALA A 435     190.363 261.426 208.410  1.00 42.25           N  
ATOM    627  CA  ALA A 435     190.642 262.651 207.669  1.00 42.25           C  
ATOM    628  C   ALA A 435     192.065 263.074 208.005  1.00 42.25           C  
ATOM    629  O   ALA A 435     192.327 263.574 209.103  1.00 42.25           O  
ATOM    630  CB  ALA A 435     189.640 263.747 208.016  1.00 42.25           C  
ATOM    631  H   ALA A 435     190.255 261.472 209.413  1.00 42.25           H  
ATOM    632  HA  ALA A 435     190.558 262.430 206.605  1.00 42.25           H  
ATOM    633 1HB  ALA A 435     189.874 264.648 207.447  1.00 42.25           H  
ATOM    634 2HB  ALA A 435     188.633 263.412 207.766  1.00 42.25           H  
ATOM    635 3HB  ALA A 435     189.695 263.966 209.081  1.00 42.25           H  
ATOM    636  N   TYR A 436     192.971 262.891 207.058  1.00 42.25           N  
ATOM    637  CA  TYR A 436     194.406 262.915 207.301  1.00 42.25           C  
ATOM    638  C   TYR A 436     195.076 264.054 206.537  1.00 42.25           C  
ATOM    639  O   TYR A 436     194.417 264.902 205.933  1.00 42.25           O  
ATOM    640  CB  TYR A 436     195.006 261.564 206.917  1.00 42.25           C  
ATOM    641  CG  TYR A 436     194.752 261.212 205.474  1.00 42.25           C  
ATOM    642  CD1 TYR A 436     193.621 260.515 205.106  1.00 42.25           C  
ATOM    643  CD2 TYR A 436     195.621 261.604 204.479  1.00 42.25           C  
ATOM    644  CE1 TYR A 436     193.376 260.204 203.797  1.00 42.25           C  
ATOM    645  CE2 TYR A 436     195.379 261.299 203.166  1.00 42.25           C  
ATOM    646  CZ  TYR A 436     194.256 260.600 202.831  1.00 42.25           C  
ATOM    647  OH  TYR A 436     194.011 260.285 201.518  1.00 42.25           O  
ATOM    648  H   TYR A 436     192.634 262.727 206.120  1.00 42.25           H  
ATOM    649  HA  TYR A 436     194.574 263.093 208.363  1.00 42.25           H  
ATOM    650 1HB  TYR A 436     196.083 261.581 207.092  1.00 42.25           H  
ATOM    651 2HB  TYR A 436     194.583 260.785 207.550  1.00 42.25           H  
ATOM    652  HD1 TYR A 436     192.903 260.202 205.864  1.00 42.25           H  
ATOM    653  HD2 TYR A 436     196.520 262.166 204.731  1.00 42.25           H  
ATOM    654  HE1 TYR A 436     192.476 259.652 203.527  1.00 42.25           H  
ATOM    655  HE2 TYR A 436     196.083 261.614 202.394  1.00 42.25           H  
ATOM    656  HH  TYR A 436     193.187 259.796 201.455  1.00 42.25           H  
ATOM    657  N   ALA A 437     196.407 264.065 206.579  1.00 42.25           N  
ATOM    658  CA  ALA A 437     197.211 265.003 205.799  1.00 42.25           C  
ATOM    659  C   ALA A 437     198.563 264.344 205.575  1.00 42.25           C  
ATOM    660  O   ALA A 437     199.300 264.126 206.538  1.00 42.25           O  
ATOM    661  CB  ALA A 437     197.359 266.337 206.518  1.00 42.25           C  
ATOM    662  H   ALA A 437     196.873 263.396 207.175  1.00 42.25           H  
ATOM    663  HA  ALA A 437     196.703 265.177 204.850  1.00 42.25           H  
ATOM    664 1HB  ALA A 437     197.963 267.013 205.911  1.00 42.25           H  
ATOM    665 2HB  ALA A 437     196.374 266.776 206.678  1.00 42.25           H  
ATOM    666 3HB  ALA A 437     197.846 266.180 207.478  1.00 42.25           H  
ATOM    667  N   ALA A 438     198.887 264.032 204.322  1.00 42.25           N  
ATOM    668  CA  ALA A 438     200.046 263.199 204.031  1.00 42.25           C  
ATOM    669  C   ALA A 438     201.327 263.838 204.557  1.00 42.25           C  
ATOM    670  O   ALA A 438     201.517 265.050 204.465  1.00 42.25           O  
ATOM    671  CB  ALA A 438     200.140 262.958 202.527  1.00 42.25           C  
ATOM    672  H   ALA A 438     198.324 264.376 203.557  1.00 42.25           H  
ATOM    673  HA  ALA A 438     199.914 262.245 204.540  1.00 42.25           H  
ATOM    674 1HB  ALA A 438     201.008 262.335 202.312  1.00 42.25           H  
ATOM    675 2HB  ALA A 438     199.237 262.454 202.182  1.00 42.25           H  
ATOM    676 3HB  ALA A 438     200.242 263.912 202.011  1.00 42.25           H  
ATOM    677  N   ALA A 439     202.203 263.020 205.138  1.00 42.25           N  
ATOM    678  CA  ALA A 439     203.411 263.521 205.800  1.00 42.25           C  
ATOM    679  C   ALA A 439     204.557 262.545 205.555  1.00 42.25           C  
ATOM    680  O   ALA A 439     204.674 261.530 206.247  1.00 42.25           O  
ATOM    681  CB  ALA A 439     203.166 263.728 207.294  1.00 42.25           C  
ATOM    682  H   ALA A 439     202.028 262.026 205.120  1.00 42.25           H  
ATOM    683  HA  ALA A 439     203.669 264.481 205.352  1.00 42.25           H  
ATOM    684 1HB  ALA A 439     204.077 264.100 207.763  1.00 42.25           H  
ATOM    685 2HB  ALA A 439     202.364 264.452 207.434  1.00 42.25           H  
ATOM    686 3HB  ALA A 439     202.884 262.781 207.750  1.00 42.25           H  
ATOM    687  N   ILE A 440     205.419 262.884 204.600  1.00 42.25           N  
ATOM    688  CA  ILE A 440     206.495 261.994 204.182  1.00 42.25           C  
ATOM    689  C   ILE A 440     207.593 261.926 205.225  1.00 42.25           C  
ATOM    690  O   ILE A 440     207.900 262.913 205.902  1.00 42.25           O  
ATOM    691  CB  ILE A 440     207.036 262.436 202.814  1.00 42.25           C  
ATOM    692  CG1 ILE A 440     205.924 262.299 201.786  1.00 42.25           C  
ATOM    693  CG2 ILE A 440     208.244 261.643 202.406  1.00 42.25           C  
ATOM    694  CD1 ILE A 440     205.089 263.458 201.656  1.00 42.25           C  
ATOM    695  H   ILE A 440     205.324 263.785 204.152  1.00 42.25           H  
ATOM    696  HA  ILE A 440     206.095 260.985 204.094  1.00 42.25           H  
ATOM    697  HB  ILE A 440     207.318 263.488 202.856  1.00 42.25           H  
ATOM    698 1HG1 ILE A 440     206.356 262.086 200.809  1.00 42.25           H  
ATOM    699 2HG1 ILE A 440     205.286 261.456 202.050  1.00 42.25           H  
ATOM    700 1HG2 ILE A 440     208.594 261.988 201.433  1.00 42.25           H  
ATOM    701 2HG2 ILE A 440     209.034 261.778 203.143  1.00 42.25           H  
ATOM    702 3HG2 ILE A 440     207.982 260.587 202.344  1.00 42.25           H  
ATOM    703 1HD1 ILE A 440     204.324 263.273 200.902  1.00 42.25           H  
ATOM    704 2HD1 ILE A 440     204.612 263.672 202.613  1.00 42.25           H  
ATOM    705 3HD1 ILE A 440     205.695 264.311 201.353  1.00 42.25           H  
ATOM    706  N   VAL A 441     208.175 260.737 205.375  1.00 42.25           N  
ATOM    707  CA  VAL A 441     209.306 260.585 206.270  1.00 42.25           C  
ATOM    708  C   VAL A 441     210.446 261.474 205.787  1.00 42.25           C  
ATOM    709  O   VAL A 441     210.637 261.689 204.583  1.00 42.25           O  
ATOM    710  CB  VAL A 441     209.744 259.114 206.356  1.00 42.25           C  
ATOM    711  CG1 VAL A 441     210.482 258.708 205.103  1.00 42.25           C  
ATOM    712  CG2 VAL A 441     210.600 258.889 207.583  1.00 42.25           C  
ATOM    713  H   VAL A 441     207.837 259.931 204.869  1.00 42.25           H  
ATOM    714  HA  VAL A 441     209.006 260.915 207.265  1.00 42.25           H  
ATOM    715  HB  VAL A 441     208.857 258.484 206.416  1.00 42.25           H  
ATOM    716 1HG1 VAL A 441     210.785 257.664 205.181  1.00 42.25           H  
ATOM    717 2HG1 VAL A 441     209.829 258.833 204.239  1.00 42.25           H  
ATOM    718 3HG1 VAL A 441     211.367 259.333 204.983  1.00 42.25           H  
ATOM    719 1HG2 VAL A 441     210.901 257.843 207.629  1.00 42.25           H  
ATOM    720 2HG2 VAL A 441     211.487 259.521 207.528  1.00 42.25           H  
ATOM    721 3HG2 VAL A 441     210.029 259.142 208.476  1.00 42.25           H  
ATOM    722  N   ALA A 442     211.199 262.013 206.746  1.00 42.25           N  
ATOM    723  CA  ALA A 442     212.286 262.931 206.437  1.00 42.25           C  
ATOM    724  C   ALA A 442     213.576 262.189 206.130  1.00 42.25           C  
ATOM    725  O   ALA A 442     214.316 262.580 205.220  1.00 42.25           O  
ATOM    726  CB  ALA A 442     212.500 263.901 207.596  1.00 42.25           C  
ATOM    727  H   ALA A 442     211.012 261.780 207.710  1.00 42.25           H  
ATOM    728  HA  ALA A 442     212.009 263.497 205.547  1.00 42.25           H  
ATOM    729 1HB  ALA A 442     213.315 264.583 207.354  1.00 42.25           H  
ATOM    730 2HB  ALA A 442     211.588 264.473 207.765  1.00 42.25           H  
ATOM    731 3HB  ALA A 442     212.750 263.342 208.496  1.00 42.25           H  
ATOM    732  N   ASP A 443     213.873 261.132 206.885  1.00 42.25           N  
ATOM    733  CA  ASP A 443     215.123 260.414 206.675  1.00 42.25           C  
ATOM    734  C   ASP A 443     215.173 259.810 205.281  1.00 42.25           C  
ATOM    735  O   ASP A 443     216.189 259.908 204.585  1.00 42.25           O  
ATOM    736  CB  ASP A 443     215.299 259.339 207.747  1.00 42.25           C  
ATOM    737  CG  ASP A 443     216.692 258.726 207.746  1.00 42.25           C  
ATOM    738  OD1 ASP A 443     217.175 258.356 208.832  1.00 42.25           O  
ATOM    739  OD2 ASP A 443     217.302 258.578 206.670  1.00 42.25           O  
ATOM    740  H   ASP A 443     213.241 260.818 207.606  1.00 42.25           H  
ATOM    741  HA  ASP A 443     215.947 261.125 206.750  1.00 42.25           H  
ATOM    742 1HB  ASP A 443     215.108 259.771 208.729  1.00 42.25           H  
ATOM    743 2HB  ASP A 443     214.568 258.546 207.590  1.00 42.25           H  
ATOM    744  N   GLY A 444     214.081 259.198 204.845  1.00 42.25           N  
ATOM    745  CA  GLY A 444     214.065 258.575 203.542  1.00 42.25           C  
ATOM    746  C   GLY A 444     214.577 257.157 203.519  1.00 42.25           C  
ATOM    747  O   GLY A 444     215.176 256.739 202.522  1.00 42.25           O  
ATOM    748  H   GLY A 444     213.251 259.161 205.418  1.00 42.25           H  
ATOM    749 1HA  GLY A 444     213.047 258.571 203.153  1.00 42.25           H  
ATOM    750 2HA  GLY A 444     214.670 259.162 202.851  1.00 42.25           H  
ATOM    751  N   LYS A 445     214.381 256.406 204.593  1.00 42.25           N  
ATOM    752  CA  LYS A 445     214.728 254.999 204.635  1.00 42.25           C  
ATOM    753  C   LYS A 445     213.525 254.244 205.173  1.00 42.25           C  
ATOM    754  O   LYS A 445     212.683 254.814 205.867  1.00 42.25           O  
ATOM    755  CB  LYS A 445     215.960 254.752 205.504  1.00 42.25           C  
ATOM    756  CG  LYS A 445     216.531 253.354 205.396  1.00 42.25           C  
ATOM    757  CD  LYS A 445     217.805 253.209 206.213  1.00 42.25           C  
ATOM    758  CE  LYS A 445     217.490 253.061 207.689  1.00 42.25           C  
ATOM    759  NZ  LYS A 445     218.702 252.792 208.503  1.00 42.25           N  
ATOM    760  H   LYS A 445     213.974 256.837 205.410  1.00 42.25           H  
ATOM    761  HA  LYS A 445     214.956 254.669 203.621  1.00 42.25           H  
ATOM    762 1HB  LYS A 445     216.746 255.457 205.230  1.00 42.25           H  
ATOM    763 2HB  LYS A 445     215.710 254.932 206.549  1.00 42.25           H  
ATOM    764 1HG  LYS A 445     215.797 252.632 205.755  1.00 42.25           H  
ATOM    765 2HG  LYS A 445     216.753 253.132 204.352  1.00 42.25           H  
ATOM    766 1HD  LYS A 445     218.357 252.331 205.874  1.00 42.25           H  
ATOM    767 2HD  LYS A 445     218.432 254.089 206.068  1.00 42.25           H  
ATOM    768 1HE  LYS A 445     217.023 253.975 208.054  1.00 42.25           H  
ATOM    769 2HE  LYS A 445     216.789 252.239 207.830  1.00 42.25           H  
ATOM    770 1HZ  LYS A 445     218.442 252.702 209.475  1.00 42.25           H  
ATOM    771 2HZ  LYS A 445     219.136 251.935 208.189  1.00 42.25           H  
ATOM    772 3HZ  LYS A 445     219.354 253.557 208.399  1.00 42.25           H  
ATOM    773  N   TYR A 446     213.384 252.948 204.806  1.00 42.25           N  
ATOM    774  CA  TYR A 446     212.238 252.143 205.212  1.00 42.25           C  
ATOM    775  C   TYR A 446     212.342 251.819 206.664  1.00 42.25           C  
ATOM    776  O   TYR A 446     211.430 252.162 207.404  1.00 42.25           O  
ATOM    777  CB  TYR A 446     212.122 250.867 204.400  1.00 42.25           C  
ATOM    778  CG  TYR A 446     211.674 251.152 203.093  1.00 42.25           C  
ATOM    779  CD1 TYR A 446     212.500 251.231 202.089  1.00 42.25           C  
ATOM    780  CD2 TYR A 446     210.436 251.361 202.917  1.00 42.25           C  
ATOM    781  CE1 TYR A 446     212.042 251.547 200.898  1.00 42.25           C  
ATOM    782  CE2 TYR A 446     209.974 251.671 201.743  1.00 42.25           C  
ATOM    783  CZ  TYR A 446     210.796 251.776 200.745  1.00 42.25           C  
ATOM    784  OH  TYR A 446     210.371 252.106 199.576  1.00 42.25           O  
ATOM    785  H   TYR A 446     214.098 252.530 204.218  1.00 42.25           H  
ATOM    786  HA  TYR A 446     211.324 252.703 205.082  1.00 42.25           H  
ATOM    787 1HB  TYR A 446     213.077 250.328 204.343  1.00 42.25           H  
ATOM    788 2HB  TYR A 446     211.388 250.215 204.865  1.00 42.25           H  
ATOM    789  HD1 TYR A 446     213.565 251.073 202.234  1.00 42.25           H  
ATOM    790  HD2 TYR A 446     209.784 251.257 203.757  1.00 42.25           H  
ATOM    791  HE1 TYR A 446     212.719 251.627 200.060  1.00 42.25           H  
ATOM    792  HE2 TYR A 446     208.922 251.849 201.624  1.00 42.25           H  
ATOM    793  HH  TYR A 446     211.102 252.076 198.946  1.00 42.25           H  
ATOM    794  N   GLY A 447     213.471 251.245 207.086  1.00 42.25           N  
ATOM    795  CA  GLY A 447     213.733 251.149 208.500  1.00 42.25           C  
ATOM    796  C   GLY A 447     214.209 249.817 209.016  1.00 42.25           C  
ATOM    797  O   GLY A 447     213.725 248.759 208.612  1.00 42.25           O  
ATOM    798  H   GLY A 447     214.161 250.901 206.433  1.00 42.25           H  
ATOM    799 1HA  GLY A 447     214.490 251.882 208.780  1.00 42.25           H  
ATOM    800 2HA  GLY A 447     212.828 251.394 209.055  1.00 42.25           H  
ATOM    801  N   ALA A 448     215.166 249.878 209.933  1.00 42.25           N  
ATOM    802  CA  ALA A 448     215.698 248.699 210.591  1.00 42.25           C  
ATOM    803  C   ALA A 448     216.359 249.144 211.885  1.00 42.25           C  
ATOM    804  O   ALA A 448     216.905 250.247 211.970  1.00 42.25           O  
ATOM    805  CB  ALA A 448     216.692 247.951 209.696  1.00 42.25           C  
ATOM    806  H   ALA A 448     215.534 250.787 210.177  1.00 42.25           H  
ATOM    807  HA  ALA A 448     214.867 248.030 210.811  1.00 42.25           H  
ATOM    808 1HB  ALA A 448     217.069 247.075 210.223  1.00 42.25           H  
ATOM    809 2HB  ALA A 448     216.192 247.637 208.780  1.00 42.25           H  
ATOM    810 3HB  ALA A 448     217.523 248.609 209.447  1.00 42.25           H  
ATOM    811  N   ARG A 449     216.283 248.284 212.896  1.00 42.25           N  
ATOM    812  CA  ARG A 449     216.957 248.552 214.158  1.00 42.25           C  
ATOM    813  C   ARG A 449     218.460 248.511 213.935  1.00 42.25           C  
ATOM    814  O   ARG A 449     219.005 247.476 213.539  1.00 42.25           O  
ATOM    815  CB  ARG A 449     216.564 247.536 215.219  1.00 42.25           C  
ATOM    816  CG  ARG A 449     217.119 247.813 216.607  1.00 42.25           C  
ATOM    817  CD  ARG A 449     216.655 246.805 217.595  1.00 42.25           C  
ATOM    818  NE  ARG A 449     217.211 245.488 217.329  1.00 42.25           N  
ATOM    819  CZ  ARG A 449     216.511 244.447 216.838  1.00 42.25           C  
ATOM    820  NH1 ARG A 449     215.232 244.585 216.566  1.00 42.25           N  
ATOM    821  NH2 ARG A 449     217.109 243.287 216.630  1.00 42.25           N  
ATOM    822  H   ARG A 449     215.752 247.432 212.793  1.00 42.25           H  
ATOM    823  HA  ARG A 449     216.668 249.547 214.500  1.00 42.25           H  
ATOM    824 1HB  ARG A 449     215.478 247.497 215.300  1.00 42.25           H  
ATOM    825 2HB  ARG A 449     216.905 246.545 214.919  1.00 42.25           H  
ATOM    826 1HG  ARG A 449     218.208 247.785 216.575  1.00 42.25           H  
ATOM    827 2HG  ARG A 449     216.790 248.797 216.941  1.00 42.25           H  
ATOM    828 1HD  ARG A 449     216.962 247.109 218.596  1.00 42.25           H  
ATOM    829 2HD  ARG A 449     215.569 246.731 217.556  1.00 42.25           H  
ATOM    830  HE  ARG A 449     218.193 245.344 217.526  1.00 42.25           H  
ATOM    831 1HH1 ARG A 449     214.775 245.472 216.725  1.00 42.25           H  
ATOM    832 2HH1 ARG A 449     214.707 243.805 216.198  1.00 42.25           H  
ATOM    833 1HH2 ARG A 449     218.093 243.181 216.839  1.00 42.25           H  
ATOM    834 2HH2 ARG A 449     216.585 242.508 216.263  1.00 42.25           H  
ATOM    835  N   ASP A 450     219.126 249.637 214.176  1.00 42.25           N  
ATOM    836  CA  ASP A 450     220.569 249.692 214.011  1.00 42.25           C  
ATOM    837  C   ASP A 450     221.238 248.705 214.956  1.00 42.25           C  
ATOM    838  O   ASP A 450     220.781 248.492 216.082  1.00 42.25           O  
ATOM    839  CB  ASP A 450     221.093 251.107 214.272  1.00 42.25           C  
ATOM    840  CG  ASP A 450     222.570 251.263 213.935  1.00 42.25           C  
ATOM    841  OD1 ASP A 450     223.381 250.702 214.634  1.00 42.25           O  
ATOM    842  OD2 ASP A 450     222.873 251.941 212.983  1.00 42.25           O  
ATOM    843  H   ASP A 450     218.634 250.466 214.476  1.00 42.25           H  
ATOM    844  HA  ASP A 450     220.811 249.416 212.984  1.00 42.25           H  
ATOM    845 1HB  ASP A 450     220.523 251.821 213.678  1.00 42.25           H  
ATOM    846 2HB  ASP A 450     220.946 251.362 215.321  1.00 42.25           H  
ATOM    847  N   ALA A 451     222.323 248.088 214.485  1.00 42.25           N  
ATOM    848  CA  ALA A 451     222.977 247.051 215.275  1.00 42.25           C  
ATOM    849  C   ALA A 451     223.468 247.599 216.608  1.00 42.25           C  
ATOM    850  O   ALA A 451     223.314 246.950 217.649  1.00 42.25           O  
ATOM    851  CB  ALA A 451     224.133 246.441 214.485  1.00 42.25           C  
ATOM    852  H   ALA A 451     222.703 248.331 213.581  1.00 42.25           H  
ATOM    853  HA  ALA A 451     222.243 246.274 215.488  1.00 42.25           H  
ATOM    854 1HB  ALA A 451     224.615 245.668 215.083  1.00 42.25           H  
ATOM    855 2HB  ALA A 451     223.752 246.002 213.563  1.00 42.25           H  
ATOM    856 3HB  ALA A 451     224.858 247.217 214.244  1.00 42.25           H  
ATOM    857  N   ALA A 452     224.059 248.794 216.596  1.00 42.25           N  
ATOM    858  CA  ALA A 452     224.566 249.382 217.831  1.00 42.25           C  
ATOM    859  C   ALA A 452     223.428 249.792 218.758  1.00 42.25           C  
ATOM    860  O   ALA A 452     223.427 249.449 219.945  1.00 42.25           O  
ATOM    861  CB  ALA A 452     225.459 250.579 217.510  1.00 42.25           C  
ATOM    862  H   ALA A 452     224.161 249.305 215.730  1.00 42.25           H  
ATOM    863  HA  ALA A 452     225.156 248.625 218.348  1.00 42.25           H  
ATOM    864 1HB  ALA A 452     225.834 251.012 218.437  1.00 42.25           H  
ATOM    865 2HB  ALA A 452     226.299 250.252 216.896  1.00 42.25           H  
ATOM    866 3HB  ALA A 452     224.883 251.326 216.967  1.00 42.25           H  
ATOM    867  N   THR A 453     222.444 250.515 218.232  1.00 42.25           N  
ATOM    868  CA  THR A 453     221.339 251.023 219.032  1.00 42.25           C  
ATOM    869  C   THR A 453     220.027 250.595 218.400  1.00 42.25           C  
ATOM    870  O   THR A 453     219.814 250.808 217.202  1.00 42.25           O  
ATOM    871  CB  THR A 453     221.388 252.556 219.164  1.00 42.25           C  
ATOM    872  OG1 THR A 453     222.617 252.945 219.791  1.00 42.25           O  
ATOM    873  CG2 THR A 453     220.218 253.058 219.995  1.00 42.25           C  
ATOM    874  H   THR A 453     222.469 250.718 217.243  1.00 42.25           H  
ATOM    875  HA  THR A 453     221.416 250.600 220.034  1.00 42.25           H  
ATOM    876  HB  THR A 453     221.343 253.008 218.173  1.00 42.25           H  
ATOM    877  HG1 THR A 453     223.357 252.646 219.257  1.00 42.25           H  
ATOM    878 1HG2 THR A 453     220.269 254.143 220.077  1.00 42.25           H  
ATOM    879 2HG2 THR A 453     219.282 252.773 219.514  1.00 42.25           H  
ATOM    880 3HG2 THR A 453     220.263 252.617 220.990  1.00 42.25           H  
ATOM    881  N   LYS A 454     219.140 250.019 219.209  1.00 42.25           N  
ATOM    882  CA  LYS A 454     217.854 249.551 218.710  1.00 42.25           C  
ATOM    883  C   LYS A 454     216.939 250.730 218.416  1.00 42.25           C  
ATOM    884  O   LYS A 454     215.921 250.919 219.088  1.00 42.25           O  
ATOM    885  CB  LYS A 454     217.195 248.606 219.715  1.00 42.25           C  
ATOM    886  CG  LYS A 454     217.957 247.308 219.951  1.00 42.25           C  
ATOM    887  CD  LYS A 454     217.186 246.375 220.872  1.00 42.25           C  
ATOM    888  CE  LYS A 454     217.190 246.883 222.306  1.00 42.25           C  
ATOM    889  NZ  LYS A 454     218.548 246.827 222.913  1.00 42.25           N  
ATOM    890  H   LYS A 454     219.360 249.903 220.188  1.00 42.25           H  
ATOM    891  HA  LYS A 454     218.021 249.009 217.779  1.00 42.25           H  
ATOM    892 1HB  LYS A 454     217.089 249.111 220.675  1.00 42.25           H  
ATOM    893 2HB  LYS A 454     216.194 248.347 219.368  1.00 42.25           H  
ATOM    894 1HG  LYS A 454     218.126 246.806 218.998  1.00 42.25           H  
ATOM    895 2HG  LYS A 454     218.924 247.531 220.400  1.00 42.25           H  
ATOM    896 1HD  LYS A 454     216.155 246.292 220.527  1.00 42.25           H  
ATOM    897 2HD  LYS A 454     217.639 245.384 220.847  1.00 42.25           H  
ATOM    898 1HE  LYS A 454     216.838 247.913 222.328  1.00 42.25           H  
ATOM    899 2HE  LYS A 454     216.512 246.278 222.908  1.00 42.25           H  
ATOM    900 1HZ  LYS A 454     218.507 247.172 223.862  1.00 42.25           H  
ATOM    901 2HZ  LYS A 454     218.877 245.872 222.916  1.00 42.25           H  
ATOM    902 3HZ  LYS A 454     219.181 247.400 222.374  1.00 42.25           H  
ATOM    903  N   ALA A 455     217.297 251.527 217.412  1.00 42.25           N  
ATOM    904  CA  ALA A 455     216.531 252.702 217.013  1.00 42.25           C  
ATOM    905  C   ALA A 455     216.034 252.494 215.588  1.00 42.25           C  
ATOM    906  O   ALA A 455     216.822 252.539 214.638  1.00 42.25           O  
ATOM    907  CB  ALA A 455     217.379 253.968 217.119  1.00 42.25           C  
ATOM    908  H   ALA A 455     218.143 251.297 216.909  1.00 42.25           H  
ATOM    909  HA  ALA A 455     215.680 252.796 217.687  1.00 42.25           H  
ATOM    910 1HB  ALA A 455     216.785 254.831 216.816  1.00 42.25           H  
ATOM    911 2HB  ALA A 455     217.710 254.100 218.149  1.00 42.25           H  
ATOM    912 3HB  ALA A 455     218.248 253.880 216.468  1.00 42.25           H  
ATOM    913  N   TRP A 456     214.733 252.269 215.442  1.00 42.25           N  
ATOM    914  CA  TRP A 456     214.141 252.096 214.127  1.00 42.25           C  
ATOM    915  C   TRP A 456     214.103 253.416 213.381  1.00 42.25           C  
ATOM    916  O   TRP A 456     213.831 254.468 213.964  1.00 42.25           O  
ATOM    917  CB  TRP A 456     212.735 251.523 214.246  1.00 42.25           C  
ATOM    918  CG  TRP A 456     212.716 250.110 214.698  1.00 42.25           C  
ATOM    919  CD1 TRP A 456     212.698 249.656 215.979  1.00 42.25           C  
ATOM    920  CD2 TRP A 456     212.725 248.955 213.861  1.00 42.25           C  
ATOM    921  NE1 TRP A 456     212.687 248.284 215.992  1.00 42.25           N  
ATOM    922  CE2 TRP A 456     212.703 247.831 214.700  1.00 42.25           C  
ATOM    923  CE3 TRP A 456     212.745 248.762 212.480  1.00 42.25           C  
ATOM    924  CZ2 TRP A 456     212.699 246.537 214.203  1.00 42.25           C  
ATOM    925  CZ3 TRP A 456     212.744 247.482 211.992  1.00 42.25           C  
ATOM    926  CH2 TRP A 456     212.720 246.386 212.847  1.00 42.25           C  
ATOM    927  H   TRP A 456     214.141 252.217 216.258  1.00 42.25           H  
ATOM    928  HA  TRP A 456     214.756 251.397 213.560  1.00 42.25           H  
ATOM    929 1HB  TRP A 456     212.158 252.120 214.952  1.00 42.25           H  
ATOM    930 2HB  TRP A 456     212.235 251.584 213.280  1.00 42.25           H  
ATOM    931  HD1 TRP A 456     212.694 250.290 216.864  1.00 42.25           H  
ATOM    932  HE1 TRP A 456     212.671 247.704 216.818  1.00 42.25           H  
ATOM    933  HE3 TRP A 456     212.759 249.616 211.803  1.00 42.25           H  
ATOM    934  HZ2 TRP A 456     212.679 245.666 214.857  1.00 42.25           H  
ATOM    935  HZ3 TRP A 456     212.763 247.345 210.910  1.00 42.25           H  
ATOM    936  HH2 TRP A 456     212.719 245.383 212.420  1.00 42.25           H  
ATOM    937  N   ASN A 457     214.370 253.352 212.084  1.00 42.25           N  
ATOM    938  CA  ASN A 457     214.494 254.527 211.242  1.00 42.25           C  
ATOM    939  C   ASN A 457     213.343 254.602 210.252  1.00 42.25           C  
ATOM    940  O   ASN A 457     212.687 253.607 209.951  1.00 42.25           O  
ATOM    941  CB  ASN A 457     215.824 254.511 210.487  1.00 42.25           C  
ATOM    942  CG  ASN A 457     216.089 255.804 209.759  1.00 42.25           C  
ATOM    943  OD1 ASN A 457     215.267 256.718 209.788  1.00 42.25           O  
ATOM    944  ND2 ASN A 457     217.244 255.900 209.113  1.00 42.25           N  
ATOM    945  H   ASN A 457     214.491 252.438 211.673  1.00 42.25           H  
ATOM    946  HA  ASN A 457     214.466 255.414 211.878  1.00 42.25           H  
ATOM    947 1HB  ASN A 457     216.639 254.328 211.188  1.00 42.25           H  
ATOM    948 2HB  ASN A 457     215.823 253.694 209.765  1.00 42.25           H  
ATOM    949 1HD2 ASN A 457     217.470 256.737 208.613  1.00 42.25           H  
ATOM    950 2HD2 ASN A 457     217.889 255.137 209.125  1.00 42.25           H  
ATOM    951  N   GLY A 458     213.101 255.808 209.755  1.00 42.25           N  
ATOM    952  CA  GLY A 458     212.161 255.972 208.663  1.00 42.25           C  
ATOM    953  C   GLY A 458     210.725 255.713 209.080  1.00 42.25           C  
ATOM    954  O   GLY A 458     210.326 255.971 210.221  1.00 42.25           O  
ATOM    955  H   GLY A 458     213.567 256.623 210.129  1.00 42.25           H  
ATOM    956 1HA  GLY A 458     212.236 256.985 208.267  1.00 42.25           H  
ATOM    957 2HA  GLY A 458     212.422 255.291 207.853  1.00 42.25           H  
ATOM    958  N   MET A 459     209.935 255.191 208.133  1.00 42.25           N  
ATOM    959  CA  MET A 459     208.512 254.978 208.376  1.00 42.25           C  
ATOM    960  C   MET A 459     208.277 253.981 209.502  1.00 42.25           C  
ATOM    961  O   MET A 459     207.478 254.236 210.406  1.00 42.25           O  
ATOM    962  CB  MET A 459     207.819 254.526 207.096  1.00 42.25           C  
ATOM    963  CG  MET A 459     208.363 255.181 205.861  1.00 42.25           C  
ATOM    964  SD  MET A 459     207.365 254.885 204.395  1.00 42.25           S  
ATOM    965  CE  MET A 459     207.483 253.115 204.295  1.00 42.25           C  
ATOM    966  H   MET A 459     210.324 254.939 207.235  1.00 42.25           H  
ATOM    967  HA  MET A 459     208.072 255.922 208.698  1.00 42.25           H  
ATOM    968 1HB  MET A 459     207.924 253.448 206.987  1.00 42.25           H  
ATOM    969 2HB  MET A 459     206.753 254.747 207.161  1.00 42.25           H  
ATOM    970 1HG  MET A 459     208.423 256.258 206.016  1.00 42.25           H  
ATOM    971 2HG  MET A 459     209.369 254.809 205.664  1.00 42.25           H  
ATOM    972 1HE  MET A 459     206.916 252.761 203.434  1.00 42.25           H  
ATOM    973 2HE  MET A 459     208.529 252.826 204.186  1.00 42.25           H  
ATOM    974 3HE  MET A 459     207.077 252.671 205.204  1.00 42.25           H  
ATOM    975  N   VAL A 460     208.974 252.844 209.485  1.00 42.25           N  
ATOM    976  CA  VAL A 460     208.782 251.910 210.584  1.00 42.25           C  
ATOM    977  C   VAL A 460     209.306 252.506 211.875  1.00 42.25           C  
ATOM    978  O   VAL A 460     208.950 252.046 212.961  1.00 42.25           O  
ATOM    979  CB  VAL A 460     209.449 250.560 210.299  1.00 42.25           C  
ATOM    980  CG1 VAL A 460     210.919 250.715 210.316  1.00 42.25           C  
ATOM    981  CG2 VAL A 460     209.018 249.530 211.311  1.00 42.25           C  
ATOM    982  H   VAL A 460     209.623 252.609 208.747  1.00 42.25           H  
ATOM    983  HA  VAL A 460     207.712 251.740 210.710  1.00 42.25           H  
ATOM    984  HB  VAL A 460     209.160 250.226 209.303  1.00 42.25           H  
ATOM    985 1HG1 VAL A 460     211.389 249.753 210.112  1.00 42.25           H  
ATOM    986 2HG1 VAL A 460     211.218 251.433 209.552  1.00 42.25           H  
ATOM    987 3HG1 VAL A 460     211.236 251.073 211.295  1.00 42.25           H  
ATOM    988 1HG2 VAL A 460     209.502 248.579 211.090  1.00 42.25           H  
ATOM    989 2HG2 VAL A 460     209.304 249.860 212.310  1.00 42.25           H  
ATOM    990 3HG2 VAL A 460     207.936 249.406 211.265  1.00 42.25           H  
ATOM    991  N   GLY A 461     210.145 253.530 211.789  1.00 42.25           N  
ATOM    992  CA  GLY A 461     210.541 254.250 212.977  1.00 42.25           C  
ATOM    993  C   GLY A 461     209.502 255.282 213.344  1.00 42.25           C  
ATOM    994  O   GLY A 461     209.073 255.359 214.495  1.00 42.25           O  
ATOM    995  H   GLY A 461     210.515 253.817 210.894  1.00 42.25           H  
ATOM    996 1HA  GLY A 461     210.677 253.548 213.800  1.00 42.25           H  
ATOM    997 2HA  GLY A 461     211.502 254.734 212.806  1.00 42.25           H  
ATOM    998  N   GLU A 462     209.060 256.054 212.355  1.00 42.25           N  
ATOM    999  CA  GLU A 462     208.081 257.103 212.602  1.00 42.25           C  
ATOM   1000  C   GLU A 462     206.781 256.549 213.163  1.00 42.25           C  
ATOM   1001  O   GLU A 462     206.013 257.293 213.777  1.00 42.25           O  
ATOM   1002  CB  GLU A 462     207.825 257.866 211.303  1.00 42.25           C  
ATOM   1003  CG  GLU A 462     207.088 259.181 211.454  1.00 42.25           C  
ATOM   1004  CD  GLU A 462     207.089 259.993 210.170  1.00 42.25           C  
ATOM   1005  OE1 GLU A 462     207.580 259.480 209.145  1.00 42.25           O  
ATOM   1006  OE2 GLU A 462     206.612 261.147 210.187  1.00 42.25           O  
ATOM   1007  H   GLU A 462     209.406 255.915 211.416  1.00 42.25           H  
ATOM   1008  HA  GLU A 462     208.488 257.788 213.347  1.00 42.25           H  
ATOM   1009 1HB  GLU A 462     208.776 258.082 210.814  1.00 42.25           H  
ATOM   1010 2HB  GLU A 462     207.242 257.244 210.624  1.00 42.25           H  
ATOM   1011 1HG  GLU A 462     206.059 258.977 211.747  1.00 42.25           H  
ATOM   1012 2HG  GLU A 462     207.556 259.759 212.250  1.00 42.25           H  
ATOM   1013  N   LEU A 463     206.519 255.260 212.964  1.00 42.25           N  
ATOM   1014  CA  LEU A 463     205.320 254.638 213.511  1.00 42.25           C  
ATOM   1015  C   LEU A 463     205.504 254.244 214.970  1.00 42.25           C  
ATOM   1016  O   LEU A 463     204.644 254.533 215.808  1.00 42.25           O  
ATOM   1017  CB  LEU A 463     204.941 253.413 212.680  1.00 42.25           C  
ATOM   1018  CG  LEU A 463     203.898 253.557 211.579  1.00 42.25           C  
ATOM   1019  CD1 LEU A 463     204.372 254.437 210.468  1.00 42.25           C  
ATOM   1020  CD2 LEU A 463     203.587 252.189 211.042  1.00 42.25           C  
ATOM   1021  H   LEU A 463     207.162 254.699 212.423  1.00 42.25           H  
ATOM   1022  HA  LEU A 463     204.505 255.360 213.466  1.00 42.25           H  
ATOM   1023 1HB  LEU A 463     205.838 253.033 212.193  1.00 42.25           H  
ATOM   1024 2HB  LEU A 463     204.562 252.642 213.350  1.00 42.25           H  
ATOM   1025  HG  LEU A 463     202.996 254.012 211.989  1.00 42.25           H  
ATOM   1026 1HD1 LEU A 463     203.596 254.511 209.706  1.00 42.25           H  
ATOM   1027 2HD1 LEU A 463     204.591 255.431 210.859  1.00 42.25           H  
ATOM   1028 3HD1 LEU A 463     205.274 254.013 210.027  1.00 42.25           H  
ATOM   1029 1HD2 LEU A 463     202.840 252.270 210.251  1.00 42.25           H  
ATOM   1030 2HD2 LEU A 463     204.496 251.741 210.638  1.00 42.25           H  
ATOM   1031 3HD2 LEU A 463     203.199 251.563 211.845  1.00 42.25           H  
ATOM   1032  N   VAL A 464     206.617 253.579 215.290  1.00 42.25           N  
ATOM   1033  CA  VAL A 464     206.799 253.034 216.634  1.00 42.25           C  
ATOM   1034  C   VAL A 464     206.824 254.147 217.670  1.00 42.25           C  
ATOM   1035  O   VAL A 464     206.209 254.037 218.737  1.00 42.25           O  
ATOM   1036  CB  VAL A 464     208.075 252.178 216.697  1.00 42.25           C  
ATOM   1037  CG1 VAL A 464     208.285 251.678 218.099  1.00 42.25           C  
ATOM   1038  CG2 VAL A 464     207.971 251.013 215.748  1.00 42.25           C  
ATOM   1039  H   VAL A 464     207.345 253.447 214.602  1.00 42.25           H  
ATOM   1040  HA  VAL A 464     205.942 252.402 216.870  1.00 42.25           H  
ATOM   1041  HB  VAL A 464     208.930 252.795 216.418  1.00 42.25           H  
ATOM   1042 1HG1 VAL A 464     209.191 251.073 218.137  1.00 42.25           H  
ATOM   1043 2HG1 VAL A 464     208.387 252.526 218.776  1.00 42.25           H  
ATOM   1044 3HG1 VAL A 464     207.431 251.072 218.400  1.00 42.25           H  
ATOM   1045 1HG2 VAL A 464     208.882 250.417 215.803  1.00 42.25           H  
ATOM   1046 2HG2 VAL A 464     207.116 250.396 216.022  1.00 42.25           H  
ATOM   1047 3HG2 VAL A 464     207.841 251.383 214.731  1.00 42.25           H  
ATOM   1048  N   TYR A 465     207.519 255.237 217.374  1.00 42.25           N  
ATOM   1049  CA  TYR A 465     207.684 256.330 218.320  1.00 42.25           C  
ATOM   1050  C   TYR A 465     206.467 257.233 218.399  1.00 42.25           C  
ATOM   1051  O   TYR A 465     206.552 258.307 218.997  1.00 42.25           O  
ATOM   1052  CB  TYR A 465     208.919 257.149 217.950  1.00 42.25           C  
ATOM   1053  CG  TYR A 465     210.170 256.312 217.887  1.00 42.25           C  
ATOM   1054  CD1 TYR A 465     210.287 255.152 218.640  1.00 42.25           C  
ATOM   1055  CD2 TYR A 465     211.225 256.668 217.065  1.00 42.25           C  
ATOM   1056  CE1 TYR A 465     211.420 254.377 218.583  1.00 42.25           C  
ATOM   1057  CE2 TYR A 465     212.365 255.898 217.002  1.00 42.25           C  
ATOM   1058  CZ  TYR A 465     212.456 254.754 217.764  1.00 42.25           C  
ATOM   1059  OH  TYR A 465     213.589 253.983 217.706  1.00 42.25           O  
ATOM   1060  H   TYR A 465     207.947 255.308 216.461  1.00 42.25           H  
ATOM   1061  HA  TYR A 465     207.823 255.908 219.315  1.00 42.25           H  
ATOM   1062 1HB  TYR A 465     208.764 257.624 216.980  1.00 42.25           H  
ATOM   1063 2HB  TYR A 465     209.063 257.942 218.683  1.00 42.25           H  
ATOM   1064  HD1 TYR A 465     209.471 254.841 219.292  1.00 42.25           H  
ATOM   1065  HD2 TYR A 465     211.162 257.570 216.456  1.00 42.25           H  
ATOM   1066  HE1 TYR A 465     211.491 253.471 219.183  1.00 42.25           H  
ATOM   1067  HE2 TYR A 465     213.189 256.196 216.352  1.00 42.25           H  
ATOM   1068  HH  TYR A 465     214.213 254.379 217.093  1.00 42.25           H  
ATOM   1069  N   GLY A 466     205.350 256.838 217.802  1.00 42.25           N  
ATOM   1070  CA  GLY A 466     204.123 257.592 217.926  1.00 42.25           C  
ATOM   1071  C   GLY A 466     204.062 258.868 217.123  1.00 42.25           C  
ATOM   1072  O   GLY A 466     203.113 259.641 217.294  1.00 42.25           O  
ATOM   1073  H   GLY A 466     205.355 255.993 217.248  1.00 42.25           H  
ATOM   1074 1HA  GLY A 466     203.282 256.972 217.617  1.00 42.25           H  
ATOM   1075 2HA  GLY A 466     203.962 257.856 218.970  1.00 42.25           H  
ATOM   1076  N   ARG A 467     205.040 259.117 216.250  1.00 42.25           N  
ATOM   1077  CA  ARG A 467     205.038 260.356 215.480  1.00 42.25           C  
ATOM   1078  C   ARG A 467     203.854 260.416 214.522  1.00 42.25           C  
ATOM   1079  O   ARG A 467     203.241 261.477 214.361  1.00 42.25           O  
ATOM   1080  CB  ARG A 467     206.331 260.495 214.690  1.00 42.25           C  
ATOM   1081  CG  ARG A 467     207.568 260.772 215.530  1.00 42.25           C  
ATOM   1082  CD  ARG A 467     208.795 260.839 214.696  1.00 42.25           C  
ATOM   1083  NE  ARG A 467     209.980 261.103 215.496  1.00 42.25           N  
ATOM   1084  CZ  ARG A 467     211.242 261.083 215.024  1.00 42.25           C  
ATOM   1085  NH1 ARG A 467     211.465 260.812 213.757  1.00 42.25           N  
ATOM   1086  NH2 ARG A 467     212.255 261.338 215.834  1.00 42.25           N  
ATOM   1087  H   ARG A 467     205.790 258.454 216.113  1.00 42.25           H  
ATOM   1088  HA  ARG A 467     204.928 261.193 216.170  1.00 42.25           H  
ATOM   1089 1HB  ARG A 467     206.513 259.581 214.126  1.00 42.25           H  
ATOM   1090 2HB  ARG A 467     206.233 261.309 213.971  1.00 42.25           H  
ATOM   1091 1HG  ARG A 467     207.451 261.725 216.046  1.00 42.25           H  
ATOM   1092 2HG  ARG A 467     207.695 259.975 216.264  1.00 42.25           H  
ATOM   1093 1HD  ARG A 467     208.936 259.889 214.181  1.00 42.25           H  
ATOM   1094 2HD  ARG A 467     208.694 261.638 213.963  1.00 42.25           H  
ATOM   1095  HE  ARG A 467     209.849 261.316 216.476  1.00 42.25           H  
ATOM   1096 1HH1 ARG A 467     210.691 260.617 213.138  1.00 42.25           H  
ATOM   1097 2HH1 ARG A 467     212.411 260.797 213.403  1.00 42.25           H  
ATOM   1098 1HH2 ARG A 467     212.083 261.547 216.808  1.00 42.25           H  
ATOM   1099 2HH2 ARG A 467     213.200 261.323 215.480  1.00 42.25           H  
ATOM   1100  N   ALA A 468     203.518 259.299 213.874  1.00 42.25           N  
ATOM   1101  CA  ALA A 468     202.360 259.254 212.990  1.00 42.25           C  
ATOM   1102  C   ALA A 468     201.940 257.808 212.768  1.00 42.25           C  
ATOM   1103  O   ALA A 468     202.756 256.890 212.872  1.00 42.25           O  
ATOM   1104  CB  ALA A 468     202.649 259.945 211.659  1.00 42.25           C  
ATOM   1105  H   ALA A 468     204.076 258.466 213.996  1.00 42.25           H  
ATOM   1106  HA  ALA A 468     201.540 259.779 213.479  1.00 42.25           H  
ATOM   1107 1HB  ALA A 468     201.765 259.894 211.023  1.00 42.25           H  
ATOM   1108 2HB  ALA A 468     202.907 260.989 211.839  1.00 42.25           H  
ATOM   1109 3HB  ALA A 468     203.481 259.447 211.164  1.00 42.25           H  
ATOM   1110  N   ALA A 469     200.650 257.618 212.466  1.00 42.25           N  
ATOM   1111  CA  ALA A 469     200.024 256.290 212.561  1.00 42.25           C  
ATOM   1112  C   ALA A 469     200.156 255.424 211.309  1.00 42.25           C  
ATOM   1113  O   ALA A 469     200.905 254.444 211.303  1.00 42.25           O  
ATOM   1114  CB  ALA A 469     198.551 256.458 212.938  1.00 42.25           C  
ATOM   1115  H   ALA A 469     200.092 258.405 212.165  1.00 42.25           H  
ATOM   1116  HA  ALA A 469     200.538 255.729 213.341  1.00 42.25           H  
ATOM   1117 1HB  ALA A 469     198.080 255.478 213.010  1.00 42.25           H  
ATOM   1118 2HB  ALA A 469     198.477 256.968 213.898  1.00 42.25           H  
ATOM   1119 3HB  ALA A 469     198.046 257.048 212.175  1.00 42.25           H  
ATOM   1120  N   ALA A 470     199.456 255.780 210.235  1.00 42.25           N  
ATOM   1121  CA  ALA A 470     199.264 254.863 209.115  1.00 42.25           C  
ATOM   1122  C   ALA A 470     200.407 254.988 208.116  1.00 42.25           C  
ATOM   1123  O   ALA A 470     200.711 256.089 207.652  1.00 42.25           O  
ATOM   1124  CB  ALA A 470     197.927 255.128 208.425  1.00 42.25           C  
ATOM   1125  H   ALA A 470     199.048 256.703 210.190  1.00 42.25           H  
ATOM   1126  HA  ALA A 470     199.261 253.846 209.507  1.00 42.25           H  
ATOM   1127 1HB  ALA A 470     197.803 254.435 207.593  1.00 42.25           H  
ATOM   1128 2HB  ALA A 470     197.115 254.988 209.138  1.00 42.25           H  
ATOM   1129 3HB  ALA A 470     197.908 256.150 208.050  1.00 42.25           H  
ATOM   1130  N   ALA A 471     201.039 253.863 207.791  1.00 42.25           N  
ATOM   1131  CA  ALA A 471     202.198 253.845 206.895  1.00 42.25           C  
ATOM   1132  C   ALA A 471     201.799 253.452 205.475  1.00 42.25           C  
ATOM   1133  O   ALA A 471     202.280 252.466 204.925  1.00 42.25           O  
ATOM   1134  CB  ALA A 471     203.261 252.899 207.433  1.00 42.25           C  
ATOM   1135  H   ALA A 471     200.704 252.993 208.179  1.00 42.25           H  
ATOM   1136  HA  ALA A 471     202.609 254.854 206.852  1.00 42.25           H  
ATOM   1137 1HB  ALA A 471     204.118 252.894 206.759  1.00 42.25           H  
ATOM   1138 2HB  ALA A 471     203.579 253.233 208.421  1.00 42.25           H  
ATOM   1139 3HB  ALA A 471     202.850 251.894 207.504  1.00 42.25           H  
ATOM   1140  N   ALA A 472     200.957 254.278 204.854  1.00 42.25           N  
ATOM   1141  CA  ALA A 472     200.360 253.954 203.559  1.00 42.25           C  
ATOM   1142  C   ALA A 472     201.432 254.033 202.482  1.00 42.25           C  
ATOM   1143  O   ALA A 472     201.507 254.982 201.703  1.00 42.25           O  
ATOM   1144  CB  ALA A 472     199.205 254.895 203.249  1.00 42.25           C  
ATOM   1145  H   ALA A 472     200.726 255.156 205.296  1.00 42.25           H  
ATOM   1146  HA  ALA A 472     199.978 252.935 203.608  1.00 42.25           H  
ATOM   1147 1HB  ALA A 472     198.775 254.637 202.281  1.00 42.25           H  
ATOM   1148 2HB  ALA A 472     198.442 254.802 204.021  1.00 42.25           H  
ATOM   1149 3HB  ALA A 472     199.569 255.921 203.221  1.00 42.25           H  
ATOM   1150  N   ALA A 473     202.269 253.006 202.431  1.00 42.25           N  
ATOM   1151  CA  ALA A 473     203.422 252.996 201.543  1.00 42.25           C  
ATOM   1152  C   ALA A 473     203.970 251.571 201.480  1.00 42.25           C  
ATOM   1153  O   ALA A 473     203.629 250.745 202.324  1.00 42.25           O  
ATOM   1154  CB  ALA A 473     204.500 253.974 202.028  1.00 42.25           C  
ATOM   1155  H   ALA A 473     202.100 252.208 203.026  1.00 42.25           H  
ATOM   1156  HA  ALA A 473     203.090 253.309 200.553  1.00 42.25           H  
ATOM   1157 1HB  ALA A 473     205.350 253.946 201.346  1.00 42.25           H  
ATOM   1158 2HB  ALA A 473     204.090 254.984 202.055  1.00 42.25           H  
ATOM   1159 3HB  ALA A 473     204.827 253.689 203.026  1.00 42.25           H  
ATOM   1160  N   PRO A 474     204.861 251.196 200.549  1.00 42.25           N  
ATOM   1161  CA  PRO A 474     205.212 249.851 200.279  1.00 42.25           C  
ATOM   1162  C   PRO A 474     206.163 249.206 201.275  1.00 42.25           C  
ATOM   1163  O   PRO A 474     207.304 248.989 200.918  1.00 42.25           O  
ATOM   1164  CB  PRO A 474     205.870 249.973 198.933  1.00 42.25           C  
ATOM   1165  CG  PRO A 474     206.455 251.232 198.917  1.00 42.25           C  
ATOM   1166  CD  PRO A 474     205.543 252.097 199.670  1.00 42.25           C  
ATOM   1167  HA  PRO A 474     204.289 249.260 200.203  1.00 42.25           H  
ATOM   1168 1HB  PRO A 474     206.628 249.187 198.778  1.00 42.25           H  
ATOM   1169 2HB  PRO A 474     205.129 249.867 198.146  1.00 42.25           H  
ATOM   1170 1HG  PRO A 474     207.461 251.201 199.390  1.00 42.25           H  
ATOM   1171 2HG  PRO A 474     206.594 251.586 197.899  1.00 42.25           H  
ATOM   1172 1HD  PRO A 474     206.289 252.684 200.161  1.00 42.25           H  
ATOM   1173 2HD  PRO A 474     204.857 252.649 198.989  1.00 42.25           H  
ATOM   1174  N   LEU A 475     205.716 248.946 202.504  1.00 42.25           N  
ATOM   1175  CA  LEU A 475     206.542 248.270 203.495  1.00 42.25           C  
ATOM   1176  C   LEU A 475     206.453 246.771 203.282  1.00 42.25           C  
ATOM   1177  O   LEU A 475     205.374 246.194 203.415  1.00 42.25           O  
ATOM   1178  CB  LEU A 475     206.089 248.616 204.908  1.00 42.25           C  
ATOM   1179  CG  LEU A 475     206.541 249.916 205.542  1.00 42.25           C  
ATOM   1180  CD1 LEU A 475     205.723 250.180 206.760  1.00 42.25           C  
ATOM   1181  CD2 LEU A 475     207.975 249.750 205.928  1.00 42.25           C  
ATOM   1182  H   LEU A 475     204.747 249.133 202.716  1.00 42.25           H  
ATOM   1183  HA  LEU A 475     207.572 248.604 203.372  1.00 42.25           H  
ATOM   1184 1HB  LEU A 475     205.001 248.644 204.927  1.00 42.25           H  
ATOM   1185 2HB  LEU A 475     206.424 247.829 205.583  1.00 42.25           H  
ATOM   1186  HG  LEU A 475     206.431 250.729 204.823  1.00 42.25           H  
ATOM   1187 1HD1 LEU A 475     206.045 251.115 207.219  1.00 42.25           H  
ATOM   1188 2HD1 LEU A 475     204.672 250.257 206.482  1.00 42.25           H  
ATOM   1189 3HD1 LEU A 475     205.854 249.364 207.469  1.00 42.25           H  
ATOM   1190 1HD2 LEU A 475     208.337 250.670 206.389  1.00 42.25           H  
ATOM   1191 2HD2 LEU A 475     208.068 248.928 206.637  1.00 42.25           H  
ATOM   1192 3HD2 LEU A 475     208.568 249.532 205.040  1.00 42.25           H  
ATOM   1193  N   THR A 476     207.556 246.138 203.074  1.00 42.25           N  
ATOM   1194  CA  THR A 476     207.554 244.706 202.954  1.00 42.25           C  
ATOM   1195  C   THR A 476     207.110 244.078 204.216  1.00 42.25           C  
ATOM   1196  O   THR A 476     207.529 244.473 205.268  1.00 42.25           O  
ATOM   1197  CB  THR A 476     208.900 244.198 202.609  1.00 42.25           C  
ATOM   1198  OG1 THR A 476     209.260 244.745 201.407  1.00 42.25           O  
ATOM   1199  CG2 THR A 476     208.890 242.758 202.486  1.00 42.25           C  
ATOM   1200  H   THR A 476     208.416 246.678 203.004  1.00 42.25           H  
ATOM   1201  HA  THR A 476     206.877 244.441 202.168  1.00 42.25           H  
ATOM   1202  HB  THR A 476     209.618 244.503 203.369  1.00 42.25           H  
ATOM   1203  HG1 THR A 476     209.406 245.677 201.508  1.00 42.25           H  
ATOM   1204 1HG2 THR A 476     209.881 242.424 202.207  1.00 42.25           H  
ATOM   1205 2HG2 THR A 476     208.632 242.272 203.416  1.00 42.25           H  
ATOM   1206 3HG2 THR A 476     208.177 242.472 201.724  1.00 42.25           H  
ATOM   1207  N   ILE A 477     206.281 243.085 204.147  1.00 42.25           N  
ATOM   1208  CA  ILE A 477     205.815 242.406 205.352  1.00 42.25           C  
ATOM   1209  C   ILE A 477     206.901 241.415 205.752  1.00 42.25           C  
ATOM   1210  O   ILE A 477     207.037 240.349 205.151  1.00 42.25           O  
ATOM   1211  CB  ILE A 477     204.469 241.714 205.136  1.00 42.25           C  
ATOM   1212  CG1 ILE A 477     203.359 242.744 205.028  1.00 42.25           C  
ATOM   1213  CG2 ILE A 477     204.167 240.782 206.261  1.00 42.25           C  
ATOM   1214  CD1 ILE A 477     202.040 242.144 204.726  1.00 42.25           C  
ATOM   1215  H   ILE A 477     205.933 242.786 203.247  1.00 42.25           H  
ATOM   1216  HA  ILE A 477     205.688 243.148 206.139  1.00 42.25           H  
ATOM   1217  HB  ILE A 477     204.498 241.146 204.207  1.00 42.25           H  
ATOM   1218 1HG1 ILE A 477     203.285 243.298 205.963  1.00 42.25           H  
ATOM   1219 2HG1 ILE A 477     203.603 243.461 204.243  1.00 42.25           H  
ATOM   1220 1HG2 ILE A 477     203.205 240.302 206.087  1.00 42.25           H  
ATOM   1221 2HG2 ILE A 477     204.946 240.023 206.323  1.00 42.25           H  
ATOM   1222 3HG2 ILE A 477     204.130 241.341 207.196  1.00 42.25           H  
ATOM   1223 1HD1 ILE A 477     201.289 242.931 204.661  1.00 42.25           H  
ATOM   1224 2HD1 ILE A 477     202.092 241.612 203.775  1.00 42.25           H  
ATOM   1225 3HD1 ILE A 477     201.768 241.448 205.518  1.00 42.25           H  
ATOM   1226  N   THR A 478     207.676 241.763 206.772  1.00 42.25           N  
ATOM   1227  CA  THR A 478     208.791 240.944 207.208  1.00 42.25           C  
ATOM   1228  C   THR A 478     208.655 240.642 208.692  1.00 42.25           C  
ATOM   1229  O   THR A 478     207.913 241.305 209.418  1.00 42.25           O  
ATOM   1230  CB  THR A 478     210.129 241.625 206.931  1.00 42.25           C  
ATOM   1231  OG1 THR A 478     211.190 240.695 207.159  1.00 42.25           O  
ATOM   1232  CG2 THR A 478     210.309 242.809 207.837  1.00 42.25           C  
ATOM   1233  H   THR A 478     207.481 242.627 207.258  1.00 42.25           H  
ATOM   1234  HA  THR A 478     208.768 240.005 206.655  1.00 42.25           H  
ATOM   1235  HB  THR A 478     210.160 241.958 205.894  1.00 42.25           H  
ATOM   1236  HG1 THR A 478     211.086 239.942 206.573  1.00 42.25           H  
ATOM   1237 1HG2 THR A 478     211.267 243.285 207.628  1.00 42.25           H  
ATOM   1238 2HG2 THR A 478     209.504 243.524 207.666  1.00 42.25           H  
ATOM   1239 3HG2 THR A 478     210.287 242.480 208.875  1.00 42.25           H  
ATOM   1240  N   LEU A 479     209.387 239.620 209.133  1.00 42.25           N  
ATOM   1241  CA  LEU A 479     209.278 239.158 210.513  1.00 42.25           C  
ATOM   1242  C   LEU A 479     209.684 240.240 211.500  1.00 42.25           C  
ATOM   1243  O   LEU A 479     208.983 240.495 212.485  1.00 42.25           O  
ATOM   1244  CB  LEU A 479     210.153 237.926 210.708  1.00 42.25           C  
ATOM   1245  CG  LEU A 479     210.141 237.284 212.087  1.00 42.25           C  
ATOM   1246  CD1 LEU A 479     208.802 236.659 212.374  1.00 42.25           C  
ATOM   1247  CD2 LEU A 479     211.244 236.261 212.170  1.00 42.25           C  
ATOM   1248  H   LEU A 479     210.029 239.154 208.507  1.00 42.25           H  
ATOM   1249  HA  LEU A 479     208.240 238.893 210.707  1.00 42.25           H  
ATOM   1250 1HB  LEU A 479     209.841 237.163 209.997  1.00 42.25           H  
ATOM   1251 2HB  LEU A 479     211.187 238.196 210.490  1.00 42.25           H  
ATOM   1252  HG  LEU A 479     210.297 238.051 212.847  1.00 42.25           H  
ATOM   1253 1HD1 LEU A 479     208.817 236.207 213.365  1.00 42.25           H  
ATOM   1254 2HD1 LEU A 479     208.028 237.426 212.337  1.00 42.25           H  
ATOM   1255 3HD1 LEU A 479     208.591 235.893 211.629  1.00 42.25           H  
ATOM   1256 1HD2 LEU A 479     211.239 235.800 213.158  1.00 42.25           H  
ATOM   1257 2HD2 LEU A 479     211.088 235.495 211.410  1.00 42.25           H  
ATOM   1258 3HD2 LEU A 479     212.205 236.748 212.002  1.00 42.25           H  
ATOM   1259  N   VAL A 480     210.822 240.882 211.253  1.00 42.25           N  
ATOM   1260  CA  VAL A 480     211.391 241.794 212.235  1.00 42.25           C  
ATOM   1261  C   VAL A 480     210.518 243.029 212.395  1.00 42.25           C  
ATOM   1262  O   VAL A 480     210.320 243.522 213.510  1.00 42.25           O  
ATOM   1263  CB  VAL A 480     212.826 242.155 211.830  1.00 42.25           C  
ATOM   1264  CG1 VAL A 480     213.431 243.098 212.834  1.00 42.25           C  
ATOM   1265  CG2 VAL A 480     213.659 240.896 211.701  1.00 42.25           C  
ATOM   1266  H   VAL A 480     211.303 240.741 210.376  1.00 42.25           H  
ATOM   1267  HA  VAL A 480     211.410 241.293 213.203  1.00 42.25           H  
ATOM   1268  HB  VAL A 480     212.804 242.676 210.872  1.00 42.25           H  
ATOM   1269 1HG1 VAL A 480     214.450 243.346 212.533  1.00 42.25           H  
ATOM   1270 2HG1 VAL A 480     212.836 244.010 212.882  1.00 42.25           H  
ATOM   1271 3HG1 VAL A 480     213.449 242.623 213.814  1.00 42.25           H  
ATOM   1272 1HG2 VAL A 480     214.676 241.161 211.412  1.00 42.25           H  
ATOM   1273 2HG2 VAL A 480     213.677 240.373 212.657  1.00 42.25           H  
ATOM   1274 3HG2 VAL A 480     213.224 240.248 210.940  1.00 42.25           H  
ATOM   1275  N   ARG A 481     209.985 243.553 211.290  1.00 42.25           N  
ATOM   1276  CA  ARG A 481     209.031 244.652 211.387  1.00 42.25           C  
ATOM   1277  C   ARG A 481     207.742 244.188 212.045  1.00 42.25           C  
ATOM   1278  O   ARG A 481     207.070 244.964 212.730  1.00 42.25           O  
ATOM   1279  CB  ARG A 481     208.722 245.214 210.004  1.00 42.25           C  
ATOM   1280  CG  ARG A 481     209.825 245.988 209.318  1.00 42.25           C  
ATOM   1281  CD  ARG A 481     209.315 246.421 207.963  1.00 42.25           C  
ATOM   1282  NE  ARG A 481     210.246 247.219 207.181  1.00 42.25           N  
ATOM   1283  CZ  ARG A 481     211.126 246.707 206.333  1.00 42.25           C  
ATOM   1284  NH1 ARG A 481     211.213 245.399 206.182  1.00 42.25           N  
ATOM   1285  NH2 ARG A 481     211.926 247.500 205.646  1.00 42.25           N  
ATOM   1286  H   ARG A 481     210.235 243.197 210.378  1.00 42.25           H  
ATOM   1287  HA  ARG A 481     209.475 245.443 211.993  1.00 42.25           H  
ATOM   1288 1HB  ARG A 481     208.452 244.400 209.333  1.00 42.25           H  
ATOM   1289 2HB  ARG A 481     207.866 245.885 210.067  1.00 42.25           H  
ATOM   1290 1HG  ARG A 481     210.086 246.860 209.919  1.00 42.25           H  
ATOM   1291 2HG  ARG A 481     210.702 245.350 209.204  1.00 42.25           H  
ATOM   1292 1HD  ARG A 481     209.081 245.542 207.364  1.00 42.25           H  
ATOM   1293 2HD  ARG A 481     208.417 247.025 208.088  1.00 42.25           H  
ATOM   1294  HE  ARG A 481     210.216 248.224 207.295  1.00 42.25           H  
ATOM   1295 1HH1 ARG A 481     210.609 244.788 206.713  1.00 42.25           H  
ATOM   1296 2HH1 ARG A 481     211.884 245.009 205.536  1.00 42.25           H  
ATOM   1297 1HH2 ARG A 481     211.869 248.502 205.765  1.00 42.25           H  
ATOM   1298 2HH2 ARG A 481     212.595 247.106 205.001  1.00 42.25           H  
ATOM   1299  N   GLU A 482     207.370 242.929 211.823  1.00 42.25           N  
ATOM   1300  CA  GLU A 482     206.117 242.417 212.362  1.00 42.25           C  
ATOM   1301  C   GLU A 482     206.159 242.312 213.879  1.00 42.25           C  
ATOM   1302  O   GLU A 482     205.176 242.631 214.555  1.00 42.25           O  
ATOM   1303  CB  GLU A 482     205.805 241.058 211.747  1.00 42.25           C  
ATOM   1304  CG  GLU A 482     204.582 240.406 212.333  1.00 42.25           C  
ATOM   1305  CD  GLU A 482     203.322 241.149 211.980  1.00 42.25           C  
ATOM   1306  OE1 GLU A 482     202.793 240.915 210.878  1.00 42.25           O  
ATOM   1307  OE2 GLU A 482     202.868 241.975 212.798  1.00 42.25           O  
ATOM   1308  H   GLU A 482     207.958 242.316 211.276  1.00 42.25           H  
ATOM   1309  HA  GLU A 482     205.319 243.114 212.104  1.00 42.25           H  
ATOM   1310 1HB  GLU A 482     205.655 241.171 210.673  1.00 42.25           H  
ATOM   1311 2HB  GLU A 482     206.655 240.390 211.890  1.00 42.25           H  
ATOM   1312 1HG  GLU A 482     204.514 239.385 211.960  1.00 42.25           H  
ATOM   1313 2HG  GLU A 482     204.691 240.362 213.416  1.00 42.25           H  
ATOM   1314  N   GLU A 483     207.285 241.858 214.434  1.00 42.25           N  
ATOM   1315  CA  GLU A 483     207.392 241.715 215.882  1.00 42.25           C  
ATOM   1316  C   GLU A 483     207.283 243.051 216.599  1.00 42.25           C  
ATOM   1317  O   GLU A 483     207.003 243.078 217.801  1.00 42.25           O  
ATOM   1318  CB  GLU A 483     208.717 241.043 216.250  1.00 42.25           C  
ATOM   1319  CG  GLU A 483     208.819 239.584 215.829  1.00 42.25           C  
ATOM   1320  CD  GLU A 483     210.140 238.963 216.189  1.00 42.25           C  
ATOM   1321  OE1 GLU A 483     211.129 239.656 216.160  1.00 42.25           O  
ATOM   1322  OE2 GLU A 483     210.161 237.793 216.494  1.00 42.25           O  
ATOM   1323  H   GLU A 483     208.075 241.609 213.855  1.00 42.25           H  
ATOM   1324  HA  GLU A 483     206.567 241.094 216.230  1.00 42.25           H  
ATOM   1325 1HB  GLU A 483     209.541 241.584 215.785  1.00 42.25           H  
ATOM   1326 2HB  GLU A 483     208.862 241.091 217.329  1.00 42.25           H  
ATOM   1327 1HG  GLU A 483     208.022 239.020 216.313  1.00 42.25           H  
ATOM   1328 2HG  GLU A 483     208.673 239.516 214.752  1.00 42.25           H  
ATOM   1329  N   VAL A 484     207.489 244.154 215.891  1.00 42.25           N  
ATOM   1330  CA  VAL A 484     207.401 245.485 216.468  1.00 42.25           C  
ATOM   1331  C   VAL A 484     206.117 246.192 216.060  1.00 42.25           C  
ATOM   1332  O   VAL A 484     205.485 246.856 216.880  1.00 42.25           O  
ATOM   1333  CB  VAL A 484     208.635 246.311 216.059  1.00 42.25           C  
ATOM   1334  CG1 VAL A 484     208.693 247.597 216.850  1.00 42.25           C  
ATOM   1335  CG2 VAL A 484     209.893 245.492 216.249  1.00 42.25           C  
ATOM   1336  H   VAL A 484     207.716 244.057 214.911  1.00 42.25           H  
ATOM   1337  HA  VAL A 484     207.381 245.391 217.554  1.00 42.25           H  
ATOM   1338  HB  VAL A 484     208.541 246.594 215.010  1.00 42.25           H  
ATOM   1339 1HG1 VAL A 484     209.571 248.170 216.549  1.00 42.25           H  
ATOM   1340 2HG1 VAL A 484     207.795 248.183 216.658  1.00 42.25           H  
ATOM   1341 3HG1 VAL A 484     208.758 247.368 217.913  1.00 42.25           H  
ATOM   1342 1HG2 VAL A 484     210.760 246.084 215.956  1.00 42.25           H  
ATOM   1343 2HG2 VAL A 484     209.986 245.205 217.296  1.00 42.25           H  
ATOM   1344 3HG2 VAL A 484     209.841 244.596 215.630  1.00 42.25           H  
ATOM   1345  N   ILE A 485     205.718 246.061 214.799  1.00 42.25           N  
ATOM   1346  CA  ILE A 485     204.580 246.794 214.271  1.00 42.25           C  
ATOM   1347  C   ILE A 485     203.598 245.795 213.675  1.00 42.25           C  
ATOM   1348  O   ILE A 485     203.962 244.676 213.309  1.00 42.25           O  
ATOM   1349  CB  ILE A 485     205.019 247.842 213.231  1.00 42.25           C  
ATOM   1350  CG1 ILE A 485     204.023 248.984 213.197  1.00 42.25           C  
ATOM   1351  CG2 ILE A 485     205.171 247.231 211.863  1.00 42.25           C  
ATOM   1352  CD1 ILE A 485     204.058 249.766 214.460  1.00 42.25           C  
ATOM   1353  H   ILE A 485     206.223 245.432 214.191  1.00 42.25           H  
ATOM   1354  HA  ILE A 485     204.093 247.316 215.094  1.00 42.25           H  
ATOM   1355  HB  ILE A 485     205.977 248.269 213.526  1.00 42.25           H  
ATOM   1356 1HG1 ILE A 485     204.249 249.638 212.355  1.00 42.25           H  
ATOM   1357 2HG1 ILE A 485     203.020 248.587 213.042  1.00 42.25           H  
ATOM   1358 1HG2 ILE A 485     205.481 247.999 211.154  1.00 42.25           H  
ATOM   1359 2HG2 ILE A 485     205.924 246.445 211.898  1.00 42.25           H  
ATOM   1360 3HG2 ILE A 485     204.218 246.808 211.545  1.00 42.25           H  
ATOM   1361 1HD1 ILE A 485     203.333 250.578 214.405  1.00 42.25           H  
ATOM   1362 2HD1 ILE A 485     203.811 249.115 215.298  1.00 42.25           H  
ATOM   1363 3HD1 ILE A 485     205.055 250.181 214.603  1.00 42.25           H  
ATOM   1364  N   ASP A 486     202.333 246.200 213.598  1.00 42.25           N  
ATOM   1365  CA  ASP A 486     201.259 245.340 213.118  1.00 42.25           C  
ATOM   1366  C   ASP A 486     200.818 245.808 211.740  1.00 42.25           C  
ATOM   1367  O   ASP A 486     200.403 246.959 211.579  1.00 42.25           O  
ATOM   1368  CB  ASP A 486     200.072 245.351 214.084  1.00 42.25           C  
ATOM   1369  CG  ASP A 486     198.962 244.394 213.669  1.00 42.25           C  
ATOM   1370  OD1 ASP A 486     199.046 243.848 212.595  1.00 42.25           O  
ATOM   1371  OD2 ASP A 486     198.042 244.218 214.432  1.00 42.25           O  
ATOM   1372  H   ASP A 486     202.117 247.144 213.886  1.00 42.25           H  
ATOM   1373  HA  ASP A 486     201.639 244.321 213.045  1.00 42.25           H  
ATOM   1374 1HB  ASP A 486     200.413 245.079 215.083  1.00 42.25           H  
ATOM   1375 2HB  ASP A 486     199.660 246.359 214.142  1.00 42.25           H  
ATOM   1376  N   PHE A 487     200.890 244.911 210.760  1.00 42.25           N  
ATOM   1377  CA  PHE A 487     200.586 245.230 209.375  1.00 42.25           C  
ATOM   1378  C   PHE A 487     199.104 245.059 209.066  1.00 42.25           C  
ATOM   1379  O   PHE A 487     198.261 244.908 209.950  1.00 42.25           O  
ATOM   1380  CB  PHE A 487     201.366 244.341 208.417  1.00 42.25           C  
ATOM   1381  CG  PHE A 487     202.803 244.690 208.280  1.00 42.25           C  
ATOM   1382  CD1 PHE A 487     203.177 245.843 207.639  1.00 42.25           C  
ATOM   1383  CD2 PHE A 487     203.777 243.826 208.703  1.00 42.25           C  
ATOM   1384  CE1 PHE A 487     204.486 246.158 207.481  1.00 42.25           C  
ATOM   1385  CE2 PHE A 487     205.089 244.135 208.537  1.00 42.25           C  
ATOM   1386  CZ  PHE A 487     205.443 245.303 207.926  1.00 42.25           C  
ATOM   1387  H   PHE A 487     201.169 243.970 210.998  1.00 42.25           H  
ATOM   1388  HA  PHE A 487     200.872 246.266 209.187  1.00 42.25           H  
ATOM   1389 1HB  PHE A 487     201.306 243.306 208.751  1.00 42.25           H  
ATOM   1390 2HB  PHE A 487     200.917 244.392 207.426  1.00 42.25           H  
ATOM   1391  HD1 PHE A 487     202.407 246.512 207.254  1.00 42.25           H  
ATOM   1392  HD2 PHE A 487     203.495 242.893 209.191  1.00 42.25           H  
ATOM   1393  HE1 PHE A 487     204.767 247.094 206.999  1.00 42.25           H  
ATOM   1394  HE2 PHE A 487     205.860 243.451 208.890  1.00 42.25           H  
ATOM   1395  HZ  PHE A 487     206.497 245.547 207.795  1.00 42.25           H  
ATOM   1396  N   SER A 488     198.789 245.106 207.783  1.00 42.25           N  
ATOM   1397  CA  SER A 488     197.552 244.632 207.198  1.00 42.25           C  
ATOM   1398  C   SER A 488     197.868 243.476 206.268  1.00 42.25           C  
ATOM   1399  O   SER A 488     199.018 243.071 206.116  1.00 42.25           O  
ATOM   1400  CB  SER A 488     196.843 245.748 206.445  1.00 42.25           C  
ATOM   1401  OG  SER A 488     195.685 245.250 205.813  1.00 42.25           O  
ATOM   1402  H   SER A 488     199.493 245.514 207.183  1.00 42.25           H  
ATOM   1403  HA  SER A 488     196.899 244.289 208.001  1.00 42.25           H  
ATOM   1404 1HB  SER A 488     196.577 246.544 207.140  1.00 42.25           H  
ATOM   1405 2HB  SER A 488     197.519 246.174 205.704  1.00 42.25           H  
ATOM   1406  HG  SER A 488     195.289 245.998 205.360  1.00 42.25           H  
ATOM   1407  N   LYS A 489     196.831 242.926 205.655  1.00 42.25           N  
ATOM   1408  CA  LYS A 489     197.057 241.920 204.639  1.00 42.25           C  
ATOM   1409  C   LYS A 489     197.619 242.601 203.398  1.00 42.25           C  
ATOM   1410  O   LYS A 489     197.303 243.760 203.131  1.00 42.25           O  
ATOM   1411  CB  LYS A 489     195.766 241.186 204.299  1.00 42.25           C  
ATOM   1412  CG  LYS A 489     195.156 240.430 205.455  1.00 42.25           C  
ATOM   1413  CD  LYS A 489     196.036 239.303 205.905  1.00 42.25           C  
ATOM   1414  CE  LYS A 489     195.351 238.550 207.002  1.00 42.25           C  
ATOM   1415  NZ  LYS A 489     195.123 239.438 208.167  1.00 42.25           N  
ATOM   1416  H   LYS A 489     195.884 243.193 205.881  1.00 42.25           H  
ATOM   1417  HA  LYS A 489     197.774 241.194 205.024  1.00 42.25           H  
ATOM   1418 1HB  LYS A 489     195.026 241.900 203.938  1.00 42.25           H  
ATOM   1419 2HB  LYS A 489     195.953 240.474 203.495  1.00 42.25           H  
ATOM   1420 1HG  LYS A 489     195.000 241.111 206.293  1.00 42.25           H  
ATOM   1421 2HG  LYS A 489     194.191 240.024 205.155  1.00 42.25           H  
ATOM   1422 1HD  LYS A 489     196.237 238.639 205.063  1.00 42.25           H  
ATOM   1423 2HD  LYS A 489     196.985 239.703 206.263  1.00 42.25           H  
ATOM   1424 1HE  LYS A 489     194.398 238.167 206.640  1.00 42.25           H  
ATOM   1425 2HE  LYS A 489     195.968 237.703 207.302  1.00 42.25           H  
ATOM   1426 1HZ  LYS A 489     194.661 238.920 208.901  1.00 42.25           H  
ATOM   1427 2HZ  LYS A 489     196.010 239.784 208.506  1.00 42.25           H  
ATOM   1428 3HZ  LYS A 489     194.543 240.217 207.889  1.00 42.25           H  
ATOM   1429  N   PRO A 490     198.453 241.908 202.629  1.00 42.25           N  
ATOM   1430  CA  PRO A 490     199.152 242.571 201.528  1.00 42.25           C  
ATOM   1431  C   PRO A 490     198.180 243.225 200.565  1.00 42.25           C  
ATOM   1432  O   PRO A 490     197.106 242.694 200.293  1.00 42.25           O  
ATOM   1433  CB  PRO A 490     199.911 241.424 200.861  1.00 42.25           C  
ATOM   1434  CG  PRO A 490     200.072 240.416 201.922  1.00 42.25           C  
ATOM   1435  CD  PRO A 490     198.849 240.499 202.757  1.00 42.25           C  
ATOM   1436  HA  PRO A 490     199.848 243.317 201.938  1.00 42.25           H  
ATOM   1437 1HB  PRO A 490     199.340 241.045 200.001  1.00 42.25           H  
ATOM   1438 2HB  PRO A 490     200.875 241.786 200.472  1.00 42.25           H  
ATOM   1439 1HG  PRO A 490     200.198 239.417 201.480  1.00 42.25           H  
ATOM   1440 2HG  PRO A 490     200.981 240.622 202.507  1.00 42.25           H  
ATOM   1441 1HD  PRO A 490     198.082 239.823 202.352  1.00 42.25           H  
ATOM   1442 2HD  PRO A 490     199.095 240.231 203.795  1.00 42.25           H  
ATOM   1443  N   PHE A 491     198.539 244.410 200.080  1.00 42.25           N  
ATOM   1444  CA  PHE A 491     197.821 244.985 198.959  1.00 42.25           C  
ATOM   1445  C   PHE A 491     198.526 244.728 197.647  1.00 42.25           C  
ATOM   1446  O   PHE A 491     198.065 245.209 196.615  1.00 42.25           O  
ATOM   1447  CB  PHE A 491     197.573 246.494 199.136  1.00 42.25           C  
ATOM   1448  CG  PHE A 491     198.812 247.360 199.175  1.00 42.25           C  
ATOM   1449  CD1 PHE A 491     199.207 247.962 200.345  1.00 42.25           C  
ATOM   1450  CD2 PHE A 491     199.538 247.631 198.031  1.00 42.25           C  
ATOM   1451  CE1 PHE A 491     200.314 248.769 200.378  1.00 42.25           C  
ATOM   1452  CE2 PHE A 491     200.651 248.441 198.072  1.00 42.25           C  
ATOM   1453  CZ  PHE A 491     201.033 249.004 199.241  1.00 42.25           C  
ATOM   1454  H   PHE A 491     199.311 244.921 200.484  1.00 42.25           H  
ATOM   1455  HA  PHE A 491     196.850 244.495 198.882  1.00 42.25           H  
ATOM   1456 1HB  PHE A 491     196.951 246.859 198.320  1.00 42.25           H  
ATOM   1457 2HB  PHE A 491     197.030 246.667 200.064  1.00 42.25           H  
ATOM   1458  HD1 PHE A 491     198.629 247.791 201.253  1.00 42.25           H  
ATOM   1459  HD2 PHE A 491     199.229 247.177 197.089  1.00 42.25           H  
ATOM   1460  HE1 PHE A 491     200.626 249.228 201.316  1.00 42.25           H  
ATOM   1461  HE2 PHE A 491     201.224 248.630 197.164  1.00 42.25           H  
ATOM   1462  HZ  PHE A 491     201.913 249.645 199.274  1.00 42.25           H  
ATOM   1463  N   MET A 492     199.620 243.979 197.661  1.00 42.25           N  
ATOM   1464  CA  MET A 492     200.352 243.662 196.448  1.00 42.25           C  
ATOM   1465  C   MET A 492     201.373 242.595 196.782  1.00 42.25           C  
ATOM   1466  O   MET A 492     201.917 242.576 197.882  1.00 42.25           O  
ATOM   1467  CB  MET A 492     201.027 244.910 195.875  1.00 42.25           C  
ATOM   1468  CG  MET A 492     201.984 244.673 194.733  1.00 42.25           C  
ATOM   1469  SD  MET A 492     202.596 246.225 194.064  1.00 42.25           S  
ATOM   1470  CE  MET A 492     201.091 247.185 194.047  1.00 42.25           C  
ATOM   1471  H   MET A 492     199.953 243.619 198.544  1.00 42.25           H  
ATOM   1472  HA  MET A 492     199.648 243.281 195.708  1.00 42.25           H  
ATOM   1473 1HB  MET A 492     200.267 245.603 195.517  1.00 42.25           H  
ATOM   1474 2HB  MET A 492     201.587 245.416 196.663  1.00 42.25           H  
ATOM   1475 1HG  MET A 492     202.826 244.077 195.082  1.00 42.25           H  
ATOM   1476 2HG  MET A 492     201.478 244.118 193.943  1.00 42.25           H  
ATOM   1477 1HE  MET A 492     201.300 248.182 193.656  1.00 42.25           H  
ATOM   1478 2HE  MET A 492     200.353 246.693 193.413  1.00 42.25           H  
ATOM   1479 3HE  MET A 492     200.701 247.268 195.062  1.00 42.25           H  
ATOM   1480  N   SER A 493     201.614 241.699 195.835  1.00 42.25           N  
ATOM   1481  CA  SER A 493     202.584 240.632 196.013  1.00 42.25           C  
ATOM   1482  C   SER A 493     203.592 240.680 194.881  1.00 42.25           C  
ATOM   1483  O   SER A 493     203.340 241.273 193.831  1.00 42.25           O  
ATOM   1484  CB  SER A 493     201.928 239.258 196.050  1.00 42.25           C  
ATOM   1485  OG  SER A 493     202.899 238.252 195.832  1.00 42.25           O  
ATOM   1486  H   SER A 493     201.107 241.762 194.964  1.00 42.25           H  
ATOM   1487  HA  SER A 493     203.095 240.784 196.965  1.00 42.25           H  
ATOM   1488 1HB  SER A 493     201.446 239.111 197.016  1.00 42.25           H  
ATOM   1489 2HB  SER A 493     201.154 239.204 195.286  1.00 42.25           H  
ATOM   1490  HG  SER A 493     202.427 237.417 195.867  1.00 42.25           H  
ATOM   1491  N   LEU A 494     204.736 240.040 195.096  1.00 42.25           N  
ATOM   1492  CA  LEU A 494     205.856 240.217 194.186  1.00 42.25           C  
ATOM   1493  C   LEU A 494     206.961 239.237 194.556  1.00 42.25           C  
ATOM   1494  O   LEU A 494     206.774 238.356 195.398  1.00 42.25           O  
ATOM   1495  CB  LEU A 494     206.285 241.675 194.237  1.00 42.25           C  
ATOM   1496  CG  LEU A 494     206.761 242.163 195.589  1.00 42.25           C  
ATOM   1497  CD1 LEU A 494     208.203 241.847 195.847  1.00 42.25           C  
ATOM   1498  CD2 LEU A 494     206.503 243.591 195.654  1.00 42.25           C  
ATOM   1499  H   LEU A 494     204.841 239.426 195.891  1.00 42.25           H  
ATOM   1500  HA  LEU A 494     205.526 239.966 193.178  1.00 42.25           H  
ATOM   1501 1HB  LEU A 494     207.094 241.824 193.523  1.00 42.25           H  
ATOM   1502 2HB  LEU A 494     205.442 242.296 193.934  1.00 42.25           H  
ATOM   1503  HG  LEU A 494     206.217 241.642 196.376  1.00 42.25           H  
ATOM   1504 1HD1 LEU A 494     208.487 242.221 196.831  1.00 42.25           H  
ATOM   1505 2HD1 LEU A 494     208.351 240.768 195.813  1.00 42.25           H  
ATOM   1506 3HD1 LEU A 494     208.822 242.322 195.086  1.00 42.25           H  
ATOM   1507 1HD2 LEU A 494     206.834 243.977 196.618  1.00 42.25           H  
ATOM   1508 2HD2 LEU A 494     207.047 244.096 194.855  1.00 42.25           H  
ATOM   1509 3HD2 LEU A 494     205.435 243.774 195.537  1.00 42.25           H  
ATOM   1510  N   GLY A 495     208.116 239.387 193.917  1.00 42.25           N  
ATOM   1511  CA  GLY A 495     209.257 238.561 194.253  1.00 42.25           C  
ATOM   1512  C   GLY A 495     210.503 239.064 193.562  1.00 42.25           C  
ATOM   1513  O   GLY A 495     210.495 240.097 192.891  1.00 42.25           O  
ATOM   1514  H   GLY A 495     208.209 240.081 193.189  1.00 42.25           H  
ATOM   1515 1HA  GLY A 495     209.404 238.565 195.333  1.00 42.25           H  
ATOM   1516 2HA  GLY A 495     209.060 237.531 193.959  1.00 42.25           H  
ATOM   1517  N   ILE A 496     211.588 238.319 193.740  1.00 42.25           N  
ATOM   1518  CA  ILE A 496     212.830 238.609 193.034  1.00 42.25           C  
ATOM   1519  C   ILE A 496     212.692 238.139 191.594  1.00 42.25           C  
ATOM   1520  O   ILE A 496     212.363 236.975 191.341  1.00 42.25           O  
ATOM   1521  CB  ILE A 496     214.021 237.933 193.724  1.00 42.25           C  
ATOM   1522  CG1 ILE A 496     214.181 238.468 195.142  1.00 42.25           C  
ATOM   1523  CG2 ILE A 496     215.286 238.163 192.934  1.00 42.25           C  
ATOM   1524  CD1 ILE A 496     215.515 238.151 195.758  1.00 42.25           C  
ATOM   1525  H   ILE A 496     211.556 237.536 194.376  1.00 42.25           H  
ATOM   1526  HA  ILE A 496     212.991 239.687 193.045  1.00 42.25           H  
ATOM   1527  HB  ILE A 496     213.839 236.862 193.797  1.00 42.25           H  
ATOM   1528 1HG1 ILE A 496     214.053 239.550 195.139  1.00 42.25           H  
ATOM   1529 2HG1 ILE A 496     213.402 238.049 195.779  1.00 42.25           H  
ATOM   1530 1HG2 ILE A 496     216.123 237.678 193.437  1.00 42.25           H  
ATOM   1531 2HG2 ILE A 496     215.172 237.745 191.935  1.00 42.25           H  
ATOM   1532 3HG2 ILE A 496     215.479 239.234 192.860  1.00 42.25           H  
ATOM   1533 1HD1 ILE A 496     215.557 238.563 196.767  1.00 42.25           H  
ATOM   1534 2HD1 ILE A 496     215.649 237.070 195.801  1.00 42.25           H  
ATOM   1535 3HD1 ILE A 496     216.308 238.591 195.154  1.00 42.25           H  
ATOM   1536  N   SER A 497     212.951 239.034 190.647  1.00 42.25           N  
ATOM   1537  CA  SER A 497     212.668 238.764 189.250  1.00 42.25           C  
ATOM   1538  C   SER A 497     213.851 239.131 188.372  1.00 42.25           C  
ATOM   1539  O   SER A 497     214.587 240.075 188.659  1.00 42.25           O  
ATOM   1540  CB  SER A 497     211.451 239.530 188.785  1.00 42.25           C  
ATOM   1541  OG  SER A 497     211.174 239.215 187.441  1.00 42.25           O  
ATOM   1542  H   SER A 497     213.355 239.924 190.904  1.00 42.25           H  
ATOM   1543  HA  SER A 497     212.467 237.698 189.137  1.00 42.25           H  
ATOM   1544 1HB  SER A 497     210.599 239.277 189.415  1.00 42.25           H  
ATOM   1545 2HB  SER A 497     211.631 240.599 188.892  1.00 42.25           H  
ATOM   1546  HG  SER A 497     211.782 239.741 186.915  1.00 42.25           H  
ATOM   1547  N   ILE A 498     214.000 238.383 187.276  1.00 42.25           N  
ATOM   1548  CA  ILE A 498     215.093 238.602 186.334  1.00 42.25           C  
ATOM   1549  C   ILE A 498     214.879 239.917 185.591  1.00 42.25           C  
ATOM   1550  O   ILE A 498     213.771 240.452 185.517  1.00 42.25           O  
ATOM   1551  CB  ILE A 498     215.184 237.427 185.349  1.00 42.25           C  
ATOM   1552  CG1 ILE A 498     215.125 236.097 186.084  1.00 42.25           C  
ATOM   1553  CG2 ILE A 498     216.487 237.459 184.603  1.00 42.25           C  
ATOM   1554  CD1 ILE A 498     216.278 235.850 186.980  1.00 42.25           C  
ATOM   1555  H   ILE A 498     213.336 237.644 187.095  1.00 42.25           H  
ATOM   1556  HA  ILE A 498     216.025 238.664 186.894  1.00 42.25           H  
ATOM   1557  HB  ILE A 498     214.367 237.490 184.631  1.00 42.25           H  
ATOM   1558 1HG1 ILE A 498     214.216 236.052 186.682  1.00 42.25           H  
ATOM   1559 2HG1 ILE A 498     215.080 235.283 185.360  1.00 42.25           H  
ATOM   1560 1HG2 ILE A 498     216.531 236.618 183.911  1.00 42.25           H  
ATOM   1561 2HG2 ILE A 498     216.564 238.392 184.045  1.00 42.25           H  
ATOM   1562 3HG2 ILE A 498     217.314 237.390 185.311  1.00 42.25           H  
ATOM   1563 1HD1 ILE A 498     216.161 234.881 187.466  1.00 42.25           H  
ATOM   1564 2HD1 ILE A 498     217.200 235.854 186.397  1.00 42.25           H  
ATOM   1565 3HD1 ILE A 498     216.324 236.632 187.737  1.00 42.25           H  
ATOM   1566  N   MET A 499     215.962 240.446 185.032  1.00 42.25           N  
ATOM   1567  CA  MET A 499     215.879 241.620 184.172  1.00 42.25           C  
ATOM   1568  C   MET A 499     216.987 241.548 183.138  1.00 42.25           C  
ATOM   1569  O   MET A 499     218.165 241.587 183.500  1.00 42.25           O  
ATOM   1570  CB  MET A 499     215.996 242.899 184.982  1.00 42.25           C  
ATOM   1571  CG  MET A 499     215.841 244.138 184.159  1.00 42.25           C  
ATOM   1572  SD  MET A 499     215.898 245.602 185.186  1.00 42.25           S  
ATOM   1573  CE  MET A 499     215.800 246.845 183.923  1.00 42.25           C  
ATOM   1574  H   MET A 499     216.864 240.026 185.206  1.00 42.25           H  
ATOM   1575  HA  MET A 499     214.910 241.616 183.674  1.00 42.25           H  
ATOM   1576 1HB  MET A 499     215.236 242.906 185.762  1.00 42.25           H  
ATOM   1577 2HB  MET A 499     216.970 242.931 185.473  1.00 42.25           H  
ATOM   1578 1HG  MET A 499     216.640 244.186 183.419  1.00 42.25           H  
ATOM   1579 2HG  MET A 499     214.889 244.107 183.630  1.00 42.25           H  
ATOM   1580 1HE  MET A 499     215.823 247.833 184.382  1.00 42.25           H  
ATOM   1581 2HE  MET A 499     216.647 246.741 183.243  1.00 42.25           H  
ATOM   1582 3HE  MET A 499     214.871 246.725 183.365  1.00 42.25           H  
ATOM   1583  N   ILE A 500     216.619 241.459 181.860  1.00 42.25           N  
ATOM   1584  CA  ILE A 500     217.587 241.308 180.783  1.00 42.25           C  
ATOM   1585  C   ILE A 500     217.311 242.341 179.701  1.00 42.25           C  
ATOM   1586  O   ILE A 500     216.213 242.890 179.595  1.00 42.25           O  
ATOM   1587  CB  ILE A 500     217.564 239.896 180.176  1.00 42.25           C  
ATOM   1588  CG1 ILE A 500     216.158 239.565 179.687  1.00 42.25           C  
ATOM   1589  CG2 ILE A 500     218.028 238.876 181.191  1.00 42.25           C  
ATOM   1590  CD1 ILE A 500     216.079 238.268 178.937  1.00 42.25           C  
ATOM   1591  H   ILE A 500     215.635 241.498 181.635  1.00 42.25           H  
ATOM   1592  HA  ILE A 500     218.584 241.481 181.187  1.00 42.25           H  
ATOM   1593  HB  ILE A 500     218.226 239.861 179.311  1.00 42.25           H  
ATOM   1594 1HG1 ILE A 500     215.480 239.514 180.538  1.00 42.25           H  
ATOM   1595 2HG1 ILE A 500     215.803 240.363 179.034  1.00 42.25           H  
ATOM   1596 1HG2 ILE A 500     218.005 237.882 180.745  1.00 42.25           H  
ATOM   1597 2HG2 ILE A 500     219.045 239.110 181.503  1.00 42.25           H  
ATOM   1598 3HG2 ILE A 500     217.368 238.900 182.058  1.00 42.25           H  
ATOM   1599 1HD1 ILE A 500     215.051 238.094 178.617  1.00 42.25           H  
ATOM   1600 2HD1 ILE A 500     216.729 238.313 178.062  1.00 42.25           H  
ATOM   1601 3HD1 ILE A 500     216.400 237.453 179.585  1.00 42.25           H  
ATOM   1602  N   LYS A 501     218.335 242.595 178.889  1.00 42.25           N  
ATOM   1603  CA  LYS A 501     218.207 243.540 177.789  1.00 42.25           C  
ATOM   1604  C   LYS A 501     217.223 243.020 176.752  1.00 42.25           C  
ATOM   1605  O   LYS A 501     217.257 241.847 176.375  1.00 42.25           O  
ATOM   1606  CB  LYS A 501     219.568 243.805 177.143  1.00 42.25           C  
ATOM   1607  CG  LYS A 501     219.547 244.857 176.042  1.00 42.25           C  
ATOM   1608  CD  LYS A 501     219.408 244.217 174.669  1.00 42.25           C  
ATOM   1609  CE  LYS A 501     220.683 243.491 174.264  1.00 42.25           C  
ATOM   1610  NZ  LYS A 501     220.545 242.819 172.943  1.00 42.25           N  
ATOM   1611  H   LYS A 501     219.218 242.126 179.035  1.00 42.25           H  
ATOM   1612  HA  LYS A 501     217.834 244.485 178.186  1.00 42.25           H  
ATOM   1613 1HB  LYS A 501     220.275 244.133 177.905  1.00 42.25           H  
ATOM   1614 2HB  LYS A 501     219.954 242.880 176.714  1.00 42.25           H  
ATOM   1615 1HG  LYS A 501     218.710 245.537 176.203  1.00 42.25           H  
ATOM   1616 2HG  LYS A 501     220.471 245.434 176.072  1.00 42.25           H  
ATOM   1617 1HD  LYS A 501     218.582 243.505 174.681  1.00 42.25           H  
ATOM   1618 2HD  LYS A 501     219.190 244.987 173.929  1.00 42.25           H  
ATOM   1619 1HE  LYS A 501     221.506 244.202 174.212  1.00 42.25           H  
ATOM   1620 2HE  LYS A 501     220.928 242.740 175.015  1.00 42.25           H  
ATOM   1621 1HZ  LYS A 501     221.409 242.350 172.712  1.00 42.25           H  
ATOM   1622 2HZ  LYS A 501     219.795 242.143 172.985  1.00 42.25           H  
ATOM   1623 3HZ  LYS A 501     220.337 243.508 172.235  1.00 42.25           H  
ATOM   1624  N   LYS A 502     216.352 243.901 176.286  1.00 42.25           N  
ATOM   1625  CA  LYS A 502     215.306 243.482 175.366  1.00 42.25           C  
ATOM   1626  C   LYS A 502     215.920 243.104 174.026  1.00 42.25           C  
ATOM   1627  O   LYS A 502     216.668 243.900 173.449  1.00 42.25           O  
ATOM   1628  CB  LYS A 502     214.276 244.588 175.181  1.00 42.25           C  
ATOM   1629  CG  LYS A 502     213.043 244.145 174.429  1.00 42.25           C  
ATOM   1630  CD  LYS A 502     211.955 245.194 174.493  1.00 42.25           C  
ATOM   1631  CE  LYS A 502     210.695 244.706 173.809  1.00 42.25           C  
ATOM   1632  NZ  LYS A 502     209.605 245.713 173.877  1.00 42.25           N  
ATOM   1633  H   LYS A 502     216.404 244.871 176.563  1.00 42.25           H  
ATOM   1634  HA  LYS A 502     214.806 242.609 175.786  1.00 42.25           H  
ATOM   1635 1HB  LYS A 502     213.966 244.963 176.156  1.00 42.25           H  
ATOM   1636 2HB  LYS A 502     214.728 245.419 174.639  1.00 42.25           H  
ATOM   1637 1HG  LYS A 502     213.300 243.962 173.385  1.00 42.25           H  
ATOM   1638 2HG  LYS A 502     212.668 243.217 174.860  1.00 42.25           H  
ATOM   1639 1HD  LYS A 502     211.733 245.425 175.536  1.00 42.25           H  
ATOM   1640 2HD  LYS A 502     212.299 246.105 174.003  1.00 42.25           H  
ATOM   1641 1HE  LYS A 502     210.910 244.489 172.764  1.00 42.25           H  
ATOM   1642 2HE  LYS A 502     210.355 243.787 174.286  1.00 42.25           H  
ATOM   1643 1HZ  LYS A 502     208.784 245.353 173.412  1.00 42.25           H  
ATOM   1644 2HZ  LYS A 502     209.386 245.908 174.844  1.00 42.25           H  
ATOM   1645 3HZ  LYS A 502     209.903 246.564 173.421  1.00 42.25           H  
ATOM   1646  N   PRO A 503     215.648 241.909 173.509  1.00 42.25           N  
ATOM   1647  CA  PRO A 503     216.225 241.516 172.218  1.00 42.25           C  
ATOM   1648  C   PRO A 503     215.697 242.401 171.099  1.00 42.25           C  
ATOM   1649  O   PRO A 503     214.490 242.616 170.974  1.00 42.25           O  
ATOM   1650  CB  PRO A 503     215.771 240.061 172.051  1.00 42.25           C  
ATOM   1651  CG  PRO A 503     215.401 239.612 173.426  1.00 42.25           C  
ATOM   1652  CD  PRO A 503     214.859 240.825 174.110  1.00 42.25           C  
ATOM   1653  HA  PRO A 503     217.322 241.578 172.278  1.00 42.25           H  
ATOM   1654 1HB  PRO A 503     214.925 240.009 171.350  1.00 42.25           H  
ATOM   1655 2HB  PRO A 503     216.585 239.460 171.618  1.00 42.25           H  
ATOM   1656 1HG  PRO A 503     214.661 238.800 173.374  1.00 42.25           H  
ATOM   1657 2HG  PRO A 503     216.283 239.205 173.943  1.00 42.25           H  
ATOM   1658 1HD  PRO A 503     213.787 240.924 173.886  1.00 42.25           H  
ATOM   1659 2HD  PRO A 503     215.023 240.739 175.194  1.00 42.25           H  
ATOM   1660  N   GLN A 504     216.616 242.915 170.286  1.00 42.25           N  
ATOM   1661  CA  GLN A 504     216.239 243.781 169.183  1.00 42.25           C  
ATOM   1662  C   GLN A 504     215.638 242.960 168.045  1.00 42.25           C  
ATOM   1663  O   GLN A 504     215.713 241.728 168.017  1.00 42.25           O  
ATOM   1664  CB  GLN A 504     217.449 244.575 168.684  1.00 42.25           C  
ATOM   1665  CG  GLN A 504     218.052 245.508 169.720  1.00 42.25           C  
ATOM   1666  CD  GLN A 504     217.100 246.619 170.122  1.00 42.25           C  
ATOM   1667  OE1 GLN A 504     216.570 247.339 169.271  1.00 42.25           O  
ATOM   1668  NE2 GLN A 504     216.878 246.765 171.423  1.00 42.25           N  
ATOM   1669  H   GLN A 504     217.593 242.703 170.433  1.00 42.25           H  
ATOM   1670  HA  GLN A 504     215.483 244.482 169.536  1.00 42.25           H  
ATOM   1671 1HB  GLN A 504     218.228 243.886 168.358  1.00 42.25           H  
ATOM   1672 2HB  GLN A 504     217.161 245.174 167.820  1.00 42.25           H  
ATOM   1673 1HG  GLN A 504     218.301 244.932 170.611  1.00 42.25           H  
ATOM   1674 2HG  GLN A 504     218.952 245.963 169.305  1.00 42.25           H  
ATOM   1675 1HE2 GLN A 504     216.259 247.481 171.748  1.00 42.25           H  
ATOM   1676 2HE2 GLN A 504     217.329 246.159 172.079  1.00 42.25           H  
ATOM   1677  N   LYS A 505     215.024 243.668 167.095  1.00 42.25           N  
ATOM   1678  CA  LYS A 505     214.440 243.000 165.937  1.00 42.25           C  
ATOM   1679  C   LYS A 505     215.508 242.299 165.109  1.00 42.25           C  
ATOM   1680  O   LYS A 505     215.270 241.210 164.572  1.00 42.25           O  
ATOM   1681  CB  LYS A 505     213.676 244.001 165.069  1.00 42.25           C  
ATOM   1682  CG  LYS A 505     212.387 244.519 165.693  1.00 42.25           C  
ATOM   1683  CD  LYS A 505     211.695 245.521 164.781  1.00 42.25           C  
ATOM   1684  CE  LYS A 505     210.411 246.046 165.407  1.00 42.25           C  
ATOM   1685  NZ  LYS A 505     209.743 247.056 164.542  1.00 42.25           N  
ATOM   1686  H   LYS A 505     214.958 244.673 167.168  1.00 42.25           H  
ATOM   1687  HA  LYS A 505     213.747 242.236 166.291  1.00 42.25           H  
ATOM   1688 1HB  LYS A 505     214.314 244.860 164.857  1.00 42.25           H  
ATOM   1689 2HB  LYS A 505     213.423 243.537 164.115  1.00 42.25           H  
ATOM   1690 1HG  LYS A 505     211.712 243.683 165.880  1.00 42.25           H  
ATOM   1691 2HG  LYS A 505     212.611 245.001 166.644  1.00 42.25           H  
ATOM   1692 1HD  LYS A 505     212.365 246.360 164.587  1.00 42.25           H  
ATOM   1693 2HD  LYS A 505     211.456 245.043 163.831  1.00 42.25           H  
ATOM   1694 1HE  LYS A 505     209.724 245.218 165.575  1.00 42.25           H  
ATOM   1695 2HE  LYS A 505     210.637 246.503 166.370  1.00 42.25           H  
ATOM   1696 1HZ  LYS A 505     208.898 247.379 164.992  1.00 42.25           H  
ATOM   1697 2HZ  LYS A 505     210.366 247.838 164.394  1.00 42.25           H  
ATOM   1698 3HZ  LYS A 505     209.512 246.638 163.652  1.00 42.25           H  
ATOM   1699  N   SER A 506     216.689 242.909 164.995  1.00 42.25           N  
ATOM   1700  CA  SER A 506     217.811 242.353 164.238  1.00 42.25           C  
ATOM   1701  C   SER A 506     217.430 242.140 162.772  1.00 42.25           C  
ATOM   1702  O   SER A 506     217.388 241.017 162.265  1.00 42.25           O  
ATOM   1703  CB  SER A 506     218.312 241.054 164.877  1.00 42.25           C  
ATOM   1704  OG  SER A 506     217.491 239.962 164.505  1.00 42.25           O  
ATOM   1705  H   SER A 506     216.802 243.799 165.459  1.00 42.25           H  
ATOM   1706  HA  SER A 506     218.627 243.078 164.245  1.00 42.25           H  
ATOM   1707 1HB  SER A 506     219.339 240.867 164.563  1.00 42.25           H  
ATOM   1708 2HB  SER A 506     218.316 241.160 165.961  1.00 42.25           H  
ATOM   1709  HG  SER A 506     216.609 240.175 164.819  1.00 42.25           H  
ATOM   1710  N   LYS A 507     217.143 243.248 162.102  1.00 42.25           N  
ATOM   1711  CA  LYS A 507     216.773 243.194 160.697  1.00 42.25           C  
ATOM   1712  C   LYS A 507     217.936 242.649 159.876  1.00 42.25           C  
ATOM   1713  O   LYS A 507     219.079 243.085 160.066  1.00 42.25           O  
ATOM   1714  CB  LYS A 507     216.374 244.581 160.196  1.00 42.25           C  
ATOM   1715  CG  LYS A 507     217.383 245.669 160.521  1.00 42.25           C  
ATOM   1716  CD  LYS A 507     217.170 246.898 159.659  1.00 42.25           C  
ATOM   1717  CE  LYS A 507     217.400 248.170 160.454  1.00 42.25           C  
ATOM   1718  NZ  LYS A 507     217.134 249.389 159.643  1.00 42.25           N  
ATOM   1719  H   LYS A 507     217.180 244.144 162.567  1.00 42.25           H  
ATOM   1720  HA  LYS A 507     215.919 242.525 160.590  1.00 42.25           H  
ATOM   1721 1HB  LYS A 507     216.243 244.553 159.114  1.00 42.25           H  
ATOM   1722 2HB  LYS A 507     215.417 244.865 160.634  1.00 42.25           H  
ATOM   1723 1HG  LYS A 507     217.288 245.952 161.570  1.00 42.25           H  
ATOM   1724 2HG  LYS A 507     218.392 245.291 160.355  1.00 42.25           H  
ATOM   1725 1HD  LYS A 507     217.860 246.874 158.814  1.00 42.25           H  
ATOM   1726 2HD  LYS A 507     216.151 246.899 159.272  1.00 42.25           H  
ATOM   1727 1HE  LYS A 507     216.746 248.178 161.324  1.00 42.25           H  
ATOM   1728 2HE  LYS A 507     218.433 248.199 160.802  1.00 42.25           H  
ATOM   1729 1HZ  LYS A 507     217.299 250.211 160.206  1.00 42.25           H  
ATOM   1730 2HZ  LYS A 507     217.750 249.402 158.841  1.00 42.25           H  
ATOM   1731 3HZ  LYS A 507     216.174 249.382 159.330  1.00 42.25           H  
ATOM   1732  N   PRO A 508     217.700 241.695 158.981  1.00 42.25           N  
ATOM   1733  CA  PRO A 508     218.797 241.155 158.179  1.00 42.25           C  
ATOM   1734  C   PRO A 508     219.308 242.185 157.191  1.00 42.25           C  
ATOM   1735  O   PRO A 508     218.590 243.097 156.782  1.00 42.25           O  
ATOM   1736  CB  PRO A 508     218.153 239.967 157.461  1.00 42.25           C  
ATOM   1737  CG  PRO A 508     216.724 240.341 157.364  1.00 42.25           C  
ATOM   1738  CD  PRO A 508     216.410 241.085 158.625  1.00 42.25           C  
ATOM   1739  HA  PRO A 508     219.603 240.819 158.848  1.00 42.25           H  
ATOM   1740 1HB  PRO A 508     218.626 239.820 156.479  1.00 42.25           H  
ATOM   1741 2HB  PRO A 508     218.317 239.045 158.038  1.00 42.25           H  
ATOM   1742 1HG  PRO A 508     216.553 240.958 156.469  1.00 42.25           H  
ATOM   1743 2HG  PRO A 508     216.103 239.440 157.253  1.00 42.25           H  
ATOM   1744 1HD  PRO A 508     215.643 241.846 158.421  1.00 42.25           H  
ATOM   1745 2HD  PRO A 508     216.061 240.377 159.391  1.00 42.25           H  
ATOM   1746  N   GLY A 509     220.569 242.032 156.810  1.00 42.25           N  
ATOM   1747  CA  GLY A 509     221.144 242.924 155.833  1.00 42.25           C  
ATOM   1748  C   GLY A 509     220.493 242.765 154.475  1.00 42.25           C  
ATOM   1749  O   GLY A 509     219.824 241.776 154.186  1.00 42.25           O  
ATOM   1750  H   GLY A 509     221.139 241.293 157.197  1.00 42.25           H  
ATOM   1751 1HA  GLY A 509     221.032 243.954 156.170  1.00 42.25           H  
ATOM   1752 2HA  GLY A 509     222.213 242.729 155.747  1.00 42.25           H  
ATOM   1753  N   VAL A 510     220.684 243.776 153.628  1.00 42.25           N  
ATOM   1754  CA  VAL A 510     220.108 243.733 152.288  1.00 42.25           C  
ATOM   1755  C   VAL A 510     220.690 242.571 151.501  1.00 42.25           C  
ATOM   1756  O   VAL A 510     219.962 241.789 150.884  1.00 42.25           O  
ATOM   1757  CB  VAL A 510     220.341 245.067 151.566  1.00 42.25           C  
ATOM   1758  CG1 VAL A 510     219.587 245.089 150.276  1.00 42.25           C  
ATOM   1759  CG2 VAL A 510     219.914 246.211 152.445  1.00 42.25           C  
ATOM   1760  H   VAL A 510     221.229 244.581 153.904  1.00 42.25           H  
ATOM   1761  HA  VAL A 510     219.034 243.566 152.378  1.00 42.25           H  
ATOM   1762  HB  VAL A 510     221.402 245.164 151.334  1.00 42.25           H  
ATOM   1763 1HG1 VAL A 510     219.759 246.039 149.770  1.00 42.25           H  
ATOM   1764 2HG1 VAL A 510     219.931 244.273 149.640  1.00 42.25           H  
ATOM   1765 3HG1 VAL A 510     218.522 244.972 150.475  1.00 42.25           H  
ATOM   1766 1HG2 VAL A 510     220.084 247.153 151.924  1.00 42.25           H  
ATOM   1767 2HG2 VAL A 510     218.855 246.112 152.681  1.00 42.25           H  
ATOM   1768 3HG2 VAL A 510     220.495 246.197 153.368  1.00 42.25           H  
ATOM   1769  N   PHE A 511     222.011 242.427 151.530  1.00 42.25           N  
ATOM   1770  CA  PHE A 511     222.713 241.372 150.805  1.00 42.25           C  
ATOM   1771  C   PHE A 511     223.129 240.248 151.730  1.00 42.25           C  
ATOM   1772  O   PHE A 511     224.246 239.741 151.649  1.00 42.25           O  
ATOM   1773  CB  PHE A 511     223.918 241.942 150.073  1.00 42.25           C  
ATOM   1774  CG  PHE A 511     223.553 242.833 148.937  1.00 42.25           C  
ATOM   1775  CD1 PHE A 511     223.766 244.187 149.008  1.00 42.25           C  
ATOM   1776  CD2 PHE A 511     222.976 242.317 147.803  1.00 42.25           C  
ATOM   1777  CE1 PHE A 511     223.419 245.005 147.965  1.00 42.25           C  
ATOM   1778  CE2 PHE A 511     222.628 243.133 146.759  1.00 42.25           C  
ATOM   1779  CZ  PHE A 511     222.850 244.476 146.841  1.00 42.25           C  
ATOM   1780  H   PHE A 511     222.545 243.083 152.082  1.00 42.25           H  
ATOM   1781  HA  PHE A 511     222.030 240.942 150.071  1.00 42.25           H  
ATOM   1782 1HB  PHE A 511     224.533 242.509 150.771  1.00 42.25           H  
ATOM   1783 2HB  PHE A 511     224.529 241.126 149.688  1.00 42.25           H  
ATOM   1784  HD1 PHE A 511     224.217 244.608 149.906  1.00 42.25           H  
ATOM   1785  HD2 PHE A 511     222.799 241.243 147.738  1.00 42.25           H  
ATOM   1786  HE1 PHE A 511     223.598 246.078 148.032  1.00 42.25           H  
ATOM   1787  HE2 PHE A 511     222.174 242.710 145.863  1.00 42.25           H  
ATOM   1788  HZ  PHE A 511     222.573 245.125 146.012  1.00 42.25           H  
ATOM   1789  N   SER A 512     222.247 239.866 152.648  1.00 42.25           N  
ATOM   1790  CA  SER A 512     222.553 238.796 153.579  1.00 42.25           C  
ATOM   1791  C   SER A 512     222.512 237.420 152.941  1.00 42.25           C  
ATOM   1792  O   SER A 512     222.941 236.457 153.579  1.00 42.25           O  
ATOM   1793  CB  SER A 512     221.576 238.826 154.744  1.00 42.25           C  
ATOM   1794  OG  SER A 512     220.347 238.246 154.359  1.00 42.25           O  
ATOM   1795  H   SER A 512     221.349 240.324 152.703  1.00 42.25           H  
ATOM   1796  HA  SER A 512     223.564 238.948 153.961  1.00 42.25           H  
ATOM   1797 1HB  SER A 512     222.000 238.282 155.588  1.00 42.25           H  
ATOM   1798 2HB  SER A 512     221.422 239.856 155.062  1.00 42.25           H  
ATOM   1799  HG  SER A 512     219.778 238.294 155.131  1.00 42.25           H  
ATOM   1800  N   PHE A 513     222.006 237.286 151.716  1.00 42.25           N  
ATOM   1801  CA  PHE A 513     221.916 235.956 151.128  1.00 42.25           C  
ATOM   1802  C   PHE A 513     223.283 235.348 150.866  1.00 42.25           C  
ATOM   1803  O   PHE A 513     223.375 234.136 150.653  1.00 42.25           O  
ATOM   1804  CB  PHE A 513     221.097 235.991 149.838  1.00 42.25           C  
ATOM   1805  CG  PHE A 513     221.721 236.785 148.735  1.00 42.25           C  
ATOM   1806  CD1 PHE A 513     222.733 236.259 147.965  1.00 42.25           C  
ATOM   1807  CD2 PHE A 513     221.271 238.047 148.447  1.00 42.25           C  
ATOM   1808  CE1 PHE A 513     223.302 236.986 146.956  1.00 42.25           C  
ATOM   1809  CE2 PHE A 513     221.833 238.773 147.431  1.00 42.25           C  
ATOM   1810  CZ  PHE A 513     222.850 238.241 146.686  1.00 42.25           C  
ATOM   1811  H   PHE A 513     221.684 238.082 151.184  1.00 42.25           H  
ATOM   1812  HA  PHE A 513     221.417 235.296 151.839  1.00 42.25           H  
ATOM   1813 1HB  PHE A 513     220.946 234.975 149.476  1.00 42.25           H  
ATOM   1814 2HB  PHE A 513     220.115 236.415 150.042  1.00 42.25           H  
ATOM   1815  HD1 PHE A 513     223.084 235.246 148.165  1.00 42.25           H  
ATOM   1816  HD2 PHE A 513     220.461 238.474 149.039  1.00 42.25           H  
ATOM   1817  HE1 PHE A 513     224.116 236.559 146.370  1.00 42.25           H  
ATOM   1818  HE2 PHE A 513     221.469 239.777 147.216  1.00 42.25           H  
ATOM   1819  HZ  PHE A 513     223.298 238.820 145.880  1.00 42.25           H  
ATOM   1820  N   LEU A 514     224.343 236.152 150.875  1.00 42.25           N  
ATOM   1821  CA  LEU A 514     225.680 235.674 150.564  1.00 42.25           C  
ATOM   1822  C   LEU A 514     226.570 235.577 151.793  1.00 42.25           C  
ATOM   1823  O   LEU A 514     227.792 235.516 151.660  1.00 42.25           O  
ATOM   1824  CB  LEU A 514     226.315 236.555 149.489  1.00 42.25           C  
ATOM   1825  CG  LEU A 514     226.473 238.057 149.684  1.00 42.25           C  
ATOM   1826  CD1 LEU A 514     227.719 238.409 150.446  1.00 42.25           C  
ATOM   1827  CD2 LEU A 514     226.485 238.723 148.328  1.00 42.25           C  
ATOM   1828  H   LEU A 514     224.211 237.126 151.106  1.00 42.25           H  
ATOM   1829  HA  LEU A 514     225.604 234.655 150.184  1.00 42.25           H  
ATOM   1830 1HB  LEU A 514     227.325 236.195 149.297  1.00 42.25           H  
ATOM   1831 2HB  LEU A 514     225.736 236.456 148.571  1.00 42.25           H  
ATOM   1832  HG  LEU A 514     225.640 238.437 150.275  1.00 42.25           H  
ATOM   1833 1HD1 LEU A 514     227.784 239.491 150.557  1.00 42.25           H  
ATOM   1834 2HD1 LEU A 514     227.686 237.945 151.432  1.00 42.25           H  
ATOM   1835 3HD1 LEU A 514     228.592 238.048 149.903  1.00 42.25           H  
ATOM   1836 1HD2 LEU A 514     226.597 239.800 148.453  1.00 42.25           H  
ATOM   1837 2HD2 LEU A 514     227.319 238.337 147.740  1.00 42.25           H  
ATOM   1838 3HD2 LEU A 514     225.549 238.513 147.811  1.00 42.25           H  
ATOM   1839  N   ASP A 515     225.986 235.559 152.987  1.00 42.25           N  
ATOM   1840  CA  ASP A 515     226.778 235.253 154.173  1.00 42.25           C  
ATOM   1841  C   ASP A 515     227.398 233.863 154.166  1.00 42.25           C  
ATOM   1842  O   ASP A 515     228.577 233.754 154.541  1.00 42.25           O  
ATOM   1843  CB  ASP A 515     225.946 235.439 155.445  1.00 42.25           C  
ATOM   1844  CG  ASP A 515     225.486 236.855 155.635  1.00 42.25           C  
ATOM   1845  OD1 ASP A 515     224.270 237.069 155.782  1.00 42.25           O  
ATOM   1846  OD2 ASP A 515     226.342 237.760 155.637  1.00 42.25           O  
ATOM   1847  H   ASP A 515     225.001 235.754 153.090  1.00 42.25           H  
ATOM   1848  HA  ASP A 515     227.625 235.939 154.210  1.00 42.25           H  
ATOM   1849 1HB  ASP A 515     225.072 234.788 155.406  1.00 42.25           H  
ATOM   1850 2HB  ASP A 515     226.537 235.143 156.313  1.00 42.25           H  
ATOM   1851  N   PRO A 516     226.703 232.779 153.782  1.00 42.25           N  
ATOM   1852  CA  PRO A 516     227.273 231.440 153.978  1.00 42.25           C  
ATOM   1853  C   PRO A 516     228.647 231.232 153.371  1.00 42.25           C  
ATOM   1854  O   PRO A 516     229.298 230.230 153.662  1.00 42.25           O  
ATOM   1855  CB  PRO A 516     226.244 230.534 153.308  1.00 42.25           C  
ATOM   1856  CG  PRO A 516     225.002 231.255 153.447  1.00 42.25           C  
ATOM   1857  CD  PRO A 516     225.340 232.685 153.245  1.00 42.25           C  
ATOM   1858  HA  PRO A 516     227.343 231.230 155.056  1.00 42.25           H  
ATOM   1859 1HB  PRO A 516     226.524 230.359 152.258  1.00 42.25           H  
ATOM   1860 2HB  PRO A 516     226.228 229.552 153.804  1.00 42.25           H  
ATOM   1861 1HG  PRO A 516     224.271 230.897 152.708  1.00 42.25           H  
ATOM   1862 2HG  PRO A 516     224.566 231.072 154.440  1.00 42.25           H  
ATOM   1863 1HD  PRO A 516     225.308 232.922 152.171  1.00 42.25           H  
ATOM   1864 2HD  PRO A 516     224.630 233.312 153.803  1.00 42.25           H  
ATOM   1865  N   LEU A 517     229.095 232.149 152.527  1.00 42.25           N  
ATOM   1866  CA  LEU A 517     230.441 232.119 151.983  1.00 42.25           C  
ATOM   1867  C   LEU A 517     231.101 233.467 152.223  1.00 42.25           C  
ATOM   1868  O   LEU A 517     230.480 234.511 152.019  1.00 42.25           O  
ATOM   1869  CB  LEU A 517     230.420 231.789 150.497  1.00 42.25           C  
ATOM   1870  CG  LEU A 517     230.001 230.379 150.103  1.00 42.25           C  
ATOM   1871  CD1 LEU A 517     230.370 230.116 148.678  1.00 42.25           C  
ATOM   1872  CD2 LEU A 517     230.687 229.387 150.975  1.00 42.25           C  
ATOM   1873  H   LEU A 517     228.472 232.895 152.255  1.00 42.25           H  
ATOM   1874  HA  LEU A 517     231.006 231.344 152.500  1.00 42.25           H  
ATOM   1875 1HB  LEU A 517     229.736 232.473 149.999  1.00 42.25           H  
ATOM   1876 2HB  LEU A 517     231.420 231.948 150.091  1.00 42.25           H  
ATOM   1877  HG  LEU A 517     228.922 230.274 150.218  1.00 42.25           H  
ATOM   1878 1HD1 LEU A 517     230.067 229.105 148.404  1.00 42.25           H  
ATOM   1879 2HD1 LEU A 517     229.864 230.833 148.032  1.00 42.25           H  
ATOM   1880 3HD1 LEU A 517     231.448 230.216 148.557  1.00 42.25           H  
ATOM   1881 1HD2 LEU A 517     230.383 228.379 150.689  1.00 42.25           H  
ATOM   1882 2HD2 LEU A 517     231.767 229.486 150.860  1.00 42.25           H  
ATOM   1883 3HD2 LEU A 517     230.415 229.567 152.015  1.00 42.25           H  
ATOM   1884  N   ALA A 518     232.358 233.445 152.647  1.00 42.25           N  
ATOM   1885  CA  ALA A 518     233.051 234.676 152.980  1.00 42.25           C  
ATOM   1886  C   ALA A 518     233.276 235.520 151.735  1.00 42.25           C  
ATOM   1887  O   ALA A 518     233.136 235.057 150.607  1.00 42.25           O  
ATOM   1888  CB  ALA A 518     234.387 234.377 153.648  1.00 42.25           C  
ATOM   1889  H   ALA A 518     232.845 232.565 152.742  1.00 42.25           H  
ATOM   1890  HA  ALA A 518     232.429 235.237 153.677  1.00 42.25           H  
ATOM   1891 1HB  ALA A 518     234.891 235.313 153.889  1.00 42.25           H  
ATOM   1892 2HB  ALA A 518     234.218 233.809 154.563  1.00 42.25           H  
ATOM   1893 3HB  ALA A 518     235.010 233.795 152.971  1.00 42.25           H  
ATOM   1894  N   TYR A 519     233.629 236.783 151.957  1.00 42.25           N  
ATOM   1895  CA  TYR A 519     233.816 237.718 150.853  1.00 42.25           C  
ATOM   1896  C   TYR A 519     234.975 237.300 149.960  1.00 42.25           C  
ATOM   1897  O   TYR A 519     234.921 237.466 148.734  1.00 42.25           O  
ATOM   1898  CB  TYR A 519     234.023 239.113 151.426  1.00 42.25           C  
ATOM   1899  CG  TYR A 519     234.819 240.083 150.600  1.00 42.25           C  
ATOM   1900  CD1 TYR A 519     234.215 240.854 149.629  1.00 42.25           C  
ATOM   1901  CD2 TYR A 519     236.165 240.275 150.835  1.00 42.25           C  
ATOM   1902  CE1 TYR A 519     234.937 241.764 148.897  1.00 42.25           C  
ATOM   1903  CE2 TYR A 519     236.892 241.179 150.106  1.00 42.25           C  
ATOM   1904  CZ  TYR A 519     236.273 241.920 149.141  1.00 42.25           C  
ATOM   1905  OH  TYR A 519     236.999 242.823 148.413  1.00 42.25           O  
ATOM   1906  H   TYR A 519     233.772 237.105 152.904  1.00 42.25           H  
ATOM   1907  HA  TYR A 519     232.918 237.707 150.235  1.00 42.25           H  
ATOM   1908 1HB  TYR A 519     233.054 239.582 151.602  1.00 42.25           H  
ATOM   1909 2HB  TYR A 519     234.531 239.039 152.387  1.00 42.25           H  
ATOM   1910  HD1 TYR A 519     233.148 240.746 149.433  1.00 42.25           H  
ATOM   1911  HD2 TYR A 519     236.670 239.701 151.612  1.00 42.25           H  
ATOM   1912  HE1 TYR A 519     234.443 242.364 148.134  1.00 42.25           H  
ATOM   1913  HE2 TYR A 519     237.959 241.302 150.298  1.00 42.25           H  
ATOM   1914  HH  TYR A 519     236.423 243.259 147.780  1.00 42.25           H  
ATOM   1915  N   GLU A 520     236.027 236.740 150.551  1.00 42.25           N  
ATOM   1916  CA  GLU A 520     237.149 236.273 149.749  1.00 42.25           C  
ATOM   1917  C   GLU A 520     236.719 235.194 148.773  1.00 42.25           C  
ATOM   1918  O   GLU A 520     237.179 235.171 147.630  1.00 42.25           O  
ATOM   1919  CB  GLU A 520     238.268 235.764 150.647  1.00 42.25           C  
ATOM   1920  CG  GLU A 520     239.054 236.861 151.321  1.00 42.25           C  
ATOM   1921  CD  GLU A 520     238.544 237.181 152.698  1.00 42.25           C  
ATOM   1922  OE1 GLU A 520     238.087 236.253 153.392  1.00 42.25           O  
ATOM   1923  OE2 GLU A 520     238.607 238.359 153.092  1.00 42.25           O  
ATOM   1924  H   GLU A 520     236.062 236.632 151.555  1.00 42.25           H  
ATOM   1925  HA  GLU A 520     237.527 237.110 149.161  1.00 42.25           H  
ATOM   1926 1HB  GLU A 520     237.850 235.120 151.421  1.00 42.25           H  
ATOM   1927 2HB  GLU A 520     238.961 235.161 150.059  1.00 42.25           H  
ATOM   1928 1HG  GLU A 520     240.098 236.554 151.394  1.00 42.25           H  
ATOM   1929 2HG  GLU A 520     239.010 237.757 150.704  1.00 42.25           H  
ATOM   1930  N   ILE A 521     235.846 234.285 149.200  1.00 42.25           N  
ATOM   1931  CA  ILE A 521     235.355 233.269 148.279  1.00 42.25           C  
ATOM   1932  C   ILE A 521     234.538 233.903 147.166  1.00 42.25           C  
ATOM   1933  O   ILE A 521     234.699 233.564 145.989  1.00 42.25           O  
ATOM   1934  CB  ILE A 521     234.542 232.208 149.028  1.00 42.25           C  
ATOM   1935  CG1 ILE A 521     235.462 231.324 149.845  1.00 42.25           C  
ATOM   1936  CG2 ILE A 521     233.791 231.369 148.058  1.00 42.25           C  
ATOM   1937  CD1 ILE A 521     234.745 230.219 150.529  1.00 42.25           C  
ATOM   1938  H   ILE A 521     235.516 234.285 150.154  1.00 42.25           H  
ATOM   1939  HA  ILE A 521     236.211 232.784 147.811  1.00 42.25           H  
ATOM   1940  HB  ILE A 521     233.838 232.697 149.701  1.00 42.25           H  
ATOM   1941 1HG1 ILE A 521     236.227 230.897 149.197  1.00 42.25           H  
ATOM   1942 2HG1 ILE A 521     235.973 231.926 150.597  1.00 42.25           H  
ATOM   1943 1HG2 ILE A 521     233.216 230.616 148.597  1.00 42.25           H  
ATOM   1944 2HG2 ILE A 521     233.115 231.998 147.481  1.00 42.25           H  
ATOM   1945 3HG2 ILE A 521     234.492 230.876 147.384  1.00 42.25           H  
ATOM   1946 1HD1 ILE A 521     235.457 229.621 151.098  1.00 42.25           H  
ATOM   1947 2HD1 ILE A 521     233.997 230.634 151.205  1.00 42.25           H  
ATOM   1948 3HD1 ILE A 521     234.255 229.589 149.787  1.00 42.25           H  
ATOM   1949  N   TRP A 522     233.647 234.830 147.513  1.00 42.25           N  
ATOM   1950  CA  TRP A 522     232.798 235.441 146.503  1.00 42.25           C  
ATOM   1951  C   TRP A 522     233.585 236.252 145.496  1.00 42.25           C  
ATOM   1952  O   TRP A 522     233.074 236.509 144.407  1.00 42.25           O  
ATOM   1953  CB  TRP A 522     231.746 236.335 147.142  1.00 42.25           C  
ATOM   1954  CG  TRP A 522     230.700 235.593 147.847  1.00 42.25           C  
ATOM   1955  CD1 TRP A 522     230.428 235.640 149.167  1.00 42.25           C  
ATOM   1956  CD2 TRP A 522     229.774 234.672 147.278  1.00 42.25           C  
ATOM   1957  NE1 TRP A 522     229.386 234.808 149.467  1.00 42.25           N  
ATOM   1958  CE2 TRP A 522     228.966 234.202 148.317  1.00 42.25           C  
ATOM   1959  CE3 TRP A 522     229.547 234.202 145.988  1.00 42.25           C  
ATOM   1960  CZ2 TRP A 522     227.951 233.284 148.111  1.00 42.25           C  
ATOM   1961  CZ3 TRP A 522     228.542 233.292 145.786  1.00 42.25           C  
ATOM   1962  CH2 TRP A 522     227.756 232.843 146.839  1.00 42.25           C  
ATOM   1963  H   TRP A 522     233.551 235.118 148.476  1.00 42.25           H  
ATOM   1964  HA  TRP A 522     232.289 234.649 145.954  1.00 42.25           H  
ATOM   1965 1HB  TRP A 522     232.225 237.010 147.851  1.00 42.25           H  
ATOM   1966 2HB  TRP A 522     231.274 236.947 146.374  1.00 42.25           H  
ATOM   1967  HD1 TRP A 522     230.962 236.252 149.891  1.00 42.25           H  
ATOM   1968  HE1 TRP A 522     228.993 234.665 150.386  1.00 42.25           H  
ATOM   1969  HE3 TRP A 522     230.156 234.553 145.155  1.00 42.25           H  
ATOM   1970  HZ2 TRP A 522     227.324 232.921 148.926  1.00 42.25           H  
ATOM   1971  HZ3 TRP A 522     228.376 232.928 144.772  1.00 42.25           H  
ATOM   1972  HH2 TRP A 522     226.966 232.119 146.638  1.00 42.25           H  
ATOM   1973  N   MET A 523     234.795 236.690 145.824  1.00 42.25           N  
ATOM   1974  CA  MET A 523     235.561 237.385 144.800  1.00 42.25           C  
ATOM   1975  C   MET A 523     236.546 236.485 144.068  1.00 42.25           C  
ATOM   1976  O   MET A 523     236.790 236.691 142.872  1.00 42.25           O  
ATOM   1977  CB  MET A 523     236.296 238.577 145.397  1.00 42.25           C  
ATOM   1978  CG  MET A 523     235.354 239.666 145.826  1.00 42.25           C  
ATOM   1979  SD  MET A 523     234.631 240.642 144.503  1.00 42.25           S  
ATOM   1980  CE  MET A 523     235.936 240.638 143.297  1.00 42.25           C  
ATOM   1981  H   MET A 523     235.201 236.563 146.740  1.00 42.25           H  
ATOM   1982  HA  MET A 523     234.871 237.748 144.039  1.00 42.25           H  
ATOM   1983 1HB  MET A 523     236.879 238.251 146.257  1.00 42.25           H  
ATOM   1984 2HB  MET A 523     236.995 238.979 144.662  1.00 42.25           H  
ATOM   1985 1HG  MET A 523     234.526 239.231 146.385  1.00 42.25           H  
ATOM   1986 2HG  MET A 523     235.878 240.363 146.480  1.00 42.25           H  
ATOM   1987 1HE  MET A 523     235.625 241.208 142.421  1.00 42.25           H  
ATOM   1988 2HE  MET A 523     236.831 241.091 143.727  1.00 42.25           H  
ATOM   1989 3HE  MET A 523     236.156 239.611 143.002  1.00 42.25           H  
ATOM   1990  N   CYS A 524     237.116 235.482 144.731  1.00 42.25           N  
ATOM   1991  CA  CYS A 524     237.934 234.537 143.990  1.00 42.25           C  
ATOM   1992  C   CYS A 524     237.098 233.730 143.013  1.00 42.25           C  
ATOM   1993  O   CYS A 524     237.629 233.245 142.016  1.00 42.25           O  
ATOM   1994  CB  CYS A 524     238.695 233.620 144.935  1.00 42.25           C  
ATOM   1995  SG  CYS A 524     240.076 234.424 145.741  1.00 42.25           S  
ATOM   1996  H   CYS A 524     237.000 235.357 145.726  1.00 42.25           H  
ATOM   1997  HA  CYS A 524     238.657 235.096 143.396  1.00 42.25           H  
ATOM   1998 1HB  CYS A 524     238.018 233.245 145.703  1.00 42.25           H  
ATOM   1999 2HB  CYS A 524     239.072 232.759 144.382  1.00 42.25           H  
ATOM   2000  HG  CYS A 524     239.356 235.364 146.344  1.00 42.25           H  
ATOM   2001  N   ILE A 525     235.794 233.594 143.252  1.00 42.25           N  
ATOM   2002  CA  ILE A 525     234.936 232.963 142.250  1.00 42.25           C  
ATOM   2003  C   ILE A 525     234.917 233.790 140.973  1.00 42.25           C  
ATOM   2004  O   ILE A 525     235.076 233.260 139.872  1.00 42.25           O  
ATOM   2005  CB  ILE A 525     233.519 232.757 142.804  1.00 42.25           C  
ATOM   2006  CG1 ILE A 525     233.466 231.498 143.650  1.00 42.25           C  
ATOM   2007  CG2 ILE A 525     232.540 232.654 141.687  1.00 42.25           C  
ATOM   2008  CD1 ILE A 525     232.305 231.466 144.585  1.00 42.25           C  
ATOM   2009  H   ILE A 525     235.385 233.919 144.116  1.00 42.25           H  
ATOM   2010  HA  ILE A 525     235.356 231.989 141.999  1.00 42.25           H  
ATOM   2011  HB  ILE A 525     233.250 233.602 143.437  1.00 42.25           H  
ATOM   2012 1HG1 ILE A 525     233.413 230.625 143.000  1.00 42.25           H  
ATOM   2013 2HG1 ILE A 525     234.383 231.413 144.234  1.00 42.25           H  
ATOM   2014 1HG2 ILE A 525     231.540 232.507 142.093  1.00 42.25           H  
ATOM   2015 2HG2 ILE A 525     232.563 233.570 141.098  1.00 42.25           H  
ATOM   2016 3HG2 ILE A 525     232.802 231.808 141.051  1.00 42.25           H  
ATOM   2017 1HD1 ILE A 525     232.327 230.540 145.160  1.00 42.25           H  
ATOM   2018 2HD1 ILE A 525     232.362 232.317 145.265  1.00 42.25           H  
ATOM   2019 3HD1 ILE A 525     231.379 231.517 144.015  1.00 42.25           H  
ATOM   2020  N   VAL A 526     234.747 235.106 141.101  1.00 42.25           N  
ATOM   2021  CA  VAL A 526     234.742 235.974 139.927  1.00 42.25           C  
ATOM   2022  C   VAL A 526     236.082 235.910 139.212  1.00 42.25           C  
ATOM   2023  O   VAL A 526     236.150 235.837 137.975  1.00 42.25           O  
ATOM   2024  CB  VAL A 526     234.407 237.415 140.333  1.00 42.25           C  
ATOM   2025  CG1 VAL A 526     234.527 238.313 139.146  1.00 42.25           C  
ATOM   2026  CG2 VAL A 526     233.035 237.487 140.917  1.00 42.25           C  
ATOM   2027  H   VAL A 526     234.620 235.515 142.016  1.00 42.25           H  
ATOM   2028  HA  VAL A 526     233.977 235.617 139.236  1.00 42.25           H  
ATOM   2029  HB  VAL A 526     235.132 237.751 141.075  1.00 42.25           H  
ATOM   2030 1HG1 VAL A 526     234.289 239.336 139.438  1.00 42.25           H  
ATOM   2031 2HG1 VAL A 526     235.547 238.274 138.762  1.00 42.25           H  
ATOM   2032 3HG1 VAL A 526     233.834 237.986 138.371  1.00 42.25           H  
ATOM   2033 1HG2 VAL A 526     232.814 238.515 141.200  1.00 42.25           H  
ATOM   2034 2HG2 VAL A 526     232.308 237.148 140.179  1.00 42.25           H  
ATOM   2035 3HG2 VAL A 526     232.981 236.848 141.799  1.00 42.25           H  
ATOM   2036  N   PHE A 527     237.171 235.945 139.973  1.00 42.25           N  
ATOM   2037  CA  PHE A 527     238.483 235.977 139.337  1.00 42.25           C  
ATOM   2038  C   PHE A 527     238.819 234.647 138.671  1.00 42.25           C  
ATOM   2039  O   PHE A 527     239.384 234.622 137.571  1.00 42.25           O  
ATOM   2040  CB  PHE A 527     239.534 236.395 140.355  1.00 42.25           C  
ATOM   2041  CG  PHE A 527     239.659 237.873 140.475  1.00 42.25           C  
ATOM   2042  CD1 PHE A 527     240.740 238.534 139.958  1.00 42.25           C  
ATOM   2043  CD2 PHE A 527     238.655 238.606 141.050  1.00 42.25           C  
ATOM   2044  CE1 PHE A 527     240.826 239.887 140.043  1.00 42.25           C  
ATOM   2045  CE2 PHE A 527     238.741 239.956 141.136  1.00 42.25           C  
ATOM   2046  CZ  PHE A 527     239.824 240.598 140.633  1.00 42.25           C  
ATOM   2047  H   PHE A 527     237.113 235.950 140.981  1.00 42.25           H  
ATOM   2048  HA  PHE A 527     238.459 236.709 138.529  1.00 42.25           H  
ATOM   2049 1HB  PHE A 527     239.279 235.984 141.331  1.00 42.25           H  
ATOM   2050 2HB  PHE A 527     240.501 235.983 140.069  1.00 42.25           H  
ATOM   2051  HD1 PHE A 527     241.533 237.962 139.475  1.00 42.25           H  
ATOM   2052  HD2 PHE A 527     237.785 238.088 141.455  1.00 42.25           H  
ATOM   2053  HE1 PHE A 527     241.697 240.403 139.639  1.00 42.25           H  
ATOM   2054  HE2 PHE A 527     237.942 240.526 141.609  1.00 42.25           H  
ATOM   2055  HZ  PHE A 527     239.893 241.682 140.703  1.00 42.25           H  
ATOM   2056  N   ALA A 528     238.447 233.531 139.290  1.00 42.25           N  
ATOM   2057  CA  ALA A 528     238.635 232.249 138.633  1.00 42.25           C  
ATOM   2058  C   ALA A 528     237.739 232.112 137.416  1.00 42.25           C  
ATOM   2059  O   ALA A 528     238.118 231.450 136.450  1.00 42.25           O  
ATOM   2060  CB  ALA A 528     238.377 231.109 139.609  1.00 42.25           C  
ATOM   2061  H   ALA A 528     238.035 233.555 140.212  1.00 42.25           H  
ATOM   2062  HA  ALA A 528     239.669 232.192 138.290  1.00 42.25           H  
ATOM   2063 1HB  ALA A 528     238.522 230.155 139.101  1.00 42.25           H  
ATOM   2064 2HB  ALA A 528     239.071 231.183 140.447  1.00 42.25           H  
ATOM   2065 3HB  ALA A 528     237.355 231.171 139.978  1.00 42.25           H  
ATOM   2066  N   TYR A 529     236.550 232.716 137.438  1.00 42.25           N  
ATOM   2067  CA  TYR A 529     235.683 232.661 136.267  1.00 42.25           C  
ATOM   2068  C   TYR A 529     236.299 233.387 135.087  1.00 42.25           C  
ATOM   2069  O   TYR A 529     236.269 232.883 133.960  1.00 42.25           O  
ATOM   2070  CB  TYR A 529     234.318 233.237 136.603  1.00 42.25           C  
ATOM   2071  CG  TYR A 529     233.566 233.818 135.441  1.00 42.25           C  
ATOM   2072  CD1 TYR A 529     233.169 233.037 134.389  1.00 42.25           C  
ATOM   2073  CD2 TYR A 529     233.187 235.141 135.438  1.00 42.25           C  
ATOM   2074  CE1 TYR A 529     232.457 233.567 133.346  1.00 42.25           C  
ATOM   2075  CE2 TYR A 529     232.475 235.676 134.403  1.00 42.25           C  
ATOM   2076  CZ  TYR A 529     232.114 234.886 133.360  1.00 42.25           C  
ATOM   2077  OH  TYR A 529     231.400 235.417 132.322  1.00 42.25           O  
ATOM   2078  H   TYR A 529     236.238 233.215 138.259  1.00 42.25           H  
ATOM   2079  HA  TYR A 529     235.563 231.617 135.974  1.00 42.25           H  
ATOM   2080 1HB  TYR A 529     233.692 232.458 137.041  1.00 42.25           H  
ATOM   2081 2HB  TYR A 529     234.429 234.025 137.347  1.00 42.25           H  
ATOM   2082  HD1 TYR A 529     233.419 231.976 134.373  1.00 42.25           H  
ATOM   2083  HD2 TYR A 529     233.456 235.786 136.274  1.00 42.25           H  
ATOM   2084  HE1 TYR A 529     232.150 232.930 132.517  1.00 42.25           H  
ATOM   2085  HE2 TYR A 529     232.201 236.731 134.418  1.00 42.25           H  
ATOM   2086  HH  TYR A 529     231.227 234.732 131.671  1.00 42.25           H  
ATOM   2087  N   ILE A 530     236.864 234.570 135.318  1.00 42.25           N  
ATOM   2088  CA  ILE A 530     237.550 235.260 134.227  1.00 42.25           C  
ATOM   2089  C   ILE A 530     238.740 234.446 133.746  1.00 42.25           C  
ATOM   2090  O   ILE A 530     238.981 234.322 132.538  1.00 42.25           O  
ATOM   2091  CB  ILE A 530     237.970 236.671 134.653  1.00 42.25           C  
ATOM   2092  CG1 ILE A 530     236.741 237.511 134.963  1.00 42.25           C  
ATOM   2093  CG2 ILE A 530     238.769 237.311 133.570  1.00 42.25           C  
ATOM   2094  CD1 ILE A 530     237.070 238.823 135.604  1.00 42.25           C  
ATOM   2095  H   ILE A 530     236.831 235.003 136.230  1.00 42.25           H  
ATOM   2096  HA  ILE A 530     236.864 235.343 133.385  1.00 42.25           H  
ATOM   2097  HB  ILE A 530     238.574 236.613 135.558  1.00 42.25           H  
ATOM   2098 1HG1 ILE A 530     236.190 237.702 134.043  1.00 42.25           H  
ATOM   2099 2HG1 ILE A 530     236.080 236.956 135.629  1.00 42.25           H  
ATOM   2100 1HG2 ILE A 530     239.064 238.313 133.879  1.00 42.25           H  
ATOM   2101 2HG2 ILE A 530     239.660 236.715 133.375  1.00 42.25           H  
ATOM   2102 3HG2 ILE A 530     238.168 237.373 132.662  1.00 42.25           H  
ATOM   2103 1HD1 ILE A 530     236.150 239.373 135.799  1.00 42.25           H  
ATOM   2104 2HD1 ILE A 530     237.595 238.647 136.544  1.00 42.25           H  
ATOM   2105 3HD1 ILE A 530     237.705 239.404 134.937  1.00 42.25           H  
ATOM   2106  N   GLY A 531     239.498 233.867 134.674  1.00 42.25           N  
ATOM   2107  CA  GLY A 531     240.634 233.057 134.267  1.00 42.25           C  
ATOM   2108  C   GLY A 531     240.235 231.886 133.396  1.00 42.25           C  
ATOM   2109  O   GLY A 531     240.857 231.630 132.365  1.00 42.25           O  
ATOM   2110  H   GLY A 531     239.301 233.978 135.658  1.00 42.25           H  
ATOM   2111 1HA  GLY A 531     241.346 233.676 133.721  1.00 42.25           H  
ATOM   2112 2HA  GLY A 531     241.148 232.680 135.151  1.00 42.25           H  
ATOM   2113  N   VAL A 532     239.184 231.166 133.791  1.00 42.25           N  
ATOM   2114  CA  VAL A 532     238.729 230.017 133.016  1.00 42.25           C  
ATOM   2115  C   VAL A 532     238.197 230.453 131.661  1.00 42.25           C  
ATOM   2116  O   VAL A 532     238.458 229.806 130.642  1.00 42.25           O  
ATOM   2117  CB  VAL A 532     237.676 229.225 133.799  1.00 42.25           C  
ATOM   2118  CG1 VAL A 532     237.047 228.203 132.914  1.00 42.25           C  
ATOM   2119  CG2 VAL A 532     238.315 228.548 134.953  1.00 42.25           C  
ATOM   2120  H   VAL A 532     238.692 231.414 134.637  1.00 42.25           H  
ATOM   2121  HA  VAL A 532     239.584 229.367 132.826  1.00 42.25           H  
ATOM   2122  HB  VAL A 532     236.910 229.912 134.157  1.00 42.25           H  
ATOM   2123 1HG1 VAL A 532     236.300 227.644 133.478  1.00 42.25           H  
ATOM   2124 2HG1 VAL A 532     236.569 228.698 132.069  1.00 42.25           H  
ATOM   2125 3HG1 VAL A 532     237.812 227.517 132.549  1.00 42.25           H  
ATOM   2126 1HG2 VAL A 532     237.564 227.986 135.507  1.00 42.25           H  
ATOM   2127 2HG2 VAL A 532     239.086 227.866 134.594  1.00 42.25           H  
ATOM   2128 3HG2 VAL A 532     238.767 229.293 135.608  1.00 42.25           H  
ATOM   2129  N   SER A 533     237.435 231.541 131.619  1.00 42.25           N  
ATOM   2130  CA  SER A 533     236.901 231.992 130.344  1.00 42.25           C  
ATOM   2131  C   SER A 533     238.001 232.400 129.383  1.00 42.25           C  
ATOM   2132  O   SER A 533     237.825 232.293 128.169  1.00 42.25           O  
ATOM   2133  CB  SER A 533     235.948 233.148 130.565  1.00 42.25           C  
ATOM   2134  OG  SER A 533     234.919 232.749 131.436  1.00 42.25           O  
ATOM   2135  H   SER A 533     237.218 232.063 132.456  1.00 42.25           H  
ATOM   2136  HA  SER A 533     236.356 231.166 129.886  1.00 42.25           H  
ATOM   2137 1HB  SER A 533     236.493 233.993 130.983  1.00 42.25           H  
ATOM   2138 2HB  SER A 533     235.535 233.466 129.609  1.00 42.25           H  
ATOM   2139  HG  SER A 533     235.287 232.801 132.321  1.00 42.25           H  
ATOM   2140  N   VAL A 534     239.132 232.882 129.889  1.00 42.25           N  
ATOM   2141  CA  VAL A 534     240.211 233.228 128.970  1.00 42.25           C  
ATOM   2142  C   VAL A 534     241.011 231.994 128.568  1.00 42.25           C  
ATOM   2143  O   VAL A 534     241.448 231.877 127.419  1.00 42.25           O  
ATOM   2144  CB  VAL A 534     241.107 234.316 129.570  1.00 42.25           C  
ATOM   2145  CG1 VAL A 534     242.287 234.541 128.682  1.00 42.25           C  
ATOM   2146  CG2 VAL A 534     240.333 235.587 129.691  1.00 42.25           C  
ATOM   2147  H   VAL A 534     239.269 233.015 130.881  1.00 42.25           H  
ATOM   2148  HA  VAL A 534     239.772 233.610 128.048  1.00 42.25           H  
ATOM   2149  HB  VAL A 534     241.443 233.994 130.556  1.00 42.25           H  
ATOM   2150 1HG1 VAL A 534     242.924 235.315 129.111  1.00 42.25           H  
ATOM   2151 2HG1 VAL A 534     242.855 233.615 128.590  1.00 42.25           H  
ATOM   2152 3HG1 VAL A 534     241.946 234.858 127.697  1.00 42.25           H  
ATOM   2153 1HG2 VAL A 534     240.970 236.361 130.118  1.00 42.25           H  
ATOM   2154 2HG2 VAL A 534     239.992 235.900 128.704  1.00 42.25           H  
ATOM   2155 3HG2 VAL A 534     239.471 235.427 130.339  1.00 42.25           H  
ATOM   2156  N   VAL A 535     241.221 231.050 129.485  1.00 42.25           N  
ATOM   2157  CA  VAL A 535     241.981 229.857 129.121  1.00 42.25           C  
ATOM   2158  C   VAL A 535     241.212 229.006 128.120  1.00 42.25           C  
ATOM   2159  O   VAL A 535     241.803 228.400 127.220  1.00 42.25           O  
ATOM   2160  CB  VAL A 535     242.367 229.051 130.367  1.00 42.25           C  
ATOM   2161  CG1 VAL A 535     242.972 227.755 129.964  1.00 42.25           C  
ATOM   2162  CG2 VAL A 535     243.372 229.814 131.152  1.00 42.25           C  
ATOM   2163  H   VAL A 535     240.867 231.139 130.427  1.00 42.25           H  
ATOM   2164  HA  VAL A 535     242.896 230.170 128.616  1.00 42.25           H  
ATOM   2165  HB  VAL A 535     241.475 228.883 130.971  1.00 42.25           H  
ATOM   2166 1HG1 VAL A 535     243.244 227.187 130.855  1.00 42.25           H  
ATOM   2167 2HG1 VAL A 535     242.253 227.184 129.376  1.00 42.25           H  
ATOM   2168 3HG1 VAL A 535     243.865 227.940 129.367  1.00 42.25           H  
ATOM   2169 1HG2 VAL A 535     243.649 229.245 132.039  1.00 42.25           H  
ATOM   2170 2HG2 VAL A 535     244.258 229.986 130.540  1.00 42.25           H  
ATOM   2171 3HG2 VAL A 535     242.948 230.771 131.453  1.00 42.25           H  
ATOM   2172  N   LEU A 536     239.891 228.930 128.255  1.00 42.25           N  
ATOM   2173  CA  LEU A 536     239.117 228.125 127.316  1.00 42.25           C  
ATOM   2174  C   LEU A 536     239.171 228.716 125.913  1.00 42.25           C  
ATOM   2175  O   LEU A 536     239.305 227.984 124.927  1.00 42.25           O  
ATOM   2176  CB  LEU A 536     237.685 227.999 127.812  1.00 42.25           C  
ATOM   2177  CG  LEU A 536     236.671 227.357 126.896  1.00 42.25           C  
ATOM   2178  CD1 LEU A 536     237.142 225.986 126.546  1.00 42.25           C  
ATOM   2179  CD2 LEU A 536     235.372 227.280 127.629  1.00 42.25           C  
ATOM   2180  H   LEU A 536     239.411 229.419 128.996  1.00 42.25           H  
ATOM   2181  HA  LEU A 536     239.564 227.132 127.262  1.00 42.25           H  
ATOM   2182 1HB  LEU A 536     237.686 227.413 128.730  1.00 42.25           H  
ATOM   2183 2HB  LEU A 536     237.308 228.995 128.041  1.00 42.25           H  
ATOM   2184  HG  LEU A 536     236.560 227.961 125.995  1.00 42.25           H  
ATOM   2185 1HD1 LEU A 536     236.419 225.510 125.884  1.00 42.25           H  
ATOM   2186 2HD1 LEU A 536     238.107 226.050 126.042  1.00 42.25           H  
ATOM   2187 3HD1 LEU A 536     237.246 225.394 127.455  1.00 42.25           H  
ATOM   2188 1HD2 LEU A 536     234.620 226.819 126.988  1.00 42.25           H  
ATOM   2189 2HD2 LEU A 536     235.498 226.679 128.530  1.00 42.25           H  
ATOM   2190 3HD2 LEU A 536     235.050 228.284 127.904  1.00 42.25           H  
ATOM   2191  N   PHE A 537     239.087 230.041 125.807  1.00 42.25           N  
ATOM   2192  CA  PHE A 537     239.348 230.720 124.541  1.00 42.25           C  
ATOM   2193  C   PHE A 537     240.723 230.393 123.993  1.00 42.25           C  
ATOM   2194  O   PHE A 537     240.854 229.998 122.828  1.00 42.25           O  
ATOM   2195  CB  PHE A 537     239.230 232.218 124.732  1.00 42.25           C  
ATOM   2196  CG  PHE A 537     239.583 232.998 123.525  1.00 42.25           C  
ATOM   2197  CD1 PHE A 537     238.717 233.087 122.468  1.00 42.25           C  
ATOM   2198  CD2 PHE A 537     240.780 233.661 123.453  1.00 42.25           C  
ATOM   2199  CE1 PHE A 537     239.041 233.820 121.358  1.00 42.25           C  
ATOM   2200  CE2 PHE A 537     241.106 234.387 122.345  1.00 42.25           C  
ATOM   2201  CZ  PHE A 537     240.234 234.466 121.296  1.00 42.25           C  
ATOM   2202  H   PHE A 537     238.838 230.589 126.617  1.00 42.25           H  
ATOM   2203  HA  PHE A 537     238.604 230.394 123.814  1.00 42.25           H  
ATOM   2204 1HB  PHE A 537     238.209 232.469 125.015  1.00 42.25           H  
ATOM   2205 2HB  PHE A 537     239.882 232.533 125.546  1.00 42.25           H  
ATOM   2206  HD1 PHE A 537     237.761 232.565 122.518  1.00 42.25           H  
ATOM   2207  HD2 PHE A 537     241.479 233.598 124.288  1.00 42.25           H  
ATOM   2208  HE1 PHE A 537     238.342 233.886 120.525  1.00 42.25           H  
ATOM   2209  HE2 PHE A 537     242.065 234.903 122.297  1.00 42.25           H  
ATOM   2210  HZ  PHE A 537     240.496 235.046 120.412  1.00 42.25           H  
ATOM   2211  N   LEU A 538     241.760 230.558 124.813  1.00 42.25           N  
ATOM   2212  CA  LEU A 538     243.112 230.249 124.367  1.00 42.25           C  
ATOM   2213  C   LEU A 538     243.184 228.870 123.753  1.00 42.25           C  
ATOM   2214  O   LEU A 538     243.664 228.708 122.629  1.00 42.25           O  
ATOM   2215  CB  LEU A 538     244.069 230.315 125.546  1.00 42.25           C  
ATOM   2216  CG  LEU A 538     245.531 230.068 125.231  1.00 42.25           C  
ATOM   2217  CD1 LEU A 538     246.022 231.104 124.321  1.00 42.25           C  
ATOM   2218  CD2 LEU A 538     246.341 230.033 126.497  1.00 42.25           C  
ATOM   2219  H   LEU A 538     241.618 230.899 125.753  1.00 42.25           H  
ATOM   2220  HA  LEU A 538     243.410 230.990 123.626  1.00 42.25           H  
ATOM   2221 1HB  LEU A 538     243.994 231.301 126.000  1.00 42.25           H  
ATOM   2222 2HB  LEU A 538     243.763 229.574 126.284  1.00 42.25           H  
ATOM   2223  HG  LEU A 538     245.636 229.112 124.716  1.00 42.25           H  
ATOM   2224 1HD1 LEU A 538     247.074 230.922 124.097  1.00 42.25           H  
ATOM   2225 2HD1 LEU A 538     245.446 231.079 123.396  1.00 42.25           H  
ATOM   2226 3HD1 LEU A 538     245.915 232.081 124.790  1.00 42.25           H  
ATOM   2227 1HD2 LEU A 538     247.389 229.854 126.254  1.00 42.25           H  
ATOM   2228 2HD2 LEU A 538     246.247 230.987 127.016  1.00 42.25           H  
ATOM   2229 3HD2 LEU A 538     245.976 229.232 127.141  1.00 42.25           H  
ATOM   2230  N   VAL A 539     242.673 227.871 124.462  1.00 42.25           N  
ATOM   2231  CA  VAL A 539     242.851 226.493 124.032  1.00 42.25           C  
ATOM   2232  C   VAL A 539     242.016 226.191 122.797  1.00 42.25           C  
ATOM   2233  O   VAL A 539     242.437 225.433 121.918  1.00 42.25           O  
ATOM   2234  CB  VAL A 539     242.530 225.540 125.184  1.00 42.25           C  
ATOM   2235  CG1 VAL A 539     242.777 224.173 124.735  1.00 42.25           C  
ATOM   2236  CG2 VAL A 539     243.412 225.851 126.347  1.00 42.25           C  
ATOM   2237  H   VAL A 539     242.155 228.059 125.308  1.00 42.25           H  
ATOM   2238  HA  VAL A 539     243.893 226.353 123.739  1.00 42.25           H  
ATOM   2239  HB  VAL A 539     241.486 225.668 125.469  1.00 42.25           H  
ATOM   2240 1HG1 VAL A 539     242.553 223.477 125.545  1.00 42.25           H  
ATOM   2241 2HG1 VAL A 539     242.140 223.950 123.880  1.00 42.25           H  
ATOM   2242 3HG1 VAL A 539     243.823 224.068 124.447  1.00 42.25           H  
ATOM   2243 1HG2 VAL A 539     243.184 225.172 127.169  1.00 42.25           H  
ATOM   2244 2HG2 VAL A 539     244.456 225.729 126.055  1.00 42.25           H  
ATOM   2245 3HG2 VAL A 539     243.243 226.879 126.668  1.00 42.25           H  
ATOM   2246  N   SER A 540     240.813 226.752 122.712  1.00 42.25           N  
ATOM   2247  CA  SER A 540     239.998 226.492 121.535  1.00 42.25           C  
ATOM   2248  C   SER A 540     240.575 227.162 120.295  1.00 42.25           C  
ATOM   2249  O   SER A 540     240.367 226.686 119.176  1.00 42.25           O  
ATOM   2250  CB  SER A 540     238.568 226.953 121.782  1.00 42.25           C  
ATOM   2251  OG  SER A 540     238.004 226.241 122.864  1.00 42.25           O  
ATOM   2252  H   SER A 540     240.450 227.351 123.439  1.00 42.25           H  
ATOM   2253  HA  SER A 540     239.996 225.417 121.346  1.00 42.25           H  
ATOM   2254 1HB  SER A 540     238.562 228.021 121.995  1.00 42.25           H  
ATOM   2255 2HB  SER A 540     237.975 226.795 120.882  1.00 42.25           H  
ATOM   2256  HG  SER A 540     237.264 226.769 123.171  1.00 42.25           H  
ATOM   2257  N   ARG A 541     241.308 228.259 120.470  1.00 42.25           N  
ATOM   2258  CA  ARG A 541     241.689 229.102 119.340  1.00 42.25           C  
ATOM   2259  C   ARG A 541     243.054 228.799 118.727  1.00 42.25           C  
ATOM   2260  O   ARG A 541     243.509 229.617 117.926  1.00 42.25           O  
ATOM   2261  CB  ARG A 541     241.661 230.561 119.763  1.00 42.25           C  
ATOM   2262  CG  ARG A 541     240.341 231.263 119.578  1.00 42.25           C  
ATOM   2263  CD  ARG A 541     239.682 230.913 118.273  1.00 42.25           C  
ATOM   2264  NE  ARG A 541     238.351 231.495 118.185  1.00 42.25           N  
ATOM   2265  CZ  ARG A 541     237.351 230.984 117.485  1.00 42.25           C  
ATOM   2266  NH1 ARG A 541     236.179 231.597 117.462  1.00 42.25           N  
ATOM   2267  NH2 ARG A 541     237.525 229.870 116.801  1.00 42.25           N  
ATOM   2268  H   ARG A 541     241.609 228.517 121.399  1.00 42.25           H  
ATOM   2269  HA  ARG A 541     240.969 228.950 118.536  1.00 42.25           H  
ATOM   2270 1HB  ARG A 541     241.925 230.640 120.817  1.00 42.25           H  
ATOM   2271 2HB  ARG A 541     242.408 231.119 119.197  1.00 42.25           H  
ATOM   2272 1HG  ARG A 541     239.663 230.981 120.383  1.00 42.25           H  
ATOM   2273 2HG  ARG A 541     240.497 232.343 119.597  1.00 42.25           H  
ATOM   2274 1HD  ARG A 541     240.284 231.294 117.448  1.00 42.25           H  
ATOM   2275 2HD  ARG A 541     239.595 229.831 118.189  1.00 42.25           H  
ATOM   2276  HE  ARG A 541     238.178 232.351 118.695  1.00 42.25           H  
ATOM   2277 1HH1 ARG A 541     236.048 232.456 117.979  1.00 42.25           H  
ATOM   2278 2HH1 ARG A 541     235.416 231.208 116.928  1.00 42.25           H  
ATOM   2279 1HH2 ARG A 541     238.423 229.406 116.811  1.00 42.25           H  
ATOM   2280 2HH2 ARG A 541     236.762 229.481 116.267  1.00 42.25           H  
ATOM   2281  N   PHE A 542     243.745 227.716 119.077  1.00 42.25           N  
ATOM   2282  CA  PHE A 542     244.974 227.380 118.363  1.00 42.25           C  
ATOM   2283  C   PHE A 542     244.723 227.062 116.897  1.00 42.25           C  
ATOM   2284  O   PHE A 542     243.740 226.407 116.540  1.00 42.25           O  
ATOM   2285  CB  PHE A 542     245.697 226.205 119.009  1.00 42.25           C  
ATOM   2286  CG  PHE A 542     246.390 226.551 120.274  1.00 42.25           C  
ATOM   2287  CD1 PHE A 542     246.630 227.865 120.596  1.00 42.25           C  
ATOM   2288  CD2 PHE A 542     246.846 225.560 121.118  1.00 42.25           C  
ATOM   2289  CE1 PHE A 542     247.286 228.185 121.748  1.00 42.25           C  
ATOM   2290  CE2 PHE A 542     247.507 225.876 122.277  1.00 42.25           C  
ATOM   2291  CZ  PHE A 542     247.726 227.188 122.595  1.00 42.25           C  
ATOM   2292  H   PHE A 542     243.435 227.119 119.830  1.00 42.25           H  
ATOM   2293  HA  PHE A 542     245.640 228.245 118.393  1.00 42.25           H  
ATOM   2294 1HB  PHE A 542     244.983 225.410 119.219  1.00 42.25           H  
ATOM   2295 2HB  PHE A 542     246.436 225.807 118.315  1.00 42.25           H  
ATOM   2296  HD1 PHE A 542     246.290 228.649 119.920  1.00 42.25           H  
ATOM   2297  HD2 PHE A 542     246.669 224.515 120.859  1.00 42.25           H  
ATOM   2298  HE1 PHE A 542     247.464 229.230 122.001  1.00 42.25           H  
ATOM   2299  HE2 PHE A 542     247.859 225.088 122.943  1.00 42.25           H  
ATOM   2300  HZ  PHE A 542     248.249 227.444 123.515  1.00 42.25           H  
ATOM   2301  N   SER A 543     245.640 227.521 116.053  1.00 42.25           N  
ATOM   2302  CA  SER A 543     245.613 227.245 114.626  1.00 42.25           C  
ATOM   2303  C   SER A 543     246.993 227.495 114.039  1.00 42.25           C  
ATOM   2304  O   SER A 543     247.895 227.954 114.738  1.00 42.25           O  
ATOM   2305  CB  SER A 543     244.572 228.110 113.919  1.00 42.25           C  
ATOM   2306  OG  SER A 543     244.232 227.559 112.661  1.00 42.25           O  
ATOM   2307  H   SER A 543     246.387 228.088 116.431  1.00 42.25           H  
ATOM   2308  HA  SER A 543     245.345 226.198 114.481  1.00 42.25           H  
ATOM   2309 1HB  SER A 543     243.681 228.187 114.541  1.00 42.25           H  
ATOM   2310 2HB  SER A 543     244.966 229.117 113.786  1.00 42.25           H  
ATOM   2311  HG  SER A 543     243.580 228.152 112.280  1.00 42.25           H  
ATOM   2312  N   ASN A 565     236.174 227.732 115.495  1.00 42.25           N  
ATOM   2313  CA  ASN A 565     234.798 227.326 115.740  1.00 42.25           C  
ATOM   2314  C   ASN A 565     234.008 228.378 116.509  1.00 42.25           C  
ATOM   2315  O   ASN A 565     234.186 229.576 116.299  1.00 42.25           O  
ATOM   2316  CB  ASN A 565     234.770 225.993 116.483  1.00 42.25           C  
ATOM   2317  CG  ASN A 565     235.598 226.017 117.743  1.00 42.25           C  
ATOM   2318  OD1 ASN A 565     235.493 225.123 118.579  1.00 42.25           O  
ATOM   2319  ND2 ASN A 565     236.422 227.047 117.894  1.00 42.25           N  
ATOM   2320  H   ASN A 565     236.378 228.708 115.333  1.00 42.25           H  
ATOM   2321  HA  ASN A 565     234.297 227.205 114.779  1.00 42.25           H  
ATOM   2322 1HB  ASN A 565     233.741 225.743 116.742  1.00 42.25           H  
ATOM   2323 2HB  ASN A 565     235.145 225.205 115.830  1.00 42.25           H  
ATOM   2324 1HD2 ASN A 565     236.996 227.114 118.711  1.00 42.25           H  
ATOM   2325 2HD2 ASN A 565     236.470 227.756 117.191  1.00 42.25           H  
ATOM   2326  N   GLU A 566     233.130 227.918 117.398  1.00 42.25           N  
ATOM   2327  CA  GLU A 566     232.142 228.785 118.020  1.00 42.25           C  
ATOM   2328  C   GLU A 566     232.611 229.418 119.321  1.00 42.25           C  
ATOM   2329  O   GLU A 566     231.909 230.283 119.850  1.00 42.25           O  
ATOM   2330  CB  GLU A 566     230.854 228.001 118.282  1.00 42.25           C  
ATOM   2331  CG  GLU A 566     230.006 227.771 117.043  1.00 42.25           C  
ATOM   2332  CD  GLU A 566     229.079 228.931 116.739  1.00 42.25           C  
ATOM   2333  OE1 GLU A 566     228.182 229.214 117.558  1.00 42.25           O  
ATOM   2334  OE2 GLU A 566     229.246 229.562 115.677  1.00 42.25           O  
ATOM   2335  H   GLU A 566     233.152 226.940 117.647  1.00 42.25           H  
ATOM   2336  HA  GLU A 566     231.924 229.607 117.337  1.00 42.25           H  
ATOM   2337 1HB  GLU A 566     231.101 227.029 118.708  1.00 42.25           H  
ATOM   2338 2HB  GLU A 566     230.246 228.534 119.013  1.00 42.25           H  
ATOM   2339 1HG  GLU A 566     230.665 227.614 116.189  1.00 42.25           H  
ATOM   2340 2HG  GLU A 566     229.416 226.867 117.183  1.00 42.25           H  
ATOM   2341  N   PHE A 567     233.769 229.030 119.844  1.00 42.25           N  
ATOM   2342  CA  PHE A 567     234.204 229.486 121.161  1.00 42.25           C  
ATOM   2343  C   PHE A 567     235.091 230.720 121.025  1.00 42.25           C  
ATOM   2344  O   PHE A 567     236.283 230.701 121.307  1.00 42.25           O  
ATOM   2345  CB  PHE A 567     234.924 228.365 121.895  1.00 42.25           C  
ATOM   2346  CG  PHE A 567     234.014 227.496 122.695  1.00 42.25           C  
ATOM   2347  CD1 PHE A 567     233.572 227.884 123.933  1.00 42.25           C  
ATOM   2348  CD2 PHE A 567     233.586 226.296 122.196  1.00 42.25           C  
ATOM   2349  CE1 PHE A 567     232.733 227.088 124.654  1.00 42.25           C  
ATOM   2350  CE2 PHE A 567     232.750 225.503 122.917  1.00 42.25           C  
ATOM   2351  CZ  PHE A 567     232.324 225.899 124.144  1.00 42.25           C  
ATOM   2352  H   PHE A 567     234.364 228.405 119.319  1.00 42.25           H  
ATOM   2353  HA  PHE A 567     233.323 229.773 121.737  1.00 42.25           H  
ATOM   2354 1HB  PHE A 567     235.451 227.739 121.176  1.00 42.25           H  
ATOM   2355 2HB  PHE A 567     235.670 228.790 122.566  1.00 42.25           H  
ATOM   2356  HD1 PHE A 567     233.899 228.842 124.339  1.00 42.25           H  
ATOM   2357  HD2 PHE A 567     233.927 225.976 121.211  1.00 42.25           H  
ATOM   2358  HE1 PHE A 567     232.392 227.406 125.639  1.00 42.25           H  
ATOM   2359  HE2 PHE A 567     232.422 224.548 122.509  1.00 42.25           H  
ATOM   2360  HZ  PHE A 567     231.655 225.260 124.718  1.00 42.25           H  
ATOM   2361  N   GLY A 568     234.472 231.817 120.607  1.00 42.25           N  
ATOM   2362  CA  GLY A 568     235.137 233.104 120.629  1.00 42.25           C  
ATOM   2363  C   GLY A 568     235.362 233.532 122.060  1.00 42.25           C  
ATOM   2364  O   GLY A 568     235.307 232.692 122.957  1.00 42.25           O  
ATOM   2365  H   GLY A 568     233.523 231.760 120.267  1.00 42.25           H  
ATOM   2366 1HA  GLY A 568     236.086 233.033 120.097  1.00 42.25           H  
ATOM   2367 2HA  GLY A 568     234.528 233.838 120.102  1.00 42.25           H  
ATOM   2368  N   ILE A 569     235.622 234.809 122.320  1.00 42.25           N  
ATOM   2369  CA  ILE A 569     235.795 235.185 123.717  1.00 42.25           C  
ATOM   2370  C   ILE A 569     234.451 235.432 124.379  1.00 42.25           C  
ATOM   2371  O   ILE A 569     234.214 234.978 125.501  1.00 42.25           O  
ATOM   2372  CB  ILE A 569     236.733 236.391 123.865  1.00 42.25           C  
ATOM   2373  CG1 ILE A 569     236.816 236.789 125.328  1.00 42.25           C  
ATOM   2374  CG2 ILE A 569     236.282 237.539 123.011  1.00 42.25           C  
ATOM   2375  CD1 ILE A 569     237.261 235.675 126.200  1.00 42.25           C  
ATOM   2376  H   ILE A 569     235.704 235.519 121.606  1.00 42.25           H  
ATOM   2377  HA  ILE A 569     236.239 234.343 124.248  1.00 42.25           H  
ATOM   2378  HB  ILE A 569     237.741 236.107 123.561  1.00 42.25           H  
ATOM   2379 1HG1 ILE A 569     237.510 237.621 125.439  1.00 42.25           H  
ATOM   2380 2HG1 ILE A 569     235.839 237.131 125.668  1.00 42.25           H  
ATOM   2381 1HG2 ILE A 569     236.966 238.377 123.138  1.00 42.25           H  
ATOM   2382 2HG2 ILE A 569     236.274 237.233 121.966  1.00 42.25           H  
ATOM   2383 3HG2 ILE A 569     235.278 237.841 123.309  1.00 42.25           H  
ATOM   2384 1HD1 ILE A 569     237.302 236.016 127.235  1.00 42.25           H  
ATOM   2385 2HD1 ILE A 569     236.558 234.845 126.119  1.00 42.25           H  
ATOM   2386 3HD1 ILE A 569     238.251 235.343 125.889  1.00 42.25           H  
ATOM   2387  N   PHE A 570     233.548 236.143 123.709  1.00 42.25           N  
ATOM   2388  CA  PHE A 570     232.242 236.391 124.302  1.00 42.25           C  
ATOM   2389  C   PHE A 570     231.480 235.090 124.485  1.00 42.25           C  
ATOM   2390  O   PHE A 570     230.868 234.856 125.534  1.00 42.25           O  
ATOM   2391  CB  PHE A 570     231.465 237.366 123.433  1.00 42.25           C  
ATOM   2392  CG  PHE A 570     230.054 237.582 123.868  1.00 42.25           C  
ATOM   2393  CD1 PHE A 570     229.745 237.747 125.202  1.00 42.25           C  
ATOM   2394  CD2 PHE A 570     229.045 237.694 122.934  1.00 42.25           C  
ATOM   2395  CE1 PHE A 570     228.454 237.962 125.593  1.00 42.25           C  
ATOM   2396  CE2 PHE A 570     227.763 237.916 123.324  1.00 42.25           C  
ATOM   2397  CZ  PHE A 570     227.467 238.050 124.655  1.00 42.25           C  
ATOM   2398  H   PHE A 570     233.752 236.516 122.793  1.00 42.25           H  
ATOM   2399  HA  PHE A 570     232.389 236.831 125.289  1.00 42.25           H  
ATOM   2400 1HB  PHE A 570     231.969 238.332 123.432  1.00 42.25           H  
ATOM   2401 2HB  PHE A 570     231.449 237.005 122.406  1.00 42.25           H  
ATOM   2402  HD1 PHE A 570     230.544 237.706 125.943  1.00 42.25           H  
ATOM   2403  HD2 PHE A 570     229.282 237.587 121.875  1.00 42.25           H  
ATOM   2404  HE1 PHE A 570     228.216 238.061 126.651  1.00 42.25           H  
ATOM   2405  HE2 PHE A 570     226.970 237.987 122.580  1.00 42.25           H  
ATOM   2406  HZ  PHE A 570     226.437 238.227 124.961  1.00 42.25           H  
ATOM   2407  N   ASN A 571     231.542 234.219 123.488  1.00 42.25           N  
ATOM   2408  CA  ASN A 571     230.876 232.933 123.589  1.00 42.25           C  
ATOM   2409  C   ASN A 571     231.464 232.100 124.713  1.00 42.25           C  
ATOM   2410  O   ASN A 571     230.743 231.364 125.391  1.00 42.25           O  
ATOM   2411  CB  ASN A 571     230.986 232.208 122.259  1.00 42.25           C  
ATOM   2412  CG  ASN A 571     229.921 231.194 122.081  1.00 42.25           C  
ATOM   2413  OD1 ASN A 571     229.085 231.017 122.952  1.00 42.25           O  
ATOM   2414  ND2 ASN A 571     229.926 230.521 120.945  1.00 42.25           N  
ATOM   2415  H   ASN A 571     232.055 234.443 122.647  1.00 42.25           H  
ATOM   2416  HA  ASN A 571     229.824 233.106 123.819  1.00 42.25           H  
ATOM   2417 1HB  ASN A 571     230.927 232.931 121.444  1.00 42.25           H  
ATOM   2418 2HB  ASN A 571     231.957 231.718 122.191  1.00 42.25           H  
ATOM   2419 1HD2 ASN A 571     229.229 229.825 120.773  1.00 42.25           H  
ATOM   2420 2HD2 ASN A 571     230.627 230.708 120.257  1.00 42.25           H  
ATOM   2421  N   SER A 572     232.773 232.206 124.934  1.00 42.25           N  
ATOM   2422  CA  SER A 572     233.405 231.436 125.996  1.00 42.25           C  
ATOM   2423  C   SER A 572     233.019 231.960 127.369  1.00 42.25           C  
ATOM   2424  O   SER A 572     232.793 231.177 128.298  1.00 42.25           O  
ATOM   2425  CB  SER A 572     234.912 231.456 125.827  1.00 42.25           C  
ATOM   2426  OG  SER A 572     235.496 230.482 126.654  1.00 42.25           O  
ATOM   2427  H   SER A 572     233.340 232.820 124.368  1.00 42.25           H  
ATOM   2428  HA  SER A 572     233.057 230.404 125.930  1.00 42.25           H  
ATOM   2429 1HB  SER A 572     235.164 231.265 124.784  1.00 42.25           H  
ATOM   2430 2HB  SER A 572     235.294 232.444 126.080  1.00 42.25           H  
ATOM   2431  HG  SER A 572     236.416 230.738 126.756  1.00 42.25           H  
ATOM   2432  N   LEU A 573     232.938 233.281 127.525  1.00 42.25           N  
ATOM   2433  CA  LEU A 573     232.450 233.828 128.784  1.00 42.25           C  
ATOM   2434  C   LEU A 573     231.023 233.378 129.047  1.00 42.25           C  
ATOM   2435  O   LEU A 573     230.660 233.075 130.188  1.00 42.25           O  
ATOM   2436  CB  LEU A 573     232.533 235.353 128.784  1.00 42.25           C  
ATOM   2437  CG  LEU A 573     233.887 236.054 128.786  1.00 42.25           C  
ATOM   2438  CD1 LEU A 573     233.729 237.388 128.142  1.00 42.25           C  
ATOM   2439  CD2 LEU A 573     234.394 236.240 130.178  1.00 42.25           C  
ATOM   2440  H   LEU A 573     233.209 233.913 126.786  1.00 42.25           H  
ATOM   2441  HA  LEU A 573     233.076 233.448 129.591  1.00 42.25           H  
ATOM   2442 1HB  LEU A 573     232.020 235.728 127.900  1.00 42.25           H  
ATOM   2443 2HB  LEU A 573     232.017 235.729 129.667  1.00 42.25           H  
ATOM   2444  HG  LEU A 573     234.608 235.454 128.230  1.00 42.25           H  
ATOM   2445 1HD1 LEU A 573     234.689 237.904 128.134  1.00 42.25           H  
ATOM   2446 2HD1 LEU A 573     233.380 237.258 127.118  1.00 42.25           H  
ATOM   2447 3HD1 LEU A 573     233.005 237.978 128.701  1.00 42.25           H  
ATOM   2448 1HD2 LEU A 573     235.362 236.741 130.149  1.00 42.25           H  
ATOM   2449 2HD2 LEU A 573     233.688 236.846 130.745  1.00 42.25           H  
ATOM   2450 3HD2 LEU A 573     234.504 235.267 130.658  1.00 42.25           H  
ATOM   2451  N   TRP A 574     230.197 233.322 128.004  1.00 42.25           N  
ATOM   2452  CA  TRP A 574     228.829 232.853 128.191  1.00 42.25           C  
ATOM   2453  C   TRP A 574     228.798 231.396 128.619  1.00 42.25           C  
ATOM   2454  O   TRP A 574     228.045 231.021 129.521  1.00 42.25           O  
ATOM   2455  CB  TRP A 574     228.022 233.038 126.917  1.00 42.25           C  
ATOM   2456  CG  TRP A 574     226.651 232.481 127.016  1.00 42.25           C  
ATOM   2457  CD1 TRP A 574     226.135 231.436 126.318  1.00 42.25           C  
ATOM   2458  CD2 TRP A 574     225.603 232.959 127.859  1.00 42.25           C  
ATOM   2459  NE1 TRP A 574     224.829 231.229 126.678  1.00 42.25           N  
ATOM   2460  CE2 TRP A 574     224.482 232.156 127.625  1.00 42.25           C  
ATOM   2461  CE3 TRP A 574     225.507 233.989 128.793  1.00 42.25           C  
ATOM   2462  CZ2 TRP A 574     223.289 232.348 128.287  1.00 42.25           C  
ATOM   2463  CZ3 TRP A 574     224.328 234.175 129.444  1.00 42.25           C  
ATOM   2464  CH2 TRP A 574     223.234 233.362 129.193  1.00 42.25           C  
ATOM   2465  H   TRP A 574     230.501 233.599 127.081  1.00 42.25           H  
ATOM   2466  HA  TRP A 574     228.367 233.441 128.983  1.00 42.25           H  
ATOM   2467 1HB  TRP A 574     227.952 234.100 126.682  1.00 42.25           H  
ATOM   2468 2HB  TRP A 574     228.536 232.552 126.087  1.00 42.25           H  
ATOM   2469  HD1 TRP A 574     226.681 230.850 125.581  1.00 42.25           H  
ATOM   2470  HE1 TRP A 574     224.223 230.513 126.306  1.00 42.25           H  
ATOM   2471  HE3 TRP A 574     226.363 234.631 128.998  1.00 42.25           H  
ATOM   2472  HZ2 TRP A 574     222.418 231.719 128.104  1.00 42.25           H  
ATOM   2473  HZ3 TRP A 574     224.266 234.984 130.172  1.00 42.25           H  
ATOM   2474  HH2 TRP A 574     222.307 233.543 129.737  1.00 42.25           H  
ATOM   2475  N   PHE A 575     229.600 230.550 127.976  1.00 42.25           N  
ATOM   2476  CA  PHE A 575     229.594 229.147 128.371  1.00 42.25           C  
ATOM   2477  C   PHE A 575     230.034 228.985 129.811  1.00 42.25           C  
ATOM   2478  O   PHE A 575     229.442 228.204 130.555  1.00 42.25           O  
ATOM   2479  CB  PHE A 575     230.493 228.296 127.484  1.00 42.25           C  
ATOM   2480  CG  PHE A 575     230.831 226.964 128.096  1.00 42.25           C  
ATOM   2481  CD1 PHE A 575     229.925 225.930 128.069  1.00 42.25           C  
ATOM   2482  CD2 PHE A 575     232.038 226.754 128.724  1.00 42.25           C  
ATOM   2483  CE1 PHE A 575     230.225 224.713 128.638  1.00 42.25           C  
ATOM   2484  CE2 PHE A 575     232.334 225.537 129.298  1.00 42.25           C  
ATOM   2485  CZ  PHE A 575     231.428 224.521 129.252  1.00 42.25           C  
ATOM   2486  H   PHE A 575     230.210 230.847 127.227  1.00 42.25           H  
ATOM   2487  HA  PHE A 575     228.577 228.765 128.278  1.00 42.25           H  
ATOM   2488 1HB  PHE A 575     230.003 228.124 126.527  1.00 42.25           H  
ATOM   2489 2HB  PHE A 575     231.420 228.832 127.285  1.00 42.25           H  
ATOM   2490  HD1 PHE A 575     228.958 226.081 127.589  1.00 42.25           H  
ATOM   2491  HD2 PHE A 575     232.766 227.565 128.763  1.00 42.25           H  
ATOM   2492  HE1 PHE A 575     229.501 223.900 128.598  1.00 42.25           H  
ATOM   2493  HE2 PHE A 575     233.295 225.387 129.790  1.00 42.25           H  
ATOM   2494  HZ  PHE A 575     231.663 223.558 129.705  1.00 42.25           H  
ATOM   2495  N   SER A 576     231.086 229.693 130.221  1.00 42.25           N  
ATOM   2496  CA  SER A 576     231.596 229.500 131.574  1.00 42.25           C  
ATOM   2497  C   SER A 576     230.637 230.047 132.623  1.00 42.25           C  
ATOM   2498  O   SER A 576     230.488 229.457 133.701  1.00 42.25           O  
ATOM   2499  CB  SER A 576     232.958 230.142 131.724  1.00 42.25           C  
ATOM   2500  OG  SER A 576     233.220 230.285 133.094  1.00 42.25           O  
ATOM   2501  H   SER A 576     231.540 230.361 129.615  1.00 42.25           H  
ATOM   2502  HA  SER A 576     231.694 228.429 131.758  1.00 42.25           H  
ATOM   2503 1HB  SER A 576     233.710 229.517 131.242  1.00 42.25           H  
ATOM   2504 2HB  SER A 576     232.963 231.107 131.219  1.00 42.25           H  
ATOM   2505  HG  SER A 576     234.172 230.384 133.172  1.00 42.25           H  
ATOM   2506  N   LEU A 577     229.975 231.169 132.335  1.00 42.25           N  
ATOM   2507  CA  LEU A 577     228.891 231.606 133.207  1.00 42.25           C  
ATOM   2508  C   LEU A 577     227.811 230.550 133.326  1.00 42.25           C  
ATOM   2509  O   LEU A 577     227.389 230.213 134.434  1.00 42.25           O  
ATOM   2510  CB  LEU A 577     228.273 232.893 132.696  1.00 42.25           C  
ATOM   2511  CG  LEU A 577     227.188 233.359 133.645  1.00 42.25           C  
ATOM   2512  CD1 LEU A 577     227.768 233.665 134.983  1.00 42.25           C  
ATOM   2513  CD2 LEU A 577     226.505 234.557 133.065  1.00 42.25           C  
ATOM   2514  H   LEU A 577     230.209 231.724 131.524  1.00 42.25           H  
ATOM   2515  HA  LEU A 577     229.299 231.789 134.200  1.00 42.25           H  
ATOM   2516 1HB  LEU A 577     229.057 233.644 132.610  1.00 42.25           H  
ATOM   2517 2HB  LEU A 577     227.863 232.711 131.703  1.00 42.25           H  
ATOM   2518  HG  LEU A 577     226.462 232.558 133.788  1.00 42.25           H  
ATOM   2519 1HD1 LEU A 577     226.977 233.998 135.655  1.00 42.25           H  
ATOM   2520 2HD1 LEU A 577     228.236 232.768 135.391  1.00 42.25           H  
ATOM   2521 3HD1 LEU A 577     228.516 234.451 134.884  1.00 42.25           H  
ATOM   2522 1HD2 LEU A 577     225.723 234.894 133.745  1.00 42.25           H  
ATOM   2523 2HD2 LEU A 577     227.232 235.356 132.922  1.00 42.25           H  
ATOM   2524 3HD2 LEU A 577     226.062 234.293 132.104  1.00 42.25           H  
ATOM   2525  N   GLY A 578     227.350 230.010 132.203  1.00 42.25           N  
ATOM   2526  CA  GLY A 578     226.325 228.990 132.277  1.00 42.25           C  
ATOM   2527  C   GLY A 578     226.777 227.797 133.088  1.00 42.25           C  
ATOM   2528  O   GLY A 578     226.019 227.258 133.889  1.00 42.25           O  
ATOM   2529  H   GLY A 578     227.698 230.293 131.298  1.00 42.25           H  
ATOM   2530 1HA  GLY A 578     225.425 229.411 132.724  1.00 42.25           H  
ATOM   2531 2HA  GLY A 578     226.063 228.664 131.271  1.00 42.25           H  
ATOM   2532  N   ALA A 579     228.033 227.397 132.919  1.00 42.25           N  
ATOM   2533  CA  ALA A 579     228.543 226.231 133.622  1.00 42.25           C  
ATOM   2534  C   ALA A 579     228.627 226.466 135.115  1.00 42.25           C  
ATOM   2535  O   ALA A 579     228.471 225.520 135.888  1.00 42.25           O  
ATOM   2536  CB  ALA A 579     229.911 225.834 133.086  1.00 42.25           C  
ATOM   2537  H   ALA A 579     228.647 227.903 132.297  1.00 42.25           H  
ATOM   2538  HA  ALA A 579     227.850 225.406 133.457  1.00 42.25           H  
ATOM   2539 1HB  ALA A 579     230.274 224.959 133.626  1.00 42.25           H  
ATOM   2540 2HB  ALA A 579     229.832 225.597 132.025  1.00 42.25           H  
ATOM   2541 3HB  ALA A 579     230.609 226.659 133.222  1.00 42.25           H  
ATOM   2542  N   PHE A 580     228.892 227.696 135.552  1.00 42.25           N  
ATOM   2543  CA  PHE A 580     228.914 227.915 136.995  1.00 42.25           C  
ATOM   2544  C   PHE A 580     227.525 227.780 137.600  1.00 42.25           C  
ATOM   2545  O   PHE A 580     227.368 227.186 138.669  1.00 42.25           O  
ATOM   2546  CB  PHE A 580     229.500 229.276 137.349  1.00 42.25           C  
ATOM   2547  CG  PHE A 580     229.513 229.540 138.818  1.00 42.25           C  
ATOM   2548  CD1 PHE A 580     230.282 228.773 139.653  1.00 42.25           C  
ATOM   2549  CD2 PHE A 580     228.746 230.528 139.365  1.00 42.25           C  
ATOM   2550  CE1 PHE A 580     230.293 228.993 140.993  1.00 42.25           C  
ATOM   2551  CE2 PHE A 580     228.757 230.747 140.710  1.00 42.25           C  
ATOM   2552  CZ  PHE A 580     229.531 229.977 141.520  1.00 42.25           C  
ATOM   2553  H   PHE A 580     229.076 228.473 134.934  1.00 42.25           H  
ATOM   2554  HA  PHE A 580     229.541 227.147 137.452  1.00 42.25           H  
ATOM   2555 1HB  PHE A 580     230.521 229.340 136.975  1.00 42.25           H  
ATOM   2556 2HB  PHE A 580     228.923 230.059 136.860  1.00 42.25           H  
ATOM   2557  HD1 PHE A 580     230.894 227.975 139.231  1.00 42.25           H  
ATOM   2558  HD2 PHE A 580     228.124 231.146 138.717  1.00 42.25           H  
ATOM   2559  HE1 PHE A 580     230.916 228.376 141.641  1.00 42.25           H  
ATOM   2560  HE2 PHE A 580     228.144 231.540 141.137  1.00 42.25           H  
ATOM   2561  HZ  PHE A 580     229.535 230.154 142.595  1.00 42.25           H  
ATOM   2562  N   MET A 581     226.503 228.308 136.935  1.00 42.25           N  
ATOM   2563  CA  MET A 581     225.170 228.357 137.515  1.00 42.25           C  
ATOM   2564  C   MET A 581     224.403 227.064 137.341  1.00 42.25           C  
ATOM   2565  O   MET A 581     223.173 227.092 137.387  1.00 42.25           O  
ATOM   2566  CB  MET A 581     224.377 229.508 136.906  1.00 42.25           C  
ATOM   2567  CG  MET A 581     225.113 230.807 136.935  1.00 42.25           C  
ATOM   2568  SD  MET A 581     225.165 231.582 138.538  1.00 42.25           S  
ATOM   2569  CE  MET A 581     225.305 233.284 138.040  1.00 42.25           C  
ATOM   2570  H   MET A 581     226.651 228.683 136.009  1.00 42.25           H  
ATOM   2571  HA  MET A 581     225.266 228.524 138.588  1.00 42.25           H  
ATOM   2572 1HB  MET A 581     224.131 229.272 135.872  1.00 42.25           H  
ATOM   2573 2HB  MET A 581     223.438 229.629 137.447  1.00 42.25           H  
ATOM   2574 1HG  MET A 581     226.142 230.649 136.611  1.00 42.25           H  
ATOM   2575 2HG  MET A 581     224.642 231.507 136.246  1.00 42.25           H  
ATOM   2576 1HE  MET A 581     225.351 233.919 138.925  1.00 42.25           H  
ATOM   2577 2HE  MET A 581     226.213 233.417 137.449  1.00 42.25           H  
ATOM   2578 3HE  MET A 581     224.438 233.560 137.439  1.00 42.25           H  
ATOM   2579  N   GLN A 582     225.090 225.949 137.108  1.00 42.25           N  
ATOM   2580  CA  GLN A 582     224.510 224.617 136.956  1.00 42.25           C  
ATOM   2581  C   GLN A 582     223.548 224.507 135.782  1.00 42.25           C  
ATOM   2582  O   GLN A 582     222.914 223.464 135.611  1.00 42.25           O  
ATOM   2583  CB  GLN A 582     223.800 224.170 138.236  1.00 42.25           C  
ATOM   2584  CG  GLN A 582     224.721 223.888 139.401  1.00 42.25           C  
ATOM   2585  CD  GLN A 582     225.419 222.559 139.318  1.00 42.25           C  
ATOM   2586  OE1 GLN A 582     226.577 222.475 138.929  1.00 42.25           O  
ATOM   2587  NE2 GLN A 582     224.740 221.516 139.753  1.00 42.25           N  
ATOM   2588  H   GLN A 582     226.092 226.061 137.035  1.00 42.25           H  
ATOM   2589  HA  GLN A 582     225.315 223.911 136.748  1.00 42.25           H  
ATOM   2590 1HB  GLN A 582     223.095 224.940 138.549  1.00 42.25           H  
ATOM   2591 2HB  GLN A 582     223.229 223.263 138.037  1.00 42.25           H  
ATOM   2592 1HG  GLN A 582     225.490 224.660 139.439  1.00 42.25           H  
ATOM   2593 2HG  GLN A 582     224.138 223.895 140.322  1.00 42.25           H  
ATOM   2594 1HE2 GLN A 582     225.151 220.603 139.724  1.00 42.25           H  
ATOM   2595 2HE2 GLN A 582     223.815 221.635 140.112  1.00 42.25           H  
ATOM   2596  N   GLN A 583     223.418 225.545 134.958  1.00 42.25           N  
ATOM   2597  CA  GLN A 583     222.441 225.495 133.879  1.00 42.25           C  
ATOM   2598  C   GLN A 583     222.997 224.831 132.631  1.00 42.25           C  
ATOM   2599  O   GLN A 583     222.390 223.903 132.096  1.00 42.25           O  
ATOM   2600  CB  GLN A 583     221.945 226.897 133.540  1.00 42.25           C  
ATOM   2601  CG  GLN A 583     221.094 227.528 134.612  1.00 42.25           C  
ATOM   2602  CD  GLN A 583     219.819 226.769 134.865  1.00 42.25           C  
ATOM   2603  OE1 GLN A 583     219.645 226.159 135.912  1.00 42.25           O  
ATOM   2604  NE2 GLN A 583     218.917 226.800 133.905  1.00 42.25           N  
ATOM   2605  H   GLN A 583     223.988 226.371 135.068  1.00 42.25           H  
ATOM   2606  HA  GLN A 583     221.593 224.896 134.209  1.00 42.25           H  
ATOM   2607 1HB  GLN A 583     222.799 227.551 133.360  1.00 42.25           H  
ATOM   2608 2HB  GLN A 583     221.359 226.863 132.622  1.00 42.25           H  
ATOM   2609 1HG  GLN A 583     221.662 227.556 135.542  1.00 42.25           H  
ATOM   2610 2HG  GLN A 583     220.831 228.539 134.304  1.00 42.25           H  
ATOM   2611 1HE2 GLN A 583     218.050 226.313 134.017  1.00 42.25           H  
ATOM   2612 2HE2 GLN A 583     219.099 227.309 133.064  1.00 42.25           H  
ATOM   2613  N   GLY A 584     224.136 225.291 132.148  1.00 42.25           N  
ATOM   2614  CA  GLY A 584     224.699 224.688 130.961  1.00 42.25           C  
ATOM   2615  C   GLY A 584     224.039 225.194 129.699  1.00 42.25           C  
ATOM   2616  O   GLY A 584     222.824 225.403 129.665  1.00 42.25           O  
ATOM   2617  H   GLY A 584     224.625 226.056 132.590  1.00 42.25           H  
ATOM   2618 1HA  GLY A 584     225.768 224.899 130.917  1.00 42.25           H  
ATOM   2619 2HA  GLY A 584     224.588 223.605 131.015  1.00 42.25           H  
ATOM   2620  N   CYS A 585     224.831 225.369 128.649  1.00 42.25           N  
ATOM   2621  CA  CYS A 585     224.414 226.036 127.431  1.00 42.25           C  
ATOM   2622  C   CYS A 585     224.171 225.020 126.319  1.00 42.25           C  
ATOM   2623  O   CYS A 585     224.180 223.803 126.536  1.00 42.25           O  
ATOM   2624  CB  CYS A 585     225.469 227.061 127.025  1.00 42.25           C  
ATOM   2625  SG  CYS A 585     225.484 228.528 128.051  1.00 42.25           S  
ATOM   2626  H   CYS A 585     225.774 225.012 128.716  1.00 42.25           H  
ATOM   2627  HA  CYS A 585     223.473 226.551 127.624  1.00 42.25           H  
ATOM   2628 1HB  CYS A 585     226.458 226.604 127.071  1.00 42.25           H  
ATOM   2629 2HB  CYS A 585     225.299 227.370 125.994  1.00 42.25           H  
ATOM   2630  HG  CYS A 585     226.480 229.134 127.412  1.00 42.25           H  
ATOM   2631  N   ASP A 586     223.928 225.535 125.116  1.00 42.25           N  
ATOM   2632  CA  ASP A 586     223.789 224.683 123.945  1.00 42.25           C  
ATOM   2633  C   ASP A 586     225.132 224.182 123.428  1.00 42.25           C  
ATOM   2634  O   ASP A 586     225.211 223.066 122.904  1.00 42.25           O  
ATOM   2635  CB  ASP A 586     223.045 225.442 122.851  1.00 42.25           C  
ATOM   2636  CG  ASP A 586     223.712 226.744 122.506  1.00 42.25           C  
ATOM   2637  OD1 ASP A 586     224.708 227.084 123.171  1.00 42.25           O  
ATOM   2638  OD2 ASP A 586     223.244 227.432 121.579  1.00 42.25           O  
ATOM   2639  H   ASP A 586     223.838 226.536 125.010  1.00 42.25           H  
ATOM   2640  HA  ASP A 586     223.212 223.802 124.225  1.00 42.25           H  
ATOM   2641 1HB  ASP A 586     222.988 224.825 121.954  1.00 42.25           H  
ATOM   2642 2HB  ASP A 586     222.024 225.642 123.177  1.00 42.25           H  
ATOM   2643  N   ILE A 587     226.183 224.976 123.567  1.00 42.25           N  
ATOM   2644  CA  ILE A 587     227.497 224.614 123.061  1.00 42.25           C  
ATOM   2645  C   ILE A 587     228.277 223.879 124.141  1.00 42.25           C  
ATOM   2646  O   ILE A 587     228.004 224.000 125.334  1.00 42.25           O  
ATOM   2647  CB  ILE A 587     228.257 225.857 122.582  1.00 42.25           C  
ATOM   2648  CG1 ILE A 587     228.270 226.903 123.690  1.00 42.25           C  
ATOM   2649  CG2 ILE A 587     227.631 226.412 121.329  1.00 42.25           C  
ATOM   2650  CD1 ILE A 587     229.180 228.037 123.420  1.00 42.25           C  
ATOM   2651  H   ILE A 587     226.065 225.861 124.040  1.00 42.25           H  
ATOM   2652  HA  ILE A 587     227.368 223.941 122.215  1.00 42.25           H  
ATOM   2653  HB  ILE A 587     229.293 225.592 122.371  1.00 42.25           H  
ATOM   2654 1HG1 ILE A 587     227.264 227.296 123.832  1.00 42.25           H  
ATOM   2655 2HG1 ILE A 587     228.573 226.437 124.628  1.00 42.25           H  
ATOM   2656 1HG2 ILE A 587     228.185 227.294 121.006  1.00 42.25           H  
ATOM   2657 2HG2 ILE A 587     227.660 225.658 120.544  1.00 42.25           H  
ATOM   2658 3HG2 ILE A 587     226.596 226.688 121.531  1.00 42.25           H  
ATOM   2659 1HD1 ILE A 587     229.139 228.743 124.250  1.00 42.25           H  
ATOM   2660 2HD1 ILE A 587     230.200 227.667 123.309  1.00 42.25           H  
ATOM   2661 3HD1 ILE A 587     228.874 228.539 122.503  1.00 42.25           H  
ATOM   2662  N   SER A 588     229.275 223.107 123.712  1.00 42.25           N  
ATOM   2663  CA  SER A 588     230.111 222.373 124.646  1.00 42.25           C  
ATOM   2664  C   SER A 588     231.447 222.106 123.984  1.00 42.25           C  
ATOM   2665  O   SER A 588     231.471 221.804 122.786  1.00 42.25           O  
ATOM   2666  CB  SER A 588     229.459 221.055 125.060  1.00 42.25           C  
ATOM   2667  OG  SER A 588     228.434 221.277 126.008  1.00 42.25           O  
ATOM   2668  H   SER A 588     229.457 223.028 122.722  1.00 42.25           H  
ATOM   2669  HA  SER A 588     230.248 222.982 125.541  1.00 42.25           H  
ATOM   2670 1HB  SER A 588     229.047 220.562 124.181  1.00 42.25           H  
ATOM   2671 2HB  SER A 588     230.214 220.394 125.483  1.00 42.25           H  
ATOM   2672  HG  SER A 588     227.667 221.564 125.506  1.00 42.25           H  
ATOM   2673  N   PRO A 589     232.557 222.197 124.708  1.00 42.25           N  
ATOM   2674  CA  PRO A 589     233.861 221.994 124.076  1.00 42.25           C  
ATOM   2675  C   PRO A 589     233.971 220.602 123.475  1.00 42.25           C  
ATOM   2676  O   PRO A 589     233.479 219.626 124.033  1.00 42.25           O  
ATOM   2677  CB  PRO A 589     234.848 222.199 125.228  1.00 42.25           C  
ATOM   2678  CG  PRO A 589     234.054 222.061 126.446  1.00 42.25           C  
ATOM   2679  CD  PRO A 589     232.685 222.515 126.133  1.00 42.25           C  
ATOM   2680  HA  PRO A 589     234.008 222.755 123.296  1.00 42.25           H  
ATOM   2681 1HB  PRO A 589     235.655 221.453 125.170  1.00 42.25           H  
ATOM   2682 2HB  PRO A 589     235.320 223.189 125.148  1.00 42.25           H  
ATOM   2683 1HG  PRO A 589     234.058 221.014 126.785  1.00 42.25           H  
ATOM   2684 2HG  PRO A 589     234.496 222.659 127.257  1.00 42.25           H  
ATOM   2685 1HD  PRO A 589     231.964 221.953 126.744  1.00 42.25           H  
ATOM   2686 2HD  PRO A 589     232.603 223.594 126.329  1.00 42.25           H  
ATOM   2687  N   ARG A 590     234.621 220.520 122.316  1.00 42.25           N  
ATOM   2688  CA  ARG A 590     234.671 219.286 121.545  1.00 42.25           C  
ATOM   2689  C   ARG A 590     236.101 218.824 121.292  1.00 42.25           C  
ATOM   2690  O   ARG A 590     236.342 218.014 120.395  1.00 42.25           O  
ATOM   2691  CB  ARG A 590     233.921 219.470 120.227  1.00 42.25           C  
ATOM   2692  CG  ARG A 590     233.457 218.187 119.561  1.00 42.25           C  
ATOM   2693  CD  ARG A 590     232.469 218.471 118.442  1.00 42.25           C  
ATOM   2694  NE  ARG A 590     231.680 219.673 118.699  1.00 42.25           N  
ATOM   2695  CZ  ARG A 590     231.771 220.794 117.992  1.00 42.25           C  
ATOM   2696  NH1 ARG A 590     232.619 220.874 116.976  1.00 42.25           N  
ATOM   2697  NH2 ARG A 590     231.015 221.836 118.303  1.00 42.25           N  
ATOM   2698  H   ARG A 590     235.093 221.341 121.963  1.00 42.25           H  
ATOM   2699  HA  ARG A 590     234.187 218.498 122.122  1.00 42.25           H  
ATOM   2700 1HB  ARG A 590     233.040 220.088 120.393  1.00 42.25           H  
ATOM   2701 2HB  ARG A 590     234.559 219.995 119.516  1.00 42.25           H  
ATOM   2702 1HG  ARG A 590     234.317 217.665 119.140  1.00 42.25           H  
ATOM   2703 2HG  ARG A 590     232.970 217.549 120.300  1.00 42.25           H  
ATOM   2704 1HD  ARG A 590     233.010 218.614 117.507  1.00 42.25           H  
ATOM   2705 2HD  ARG A 590     231.784 217.631 118.340  1.00 42.25           H  
ATOM   2706  HE  ARG A 590     231.022 219.648 119.466  1.00 42.25           H  
ATOM   2707 1HH1 ARG A 590     233.199 220.082 116.738  1.00 42.25           H  
ATOM   2708 2HH1 ARG A 590     232.687 221.728 116.440  1.00 42.25           H  
ATOM   2709 1HH2 ARG A 590     230.369 221.779 119.078  1.00 42.25           H  
ATOM   2710 2HH2 ARG A 590     231.084 222.688 117.766  1.00 42.25           H  
ATOM   2711  N   SER A 591     237.053 219.317 122.070  1.00 42.25           N  
ATOM   2712  CA  SER A 591     238.444 218.921 121.963  1.00 42.25           C  
ATOM   2713  C   SER A 591     238.938 218.530 123.342  1.00 42.25           C  
ATOM   2714  O   SER A 591     238.371 218.935 124.353  1.00 42.25           O  
ATOM   2715  CB  SER A 591     239.297 220.044 121.388  1.00 42.25           C  
ATOM   2716  OG  SER A 591     239.199 221.205 122.187  1.00 42.25           O  
ATOM   2717  H   SER A 591     236.789 220.000 122.766  1.00 42.25           H  
ATOM   2718  HA  SER A 591     238.509 218.064 121.291  1.00 42.25           H  
ATOM   2719 1HB  SER A 591     240.337 219.721 121.333  1.00 42.25           H  
ATOM   2720 2HB  SER A 591     238.970 220.267 120.373  1.00 42.25           H  
ATOM   2721  HG  SER A 591     239.758 221.864 121.767  1.00 42.25           H  
ATOM   2722  N   LEU A 592     240.002 217.732 123.382  1.00 42.25           N  
ATOM   2723  CA  LEU A 592     240.476 217.210 124.661  1.00 42.25           C  
ATOM   2724  C   LEU A 592     240.855 218.332 125.614  1.00 42.25           C  
ATOM   2725  O   LEU A 592     240.461 218.332 126.787  1.00 42.25           O  
ATOM   2726  CB  LEU A 592     241.666 216.286 124.442  1.00 42.25           C  
ATOM   2727  CG  LEU A 592     242.346 215.839 125.728  1.00 42.25           C  
ATOM   2728  CD1 LEU A 592     241.360 215.122 126.615  1.00 42.25           C  
ATOM   2729  CD2 LEU A 592     243.517 214.943 125.409  1.00 42.25           C  
ATOM   2730  H   LEU A 592     240.492 217.479 122.536  1.00 42.25           H  
ATOM   2731  HA  LEU A 592     239.670 216.640 125.122  1.00 42.25           H  
ATOM   2732 1HB  LEU A 592     241.326 215.402 123.904  1.00 42.25           H  
ATOM   2733 2HB  LEU A 592     242.399 216.803 123.823  1.00 42.25           H  
ATOM   2734  HG  LEU A 592     242.703 216.712 126.274  1.00 42.25           H  
ATOM   2735 1HD1 LEU A 592     241.858 214.807 127.532  1.00 42.25           H  
ATOM   2736 2HD1 LEU A 592     240.538 215.793 126.862  1.00 42.25           H  
ATOM   2737 3HD1 LEU A 592     240.972 214.247 126.095  1.00 42.25           H  
ATOM   2738 1HD2 LEU A 592     243.998 214.628 126.336  1.00 42.25           H  
ATOM   2739 2HD2 LEU A 592     243.167 214.064 124.867  1.00 42.25           H  
ATOM   2740 3HD2 LEU A 592     244.235 215.486 124.794  1.00 42.25           H  
ATOM   2741  N   SER A 593     241.605 219.308 125.124  1.00 42.25           N  
ATOM   2742  CA  SER A 593     242.123 220.361 125.978  1.00 42.25           C  
ATOM   2743  C   SER A 593     241.107 221.454 126.264  1.00 42.25           C  
ATOM   2744  O   SER A 593     241.422 222.390 126.999  1.00 42.25           O  
ATOM   2745  CB  SER A 593     243.374 220.952 125.346  1.00 42.25           C  
ATOM   2746  OG  SER A 593     243.195 221.125 123.955  1.00 42.25           O  
ATOM   2747  H   SER A 593     241.823 219.322 124.138  1.00 42.25           H  
ATOM   2748  HA  SER A 593     242.381 219.927 126.945  1.00 42.25           H  
ATOM   2749 1HB  SER A 593     243.599 221.911 125.812  1.00 42.25           H  
ATOM   2750 2HB  SER A 593     244.221 220.292 125.531  1.00 42.25           H  
ATOM   2751  HG  SER A 593     244.017 221.498 123.627  1.00 42.25           H  
ATOM   2752  N   GLY A 594     239.915 221.379 125.698  1.00 42.25           N  
ATOM   2753  CA  GLY A 594     238.839 222.231 126.147  1.00 42.25           C  
ATOM   2754  C   GLY A 594     237.960 221.451 127.094  1.00 42.25           C  
ATOM   2755  O   GLY A 594     237.358 222.007 128.015  1.00 42.25           O  
ATOM   2756  H   GLY A 594     239.745 220.725 124.947  1.00 42.25           H  
ATOM   2757 1HA  GLY A 594     239.253 223.112 126.638  1.00 42.25           H  
ATOM   2758 2HA  GLY A 594     238.269 222.580 125.287  1.00 42.25           H  
ATOM   2759  N   ARG A 595     237.890 220.140 126.883  1.00 42.25           N  
ATOM   2760  CA  ARG A 595     237.092 219.309 127.768  1.00 42.25           C  
ATOM   2761  C   ARG A 595     237.726 219.190 129.143  1.00 42.25           C  
ATOM   2762  O   ARG A 595     237.010 219.040 130.133  1.00 42.25           O  
ATOM   2763  CB  ARG A 595     236.870 217.936 127.148  1.00 42.25           C  
ATOM   2764  CG  ARG A 595     235.868 217.967 126.012  1.00 42.25           C  
ATOM   2765  CD  ARG A 595     235.537 216.588 125.470  1.00 42.25           C  
ATOM   2766  NE  ARG A 595     234.150 216.511 125.025  1.00 42.25           N  
ATOM   2767  CZ  ARG A 595     233.739 215.815 123.976  1.00 42.25           C  
ATOM   2768  NH1 ARG A 595     234.605 215.132 123.254  1.00 42.25           N  
ATOM   2769  NH2 ARG A 595     232.461 215.807 123.647  1.00 42.25           N  
ATOM   2770  H   ARG A 595     238.384 219.708 126.115  1.00 42.25           H  
ATOM   2771  HA  ARG A 595     236.124 219.788 127.913  1.00 42.25           H  
ATOM   2772 1HB  ARG A 595     237.817 217.549 126.772  1.00 42.25           H  
ATOM   2773 2HB  ARG A 595     236.515 217.244 127.912  1.00 42.25           H  
ATOM   2774 1HG  ARG A 595     234.938 218.416 126.360  1.00 42.25           H  
ATOM   2775 2HG  ARG A 595     236.271 218.557 125.188  1.00 42.25           H  
ATOM   2776 1HD  ARG A 595     236.185 216.365 124.623  1.00 42.25           H  
ATOM   2777 2HD  ARG A 595     235.692 215.843 126.251  1.00 42.25           H  
ATOM   2778  HE  ARG A 595     233.458 217.023 125.555  1.00 42.25           H  
ATOM   2779 1HH1 ARG A 595     235.584 215.137 123.501  1.00 42.25           H  
ATOM   2780 2HH1 ARG A 595     234.288 214.602 122.455  1.00 42.25           H  
ATOM   2781 1HH2 ARG A 595     231.794 216.333 124.196  1.00 42.25           H  
ATOM   2782 2HH2 ARG A 595     232.149 215.277 122.847  1.00 42.25           H  
ATOM   2783  N   ILE A 596     239.053 219.284 129.240  1.00 42.25           N  
ATOM   2784  CA  ILE A 596     239.687 219.292 130.559  1.00 42.25           C  
ATOM   2785  C   ILE A 596     239.269 220.529 131.348  1.00 42.25           C  
ATOM   2786  O   ILE A 596     238.910 220.442 132.529  1.00 42.25           O  
ATOM   2787  CB  ILE A 596     241.212 219.208 130.426  1.00 42.25           C  
ATOM   2788  CG1 ILE A 596     241.625 217.811 129.999  1.00 42.25           C  
ATOM   2789  CG2 ILE A 596     241.848 219.525 131.730  1.00 42.25           C  
ATOM   2790  CD1 ILE A 596     243.018 217.744 129.474  1.00 42.25           C  
ATOM   2791  H   ILE A 596     239.633 219.350 128.415  1.00 42.25           H  
ATOM   2792  HA  ILE A 596     239.339 218.422 131.115  1.00 42.25           H  
ATOM   2793  HB  ILE A 596     241.552 219.922 129.677  1.00 42.25           H  
ATOM   2794 1HG1 ILE A 596     241.541 217.131 130.847  1.00 42.25           H  
ATOM   2795 2HG1 ILE A 596     240.947 217.451 129.225  1.00 42.25           H  
ATOM   2796 1HG2 ILE A 596     242.932 219.463 131.631  1.00 42.25           H  
ATOM   2797 2HG2 ILE A 596     241.569 220.532 132.036  1.00 42.25           H  
ATOM   2798 3HG2 ILE A 596     241.512 218.811 132.482  1.00 42.25           H  
ATOM   2799 1HD1 ILE A 596     243.250 216.718 129.186  1.00 42.25           H  
ATOM   2800 2HD1 ILE A 596     243.111 218.394 128.604  1.00 42.25           H  
ATOM   2801 3HD1 ILE A 596     243.714 218.069 130.246  1.00 42.25           H  
ATOM   2802  N   VAL A 597     239.314 221.700 130.708  1.00 42.25           N  
ATOM   2803  CA  VAL A 597     238.889 222.932 131.368  1.00 42.25           C  
ATOM   2804  C   VAL A 597     237.427 222.836 131.771  1.00 42.25           C  
ATOM   2805  O   VAL A 597     237.047 223.207 132.889  1.00 42.25           O  
ATOM   2806  CB  VAL A 597     239.127 224.141 130.451  1.00 42.25           C  
ATOM   2807  CG1 VAL A 597     238.335 225.313 130.933  1.00 42.25           C  
ATOM   2808  CG2 VAL A 597     240.576 224.483 130.389  1.00 42.25           C  
ATOM   2809  H   VAL A 597     239.646 221.741 129.755  1.00 42.25           H  
ATOM   2810  HA  VAL A 597     239.481 223.060 132.275  1.00 42.25           H  
ATOM   2811  HB  VAL A 597     238.776 223.899 129.448  1.00 42.25           H  
ATOM   2812 1HG1 VAL A 597     238.511 226.165 130.276  1.00 42.25           H  
ATOM   2813 2HG1 VAL A 597     237.275 225.062 130.927  1.00 42.25           H  
ATOM   2814 3HG1 VAL A 597     238.643 225.568 131.947  1.00 42.25           H  
ATOM   2815 1HG2 VAL A 597     240.720 225.341 129.733  1.00 42.25           H  
ATOM   2816 2HG2 VAL A 597     240.936 224.725 131.389  1.00 42.25           H  
ATOM   2817 3HG2 VAL A 597     241.135 223.631 129.999  1.00 42.25           H  
ATOM   2818  N   GLY A 598     236.585 222.340 130.867  1.00 42.25           N  
ATOM   2819  CA  GLY A 598     235.183 222.182 131.202  1.00 42.25           C  
ATOM   2820  C   GLY A 598     234.977 221.287 132.406  1.00 42.25           C  
ATOM   2821  O   GLY A 598     234.231 221.626 133.323  1.00 42.25           O  
ATOM   2822  H   GLY A 598     236.905 222.070 129.948  1.00 42.25           H  
ATOM   2823 1HA  GLY A 598     234.745 223.159 131.404  1.00 42.25           H  
ATOM   2824 2HA  GLY A 598     234.651 221.761 130.350  1.00 42.25           H  
ATOM   2825  N   GLY A 599     235.652 220.140 132.431  1.00 42.25           N  
ATOM   2826  CA  GLY A 599     235.454 219.209 133.528  1.00 42.25           C  
ATOM   2827  C   GLY A 599     235.901 219.772 134.860  1.00 42.25           C  
ATOM   2828  O   GLY A 599     235.225 219.602 135.877  1.00 42.25           O  
ATOM   2829  H   GLY A 599     236.304 219.903 131.697  1.00 42.25           H  
ATOM   2830 1HA  GLY A 599     234.399 218.942 133.593  1.00 42.25           H  
ATOM   2831 2HA  GLY A 599     236.006 218.290 133.330  1.00 42.25           H  
ATOM   2832  N   VAL A 600     237.038 220.465 134.873  1.00 42.25           N  
ATOM   2833  CA  VAL A 600     237.551 220.992 136.131  1.00 42.25           C  
ATOM   2834  C   VAL A 600     236.681 222.133 136.643  1.00 42.25           C  
ATOM   2835  O   VAL A 600     236.388 222.216 137.843  1.00 42.25           O  
ATOM   2836  CB  VAL A 600     239.011 221.419 135.965  1.00 42.25           C  
ATOM   2837  CG1 VAL A 600     239.463 222.060 137.202  1.00 42.25           C  
ATOM   2838  CG2 VAL A 600     239.861 220.218 135.690  1.00 42.25           C  
ATOM   2839  H   VAL A 600     237.555 220.633 134.022  1.00 42.25           H  
ATOM   2840  HA  VAL A 600     237.498 220.204 136.884  1.00 42.25           H  
ATOM   2841  HB  VAL A 600     239.084 222.116 135.131  1.00 42.25           H  
ATOM   2842 1HG1 VAL A 600     240.504 222.368 137.093  1.00 42.25           H  
ATOM   2843 2HG1 VAL A 600     238.846 222.934 137.405  1.00 42.25           H  
ATOM   2844 3HG1 VAL A 600     239.380 221.355 138.029  1.00 42.25           H  
ATOM   2845 1HG2 VAL A 600     240.900 220.526 135.572  1.00 42.25           H  
ATOM   2846 2HG2 VAL A 600     239.783 219.518 136.522  1.00 42.25           H  
ATOM   2847 3HG2 VAL A 600     239.521 219.733 134.775  1.00 42.25           H  
ATOM   2848  N   TRP A 601     236.246 223.029 135.755  1.00 42.25           N  
ATOM   2849  CA  TRP A 601     235.342 224.093 136.181  1.00 42.25           C  
ATOM   2850  C   TRP A 601     234.009 223.531 136.657  1.00 42.25           C  
ATOM   2851  O   TRP A 601     233.413 224.052 137.605  1.00 42.25           O  
ATOM   2852  CB  TRP A 601     235.152 225.085 135.041  1.00 42.25           C  
ATOM   2853  CG  TRP A 601     234.213 226.204 135.298  1.00 42.25           C  
ATOM   2854  CD1 TRP A 601     233.022 226.407 134.690  1.00 42.25           C  
ATOM   2855  CD2 TRP A 601     234.381 227.289 136.217  1.00 42.25           C  
ATOM   2856  NE1 TRP A 601     232.435 227.546 135.164  1.00 42.25           N  
ATOM   2857  CE2 TRP A 601     233.251 228.104 136.108  1.00 42.25           C  
ATOM   2858  CE3 TRP A 601     235.376 227.649 137.120  1.00 42.25           C  
ATOM   2859  CZ2 TRP A 601     233.086 229.249 136.863  1.00 42.25           C  
ATOM   2860  CZ3 TRP A 601     235.205 228.788 137.871  1.00 42.25           C  
ATOM   2861  CH2 TRP A 601     234.073 229.571 137.738  1.00 42.25           C  
ATOM   2862  H   TRP A 601     236.533 222.984 134.787  1.00 42.25           H  
ATOM   2863  HA  TRP A 601     235.790 224.607 137.031  1.00 42.25           H  
ATOM   2864 1HB  TRP A 601     236.113 225.530 134.782  1.00 42.25           H  
ATOM   2865 2HB  TRP A 601     234.787 224.559 134.159  1.00 42.25           H  
ATOM   2866  HD1 TRP A 601     232.592 225.756 133.931  1.00 42.25           H  
ATOM   2867  HE1 TRP A 601     231.545 227.916 134.866  1.00 42.25           H  
ATOM   2868  HE3 TRP A 601     236.272 227.038 137.231  1.00 42.25           H  
ATOM   2869  HZ2 TRP A 601     232.202 229.880 136.773  1.00 42.25           H  
ATOM   2870  HZ3 TRP A 601     235.990 229.059 138.577  1.00 42.25           H  
ATOM   2871  HH2 TRP A 601     233.974 230.467 138.351  1.00 42.25           H  
ATOM   2872  N   TRP A 602     233.536 222.452 136.031  1.00 42.25           N  
ATOM   2873  CA  TRP A 602     232.322 221.787 136.491  1.00 42.25           C  
ATOM   2874  C   TRP A 602     232.476 221.255 137.905  1.00 42.25           C  
ATOM   2875  O   TRP A 602     231.595 221.433 138.749  1.00 42.25           O  
ATOM   2876  CB  TRP A 602     231.981 220.635 135.563  1.00 42.25           C  
ATOM   2877  CG  TRP A 602     231.319 221.012 134.325  1.00 42.25           C  
ATOM   2878  CD1 TRP A 602     230.850 222.229 133.992  1.00 42.25           C  
ATOM   2879  CD2 TRP A 602     231.029 220.151 133.234  1.00 42.25           C  
ATOM   2880  NE1 TRP A 602     230.281 222.188 132.750  1.00 42.25           N  
ATOM   2881  CE2 TRP A 602     230.380 220.914 132.265  1.00 42.25           C  
ATOM   2882  CE3 TRP A 602     231.254 218.803 132.986  1.00 42.25           C  
ATOM   2883  CZ2 TRP A 602     229.961 220.381 131.067  1.00 42.25           C  
ATOM   2884  CZ3 TRP A 602     230.840 218.281 131.806  1.00 42.25           C  
ATOM   2885  CH2 TRP A 602     230.197 219.060 130.860  1.00 42.25           C  
ATOM   2886  H   TRP A 602     234.023 222.085 135.225  1.00 42.25           H  
ATOM   2887  HA  TRP A 602     231.506 222.508 136.474  1.00 42.25           H  
ATOM   2888 1HB  TRP A 602     232.893 220.100 135.296  1.00 42.25           H  
ATOM   2889 2HB  TRP A 602     231.330 219.931 136.081  1.00 42.25           H  
ATOM   2890  HD1 TRP A 602     230.915 223.115 134.621  1.00 42.25           H  
ATOM   2891  HE1 TRP A 602     229.858 222.969 132.271  1.00 42.25           H  
ATOM   2892  HE3 TRP A 602     231.756 218.178 133.725  1.00 42.25           H  
ATOM   2893  HZ2 TRP A 602     229.462 220.983 130.308  1.00 42.25           H  
ATOM   2894  HZ3 TRP A 602     231.029 217.223 131.622  1.00 42.25           H  
ATOM   2895  HH2 TRP A 602     229.873 218.598 129.927  1.00 42.25           H  
ATOM   2896  N   PHE A 603     233.576 220.555 138.172  1.00 42.25           N  
ATOM   2897  CA  PHE A 603     233.786 220.017 139.512  1.00 42.25           C  
ATOM   2898  C   PHE A 603     233.868 221.132 140.542  1.00 42.25           C  
ATOM   2899  O   PHE A 603     233.270 221.041 141.624  1.00 42.25           O  
ATOM   2900  CB  PHE A 603     235.054 219.178 139.534  1.00 42.25           C  
ATOM   2901  CG  PHE A 603     235.477 218.754 140.899  1.00 42.25           C  
ATOM   2902  CD1 PHE A 603     234.777 217.787 141.581  1.00 42.25           C  
ATOM   2903  CD2 PHE A 603     236.590 219.306 141.492  1.00 42.25           C  
ATOM   2904  CE1 PHE A 603     235.173 217.385 142.827  1.00 42.25           C  
ATOM   2905  CE2 PHE A 603     236.987 218.908 142.738  1.00 42.25           C  
ATOM   2906  CZ  PHE A 603     236.277 217.947 143.406  1.00 42.25           C  
ATOM   2907  H   PHE A 603     234.273 220.388 137.460  1.00 42.25           H  
ATOM   2908  HA  PHE A 603     232.936 219.383 139.768  1.00 42.25           H  
ATOM   2909 1HB  PHE A 603     234.908 218.282 138.932  1.00 42.25           H  
ATOM   2910 2HB  PHE A 603     235.872 219.742 139.087  1.00 42.25           H  
ATOM   2911  HD1 PHE A 603     233.898 217.339 141.117  1.00 42.25           H  
ATOM   2912  HD2 PHE A 603     237.155 220.072 140.959  1.00 42.25           H  
ATOM   2913  HE1 PHE A 603     234.609 216.617 143.356  1.00 42.25           H  
ATOM   2914  HE2 PHE A 603     237.867 219.355 143.201  1.00 42.25           H  
ATOM   2915  HZ  PHE A 603     236.593 217.632 144.400  1.00 42.25           H  
ATOM   2916  N   PHE A 604     234.592 222.202 140.218  1.00 42.25           N  
ATOM   2917  CA  PHE A 604     234.707 223.321 141.143  1.00 42.25           C  
ATOM   2918  C   PHE A 604     233.345 223.924 141.451  1.00 42.25           C  
ATOM   2919  O   PHE A 604     233.012 224.166 142.616  1.00 42.25           O  
ATOM   2920  CB  PHE A 604     235.647 224.370 140.564  1.00 42.25           C  
ATOM   2921  CG  PHE A 604     235.498 225.728 141.172  1.00 42.25           C  
ATOM   2922  CD1 PHE A 604     236.136 226.049 142.339  1.00 42.25           C  
ATOM   2923  CD2 PHE A 604     234.739 226.692 140.557  1.00 42.25           C  
ATOM   2924  CE1 PHE A 604     236.005 227.286 142.880  1.00 42.25           C  
ATOM   2925  CE2 PHE A 604     234.612 227.930 141.101  1.00 42.25           C  
ATOM   2926  CZ  PHE A 604     235.246 228.224 142.260  1.00 42.25           C  
ATOM   2927  H   PHE A 604     235.069 222.248 139.329  1.00 42.25           H  
ATOM   2928  HA  PHE A 604     235.121 222.952 142.083  1.00 42.25           H  
ATOM   2929 1HB  PHE A 604     236.679 224.050 140.704  1.00 42.25           H  
ATOM   2930 2HB  PHE A 604     235.475 224.460 139.492  1.00 42.25           H  
ATOM   2931  HD1 PHE A 604     236.754 225.298 142.832  1.00 42.25           H  
ATOM   2932  HD2 PHE A 604     234.229 226.452 139.623  1.00 42.25           H  
ATOM   2933  HE1 PHE A 604     236.511 227.527 143.815  1.00 42.25           H  
ATOM   2934  HE2 PHE A 604     234.002 228.686 140.608  1.00 42.25           H  
ATOM   2935  HZ  PHE A 604     235.144 229.217 142.694  1.00 42.25           H  
ATOM   2936  N   THR A 605     232.533 224.171 140.424  1.00 42.25           N  
ATOM   2937  CA  THR A 605     231.239 224.781 140.695  1.00 42.25           C  
ATOM   2938  C   THR A 605     230.318 223.836 141.447  1.00 42.25           C  
ATOM   2939  O   THR A 605     229.510 224.289 142.263  1.00 42.25           O  
ATOM   2940  CB  THR A 605     230.575 225.255 139.411  1.00 42.25           C  
ATOM   2941  OG1 THR A 605     229.319 225.850 139.732  1.00 42.25           O  
ATOM   2942  CG2 THR A 605     230.316 224.124 138.497  1.00 42.25           C  
ATOM   2943  H   THR A 605     232.784 223.951 139.471  1.00 42.25           H  
ATOM   2944  HA  THR A 605     231.393 225.646 141.341  1.00 42.25           H  
ATOM   2945  HB  THR A 605     231.225 225.972 138.909  1.00 42.25           H  
ATOM   2946  HG1 THR A 605     228.894 226.152 138.926  1.00 42.25           H  
ATOM   2947 1HG2 THR A 605     229.842 224.492 137.588  1.00 42.25           H  
ATOM   2948 2HG2 THR A 605     231.258 223.637 138.244  1.00 42.25           H  
ATOM   2949 3HG2 THR A 605     229.658 223.406 138.984  1.00 42.25           H  
ATOM   2950  N   LEU A 606     230.431 222.530 141.216  1.00 42.25           N  
ATOM   2951  CA  LEU A 606     229.629 221.589 141.988  1.00 42.25           C  
ATOM   2952  C   LEU A 606     229.965 221.685 143.465  1.00 42.25           C  
ATOM   2953  O   LEU A 606     229.072 221.777 144.316  1.00 42.25           O  
ATOM   2954  CB  LEU A 606     229.856 220.170 141.487  1.00 42.25           C  
ATOM   2955  CG  LEU A 606     229.239 219.106 142.377  1.00 42.25           C  
ATOM   2956  CD1 LEU A 606     227.754 219.284 142.380  1.00 42.25           C  
ATOM   2957  CD2 LEU A 606     229.609 217.731 141.896  1.00 42.25           C  
ATOM   2958  H   LEU A 606     231.065 222.176 140.513  1.00 42.25           H  
ATOM   2959  HA  LEU A 606     228.578 221.842 141.858  1.00 42.25           H  
ATOM   2960 1HB  LEU A 606     229.432 220.082 140.489  1.00 42.25           H  
ATOM   2961 2HB  LEU A 606     230.930 219.992 141.420  1.00 42.25           H  
ATOM   2962  HG  LEU A 606     229.601 219.231 143.398  1.00 42.25           H  
ATOM   2963 1HD1 LEU A 606     227.298 218.525 143.016  1.00 42.25           H  
ATOM   2964 2HD1 LEU A 606     227.507 220.274 142.763  1.00 42.25           H  
ATOM   2965 3HD1 LEU A 606     227.374 219.182 141.364  1.00 42.25           H  
ATOM   2966 1HD2 LEU A 606     229.158 216.983 142.549  1.00 42.25           H  
ATOM   2967 2HD2 LEU A 606     229.246 217.591 140.878  1.00 42.25           H  
ATOM   2968 3HD2 LEU A 606     230.694 217.619 141.913  1.00 42.25           H  
ATOM   2969  N   ILE A 607     231.257 221.691 143.788  1.00 42.25           N  
ATOM   2970  CA  ILE A 607     231.652 221.772 145.190  1.00 42.25           C  
ATOM   2971  C   ILE A 607     231.197 223.087 145.803  1.00 42.25           C  
ATOM   2972  O   ILE A 607     230.693 223.116 146.928  1.00 42.25           O  
ATOM   2973  CB  ILE A 607     233.166 221.580 145.338  1.00 42.25           C  
ATOM   2974  CG1 ILE A 607     233.516 220.121 145.129  1.00 42.25           C  
ATOM   2975  CG2 ILE A 607     233.604 222.017 146.694  1.00 42.25           C  
ATOM   2976  CD1 ILE A 607     232.747 219.223 146.007  1.00 42.25           C  
ATOM   2977  H   ILE A 607     231.973 221.640 143.077  1.00 42.25           H  
ATOM   2978  HA  ILE A 607     231.147 220.977 145.738  1.00 42.25           H  
ATOM   2979  HB  ILE A 607     233.684 222.174 144.585  1.00 42.25           H  
ATOM   2980 1HG1 ILE A 607     233.328 219.847 144.092  1.00 42.25           H  
ATOM   2981 2HG1 ILE A 607     234.580 219.971 145.318  1.00 42.25           H  
ATOM   2982 1HG2 ILE A 607     234.681 221.877 146.791  1.00 42.25           H  
ATOM   2983 2HG2 ILE A 607     233.362 223.069 146.833  1.00 42.25           H  
ATOM   2984 3HG2 ILE A 607     233.091 221.423 147.451  1.00 42.25           H  
ATOM   2985 1HD1 ILE A 607     233.038 218.190 145.816  1.00 42.25           H  
ATOM   2986 2HD1 ILE A 607     232.952 219.470 147.049  1.00 42.25           H  
ATOM   2987 3HD1 ILE A 607     231.684 219.342 145.807  1.00 42.25           H  
ATOM   2988  N   ILE A 608     231.356 224.193 145.080  1.00 42.25           N  
ATOM   2989  CA  ILE A 608     231.015 225.486 145.667  1.00 42.25           C  
ATOM   2990  C   ILE A 608     229.519 225.600 145.919  1.00 42.25           C  
ATOM   2991  O   ILE A 608     229.095 226.103 146.962  1.00 42.25           O  
ATOM   2992  CB  ILE A 608     231.531 226.633 144.792  1.00 42.25           C  
ATOM   2993  CG1 ILE A 608     233.042 226.702 144.903  1.00 42.25           C  
ATOM   2994  CG2 ILE A 608     230.928 227.930 145.226  1.00 42.25           C  
ATOM   2995  CD1 ILE A 608     233.501 227.213 146.210  1.00 42.25           C  
ATOM   2996  H   ILE A 608     231.708 224.159 144.134  1.00 42.25           H  
ATOM   2997  HA  ILE A 608     231.489 225.557 146.645  1.00 42.25           H  
ATOM   2998  HB  ILE A 608     231.263 226.447 143.753  1.00 42.25           H  
ATOM   2999 1HG1 ILE A 608     233.464 225.709 144.748  1.00 42.25           H  
ATOM   3000 2HG1 ILE A 608     233.436 227.349 144.119  1.00 42.25           H  
ATOM   3001 1HG2 ILE A 608     231.305 228.735 144.596  1.00 42.25           H  
ATOM   3002 2HG2 ILE A 608     229.844 227.875 145.136  1.00 42.25           H  
ATOM   3003 3HG2 ILE A 608     231.196 228.126 146.264  1.00 42.25           H  
ATOM   3004 1HD1 ILE A 608     234.591 227.239 146.228  1.00 42.25           H  
ATOM   3005 2HD1 ILE A 608     233.111 228.219 146.365  1.00 42.25           H  
ATOM   3006 3HD1 ILE A 608     233.142 226.558 147.003  1.00 42.25           H  
ATOM   3007  N   ILE A 609     228.690 225.145 144.983  1.00 42.25           N  
ATOM   3008  CA  ILE A 609     227.250 225.272 145.175  1.00 42.25           C  
ATOM   3009  C   ILE A 609     226.758 224.338 146.272  1.00 42.25           C  
ATOM   3010  O   ILE A 609     225.919 224.718 147.104  1.00 42.25           O  
ATOM   3011  CB  ILE A 609     226.529 225.027 143.849  1.00 42.25           C  
ATOM   3012  CG1 ILE A 609     226.792 226.208 142.930  1.00 42.25           C  
ATOM   3013  CG2 ILE A 609     225.067 224.831 144.090  1.00 42.25           C  
ATOM   3014  CD1 ILE A 609     226.384 225.986 141.541  1.00 42.25           C  
ATOM   3015  H   ILE A 609     229.038 224.712 144.139  1.00 42.25           H  
ATOM   3016  HA  ILE A 609     227.035 226.284 145.514  1.00 42.25           H  
ATOM   3017  HB  ILE A 609     226.936 224.135 143.373  1.00 42.25           H  
ATOM   3018 1HG1 ILE A 609     226.263 227.084 143.303  1.00 42.25           H  
ATOM   3019 2HG1 ILE A 609     227.857 226.443 142.936  1.00 42.25           H  
ATOM   3020 1HG2 ILE A 609     224.562 224.658 143.140  1.00 42.25           H  
ATOM   3021 2HG2 ILE A 609     224.918 223.971 144.742  1.00 42.25           H  
ATOM   3022 3HG2 ILE A 609     224.654 225.721 144.564  1.00 42.25           H  
ATOM   3023 1HD1 ILE A 609     226.606 226.875 140.950  1.00 42.25           H  
ATOM   3024 2HD1 ILE A 609     226.930 225.134 141.133  1.00 42.25           H  
ATOM   3025 3HD1 ILE A 609     225.315 225.784 141.504  1.00 42.25           H  
ATOM   3026  N   SER A 610     227.268 223.106 146.304  1.00 42.25           N  
ATOM   3027  CA  SER A 610     226.918 222.209 147.395  1.00 42.25           C  
ATOM   3028  C   SER A 610     227.324 222.798 148.733  1.00 42.25           C  
ATOM   3029  O   SER A 610     226.580 222.710 149.715  1.00 42.25           O  
ATOM   3030  CB  SER A 610     227.588 220.863 147.183  1.00 42.25           C  
ATOM   3031  OG  SER A 610     227.335 220.024 148.279  1.00 42.25           O  
ATOM   3032  H   SER A 610     227.896 222.781 145.582  1.00 42.25           H  
ATOM   3033  HA  SER A 610     225.836 222.072 147.397  1.00 42.25           H  
ATOM   3034 1HB  SER A 610     227.211 220.409 146.267  1.00 42.25           H  
ATOM   3035 2HB  SER A 610     228.661 221.006 147.059  1.00 42.25           H  
ATOM   3036  HG  SER A 610     226.452 219.673 148.145  1.00 42.25           H  
ATOM   3037  N   SER A 611     228.495 223.425 148.784  1.00 42.25           N  
ATOM   3038  CA  SER A 611     228.967 224.042 150.013  1.00 42.25           C  
ATOM   3039  C   SER A 611     228.091 225.210 150.439  1.00 42.25           C  
ATOM   3040  O   SER A 611     227.794 225.369 151.627  1.00 42.25           O  
ATOM   3041  CB  SER A 611     230.401 224.498 149.823  1.00 42.25           C  
ATOM   3042  OG  SER A 611     230.824 225.181 150.969  1.00 42.25           O  
ATOM   3043  H   SER A 611     229.071 223.476 147.956  1.00 42.25           H  
ATOM   3044  HA  SER A 611     228.929 223.298 150.811  1.00 42.25           H  
ATOM   3045 1HB  SER A 611     231.037 223.632 149.638  1.00 42.25           H  
ATOM   3046 2HB  SER A 611     230.465 225.143 148.948  1.00 42.25           H  
ATOM   3047  HG  SER A 611     231.731 225.446 150.799  1.00 42.25           H  
ATOM   3048  N   TYR A 612     227.685 226.051 149.491  1.00 42.25           N  
ATOM   3049  CA  TYR A 612     226.812 227.167 149.829  1.00 42.25           C  
ATOM   3050  C   TYR A 612     225.515 226.673 150.438  1.00 42.25           C  
ATOM   3051  O   TYR A 612     225.086 227.162 151.486  1.00 42.25           O  
ATOM   3052  CB  TYR A 612     226.511 228.007 148.596  1.00 42.25           C  
ATOM   3053  CG  TYR A 612     225.488 229.080 148.843  1.00 42.25           C  
ATOM   3054  CD1 TYR A 612     225.847 230.286 149.398  1.00 42.25           C  
ATOM   3055  CD2 TYR A 612     224.163 228.883 148.537  1.00 42.25           C  
ATOM   3056  CE1 TYR A 612     224.921 231.268 149.627  1.00 42.25           C  
ATOM   3057  CE2 TYR A 612     223.231 229.858 148.770  1.00 42.25           C  
ATOM   3058  CZ  TYR A 612     223.617 231.045 149.316  1.00 42.25           C  
ATOM   3059  OH  TYR A 612     222.691 232.022 149.549  1.00 42.25           O  
ATOM   3060  H   TYR A 612     227.976 225.926 148.532  1.00 42.25           H  
ATOM   3061  HA  TYR A 612     227.321 227.795 150.561  1.00 42.25           H  
ATOM   3062 1HB  TYR A 612     227.430 228.479 148.244  1.00 42.25           H  
ATOM   3063 2HB  TYR A 612     226.149 227.362 147.796  1.00 42.25           H  
ATOM   3064  HD1 TYR A 612     226.887 230.475 149.665  1.00 42.25           H  
ATOM   3065  HD2 TYR A 612     223.839 227.937 148.102  1.00 42.25           H  
ATOM   3066  HE1 TYR A 612     225.230 232.215 150.068  1.00 42.25           H  
ATOM   3067  HE2 TYR A 612     222.185 229.682 148.520  1.00 42.25           H  
ATOM   3068  HH  TYR A 612     223.125 232.787 149.933  1.00 42.25           H  
ATOM   3069  N   THR A 613     224.871 225.698 149.793  1.00 42.25           N  
ATOM   3070  CA  THR A 613     223.607 225.198 150.329  1.00 42.25           C  
ATOM   3071  C   THR A 613     223.790 224.565 151.700  1.00 42.25           C  
ATOM   3072  O   THR A 613     222.987 224.801 152.608  1.00 42.25           O  
ATOM   3073  CB  THR A 613     222.971 224.200 149.374  1.00 42.25           C  
ATOM   3074  OG1 THR A 613     222.515 224.882 148.206  1.00 42.25           O  
ATOM   3075  CG2 THR A 613     221.808 223.535 150.029  1.00 42.25           C  
ATOM   3076  H   THR A 613     225.238 225.297 148.942  1.00 42.25           H  
ATOM   3077  HA  THR A 613     222.926 226.040 150.452  1.00 42.25           H  
ATOM   3078  HB  THR A 613     223.707 223.447 149.092  1.00 42.25           H  
ATOM   3079  HG1 THR A 613     223.257 225.036 147.616  1.00 42.25           H  
ATOM   3080 1HG2 THR A 613     221.360 222.822 149.337  1.00 42.25           H  
ATOM   3081 2HG2 THR A 613     222.145 223.011 150.923  1.00 42.25           H  
ATOM   3082 3HG2 THR A 613     221.069 224.285 150.306  1.00 42.25           H  
ATOM   3083  N   ALA A 614     224.844 223.767 151.879  1.00 42.25           N  
ATOM   3084  CA  ALA A 614     225.055 223.124 153.170  1.00 42.25           C  
ATOM   3085  C   ALA A 614     225.271 224.145 154.275  1.00 42.25           C  
ATOM   3086  O   ALA A 614     224.677 224.036 155.353  1.00 42.25           O  
ATOM   3087  CB  ALA A 614     226.238 222.172 153.093  1.00 42.25           C  
ATOM   3088  H   ALA A 614     225.503 223.599 151.132  1.00 42.25           H  
ATOM   3089  HA  ALA A 614     224.158 222.556 153.416  1.00 42.25           H  
ATOM   3090 1HB  ALA A 614     226.387 221.697 154.063  1.00 42.25           H  
ATOM   3091 2HB  ALA A 614     226.042 221.407 152.341  1.00 42.25           H  
ATOM   3092 3HB  ALA A 614     227.134 222.727 152.820  1.00 42.25           H  
ATOM   3093  N   ASN A 615     226.102 225.158 154.032  1.00 42.25           N  
ATOM   3094  CA  ASN A 615     226.349 226.126 155.093  1.00 42.25           C  
ATOM   3095  C   ASN A 615     225.137 227.004 155.351  1.00 42.25           C  
ATOM   3096  O   ASN A 615     224.918 227.425 156.490  1.00 42.25           O  
ATOM   3097  CB  ASN A 615     227.557 226.990 154.775  1.00 42.25           C  
ATOM   3098  CG  ASN A 615     228.125 227.648 156.003  1.00 42.25           C  
ATOM   3099  OD1 ASN A 615     227.822 227.256 157.121  1.00 42.25           O  
ATOM   3100  ND2 ASN A 615     228.964 228.645 155.804  1.00 42.25           N  
ATOM   3101  H   ASN A 615     226.564 225.276 153.141  1.00 42.25           H  
ATOM   3102  HA  ASN A 615     226.550 225.582 156.018  1.00 42.25           H  
ATOM   3103 1HB  ASN A 615     228.331 226.377 154.310  1.00 42.25           H  
ATOM   3104 2HB  ASN A 615     227.275 227.760 154.058  1.00 42.25           H  
ATOM   3105 1HD2 ASN A 615     229.372 229.119 156.585  1.00 42.25           H  
ATOM   3106 2HD2 ASN A 615     229.193 228.927 154.873  1.00 42.25           H  
ATOM   3107  N   LEU A 616     224.343 227.303 154.326  1.00 42.25           N  
ATOM   3108  CA  LEU A 616     223.108 228.034 154.572  1.00 42.25           C  
ATOM   3109  C   LEU A 616     222.164 227.227 155.450  1.00 42.25           C  
ATOM   3110  O   LEU A 616     221.519 227.772 156.356  1.00 42.25           O  
ATOM   3111  CB  LEU A 616     222.435 228.380 153.255  1.00 42.25           C  
ATOM   3112  CG  LEU A 616     221.141 229.149 153.396  1.00 42.25           C  
ATOM   3113  CD1 LEU A 616     221.366 230.321 154.289  1.00 42.25           C  
ATOM   3114  CD2 LEU A 616     220.695 229.609 152.049  1.00 42.25           C  
ATOM   3115  H   LEU A 616     224.577 227.035 153.381  1.00 42.25           H  
ATOM   3116  HA  LEU A 616     223.352 228.958 155.096  1.00 42.25           H  
ATOM   3117 1HB  LEU A 616     223.125 228.975 152.659  1.00 42.25           H  
ATOM   3118 2HB  LEU A 616     222.228 227.455 152.717  1.00 42.25           H  
ATOM   3119  HG  LEU A 616     220.380 228.502 153.833  1.00 42.25           H  
ATOM   3120 1HD1 LEU A 616     220.437 230.881 154.396  1.00 42.25           H  
ATOM   3121 2HD1 LEU A 616     221.695 229.974 155.269  1.00 42.25           H  
ATOM   3122 3HD1 LEU A 616     222.131 230.966 153.857  1.00 42.25           H  
ATOM   3123 1HD2 LEU A 616     219.762 230.164 152.145  1.00 42.25           H  
ATOM   3124 2HD2 LEU A 616     221.458 230.255 151.614  1.00 42.25           H  
ATOM   3125 3HD2 LEU A 616     220.540 228.745 151.403  1.00 42.25           H  
ATOM   3126  N   ALA A 617     222.064 225.924 155.193  1.00 42.25           N  
ATOM   3127  CA  ALA A 617     221.244 225.082 156.052  1.00 42.25           C  
ATOM   3128  C   ALA A 617     221.776 225.081 157.472  1.00 42.25           C  
ATOM   3129  O   ALA A 617     220.999 225.068 158.430  1.00 42.25           O  
ATOM   3130  CB  ALA A 617     221.179 223.662 155.506  1.00 42.25           C  
ATOM   3131  H   ALA A 617     222.548 225.506 154.411  1.00 42.25           H  
ATOM   3132  HA  ALA A 617     220.237 225.497 156.071  1.00 42.25           H  
ATOM   3133 1HB  ALA A 617     220.562 223.048 156.162  1.00 42.25           H  
ATOM   3134 2HB  ALA A 617     220.745 223.676 154.507  1.00 42.25           H  
ATOM   3135 3HB  ALA A 617     222.184 223.244 155.458  1.00 42.25           H  
ATOM   3136  N   ALA A 618     223.097 225.092 157.634  1.00 42.25           N  
ATOM   3137  CA  ALA A 618     223.659 225.156 158.979  1.00 42.25           C  
ATOM   3138  C   ALA A 618     223.268 226.450 159.681  1.00 42.25           C  
ATOM   3139  O   ALA A 618     222.857 226.433 160.846  1.00 42.25           O  
ATOM   3140  CB  ALA A 618     225.173 225.012 158.928  1.00 42.25           C  
ATOM   3141  H   ALA A 618     223.722 225.057 156.841  1.00 42.25           H  
ATOM   3142  HA  ALA A 618     223.246 224.330 159.559  1.00 42.25           H  
ATOM   3143 1HB  ALA A 618     225.578 225.062 159.939  1.00 42.25           H  
ATOM   3144 2HB  ALA A 618     225.433 224.052 158.480  1.00 42.25           H  
ATOM   3145 3HB  ALA A 618     225.595 225.817 158.329  1.00 42.25           H  
ATOM   3146  N   PHE A 619     223.378 227.584 158.985  1.00 42.25           N  
ATOM   3147  CA  PHE A 619     222.940 228.850 159.570  1.00 42.25           C  
ATOM   3148  C   PHE A 619     221.503 228.769 160.047  1.00 42.25           C  
ATOM   3149  O   PHE A 619     221.196 229.104 161.196  1.00 42.25           O  
ATOM   3150  CB  PHE A 619     223.052 230.000 158.573  1.00 42.25           C  
ATOM   3151  CG  PHE A 619     224.403 230.618 158.492  1.00 42.25           C  
ATOM   3152  CD1 PHE A 619     224.576 231.810 157.833  1.00 42.25           C  
ATOM   3153  CD2 PHE A 619     225.493 230.020 159.066  1.00 42.25           C  
ATOM   3154  CE1 PHE A 619     225.802 232.395 157.757  1.00 42.25           C  
ATOM   3155  CE2 PHE A 619     226.728 230.605 158.985  1.00 42.25           C  
ATOM   3156  CZ  PHE A 619     226.880 231.794 158.330  1.00 42.25           C  
ATOM   3157  H   PHE A 619     223.763 227.580 158.051  1.00 42.25           H  
ATOM   3158  HA  PHE A 619     223.582 229.078 160.423  1.00 42.25           H  
ATOM   3159 1HB  PHE A 619     222.788 229.645 157.578  1.00 42.25           H  
ATOM   3160 2HB  PHE A 619     222.344 230.783 158.840  1.00 42.25           H  
ATOM   3161  HD1 PHE A 619     223.716 232.290 157.367  1.00 42.25           H  
ATOM   3162  HD2 PHE A 619     225.373 229.070 159.589  1.00 42.25           H  
ATOM   3163  HE1 PHE A 619     225.921 233.345 157.237  1.00 42.25           H  
ATOM   3164  HE2 PHE A 619     227.591 230.121 159.443  1.00 42.25           H  
ATOM   3165  HZ  PHE A 619     227.863 232.259 158.265  1.00 42.25           H  
ATOM   3166  N   LEU A 620     220.602 228.345 159.165  1.00 42.25           N  
ATOM   3167  CA  LEU A 620     219.185 228.382 159.506  1.00 42.25           C  
ATOM   3168  C   LEU A 620     218.866 227.421 160.643  1.00 42.25           C  
ATOM   3169  O   LEU A 620     218.137 227.768 161.579  1.00 42.25           O  
ATOM   3170  CB  LEU A 620     218.343 228.079 158.274  1.00 42.25           C  
ATOM   3171  CG  LEU A 620     218.464 229.133 157.176  1.00 42.25           C  
ATOM   3172  CD1 LEU A 620     217.347 228.995 156.180  1.00 42.25           C  
ATOM   3173  CD2 LEU A 620     218.458 230.519 157.763  1.00 42.25           C  
ATOM   3174  H   LEU A 620     220.882 227.996 158.259  1.00 42.25           H  
ATOM   3175  HA  LEU A 620     218.941 229.382 159.862  1.00 42.25           H  
ATOM   3176 1HB  LEU A 620     218.652 227.116 157.871  1.00 42.25           H  
ATOM   3177 2HB  LEU A 620     217.299 228.005 158.576  1.00 42.25           H  
ATOM   3178  HG  LEU A 620     219.398 228.986 156.632  1.00 42.25           H  
ATOM   3179 1HD1 LEU A 620     217.454 229.756 155.406  1.00 42.25           H  
ATOM   3180 2HD1 LEU A 620     217.387 228.006 155.723  1.00 42.25           H  
ATOM   3181 3HD1 LEU A 620     216.391 229.123 156.686  1.00 42.25           H  
ATOM   3182 1HD2 LEU A 620     218.546 231.254 156.962  1.00 42.25           H  
ATOM   3183 2HD2 LEU A 620     217.526 230.681 158.303  1.00 42.25           H  
ATOM   3184 3HD2 LEU A 620     219.299 230.627 158.449  1.00 42.25           H  
ATOM   3185  N   THR A 621     219.426 226.212 160.596  1.00 42.25           N  
ATOM   3186  CA  THR A 621     219.174 225.241 161.651  1.00 42.25           C  
ATOM   3187  C   THR A 621     219.647 225.751 162.998  1.00 42.25           C  
ATOM   3188  O   THR A 621     218.917 225.676 163.989  1.00 42.25           O  
ATOM   3189  CB  THR A 621     219.861 223.921 161.328  1.00 42.25           C  
ATOM   3190  OG1 THR A 621     219.234 223.324 160.191  1.00 42.25           O  
ATOM   3191  CG2 THR A 621     219.761 222.988 162.497  1.00 42.25           C  
ATOM   3192  H   THR A 621     220.031 225.958 159.828  1.00 42.25           H  
ATOM   3193  HA  THR A 621     218.100 225.070 161.714  1.00 42.25           H  
ATOM   3194  HB  THR A 621     220.911 224.103 161.100  1.00 42.25           H  
ATOM   3195  HG1 THR A 621     219.307 223.916 159.438  1.00 42.25           H  
ATOM   3196 1HG2 THR A 621     220.256 222.047 162.255  1.00 42.25           H  
ATOM   3197 2HG2 THR A 621     220.243 223.439 163.365  1.00 42.25           H  
ATOM   3198 3HG2 THR A 621     218.713 222.798 162.722  1.00 42.25           H  
ATOM   3199  N   VAL A 622     220.871 226.275 163.063  1.00 42.25           N  
ATOM   3200  CA  VAL A 622     221.382 226.733 164.349  1.00 42.25           C  
ATOM   3201  C   VAL A 622     220.575 227.912 164.863  1.00 42.25           C  
ATOM   3202  O   VAL A 622     220.224 227.968 166.045  1.00 42.25           O  
ATOM   3203  CB  VAL A 622     222.876 227.064 164.251  1.00 42.25           C  
ATOM   3204  CG1 VAL A 622     223.311 227.788 165.481  1.00 42.25           C  
ATOM   3205  CG2 VAL A 622     223.656 225.790 164.125  1.00 42.25           C  
ATOM   3206  H   VAL A 622     221.454 226.363 162.243  1.00 42.25           H  
ATOM   3207  HA  VAL A 622     221.251 225.933 165.078  1.00 42.25           H  
ATOM   3208  HB  VAL A 622     223.044 227.689 163.374  1.00 42.25           H  
ATOM   3209 1HG1 VAL A 622     224.374 228.022 165.409  1.00 42.25           H  
ATOM   3210 2HG1 VAL A 622     222.742 228.712 165.580  1.00 42.25           H  
ATOM   3211 3HG1 VAL A 622     223.138 227.159 166.354  1.00 42.25           H  
ATOM   3212 1HG2 VAL A 622     224.719 226.020 164.054  1.00 42.25           H  
ATOM   3213 2HG2 VAL A 622     223.477 225.165 165.000  1.00 42.25           H  
ATOM   3214 3HG2 VAL A 622     223.340 225.257 163.228  1.00 42.25           H  
ATOM   3215  N   GLU A 623     220.247 228.865 163.992  1.00 42.25           N  
ATOM   3216  CA  GLU A 623     219.461 230.006 164.446  1.00 42.25           C  
ATOM   3217  C   GLU A 623     218.095 229.567 164.949  1.00 42.25           C  
ATOM   3218  O   GLU A 623     217.511 230.214 165.823  1.00 42.25           O  
ATOM   3219  CB  GLU A 623     219.310 231.023 163.322  1.00 42.25           C  
ATOM   3220  CG  GLU A 623     220.423 232.041 163.268  1.00 42.25           C  
ATOM   3221  CD  GLU A 623     220.594 232.631 161.884  1.00 42.25           C  
ATOM   3222  OE1 GLU A 623     221.740 232.661 161.387  1.00 42.25           O  
ATOM   3223  OE2 GLU A 623     219.583 233.062 161.292  1.00 42.25           O  
ATOM   3224  H   GLU A 623     220.530 228.816 163.024  1.00 42.25           H  
ATOM   3225  HA  GLU A 623     219.985 230.478 165.278  1.00 42.25           H  
ATOM   3226 1HB  GLU A 623     219.277 230.504 162.364  1.00 42.25           H  
ATOM   3227 2HB  GLU A 623     218.367 231.556 163.438  1.00 42.25           H  
ATOM   3228 1HG  GLU A 623     220.204 232.842 163.974  1.00 42.25           H  
ATOM   3229 2HG  GLU A 623     221.352 231.565 163.579  1.00 42.25           H  
ATOM   3230  N   ARG A 624     217.560 228.478 164.397  1.00 42.25           N  
ATOM   3231  CA  ARG A 624     216.231 228.031 164.802  1.00 42.25           C  
ATOM   3232  C   ARG A 624     216.237 227.463 166.215  1.00 42.25           C  
ATOM   3233  O   ARG A 624     215.280 227.660 166.969  1.00 42.25           O  
ATOM   3234  CB  ARG A 624     215.702 227.012 163.797  1.00 42.25           C  
ATOM   3235  CG  ARG A 624     214.220 226.746 163.880  1.00 42.25           C  
ATOM   3236  CD  ARG A 624     213.718 226.282 162.529  1.00 42.25           C  
ATOM   3237  NE  ARG A 624     212.269 226.358 162.393  1.00 42.25           N  
ATOM   3238  CZ  ARG A 624     211.410 225.588 163.043  1.00 42.25           C  
ATOM   3239  NH1 ARG A 624     210.111 225.747 162.851  1.00 42.25           N  
ATOM   3240  NH2 ARG A 624     211.845 224.633 163.847  1.00 42.25           N  
ATOM   3241  H   ARG A 624     218.064 227.952 163.697  1.00 42.25           H  
ATOM   3242  HA  ARG A 624     215.565 228.894 164.816  1.00 42.25           H  
ATOM   3243 1HB  ARG A 624     215.919 227.353 162.786  1.00 42.25           H  
ATOM   3244 2HB  ARG A 624     216.216 226.061 163.939  1.00 42.25           H  
ATOM   3245 1HG  ARG A 624     214.031 225.973 164.625  1.00 42.25           H  
ATOM   3246 2HG  ARG A 624     213.702 227.661 164.167  1.00 42.25           H  
ATOM   3247 1HD  ARG A 624     214.153 226.903 161.746  1.00 42.25           H  
ATOM   3248 2HD  ARG A 624     214.008 225.244 162.371  1.00 42.25           H  
ATOM   3249  HE  ARG A 624     211.892 227.048 161.757  1.00 42.25           H  
ATOM   3250 1HH1 ARG A 624     209.778 226.454 162.211  1.00 42.25           H  
ATOM   3251 2HH1 ARG A 624     209.453 225.162 163.345  1.00 42.25           H  
ATOM   3252 1HH2 ARG A 624     212.838 224.487 163.968  1.00 42.25           H  
ATOM   3253 2HH2 ARG A 624     211.186 224.049 164.340  1.00 42.25           H  
ATOM   3254  N   MET A 625     217.294 226.743 166.592  1.00 42.25           N  
ATOM   3255  CA  MET A 625     217.422 226.235 167.960  1.00 42.25           C  
ATOM   3256  C   MET A 625     218.139 227.260 168.843  1.00 42.25           C  
ATOM   3257  O   MET A 625     219.230 227.047 169.371  1.00 42.25           O  
ATOM   3258  CB  MET A 625     218.122 224.879 167.977  1.00 42.25           C  
ATOM   3259  CG  MET A 625     219.565 224.861 167.505  1.00 42.25           C  
ATOM   3260  SD  MET A 625     220.271 223.209 167.472  1.00 42.25           S  
ATOM   3261  CE  MET A 625     219.446 222.517 166.056  1.00 42.25           C  
ATOM   3262  H   MET A 625     218.023 226.542 165.922  1.00 42.25           H  
ATOM   3263  HA  MET A 625     216.424 226.111 168.378  1.00 42.25           H  
ATOM   3264 1HB  MET A 625     218.117 224.479 168.990  1.00 42.25           H  
ATOM   3265 2HB  MET A 625     217.574 224.178 167.346  1.00 42.25           H  
ATOM   3266 1HG  MET A 625     219.625 225.278 166.500  1.00 42.25           H  
ATOM   3267 2HG  MET A 625     220.172 225.479 168.167  1.00 42.25           H  
ATOM   3268 1HE  MET A 625     219.781 221.490 165.905  1.00 42.25           H  
ATOM   3269 2HE  MET A 625     218.368 222.527 166.222  1.00 42.25           H  
ATOM   3270 3HE  MET A 625     219.683 223.109 165.171  1.00 42.25           H  
ATOM   3271  N   VAL A 626     217.473 228.393 169.032  1.00 42.25           N  
ATOM   3272  CA  VAL A 626     217.914 229.408 169.977  1.00 42.25           C  
ATOM   3273  C   VAL A 626     216.906 229.441 171.115  1.00 42.25           C  
ATOM   3274  O   VAL A 626     215.692 229.418 170.882  1.00 42.25           O  
ATOM   3275  CB  VAL A 626     218.078 230.790 169.315  1.00 42.25           C  
ATOM   3276  CG1 VAL A 626     216.735 231.430 168.997  1.00 42.25           C  
ATOM   3277  CG2 VAL A 626     218.898 231.694 170.199  1.00 42.25           C  
ATOM   3278  H   VAL A 626     216.631 228.551 168.498  1.00 42.25           H  
ATOM   3279  HA  VAL A 626     218.886 229.112 170.375  1.00 42.25           H  
ATOM   3280  HB  VAL A 626     218.583 230.666 168.356  1.00 42.25           H  
ATOM   3281 1HG1 VAL A 626     216.897 232.402 168.531  1.00 42.25           H  
ATOM   3282 2HG1 VAL A 626     216.180 230.789 168.313  1.00 42.25           H  
ATOM   3283 3HG1 VAL A 626     216.167 231.560 169.918  1.00 42.25           H  
ATOM   3284 1HG2 VAL A 626     219.009 232.667 169.721  1.00 42.25           H  
ATOM   3285 2HG2 VAL A 626     218.398 231.815 171.160  1.00 42.25           H  
ATOM   3286 3HG2 VAL A 626     219.883 231.254 170.356  1.00 42.25           H  
ATOM   3287  N   SER A 627     217.409 229.429 172.346  1.00 42.25           N  
ATOM   3288  CA  SER A 627     216.562 229.389 173.531  1.00 42.25           C  
ATOM   3289  C   SER A 627     217.022 230.495 174.467  1.00 42.25           C  
ATOM   3290  O   SER A 627     218.119 230.389 175.052  1.00 42.25           O  
ATOM   3291  CB  SER A 627     216.633 228.026 174.220  1.00 42.25           C  
ATOM   3292  OG  SER A 627     217.929 227.791 174.737  1.00 42.25           O  
ATOM   3293  H   SER A 627     218.413 229.448 172.459  1.00 42.25           H  
ATOM   3294  HA  SER A 627     215.530 229.563 173.225  1.00 42.25           H  
ATOM   3295 1HB  SER A 627     215.903 227.988 175.027  1.00 42.25           H  
ATOM   3296 2HB  SER A 627     216.374 227.244 173.507  1.00 42.25           H  
ATOM   3297  HG  SER A 627     218.095 228.496 175.367  1.00 42.25           H  
ATOM   3298  N   PRO A 628     216.246 231.555 174.644  1.00 42.25           N  
ATOM   3299  CA  PRO A 628     216.664 232.631 175.540  1.00 42.25           C  
ATOM   3300  C   PRO A 628     216.564 232.200 176.994  1.00 42.25           C  
ATOM   3301  O   PRO A 628     215.854 231.258 177.350  1.00 42.25           O  
ATOM   3302  CB  PRO A 628     215.675 233.756 175.226  1.00 42.25           C  
ATOM   3303  CG  PRO A 628     214.453 233.053 174.759  1.00 42.25           C  
ATOM   3304  CD  PRO A 628     214.885 231.761 174.120  1.00 42.25           C  
ATOM   3305  HA  PRO A 628     217.692 232.932 175.289  1.00 42.25           H  
ATOM   3306 1HB  PRO A 628     215.499 234.364 176.126  1.00 42.25           H  
ATOM   3307 2HB  PRO A 628     216.098 234.426 174.463  1.00 42.25           H  
ATOM   3308 1HG  PRO A 628     213.775 232.867 175.605  1.00 42.25           H  
ATOM   3309 2HG  PRO A 628     213.903 233.682 174.043  1.00 42.25           H  
ATOM   3310 1HD  PRO A 628     214.207 230.953 174.431  1.00 42.25           H  
ATOM   3311 2HD  PRO A 628     214.880 231.873 173.026  1.00 42.25           H  
ATOM   3312  N   ILE A 629     217.300 232.915 177.839  1.00 42.25           N  
ATOM   3313  CA  ILE A 629     217.297 232.645 179.273  1.00 42.25           C  
ATOM   3314  C   ILE A 629     215.928 233.027 179.821  1.00 42.25           C  
ATOM   3315  O   ILE A 629     215.598 234.210 179.926  1.00 42.25           O  
ATOM   3316  CB  ILE A 629     218.415 233.402 179.991  1.00 42.25           C  
ATOM   3317  CG1 ILE A 629     219.783 232.936 179.488  1.00 42.25           C  
ATOM   3318  CG2 ILE A 629     218.294 233.216 181.479  1.00 42.25           C  
ATOM   3319  CD1 ILE A 629     220.306 233.692 178.287  1.00 42.25           C  
ATOM   3320  H   ILE A 629     217.876 233.664 177.480  1.00 42.25           H  
ATOM   3321  HA  ILE A 629     217.460 231.579 179.424  1.00 42.25           H  
ATOM   3322  HB  ILE A 629     218.344 234.464 179.757  1.00 42.25           H  
ATOM   3323 1HG1 ILE A 629     220.517 233.033 180.288  1.00 42.25           H  
ATOM   3324 2HG1 ILE A 629     219.732 231.881 179.219  1.00 42.25           H  
ATOM   3325 1HG2 ILE A 629     219.096 233.759 181.980  1.00 42.25           H  
ATOM   3326 2HG2 ILE A 629     217.332 233.598 181.816  1.00 42.25           H  
ATOM   3327 3HG2 ILE A 629     218.368 232.156 181.720  1.00 42.25           H  
ATOM   3328 1HD1 ILE A 629     221.280 233.293 178.001  1.00 42.25           H  
ATOM   3329 2HD1 ILE A 629     219.610 233.580 177.455  1.00 42.25           H  
ATOM   3330 3HD1 ILE A 629     220.407 234.747 178.537  1.00 42.25           H  
ATOM   3331  N   GLU A 630     215.128 232.025 180.175  1.00 42.25           N  
ATOM   3332  CA  GLU A 630     213.738 232.263 180.534  1.00 42.25           C  
ATOM   3333  C   GLU A 630     213.469 232.111 182.025  1.00 42.25           C  
ATOM   3334  O   GLU A 630     212.627 232.828 182.563  1.00 42.25           O  
ATOM   3335  CB  GLU A 630     212.828 231.345 179.698  1.00 42.25           C  
ATOM   3336  CG  GLU A 630     211.335 231.288 180.060  1.00 42.25           C  
ATOM   3337  CD  GLU A 630     211.015 230.495 181.316  1.00 42.25           C  
ATOM   3338  OE1 GLU A 630     211.910 229.802 181.832  1.00 42.25           O  
ATOM   3339  OE2 GLU A 630     209.864 230.571 181.791  1.00 42.25           O  
ATOM   3340  H   GLU A 630     215.487 231.081 180.196  1.00 42.25           H  
ATOM   3341  HA  GLU A 630     213.497 233.303 180.313  1.00 42.25           H  
ATOM   3342 1HB  GLU A 630     212.872 231.645 178.651  1.00 42.25           H  
ATOM   3343 2HB  GLU A 630     213.191 230.319 179.760  1.00 42.25           H  
ATOM   3344 1HG  GLU A 630     210.968 232.304 180.203  1.00 42.25           H  
ATOM   3345 2HG  GLU A 630     210.787 230.847 179.229  1.00 42.25           H  
ATOM   3346  N   SER A 631     214.146 231.199 182.711  1.00 42.25           N  
ATOM   3347  CA  SER A 631     213.944 231.008 184.142  1.00 42.25           C  
ATOM   3348  C   SER A 631     215.246 231.248 184.892  1.00 42.25           C  
ATOM   3349  O   SER A 631     216.272 231.597 184.311  1.00 42.25           O  
ATOM   3350  CB  SER A 631     213.415 229.607 184.446  1.00 42.25           C  
ATOM   3351  OG  SER A 631     213.166 229.455 185.832  1.00 42.25           O  
ATOM   3352  H   SER A 631     214.820 230.622 182.228  1.00 42.25           H  
ATOM   3353  HA  SER A 631     213.207 231.734 184.487  1.00 42.25           H  
ATOM   3354 1HB  SER A 631     212.497 229.435 183.885  1.00 42.25           H  
ATOM   3355 2HB  SER A 631     214.142 228.865 184.118  1.00 42.25           H  
ATOM   3356  HG  SER A 631     212.840 228.559 185.946  1.00 42.25           H  
ATOM   3357  N   ALA A 632     215.192 231.052 186.209  1.00 42.25           N  
ATOM   3358  CA  ALA A 632     216.395 231.189 187.019  1.00 42.25           C  
ATOM   3359  C   ALA A 632     217.322 229.996 186.854  1.00 42.25           C  
ATOM   3360  O   ALA A 632     218.544 230.157 186.904  1.00 42.25           O  
ATOM   3361  CB  ALA A 632     216.026 231.365 188.488  1.00 42.25           C  
ATOM   3362  H   ALA A 632     214.322 230.808 186.659  1.00 42.25           H  
ATOM   3363  HA  ALA A 632     216.932 232.075 186.680  1.00 42.25           H  
ATOM   3364 1HB  ALA A 632     216.935 231.466 189.082  1.00 42.25           H  
ATOM   3365 2HB  ALA A 632     215.415 232.260 188.605  1.00 42.25           H  
ATOM   3366 3HB  ALA A 632     215.466 230.496 188.829  1.00 42.25           H  
ATOM   3367  N   GLU A 633     216.770 228.797 186.670  1.00 42.25           N  
ATOM   3368  CA  GLU A 633     217.616 227.621 186.504  1.00 42.25           C  
ATOM   3369  C   GLU A 633     218.472 227.733 185.251  1.00 42.25           C  
ATOM   3370  O   GLU A 633     219.670 227.420 185.275  1.00 42.25           O  
ATOM   3371  CB  GLU A 633     216.762 226.353 186.438  1.00 42.25           C  
ATOM   3372  CG  GLU A 633     216.099 225.973 187.754  1.00 42.25           C  
ATOM   3373  CD  GLU A 633     215.204 224.771 187.632  1.00 42.25           C  
ATOM   3374  OE1 GLU A 633     215.008 224.309 186.533  1.00 42.25           O  
ATOM   3375  OE2 GLU A 633     214.715 224.314 188.638  1.00 42.25           O  
ATOM   3376  H   GLU A 633     215.767 228.689 186.643  1.00 42.25           H  
ATOM   3377  HA  GLU A 633     218.289 227.555 187.360  1.00 42.25           H  
ATOM   3378 1HB  GLU A 633     215.977 226.482 185.692  1.00 42.25           H  
ATOM   3379 2HB  GLU A 633     217.381 225.514 186.120  1.00 42.25           H  
ATOM   3380 1HG  GLU A 633     216.873 225.762 188.491  1.00 42.25           H  
ATOM   3381 2HG  GLU A 633     215.515 226.819 188.112  1.00 42.25           H  
ATOM   3382  N   ASP A 634     217.874 228.187 184.147  1.00 42.25           N  
ATOM   3383  CA  ASP A 634     218.624 228.341 182.906  1.00 42.25           C  
ATOM   3384  C   ASP A 634     219.747 229.351 183.071  1.00 42.25           C  
ATOM   3385  O   ASP A 634     220.857 229.147 182.566  1.00 42.25           O  
ATOM   3386  CB  ASP A 634     217.700 228.779 181.767  1.00 42.25           C  
ATOM   3387  CG  ASP A 634     216.763 227.670 181.305  1.00 42.25           C  
ATOM   3388  OD1 ASP A 634     217.012 226.534 181.632  1.00 42.25           O  
ATOM   3389  OD2 ASP A 634     215.808 227.971 180.630  1.00 42.25           O  
ATOM   3390  H   ASP A 634     216.894 228.429 184.162  1.00 42.25           H  
ATOM   3391  HA  ASP A 634     219.075 227.381 182.653  1.00 42.25           H  
ATOM   3392 1HB  ASP A 634     217.100 229.629 182.092  1.00 42.25           H  
ATOM   3393 2HB  ASP A 634     218.299 229.106 180.917  1.00 42.25           H  
ATOM   3394  N   LEU A 635     219.480 230.448 183.776  1.00 42.25           N  
ATOM   3395  CA  LEU A 635     220.521 231.436 184.015  1.00 42.25           C  
ATOM   3396  C   LEU A 635     221.587 230.891 184.954  1.00 42.25           C  
ATOM   3397  O   LEU A 635     222.753 231.289 184.868  1.00 42.25           O  
ATOM   3398  CB  LEU A 635     219.900 232.710 184.580  1.00 42.25           C  
ATOM   3399  CG  LEU A 635     220.819 233.860 184.969  1.00 42.25           C  
ATOM   3400  CD1 LEU A 635     221.835 234.105 183.878  1.00 42.25           C  
ATOM   3401  CD2 LEU A 635     219.995 235.104 185.210  1.00 42.25           C  
ATOM   3402  H   LEU A 635     218.556 230.607 184.151  1.00 42.25           H  
ATOM   3403  HA  LEU A 635     221.004 231.667 183.066  1.00 42.25           H  
ATOM   3404 1HB  LEU A 635     219.206 233.113 183.845  1.00 42.25           H  
ATOM   3405 2HB  LEU A 635     219.339 232.454 185.478  1.00 42.25           H  
ATOM   3406  HG  LEU A 635     221.361 233.601 185.879  1.00 42.25           H  
ATOM   3407 1HD1 LEU A 635     222.488 234.929 184.167  1.00 42.25           H  
ATOM   3408 2HD1 LEU A 635     222.433 233.206 183.729  1.00 42.25           H  
ATOM   3409 3HD1 LEU A 635     221.321 234.357 182.952  1.00 42.25           H  
ATOM   3410 1HD2 LEU A 635     220.653 235.928 185.489  1.00 42.25           H  
ATOM   3411 2HD2 LEU A 635     219.454 235.364 184.300  1.00 42.25           H  
ATOM   3412 3HD2 LEU A 635     219.284 234.919 186.015  1.00 42.25           H  
ATOM   3413  N   ALA A 636     221.209 229.984 185.853  1.00 42.25           N  
ATOM   3414  CA  ALA A 636     222.184 229.403 186.767  1.00 42.25           C  
ATOM   3415  C   ALA A 636     223.138 228.470 186.038  1.00 42.25           C  
ATOM   3416  O   ALA A 636     224.357 228.552 186.225  1.00 42.25           O  
ATOM   3417  CB  ALA A 636     221.469 228.658 187.889  1.00 42.25           C  
ATOM   3418  H   ALA A 636     220.245 229.690 185.911  1.00 42.25           H  
ATOM   3419  HA  ALA A 636     222.772 230.215 187.196  1.00 42.25           H  
ATOM   3420 1HB  ALA A 636     222.206 228.227 188.567  1.00 42.25           H  
ATOM   3421 2HB  ALA A 636     220.833 229.352 188.438  1.00 42.25           H  
ATOM   3422 3HB  ALA A 636     220.858 227.863 187.465  1.00 42.25           H  
ATOM   3423  N   LYS A 637     222.602 227.575 185.205  1.00 42.25           N  
ATOM   3424  CA  LYS A 637     223.457 226.652 184.465  1.00 42.25           C  
ATOM   3425  C   LYS A 637     224.366 227.406 183.503  1.00 42.25           C  
ATOM   3426  O   LYS A 637     225.586 227.209 183.497  1.00 42.25           O  
ATOM   3427  CB  LYS A 637     222.613 225.631 183.701  1.00 42.25           C  
ATOM   3428  CG  LYS A 637     221.917 224.604 184.585  1.00 42.25           C  
ATOM   3429  CD  LYS A 637     221.169 223.575 183.751  1.00 42.25           C  
ATOM   3430  CE  LYS A 637     220.576 222.479 184.624  1.00 42.25           C  
ATOM   3431  NZ  LYS A 637     219.513 222.999 185.527  1.00 42.25           N  
ATOM   3432  H   LYS A 637     221.602 227.527 185.078  1.00 42.25           H  
ATOM   3433  HA  LYS A 637     224.092 226.123 185.176  1.00 42.25           H  
ATOM   3434 1HB  LYS A 637     221.847 226.150 183.125  1.00 42.25           H  
ATOM   3435 2HB  LYS A 637     223.245 225.091 182.995  1.00 42.25           H  
ATOM   3436 1HG  LYS A 637     222.658 224.091 185.200  1.00 42.25           H  
ATOM   3437 2HG  LYS A 637     221.211 225.109 185.243  1.00 42.25           H  
ATOM   3438 1HD  LYS A 637     220.364 224.066 183.203  1.00 42.25           H  
ATOM   3439 2HD  LYS A 637     221.851 223.123 183.032  1.00 42.25           H  
ATOM   3440 1HE  LYS A 637     220.150 221.701 183.992  1.00 42.25           H  
ATOM   3441 2HE  LYS A 637     221.363 222.032 185.231  1.00 42.25           H  
ATOM   3442 1HZ  LYS A 637     219.147 222.244 186.088  1.00 42.25           H  
ATOM   3443 2HZ  LYS A 637     219.903 223.709 186.131  1.00 42.25           H  
ATOM   3444 3HZ  LYS A 637     218.768 223.399 184.975  1.00 42.25           H  
ATOM   3445  N   GLN A 638     223.788 228.289 182.698  1.00 42.25           N  
ATOM   3446  CA  GLN A 638     224.561 229.071 181.748  1.00 42.25           C  
ATOM   3447  C   GLN A 638     225.500 230.013 182.488  1.00 42.25           C  
ATOM   3448  O   GLN A 638     225.169 230.528 183.558  1.00 42.25           O  
ATOM   3449  CB  GLN A 638     223.614 229.852 180.841  1.00 42.25           C  
ATOM   3450  CG  GLN A 638     224.270 230.826 179.893  1.00 42.25           C  
ATOM   3451  CD  GLN A 638     224.345 232.227 180.447  1.00 42.25           C  
ATOM   3452  OE1 GLN A 638     224.025 232.472 181.608  1.00 42.25           O  
ATOM   3453  NE2 GLN A 638     224.724 233.167 179.600  1.00 42.25           N  
ATOM   3454  H   GLN A 638     222.788 228.422 182.746  1.00 42.25           H  
ATOM   3455  HA  GLN A 638     225.155 228.389 181.141  1.00 42.25           H  
ATOM   3456 1HB  GLN A 638     223.033 229.156 180.236  1.00 42.25           H  
ATOM   3457 2HB  GLN A 638     222.912 230.420 181.451  1.00 42.25           H  
ATOM   3458 1HG  GLN A 638     225.287 230.490 179.689  1.00 42.25           H  
ATOM   3459 2HG  GLN A 638     223.695 230.860 178.968  1.00 42.25           H  
ATOM   3460 1HE2 GLN A 638     224.794 234.118 179.905  1.00 42.25           H  
ATOM   3461 2HE2 GLN A 638     224.942 232.930 178.653  1.00 42.25           H  
ATOM   3462  N   THR A 639     226.686 230.231 181.921  1.00 42.25           N  
ATOM   3463  CA  THR A 639     227.694 231.067 182.554  1.00 42.25           C  
ATOM   3464  C   THR A 639     228.157 232.230 181.688  1.00 42.25           C  
ATOM   3465  O   THR A 639     229.029 232.991 182.120  1.00 42.25           O  
ATOM   3466  CB  THR A 639     228.916 230.227 182.949  1.00 42.25           C  
ATOM   3467  OG1 THR A 639     229.540 229.708 181.770  1.00 42.25           O  
ATOM   3468  CG2 THR A 639     228.502 229.071 183.842  1.00 42.25           C  
ATOM   3469  H   THR A 639     226.891 229.805 181.028  1.00 42.25           H  
ATOM   3470  HA  THR A 639     227.265 231.504 183.456  1.00 42.25           H  
ATOM   3471  HB  THR A 639     229.631 230.853 183.483  1.00 42.25           H  
ATOM   3472  HG1 THR A 639     230.086 230.390 181.371  1.00 42.25           H  
ATOM   3473 1HG2 THR A 639     229.382 228.487 184.112  1.00 42.25           H  
ATOM   3474 2HG2 THR A 639     228.033 229.460 184.745  1.00 42.25           H  
ATOM   3475 3HG2 THR A 639     227.795 228.436 183.310  1.00 42.25           H  
ATOM   3476  N   GLU A 640     227.608 232.392 180.484  1.00 42.25           N  
ATOM   3477  CA  GLU A 640     228.069 233.461 179.606  1.00 42.25           C  
ATOM   3478  C   GLU A 640     227.616 234.838 180.075  1.00 42.25           C  
ATOM   3479  O   GLU A 640     228.293 235.830 179.785  1.00 42.25           O  
ATOM   3480  CB  GLU A 640     227.586 233.205 178.176  1.00 42.25           C  
ATOM   3481  CG  GLU A 640     228.187 234.128 177.130  1.00 42.25           C  
ATOM   3482  CD  GLU A 640     227.339 235.362 176.888  1.00 42.25           C  
ATOM   3483  OE1 GLU A 640     226.143 235.208 176.573  1.00 42.25           O  
ATOM   3484  OE2 GLU A 640     227.867 236.486 177.016  1.00 42.25           O  
ATOM   3485  H   GLU A 640     226.870 231.779 180.168  1.00 42.25           H  
ATOM   3486  HA  GLU A 640     229.160 233.470 179.615  1.00 42.25           H  
ATOM   3487 1HB  GLU A 640     227.823 232.180 177.890  1.00 42.25           H  
ATOM   3488 2HB  GLU A 640     226.503 233.315 178.133  1.00 42.25           H  
ATOM   3489 1HG  GLU A 640     229.179 234.437 177.460  1.00 42.25           H  
ATOM   3490 2HG  GLU A 640     228.301 233.578 176.197  1.00 42.25           H  
ATOM   3491  N   ILE A 641     226.507 234.924 180.803  1.00 42.25           N  
ATOM   3492  CA  ILE A 641     225.921 236.193 181.213  1.00 42.25           C  
ATOM   3493  C   ILE A 641     226.143 236.367 182.705  1.00 42.25           C  
ATOM   3494  O   ILE A 641     225.853 235.458 183.492  1.00 42.25           O  
ATOM   3495  CB  ILE A 641     224.425 236.260 180.872  1.00 42.25           C  
ATOM   3496  CG1 ILE A 641     224.225 236.357 179.363  1.00 42.25           C  
ATOM   3497  CG2 ILE A 641     223.781 237.442 181.555  1.00 42.25           C  
ATOM   3498  CD1 ILE A 641     222.778 236.285 178.945  1.00 42.25           C  
ATOM   3499  H   ILE A 641     226.058 234.063 181.079  1.00 42.25           H  
ATOM   3500  HA  ILE A 641     226.427 236.996 180.678  1.00 42.25           H  
ATOM   3501  HB  ILE A 641     223.935 235.347 181.207  1.00 42.25           H  
ATOM   3502 1HG1 ILE A 641     224.643 237.295 179.000  1.00 42.25           H  
ATOM   3503 2HG1 ILE A 641     224.766 235.548 178.871  1.00 42.25           H  
ATOM   3504 1HG2 ILE A 641     222.722 237.475 181.302  1.00 42.25           H  
ATOM   3505 2HG2 ILE A 641     223.894 237.344 182.634  1.00 42.25           H  
ATOM   3506 3HG2 ILE A 641     224.263 238.362 181.222  1.00 42.25           H  
ATOM   3507 1HD1 ILE A 641     222.709 236.360 177.859  1.00 42.25           H  
ATOM   3508 2HD1 ILE A 641     222.352 235.336 179.271  1.00 42.25           H  
ATOM   3509 3HD1 ILE A 641     222.227 237.107 179.400  1.00 42.25           H  
ATOM   3510  N   ALA A 642     226.662 237.527 183.091  1.00 42.25           N  
ATOM   3511  CA  ALA A 642     226.864 237.855 184.492  1.00 42.25           C  
ATOM   3512  C   ALA A 642     225.638 238.570 185.038  1.00 42.25           C  
ATOM   3513  O   ALA A 642     225.061 239.435 184.376  1.00 42.25           O  
ATOM   3514  CB  ALA A 642     228.106 238.726 184.672  1.00 42.25           C  
ATOM   3515  H   ALA A 642     226.924 238.201 182.385  1.00 42.25           H  
ATOM   3516  HA  ALA A 642     227.008 236.924 185.040  1.00 42.25           H  
ATOM   3517 1HB  ALA A 642     228.237 238.959 185.729  1.00 42.25           H  
ATOM   3518 2HB  ALA A 642     228.983 238.190 184.307  1.00 42.25           H  
ATOM   3519 3HB  ALA A 642     227.987 239.651 184.109  1.00 42.25           H  
ATOM   3520  N   TYR A 643     225.242 238.197 186.248  1.00 42.25           N  
ATOM   3521  CA  TYR A 643     224.070 238.749 186.908  1.00 42.25           C  
ATOM   3522  C   TYR A 643     224.455 239.342 188.255  1.00 42.25           C  
ATOM   3523  O   TYR A 643     225.221 238.740 189.012  1.00 42.25           O  
ATOM   3524  CB  TYR A 643     223.003 237.673 187.072  1.00 42.25           C  
ATOM   3525  CG  TYR A 643     223.557 236.340 187.483  1.00 42.25           C  
ATOM   3526  CD1 TYR A 643     223.694 235.325 186.559  1.00 42.25           C  
ATOM   3527  CD2 TYR A 643     223.945 236.093 188.784  1.00 42.25           C  
ATOM   3528  CE1 TYR A 643     224.198 234.102 186.916  1.00 42.25           C  
ATOM   3529  CE2 TYR A 643     224.453 234.872 189.152  1.00 42.25           C  
ATOM   3530  CZ  TYR A 643     224.578 233.879 188.214  1.00 42.25           C  
ATOM   3531  OH  TYR A 643     225.085 232.654 188.574  1.00 42.25           O  
ATOM   3532  H   TYR A 643     225.790 237.495 186.724  1.00 42.25           H  
ATOM   3533  HA  TYR A 643     223.669 239.550 186.287  1.00 42.25           H  
ATOM   3534 1HB  TYR A 643     222.279 237.991 187.823  1.00 42.25           H  
ATOM   3535 2HB  TYR A 643     222.467 237.547 186.132  1.00 42.25           H  
ATOM   3536  HD1 TYR A 643     223.399 235.488 185.522  1.00 42.25           H  
ATOM   3537  HD2 TYR A 643     223.850 236.874 189.539  1.00 42.25           H  
ATOM   3538  HE1 TYR A 643     224.298 233.315 186.169  1.00 42.25           H  
ATOM   3539  HE2 TYR A 643     224.754 234.696 190.185  1.00 42.25           H  
ATOM   3540  HH  TYR A 643     225.105 232.079 187.805  1.00 42.25           H  
ATOM   3541  N   GLY A 644     223.925 240.526 188.548  1.00 42.25           N  
ATOM   3542  CA  GLY A 644     224.310 241.223 189.758  1.00 42.25           C  
ATOM   3543  C   GLY A 644     223.182 241.904 190.503  1.00 42.25           C  
ATOM   3544  O   GLY A 644     222.389 242.643 189.914  1.00 42.25           O  
ATOM   3545  H   GLY A 644     223.249 240.951 187.929  1.00 42.25           H  
ATOM   3546 1HA  GLY A 644     224.782 240.522 190.447  1.00 42.25           H  
ATOM   3547 2HA  GLY A 644     225.051 241.985 189.518  1.00 42.25           H  
ATOM   3548  N   THR A 645     223.112 241.670 191.810  1.00 42.25           N  
ATOM   3549  CA  THR A 645     222.115 242.304 192.653  1.00 42.25           C  
ATOM   3550  C   THR A 645     222.587 243.692 193.074  1.00 42.25           C  
ATOM   3551  O   THR A 645     223.645 244.170 192.663  1.00 42.25           O  
ATOM   3552  CB  THR A 645     221.842 241.448 193.882  1.00 42.25           C  
ATOM   3553  OG1 THR A 645     223.047 241.321 194.641  1.00 42.25           O  
ATOM   3554  CG2 THR A 645     221.391 240.068 193.465  1.00 42.25           C  
ATOM   3555  H   THR A 645     223.774 241.031 192.226  1.00 42.25           H  
ATOM   3556  HA  THR A 645     221.192 242.402 192.082  1.00 42.25           H  
ATOM   3557  HB  THR A 645     221.064 241.916 194.485  1.00 42.25           H  
ATOM   3558  HG1 THR A 645     223.178 242.114 195.167  1.00 42.25           H  
ATOM   3559 1HG2 THR A 645     221.199 239.465 194.352  1.00 42.25           H  
ATOM   3560 2HG2 THR A 645     220.479 240.147 192.874  1.00 42.25           H  
ATOM   3561 3HG2 THR A 645     222.170 239.596 192.868  1.00 42.25           H  
ATOM   3562  N   LEU A 646     221.849 244.316 193.969  1.00 42.25           N  
ATOM   3563  CA  LEU A 646     222.258 245.584 194.551  1.00 42.25           C  
ATOM   3564  C   LEU A 646     223.264 245.350 195.609  1.00 42.25           C  
ATOM   3565  O   LEU A 646     223.393 244.235 196.102  1.00 42.25           O  
ATOM   3566  CB  LEU A 646     221.113 246.366 195.120  1.00 42.25           C  
ATOM   3567  CG  LEU A 646     220.058 246.773 194.144  1.00 42.25           C  
ATOM   3568  CD1 LEU A 646     218.942 247.442 194.893  1.00 42.25           C  
ATOM   3569  CD2 LEU A 646     220.642 247.735 193.092  1.00 42.25           C  
ATOM   3570  H   LEU A 646     220.977 243.898 194.267  1.00 42.25           H  
ATOM   3571  HA  LEU A 646     222.766 246.170 193.790  1.00 42.25           H  
ATOM   3572 1HB  LEU A 646     220.639 245.761 195.898  1.00 42.25           H  
ATOM   3573 2HB  LEU A 646     221.495 247.271 195.604  1.00 42.25           H  
ATOM   3574  HG  LEU A 646     219.657 245.891 193.655  1.00 42.25           H  
ATOM   3575 1HD1 LEU A 646     218.168 247.733 194.188  1.00 42.25           H  
ATOM   3576 2HD1 LEU A 646     218.517 246.753 195.630  1.00 42.25           H  
ATOM   3577 3HD1 LEU A 646     219.313 248.330 195.409  1.00 42.25           H  
ATOM   3578 1HD2 LEU A 646     219.837 248.009 192.433  1.00 42.25           H  
ATOM   3579 2HD2 LEU A 646     221.023 248.630 193.588  1.00 42.25           H  
ATOM   3580 3HD2 LEU A 646     221.436 247.274 192.525  1.00 42.25           H  
ATOM   3581  N   ALA A 647     224.021 246.388 195.923  1.00 42.25           N  
ATOM   3582  CA  ALA A 647     225.121 246.258 196.873  1.00 42.25           C  
ATOM   3583  C   ALA A 647     224.624 245.749 198.219  1.00 42.25           C  
ATOM   3584  O   ALA A 647     225.001 244.659 198.665  1.00 42.25           O  
ATOM   3585  CB  ALA A 647     225.836 247.601 197.028  1.00 42.25           C  
ATOM   3586  H   ALA A 647     223.811 247.297 195.535  1.00 42.25           H  
ATOM   3587  HA  ALA A 647     225.823 245.523 196.479  1.00 42.25           H  
ATOM   3588 1HB  ALA A 647     226.656 247.497 197.738  1.00 42.25           H  
ATOM   3589 2HB  ALA A 647     226.231 247.917 196.062  1.00 42.25           H  
ATOM   3590 3HB  ALA A 647     225.133 248.348 197.393  1.00 42.25           H  
ATOM   3591  N   ALA A 648     223.769 246.525 198.879  1.00 42.25           N  
ATOM   3592  CA  ALA A 648     223.204 246.152 200.170  1.00 42.25           C  
ATOM   3593  C   ALA A 648     221.691 246.252 200.090  1.00 42.25           C  
ATOM   3594  O   ALA A 648     221.155 247.314 199.758  1.00 42.25           O  
ATOM   3595  CB  ALA A 648     223.742 247.047 201.288  1.00 42.25           C  
ATOM   3596  H   ALA A 648     223.506 247.407 198.463  1.00 42.25           H  
ATOM   3597  HA  ALA A 648     223.493 245.123 200.381  1.00 42.25           H  
ATOM   3598 1HB  ALA A 648     223.303 246.745 202.239  1.00 42.25           H  
ATOM   3599 2HB  ALA A 648     224.827 246.950 201.342  1.00 42.25           H  
ATOM   3600 3HB  ALA A 648     223.481 248.084 201.081  1.00 42.25           H  
ATOM   3601  N   GLY A 649     221.008 245.158 200.396  1.00 42.25           N  
ATOM   3602  CA  GLY A 649     219.560 245.150 200.335  1.00 42.25           C  
ATOM   3603  C   GLY A 649     219.029 243.790 200.720  1.00 42.25           C  
ATOM   3604  O   GLY A 649     219.784 242.869 201.046  1.00 42.25           O  
ATOM   3605  H   GLY A 649     221.494 244.318 200.675  1.00 42.25           H  
ATOM   3606 1HA  GLY A 649     219.164 245.913 201.005  1.00 42.25           H  
ATOM   3607 2HA  GLY A 649     219.237 245.409 199.327  1.00 42.25           H  
ATOM   3608  N   SER A 650     217.731 243.624 200.680  1.00 42.25           N  
ATOM   3609  CA  SER A 650     217.177 242.332 201.026  1.00 42.25           C  
ATOM   3610  C   SER A 650     217.392 241.311 199.952  1.00 42.25           C  
ATOM   3611  O   SER A 650     217.372 240.124 200.220  1.00 42.25           O  
ATOM   3612  CB  SER A 650     215.721 242.379 201.291  1.00 42.25           C  
ATOM   3613  OG  SER A 650     215.050 242.617 200.137  1.00 42.25           O  
ATOM   3614  H   SER A 650     217.139 244.430 200.431  1.00 42.25           H  
ATOM   3615  HA  SER A 650     217.673 241.984 201.933  1.00 42.25           H  
ATOM   3616 1HB  SER A 650     215.405 241.429 201.715  1.00 42.25           H  
ATOM   3617 2HB  SER A 650     215.492 243.160 202.019  1.00 42.25           H  
ATOM   3618  HG  SER A 650     214.828 243.567 200.169  1.00 42.25           H  
ATOM   3619  N   THR A 651     217.654 241.749 198.734  1.00 42.25           N  
ATOM   3620  CA  THR A 651     217.903 240.771 197.686  1.00 42.25           C  
ATOM   3621  C   THR A 651     219.258 240.091 197.853  1.00 42.25           C  
ATOM   3622  O   THR A 651     219.369 238.877 197.654  1.00 42.25           O  
ATOM   3623  CB  THR A 651     217.768 241.432 196.312  1.00 42.25           C  
ATOM   3624  OG1 THR A 651     217.850 240.434 195.291  1.00 42.25           O  
ATOM   3625  CG2 THR A 651     218.821 242.493 196.088  1.00 42.25           C  
ATOM   3626  H   THR A 651     217.744 242.732 198.521  1.00 42.25           H  
ATOM   3627  HA  THR A 651     217.161 239.977 197.770  1.00 42.25           H  
ATOM   3628  HB  THR A 651     216.787 241.898 196.227  1.00 42.25           H  
ATOM   3629  HG1 THR A 651     217.464 240.774 194.480  1.00 42.25           H  
ATOM   3630 1HG2 THR A 651     218.688 242.936 195.101  1.00 42.25           H  
ATOM   3631 2HG2 THR A 651     218.726 243.267 196.849  1.00 42.25           H  
ATOM   3632 3HG2 THR A 651     219.811 242.043 196.152  1.00 42.25           H  
ATOM   3633  N   LYS A 652     220.296 240.840 198.232  1.00 42.25           N  
ATOM   3634  CA  LYS A 652     221.597 240.217 198.448  1.00 42.25           C  
ATOM   3635  C   LYS A 652     221.589 239.363 199.706  1.00 42.25           C  
ATOM   3636  O   LYS A 652     222.100 238.237 199.704  1.00 42.25           O  
ATOM   3637  CB  LYS A 652     222.694 241.279 198.540  1.00 42.25           C  
ATOM   3638  CG  LYS A 652     224.095 240.720 198.753  1.00 42.25           C  
ATOM   3639  CD  LYS A 652     224.476 240.731 200.226  1.00 42.25           C  
ATOM   3640  CE  LYS A 652     224.719 242.148 200.725  1.00 42.25           C  
ATOM   3641  NZ  LYS A 652     225.047 242.179 202.176  1.00 42.25           N  
ATOM   3642  H   LYS A 652     220.198 241.836 198.373  1.00 42.25           H  
ATOM   3643  HA  LYS A 652     221.811 239.561 197.604  1.00 42.25           H  
ATOM   3644 1HB  LYS A 652     222.706 241.870 197.624  1.00 42.25           H  
ATOM   3645 2HB  LYS A 652     222.476 241.958 199.364  1.00 42.25           H  
ATOM   3646 1HG  LYS A 652     224.138 239.695 198.383  1.00 42.25           H  
ATOM   3647 2HG  LYS A 652     224.814 241.319 198.196  1.00 42.25           H  
ATOM   3648 1HD  LYS A 652     223.674 240.281 200.813  1.00 42.25           H  
ATOM   3649 2HD  LYS A 652     225.383 240.145 200.372  1.00 42.25           H  
ATOM   3650 1HE  LYS A 652     225.544 242.592 200.169  1.00 42.25           H  
ATOM   3651 2HE  LYS A 652     223.829 242.752 200.553  1.00 42.25           H  
ATOM   3652 1HZ  LYS A 652     225.200 243.134 202.467  1.00 42.25           H  
ATOM   3653 2HZ  LYS A 652     224.279 241.786 202.703  1.00 42.25           H  
ATOM   3654 3HZ  LYS A 652     225.882 241.638 202.345  1.00 42.25           H  
ATOM   3655  N   GLU A 653     221.004 239.881 200.788  1.00 42.25           N  
ATOM   3656  CA  GLU A 653     220.905 239.106 202.017  1.00 42.25           C  
ATOM   3657  C   GLU A 653     220.093 237.838 201.805  1.00 42.25           C  
ATOM   3658  O   GLU A 653     220.378 236.809 202.427  1.00 42.25           O  
ATOM   3659  CB  GLU A 653     220.274 239.947 203.128  1.00 42.25           C  
ATOM   3660  CG  GLU A 653     221.149 241.088 203.628  1.00 42.25           C  
ATOM   3661  CD  GLU A 653     222.415 240.610 204.282  1.00 42.25           C  
ATOM   3662  OE1 GLU A 653     222.329 239.962 205.297  1.00 42.25           O  
ATOM   3663  OE2 GLU A 653     223.471 240.895 203.767  1.00 42.25           O  
ATOM   3664  H   GLU A 653     220.624 240.817 200.764  1.00 42.25           H  
ATOM   3665  HA  GLU A 653     221.910 238.807 202.319  1.00 42.25           H  
ATOM   3666 1HB  GLU A 653     219.337 240.376 202.773  1.00 42.25           H  
ATOM   3667 2HB  GLU A 653     220.039 239.308 203.980  1.00 42.25           H  
ATOM   3668 1HG  GLU A 653     221.408 241.729 202.786  1.00 42.25           H  
ATOM   3669 2HG  GLU A 653     220.580 241.683 204.341  1.00 42.25           H  
ATOM   3670  N   PHE A 654     219.086 237.893 200.933  1.00 42.25           N  
ATOM   3671  CA  PHE A 654     218.381 236.679 200.541  1.00 42.25           C  
ATOM   3672  C   PHE A 654     219.344 235.637 200.002  1.00 42.25           C  
ATOM   3673  O   PHE A 654     219.316 234.473 200.416  1.00 42.25           O  
ATOM   3674  CB  PHE A 654     217.316 237.003 199.497  1.00 42.25           C  
ATOM   3675  CG  PHE A 654     216.517 235.812 199.061  1.00 42.25           C  
ATOM   3676  CD1 PHE A 654     215.535 235.278 199.868  1.00 42.25           C  
ATOM   3677  CD2 PHE A 654     216.750 235.229 197.831  1.00 42.25           C  
ATOM   3678  CE1 PHE A 654     214.809 234.179 199.455  1.00 42.25           C  
ATOM   3679  CE2 PHE A 654     216.027 234.139 197.416  1.00 42.25           C  
ATOM   3680  CZ  PHE A 654     215.057 233.612 198.227  1.00 42.25           C  
ATOM   3681  H   PHE A 654     218.802 238.777 200.535  1.00 42.25           H  
ATOM   3682  HA  PHE A 654     217.893 236.262 201.423  1.00 42.25           H  
ATOM   3683 1HB  PHE A 654     216.629 237.747 199.898  1.00 42.25           H  
ATOM   3684 2HB  PHE A 654     217.790 237.437 198.617  1.00 42.25           H  
ATOM   3685  HD1 PHE A 654     215.337 235.735 200.838  1.00 42.25           H  
ATOM   3686  HD2 PHE A 654     217.523 235.649 197.185  1.00 42.25           H  
ATOM   3687  HE1 PHE A 654     214.039 233.761 200.102  1.00 42.25           H  
ATOM   3688  HE2 PHE A 654     216.225 233.692 196.442  1.00 42.25           H  
ATOM   3689  HZ  PHE A 654     214.485 232.745 197.900  1.00 42.25           H  
ATOM   3690  N   PHE A 655     220.209 236.038 199.073  1.00 42.25           N  
ATOM   3691  CA  PHE A 655     221.101 235.072 198.447  1.00 42.25           C  
ATOM   3692  C   PHE A 655     222.139 234.556 199.434  1.00 42.25           C  
ATOM   3693  O   PHE A 655     222.490 233.370 199.413  1.00 42.25           O  
ATOM   3694  CB  PHE A 655     221.765 235.701 197.228  1.00 42.25           C  
ATOM   3695  CG  PHE A 655     220.914 235.648 196.000  1.00 42.25           C  
ATOM   3696  CD1 PHE A 655     220.688 234.452 195.353  1.00 42.25           C  
ATOM   3697  CD2 PHE A 655     220.323 236.793 195.505  1.00 42.25           C  
ATOM   3698  CE1 PHE A 655     219.899 234.400 194.233  1.00 42.25           C  
ATOM   3699  CE2 PHE A 655     219.536 236.745 194.385  1.00 42.25           C  
ATOM   3700  CZ  PHE A 655     219.323 235.548 193.747  1.00 42.25           C  
ATOM   3701  H   PHE A 655     220.259 237.007 198.792  1.00 42.25           H  
ATOM   3702  HA  PHE A 655     220.511 234.213 198.126  1.00 42.25           H  
ATOM   3703 1HB  PHE A 655     222.002 236.743 197.440  1.00 42.25           H  
ATOM   3704 2HB  PHE A 655     222.704 235.189 197.020  1.00 42.25           H  
ATOM   3705  HD1 PHE A 655     221.145 233.542 195.742  1.00 42.25           H  
ATOM   3706  HD2 PHE A 655     220.493 237.744 196.011  1.00 42.25           H  
ATOM   3707  HE1 PHE A 655     219.730 233.448 193.730  1.00 42.25           H  
ATOM   3708  HE2 PHE A 655     219.080 237.656 193.999  1.00 42.25           H  
ATOM   3709  HZ  PHE A 655     218.699 235.511 192.855  1.00 42.25           H  
ATOM   3710  N   ARG A 656     222.646 235.431 200.305  1.00 42.25           N  
ATOM   3711  CA  ARG A 656     223.596 234.985 201.319  1.00 42.25           C  
ATOM   3712  C   ARG A 656     222.954 233.978 202.263  1.00 42.25           C  
ATOM   3713  O   ARG A 656     223.556 232.949 202.588  1.00 42.25           O  
ATOM   3714  CB  ARG A 656     224.120 236.167 202.122  1.00 42.25           C  
ATOM   3715  CG  ARG A 656     225.147 235.813 203.185  1.00 42.25           C  
ATOM   3716  CD  ARG A 656     225.595 237.013 203.937  1.00 42.25           C  
ATOM   3717  NE  ARG A 656     224.505 237.627 204.679  1.00 42.25           N  
ATOM   3718  CZ  ARG A 656     224.041 237.184 205.863  1.00 42.25           C  
ATOM   3719  NH1 ARG A 656     224.581 236.126 206.427  1.00 42.25           N  
ATOM   3720  NH2 ARG A 656     223.043 237.813 206.459  1.00 42.25           N  
ATOM   3721  H   ARG A 656     222.381 236.405 200.274  1.00 42.25           H  
ATOM   3722  HA  ARG A 656     224.426 234.485 200.819  1.00 42.25           H  
ATOM   3723 1HB  ARG A 656     224.578 236.890 201.448  1.00 42.25           H  
ATOM   3724 2HB  ARG A 656     223.288 236.666 202.620  1.00 42.25           H  
ATOM   3725 1HG  ARG A 656     224.710 235.108 203.893  1.00 42.25           H  
ATOM   3726 2HG  ARG A 656     226.019 235.359 202.713  1.00 42.25           H  
ATOM   3727 1HD  ARG A 656     226.372 236.729 204.646  1.00 42.25           H  
ATOM   3728 2HD  ARG A 656     225.992 237.751 203.241  1.00 42.25           H  
ATOM   3729  HE  ARG A 656     224.065 238.444 204.277  1.00 42.25           H  
ATOM   3730 1HH1 ARG A 656     225.343 235.645 205.971  1.00 42.25           H  
ATOM   3731 2HH1 ARG A 656     224.233 235.794 207.315  1.00 42.25           H  
ATOM   3732 1HH2 ARG A 656     222.628 238.627 206.026  1.00 42.25           H  
ATOM   3733 2HH2 ARG A 656     222.695 237.482 207.346  1.00 42.25           H  
ATOM   3734  N   ARG A 657     221.725 234.247 202.699  1.00 42.25           N  
ATOM   3735  CA  ARG A 657     221.012 233.318 203.564  1.00 42.25           C  
ATOM   3736  C   ARG A 657     220.311 232.213 202.789  1.00 42.25           C  
ATOM   3737  O   ARG A 657     219.733 231.316 203.410  1.00 42.25           O  
ATOM   3738  CB  ARG A 657     219.984 234.065 204.401  1.00 42.25           C  
ATOM   3739  CG  ARG A 657     220.566 235.048 205.403  1.00 42.25           C  
ATOM   3740  CD  ARG A 657     219.503 235.809 206.108  1.00 42.25           C  
ATOM   3741  NE  ARG A 657     218.781 236.693 205.208  1.00 42.25           N  
ATOM   3742  CZ  ARG A 657     217.660 237.367 205.533  1.00 42.25           C  
ATOM   3743  NH1 ARG A 657     217.148 237.248 206.738  1.00 42.25           N  
ATOM   3744  NH2 ARG A 657     217.076 238.148 204.641  1.00 42.25           N  
ATOM   3745  H   ARG A 657     221.276 235.110 202.427  1.00 42.25           H  
ATOM   3746  HA  ARG A 657     221.734 232.838 204.225  1.00 42.25           H  
ATOM   3747 1HB  ARG A 657     219.315 234.620 203.744  1.00 42.25           H  
ATOM   3748 2HB  ARG A 657     219.377 233.349 204.956  1.00 42.25           H  
ATOM   3749 1HG  ARG A 657     221.151 234.507 206.146  1.00 42.25           H  
ATOM   3750 2HG  ARG A 657     221.209 235.760 204.883  1.00 42.25           H  
ATOM   3751 1HD  ARG A 657     218.789 235.113 206.548  1.00 42.25           H  
ATOM   3752 2HD  ARG A 657     219.950 236.415 206.895  1.00 42.25           H  
ATOM   3753  HE  ARG A 657     219.145 236.810 204.271  1.00 42.25           H  
ATOM   3754 1HH1 ARG A 657     217.594 236.651 207.420  1.00 42.25           H  
ATOM   3755 2HH1 ARG A 657     216.308 237.753 206.982  1.00 42.25           H  
ATOM   3756 1HH2 ARG A 657     217.470 238.240 203.715  1.00 42.25           H  
ATOM   3757 2HH2 ARG A 657     216.237 238.653 204.885  1.00 42.25           H  
ATOM   3758  N   SER A 658     220.343 232.262 201.460  1.00 42.25           N  
ATOM   3759  CA  SER A 658     219.692 231.240 200.655  1.00 42.25           C  
ATOM   3760  C   SER A 658     220.329 229.880 200.893  1.00 42.25           C  
ATOM   3761  O   SER A 658     221.554 229.743 200.912  1.00 42.25           O  
ATOM   3762  CB  SER A 658     219.784 231.601 199.177  1.00 42.25           C  
ATOM   3763  OG  SER A 658     221.019 231.168 198.636  1.00 42.25           O  
ATOM   3764  H   SER A 658     220.826 233.019 200.997  1.00 42.25           H  
ATOM   3765  HA  SER A 658     218.641 231.192 200.941  1.00 42.25           H  
ATOM   3766 1HB  SER A 658     218.960 231.137 198.637  1.00 42.25           H  
ATOM   3767 2HB  SER A 658     219.686 232.680 199.059  1.00 42.25           H  
ATOM   3768  HG  SER A 658     221.668 231.827 198.896  1.00 42.25           H  
ATOM   3769  N   LYS A 659     219.487 228.868 201.066  1.00 42.25           N  
ATOM   3770  CA  LYS A 659     219.927 227.499 201.289  1.00 42.25           C  
ATOM   3771  C   LYS A 659     219.401 226.580 200.197  1.00 42.25           C  
ATOM   3772  O   LYS A 659     219.079 225.416 200.438  1.00 42.25           O  
ATOM   3773  CB  LYS A 659     219.472 227.004 202.663  1.00 42.25           C  
ATOM   3774  CG  LYS A 659     220.005 227.818 203.834  1.00 42.25           C  
ATOM   3775  CD  LYS A 659     221.518 227.701 203.945  1.00 42.25           C  
ATOM   3776  CE  LYS A 659     222.045 228.454 205.158  1.00 42.25           C  
ATOM   3777  NZ  LYS A 659     223.528 228.380 205.258  1.00 42.25           N  
ATOM   3778  H   LYS A 659     218.498 229.069 201.040  1.00 42.25           H  
ATOM   3779  HA  LYS A 659     221.017 227.474 201.243  1.00 42.25           H  
ATOM   3780 1HB  LYS A 659     218.383 227.020 202.712  1.00 42.25           H  
ATOM   3781 2HB  LYS A 659     219.791 225.971 202.801  1.00 42.25           H  
ATOM   3782 1HG  LYS A 659     219.740 228.867 203.698  1.00 42.25           H  
ATOM   3783 2HG  LYS A 659     219.553 227.464 204.759  1.00 42.25           H  
ATOM   3784 1HD  LYS A 659     221.796 226.650 204.031  1.00 42.25           H  
ATOM   3785 2HD  LYS A 659     221.982 228.109 203.047  1.00 42.25           H  
ATOM   3786 1HE  LYS A 659     221.749 229.500 205.093  1.00 42.25           H  
ATOM   3787 2HE  LYS A 659     221.611 228.032 206.064  1.00 42.25           H  
ATOM   3788 1HZ  LYS A 659     223.836 228.890 206.074  1.00 42.25           H  
ATOM   3789 2HZ  LYS A 659     223.812 227.413 205.338  1.00 42.25           H  
ATOM   3790 3HZ  LYS A 659     223.942 228.785 204.431  1.00 42.25           H  
ATOM   3791  N   ILE A 660     219.302 227.101 198.979  1.00 42.25           N  
ATOM   3792  CA  ILE A 660     218.880 226.329 197.818  1.00 42.25           C  
ATOM   3793  C   ILE A 660     220.071 226.195 196.883  1.00 42.25           C  
ATOM   3794  O   ILE A 660     220.789 227.170 196.635  1.00 42.25           O  
ATOM   3795  CB  ILE A 660     217.687 226.982 197.097  1.00 42.25           C  
ATOM   3796  CG1 ILE A 660     216.552 227.249 198.083  1.00 42.25           C  
ATOM   3797  CG2 ILE A 660     217.194 226.079 195.993  1.00 42.25           C  
ATOM   3798  CD1 ILE A 660     215.985 226.000 198.706  1.00 42.25           C  
ATOM   3799  H   ILE A 660     219.532 228.078 198.863  1.00 42.25           H  
ATOM   3800  HA  ILE A 660     218.569 225.341 198.155  1.00 42.25           H  
ATOM   3801  HB  ILE A 660     217.998 227.935 196.669  1.00 42.25           H  
ATOM   3802 1HG1 ILE A 660     216.910 227.899 198.881  1.00 42.25           H  
ATOM   3803 2HG1 ILE A 660     215.744 227.774 197.574  1.00 42.25           H  
ATOM   3804 1HG2 ILE A 660     216.350 226.549 195.489  1.00 42.25           H  
ATOM   3805 2HG2 ILE A 660     217.997 225.910 195.276  1.00 42.25           H  
ATOM   3806 3HG2 ILE A 660     216.879 225.125 196.416  1.00 42.25           H  
ATOM   3807 1HD1 ILE A 660     215.184 226.269 199.394  1.00 42.25           H  
ATOM   3808 2HD1 ILE A 660     215.590 225.351 197.924  1.00 42.25           H  
ATOM   3809 3HD1 ILE A 660     216.770 225.477 199.251  1.00 42.25           H  
ATOM   3810  N   ALA A 661     220.279 224.983 196.365  1.00 42.25           N  
ATOM   3811  CA  ALA A 661     221.476 224.704 195.579  1.00 42.25           C  
ATOM   3812  C   ALA A 661     221.590 225.649 194.391  1.00 42.25           C  
ATOM   3813  O   ALA A 661     222.666 226.194 194.119  1.00 42.25           O  
ATOM   3814  CB  ALA A 661     221.464 223.250 195.112  1.00 42.25           C  
ATOM   3815  H   ALA A 661     219.606 224.246 196.514  1.00 42.25           H  
ATOM   3816  HA  ALA A 661     222.346 224.867 196.216  1.00 42.25           H  
ATOM   3817 1HB  ALA A 661     222.361 223.049 194.526  1.00 42.25           H  
ATOM   3818 2HB  ALA A 661     221.442 222.590 195.979  1.00 42.25           H  
ATOM   3819 3HB  ALA A 661     220.583 223.073 194.498  1.00 42.25           H  
ATOM   3820  N   VAL A 662     220.487 225.857 193.671  1.00 42.25           N  
ATOM   3821  CA  VAL A 662     220.511 226.784 192.544  1.00 42.25           C  
ATOM   3822  C   VAL A 662     220.774 228.204 193.028  1.00 42.25           C  
ATOM   3823  O   VAL A 662     221.577 228.938 192.438  1.00 42.25           O  
ATOM   3824  CB  VAL A 662     219.207 226.678 191.731  1.00 42.25           C  
ATOM   3825  CG1 VAL A 662     217.992 226.901 192.609  1.00 42.25           C  
ATOM   3826  CG2 VAL A 662     219.217 227.675 190.595  1.00 42.25           C  
ATOM   3827  H   VAL A 662     219.627 225.378 193.896  1.00 42.25           H  
ATOM   3828  HA  VAL A 662     221.348 226.520 191.896  1.00 42.25           H  
ATOM   3829  HB  VAL A 662     219.124 225.670 191.326  1.00 42.25           H  
ATOM   3830 1HG1 VAL A 662     217.088 226.820 192.006  1.00 42.25           H  
ATOM   3831 2HG1 VAL A 662     217.971 226.150 193.398  1.00 42.25           H  
ATOM   3832 3HG1 VAL A 662     218.043 227.895 193.054  1.00 42.25           H  
ATOM   3833 1HG2 VAL A 662     218.291 227.590 190.028  1.00 42.25           H  
ATOM   3834 2HG2 VAL A 662     219.305 228.685 190.997  1.00 42.25           H  
ATOM   3835 3HG2 VAL A 662     220.064 227.471 189.939  1.00 42.25           H  
ATOM   3836  N   ALA A 663     220.118 228.611 194.116  1.00 42.25           N  
ATOM   3837  CA  ALA A 663     220.377 229.931 194.677  1.00 42.25           C  
ATOM   3838  C   ALA A 663     221.805 230.034 195.194  1.00 42.25           C  
ATOM   3839  O   ALA A 663     222.481 231.044 194.970  1.00 42.25           O  
ATOM   3840  CB  ALA A 663     219.373 230.235 195.786  1.00 42.25           C  
ATOM   3841  H   ALA A 663     219.438 228.012 194.561  1.00 42.25           H  
ATOM   3842  HA  ALA A 663     220.261 230.666 193.881  1.00 42.25           H  
ATOM   3843 1HB  ALA A 663     219.575 231.224 196.199  1.00 42.25           H  
ATOM   3844 2HB  ALA A 663     218.363 230.212 195.378  1.00 42.25           H  
ATOM   3845 3HB  ALA A 663     219.464 229.488 196.573  1.00 42.25           H  
ATOM   3846  N   ALA A 664     222.287 228.995 195.879  1.00 42.25           N  
ATOM   3847  CA  ALA A 664     223.665 229.005 196.354  1.00 42.25           C  
ATOM   3848  C   ALA A 664     224.648 229.025 195.196  1.00 42.25           C  
ATOM   3849  O   ALA A 664     225.721 229.630 195.302  1.00 42.25           O  
ATOM   3850  CB  ALA A 664     223.927 227.796 197.249  1.00 42.25           C  
ATOM   3851  H   ALA A 664     221.705 228.194 196.075  1.00 42.25           H  
ATOM   3852  HA  ALA A 664     223.816 229.915 196.936  1.00 42.25           H  
ATOM   3853 1HB  ALA A 664     224.961 227.818 197.596  1.00 42.25           H  
ATOM   3854 2HB  ALA A 664     223.256 227.826 198.107  1.00 42.25           H  
ATOM   3855 3HB  ALA A 664     223.753 226.882 196.684  1.00 42.25           H  
ATOM   3856  N   LYS A 665     224.305 228.367 194.087  1.00 42.25           N  
ATOM   3857  CA  LYS A 665     225.174 228.394 192.917  1.00 42.25           C  
ATOM   3858  C   LYS A 665     225.349 229.815 192.405  1.00 42.25           C  
ATOM   3859  O   LYS A 665     226.461 230.224 192.052  1.00 42.25           O  
ATOM   3860  CB  LYS A 665     224.615 227.500 191.809  1.00 42.25           C  
ATOM   3861  CG  LYS A 665     225.479 227.434 190.557  1.00 42.25           C  
ATOM   3862  CD  LYS A 665     224.897 226.472 189.533  1.00 42.25           C  
ATOM   3863  CE  LYS A 665     225.670 226.520 188.224  1.00 42.25           C  
ATOM   3864  NZ  LYS A 665     227.070 226.042 188.386  1.00 42.25           N  
ATOM   3865  H   LYS A 665     223.442 227.845 194.047  1.00 42.25           H  
ATOM   3866  HA  LYS A 665     226.157 228.020 193.207  1.00 42.25           H  
ATOM   3867 1HB  LYS A 665     224.496 226.484 192.187  1.00 42.25           H  
ATOM   3868 2HB  LYS A 665     223.628 227.858 191.516  1.00 42.25           H  
ATOM   3869 1HG  LYS A 665     225.550 228.427 190.111  1.00 42.25           H  
ATOM   3870 2HG  LYS A 665     226.482 227.104 190.825  1.00 42.25           H  
ATOM   3871 1HD  LYS A 665     224.930 225.455 189.929  1.00 42.25           H  
ATOM   3872 2HD  LYS A 665     223.856 226.733 189.339  1.00 42.25           H  
ATOM   3873 1HE  LYS A 665     225.170 225.898 187.483  1.00 42.25           H  
ATOM   3874 2HE  LYS A 665     225.691 227.544 187.851  1.00 42.25           H  
ATOM   3875 1HZ  LYS A 665     227.547 226.090 187.497  1.00 42.25           H  
ATOM   3876 2HZ  LYS A 665     227.549 226.624 189.058  1.00 42.25           H  
ATOM   3877 3HZ  LYS A 665     227.063 225.086 188.713  1.00 42.25           H  
ATOM   3878  N   MET A 666     224.261 230.583 192.356  1.00 42.25           N  
ATOM   3879  CA  MET A 666     224.370 231.980 191.960  1.00 42.25           C  
ATOM   3880  C   MET A 666     225.189 232.771 192.969  1.00 42.25           C  
ATOM   3881  O   MET A 666     226.044 233.579 192.592  1.00 42.25           O  
ATOM   3882  CB  MET A 666     222.980 232.592 191.810  1.00 42.25           C  
ATOM   3883  CG  MET A 666     222.165 232.033 190.664  1.00 42.25           C  
ATOM   3884  SD  MET A 666     220.548 232.817 190.588  1.00 42.25           S  
ATOM   3885  CE  MET A 666     219.796 231.915 189.247  1.00 42.25           C  
ATOM   3886  H   MET A 666     223.354 230.208 192.591  1.00 42.25           H  
ATOM   3887  HA  MET A 666     224.882 232.028 190.999  1.00 42.25           H  
ATOM   3888 1HB  MET A 666     222.414 232.437 192.727  1.00 42.25           H  
ATOM   3889 2HB  MET A 666     223.071 233.669 191.659  1.00 42.25           H  
ATOM   3890 1HG  MET A 666     222.694 232.201 189.726  1.00 42.25           H  
ATOM   3891 2HG  MET A 666     222.040 230.959 190.797  1.00 42.25           H  
ATOM   3892 1HE  MET A 666     218.786 232.288 189.079  1.00 42.25           H  
ATOM   3893 2HE  MET A 666     220.389 232.049 188.341  1.00 42.25           H  
ATOM   3894 3HE  MET A 666     219.754 230.855 189.500  1.00 42.25           H  
ATOM   3895  N   TRP A 667     224.944 232.547 194.260  1.00 42.25           N  
ATOM   3896  CA  TRP A 667     225.665 233.292 195.284  1.00 42.25           C  
ATOM   3897  C   TRP A 667     227.153 232.985 195.233  1.00 42.25           C  
ATOM   3898  O   TRP A 667     227.985 233.884 195.395  1.00 42.25           O  
ATOM   3899  CB  TRP A 667     225.096 232.973 196.663  1.00 42.25           C  
ATOM   3900  CG  TRP A 667     225.678 233.789 197.777  1.00 42.25           C  
ATOM   3901  CD1 TRP A 667     226.130 233.324 198.973  1.00 42.25           C  
ATOM   3902  CD2 TRP A 667     225.849 235.214 197.811  1.00 42.25           C  
ATOM   3903  NE1 TRP A 667     226.582 234.364 199.746  1.00 42.25           N  
ATOM   3904  CE2 TRP A 667     226.419 235.534 199.055  1.00 42.25           C  
ATOM   3905  CE3 TRP A 667     225.578 236.247 196.910  1.00 42.25           C  
ATOM   3906  CZ2 TRP A 667     226.725 236.841 199.419  1.00 42.25           C  
ATOM   3907  CZ3 TRP A 667     225.883 237.542 197.275  1.00 42.25           C  
ATOM   3908  CH2 TRP A 667     226.450 237.828 198.517  1.00 42.25           C  
ATOM   3909  H   TRP A 667     224.259 231.861 194.542  1.00 42.25           H  
ATOM   3910  HA  TRP A 667     225.540 234.357 195.090  1.00 42.25           H  
ATOM   3911 1HB  TRP A 667     224.018 233.135 196.658  1.00 42.25           H  
ATOM   3912 2HB  TRP A 667     225.269 231.922 196.893  1.00 42.25           H  
ATOM   3913  HD1 TRP A 667     226.133 232.278 199.274  1.00 42.25           H  
ATOM   3914  HE1 TRP A 667     226.972 234.282 200.674  1.00 42.25           H  
ATOM   3915  HE3 TRP A 667     225.137 236.033 195.937  1.00 42.25           H  
ATOM   3916  HZ2 TRP A 667     227.170 237.085 200.384  1.00 42.25           H  
ATOM   3917  HZ3 TRP A 667     225.668 238.340 196.564  1.00 42.25           H  
ATOM   3918  HH2 TRP A 667     226.677 238.864 198.771  1.00 42.25           H  
ATOM   3919  N   ALA A 668     227.506 231.720 195.003  1.00 42.25           N  
ATOM   3920  CA  ALA A 668     228.910 231.368 194.837  1.00 42.25           C  
ATOM   3921  C   ALA A 668     229.512 232.105 193.651  1.00 42.25           C  
ATOM   3922  O   ALA A 668     230.661 232.557 193.708  1.00 42.25           O  
ATOM   3923  CB  ALA A 668     229.058 229.858 194.667  1.00 42.25           C  
ATOM   3924  H   ALA A 668     226.807 230.995 194.941  1.00 42.25           H  
ATOM   3925  HA  ALA A 668     229.446 231.678 195.735  1.00 42.25           H  
ATOM   3926 1HB  ALA A 668     230.112 229.608 194.544  1.00 42.25           H  
ATOM   3927 2HB  ALA A 668     228.666 229.353 195.549  1.00 42.25           H  
ATOM   3928 3HB  ALA A 668     228.504 229.535 193.787  1.00 42.25           H  
ATOM   3929  N   TYR A 669     228.749 232.231 192.566  1.00 42.25           N  
ATOM   3930  CA  TYR A 669     229.203 233.020 191.427  1.00 42.25           C  
ATOM   3931  C   TYR A 669     229.257 234.504 191.758  1.00 42.25           C  
ATOM   3932  O   TYR A 669     230.253 235.176 191.473  1.00 42.25           O  
ATOM   3933  CB  TYR A 669     228.297 232.780 190.223  1.00 42.25           C  
ATOM   3934  CG  TYR A 669     228.748 233.548 189.012  1.00 42.25           C  
ATOM   3935  CD1 TYR A 669     229.841 233.137 188.271  1.00 42.25           C  
ATOM   3936  CD2 TYR A 669     228.086 234.702 188.620  1.00 42.25           C  
ATOM   3937  CE1 TYR A 669     230.259 233.851 187.169  1.00 42.25           C  
ATOM   3938  CE2 TYR A 669     228.493 235.419 187.523  1.00 42.25           C  
ATOM   3939  CZ  TYR A 669     229.579 234.992 186.800  1.00 42.25           C  
ATOM   3940  OH  TYR A 669     229.985 235.710 185.701  1.00 42.25           O  
ATOM   3941  H   TYR A 669     227.847 231.780 192.523  1.00 42.25           H  
ATOM   3942  HA  TYR A 669     230.216 232.708 191.171  1.00 42.25           H  
ATOM   3943 1HB  TYR A 669     228.283 231.716 189.984  1.00 42.25           H  
ATOM   3944 2HB  TYR A 669     227.278 233.074 190.471  1.00 42.25           H  
ATOM   3945  HD1 TYR A 669     230.386 232.237 188.556  1.00 42.25           H  
ATOM   3946  HD2 TYR A 669     227.226 235.056 189.187  1.00 42.25           H  
ATOM   3947  HE1 TYR A 669     231.123 233.513 186.596  1.00 42.25           H  
ATOM   3948  HE2 TYR A 669     227.956 236.322 187.231  1.00 42.25           H  
ATOM   3949  HH  TYR A 669     230.751 235.285 185.308  1.00 42.25           H  
ATOM   3950  N   MET A 670     228.190 235.041 192.347  1.00 42.25           N  
ATOM   3951  CA  MET A 670     228.143 236.475 192.597  1.00 42.25           C  
ATOM   3952  C   MET A 670     229.136 236.914 193.661  1.00 42.25           C  
ATOM   3953  O   MET A 670     229.498 238.095 193.699  1.00 42.25           O  
ATOM   3954  CB  MET A 670     226.731 236.896 193.000  1.00 42.25           C  
ATOM   3955  CG  MET A 670     225.701 236.747 191.897  1.00 42.25           C  
ATOM   3956  SD  MET A 670     224.074 237.317 192.410  1.00 42.25           S  
ATOM   3957  CE  MET A 670     223.594 235.977 193.493  1.00 42.25           C  
ATOM   3958  H   MET A 670     227.407 234.467 192.625  1.00 42.25           H  
ATOM   3959  HA  MET A 670     228.415 236.995 191.679  1.00 42.25           H  
ATOM   3960 1HB  MET A 670     226.403 236.300 193.850  1.00 42.25           H  
ATOM   3961 2HB  MET A 670     226.739 237.940 193.315  1.00 42.25           H  
ATOM   3962 1HG  MET A 670     226.015 237.322 191.026  1.00 42.25           H  
ATOM   3963 2HG  MET A 670     225.629 235.700 191.606  1.00 42.25           H  
ATOM   3964 1HE  MET A 670     222.602 236.175 193.899  1.00 42.25           H  
ATOM   3965 2HE  MET A 670     223.578 235.043 192.931  1.00 42.25           H  
ATOM   3966 3HE  MET A 670     224.311 235.896 194.311  1.00 42.25           H  
ATOM   3967  N   ALA A 671     229.576 236.001 194.529  1.00 42.25           N  
ATOM   3968  CA  ALA A 671     230.530 236.372 195.568  1.00 42.25           C  
ATOM   3969  C   ALA A 671     231.859 236.809 194.968  1.00 42.25           C  
ATOM   3970  O   ALA A 671     232.448 237.804 195.404  1.00 42.25           O  
ATOM   3971  CB  ALA A 671     230.738 235.206 196.534  1.00 42.25           C  
ATOM   3972  H   ALA A 671     229.254 235.046 194.476  1.00 42.25           H  
ATOM   3973  HA  ALA A 671     230.120 237.219 196.118  1.00 42.25           H  
ATOM   3974 1HB  ALA A 671     231.453 235.496 197.305  1.00 42.25           H  
ATOM   3975 2HB  ALA A 671     229.788 234.945 196.999  1.00 42.25           H  
ATOM   3976 3HB  ALA A 671     231.123 234.346 195.988  1.00 42.25           H  
ATOM   3977  N   SER A 672     232.342 236.085 193.962  1.00 42.25           N  
ATOM   3978  CA  SER A 672     233.642 236.348 193.360  1.00 42.25           C  
ATOM   3979  C   SER A 672     233.473 236.512 191.859  1.00 42.25           C  
ATOM   3980  O   SER A 672     232.953 235.616 191.189  1.00 42.25           O  
ATOM   3981  CB  SER A 672     234.625 235.216 193.664  1.00 42.25           C  
ATOM   3982  OG  SER A 672     234.208 234.008 193.053  1.00 42.25           O  
ATOM   3983  H   SER A 672     231.780 235.325 193.607  1.00 42.25           H  
ATOM   3984  HA  SER A 672     234.039 237.272 193.783  1.00 42.25           H  
ATOM   3985 1HB  SER A 672     235.617 235.488 193.302  1.00 42.25           H  
ATOM   3986 2HB  SER A 672     234.698 235.077 194.742  1.00 42.25           H  
ATOM   3987  HG  SER A 672     234.989 233.452 193.007  1.00 42.25           H  
ATOM   3988  N   ALA A 673     233.921 237.648 191.336  1.00 42.25           N  
ATOM   3989  CA  ALA A 673     233.916 237.883 189.902  1.00 42.25           C  
ATOM   3990  C   ALA A 673     235.006 238.892 189.586  1.00 42.25           C  
ATOM   3991  O   ALA A 673     235.320 239.755 190.408  1.00 42.25           O  
ATOM   3992  CB  ALA A 673     232.556 238.389 189.418  1.00 42.25           C  
ATOM   3993  H   ALA A 673     234.275 238.367 191.951  1.00 42.25           H  
ATOM   3994  HA  ALA A 673     234.127 236.937 189.403  1.00 42.25           H  
ATOM   3995 1HB  ALA A 673     232.592 238.553 188.341  1.00 42.25           H  
ATOM   3996 2HB  ALA A 673     231.790 237.649 189.647  1.00 42.25           H  
ATOM   3997 3HB  ALA A 673     232.317 239.325 189.920  1.00 42.25           H  
ATOM   3998  N   GLU A 674     235.582 238.772 188.389  1.00 42.25           N  
ATOM   3999  CA  GLU A 674     236.669 239.673 188.013  1.00 42.25           C  
ATOM   4000  C   GLU A 674     236.240 241.134 188.055  1.00 42.25           C  
ATOM   4001  O   GLU A 674     236.962 241.948 188.657  1.00 42.25           O  
ATOM   4002  CB  GLU A 674     237.181 239.329 186.613  1.00 42.25           C  
ATOM   4003  CG  GLU A 674     237.952 238.018 186.530  1.00 42.25           C  
ATOM   4004  CD  GLU A 674     238.358 237.666 185.126  1.00 42.25           C  
ATOM   4005  OE1 GLU A 674     237.957 238.358 184.220  1.00 42.25           O  
ATOM   4006  OE2 GLU A 674     239.070 236.704 184.958  1.00 42.25           O  
ATOM   4007  H   GLU A 674     235.280 238.066 187.733  1.00 42.25           H  
ATOM   4008  HA  GLU A 674     237.461 239.591 188.759  1.00 42.25           H  
ATOM   4009 1HB  GLU A 674     236.340 239.266 185.922  1.00 42.25           H  
ATOM   4010 2HB  GLU A 674     237.837 240.125 186.259  1.00 42.25           H  
ATOM   4011 1HG  GLU A 674     238.847 238.095 187.146  1.00 42.25           H  
ATOM   4012 2HG  GLU A 674     237.333 237.219 186.935  1.00 42.25           H  
ATOM   4013  N   PRO A 675     235.115 241.541 187.471  1.00 42.25           N  
ATOM   4014  CA  PRO A 675     234.535 242.836 187.825  1.00 42.25           C  
ATOM   4015  C   PRO A 675     233.490 242.677 188.919  1.00 42.25           C  
ATOM   4016  O   PRO A 675     232.999 241.582 189.200  1.00 42.25           O  
ATOM   4017  CB  PRO A 675     233.898 243.309 186.509  1.00 42.25           C  
ATOM   4018  CG  PRO A 675     233.694 242.058 185.689  1.00 42.25           C  
ATOM   4019  CD  PRO A 675     234.336 240.895 186.400  1.00 42.25           C  
ATOM   4020  HA  PRO A 675     235.339 243.519 188.139  1.00 42.25           H  
ATOM   4021 1HB  PRO A 675     232.952 243.830 186.715  1.00 42.25           H  
ATOM   4022 2HB  PRO A 675     234.560 244.031 186.009  1.00 42.25           H  
ATOM   4023 1HG  PRO A 675     232.620 241.871 185.543  1.00 42.25           H  
ATOM   4024 2HG  PRO A 675     234.134 242.184 184.688  1.00 42.25           H  
ATOM   4025 1HD  PRO A 675     233.555 240.238 186.808  1.00 42.25           H  
ATOM   4026 2HD  PRO A 675     234.979 240.345 185.697  1.00 42.25           H  
ATOM   4027  N   SER A 676     233.170 243.796 189.556  1.00 42.25           N  
ATOM   4028  CA  SER A 676     232.144 243.799 190.595  1.00 42.25           C  
ATOM   4029  C   SER A 676     230.782 243.652 189.931  1.00 42.25           C  
ATOM   4030  O   SER A 676     230.254 244.602 189.351  1.00 42.25           O  
ATOM   4031  CB  SER A 676     232.223 245.078 191.420  1.00 42.25           C  
ATOM   4032  OG  SER A 676     231.978 246.217 190.616  1.00 42.25           O  
ATOM   4033  H   SER A 676     233.638 244.661 189.324  1.00 42.25           H  
ATOM   4034  HA  SER A 676     232.317 242.948 191.255  1.00 42.25           H  
ATOM   4035 1HB  SER A 676     231.493 245.036 192.227  1.00 42.25           H  
ATOM   4036 2HB  SER A 676     233.210 245.157 191.875  1.00 42.25           H  
ATOM   4037  HG  SER A 676     231.095 246.103 190.257  1.00 42.25           H  
ATOM   4038  N   VAL A 677     230.210 242.447 190.002  1.00 42.25           N  
ATOM   4039  CA  VAL A 677     228.881 242.236 189.442  1.00 42.25           C  
ATOM   4040  C   VAL A 677     227.841 243.033 190.215  1.00 42.25           C  
ATOM   4041  O   VAL A 677     226.796 243.400 189.667  1.00 42.25           O  
ATOM   4042  CB  VAL A 677     228.536 240.736 189.414  1.00 42.25           C  
ATOM   4043  CG1 VAL A 677     229.446 240.009 188.447  1.00 42.25           C  
ATOM   4044  CG2 VAL A 677     228.646 240.136 190.802  1.00 42.25           C  
ATOM   4045  H   VAL A 677     230.688 241.673 190.441  1.00 42.25           H  
ATOM   4046  HA  VAL A 677     228.873 242.614 188.419  1.00 42.25           H  
ATOM   4047  HB  VAL A 677     227.515 240.614 189.052  1.00 42.25           H  
ATOM   4048 1HG1 VAL A 677     229.193 238.949 188.435  1.00 42.25           H  
ATOM   4049 2HG1 VAL A 677     229.319 240.423 187.447  1.00 42.25           H  
ATOM   4050 3HG1 VAL A 677     230.483 240.130 188.762  1.00 42.25           H  
ATOM   4051 1HG2 VAL A 677     228.398 239.076 190.761  1.00 42.25           H  
ATOM   4052 2HG2 VAL A 677     229.665 240.257 191.171  1.00 42.25           H  
ATOM   4053 3HG2 VAL A 677     227.955 240.645 191.474  1.00 42.25           H  
ATOM   4054  N   PHE A 678     228.105 243.319 191.484  1.00 42.25           N  
ATOM   4055  CA  PHE A 678     227.168 244.077 192.295  1.00 42.25           C  
ATOM   4056  C   PHE A 678     227.087 245.513 191.799  1.00 42.25           C  
ATOM   4057  O   PHE A 678     228.062 246.073 191.295  1.00 42.25           O  
ATOM   4058  CB  PHE A 678     227.598 244.056 193.758  1.00 42.25           C  
ATOM   4059  CG  PHE A 678     227.465 242.713 194.415  1.00 42.25           C  
ATOM   4060  CD1 PHE A 678     227.147 241.589 193.680  1.00 42.25           C  
ATOM   4061  CD2 PHE A 678     227.665 242.576 195.771  1.00 42.25           C  
ATOM   4062  CE1 PHE A 678     227.031 240.360 194.283  1.00 42.25           C  
ATOM   4063  CE2 PHE A 678     227.546 241.348 196.378  1.00 42.25           C  
ATOM   4064  CZ  PHE A 678     227.229 240.239 195.632  1.00 42.25           C  
ATOM   4065  H   PHE A 678     228.972 243.006 191.897  1.00 42.25           H  
ATOM   4066  HA  PHE A 678     226.185 243.613 192.212  1.00 42.25           H  
ATOM   4067 1HB  PHE A 678     228.639 244.369 193.835  1.00 42.25           H  
ATOM   4068 2HB  PHE A 678     227.000 244.769 194.323  1.00 42.25           H  
ATOM   4069  HD1 PHE A 678     226.988 241.683 192.605  1.00 42.25           H  
ATOM   4070  HD2 PHE A 678     227.917 243.456 196.365  1.00 42.25           H  
ATOM   4071  HE1 PHE A 678     226.782 239.483 193.687  1.00 42.25           H  
ATOM   4072  HE2 PHE A 678     227.703 241.255 197.452  1.00 42.25           H  
ATOM   4073  HZ  PHE A 678     227.134 239.267 196.112  1.00 42.25           H  
ATOM   4074  N   ALA A 679     225.911 246.110 191.935  1.00 42.25           N  
ATOM   4075  CA  ALA A 679     225.695 247.499 191.564  1.00 42.25           C  
ATOM   4076  C   ALA A 679     225.407 248.322 192.810  1.00 42.25           C  
ATOM   4077  O   ALA A 679     224.738 247.852 193.735  1.00 42.25           O  
ATOM   4078  CB  ALA A 679     224.546 247.636 190.565  1.00 42.25           C  
ATOM   4079  H   ALA A 679     225.141 245.576 192.310  1.00 42.25           H  
ATOM   4080  HA  ALA A 679     226.606 247.870 191.094  1.00 42.25           H  
ATOM   4081 1HB  ALA A 679     224.411 248.687 190.308  1.00 42.25           H  
ATOM   4082 2HB  ALA A 679     224.779 247.069 189.663  1.00 42.25           H  
ATOM   4083 3HB  ALA A 679     223.630 247.251 191.009  1.00 42.25           H  
ATOM   4084  N   ALA A 680     225.929 249.548 192.837  1.00 42.25           N  
ATOM   4085  CA  ALA A 680     225.760 250.392 194.014  1.00 42.25           C  
ATOM   4086  C   ALA A 680     224.344 250.943 194.110  1.00 42.25           C  
ATOM   4087  O   ALA A 680     223.758 250.973 195.197  1.00 42.25           O  
ATOM   4088  CB  ALA A 680     226.776 251.533 193.994  1.00 42.25           C  
ATOM   4089  H   ALA A 680     226.446 249.905 192.046  1.00 42.25           H  
ATOM   4090  HA  ALA A 680     225.933 249.779 194.898  1.00 42.25           H  
ATOM   4091 1HB  ALA A 680     226.641 252.157 194.877  1.00 42.25           H  
ATOM   4092 2HB  ALA A 680     227.786 251.122 193.992  1.00 42.25           H  
ATOM   4093 3HB  ALA A 680     226.629 252.136 193.099  1.00 42.25           H  
ATOM   4094  N   THR A 681     223.779 251.383 192.992  1.00 42.25           N  
ATOM   4095  CA  THR A 681     222.461 251.996 192.980  1.00 42.25           C  
ATOM   4096  C   THR A 681     221.598 251.334 191.919  1.00 42.25           C  
ATOM   4097  O   THR A 681     222.095 250.879 190.886  1.00 42.25           O  
ATOM   4098  CB  THR A 681     222.546 253.512 192.721  1.00 42.25           C  
ATOM   4099  OG1 THR A 681     223.128 253.747 191.432  1.00 42.25           O  
ATOM   4100  CG2 THR A 681     223.393 254.189 193.787  1.00 42.25           C  
ATOM   4101  H   THR A 681     224.285 251.287 192.123  1.00 42.25           H  
ATOM   4102  HA  THR A 681     222.002 251.849 193.958  1.00 42.25           H  
ATOM   4103  HB  THR A 681     221.543 253.940 192.735  1.00 42.25           H  
ATOM   4104  HG1 THR A 681     223.179 254.693 191.272  1.00 42.25           H  
ATOM   4105 1HG2 THR A 681     223.441 255.259 193.588  1.00 42.25           H  
ATOM   4106 2HG2 THR A 681     222.946 254.022 194.767  1.00 42.25           H  
ATOM   4107 3HG2 THR A 681     224.399 253.772 193.771  1.00 42.25           H  
ATOM   4108  N   THR A 682     220.284 251.324 192.143  1.00 42.25           N  
ATOM   4109  CA  THR A 682     219.359 250.718 191.202  1.00 42.25           C  
ATOM   4110  C   THR A 682     219.433 251.426 189.911  1.00 42.25           C  
ATOM   4111  O   THR A 682     219.371 250.815 188.841  1.00 42.25           O  
ATOM   4112  CB  THR A 682     217.932 250.734 191.731  1.00 42.25           C  
ATOM   4113  OG1 THR A 682     217.903 250.025 192.941  1.00 42.25           O  
ATOM   4114  CG2 THR A 682     217.020 250.033 190.743  1.00 42.25           C  
ATOM   4115  H   THR A 682     219.922 251.701 193.005  1.00 42.25           H  
ATOM   4116  HA  THR A 682     219.649 249.686 191.028  1.00 42.25           H  
ATOM   4117  HB  THR A 682     217.599 251.765 191.895  1.00 42.25           H  
ATOM   4118  HG1 THR A 682     217.029 250.102 193.346  1.00 42.25           H  
ATOM   4119 1HG2 THR A 682     216.008 250.025 191.146  1.00 42.25           H  
ATOM   4120 2HG2 THR A 682     217.015 250.547 189.784  1.00 42.25           H  
ATOM   4121 3HG2 THR A 682     217.364 249.009 190.603  1.00 42.25           H  
ATOM   4122  N   ALA A 683     219.535 252.725 189.952  1.00 42.25           N  
ATOM   4123  CA  ALA A 683     219.689 253.450 188.698  1.00 42.25           C  
ATOM   4124  C   ALA A 683     220.934 252.981 187.960  1.00 42.25           C  
ATOM   4125  O   ALA A 683     220.916 252.818 186.735  1.00 42.25           O  
ATOM   4126  CB  ALA A 683     219.749 254.953 188.959  1.00 42.25           C  
ATOM   4127  H   ALA A 683     219.599 253.231 190.824  1.00 42.25           H  
ATOM   4128  HA  ALA A 683     218.823 253.234 188.073  1.00 42.25           H  
ATOM   4129 1HB  ALA A 683     219.864 255.482 188.013  1.00 42.25           H  
ATOM   4130 2HB  ALA A 683     218.828 255.275 189.445  1.00 42.25           H  
ATOM   4131 3HB  ALA A 683     220.597 255.176 189.604  1.00 42.25           H  
ATOM   4132  N   ALA A 684     222.024 252.752 188.694  1.00 42.25           N  
ATOM   4133  CA  ALA A 684     223.230 252.208 188.081  1.00 42.25           C  
ATOM   4134  C   ALA A 684     222.990 250.803 187.550  1.00 42.25           C  
ATOM   4135  O   ALA A 684     223.470 250.449 186.468  1.00 42.25           O  
ATOM   4136  CB  ALA A 684     224.380 252.212 189.086  1.00 42.25           C  
ATOM   4137  H   ALA A 684     222.024 252.954 189.683  1.00 42.25           H  
ATOM   4138  HA  ALA A 684     223.496 252.843 187.235  1.00 42.25           H  
ATOM   4139 1HB  ALA A 684     225.275 251.804 188.616  1.00 42.25           H  
ATOM   4140 2HB  ALA A 684     224.576 253.234 189.411  1.00 42.25           H  
ATOM   4141 3HB  ALA A 684     224.112 251.602 189.947  1.00 42.25           H  
ATOM   4142  N   GLY A 685     222.246 249.987 188.298  1.00 42.25           N  
ATOM   4143  CA  GLY A 685     221.983 248.629 187.854  1.00 42.25           C  
ATOM   4144  C   GLY A 685     221.236 248.577 186.535  1.00 42.25           C  
ATOM   4145  O   GLY A 685     221.537 247.748 185.674  1.00 42.25           O  
ATOM   4146  H   GLY A 685     221.859 250.301 189.176  1.00 42.25           H  
ATOM   4147 1HA  GLY A 685     222.926 248.092 187.747  1.00 42.25           H  
ATOM   4148 2HA  GLY A 685     221.400 248.106 188.610  1.00 42.25           H  
ATOM   4149  N   ALA A 686     220.248 249.455 186.361  1.00 42.25           N  
ATOM   4150  CA  ALA A 686     219.539 249.513 185.088  1.00 42.25           C  
ATOM   4151  C   ALA A 686     220.474 249.926 183.963  1.00 42.25           C  
ATOM   4152  O   ALA A 686     220.423 249.363 182.864  1.00 42.25           O  
ATOM   4153  CB  ALA A 686     218.362 250.480 185.184  1.00 42.25           C  
ATOM   4154  H   ALA A 686     219.980 250.086 187.102  1.00 42.25           H  
ATOM   4155  HA  ALA A 686     219.161 248.515 184.865  1.00 42.25           H  
ATOM   4156 1HB  ALA A 686     217.841 250.515 184.227  1.00 42.25           H  
ATOM   4157 2HB  ALA A 686     217.675 250.141 185.959  1.00 42.25           H  
ATOM   4158 3HB  ALA A 686     218.728 251.475 185.433  1.00 42.25           H  
ATOM   4159  N   ALA A 687     221.340 250.910 184.221  1.00 42.25           N  
ATOM   4160  CA  ALA A 687     222.258 251.378 183.189  1.00 42.25           C  
ATOM   4161  C   ALA A 687     223.249 250.293 182.795  1.00 42.25           C  
ATOM   4162  O   ALA A 687     223.560 250.132 181.610  1.00 42.25           O  
ATOM   4163  CB  ALA A 687     222.992 252.629 183.669  1.00 42.25           C  
ATOM   4164  H   ALA A 687     221.367 251.340 185.135  1.00 42.25           H  
ATOM   4165  HA  ALA A 687     221.674 251.627 182.303  1.00 42.25           H  
ATOM   4166 1HB  ALA A 687     223.675 252.971 182.891  1.00 42.25           H  
ATOM   4167 2HB  ALA A 687     222.268 253.414 183.887  1.00 42.25           H  
ATOM   4168 3HB  ALA A 687     223.557 252.396 184.570  1.00 42.25           H  
ATOM   4169  N   ARG A 688     223.746 249.531 183.771  1.00 42.25           N  
ATOM   4170  CA  ARG A 688     224.743 248.509 183.474  1.00 42.25           C  
ATOM   4171  C   ARG A 688     224.189 247.455 182.528  1.00 42.25           C  
ATOM   4172  O   ARG A 688     224.892 246.994 181.623  1.00 42.25           O  
ATOM   4173  CB  ARG A 688     225.218 247.836 184.753  1.00 42.25           C  
ATOM   4174  CG  ARG A 688     226.321 246.807 184.563  1.00 42.25           C  
ATOM   4175  CD  ARG A 688     226.750 246.217 185.857  1.00 42.25           C  
ATOM   4176  NE  ARG A 688     227.360 247.207 186.729  1.00 42.25           N  
ATOM   4177  CZ  ARG A 688     227.509 247.066 188.061  1.00 42.25           C  
ATOM   4178  NH1 ARG A 688     227.088 245.973 188.657  1.00 42.25           N  
ATOM   4179  NH2 ARG A 688     228.079 248.027 188.767  1.00 42.25           N  
ATOM   4180  H   ARG A 688     223.437 249.654 184.724  1.00 42.25           H  
ATOM   4181  HA  ARG A 688     225.589 248.985 182.976  1.00 42.25           H  
ATOM   4182 1HB  ARG A 688     225.588 248.591 185.445  1.00 42.25           H  
ATOM   4183 2HB  ARG A 688     224.378 247.335 185.234  1.00 42.25           H  
ATOM   4184 1HG  ARG A 688     225.961 246.002 183.922  1.00 42.25           H  
ATOM   4185 2HG  ARG A 688     227.186 247.281 184.099  1.00 42.25           H  
ATOM   4186 1HD  ARG A 688     225.885 245.797 186.370  1.00 42.25           H  
ATOM   4187 2HD  ARG A 688     227.480 245.429 185.673  1.00 42.25           H  
ATOM   4188  HE  ARG A 688     227.697 248.062 186.306  1.00 42.25           H  
ATOM   4189 1HH1 ARG A 688     226.653 245.238 188.117  1.00 42.25           H  
ATOM   4190 2HH1 ARG A 688     227.200 245.867 189.655  1.00 42.25           H  
ATOM   4191 1HH2 ARG A 688     228.403 248.868 188.308  1.00 42.25           H  
ATOM   4192 2HH2 ARG A 688     228.190 247.921 189.764  1.00 42.25           H  
ATOM   4193  N   VAL A 689     222.932 247.054 182.723  1.00 42.25           N  
ATOM   4194  CA  VAL A 689     222.327 246.065 181.837  1.00 42.25           C  
ATOM   4195  C   VAL A 689     222.176 246.625 180.429  1.00 42.25           C  
ATOM   4196  O   VAL A 689     222.475 245.943 179.442  1.00 42.25           O  
ATOM   4197  CB  VAL A 689     220.978 245.593 182.406  1.00 42.25           C  
ATOM   4198  CG1 VAL A 689     220.161 244.908 181.331  1.00 42.25           C  
ATOM   4199  CG2 VAL A 689     221.204 244.660 183.576  1.00 42.25           C  
ATOM   4200  H   VAL A 689     222.387 247.431 183.485  1.00 42.25           H  
ATOM   4201  HA  VAL A 689     222.997 245.207 181.767  1.00 42.25           H  
ATOM   4202  HB  VAL A 689     220.411 246.462 182.740  1.00 42.25           H  
ATOM   4203 1HG1 VAL A 689     219.210 244.581 181.750  1.00 42.25           H  
ATOM   4204 2HG1 VAL A 689     219.976 245.606 180.514  1.00 42.25           H  
ATOM   4205 3HG1 VAL A 689     220.708 244.044 180.954  1.00 42.25           H  
ATOM   4206 1HG2 VAL A 689     220.243 244.333 183.971  1.00 42.25           H  
ATOM   4207 2HG2 VAL A 689     221.775 243.792 183.244  1.00 42.25           H  
ATOM   4208 3HG2 VAL A 689     221.758 245.182 184.356  1.00 42.25           H  
ATOM   4209  N   ARG A 690     221.716 247.872 180.310  1.00 42.25           N  
ATOM   4210  CA  ARG A 690     221.530 248.461 178.989  1.00 42.25           C  
ATOM   4211  C   ARG A 690     222.849 248.561 178.233  1.00 42.25           C  
ATOM   4212  O   ARG A 690     222.912 248.256 177.037  1.00 42.25           O  
ATOM   4213  CB  ARG A 690     220.881 249.838 179.108  1.00 42.25           C  
ATOM   4214  CG  ARG A 690     219.419 249.813 179.506  1.00 42.25           C  
ATOM   4215  CD  ARG A 690     218.843 251.218 179.518  1.00 42.25           C  
ATOM   4216  NE  ARG A 690     217.410 251.234 179.794  1.00 42.25           N  
ATOM   4217  CZ  ARG A 690     216.876 251.381 181.002  1.00 42.25           C  
ATOM   4218  NH1 ARG A 690     217.653 251.527 182.064  1.00 42.25           N  
ATOM   4219  NH2 ARG A 690     215.560 251.386 181.146  1.00 42.25           N  
ATOM   4220  H   ARG A 690     221.493 248.420 181.128  1.00 42.25           H  
ATOM   4221  HA  ARG A 690     220.871 247.813 178.411  1.00 42.25           H  
ATOM   4222 1HB  ARG A 690     221.417 250.430 179.848  1.00 42.25           H  
ATOM   4223 2HB  ARG A 690     220.958 250.360 178.154  1.00 42.25           H  
ATOM   4224 1HG  ARG A 690     218.858 249.208 178.793  1.00 42.25           H  
ATOM   4225 2HG  ARG A 690     219.321 249.383 180.503  1.00 42.25           H  
ATOM   4226 1HD  ARG A 690     219.339 251.808 180.288  1.00 42.25           H  
ATOM   4227 2HD  ARG A 690     219.002 251.684 178.546  1.00 42.25           H  
ATOM   4228  HE  ARG A 690     216.779 251.126 179.011  1.00 42.25           H  
ATOM   4229 1HH1 ARG A 690     218.658 251.527 181.958  1.00 42.25           H  
ATOM   4230 2HH1 ARG A 690     217.242 251.638 182.979  1.00 42.25           H  
ATOM   4231 1HH2 ARG A 690     214.963 251.278 180.337  1.00 42.25           H  
ATOM   4232 2HH2 ARG A 690     215.153 251.498 182.062  1.00 42.25           H  
ATOM   4233  N   LYS A 691     223.915 248.983 178.913  1.00 42.25           N  
ATOM   4234  CA  LYS A 691     225.198 249.138 178.240  1.00 42.25           C  
ATOM   4235  C   LYS A 691     225.860 247.796 177.959  1.00 42.25           C  
ATOM   4236  O   LYS A 691     226.624 247.675 176.996  1.00 42.25           O  
ATOM   4237  CB  LYS A 691     226.132 250.015 179.075  1.00 42.25           C  
ATOM   4238  CG  LYS A 691     225.720 251.479 179.150  1.00 42.25           C  
ATOM   4239  CD  LYS A 691     226.693 252.284 179.999  1.00 42.25           C  
ATOM   4240  CE  LYS A 691     226.284 253.748 180.073  1.00 42.25           C  
ATOM   4241  NZ  LYS A 691     227.207 254.541 180.931  1.00 42.25           N  
ATOM   4242  H   LYS A 691     223.847 249.199 179.897  1.00 42.25           H  
ATOM   4243  HA  LYS A 691     225.028 249.619 177.276  1.00 42.25           H  
ATOM   4244 1HB  LYS A 691     226.181 249.628 180.093  1.00 42.25           H  
ATOM   4245 2HB  LYS A 691     227.140 249.972 178.660  1.00 42.25           H  
ATOM   4246 1HG  LYS A 691     225.693 251.902 178.145  1.00 42.25           H  
ATOM   4247 2HG  LYS A 691     224.724 251.555 179.585  1.00 42.25           H  
ATOM   4248 1HD  LYS A 691     226.723 251.872 181.008  1.00 42.25           H  
ATOM   4249 2HD  LYS A 691     227.692 252.218 179.568  1.00 42.25           H  
ATOM   4250 1HE  LYS A 691     226.281 254.176 179.072  1.00 42.25           H  
ATOM   4251 2HE  LYS A 691     225.276 253.824 180.480  1.00 42.25           H  
ATOM   4252 1HZ  LYS A 691     226.901 255.503 180.955  1.00 42.25           H  
ATOM   4253 2HZ  LYS A 691     227.204 254.164 181.868  1.00 42.25           H  
ATOM   4254 3HZ  LYS A 691     228.142 254.494 180.553  1.00 42.25           H  
ATOM   4255  N   ALA A 692     225.590 246.781 178.780  1.00 42.25           N  
ATOM   4256  CA  ALA A 692     226.261 245.498 178.610  1.00 42.25           C  
ATOM   4257  C   ALA A 692     225.741 244.718 177.411  1.00 42.25           C  
ATOM   4258  O   ALA A 692     226.397 243.761 176.985  1.00 42.25           O  
ATOM   4259  CB  ALA A 692     226.120 244.655 179.876  1.00 42.25           C  
ATOM   4260  H   ALA A 692     224.919 246.890 179.527  1.00 42.25           H  
ATOM   4261  HA  ALA A 692     227.319 245.690 178.429  1.00 42.25           H  
ATOM   4262 1HB  ALA A 692     226.626 243.700 179.735  1.00 42.25           H  
ATOM   4263 2HB  ALA A 692     226.570 245.183 180.717  1.00 42.25           H  
ATOM   4264 3HB  ALA A 692     225.065 244.480 180.080  1.00 42.25           H  
ATOM   4265  N   LYS A 693     224.584 245.095 176.868  1.00 42.25           N  
ATOM   4266  CA  LYS A 693     224.008 244.449 175.689  1.00 42.25           C  
ATOM   4267  C   LYS A 693     223.859 242.942 175.902  1.00 42.25           C  
ATOM   4268  O   LYS A 693     224.397 242.121 175.159  1.00 42.25           O  
ATOM   4269  CB  LYS A 693     224.868 244.724 174.454  1.00 42.25           C  
ATOM   4270  CG  LYS A 693     224.988 246.197 174.086  1.00 42.25           C  
ATOM   4271  CD  LYS A 693     225.813 246.385 172.822  1.00 42.25           C  
ATOM   4272  CE  LYS A 693     225.960 247.858 172.470  1.00 42.25           C  
ATOM   4273  NZ  LYS A 693     226.792 248.059 171.253  1.00 42.25           N  
ATOM   4274  H   LYS A 693     224.090 245.864 177.298  1.00 42.25           H  
ATOM   4275  HA  LYS A 693     223.003 244.842 175.535  1.00 42.25           H  
ATOM   4276 1HB  LYS A 693     225.874 244.337 174.618  1.00 42.25           H  
ATOM   4277 2HB  LYS A 693     224.451 244.197 173.596  1.00 42.25           H  
ATOM   4278 1HG  LYS A 693     223.993 246.614 173.926  1.00 42.25           H  
ATOM   4279 2HG  LYS A 693     225.462 246.739 174.903  1.00 42.25           H  
ATOM   4280 1HD  LYS A 693     226.804 245.953 172.966  1.00 42.25           H  
ATOM   4281 2HD  LYS A 693     225.329 245.870 171.991  1.00 42.25           H  
ATOM   4282 1HE  LYS A 693     224.976 248.291 172.298  1.00 42.25           H  
ATOM   4283 2HE  LYS A 693     226.425 248.386 173.303  1.00 42.25           H  
ATOM   4284 1HZ  LYS A 693     226.866 249.047 171.054  1.00 42.25           H  
ATOM   4285 2HZ  LYS A 693     227.715 247.677 171.408  1.00 42.25           H  
ATOM   4286 3HZ  LYS A 693     226.362 247.590 170.469  1.00 42.25           H  
ATOM   4287  N   GLY A 694     223.118 242.592 176.950  1.00 42.25           N  
ATOM   4288  CA  GLY A 694     222.851 241.210 177.274  1.00 42.25           C  
ATOM   4289  C   GLY A 694     223.845 240.564 178.212  1.00 42.25           C  
ATOM   4290  O   GLY A 694     223.608 239.433 178.651  1.00 42.25           O  
ATOM   4291  H   GLY A 694     222.732 243.318 177.536  1.00 42.25           H  
ATOM   4292 1HA  GLY A 694     221.865 241.128 177.732  1.00 42.25           H  
ATOM   4293 2HA  GLY A 694     222.831 240.619 176.359  1.00 42.25           H  
ATOM   4294  N   LYS A 695     224.950 241.237 178.532  1.00 42.25           N  
ATOM   4295  CA  LYS A 695     225.938 240.646 179.425  1.00 42.25           C  
ATOM   4296  C   LYS A 695     225.514 240.715 180.888  1.00 42.25           C  
ATOM   4297  O   LYS A 695     225.845 239.812 181.664  1.00 42.25           O  
ATOM   4298  CB  LYS A 695     227.291 241.336 179.243  1.00 42.25           C  
ATOM   4299  CG  LYS A 695     228.474 240.561 179.809  1.00 42.25           C  
ATOM   4300  CD  LYS A 695     228.569 240.723 181.319  1.00 42.25           C  
ATOM   4301  CE  LYS A 695     229.863 240.133 181.859  1.00 42.25           C  
ATOM   4302  NZ  LYS A 695     229.897 238.651 181.728  1.00 42.25           N  
ATOM   4303  H   LYS A 695     225.114 242.162 178.160  1.00 42.25           H  
ATOM   4304  HA  LYS A 695     226.041 239.589 179.176  1.00 42.25           H  
ATOM   4305 1HB  LYS A 695     227.476 241.501 178.181  1.00 42.25           H  
ATOM   4306 2HB  LYS A 695     227.269 242.313 179.727  1.00 42.25           H  
ATOM   4307 1HG  LYS A 695     228.363 239.503 179.572  1.00 42.25           H  
ATOM   4308 2HG  LYS A 695     229.396 240.922 179.355  1.00 42.25           H  
ATOM   4309 1HD  LYS A 695     228.527 241.782 181.575  1.00 42.25           H  
ATOM   4310 2HD  LYS A 695     227.726 240.219 181.792  1.00 42.25           H  
ATOM   4311 1HE  LYS A 695     230.709 240.553 181.316  1.00 42.25           H  
ATOM   4312 2HE  LYS A 695     229.971 240.395 182.912  1.00 42.25           H  
ATOM   4313 1HZ  LYS A 695     230.770 238.300 182.097  1.00 42.25           H  
ATOM   4314 2HZ  LYS A 695     229.127 238.250 182.245  1.00 42.25           H  
ATOM   4315 3HZ  LYS A 695     229.818 238.397 180.754  1.00 42.25           H  
ATOM   4316  N   ALA A 696     224.793 241.759 181.283  1.00 42.25           N  
ATOM   4317  CA  ALA A 696     224.369 241.946 182.662  1.00 42.25           C  
ATOM   4318  C   ALA A 696     222.891 241.615 182.802  1.00 42.25           C  
ATOM   4319  O   ALA A 696     222.076 242.002 181.959  1.00 42.25           O  
ATOM   4320  CB  ALA A 696     224.629 243.379 183.132  1.00 42.25           C  
ATOM   4321  H   ALA A 696     224.533 242.447 180.591  1.00 42.25           H  
ATOM   4322  HA  ALA A 696     224.947 241.267 183.289  1.00 42.25           H  
ATOM   4323 1HB  ALA A 696     224.302 243.488 184.166  1.00 42.25           H  
ATOM   4324 2HB  ALA A 696     225.695 243.597 183.064  1.00 42.25           H  
ATOM   4325 3HB  ALA A 696     224.077 244.074 182.502  1.00 42.25           H  
ATOM   4326  N   ALA A 697     222.548 240.895 183.871  1.00 42.25           N  
ATOM   4327  CA  ALA A 697     221.173 240.480 184.154  1.00 42.25           C  
ATOM   4328  C   ALA A 697     220.853 240.843 185.601  1.00 42.25           C  
ATOM   4329  O   ALA A 697     221.109 240.055 186.512  1.00 42.25           O  
ATOM   4330  CB  ALA A 697     220.992 238.991 183.897  1.00 42.25           C  
ATOM   4331  H   ALA A 697     223.284 240.629 184.510  1.00 42.25           H  
ATOM   4332  HA  ALA A 697     220.509 241.032 183.488  1.00 42.25           H  
ATOM   4333 1HB  ALA A 697     219.963 238.707 184.114  1.00 42.25           H  
ATOM   4334 2HB  ALA A 697     221.217 238.772 182.853  1.00 42.25           H  
ATOM   4335 3HB  ALA A 697     221.667 238.427 184.538  1.00 42.25           H  
ATOM   4336  N   ALA A 698     220.280 242.025 185.811  1.00 42.25           N  
ATOM   4337  CA  ALA A 698     219.977 242.478 187.160  1.00 42.25           C  
ATOM   4338  C   ALA A 698     218.922 241.588 187.803  1.00 42.25           C  
ATOM   4339  O   ALA A 698     218.089 240.986 187.125  1.00 42.25           O  
ATOM   4340  CB  ALA A 698     219.496 243.927 187.143  1.00 42.25           C  
ATOM   4341  H   ALA A 698     220.050 242.621 185.028  1.00 42.25           H  
ATOM   4342  HA  ALA A 698     220.891 242.418 187.751  1.00 42.25           H  
ATOM   4343 1HB  ALA A 698     219.274 244.249 188.160  1.00 42.25           H  
ATOM   4344 2HB  ALA A 698     220.275 244.564 186.723  1.00 42.25           H  
ATOM   4345 3HB  ALA A 698     218.597 244.004 186.534  1.00 42.25           H  
ATOM   4346  N   LEU A 699     218.971 241.500 189.128  1.00 42.25           N  
ATOM   4347  CA  LEU A 699     218.010 240.729 189.912  1.00 42.25           C  
ATOM   4348  C   LEU A 699     217.331 241.680 190.887  1.00 42.25           C  
ATOM   4349  O   LEU A 699     217.787 241.852 192.019  1.00 42.25           O  
ATOM   4350  CB  LEU A 699     218.688 239.597 190.641  1.00 42.25           C  
ATOM   4351  CG  LEU A 699     219.267 238.515 189.747  1.00 42.25           C  
ATOM   4352  CD1 LEU A 699     220.016 237.488 190.562  1.00 42.25           C  
ATOM   4353  CD2 LEU A 699     218.151 237.875 189.007  1.00 42.25           C  
ATOM   4354  H   LEU A 699     219.712 241.994 189.605  1.00 42.25           H  
ATOM   4355  HA  LEU A 699     217.271 240.306 189.233  1.00 42.25           H  
ATOM   4356 1HB  LEU A 699     219.498 240.007 191.243  1.00 42.25           H  
ATOM   4357 2HB  LEU A 699     217.965 239.132 191.310  1.00 42.25           H  
ATOM   4358  HG  LEU A 699     219.973 238.961 189.046  1.00 42.25           H  
ATOM   4359 1HD1 LEU A 699     220.422 236.723 189.899  1.00 42.25           H  
ATOM   4360 2HD1 LEU A 699     220.833 237.973 191.097  1.00 42.25           H  
ATOM   4361 3HD1 LEU A 699     219.337 237.025 191.277  1.00 42.25           H  
ATOM   4362 1HD2 LEU A 699     218.546 237.094 188.357  1.00 42.25           H  
ATOM   4363 2HD2 LEU A 699     217.449 237.437 189.716  1.00 42.25           H  
ATOM   4364 3HD2 LEU A 699     217.638 238.624 188.403  1.00 42.25           H  
ATOM   4365  N   LEU A 700     216.235 242.291 190.457  1.00 42.25           N  
ATOM   4366  CA  LEU A 700     215.523 243.254 191.278  1.00 42.25           C  
ATOM   4367  C   LEU A 700     214.105 242.765 191.534  1.00 42.25           C  
ATOM   4368  O   LEU A 700     213.667 241.748 190.994  1.00 42.25           O  
ATOM   4369  CB  LEU A 700     215.501 244.636 190.622  1.00 42.25           C  
ATOM   4370  CG  LEU A 700     214.471 244.879 189.527  1.00 42.25           C  
ATOM   4371  CD1 LEU A 700     214.412 246.353 189.213  1.00 42.25           C  
ATOM   4372  CD2 LEU A 700     214.802 244.091 188.288  1.00 42.25           C  
ATOM   4373  H   LEU A 700     215.887 242.080 189.533  1.00 42.25           H  
ATOM   4374  HA  LEU A 700     216.037 243.339 192.235  1.00 42.25           H  
ATOM   4375 1HB  LEU A 700     215.322 245.384 191.393  1.00 42.25           H  
ATOM   4376 2HB  LEU A 700     216.479 244.827 190.181  1.00 42.25           H  
ATOM   4377  HG  LEU A 700     213.486 244.575 189.880  1.00 42.25           H  
ATOM   4378 1HD1 LEU A 700     213.675 246.529 188.429  1.00 42.25           H  
ATOM   4379 2HD1 LEU A 700     214.127 246.905 190.109  1.00 42.25           H  
ATOM   4380 3HD1 LEU A 700     215.390 246.692 188.873  1.00 42.25           H  
ATOM   4381 1HD2 LEU A 700     214.050 244.283 187.522  1.00 42.25           H  
ATOM   4382 2HD2 LEU A 700     215.782 244.391 187.916  1.00 42.25           H  
ATOM   4383 3HD2 LEU A 700     214.815 243.027 188.526  1.00 42.25           H  
ATOM   4384  N   GLU A 701     213.363 243.549 192.311  1.00 42.25           N  
ATOM   4385  CA  GLU A 701     212.010 243.220 192.708  1.00 42.25           C  
ATOM   4386  C   GLU A 701     211.073 243.220 191.541  1.00 42.25           C  
ATOM   4387  O   GLU A 701     211.233 244.017 190.620  1.00 42.25           O  
ATOM   4388  CB  GLU A 701     211.509 244.241 193.707  1.00 42.25           C  
ATOM   4389  CG  GLU A 701     212.233 244.289 195.003  1.00 42.25           C  
ATOM   4390  CD  GLU A 701     212.028 243.065 195.790  1.00 42.25           C  
ATOM   4391  OE1 GLU A 701     211.464 242.186 195.268  1.00 42.25           O  
ATOM   4392  OE2 GLU A 701     212.390 242.994 196.929  1.00 42.25           O  
ATOM   4393  H   GLU A 701     213.786 244.381 192.685  1.00 42.25           H  
ATOM   4394  HA  GLU A 701     212.005 242.215 193.118  1.00 42.25           H  
ATOM   4395 1HB  GLU A 701     211.574 245.232 193.261  1.00 42.25           H  
ATOM   4396 2HB  GLU A 701     210.452 244.051 193.918  1.00 42.25           H  
ATOM   4397 1HG  GLU A 701     213.296 244.420 194.820  1.00 42.25           H  
ATOM   4398 2HG  GLU A 701     211.877 245.144 195.572  1.00 42.25           H  
ATOM   4399  N   SER A 702     210.055 242.393 191.575  1.00 42.25           N  
ATOM   4400  CA  SER A 702     209.175 242.269 190.421  1.00 42.25           C  
ATOM   4401  C   SER A 702     208.492 243.582 190.079  1.00 42.25           C  
ATOM   4402  O   SER A 702     208.369 243.926 188.902  1.00 42.25           O  
ATOM   4403  CB  SER A 702     208.132 241.192 190.671  1.00 42.25           C  
ATOM   4404  OG  SER A 702     207.231 241.134 189.587  1.00 42.25           O  
ATOM   4405  H   SER A 702     209.861 241.848 192.403  1.00 42.25           H  
ATOM   4406  HA  SER A 702     209.776 241.983 189.557  1.00 42.25           H  
ATOM   4407 1HB  SER A 702     208.627 240.230 190.801  1.00 42.25           H  
ATOM   4408 2HB  SER A 702     207.597 241.412 191.594  1.00 42.25           H  
ATOM   4409  HG  SER A 702     206.602 240.441 189.802  1.00 42.25           H  
ATOM   4410  N   THR A 703     208.019 244.320 191.078  1.00 42.25           N  
ATOM   4411  CA  THR A 703     207.273 245.535 190.770  1.00 42.25           C  
ATOM   4412  C   THR A 703     208.152 246.584 190.105  1.00 42.25           C  
ATOM   4413  O   THR A 703     207.730 247.233 189.140  1.00 42.25           O  
ATOM   4414  CB  THR A 703     206.645 246.100 192.028  1.00 42.25           C  
ATOM   4415  OG1 THR A 703     207.667 246.320 193.002  1.00 42.25           O  
ATOM   4416  CG2 THR A 703     205.633 245.129 192.559  1.00 42.25           C  
ATOM   4417  H   THR A 703     208.163 244.062 192.044  1.00 42.25           H  
ATOM   4418  HA  THR A 703     206.480 245.285 190.065  1.00 42.25           H  
ATOM   4419  HB  THR A 703     206.160 247.048 191.798  1.00 42.25           H  
ATOM   4420  HG1 THR A 703     207.353 246.947 193.658  1.00 42.25           H  
ATOM   4421 1HG2 THR A 703     205.180 245.534 193.463  1.00 42.25           H  
ATOM   4422 2HG2 THR A 703     204.860 244.963 191.809  1.00 42.25           H  
ATOM   4423 3HG2 THR A 703     206.123 244.184 192.791  1.00 42.25           H  
ATOM   4424  N   MET A 704     209.367 246.719 190.567  1.00 42.25           N  
ATOM   4425  CA  MET A 704     210.206 247.666 189.930  1.00 42.25           C  
ATOM   4426  C   MET A 704     210.568 247.215 188.539  1.00 42.25           C  
ATOM   4427  O   MET A 704     210.549 247.996 187.604  1.00 42.25           O  
ATOM   4428  CB  MET A 704     211.426 247.856 190.740  1.00 42.25           C  
ATOM   4429  CG  MET A 704     212.182 248.992 190.352  1.00 42.25           C  
ATOM   4430  SD  MET A 704     211.201 250.402 190.539  1.00 42.25           S  
ATOM   4431  CE  MET A 704     211.134 250.576 192.290  1.00 42.25           C  
ATOM   4432  H   MET A 704     209.660 246.177 191.382  1.00 42.25           H  
ATOM   4433  HA  MET A 704     209.659 248.599 189.839  1.00 42.25           H  
ATOM   4434 1HB  MET A 704     211.162 247.908 191.782  1.00 42.25           H  
ATOM   4435 2HB  MET A 704     212.030 246.967 190.638  1.00 42.25           H  
ATOM   4436 1HG  MET A 704     213.061 249.090 190.976  1.00 42.25           H  
ATOM   4437 2HG  MET A 704     212.489 248.915 189.307  1.00 42.25           H  
ATOM   4438 1HE  MET A 704     210.578 251.459 192.550  1.00 42.25           H  
ATOM   4439 2HE  MET A 704     210.653 249.726 192.746  1.00 42.25           H  
ATOM   4440 3HE  MET A 704     212.141 250.667 192.682  1.00 42.25           H  
ATOM   4441  N   ASN A 705     210.801 245.943 188.353  1.00 42.25           N  
ATOM   4442  CA  ASN A 705     211.099 245.419 187.028  1.00 42.25           C  
ATOM   4443  C   ASN A 705     209.970 245.735 186.057  1.00 42.25           C  
ATOM   4444  O   ASN A 705     210.205 246.178 184.927  1.00 42.25           O  
ATOM   4445  CB  ASN A 705     211.332 243.917 187.123  1.00 42.25           C  
ATOM   4446  CG  ASN A 705     212.042 243.368 185.934  1.00 42.25           C  
ATOM   4447  OD1 ASN A 705     211.903 243.873 184.831  1.00 42.25           O  
ATOM   4448  ND2 ASN A 705     212.816 242.320 186.145  1.00 42.25           N  
ATOM   4449  H   ASN A 705     210.730 245.303 189.131  1.00 42.25           H  
ATOM   4450  HA  ASN A 705     212.007 245.901 186.661  1.00 42.25           H  
ATOM   4451 1HB  ASN A 705     211.920 243.695 188.015  1.00 42.25           H  
ATOM   4452 2HB  ASN A 705     210.375 243.406 187.226  1.00 42.25           H  
ATOM   4453 1HD2 ASN A 705     213.319 241.908 185.384  1.00 42.25           H  
ATOM   4454 2HD2 ASN A 705     212.901 241.938 187.065  1.00 42.25           H  
ATOM   4455  N   GLU A 706     208.730 245.515 186.488  1.00 42.25           N  
ATOM   4456  CA  GLU A 706     207.589 245.806 185.636  1.00 42.25           C  
ATOM   4457  C   GLU A 706     207.382 247.292 185.441  1.00 42.25           C  
ATOM   4458  O   GLU A 706     206.759 247.688 184.455  1.00 42.25           O  
ATOM   4459  CB  GLU A 706     206.320 245.194 186.211  1.00 42.25           C  
ATOM   4460  CG  GLU A 706     206.445 243.726 186.505  1.00 42.25           C  
ATOM   4461  CD  GLU A 706     205.117 243.020 186.495  1.00 42.25           C  
ATOM   4462  OE1 GLU A 706     204.079 243.710 186.510  1.00 42.25           O  
ATOM   4463  OE2 GLU A 706     205.110 241.774 186.480  1.00 42.25           O  
ATOM   4464  H   GLU A 706     208.571 245.143 187.413  1.00 42.25           H  
ATOM   4465  HA  GLU A 706     207.771 245.369 184.653  1.00 42.25           H  
ATOM   4466 1HB  GLU A 706     206.055 245.708 187.135  1.00 42.25           H  
ATOM   4467 2HB  GLU A 706     205.498 245.335 185.509  1.00 42.25           H  
ATOM   4468 1HG  GLU A 706     207.095 243.271 185.758  1.00 42.25           H  
ATOM   4469 2HG  GLU A 706     206.915 243.600 187.480  1.00 42.25           H  
ATOM   4470  N   TYR A 707     207.861 248.123 186.358  1.00 42.25           N  
ATOM   4471  CA  TYR A 707     207.787 249.552 186.092  1.00 42.25           C  
ATOM   4472  C   TYR A 707     208.831 249.979 185.079  1.00 42.25           C  
ATOM   4473  O   TYR A 707     208.551 250.804 184.205  1.00 42.25           O  
ATOM   4474  CB  TYR A 707     207.968 250.359 187.365  1.00 42.25           C  
ATOM   4475  CG  TYR A 707     207.668 251.814 187.160  1.00 42.25           C  
ATOM   4476  CD1 TYR A 707     206.389 252.228 186.862  1.00 42.25           C  
ATOM   4477  CD2 TYR A 707     208.655 252.769 187.262  1.00 42.25           C  
ATOM   4478  CE1 TYR A 707     206.093 253.547 186.676  1.00 42.25           C  
ATOM   4479  CE2 TYR A 707     208.368 254.100 187.082  1.00 42.25           C  
ATOM   4480  CZ  TYR A 707     207.081 254.483 186.787  1.00 42.25           C  
ATOM   4481  OH  TYR A 707     206.770 255.809 186.597  1.00 42.25           O  
ATOM   4482  H   TYR A 707     208.271 247.805 187.224  1.00 42.25           H  
ATOM   4483  HA  TYR A 707     206.802 249.777 185.682  1.00 42.25           H  
ATOM   4484 1HB  TYR A 707     207.311 249.966 188.142  1.00 42.25           H  
ATOM   4485 2HB  TYR A 707     208.993 250.254 187.719  1.00 42.25           H  
ATOM   4486  HD1 TYR A 707     205.587 251.496 186.770  1.00 42.25           H  
ATOM   4487  HD2 TYR A 707     209.680 252.472 187.487  1.00 42.25           H  
ATOM   4488  HE1 TYR A 707     205.073 253.849 186.441  1.00 42.25           H  
ATOM   4489  HE2 TYR A 707     209.159 254.845 187.172  1.00 42.25           H  
ATOM   4490  HH  TYR A 707     205.834 255.892 186.401  1.00 42.25           H  
ATOM   4491  N   ILE A 708     210.042 249.440 185.189  1.00 42.25           N  
ATOM   4492  CA  ILE A 708     211.112 249.869 184.302  1.00 42.25           C  
ATOM   4493  C   ILE A 708     210.854 249.400 182.878  1.00 42.25           C  
ATOM   4494  O   ILE A 708     210.975 250.180 181.927  1.00 42.25           O  
ATOM   4495  CB  ILE A 708     212.470 249.376 184.820  1.00 42.25           C  
ATOM   4496  CG1 ILE A 708     212.994 250.313 185.901  1.00 42.25           C  
ATOM   4497  CG2 ILE A 708     213.449 249.315 183.697  1.00 42.25           C  
ATOM   4498  CD1 ILE A 708     214.291 249.854 186.499  1.00 42.25           C  
ATOM   4499  H   ILE A 708     210.233 248.732 185.883  1.00 42.25           H  
ATOM   4500  HA  ILE A 708     211.124 250.958 184.276  1.00 42.25           H  
ATOM   4501  HB  ILE A 708     212.356 248.382 185.251  1.00 42.25           H  
ATOM   4502 1HG1 ILE A 708     213.137 251.308 185.481  1.00 42.25           H  
ATOM   4503 2HG1 ILE A 708     212.256 250.398 186.698  1.00 42.25           H  
ATOM   4504 1HG2 ILE A 708     214.411 248.965 184.071  1.00 42.25           H  
ATOM   4505 2HG2 ILE A 708     213.085 248.628 182.934  1.00 42.25           H  
ATOM   4506 3HG2 ILE A 708     213.568 250.308 183.263  1.00 42.25           H  
ATOM   4507 1HD1 ILE A 708     214.611 250.564 187.262  1.00 42.25           H  
ATOM   4508 2HD1 ILE A 708     214.156 248.871 186.951  1.00 42.25           H  
ATOM   4509 3HD1 ILE A 708     215.050 249.794 185.720  1.00 42.25           H  
ATOM   4510  N   GLU A 709     210.469 248.136 182.698  1.00 42.25           N  
ATOM   4511  CA  GLU A 709     210.283 247.664 181.332  1.00 42.25           C  
ATOM   4512  C   GLU A 709     209.104 248.340 180.648  1.00 42.25           C  
ATOM   4513  O   GLU A 709     208.954 248.207 179.431  1.00 42.25           O  
ATOM   4514  CB  GLU A 709     210.066 246.155 181.279  1.00 42.25           C  
ATOM   4515  CG  GLU A 709     208.665 245.724 181.655  1.00 42.25           C  
ATOM   4516  CD  GLU A 709     208.434 244.245 181.448  1.00 42.25           C  
ATOM   4517  OE1 GLU A 709     209.385 243.538 181.062  1.00 42.25           O  
ATOM   4518  OE2 GLU A 709     207.292 243.790 181.650  1.00 42.25           O  
ATOM   4519  H   GLU A 709     210.304 247.500 183.465  1.00 42.25           H  
ATOM   4520  HA  GLU A 709     211.183 247.896 180.760  1.00 42.25           H  
ATOM   4521 1HB  GLU A 709     210.274 245.793 180.272  1.00 42.25           H  
ATOM   4522 2HB  GLU A 709     210.766 245.663 181.955  1.00 42.25           H  
ATOM   4523 1HG  GLU A 709     208.491 245.966 182.703  1.00 42.25           H  
ATOM   4524 2HG  GLU A 709     207.950 246.288 181.057  1.00 42.25           H  
ATOM   4525  N   GLN A 710     208.257 249.043 181.397  1.00 42.25           N  
ATOM   4526  CA  GLN A 710     207.022 249.590 180.851  1.00 42.25           C  
ATOM   4527  C   GLN A 710     207.080 251.105 180.698  1.00 42.25           C  
ATOM   4528  O   GLN A 710     206.903 251.625 179.594  1.00 42.25           O  
ATOM   4529  CB  GLN A 710     205.847 249.195 181.744  1.00 42.25           C  
ATOM   4530  CG  GLN A 710     204.507 249.476 181.134  1.00 42.25           C  
ATOM   4531  CD  GLN A 710     204.296 248.700 179.858  1.00 42.25           C  
ATOM   4532  OE1 GLN A 710     204.304 249.263 178.767  1.00 42.25           O  
ATOM   4533  NE2 GLN A 710     204.117 247.392 179.985  1.00 42.25           N  
ATOM   4534  H   GLN A 710     208.478 249.201 182.370  1.00 42.25           H  
ATOM   4535  HA  GLN A 710     206.869 249.172 179.856  1.00 42.25           H  
ATOM   4536 1HB  GLN A 710     205.903 248.130 181.969  1.00 42.25           H  
ATOM   4537 2HB  GLN A 710     205.912 249.733 182.689  1.00 42.25           H  
ATOM   4538 1HG  GLN A 710     203.730 249.194 181.844  1.00 42.25           H  
ATOM   4539 2HG  GLN A 710     204.438 250.540 180.908  1.00 42.25           H  
ATOM   4540 1HE2 GLN A 710     203.972 246.825 179.173  1.00 42.25           H  
ATOM   4541 2HE2 GLN A 710     204.127 246.971 180.892  1.00 42.25           H  
ATOM   4542  N   ARG A 711     207.322 251.828 181.791  1.00 42.25           N  
ATOM   4543  CA  ARG A 711     207.378 253.286 181.775  1.00 42.25           C  
ATOM   4544  C   ARG A 711     208.803 253.807 181.640  1.00 42.25           C  
ATOM   4545  O   ARG A 711     209.154 254.825 182.245  1.00 42.25           O  
ATOM   4546  CB  ARG A 711     206.760 253.853 183.044  1.00 42.25           C  
ATOM   4547  CG  ARG A 711     206.747 255.371 183.127  1.00 42.25           C  
ATOM   4548  CD  ARG A 711     205.820 255.967 182.131  1.00 42.25           C  
ATOM   4549  NE  ARG A 711     205.836 257.420 182.177  1.00 42.25           N  
ATOM   4550  CZ  ARG A 711     205.057 258.169 182.981  1.00 42.25           C  
ATOM   4551  NH1 ARG A 711     204.207 257.589 183.798  1.00 42.25           N  
ATOM   4552  NH2 ARG A 711     205.147 259.487 182.948  1.00 42.25           N  
ATOM   4553  H   ARG A 711     207.472 251.339 182.662  1.00 42.25           H  
ATOM   4554  HA  ARG A 711     206.836 253.643 180.899  1.00 42.25           H  
ATOM   4555 1HB  ARG A 711     205.730 253.509 183.132  1.00 42.25           H  
ATOM   4556 2HB  ARG A 711     207.305 253.480 183.912  1.00 42.25           H  
ATOM   4557 1HG  ARG A 711     206.425 255.678 184.122  1.00 42.25           H  
ATOM   4558 2HG  ARG A 711     207.749 255.755 182.935  1.00 42.25           H  
ATOM   4559 1HD  ARG A 711     206.113 255.654 181.129  1.00 42.25           H  
ATOM   4560 2HD  ARG A 711     204.804 255.631 182.333  1.00 42.25           H  
ATOM   4561  HE  ARG A 711     206.478 257.903 181.562  1.00 42.25           H  
ATOM   4562 1HH1 ARG A 711     204.138 256.581 183.823  1.00 42.25           H  
ATOM   4563 2HH1 ARG A 711     203.622 258.150 184.401  1.00 42.25           H  
ATOM   4564 1HH2 ARG A 711     205.801 259.933 182.319  1.00 42.25           H  
ATOM   4565 2HH2 ARG A 711     204.563 260.048 183.550  1.00 42.25           H  
ATOM   4566  N   LYS A 712     209.634 253.103 180.888  1.00 42.25           N  
ATOM   4567  CA  LYS A 712     210.953 253.555 180.479  1.00 42.25           C  
ATOM   4568  C   LYS A 712     211.187 253.056 179.063  1.00 42.25           C  
ATOM   4569  O   LYS A 712     210.572 252.071 178.643  1.00 42.25           O  
ATOM   4570  CB  LYS A 712     212.040 253.047 181.427  1.00 42.25           C  
ATOM   4571  CG  LYS A 712     211.897 253.530 182.865  1.00 42.25           C  
ATOM   4572  CD  LYS A 712     212.213 255.013 182.984  1.00 42.25           C  
ATOM   4573  CE  LYS A 712     212.137 255.482 184.429  1.00 42.25           C  
ATOM   4574  NZ  LYS A 712     212.375 256.946 184.553  1.00 42.25           N  
ATOM   4575  H   LYS A 712     209.311 252.194 180.589  1.00 42.25           H  
ATOM   4576  HA  LYS A 712     210.970 254.645 180.507  1.00 42.25           H  
ATOM   4577 1HB  LYS A 712     212.034 251.957 181.438  1.00 42.25           H  
ATOM   4578 2HB  LYS A 712     213.018 253.365 181.064  1.00 42.25           H  
ATOM   4579 1HG  LYS A 712     210.876 253.356 183.207  1.00 42.25           H  
ATOM   4580 2HG  LYS A 712     212.576 252.970 183.506  1.00 42.25           H  
ATOM   4581 1HD  LYS A 712     213.216 255.204 182.601  1.00 42.25           H  
ATOM   4582 2HD  LYS A 712     211.501 255.586 182.389  1.00 42.25           H  
ATOM   4583 1HE  LYS A 712     211.153 255.251 184.835  1.00 42.25           H  
ATOM   4584 2HE  LYS A 712     212.883 254.954 185.023  1.00 42.25           H  
ATOM   4585 1HZ  LYS A 712     212.317 257.216 185.525  1.00 42.25           H  
ATOM   4586 2HZ  LYS A 712     213.293 257.169 184.196  1.00 42.25           H  
ATOM   4587 3HZ  LYS A 712     211.677 257.447 184.023  1.00 42.25           H  
ATOM   4588  N   PRO A 713     212.054 253.721 178.297  1.00 42.25           N  
ATOM   4589  CA  PRO A 713     212.315 253.270 176.923  1.00 42.25           C  
ATOM   4590  C   PRO A 713     212.701 251.800 176.888  1.00 42.25           C  
ATOM   4591  O   PRO A 713     213.640 251.367 177.559  1.00 42.25           O  
ATOM   4592  CB  PRO A 713     213.465 254.174 176.464  1.00 42.25           C  
ATOM   4593  CG  PRO A 713     214.008 254.792 177.717  1.00 42.25           C  
ATOM   4594  CD  PRO A 713     212.837 254.921 178.626  1.00 42.25           C  
ATOM   4595  HA  PRO A 713     211.418 253.439 176.310  1.00 42.25           H  
ATOM   4596 1HB  PRO A 713     214.222 253.579 175.931  1.00 42.25           H  
ATOM   4597 2HB  PRO A 713     213.091 254.928 175.755  1.00 42.25           H  
ATOM   4598 1HG  PRO A 713     214.798 254.156 178.142  1.00 42.25           H  
ATOM   4599 2HG  PRO A 713     214.470 255.765 177.491  1.00 42.25           H  
ATOM   4600 1HD  PRO A 713     213.181 254.917 179.671  1.00 42.25           H  
ATOM   4601 2HD  PRO A 713     212.297 255.852 178.399  1.00 42.25           H  
ATOM   4602  N   CYS A 714     211.971 251.030 176.084  1.00 42.25           N  
ATOM   4603  CA  CYS A 714     211.992 249.577 176.189  1.00 42.25           C  
ATOM   4604  C   CYS A 714     213.294 248.973 175.689  1.00 42.25           C  
ATOM   4605  O   CYS A 714     213.313 248.292 174.660  1.00 42.25           O  
ATOM   4606  CB  CYS A 714     210.819 248.972 175.420  1.00 42.25           C  
ATOM   4607  SG  CYS A 714     209.210 249.283 176.162  1.00 42.25           S  
ATOM   4608  H   CYS A 714     211.388 251.464 175.383  1.00 42.25           H  
ATOM   4609  HA  CYS A 714     211.899 249.305 177.240  1.00 42.25           H  
ATOM   4610 1HB  CYS A 714     210.804 249.371 174.405  1.00 42.25           H  
ATOM   4611 2HB  CYS A 714     210.951 247.893 175.345  1.00 42.25           H  
ATOM   4612  N   ASP A 715     214.385 249.212 176.408  1.00 42.25           N  
ATOM   4613  CA  ASP A 715     215.623 248.497 176.148  1.00 42.25           C  
ATOM   4614  C   ASP A 715     215.739 247.217 176.961  1.00 42.25           C  
ATOM   4615  O   ASP A 715     216.576 246.366 176.639  1.00 42.25           O  
ATOM   4616  CB  ASP A 715     216.824 249.399 176.445  1.00 42.25           C  
ATOM   4617  CG  ASP A 715     216.919 250.590 175.500  1.00 42.25           C  
ATOM   4618  OD1 ASP A 715     216.758 250.399 174.318  1.00 42.25           O  
ATOM   4619  OD2 ASP A 715     217.150 251.678 175.970  1.00 42.25           O  
ATOM   4620  H   ASP A 715     214.360 249.899 177.147  1.00 42.25           H  
ATOM   4621  HA  ASP A 715     215.645 248.215 175.095  1.00 42.25           H  
ATOM   4622 1HB  ASP A 715     216.756 249.770 177.468  1.00 42.25           H  
ATOM   4623 2HB  ASP A 715     217.743 248.818 176.367  1.00 42.25           H  
ATOM   4624  N   THR A 716     214.912 247.055 177.992  1.00 42.25           N  
ATOM   4625  CA  THR A 716     214.977 245.918 178.894  1.00 42.25           C  
ATOM   4626  C   THR A 716     213.608 245.263 178.985  1.00 42.25           C  
ATOM   4627  O   THR A 716     212.600 245.811 178.537  1.00 42.25           O  
ATOM   4628  CB  THR A 716     215.437 246.338 180.292  1.00 42.25           C  
ATOM   4629  OG1 THR A 716     214.479 247.242 180.850  1.00 42.25           O  
ATOM   4630  CG2 THR A 716     216.782 247.026 180.225  1.00 42.25           C  
ATOM   4631  H   THR A 716     214.209 247.764 178.144  1.00 42.25           H  
ATOM   4632  HA  THR A 716     215.700 245.204 178.498  1.00 42.25           H  
ATOM   4633  HB  THR A 716     215.518 245.457 180.928  1.00 42.25           H  
ATOM   4634  HG1 THR A 716     213.735 246.744 181.196  1.00 42.25           H  
ATOM   4635 1HG2 THR A 716     217.093 247.317 181.228  1.00 42.25           H  
ATOM   4636 2HG2 THR A 716     217.519 246.344 179.800  1.00 42.25           H  
ATOM   4637 3HG2 THR A 716     216.706 247.913 179.598  1.00 42.25           H  
ATOM   4638  N   MET A 717     213.580 244.075 179.582  1.00 42.25           N  
ATOM   4639  CA  MET A 717     212.328 243.360 179.772  1.00 42.25           C  
ATOM   4640  C   MET A 717     212.484 242.398 180.936  1.00 42.25           C  
ATOM   4641  O   MET A 717     213.598 242.053 181.335  1.00 42.25           O  
ATOM   4642  CB  MET A 717     211.913 242.598 178.514  1.00 42.25           C  
ATOM   4643  CG  MET A 717     212.879 241.502 178.127  1.00 42.25           C  
ATOM   4644  SD  MET A 717     212.290 240.536 176.731  1.00 42.25           S  
ATOM   4645  CE  MET A 717     212.966 238.933 177.138  1.00 42.25           C  
ATOM   4646  H   MET A 717     214.440 243.658 179.910  1.00 42.25           H  
ATOM   4647  HA  MET A 717     211.547 244.085 179.999  1.00 42.25           H  
ATOM   4648 1HB  MET A 717     210.932 242.152 178.666  1.00 42.25           H  
ATOM   4649 2HB  MET A 717     211.830 243.293 177.678  1.00 42.25           H  
ATOM   4650 1HG  MET A 717     213.842 241.941 177.866  1.00 42.25           H  
ATOM   4651 2HG  MET A 717     213.029 240.833 178.974  1.00 42.25           H  
ATOM   4652 1HE  MET A 717     212.690 238.215 176.366  1.00 42.25           H  
ATOM   4653 2HE  MET A 717     214.053 239.001 177.199  1.00 42.25           H  
ATOM   4654 3HE  MET A 717     212.569 238.604 178.099  1.00 42.25           H  
ATOM   4655  N   LYS A 718     211.345 241.961 181.465  1.00 42.25           N  
ATOM   4656  CA  LYS A 718     211.294 241.006 182.563  1.00 42.25           C  
ATOM   4657  C   LYS A 718     210.946 239.634 182.017  1.00 42.25           C  
ATOM   4658  O   LYS A 718     209.926 239.477 181.340  1.00 42.25           O  
ATOM   4659  CB  LYS A 718     210.250 241.414 183.596  1.00 42.25           C  
ATOM   4660  CG  LYS A 718     210.232 240.522 184.813  1.00 42.25           C  
ATOM   4661  CD  LYS A 718     209.156 240.936 185.794  1.00 42.25           C  
ATOM   4662  CE  LYS A 718     207.831 240.314 185.438  1.00 42.25           C  
ATOM   4663  NZ  LYS A 718     207.870 238.860 185.720  1.00 42.25           N  
ATOM   4664  H   LYS A 718     210.481 242.314 181.080  1.00 42.25           H  
ATOM   4665  HA  LYS A 718     212.270 240.986 183.050  1.00 42.25           H  
ATOM   4666 1HB  LYS A 718     210.441 242.437 183.921  1.00 42.25           H  
ATOM   4667 2HB  LYS A 718     209.260 241.395 183.140  1.00 42.25           H  
ATOM   4668 1HG  LYS A 718     210.051 239.491 184.506  1.00 42.25           H  
ATOM   4669 2HG  LYS A 718     211.200 240.568 185.312  1.00 42.25           H  
ATOM   4670 1HD  LYS A 718     209.440 240.623 186.799  1.00 42.25           H  
ATOM   4671 2HD  LYS A 718     209.054 242.021 185.786  1.00 42.25           H  
ATOM   4672 1HE  LYS A 718     207.041 240.785 186.020  1.00 42.25           H  
ATOM   4673 2HE  LYS A 718     207.623 240.482 184.381  1.00 42.25           H  
ATOM   4674 1HZ  LYS A 718     206.981 238.446 185.480  1.00 42.25           H  
ATOM   4675 2HZ  LYS A 718     208.601 238.429 185.171  1.00 42.25           H  
ATOM   4676 3HZ  LYS A 718     208.056 238.712 186.701  1.00 42.25           H  
ATOM   4677  N   VAL A 719     211.770 238.642 182.328  1.00 42.25           N  
ATOM   4678  CA  VAL A 719     211.564 237.292 181.829  1.00 42.25           C  
ATOM   4679  C   VAL A 719     211.526 236.332 183.006  1.00 42.25           C  
ATOM   4680  O   VAL A 719     212.348 236.430 183.923  1.00 42.25           O  
ATOM   4681  CB  VAL A 719     212.652 236.880 180.822  1.00 42.25           C  
ATOM   4682  CG1 VAL A 719     214.007 236.808 181.490  1.00 42.25           C  
ATOM   4683  CG2 VAL A 719     212.296 235.554 180.188  1.00 42.25           C  
ATOM   4684  H   VAL A 719     212.562 238.830 182.927  1.00 42.25           H  
ATOM   4685  HA  VAL A 719     210.602 237.255 181.317  1.00 42.25           H  
ATOM   4686  HB  VAL A 719     212.726 237.644 180.048  1.00 42.25           H  
ATOM   4687 1HG1 VAL A 719     214.759 236.515 180.757  1.00 42.25           H  
ATOM   4688 2HG1 VAL A 719     214.263 237.785 181.901  1.00 42.25           H  
ATOM   4689 3HG1 VAL A 719     213.978 236.072 182.293  1.00 42.25           H  
ATOM   4690 1HG2 VAL A 719     213.072 235.271 179.476  1.00 42.25           H  
ATOM   4691 2HG2 VAL A 719     212.217 234.790 180.962  1.00 42.25           H  
ATOM   4692 3HG2 VAL A 719     211.342 235.644 179.668  1.00 42.25           H  
ATOM   4693  N   GLY A 720     210.559 235.435 182.997  1.00 42.25           N  
ATOM   4694  CA  GLY A 720     210.511 234.404 184.018  1.00 42.25           C  
ATOM   4695  C   GLY A 720     209.767 234.843 185.259  1.00 42.25           C  
ATOM   4696  O   GLY A 720     209.702 236.021 185.606  1.00 42.25           O  
ATOM   4697  H   GLY A 720     209.845 235.455 182.284  1.00 42.25           H  
ATOM   4698 1HA  GLY A 720     210.029 233.514 183.614  1.00 42.25           H  
ATOM   4699 2HA  GLY A 720     211.526 234.121 184.297  1.00 42.25           H  
ATOM   4700  N   GLY A 721     209.196 233.861 185.946  1.00 42.25           N  
ATOM   4701  CA  GLY A 721     208.465 234.150 187.157  1.00 42.25           C  
ATOM   4702  C   GLY A 721     209.390 234.539 188.292  1.00 42.25           C  
ATOM   4703  O   GLY A 721     210.569 234.191 188.318  1.00 42.25           O  
ATOM   4704  H   GLY A 721     209.267 232.904 185.630  1.00 42.25           H  
ATOM   4705 1HA  GLY A 721     207.759 234.960 186.971  1.00 42.25           H  
ATOM   4706 2HA  GLY A 721     207.883 233.276 187.448  1.00 42.25           H  
ATOM   4707  N   ASN A 722     208.835 235.282 189.242  1.00 42.25           N  
ATOM   4708  CA  ASN A 722     209.595 235.718 190.398  1.00 42.25           C  
ATOM   4709  C   ASN A 722     209.963 234.532 191.279  1.00 42.25           C  
ATOM   4710  O   ASN A 722     209.220 233.556 191.390  1.00 42.25           O  
ATOM   4711  CB  ASN A 722     208.791 236.744 191.177  1.00 42.25           C  
ATOM   4712  CG  ASN A 722     207.375 236.311 191.383  1.00 42.25           C  
ATOM   4713  OD1 ASN A 722     207.019 235.183 191.072  1.00 42.25           O  
ATOM   4714  ND2 ASN A 722     206.545 237.209 191.883  1.00 42.25           N  
ATOM   4715  H   ASN A 722     207.865 235.551 189.161  1.00 42.25           H  
ATOM   4716  HA  ASN A 722     210.521 236.179 190.050  1.00 42.25           H  
ATOM   4717 1HB  ASN A 722     209.258 236.911 192.149  1.00 42.25           H  
ATOM   4718 2HB  ASN A 722     208.799 237.694 190.643  1.00 42.25           H  
ATOM   4719 1HD2 ASN A 722     205.587 236.971 192.041  1.00 42.25           H  
ATOM   4720 2HD2 ASN A 722     206.875 238.126 192.104  1.00 42.25           H  
ATOM   4721  N   LEU A 723     211.132 234.625 191.910  1.00 42.25           N  
ATOM   4722  CA  LEU A 723     211.699 233.477 192.608  1.00 42.25           C  
ATOM   4723  C   LEU A 723     211.084 233.288 193.990  1.00 42.25           C  
ATOM   4724  O   LEU A 723     210.748 232.165 194.378  1.00 42.25           O  
ATOM   4725  CB  LEU A 723     213.214 233.637 192.714  1.00 42.25           C  
ATOM   4726  CG  LEU A 723     213.899 234.223 191.482  1.00 42.25           C  
ATOM   4727  CD1 LEU A 723     215.390 234.316 191.701  1.00 42.25           C  
ATOM   4728  CD2 LEU A 723     213.597 233.385 190.260  1.00 42.25           C  
ATOM   4729  H   LEU A 723     211.638 235.499 191.909  1.00 42.25           H  
ATOM   4730  HA  LEU A 723     211.476 232.579 192.034  1.00 42.25           H  
ATOM   4731 1HB  LEU A 723     213.437 234.286 193.560  1.00 42.25           H  
ATOM   4732 2HB  LEU A 723     213.655 232.659 192.907  1.00 42.25           H  
ATOM   4733  HG  LEU A 723     213.539 235.238 191.313  1.00 42.25           H  
ATOM   4734 1HD1 LEU A 723     215.863 234.736 190.813  1.00 42.25           H  
ATOM   4735 2HD1 LEU A 723     215.593 234.959 192.557  1.00 42.25           H  
ATOM   4736 3HD1 LEU A 723     215.793 233.322 191.890  1.00 42.25           H  
ATOM   4737 1HD2 LEU A 723     214.093 233.818 189.390  1.00 42.25           H  
ATOM   4738 2HD2 LEU A 723     213.961 232.369 190.417  1.00 42.25           H  
ATOM   4739 3HD2 LEU A 723     212.521 233.364 190.091  1.00 42.25           H  
ATOM   4740  N   ASP A 724     210.934 234.364 194.746  1.00 42.25           N  
ATOM   4741  CA  ASP A 724     210.411 234.305 196.101  1.00 42.25           C  
ATOM   4742  C   ASP A 724     209.117 235.110 196.187  1.00 42.25           C  
ATOM   4743  O   ASP A 724     208.590 235.583 195.182  1.00 42.25           O  
ATOM   4744  CB  ASP A 724     211.462 234.803 197.092  1.00 42.25           C  
ATOM   4745  CG  ASP A 724     211.845 236.250 196.859  1.00 42.25           C  
ATOM   4746  OD1 ASP A 724     211.308 236.877 195.923  1.00 42.25           O  
ATOM   4747  OD2 ASP A 724     212.692 236.766 197.617  1.00 42.25           O  
ATOM   4748  H   ASP A 724     211.196 235.259 194.358  1.00 42.25           H  
ATOM   4749  HA  ASP A 724     210.172 233.267 196.334  1.00 42.25           H  
ATOM   4750 1HB  ASP A 724     211.082 234.700 198.108  1.00 42.25           H  
ATOM   4751 2HB  ASP A 724     212.358 234.186 197.014  1.00 42.25           H  
ATOM   4752  N   SER A 725     208.610 235.273 197.403  1.00 42.25           N  
ATOM   4753  CA  SER A 725     207.349 235.965 197.604  1.00 42.25           C  
ATOM   4754  C   SER A 725     207.449 236.893 198.802  1.00 42.25           C  
ATOM   4755  O   SER A 725     208.271 236.691 199.697  1.00 42.25           O  
ATOM   4756  CB  SER A 725     206.206 234.975 197.800  1.00 42.25           C  
ATOM   4757  OG  SER A 725     206.074 234.149 196.661  1.00 42.25           O  
ATOM   4758  H   SER A 725     209.106 234.912 198.205  1.00 42.25           H  
ATOM   4759  HA  SER A 725     207.138 236.563 196.717  1.00 42.25           H  
ATOM   4760 1HB  SER A 725     206.400 234.366 198.683  1.00 42.25           H  
ATOM   4761 2HB  SER A 725     205.280 235.520 197.975  1.00 42.25           H  
ATOM   4762  HG  SER A 725     205.344 233.555 196.848  1.00 42.25           H  
ATOM   4763  N   LYS A 726     206.602 237.918 198.798  1.00 42.25           N  
ATOM   4764  CA  LYS A 726     206.485 238.869 199.892  1.00 42.25           C  
ATOM   4765  C   LYS A 726     205.356 239.823 199.542  1.00 42.25           C  
ATOM   4766  O   LYS A 726     204.766 239.699 198.470  1.00 42.25           O  
ATOM   4767  CB  LYS A 726     207.800 239.602 200.101  1.00 42.25           C  
ATOM   4768  CG  LYS A 726     208.145 240.459 198.940  1.00 42.25           C  
ATOM   4769  CD  LYS A 726     209.512 241.100 199.030  1.00 42.25           C  
ATOM   4770  CE  LYS A 726     210.588 240.089 198.714  1.00 42.25           C  
ATOM   4771  NZ  LYS A 726     211.908 240.744 198.599  1.00 42.25           N  
ATOM   4772  H   LYS A 726     206.015 238.030 197.984  1.00 42.25           H  
ATOM   4773  HA  LYS A 726     206.243 238.321 200.803  1.00 42.25           H  
ATOM   4774 1HB  LYS A 726     207.734 240.221 200.996  1.00 42.25           H  
ATOM   4775 2HB  LYS A 726     208.599 238.878 200.262  1.00 42.25           H  
ATOM   4776 1HG  LYS A 726     208.122 239.863 198.027  1.00 42.25           H  
ATOM   4777 2HG  LYS A 726     207.412 241.260 198.848  1.00 42.25           H  
ATOM   4778 1HD  LYS A 726     209.573 241.930 198.324  1.00 42.25           H  
ATOM   4779 2HD  LYS A 726     209.666 241.491 200.036  1.00 42.25           H  
ATOM   4780 1HE  LYS A 726     210.625 239.339 199.502  1.00 42.25           H  
ATOM   4781 2HE  LYS A 726     210.352 239.587 197.776  1.00 42.25           H  
ATOM   4782 1HZ  LYS A 726     212.612 240.051 198.387  1.00 42.25           H  
ATOM   4783 2HZ  LYS A 726     211.880 241.432 197.859  1.00 42.25           H  
ATOM   4784 3HZ  LYS A 726     212.136 241.199 199.471  1.00 42.25           H  
ATOM   4785  N   GLY A 727     205.030 240.765 200.416  1.00 42.25           N  
ATOM   4786  CA  GLY A 727     203.922 241.652 200.135  1.00 42.25           C  
ATOM   4787  C   GLY A 727     204.113 242.984 200.815  1.00 42.25           C  
ATOM   4788  O   GLY A 727     205.053 243.181 201.577  1.00 42.25           O  
ATOM   4789  H   GLY A 727     205.543 240.877 201.279  1.00 42.25           H  
ATOM   4790 1HA  GLY A 727     203.835 241.796 199.058  1.00 42.25           H  
ATOM   4791 2HA  GLY A 727     202.994 241.193 200.474  1.00 42.25           H  
ATOM   4792  N   TYR A 728     203.206 243.903 200.525  1.00 42.25           N  
ATOM   4793  CA  TYR A 728     203.208 245.249 201.093  1.00 42.25           C  
ATOM   4794  C   TYR A 728     201.951 245.504 201.912  1.00 42.25           C  
ATOM   4795  O   TYR A 728     200.888 245.772 201.356  1.00 42.25           O  
ATOM   4796  CB  TYR A 728     203.334 246.306 200.002  1.00 42.25           C  
ATOM   4797  CG  TYR A 728     204.536 246.211 199.103  1.00 42.25           C  
ATOM   4798  CD1 TYR A 728     205.568 245.350 199.378  1.00 42.25           C  
ATOM   4799  CD2 TYR A 728     204.657 247.023 198.002  1.00 42.25           C  
ATOM   4800  CE1 TYR A 728     206.673 245.290 198.586  1.00 42.25           C  
ATOM   4801  CE2 TYR A 728     205.763 246.963 197.203  1.00 42.25           C  
ATOM   4802  CZ  TYR A 728     206.771 246.099 197.508  1.00 42.25           C  
ATOM   4803  OH  TYR A 728     207.890 246.016 196.722  1.00 42.25           O  
ATOM   4804  H   TYR A 728     202.479 243.645 199.873  1.00 42.25           H  
ATOM   4805  HA  TYR A 728     204.065 245.342 201.760  1.00 42.25           H  
ATOM   4806 1HB  TYR A 728     202.457 246.268 199.354  1.00 42.25           H  
ATOM   4807 2HB  TYR A 728     203.363 247.296 200.456  1.00 42.25           H  
ATOM   4808  HD1 TYR A 728     205.514 244.694 200.247  1.00 42.25           H  
ATOM   4809  HD2 TYR A 728     203.864 247.729 197.756  1.00 42.25           H  
ATOM   4810  HE1 TYR A 728     207.479 244.597 198.826  1.00 42.25           H  
ATOM   4811  HE2 TYR A 728     205.837 247.606 196.325  1.00 42.25           H  
ATOM   4812  HH  TYR A 728     208.489 245.360 197.087  1.00 42.25           H  
ATOM   4813  N   GLY A 729     202.063 245.479 203.216  1.00 42.25           N  
ATOM   4814  CA  GLY A 729     200.952 245.893 204.031  1.00 42.25           C  
ATOM   4815  C   GLY A 729     200.893 247.391 204.203  1.00 42.25           C  
ATOM   4816  O   GLY A 729     201.856 248.099 203.963  1.00 42.25           O  
ATOM   4817  H   GLY A 729     202.916 245.175 203.664  1.00 42.25           H  
ATOM   4818 1HA  GLY A 729     200.022 245.549 203.579  1.00 42.25           H  
ATOM   4819 2HA  GLY A 729     201.026 245.424 205.011  1.00 42.25           H  
ATOM   4820  N   ALA A 730     199.729 247.882 204.621  1.00 42.25           N  
ATOM   4821  CA  ALA A 730     199.571 249.276 205.020  1.00 42.25           C  
ATOM   4822  C   ALA A 730     199.613 249.332 206.544  1.00 42.25           C  
ATOM   4823  O   ALA A 730     198.594 249.475 207.209  1.00 42.25           O  
ATOM   4824  CB  ALA A 730     198.275 249.854 204.474  1.00 42.25           C  
ATOM   4825  H   ALA A 730     198.931 247.265 204.662  1.00 42.25           H  
ATOM   4826  HA  ALA A 730     200.406 249.843 204.608  1.00 42.25           H  
ATOM   4827 1HB  ALA A 730     198.181 250.895 204.785  1.00 42.25           H  
ATOM   4828 2HB  ALA A 730     198.283 249.801 203.385  1.00 42.25           H  
ATOM   4829 3HB  ALA A 730     197.432 249.283 204.859  1.00 42.25           H  
ATOM   4830  N   ALA A 731     200.828 249.266 207.092  1.00 42.25           N  
ATOM   4831  CA  ALA A 731     201.035 249.032 208.520  1.00 42.25           C  
ATOM   4832  C   ALA A 731     200.457 250.147 209.381  1.00 42.25           C  
ATOM   4833  O   ALA A 731     200.400 251.309 208.979  1.00 42.25           O  
ATOM   4834  CB  ALA A 731     202.523 248.898 208.824  1.00 42.25           C  
ATOM   4835  H   ALA A 731     201.632 249.383 206.491  1.00 42.25           H  
ATOM   4836  HA  ALA A 731     200.535 248.101 208.786  1.00 42.25           H  
ATOM   4837 1HB  ALA A 731     202.662 248.724 209.891  1.00 42.25           H  
ATOM   4838 2HB  ALA A 731     202.935 248.059 208.263  1.00 42.25           H  
ATOM   4839 3HB  ALA A 731     203.037 249.814 208.536  1.00 42.25           H  
ATOM   4840  N   THR A 732     200.040 249.778 210.591  1.00 42.25           N  
ATOM   4841  CA  THR A 732     199.525 250.682 211.608  1.00 42.25           C  
ATOM   4842  C   THR A 732     200.257 250.451 212.922  1.00 42.25           C  
ATOM   4843  O   THR A 732     200.758 249.349 213.168  1.00 42.25           O  
ATOM   4844  CB  THR A 732     198.020 250.479 211.825  1.00 42.25           C  
ATOM   4845  OG1 THR A 732     197.774 249.114 212.165  1.00 42.25           O  
ATOM   4846  CG2 THR A 732     197.254 250.832 210.585  1.00 42.25           C  
ATOM   4847  H   THR A 732     200.096 248.790 210.793  1.00 42.25           H  
ATOM   4848  HA  THR A 732     199.686 251.707 211.273  1.00 42.25           H  
ATOM   4849  HB  THR A 732     197.682 251.113 212.645  1.00 42.25           H  
ATOM   4850  HG1 THR A 732     198.249 248.895 212.970  1.00 42.25           H  
ATOM   4851 1HG2 THR A 732     196.189 250.682 210.760  1.00 42.25           H  
ATOM   4852 2HG2 THR A 732     197.436 251.876 210.329  1.00 42.25           H  
ATOM   4853 3HG2 THR A 732     197.580 250.196 209.763  1.00 42.25           H  
ATOM   4854  N   PRO A 733     200.339 251.470 213.785  1.00 42.25           N  
ATOM   4855  CA  PRO A 733     201.091 251.313 215.033  1.00 42.25           C  
ATOM   4856  C   PRO A 733     200.487 250.225 215.901  1.00 42.25           C  
ATOM   4857  O   PRO A 733     199.272 250.029 215.927  1.00 42.25           O  
ATOM   4858  CB  PRO A 733     200.977 252.688 215.695  1.00 42.25           C  
ATOM   4859  CG  PRO A 733     199.764 253.291 215.103  1.00 42.25           C  
ATOM   4860  CD  PRO A 733     199.702 252.794 213.701  1.00 42.25           C  
ATOM   4861  HA  PRO A 733     202.140 251.081 214.796  1.00 42.25           H  
ATOM   4862 1HB  PRO A 733     200.903 252.575 216.786  1.00 42.25           H  
ATOM   4863 2HB  PRO A 733     201.883 253.279 215.494  1.00 42.25           H  
ATOM   4864 1HG  PRO A 733     198.875 253.000 215.680  1.00 42.25           H  
ATOM   4865 2HG  PRO A 733     199.826 254.389 215.146  1.00 42.25           H  
ATOM   4866 1HD  PRO A 733     198.652 252.719 213.384  1.00 42.25           H  
ATOM   4867 2HD  PRO A 733     200.258 253.479 213.043  1.00 42.25           H  
ATOM   4868  N   LYS A 734     201.354 249.512 216.618  1.00 42.25           N  
ATOM   4869  CA  LYS A 734     200.913 248.328 217.346  1.00 42.25           C  
ATOM   4870  C   LYS A 734     199.848 248.678 218.371  1.00 42.25           C  
ATOM   4871  O   LYS A 734     200.008 249.610 219.162  1.00 42.25           O  
ATOM   4872  CB  LYS A 734     202.092 247.652 218.033  1.00 42.25           C  
ATOM   4873  CG  LYS A 734     201.743 246.285 218.576  1.00 42.25           C  
ATOM   4874  CD  LYS A 734     202.951 245.379 218.592  1.00 42.25           C  
ATOM   4875  CE  LYS A 734     203.069 244.609 217.295  1.00 42.25           C  
ATOM   4876  NZ  LYS A 734     202.128 243.460 217.259  1.00 42.25           N  
ATOM   4877  H   LYS A 734     202.326 249.785 216.664  1.00 42.25           H  
ATOM   4878  HA  LYS A 734     200.477 247.627 216.634  1.00 42.25           H  
ATOM   4879 1HB  LYS A 734     202.916 247.550 217.325  1.00 42.25           H  
ATOM   4880 2HB  LYS A 734     202.442 248.278 218.854  1.00 42.25           H  
ATOM   4881 1HG  LYS A 734     201.359 246.384 219.592  1.00 42.25           H  
ATOM   4882 2HG  LYS A 734     200.969 245.835 217.956  1.00 42.25           H  
ATOM   4883 1HD  LYS A 734     203.852 245.977 218.737  1.00 42.25           H  
ATOM   4884 2HD  LYS A 734     202.866 244.674 219.419  1.00 42.25           H  
ATOM   4885 1HE  LYS A 734     202.855 245.272 216.458  1.00 42.25           H  
ATOM   4886 2HE  LYS A 734     204.088 244.238 217.183  1.00 42.25           H  
ATOM   4887 1HZ  LYS A 734     202.231 242.967 216.383  1.00 42.25           H  
ATOM   4888 2HZ  LYS A 734     202.333 242.833 218.024  1.00 42.25           H  
ATOM   4889 3HZ  LYS A 734     201.180 243.798 217.345  1.00 42.25           H  
ATOM   4890  N   GLY A 735     198.762 247.916 218.359  1.00 42.25           N  
ATOM   4891  CA  GLY A 735     197.666 248.176 219.268  1.00 42.25           C  
ATOM   4892  C   GLY A 735     196.965 249.497 219.053  1.00 42.25           C  
ATOM   4893  O   GLY A 735     196.598 250.158 220.028  1.00 42.25           O  
ATOM   4894  H   GLY A 735     198.692 247.144 217.711  1.00 42.25           H  
ATOM   4895 1HA  GLY A 735     196.922 247.385 219.176  1.00 42.25           H  
ATOM   4896 2HA  GLY A 735     198.032 248.156 220.294  1.00 42.25           H  
ATOM   4897  N   SER A 736     196.776 249.911 217.807  1.00 42.25           N  
ATOM   4898  CA  SER A 736     196.093 251.165 217.547  1.00 42.25           C  
ATOM   4899  C   SER A 736     194.599 250.939 217.371  1.00 42.25           C  
ATOM   4900  O   SER A 736     194.138 249.823 217.134  1.00 42.25           O  
ATOM   4901  CB  SER A 736     196.664 251.848 216.312  1.00 42.25           C  
ATOM   4902  OG  SER A 736     196.322 253.222 216.303  1.00 42.25           O  
ATOM   4903  H   SER A 736     197.105 249.359 217.027  1.00 42.25           H  
ATOM   4904  HA  SER A 736     196.240 251.824 218.404  1.00 42.25           H  
ATOM   4905 1HB  SER A 736     197.748 251.736 216.302  1.00 42.25           H  
ATOM   4906 2HB  SER A 736     196.277 251.364 215.416  1.00 42.25           H  
ATOM   4907  HG  SER A 736     196.711 253.587 215.504  1.00 42.25           H  
ATOM   4908  N   ALA A 737     193.842 252.032 217.485  1.00 42.25           N  
ATOM   4909  CA  ALA A 737     192.386 251.945 217.419  1.00 42.25           C  
ATOM   4910  C   ALA A 737     191.895 251.621 216.015  1.00 42.25           C  
ATOM   4911  O   ALA A 737     190.852 250.977 215.858  1.00 42.25           O  
ATOM   4912  CB  ALA A 737     191.760 253.251 217.904  1.00 42.25           C  
ATOM   4913  H   ALA A 737     194.276 252.935 217.619  1.00 42.25           H  
ATOM   4914  HA  ALA A 737     192.066 251.133 218.072  1.00 42.25           H  
ATOM   4915 1HB  ALA A 737     190.674 253.176 217.850  1.00 42.25           H  
ATOM   4916 2HB  ALA A 737     192.061 253.438 218.935  1.00 42.25           H  
ATOM   4917 3HB  ALA A 737     192.098 254.072 217.273  1.00 42.25           H  
ATOM   4918  N   LEU A 738     192.612 252.073 214.989  1.00 42.25           N  
ATOM   4919  CA  LEU A 738     192.277 251.794 213.601  1.00 42.25           C  
ATOM   4920  C   LEU A 738     193.085 250.635 213.033  1.00 42.25           C  
ATOM   4921  O   LEU A 738     193.443 250.635 211.857  1.00 42.25           O  
ATOM   4922  CB  LEU A 738     192.435 253.068 212.768  1.00 42.25           C
[truncated: 2,840,707 more chars]
