# Supplementary material for: Automatic and accurate ligand structure determination guided by cryo-electron microscopy maps
Source: Nat Commun. 2023 Mar 1;14:1164. doi: 10.1038/s41467-023-36732-5 (PMC9976687; doi:10.1038/s41467-023-36732-5)
Supplement: Supplementary file 4 — Supplementary Data 1 [file 41467_2023_36732_MOESM4_ESM.zip › muenks_etal_figure_structures/4D_6nr2_KXP_dock.pdb]

HEADER                                            26-OCT-21   XXXX              
EXPDTA    THEORETICAL MODEL                                                     
REMARK 220                                                                      
REMARK 220 EXPERIMENTAL DETAILS                                                 
REMARK 220  EXPERIMENT TYPE                : THEORETICAL MODELLING              
REMARK 220  DATE OF DATA COLLECTION        : 26-OCT-21                          
REMARK 220                                                                      
REMARK 220 REMARK: MODEL GENERATED BY ROSETTA                                   
REMARK 220  VERSION 2020.28.post.dev+400.amuenks.metaldock.930fc6117f1          
HETNAM     KXP X   1  KXP                                                       
SSBOND     CYS A  648    CYS A 1042                                       2.03  
SSBOND     CYS B  648    CYS B 1042                                       2.03  
SSBOND     CYS C  648    CYS C 1042                                       2.03  
SSBOND     CYS D  648    CYS D 1042                                       2.03  
ATOM      1  N   TYR A 117     195.201 127.281 116.915  1.00 64.00           N  
ATOM      2  CA  TYR A 117     196.325 126.896 116.073  1.00 64.00           C  
ATOM      3  C   TYR A 117     196.156 127.438 114.660  1.00 64.00           C  
ATOM      4  O   TYR A 117     195.071 127.382 114.080  1.00 64.00           O  
ATOM      5  CB  TYR A 117     196.478 125.374 116.046  1.00 64.00           C  
ATOM      6  CG  TYR A 117     196.932 124.781 117.362  1.00 64.00           C  
ATOM      7  CD1 TYR A 117     195.994 124.322 118.275  1.00 64.00           C  
ATOM      8  CD2 TYR A 117     198.284 124.698 117.655  1.00 64.00           C  
ATOM      9  CE1 TYR A 117     196.408 123.781 119.477  1.00 64.00           C  
ATOM     10  CE2 TYR A 117     198.698 124.157 118.857  1.00 64.00           C  
ATOM     11  CZ  TYR A 117     197.766 123.700 119.765  1.00 64.00           C  
ATOM     12  OH  TYR A 117     198.178 123.161 120.963  1.00 64.00           O  
ATOM     13 1H   TYR A 117     195.333 126.915 117.837  1.00 64.00           H  
ATOM     14 2H   TYR A 117     195.143 128.278 116.959  1.00 64.00           H  
ATOM     15 3H   TYR A 117     194.354 126.914 116.530  1.00 64.00           H  
ATOM     16  HA  TYR A 117     197.236 127.319 116.498  1.00 64.00           H  
ATOM     17 1HB  TYR A 117     195.525 124.916 115.777  1.00 64.00           H  
ATOM     18 2HB  TYR A 117     197.202 125.095 115.280  1.00 64.00           H  
ATOM     19  HD1 TYR A 117     194.931 124.387 118.044  1.00 64.00           H  
ATOM     20  HD2 TYR A 117     199.021 125.060 116.938  1.00 64.00           H  
ATOM     21  HE1 TYR A 117     195.672 123.420 120.194  1.00 64.00           H  
ATOM     22  HE2 TYR A 117     199.762 124.093 119.088  1.00 64.00           H  
ATOM     23  HH  TYR A 117     199.137 123.178 121.006  1.00 64.00           H  
ATOM     24  N   ILE A 118     197.240 127.973 114.111  1.00 64.00           N  
ATOM     25  CA  ILE A 118     197.249 128.557 112.777  1.00 64.00           C  
ATOM     26  C   ILE A 118     198.297 127.834 111.950  1.00 64.00           C  
ATOM     27  O   ILE A 118     199.454 127.723 112.368  1.00 64.00           O  
ATOM     28  CB  ILE A 118     197.546 130.066 112.820  1.00 64.00           C  
ATOM     29  CG1 ILE A 118     196.462 130.801 113.600  1.00 64.00           C  
ATOM     30  CG2 ILE A 118     197.655 130.633 111.416  1.00 64.00           C  
ATOM     31  CD1 ILE A 118     196.803 132.241 113.880  1.00 64.00           C  
ATOM     32  H   ILE A 118     198.093 127.970 114.653  1.00 64.00           H  
ATOM     33  HA  ILE A 118     196.264 128.419 112.333  1.00 64.00           H  
ATOM     34  HB  ILE A 118     198.487 130.237 113.342  1.00 64.00           H  
ATOM     35 1HG1 ILE A 118     195.527 130.768 113.042  1.00 64.00           H  
ATOM     36 2HG1 ILE A 118     196.292 130.295 114.551  1.00 64.00           H  
ATOM     37 1HG2 ILE A 118     197.865 131.701 111.471  1.00 64.00           H  
ATOM     38 2HG2 ILE A 118     198.462 130.132 110.884  1.00 64.00           H  
ATOM     39 3HG2 ILE A 118     196.716 130.474 110.886  1.00 64.00           H  
ATOM     40 1HD1 ILE A 118     195.990 132.706 114.439  1.00 64.00           H  
ATOM     41 2HD1 ILE A 118     197.721 132.290 114.467  1.00 64.00           H  
ATOM     42 3HD1 ILE A 118     196.945 132.771 112.940  1.00 64.00           H  
ATOM     43  N   ARG A 119     197.897 127.339 110.785  1.00 64.00           N  
ATOM     44  CA  ARG A 119     198.824 126.735 109.842  1.00 64.00           C  
ATOM     45  C   ARG A 119     198.714 127.452 108.506  1.00 64.00           C  
ATOM     46  O   ARG A 119     197.623 127.541 107.934  1.00 64.00           O  
ATOM     47  CB  ARG A 119     198.533 125.253 109.658  1.00 64.00           C  
ATOM     48  CG  ARG A 119     198.709 124.407 110.909  1.00 64.00           C  
ATOM     49  CD  ARG A 119     200.139 124.286 111.293  1.00 64.00           C  
ATOM     50  NE  ARG A 119     200.315 123.446 112.468  1.00 64.00           N  
ATOM     51  CZ  ARG A 119     200.281 123.892 113.739  1.00 64.00           C  
ATOM     52  NH1 ARG A 119     200.077 125.167 113.983  1.00 64.00           N  
ATOM     53  NH2 ARG A 119     200.453 123.046 114.740  1.00 64.00           N  
ATOM     54  H   ARG A 119     196.916 127.385 110.550  1.00 64.00           H  
ATOM     55  HA  ARG A 119     199.837 126.849 110.230  1.00 64.00           H  
ATOM     56 1HB  ARG A 119     197.508 125.123 109.314  1.00 64.00           H  
ATOM     57 2HB  ARG A 119     199.190 124.846 108.889  1.00 64.00           H  
ATOM     58 1HG  ARG A 119     198.168 124.865 111.737  1.00 64.00           H  
ATOM     59 2HG  ARG A 119     198.316 123.405 110.729  1.00 64.00           H  
ATOM     60 1HD  ARG A 119     200.701 123.844 110.471  1.00 64.00           H  
ATOM     61 2HD  ARG A 119     200.540 125.274 111.517  1.00 64.00           H  
ATOM     62  HE  ARG A 119     200.475 122.459 112.320  1.00 64.00           H  
ATOM     63 1HH1 ARG A 119     199.945 125.813 113.218  1.00 64.00           H  
ATOM     64 2HH1 ARG A 119     200.051 125.501 114.935  1.00 64.00           H  
ATOM     65 1HH2 ARG A 119     200.610 122.066 114.552  1.00 64.00           H  
ATOM     66 2HH2 ARG A 119     200.428 123.380 115.692  1.00 64.00           H  
ATOM     67  N   LEU A 120     199.836 127.972 108.020  1.00 64.00           N  
ATOM     68  CA  LEU A 120     199.901 128.479 106.658  1.00 64.00           C  
ATOM     69  C   LEU A 120     200.253 127.326 105.731  1.00 64.00           C  
ATOM     70  O   LEU A 120     201.080 126.477 106.077  1.00 64.00           O  
ATOM     71  CB  LEU A 120     200.943 129.598 106.539  1.00 64.00           C  
ATOM     72  CG  LEU A 120     200.677 130.848 107.388  1.00 64.00           C  
ATOM     73  CD1 LEU A 120     201.839 131.820 107.239  1.00 64.00           C  
ATOM     74  CD2 LEU A 120     199.368 131.489 106.953  1.00 64.00           C  
ATOM     75  H   LEU A 120     200.660 128.018 108.603  1.00 64.00           H  
ATOM     76  HA  LEU A 120     198.925 128.884 106.393  1.00 64.00           H  
ATOM     77 1HB  LEU A 120     201.914 129.201 106.829  1.00 64.00           H  
ATOM     78 2HB  LEU A 120     200.998 129.912 105.496  1.00 64.00           H  
ATOM     79  HG  LEU A 120     200.611 130.566 108.439  1.00 64.00           H  
ATOM     80 1HD1 LEU A 120     201.650 132.708 107.843  1.00 64.00           H  
ATOM     81 2HD1 LEU A 120     202.759 131.342 107.576  1.00 64.00           H  
ATOM     82 3HD1 LEU A 120     201.940 132.108 106.193  1.00 64.00           H  
ATOM     83 1HD2 LEU A 120     199.179 132.377 107.557  1.00 64.00           H  
ATOM     84 2HD2 LEU A 120     199.433 131.773 105.902  1.00 64.00           H  
ATOM     85 3HD2 LEU A 120     198.552 130.778 107.087  1.00 64.00           H  
ATOM     86  N   SER A 121     199.624 127.286 104.560  1.00 64.00           N  
ATOM     87  CA  SER A 121     199.727 126.102 103.722  1.00 64.00           C  
ATOM     88  C   SER A 121     199.757 126.485 102.252  1.00 64.00           C  
ATOM     89  O   SER A 121     199.162 127.480 101.833  1.00 64.00           O  
ATOM     90  CB  SER A 121     198.565 125.139 103.988  1.00 64.00           C  
ATOM     91  OG  SER A 121     197.332 125.723 103.607  1.00 64.00           O  
ATOM     92  H   SER A 121     199.072 128.069 104.240  1.00 64.00           H  
ATOM     93  HA  SER A 121     200.660 125.590 103.960  1.00 64.00           H  
ATOM     94 1HB  SER A 121     198.724 124.215 103.433  1.00 64.00           H  
ATOM     95 2HB  SER A 121     198.540 124.883 105.047  1.00 64.00           H  
ATOM     96  HG  SER A 121     196.657 125.068 103.801  1.00 64.00           H  
ATOM     97  N   CYS A 122     200.468 125.676 101.473  1.00 64.00           N  
ATOM     98  CA  CYS A 122     200.383 125.756 100.026  1.00 64.00           C  
ATOM     99  C   CYS A 122     199.196 124.934  99.531  1.00 64.00           C  
ATOM    100  O   CYS A 122     198.719 124.014 100.199  1.00 64.00           O  
ATOM    101  CB  CYS A 122     201.670 125.248  99.377  1.00 64.00           C  
ATOM    102  SG  CYS A 122     203.129 126.253  99.742  1.00 64.00           S  
ATOM    103  H   CYS A 122     201.080 124.991 101.893  1.00 64.00           H  
ATOM    104  HA  CYS A 122     200.231 126.798  99.746  1.00 64.00           H  
ATOM    105 1HB  CYS A 122     201.870 124.230  99.712  1.00 64.00           H  
ATOM    106 2HB  CYS A 122     201.544 125.217  98.295  1.00 64.00           H  
ATOM    107  HG  CYS A 122     203.983 125.520  99.035  1.00 64.00           H  
ATOM    108  N   ASP A 123     198.723 125.273  98.333  1.00 64.00           N  
ATOM    109  CA  ASP A 123     197.501 124.681  97.792  1.00 64.00           C  
ATOM    110  C   ASP A 123     197.803 123.282  97.259  1.00 64.00           C  
ATOM    111  O   ASP A 123     198.044 123.071  96.068  1.00 64.00           O  
ATOM    112  CB  ASP A 123     196.916 125.553  96.678  1.00 64.00           C  
ATOM    113  CG  ASP A 123     196.356 126.873  97.192  1.00 64.00           C  
ATOM    114  OD1 ASP A 123     195.677 126.859  98.192  1.00 64.00           O  
ATOM    115  OD2 ASP A 123     196.612 127.882  96.581  1.00 64.00           O  
ATOM    116  H   ASP A 123     199.223 125.957  97.783  1.00 64.00           H  
ATOM    117  HA  ASP A 123     196.774 124.588  98.599  1.00 64.00           H  
ATOM    118 1HB  ASP A 123     197.688 125.767  95.939  1.00 64.00           H  
ATOM    119 2HB  ASP A 123     196.118 125.010  96.171  1.00 64.00           H  
ATOM    120  N   THR A 124     197.764 122.306  98.169  1.00 64.00           N  
ATOM    121  CA  THR A 124     197.983 120.903  97.829  1.00 64.00           C  
ATOM    122  C   THR A 124     197.417 120.021  98.937  1.00 64.00           C  
ATOM    123  O   THR A 124     197.210 120.470 100.067  1.00 64.00           O  
ATOM    124  CB  THR A 124     199.477 120.596  97.619  1.00 64.00           C  
ATOM    125  OG1 THR A 124     199.629 119.257  97.130  1.00 64.00           O  
ATOM    126  CG2 THR A 124     200.241 120.744  98.926  1.00 64.00           C  
ATOM    127  H   THR A 124     197.575 122.556  99.129  1.00 64.00           H  
ATOM    128  HA  THR A 124     197.459 120.687  96.897  1.00 64.00           H  
ATOM    129  HB  THR A 124     199.891 121.286  96.884  1.00 64.00           H  
ATOM    130  HG1 THR A 124     200.561 119.068  97.000  1.00 64.00           H  
ATOM    131 1HG2 THR A 124     201.295 120.523  98.759  1.00 64.00           H  
ATOM    132 2HG2 THR A 124     200.137 121.764  99.295  1.00 64.00           H  
ATOM    133 3HG2 THR A 124     199.838 120.050  99.663  1.00 64.00           H  
ATOM    134  N   ASP A 125     197.168 118.752  98.580  1.00 64.00           N  
ATOM    135  CA  ASP A 125     196.954 117.638  99.521  1.00 64.00           C  
ATOM    136  C   ASP A 125     195.753 117.846 100.446  1.00 64.00           C  
ATOM    137  O   ASP A 125     195.896 118.001 101.660  1.00 64.00           O  
ATOM    138  CB  ASP A 125     198.208 117.422 100.372  1.00 64.00           C  
ATOM    139  CG  ASP A 125     199.415 116.990  99.551  1.00 64.00           C  
ATOM    140  OD1 ASP A 125     199.263 116.134  98.712  1.00 64.00           O  
ATOM    141  OD2 ASP A 125     200.477 117.521  99.769  1.00 64.00           O  
ATOM    142  H   ASP A 125     197.129 118.571  97.587  1.00 64.00           H  
ATOM    143  HA  ASP A 125     196.714 116.742  98.947  1.00 64.00           H  
ATOM    144 1HB  ASP A 125     198.455 118.346 100.896  1.00 64.00           H  
ATOM    145 2HB  ASP A 125     198.009 116.661 101.127  1.00 64.00           H  
ATOM    146  N   SER A 126     194.556 117.855  99.853  1.00 64.00           N  
ATOM    147  CA  SER A 126     193.333 118.045 100.631  1.00 64.00           C  
ATOM    148  C   SER A 126     193.061 116.856 101.546  1.00 64.00           C  
ATOM    149  O   SER A 126     192.609 117.027 102.686  1.00 64.00           O  
ATOM    150  CB  SER A 126     192.149 118.270  99.692  1.00 64.00           C  
ATOM    151  OG  SER A 126     192.315 119.454  98.936  1.00 64.00           O  
ATOM    152  H   SER A 126     194.488 117.729  98.853  1.00 64.00           H  
ATOM    153  HA  SER A 126     193.457 118.927 101.261  1.00 64.00           H  
ATOM    154 1HB  SER A 126     192.051 117.418  99.019  1.00 64.00           H  
ATOM    155 2HB  SER A 126     191.231 118.334 100.273  1.00 64.00           H  
ATOM    156  HG  SER A 126     191.537 119.522  98.377  1.00 64.00           H  
ATOM    157  N   GLU A 127     193.322 115.641 101.056  1.00 64.00           N  
ATOM    158  CA  GLU A 127     193.079 114.447 101.859  1.00 64.00           C  
ATOM    159  C   GLU A 127     194.041 114.370 103.036  1.00 64.00           C  
ATOM    160  O   GLU A 127     193.636 114.030 104.153  1.00 64.00           O  
ATOM    161  CB  GLU A 127     193.210 113.188 100.998  1.00 64.00           C  
ATOM    162  CG  GLU A 127     192.888 111.892 101.727  1.00 64.00           C  
ATOM    163  CD  GLU A 127     192.925 110.689 100.826  1.00 64.00           C  
ATOM    164  OE1 GLU A 127     193.172 110.855  99.655  1.00 64.00           O  
ATOM    165  OE2 GLU A 127     192.705 109.603 101.308  1.00 64.00           O  
ATOM    166  H   GLU A 127     193.691 115.539 100.121  1.00 64.00           H  
ATOM    167  HA  GLU A 127     192.068 114.502 102.263  1.00 64.00           H  
ATOM    168 1HB  GLU A 127     192.544 113.264 100.139  1.00 64.00           H  
ATOM    169 2HB  GLU A 127     194.229 113.113 100.616  1.00 64.00           H  
ATOM    170 1HG  GLU A 127     193.610 111.750 102.531  1.00 64.00           H  
ATOM    171 2HG  GLU A 127     191.899 111.975 102.174  1.00 64.00           H  
ATOM    172  N   THR A 128     195.310 114.719 102.808  1.00 64.00           N  
ATOM    173  CA  THR A 128     196.271 114.792 103.903  1.00 64.00           C  
ATOM    174  C   THR A 128     195.917 115.913 104.869  1.00 64.00           C  
ATOM    175  O   THR A 128     196.153 115.796 106.076  1.00 64.00           O  
ATOM    176  CB  THR A 128     197.702 114.998 103.373  1.00 64.00           C  
ATOM    177  OG1 THR A 128     198.065 113.900 102.526  1.00 64.00           O  
ATOM    178  CG2 THR A 128     198.689 115.092 104.527  1.00 64.00           C  
ATOM    179  H   THR A 128     195.615 114.936 101.870  1.00 64.00           H  
ATOM    180  HA  THR A 128     196.237 113.853 104.456  1.00 64.00           H  
ATOM    181  HB  THR A 128     197.745 115.918 102.790  1.00 64.00           H  
ATOM    182  HG1 THR A 128     198.796 114.160 101.961  1.00 64.00           H  
ATOM    183 1HG2 THR A 128     199.695 115.238 104.134  1.00 64.00           H  
ATOM    184 2HG2 THR A 128     198.423 115.933 105.166  1.00 64.00           H  
ATOM    185 3HG2 THR A 128     198.658 114.171 105.108  1.00 64.00           H  
ATOM    186  N   LEU A 129     195.321 116.995 104.356  1.00 64.00           N  
ATOM    187  CA  LEU A 129     194.889 118.103 105.205  1.00 64.00           C  
ATOM    188  C   LEU A 129     193.767 117.688 106.146  1.00 64.00           C  
ATOM    189  O   LEU A 129     193.810 117.982 107.350  1.00 64.00           O  
ATOM    190  CB  LEU A 129     194.442 119.273 104.333  1.00 64.00           C  
ATOM    191  CG  LEU A 129     193.913 120.495 105.071  1.00 64.00           C  
ATOM    192  CD1 LEU A 129     194.981 121.064 105.976  1.00 64.00           C  
ATOM    193  CD2 LEU A 129     193.443 121.532 104.074  1.00 64.00           C  
ATOM    194  H   LEU A 129     195.165 117.049 103.359  1.00 64.00           H  
ATOM    195  HA  LEU A 129     195.733 118.418 105.817  1.00 64.00           H  
ATOM    196 1HB  LEU A 129     195.287 119.597 103.727  1.00 64.00           H  
ATOM    197 2HB  LEU A 129     193.653 118.927 103.664  1.00 64.00           H  
ATOM    198  HG  LEU A 129     193.077 120.202 105.707  1.00 64.00           H  
ATOM    199 1HD1 LEU A 129     194.589 121.937 106.497  1.00 64.00           H  
ATOM    200 2HD1 LEU A 129     195.279 120.311 106.705  1.00 64.00           H  
ATOM    201 3HD1 LEU A 129     195.845 121.355 105.380  1.00 64.00           H  
ATOM    202 1HD2 LEU A 129     193.064 122.404 104.607  1.00 64.00           H  
ATOM    203 2HD2 LEU A 129     194.277 121.829 103.437  1.00 64.00           H  
ATOM    204 3HD2 LEU A 129     192.649 121.110 103.457  1.00 64.00           H  
ATOM    205  N   TYR A 130     192.752 117.003 105.614  1.00 64.00           N  
ATOM    206  CA  TYR A 130     191.671 116.518 106.464  1.00 64.00           C  
ATOM    207  C   TYR A 130     192.159 115.429 107.409  1.00 64.00           C  
ATOM    208  O   TYR A 130     191.693 115.341 108.551  1.00 64.00           O  
ATOM    209  CB  TYR A 130     190.509 116.015 105.610  1.00 64.00           C  
ATOM    210  CG  TYR A 130     189.355 115.465 106.418  1.00 64.00           C  
ATOM    211  CD1 TYR A 130     188.518 116.311 107.132  1.00 64.00           C  
ATOM    212  CD2 TYR A 130     189.096 114.100 106.457  1.00 64.00           C  
ATOM    213  CE1 TYR A 130     187.464 115.812 107.872  1.00 64.00           C  
ATOM    214  CE2 TYR A 130     188.043 113.592 107.192  1.00 64.00           C  
ATOM    215  CZ  TYR A 130     187.231 114.454 107.895  1.00 64.00           C  
ATOM    216  OH  TYR A 130     186.184 113.955 108.630  1.00 64.00           O  
ATOM    217  H   TYR A 130     192.721 116.814 104.622  1.00 64.00           H  
ATOM    218  HA  TYR A 130     191.319 117.345 107.081  1.00 64.00           H  
ATOM    219 1HB  TYR A 130     190.134 116.830 104.989  1.00 64.00           H  
ATOM    220 2HB  TYR A 130     190.862 115.230 104.941  1.00 64.00           H  
ATOM    221  HD1 TYR A 130     188.687 117.388 107.114  1.00 64.00           H  
ATOM    222  HD2 TYR A 130     189.730 113.409 105.901  1.00 64.00           H  
ATOM    223  HE1 TYR A 130     186.817 116.492 108.426  1.00 64.00           H  
ATOM    224  HE2 TYR A 130     187.861 112.517 107.212  1.00 64.00           H  
ATOM    225  HH  TYR A 130     185.720 114.679 109.056  1.00 64.00           H  
ATOM    226  N   ASP A 131     193.117 114.608 106.962  1.00 64.00           N  
ATOM    227  CA  ASP A 131     193.706 113.602 107.840  1.00 64.00           C  
ATOM    228  C   ASP A 131     194.463 114.250 108.994  1.00 64.00           C  
ATOM    229  O   ASP A 131     194.418 113.759 110.126  1.00 64.00           O  
ATOM    230  CB  ASP A 131     194.649 112.689 107.052  1.00 64.00           C  
ATOM    231  CG  ASP A 131     193.912 111.744 106.113  1.00 64.00           C  
ATOM    232  OD1 ASP A 131     192.725 111.582 106.275  1.00 64.00           O  
ATOM    233  OD2 ASP A 131     194.542 111.192 105.243  1.00 64.00           O  
ATOM    234  H   ASP A 131     193.441 114.679 106.008  1.00 64.00           H  
ATOM    235  HA  ASP A 131     192.902 113.004 108.269  1.00 64.00           H  
ATOM    236 1HB  ASP A 131     195.338 113.297 106.465  1.00 64.00           H  
ATOM    237 2HB  ASP A 131     195.246 112.096 107.746  1.00 64.00           H  
ATOM    238  N   LEU A 132     195.133 115.373 108.728  1.00 64.00           N  
ATOM    239  CA  LEU A 132     195.809 116.110 109.790  1.00 64.00           C  
ATOM    240  C   LEU A 132     194.811 116.737 110.753  1.00 64.00           C  
ATOM    241  O   LEU A 132     195.010 116.702 111.972  1.00 64.00           O  
ATOM    242  CB  LEU A 132     196.703 117.203 109.189  1.00 64.00           C  
ATOM    243  CG  LEU A 132     197.930 116.707 108.415  1.00 64.00           C  
ATOM    244  CD1 LEU A 132     198.613 117.886 107.735  1.00 64.00           C  
ATOM    245  CD2 LEU A 132     198.882 116.001 109.369  1.00 64.00           C  
ATOM    246  H   LEU A 132     195.177 115.723 107.781  1.00 64.00           H  
ATOM    247  HA  LEU A 132     196.421 115.412 110.360  1.00 64.00           H  
ATOM    248 1HB  LEU A 132     196.104 117.806 108.509  1.00 64.00           H  
ATOM    249 2HB  LEU A 132     197.056 117.844 109.996  1.00 64.00           H  
ATOM    250  HG  LEU A 132     197.614 116.011 107.637  1.00 64.00           H  
ATOM    251 1HD1 LEU A 132     199.485 117.534 107.184  1.00 64.00           H  
ATOM    252 2HD1 LEU A 132     197.916 118.361 107.044  1.00 64.00           H  
ATOM    253 3HD1 LEU A 132     198.926 118.608 108.488  1.00 64.00           H  
ATOM    254 1HD2 LEU A 132     199.754 115.648 108.819  1.00 64.00           H  
ATOM    255 2HD2 LEU A 132     199.200 116.696 110.146  1.00 64.00           H  
ATOM    256 3HD2 LEU A 132     198.374 115.152 109.828  1.00 64.00           H  
ATOM    257  N   MET A 133     193.720 117.300 110.227  1.00 64.00           N  
ATOM    258  CA  MET A 133     192.734 117.939 111.099  1.00 64.00           C  
ATOM    259  C   MET A 133     191.967 116.912 111.926  1.00 64.00           C  
ATOM    260  O   MET A 133     191.446 117.230 113.002  1.00 64.00           O  
ATOM    261  CB  MET A 133     191.778 118.797 110.280  1.00 64.00           C  
ATOM    262  CG  MET A 133     192.420 120.039 109.715  1.00 64.00           C  
ATOM    263  SD  MET A 133     191.226 121.089 108.878  1.00 64.00           S  
ATOM    264  CE  MET A 133     190.954 120.142 107.385  1.00 64.00           C  
ATOM    265  H   MET A 133     193.563 117.292 109.229  1.00 64.00           H  
ATOM    266  HA  MET A 133     193.261 118.580 111.805  1.00 64.00           H  
ATOM    267 1HB  MET A 133     191.380 118.210 109.453  1.00 64.00           H  
ATOM    268 2HB  MET A 133     190.935 119.099 110.902  1.00 64.00           H  
ATOM    269 1HG  MET A 133     192.885 120.607 110.520  1.00 64.00           H  
ATOM    270 2HG  MET A 133     193.197 119.756 109.005  1.00 64.00           H  
ATOM    271 1HE  MET A 133     190.233 120.660 106.751  1.00 64.00           H  
ATOM    272 2HE  MET A 133     191.897 120.031 106.847  1.00 64.00           H  
ATOM    273 3HE  MET A 133     190.567 119.156 107.644  1.00 64.00           H  
ATOM    274  N   THR A 134     191.878 115.674 111.439  1.00 64.00           N  
ATOM    275  CA  THR A 134     191.261 114.622 112.242  1.00 64.00           C  
ATOM    276  C   THR A 134     192.236 114.057 113.267  1.00 64.00           C  
ATOM    277  O   THR A 134     191.876 113.851 114.431  1.00 64.00           O  
ATOM    278  CB  THR A 134     190.727 113.506 111.348  1.00 64.00           C  
ATOM    279  OG1 THR A 134     191.764 113.054 110.470  1.00 64.00           O  
ATOM    280  CG2 THR A 134     189.519 113.973 110.554  1.00 64.00           C  
ATOM    281  H   THR A 134     192.231 115.448 110.520  1.00 64.00           H  
ATOM    282  HA  THR A 134     190.426 115.053 112.794  1.00 64.00           H  
ATOM    283  HB  THR A 134     190.437 112.654 111.963  1.00 64.00           H  
ATOM    284  HG1 THR A 134     192.344 112.453 110.943  1.00 64.00           H  
ATOM    285 1HG2 THR A 134     189.159 113.158 109.926  1.00 64.00           H  
ATOM    286 2HG2 THR A 134     188.729 114.279 111.239  1.00 64.00           H  
ATOM    287 3HG2 THR A 134     189.801 114.817 109.925  1.00 64.00           H  
ATOM    288  N   GLN A 135     193.476 113.787 112.851  1.00 64.00           N  
ATOM    289  CA  GLN A 135     194.416 113.097 113.727  1.00 64.00           C  
ATOM    290  C   GLN A 135     194.945 114.015 114.820  1.00 64.00           C  
ATOM    291  O   GLN A 135     195.181 113.572 115.950  1.00 64.00           O  
ATOM    292  CB  GLN A 135     195.584 112.531 112.914  1.00 64.00           C  
ATOM    293  CG  GLN A 135     195.200 111.394 111.982  1.00 64.00           C  
ATOM    294  CD  GLN A 135     196.375 110.899 111.160  1.00 64.00           C  
ATOM    295  OE1 GLN A 135     197.500 111.385 111.304  1.00 64.00           O  
ATOM    296  NE2 GLN A 135     196.120 109.927 110.291  1.00 64.00           N  
ATOM    297  H   GLN A 135     193.775 114.058 111.925  1.00 64.00           H  
ATOM    298  HA  GLN A 135     193.893 112.277 114.218  1.00 64.00           H  
ATOM    299 1HB  GLN A 135     196.027 113.324 112.313  1.00 64.00           H  
ATOM    300 2HB  GLN A 135     196.354 112.164 113.592  1.00 64.00           H  
ATOM    301 1HG  GLN A 135     194.824 110.562 112.576  1.00 64.00           H  
ATOM    302 2HG  GLN A 135     194.427 111.744 111.298  1.00 64.00           H  
ATOM    303 1HE2 GLN A 135     196.856 109.560 109.720  1.00 64.00           H  
ATOM    304 2HE2 GLN A 135     195.193 109.562 110.206  1.00 64.00           H  
ATOM    305  N   HIS A 136     195.144 115.296 114.508  1.00 64.00           N  
ATOM    306  CA  HIS A 136     195.793 116.181 115.467  1.00 64.00           C  
ATOM    307  C   HIS A 136     194.793 116.814 116.428  1.00 64.00           C  
ATOM    308  O   HIS A 136     194.966 116.726 117.649  1.00 64.00           O  
ATOM    309  CB  HIS A 136     196.599 117.246 114.727  1.00 64.00           C  
ATOM    310  CG  HIS A 136     197.773 116.694 113.978  1.00 64.00           C  
ATOM    311  ND1 HIS A 136     198.916 116.256 114.610  1.00 64.00           N  
ATOM    312  CD2 HIS A 136     197.982 116.506 112.654  1.00 64.00           C  
ATOM    313  CE1 HIS A 136     199.777 115.821 113.708  1.00 64.00           C  
ATOM    314  NE2 HIS A 136     199.234 115.961 112.512  1.00 64.00           N  
ATOM    315  H   HIS A 136     194.852 115.667 113.615  1.00 64.00           H  
ATOM    316  HA  HIS A 136     196.475 115.604 116.090  1.00 64.00           H  
ATOM    317 1HB  HIS A 136     195.953 117.764 114.017  1.00 64.00           H  
ATOM    318 2HB  HIS A 136     196.964 117.986 115.438  1.00 64.00           H  
ATOM    319  HD1 HIS A 136     199.057 116.190 115.598  1.00 64.00           H  
ATOM    320  HD2 HIS A 136     197.368 116.701 111.774  1.00 64.00           H  
ATOM    321  HE1 HIS A 136     200.748 115.430 114.011  1.00 64.00           H  
ATOM    322  N   TRP A 137     193.742 117.452 115.913  1.00 64.00           N  
ATOM    323  CA  TRP A 137     192.872 118.212 116.804  1.00 64.00           C  
ATOM    324  C   TRP A 137     191.457 117.656 116.940  1.00 64.00           C  
ATOM    325  O   TRP A 137     191.023 117.325 118.049  1.00 64.00           O  
ATOM    326  CB  TRP A 137     192.757 119.660 116.329  1.00 64.00           C  
ATOM    327  CG  TRP A 137     194.017 120.455 116.344  1.00 64.00           C  
ATOM    328  CD1 TRP A 137     194.559 121.114 117.406  1.00 64.00           C  
ATOM    329  CD2 TRP A 137     194.854 120.745 115.221  1.00 64.00           C  
ATOM    330  NE1 TRP A 137     195.705 121.767 117.022  1.00 64.00           N  
ATOM    331  CE2 TRP A 137     195.904 121.558 115.683  1.00 64.00           C  
ATOM    332  CE3 TRP A 137     194.823 120.384 113.871  1.00 64.00           C  
ATOM    333  CZ2 TRP A 137     196.918 122.012 114.845  1.00 64.00           C  
ATOM    334  CZ3 TRP A 137     195.825 120.836 113.043  1.00 64.00           C  
ATOM    335  CH2 TRP A 137     196.858 121.642 113.531  1.00 64.00           C  
ATOM    336  H   TRP A 137     193.531 117.424 114.925  1.00 64.00           H  
ATOM    337  HA  TRP A 137     193.309 118.206 117.802  1.00 64.00           H  
ATOM    338 1HB  TRP A 137     192.381 119.679 115.306  1.00 64.00           H  
ATOM    339 2HB  TRP A 137     192.038 120.191 116.952  1.00 64.00           H  
ATOM    340  HD1 TRP A 137     194.144 121.122 118.412  1.00 64.00           H  
ATOM    341  HE1 TRP A 137     196.302 122.312 117.626  1.00 64.00           H  
ATOM    342  HE3 TRP A 137     194.022 119.755 113.483  1.00 64.00           H  
ATOM    343  HZ2 TRP A 137     197.734 122.637 115.208  1.00 64.00           H  
ATOM    344  HZ3 TRP A 137     195.792 120.548 111.991  1.00 64.00           H  
ATOM    345  HH2 TRP A 137     197.632 121.982 112.843  1.00 64.00           H  
ATOM    346  N   HIS A 138     190.733 117.540 115.830  1.00 64.00           N  
ATOM    347  CA  HIS A 138     189.279 117.484 115.870  1.00 64.00           C  
ATOM    348  C   HIS A 138     188.746 116.088 115.581  1.00 64.00           C  
ATOM    349  O   HIS A 138     189.360 115.300 114.859  1.00 64.00           O  
ATOM    350  CB  HIS A 138     188.680 118.476 114.867  1.00 64.00           C  
ATOM    351  CG  HIS A 138     188.970 119.908 115.192  1.00 64.00           C  
ATOM    352  ND1 HIS A 138     188.772 120.441 116.448  1.00 64.00           N  
ATOM    353  CD2 HIS A 138     189.443 120.918 114.424  1.00 64.00           C  
ATOM    354  CE1 HIS A 138     189.112 121.719 116.439  1.00 64.00           C  
ATOM    355  NE2 HIS A 138     189.521 122.032 115.224  1.00 64.00           N  
ATOM    356  H   HIS A 138     191.203 117.489 114.937  1.00 64.00           H  
ATOM    357  HA  HIS A 138     188.932 117.757 116.866  1.00 64.00           H  
ATOM    358 1HB  HIS A 138     189.069 118.266 113.870  1.00 64.00           H  
ATOM    359 2HB  HIS A 138     187.598 118.347 114.830  1.00 64.00           H  
ATOM    360  HD1 HIS A 138     188.499 119.937 117.268  1.00 64.00           H  
ATOM    361  HD2 HIS A 138     189.739 120.976 113.376  1.00 64.00           H  
ATOM    362  HE1 HIS A 138     189.028 122.321 117.343  1.00 64.00           H  
ATOM    363  N   LEU A 139     187.579 115.799 116.153  1.00 64.00           N  
ATOM    364  CA  LEU A 139     186.892 114.537 115.926  1.00 64.00           C  
ATOM    365  C   LEU A 139     186.084 114.583 114.632  1.00 64.00           C  
ATOM    366  O   LEU A 139     185.899 115.638 114.023  1.00 64.00           O  
ATOM    367  CB  LEU A 139     186.004 114.204 117.129  1.00 64.00           C  
ATOM    368  CG  LEU A 139     185.010 115.240 117.672  1.00 64.00           C  
ATOM    369  CD1 LEU A 139     183.634 115.149 117.045  1.00 64.00           C  
ATOM    370  CD2 LEU A 139     184.909 115.120 119.184  1.00 64.00           C  
ATOM    371  H   LEU A 139     187.160 116.484 116.765  1.00 64.00           H  
ATOM    372  HA  LEU A 139     187.639 113.753 115.810  1.00 64.00           H  
ATOM    373 1HB  LEU A 139     185.401 113.331 116.884  1.00 64.00           H  
ATOM    374 2HB  LEU A 139     186.644 113.952 117.974  1.00 64.00           H  
ATOM    375  HG  LEU A 139     185.352 116.243 117.413  1.00 64.00           H  
ATOM    376 1HD1 LEU A 139     182.986 115.911 117.477  1.00 64.00           H  
ATOM    377 2HD1 LEU A 139     183.713 115.308 115.969  1.00 64.00           H  
ATOM    378 3HD1 LEU A 139     183.212 114.163 117.236  1.00 64.00           H  
ATOM    379 1HD2 LEU A 139     184.202 115.859 119.561  1.00 64.00           H  
ATOM    380 2HD2 LEU A 139     184.564 114.120 119.447  1.00 64.00           H  
ATOM    381 3HD2 LEU A 139     185.889 115.294 119.629  1.00 64.00           H  
ATOM    382  N   LYS A 140     185.614 113.411 114.205  1.00 64.00           N  
ATOM    383  CA  LYS A 140     184.807 113.328 112.995  1.00 64.00           C  
ATOM    384  C   LYS A 140     183.434 113.933 113.240  1.00 64.00           C  
ATOM    385  O   LYS A 140     182.782 113.642 114.245  1.00 64.00           O  
ATOM    386  CB  LYS A 140     184.674 111.877 112.528  1.00 64.00           C  
ATOM    387  CG  LYS A 140     185.974 111.252 112.039  1.00 64.00           C  
ATOM    388  CD  LYS A 140     185.754 109.825 111.560  1.00 64.00           C  
ATOM    389  CE  LYS A 140     187.054 109.196 111.079  1.00 64.00           C  
ATOM    390  NZ  LYS A 140     186.857 107.793 110.624  1.00 64.00           N  
ATOM    391  H   LYS A 140     185.815 112.566 114.720  1.00 64.00           H  
ATOM    392  HA  LYS A 140     185.307 113.892 112.206  1.00 64.00           H  
ATOM    393 1HB  LYS A 140     184.295 111.265 113.346  1.00 64.00           H  
ATOM    394 2HB  LYS A 140     183.949 111.822 111.715  1.00 64.00           H  
ATOM    395 1HG  LYS A 140     186.376 111.845 111.216  1.00 64.00           H  
ATOM    396 2HG  LYS A 140     186.702 111.247 112.849  1.00 64.00           H  
ATOM    397 1HD  LYS A 140     185.350 109.225 112.377  1.00 64.00           H  
ATOM    398 2HD  LYS A 140     185.036 109.822 110.741  1.00 64.00           H  
ATOM    399 1HE  LYS A 140     187.457 109.780 110.254  1.00 64.00           H  
ATOM    400 2HE  LYS A 140     187.783 109.202 111.890  1.00 64.00           H  
ATOM    401 1HZ  LYS A 140     187.740 107.412 110.314  1.00 64.00           H  
ATOM    402 2HZ  LYS A 140     186.501 107.236 111.388  1.00 64.00           H  
ATOM    403 3HZ  LYS A 140     186.197 107.776 109.859  1.00 64.00           H  
ATOM    404  N   THR A 141     182.985 114.769 112.306  1.00 64.00           N  
ATOM    405  CA  THR A 141     181.810 115.569 112.631  1.00 64.00           C  
ATOM    406  C   THR A 141     180.663 115.291 111.675  1.00 64.00           C  
ATOM    407  O   THR A 141     180.878 115.208 110.458  1.00 64.00           O  
ATOM    408  CB  THR A 141     182.156 117.049 112.602  1.00 64.00           C  
ATOM    409  OG1 THR A 141     182.772 117.370 111.351  1.00 64.00           O  
ATOM    410  CG2 THR A 141     183.084 117.391 113.753  1.00 64.00           C  
ATOM    411  H   THR A 141     183.415 114.872 111.397  1.00 64.00           H  
ATOM    412  HA  THR A 141     181.480 115.306 113.636  1.00 64.00           H  
ATOM    413  HB  THR A 141     181.243 117.638 112.686  1.00 64.00           H  
ATOM    414  HG1 THR A 141     182.707 118.315 111.196  1.00 64.00           H  
ATOM    415 1HG2 THR A 141     183.325 118.453 113.722  1.00 64.00           H  
ATOM    416 2HG2 THR A 141     182.594 117.156 114.697  1.00 64.00           H  
ATOM    417 3HG2 THR A 141     184.001 116.809 113.666  1.00 64.00           H  
ATOM    418  N   PRO A 142     179.441 115.167 112.200  1.00 64.00           N  
ATOM    419  CA  PRO A 142     178.328 114.701 111.360  1.00 64.00           C  
ATOM    420  C   PRO A 142     177.806 115.752 110.403  1.00 64.00           C  
ATOM    421  O   PRO A 142     177.127 115.409 109.431  1.00 64.00           O  
ATOM    422  CB  PRO A 142     177.257 114.314 112.389  1.00 64.00           C  
ATOM    423  CG  PRO A 142     177.992 114.177 113.683  1.00 64.00           C  
ATOM    424  CD  PRO A 142     179.082 115.178 113.625  1.00 64.00           C  
ATOM    425  HA  PRO A 142     178.654 113.824 110.781  1.00 64.00           H  
ATOM    426 1HB  PRO A 142     176.477 115.089 112.430  1.00 64.00           H  
ATOM    427 2HB  PRO A 142     176.765 113.378 112.085  1.00 64.00           H  
ATOM    428 1HG  PRO A 142     177.310 114.355 114.527  1.00 64.00           H  
ATOM    429 2HG  PRO A 142     178.376 113.152 113.795  1.00 64.00           H  
ATOM    430 1HD  PRO A 142     178.699 116.157 113.946  1.00 64.00           H  
ATOM    431 2HD  PRO A 142     179.912 114.855 114.270  1.00 64.00           H  
ATOM    432  N   ASN A 143     178.083 117.026 110.654  1.00 64.00           N  
ATOM    433  CA  ASN A 143     177.509 118.101 109.862  1.00 64.00           C  
ATOM    434  C   ASN A 143     178.586 119.138 109.587  1.00 64.00           C  
ATOM    435  O   ASN A 143     179.573 119.229 110.318  1.00 64.00           O  
ATOM    436  CB  ASN A 143     176.319 118.738 110.591  1.00 64.00           C  
ATOM    437  CG  ASN A 143     175.463 119.588 109.685  1.00 64.00           C  
ATOM    438  OD1 ASN A 143     175.731 119.709 108.493  1.00 64.00           O  
ATOM    439  ND2 ASN A 143     174.422 120.182 110.245  1.00 64.00           N  
ATOM    440  H   ASN A 143     178.708 117.254 111.413  1.00 64.00           H  
ATOM    441  HA  ASN A 143     177.154 117.684 108.918  1.00 64.00           H  
ATOM    442 1HB  ASN A 143     175.697 117.955 111.025  1.00 64.00           H  
ATOM    443 2HB  ASN A 143     176.684 119.358 111.409  1.00 64.00           H  
ATOM    444 1HD2 ASN A 143     173.818 120.758 109.693  1.00 64.00           H  
ATOM    445 2HD2 ASN A 143     174.239 120.055 111.219  1.00 64.00           H  
ATOM    446  N   LEU A 144     178.401 119.908 108.517  1.00 64.00           N  
ATOM    447  CA  LEU A 144     179.259 121.050 108.232  1.00 64.00           C  
ATOM    448  C   LEU A 144     178.490 122.077 107.415  1.00 64.00           C  
ATOM    449  O   LEU A 144     177.831 121.733 106.430  1.00 64.00           O  
ATOM    450  CB  LEU A 144     180.548 120.612 107.529  1.00 64.00           C  
ATOM    451  CG  LEU A 144     180.561 119.895 106.188  1.00 64.00           C  
ATOM    452  CD1 LEU A 144     180.733 120.870 105.035  1.00 64.00           C  
ATOM    453  CD2 LEU A 144     181.670 118.880 106.212  1.00 64.00           C  
ATOM    454  H   LEU A 144     177.643 119.692 107.885  1.00 64.00           H  
ATOM    455  HA  LEU A 144     179.528 121.524 109.175  1.00 64.00           H  
ATOM    456 1HB  LEU A 144     181.166 121.492 107.356  1.00 64.00           H  
ATOM    457 2HB  LEU A 144     181.091 119.935 108.188  1.00 64.00           H  
ATOM    458  HG  LEU A 144     179.602 119.400 106.030  1.00 64.00           H  
ATOM    459 1HD1 LEU A 144     180.737 120.322 104.092  1.00 64.00           H  
ATOM    460 2HD1 LEU A 144     179.908 121.583 105.035  1.00 64.00           H  
ATOM    461 3HD1 LEU A 144     181.676 121.404 105.148  1.00 64.00           H  
ATOM    462 1HD2 LEU A 144     181.700 118.350 105.259  1.00 64.00           H  
ATOM    463 2HD2 LEU A 144     182.622 119.385 106.376  1.00 64.00           H  
ATOM    464 3HD2 LEU A 144     181.494 118.167 107.017  1.00 64.00           H  
ATOM    465  N   VAL A 145     178.562 123.332 107.842  1.00 64.00           N  
ATOM    466  CA  VAL A 145     177.848 124.434 107.216  1.00 64.00           C  
ATOM    467  C   VAL A 145     178.871 125.395 106.635  1.00 64.00           C  
ATOM    468  O   VAL A 145     179.682 125.962 107.373  1.00 64.00           O  
ATOM    469  CB  VAL A 145     176.944 125.154 108.231  1.00 64.00           C  
ATOM    470  CG1 VAL A 145     176.305 126.369 107.609  1.00 64.00           C  
ATOM    471  CG2 VAL A 145     175.887 124.216 108.755  1.00 64.00           C  
ATOM    472  H   VAL A 145     179.147 123.517 108.644  1.00 64.00           H  
ATOM    473  HA  VAL A 145     177.219 124.032 106.420  1.00 64.00           H  
ATOM    474  HB  VAL A 145     177.555 125.506 109.062  1.00 64.00           H  
ATOM    475 1HG1 VAL A 145     175.670 126.863 108.344  1.00 64.00           H  
ATOM    476 2HG1 VAL A 145     177.081 127.059 107.278  1.00 64.00           H  
ATOM    477 3HG1 VAL A 145     175.700 126.065 106.754  1.00 64.00           H  
ATOM    478 1HG2 VAL A 145     175.257 124.742 109.472  1.00 64.00           H  
ATOM    479 2HG2 VAL A 145     175.274 123.859 107.926  1.00 64.00           H  
ATOM    480 3HG2 VAL A 145     176.364 123.367 109.245  1.00 64.00           H  
ATOM    481  N   ILE A 146     178.833 125.585 105.322  1.00 64.00           N  
ATOM    482  CA  ILE A 146     179.637 126.594 104.644  1.00 64.00           C  
ATOM    483  C   ILE A 146     178.763 127.807 104.357  1.00 64.00           C  
ATOM    484  O   ILE A 146     177.704 127.689 103.731  1.00 64.00           O  
ATOM    485  CB  ILE A 146     180.284 126.044 103.357  1.00 64.00           C  
ATOM    486  CG1 ILE A 146     181.244 127.064 102.730  1.00 64.00           C  
ATOM    487  CG2 ILE A 146     179.248 125.543 102.385  1.00 64.00           C  
ATOM    488  CD1 ILE A 146     182.133 126.527 101.674  1.00 64.00           C  
ATOM    489  H   ILE A 146     178.216 124.999 104.776  1.00 64.00           H  
ATOM    490  HA  ILE A 146     180.436 126.907 105.314  1.00 64.00           H  
ATOM    491  HB  ILE A 146     180.947 125.217 103.608  1.00 64.00           H  
ATOM    492 1HG1 ILE A 146     180.671 127.881 102.292  1.00 64.00           H  
ATOM    493 2HG1 ILE A 146     181.880 127.490 103.506  1.00 64.00           H  
ATOM    494 1HG2 ILE A 146     179.742 125.164 101.490  1.00 64.00           H  
ATOM    495 2HG2 ILE A 146     178.672 124.743 102.847  1.00 64.00           H  
ATOM    496 3HG2 ILE A 146     178.580 126.360 102.111  1.00 64.00           H  
ATOM    497 1HD1 ILE A 146     182.772 127.325 101.295  1.00 64.00           H  
ATOM    498 2HD1 ILE A 146     182.753 125.732 102.089  1.00 64.00           H  
ATOM    499 3HD1 ILE A 146     181.530 126.129 100.859  1.00 64.00           H  
ATOM    500  N   SER A 147     179.198 128.966 104.838  1.00 64.00           N  
ATOM    501  CA  SER A 147     178.499 130.220 104.623  1.00 64.00           C  
ATOM    502  C   SER A 147     179.444 131.214 103.972  1.00 64.00           C  
ATOM    503  O   SER A 147     180.617 131.302 104.344  1.00 64.00           O  
ATOM    504  CB  SER A 147     177.973 130.787 105.938  1.00 64.00           C  
ATOM    505  OG  SER A 147     179.044 131.151 106.784  1.00 64.00           O  
ATOM    506  H   SER A 147     180.053 128.965 105.377  1.00 64.00           H  
ATOM    507  HA  SER A 147     177.649 130.034 103.965  1.00 64.00           H  
ATOM    508 1HB  SER A 147     177.349 131.657 105.734  1.00 64.00           H  
ATOM    509 2HB  SER A 147     177.347 130.043 106.430  1.00 64.00           H  
ATOM    510  HG  SER A 147     178.642 131.497 107.585  1.00 64.00           H  
ATOM    511  N   VAL A 148     178.931 131.951 102.996  1.00 64.00           N  
ATOM    512  CA  VAL A 148     179.700 132.998 102.345  1.00 64.00           C  
ATOM    513  C   VAL A 148     179.041 134.350 102.577  1.00 64.00           C  
ATOM    514  O   VAL A 148     177.908 134.579 102.154  1.00 64.00           O  
ATOM    515  CB  VAL A 148     179.855 132.724 100.846  1.00 64.00           C  
ATOM    516  CG1 VAL A 148     180.580 133.874 100.181  1.00 64.00           C  
ATOM    517  CG2 VAL A 148     180.600 131.423 100.624  1.00 64.00           C  
ATOM    518  H   VAL A 148     177.981 131.780 102.698  1.00 64.00           H  
ATOM    519  HA  VAL A 148     180.695 133.026 102.792  1.00 64.00           H  
ATOM    520  HB  VAL A 148     178.865 132.654 100.395  1.00 64.00           H  
ATOM    521 1HG1 VAL A 148     180.685 133.670  99.116  1.00 64.00           H  
ATOM    522 2HG1 VAL A 148     180.010 134.792 100.320  1.00 64.00           H  
ATOM    523 3HG1 VAL A 148     181.568 133.988 100.628  1.00 64.00           H  
ATOM    524 1HG2 VAL A 148     180.702 131.240  99.555  1.00 64.00           H  
ATOM    525 2HG2 VAL A 148     181.589 131.488 101.078  1.00 64.00           H  
ATOM    526 3HG2 VAL A 148     180.045 130.603 101.081  1.00 64.00           H  
ATOM    527  N   LYS A 153     183.362 144.413 101.689  1.00 64.00           N  
ATOM    528  CA  LYS A 153     182.260 143.480 101.882  1.00 64.00           C  
ATOM    529  C   LYS A 153     181.499 143.788 103.165  1.00 64.00           C  
ATOM    530  O   LYS A 153     180.995 142.884 103.828  1.00 64.00           O  
ATOM    531  CB  LYS A 153     182.775 142.040 101.908  1.00 64.00           C  
ATOM    532  CG  LYS A 153     183.331 141.547 100.579  1.00 64.00           C  
ATOM    533  CD  LYS A 153     183.811 140.107 100.680  1.00 64.00           C  
ATOM    534  CE  LYS A 153     184.372 139.615  99.354  1.00 64.00           C  
ATOM    535  NZ  LYS A 153     184.873 138.216  99.447  1.00 64.00           N  
ATOM    536  H   LYS A 153     183.174 145.405 101.699  1.00 64.00           H  
ATOM    537  HA  LYS A 153     181.568 143.584 101.046  1.00 64.00           H  
ATOM    538 1HB  LYS A 153     183.564 141.949 102.655  1.00 64.00           H  
ATOM    539 2HB  LYS A 153     181.967 141.370 102.202  1.00 64.00           H  
ATOM    540 1HG  LYS A 153     182.556 141.610  99.814  1.00 64.00           H  
ATOM    541 2HG  LYS A 153     184.166 142.179 100.277  1.00 64.00           H  
ATOM    542 1HD  LYS A 153     184.587 140.035 101.443  1.00 64.00           H  
ATOM    543 2HD  LYS A 153     182.979 139.466 100.972  1.00 64.00           H  
ATOM    544 1HE  LYS A 153     183.596 139.660  98.592  1.00 64.00           H  
ATOM    545 2HE  LYS A 153     185.193 140.261  99.044  1.00 64.00           H  
ATOM    546 1HZ  LYS A 153     185.236 137.928  98.549  1.00 64.00           H  
ATOM    547 2HZ  LYS A 153     185.607 138.166 100.139  1.00 64.00           H  
ATOM    548 3HZ  LYS A 153     184.115 137.604  99.715  1.00 64.00           H  
ATOM    549  N   ASN A 154     181.422 145.070 103.510  1.00 64.00           N  
ATOM    550  CA  ASN A 154     180.728 145.480 104.723  1.00 64.00           C  
ATOM    551  C   ASN A 154     179.220 145.451 104.518  1.00 64.00           C  
ATOM    552  O   ASN A 154     178.721 145.669 103.411  1.00 64.00           O  
ATOM    553  CB  ASN A 154     181.184 146.859 105.163  1.00 64.00           C  
ATOM    554  CG  ASN A 154     182.609 146.871 105.643  1.00 64.00           C  
ATOM    555  OD1 ASN A 154     183.119 145.859 106.137  1.00 64.00           O  
ATOM    556  ND2 ASN A 154     183.261 147.997 105.506  1.00 64.00           N  
ATOM    557  H   ASN A 154     181.849 145.774 102.926  1.00 64.00           H  
ATOM    558  HA  ASN A 154     180.980 144.778 105.520  1.00 64.00           H  
ATOM    559 1HB  ASN A 154     181.087 147.557 104.330  1.00 64.00           H  
ATOM    560 2HB  ASN A 154     180.539 147.217 105.966  1.00 64.00           H  
ATOM    561 1HD2 ASN A 154     184.213 148.064 105.808  1.00 64.00           H  
ATOM    562 2HD2 ASN A 154     182.809 148.791 105.101  1.00 64.00           H  
ATOM    563  N   PHE A 155     178.493 145.175 105.598  1.00 64.00           N  
ATOM    564  CA  PHE A 155     177.041 145.104 105.566  1.00 64.00           C  
ATOM    565  C   PHE A 155     176.488 145.600 106.893  1.00 64.00           C  
ATOM    566  O   PHE A 155     177.232 145.889 107.832  1.00 64.00           O  
ATOM    567  CB  PHE A 155     176.568 143.674 105.298  1.00 64.00           C  
ATOM    568  CG  PHE A 155     177.035 143.118 103.983  1.00 64.00           C  
ATOM    569  CD1 PHE A 155     178.204 142.375 103.904  1.00 64.00           C  
ATOM    570  CD2 PHE A 155     176.308 143.337 102.823  1.00 64.00           C  
ATOM    571  CE1 PHE A 155     178.634 141.863 102.695  1.00 64.00           C  
ATOM    572  CE2 PHE A 155     176.735 142.825 101.613  1.00 64.00           C  
ATOM    573  CZ  PHE A 155     177.901 142.087 101.550  1.00 64.00           C  
ATOM    574  H   PHE A 155     178.975 145.009 106.471  1.00 64.00           H  
ATOM    575  HA  PHE A 155     176.680 145.751 104.766  1.00 64.00           H  
ATOM    576 1HB  PHE A 155     176.925 143.018 106.091  1.00 64.00           H  
ATOM    577 2HB  PHE A 155     175.479 143.643 105.313  1.00 64.00           H  
ATOM    578  HD1 PHE A 155     178.783 142.196 104.810  1.00 64.00           H  
ATOM    579  HD2 PHE A 155     175.388 143.920 102.873  1.00 64.00           H  
ATOM    580  HE1 PHE A 155     179.555 141.281 102.647  1.00 64.00           H  
ATOM    581  HE2 PHE A 155     176.154 143.004 100.709  1.00 64.00           H  
ATOM    582  HZ  PHE A 155     178.240 141.685 100.596  1.00 64.00           H  
ATOM    583  N   ALA A 156     175.164 145.699 106.957  1.00 64.00           N  
ATOM    584  CA  ALA A 156     174.461 146.177 108.140  1.00 64.00           C  
ATOM    585  C   ALA A 156     173.533 145.083 108.648  1.00 64.00           C  
ATOM    586  O   ALA A 156     172.925 144.359 107.853  1.00 64.00           O  
ATOM    587  CB  ALA A 156     173.675 147.450 107.833  1.00 64.00           C  
ATOM    588  H   ALA A 156     174.630 145.428 106.144  1.00 64.00           H  
ATOM    589  HA  ALA A 156     175.202 146.403 108.907  1.00 64.00           H  
ATOM    590 1HB  ALA A 156     173.160 147.785 108.734  1.00 64.00           H  
ATOM    591 2HB  ALA A 156     174.360 148.228 107.496  1.00 64.00           H  
ATOM    592 3HB  ALA A 156     172.944 147.246 107.052  1.00 64.00           H  
ATOM    593  N   LEU A 157     173.431 144.963 109.968  1.00 64.00           N  
ATOM    594  CA  LEU A 157     172.569 143.950 110.555  1.00 64.00           C  
ATOM    595  C   LEU A 157     171.121 144.423 110.565  1.00 64.00           C  
ATOM    596  O   LEU A 157     170.836 145.607 110.755  1.00 64.00           O  
ATOM    597  CB  LEU A 157     173.039 143.611 111.975  1.00 64.00           C  
ATOM    598  CG  LEU A 157     172.961 144.603 113.146  1.00 64.00           C  
ATOM    599  CD1 LEU A 157     171.695 144.417 113.989  1.00 64.00           C  
ATOM    600  CD2 LEU A 157     174.206 144.523 114.017  1.00 64.00           C  
ATOM    601  H   LEU A 157     173.954 145.577 110.577  1.00 64.00           H  
ATOM    602  HA  LEU A 157     172.626 143.050 109.943  1.00 64.00           H  
ATOM    603 1HB  LEU A 157     172.477 142.749 112.331  1.00 64.00           H  
ATOM    604 2HB  LEU A 157     174.094 143.340 111.937  1.00 64.00           H  
ATOM    605  HG  LEU A 157     172.872 145.618 112.758  1.00 64.00           H  
ATOM    606 1HD1 LEU A 157     171.690 145.143 114.803  1.00 64.00           H  
ATOM    607 2HD1 LEU A 157     170.815 144.568 113.363  1.00 64.00           H  
ATOM    608 3HD1 LEU A 157     171.678 143.409 114.403  1.00 64.00           H  
ATOM    609 1HD2 LEU A 157     174.123 145.237 114.838  1.00 64.00           H  
ATOM    610 2HD2 LEU A 157     174.303 143.515 114.422  1.00 64.00           H  
ATOM    611 3HD2 LEU A 157     175.085 144.760 113.418  1.00 64.00           H  
ATOM    612  N   LYS A 158     170.209 143.484 110.356  1.00 64.00           N  
ATOM    613  CA  LYS A 158     168.782 143.721 110.517  1.00 64.00           C  
ATOM    614  C   LYS A 158     168.391 143.220 111.902  1.00 64.00           C  
ATOM    615  O   LYS A 158     169.148 142.451 112.505  1.00 64.00           O  
ATOM    616  CB  LYS A 158     167.970 143.019 109.428  1.00 64.00           C  
ATOM    617  CG  LYS A 158     168.226 143.538 108.019  1.00 64.00           C  
ATOM    618  CD  LYS A 158     167.362 142.814 106.998  1.00 64.00           C  
ATOM    619  CE  LYS A 158     167.615 143.334 105.590  1.00 64.00           C  
ATOM    620  NZ  LYS A 158     166.783 142.627 104.578  1.00 64.00           N  
ATOM    621  H   LYS A 158     170.527 142.568 110.074  1.00 64.00           H  
ATOM    622  HA  LYS A 158     168.599 144.793 110.442  1.00 64.00           H  
ATOM    623 1HB  LYS A 158     168.193 141.952 109.437  1.00 64.00           H  
ATOM    624 2HB  LYS A 158     166.906 143.132 109.638  1.00 64.00           H  
ATOM    625 1HG  LYS A 158     168.005 144.605 107.979  1.00 64.00           H  
ATOM    626 2HG  LYS A 158     169.275 143.392 107.764  1.00 64.00           H  
ATOM    627 1HD  LYS A 158     167.581 141.746 107.027  1.00 64.00           H  
ATOM    628 2HD  LYS A 158     166.310 142.958 107.244  1.00 64.00           H  
ATOM    629 1HE  LYS A 158     167.389 144.398 105.549  1.00 64.00           H  
ATOM    630 2HE  LYS A 158     168.666 143.198 105.336  1.00 64.00           H  
ATOM    631 1HZ  LYS A 158     166.980 143.000 103.660  1.00 64.00           H  
ATOM    632 2HZ  LYS A 158     166.998 141.640 104.595  1.00 64.00           H  
ATOM    633 3HZ  LYS A 158     165.805 142.761 104.793  1.00 64.00           H  
ATOM    634  N   PRO A 159     167.244 143.628 112.455  1.00 64.00           N  
ATOM    635  CA  PRO A 159     166.834 143.035 113.740  1.00 64.00           C  
ATOM    636  C   PRO A 159     166.330 141.604 113.625  1.00 64.00           C  
ATOM    637  O   PRO A 159     166.208 140.921 114.648  1.00 64.00           O  
ATOM    638  CB  PRO A 159     165.743 143.993 114.235  1.00 64.00           C  
ATOM    639  CG  PRO A 159     165.234 144.655 113.012  1.00 64.00           C  
ATOM    640  CD  PRO A 159     166.414 144.793 112.104  1.00 64.00           C  
ATOM    641  HA  PRO A 159     167.693 143.030 114.427  1.00 64.00           H  
ATOM    642 1HB  PRO A 159     164.961 143.430 114.766  1.00 64.00           H  
ATOM    643 2HB  PRO A 159     166.168 144.708 114.955  1.00 64.00           H  
ATOM    644 1HG  PRO A 159     164.434 144.051 112.559  1.00 64.00           H  
ATOM    645 2HG  PRO A 159     164.792 145.630 113.264  1.00 64.00           H  
ATOM    646 1HD  PRO A 159     166.079 144.752 111.058  1.00 64.00           H  
ATOM    647 2HD  PRO A 159     166.927 145.744 112.311  1.00 64.00           H  
ATOM    648  N   ARG A 160     166.023 141.125 112.417  1.00 64.00           N  
ATOM    649  CA  ARG A 160     165.588 139.741 112.239  1.00 64.00           C  
ATOM    650  C   ARG A 160     166.767 138.805 111.986  1.00 64.00           C  
ATOM    651  O   ARG A 160     166.808 137.695 112.526  1.00 64.00           O  
ATOM    652  CB  ARG A 160     164.584 139.630 111.086  1.00 64.00           C  
ATOM    653  CG  ARG A 160     163.962 138.248 110.979  1.00 64.00           C  
ATOM    654  CD  ARG A 160     163.051 138.111 109.782  1.00 64.00           C  
ATOM    655  NE  ARG A 160     163.805 138.110 108.535  1.00 64.00           N  
ATOM    656  CZ  ARG A 160     163.248 138.139 107.331  1.00 64.00           C  
ATOM    657  NH1 ARG A 160     161.928 138.167 107.211  1.00 64.00           N  
ATOM    658  NH2 ARG A 160     164.009 138.135 106.245  1.00 64.00           N  
ATOM    659  H   ARG A 160     166.091 141.727 111.609  1.00 64.00           H  
ATOM    660  HA  ARG A 160     165.099 139.411 113.157  1.00 64.00           H  
ATOM    661 1HB  ARG A 160     163.789 140.361 111.225  1.00 64.00           H  
ATOM    662 2HB  ARG A 160     165.083 139.863 110.146  1.00 64.00           H  
ATOM    663 1HG  ARG A 160     164.750 137.500 110.887  1.00 64.00           H  
ATOM    664 2HG  ARG A 160     163.372 138.044 111.874  1.00 64.00           H  
ATOM    665 1HD  ARG A 160     162.498 137.175 109.852  1.00 64.00           H  
ATOM    666 2HD  ARG A 160     162.351 138.945 109.761  1.00 64.00           H  
ATOM    667  HE  ARG A 160     164.814 138.086 108.596  1.00 64.00           H  
ATOM    668 1HH1 ARG A 160     161.346 138.166 108.037  1.00 64.00           H  
ATOM    669 2HH1 ARG A 160     161.505 138.189 106.295  1.00 64.00           H  
ATOM    670 1HH2 ARG A 160     165.016 138.110 106.334  1.00 64.00           H  
ATOM    671 2HH2 ARG A 160     163.583 138.157 105.331  1.00 64.00           H  
ATOM    672  N   MET A 161     167.717 139.239 111.151  1.00 64.00           N  
ATOM    673  CA  MET A 161     168.871 138.449 110.722  1.00 64.00           C  
ATOM    674  C   MET A 161     169.744 137.981 111.881  1.00 64.00           C  
ATOM    675  O   MET A 161     170.354 136.905 111.813  1.00 64.00           O  
ATOM    676  CB  MET A 161     169.713 139.264 109.744  1.00 64.00           C  
ATOM    677  CG  MET A 161     169.009 139.574 108.440  1.00 64.00           C  
ATOM    678  SD  MET A 161     168.610 138.103 107.483  1.00 64.00           S  
ATOM    679  CE  MET A 161     170.244 137.585 106.963  1.00 64.00           C  
ATOM    680  H   MET A 161     167.610 140.182 110.805  1.00 64.00           H  
ATOM    681  HA  MET A 161     168.509 137.552 110.220  1.00 64.00           H  
ATOM    682 1HB  MET A 161     169.998 140.207 110.209  1.00 64.00           H  
ATOM    683 2HB  MET A 161     170.631 138.721 109.514  1.00 64.00           H  
ATOM    684 1HG  MET A 161     168.082 140.108 108.646  1.00 64.00           H  
ATOM    685 2HG  MET A 161     169.643 140.215 107.828  1.00 64.00           H  
ATOM    686 1HE  MET A 161     170.164 136.681 106.359  1.00 64.00           H  
ATOM    687 2HE  MET A 161     170.707 138.377 106.374  1.00 64.00           H  
ATOM    688 3HE  MET A 161     170.858 137.381 107.842  1.00 64.00           H  
ATOM    689  N   ARG A 162     169.807 138.798 112.939  1.00 64.00           N  
ATOM    690  CA  ARG A 162     170.532 138.427 114.151  1.00 64.00           C  
ATOM    691  C   ARG A 162     169.936 137.185 114.799  1.00 64.00           C  
ATOM    692  O   ARG A 162     170.671 136.277 115.213  1.00 64.00           O  
ATOM    693  CB  ARG A 162     170.518 139.571 115.154  1.00 64.00           C  
ATOM    694  CG  ARG A 162     169.149 139.903 115.727  1.00 64.00           C  
ATOM    695  CD  ARG A 162     169.202 141.083 116.627  1.00 64.00           C  
ATOM    696  NE  ARG A 162     167.906 141.371 117.220  1.00 64.00           N  
ATOM    697  CZ  ARG A 162     167.656 142.402 118.051  1.00 64.00           C  
ATOM    698  NH1 ARG A 162     168.623 143.232 118.377  1.00 64.00           N  
ATOM    699  NH2 ARG A 162     166.441 142.579 118.538  1.00 64.00           N  
ATOM    700  H   ARG A 162     169.342 139.693 112.899  1.00 64.00           H  
ATOM    701  HA  ARG A 162     171.564 138.201 113.882  1.00 64.00           H  
ATOM    702 1HB  ARG A 162     171.175 139.331 115.989  1.00 64.00           H  
ATOM    703 2HB  ARG A 162     170.905 140.474 114.682  1.00 64.00           H  
ATOM    704 1HG  ARG A 162     168.458 140.123 114.913  1.00 64.00           H  
ATOM    705 2HG  ARG A 162     168.778 139.052 116.299  1.00 64.00           H  
ATOM    706 1HD  ARG A 162     169.910 140.894 117.433  1.00 64.00           H  
ATOM    707 2HD  ARG A 162     169.520 141.958 116.062  1.00 64.00           H  
ATOM    708  HE  ARG A 162     167.137 140.755 116.992  1.00 64.00           H  
ATOM    709 1HH1 ARG A 162     169.552 143.096 118.005  1.00 64.00           H  
ATOM    710 2HH1 ARG A 162     168.436 144.004 119.000  1.00 64.00           H  
ATOM    711 1HH2 ARG A 162     165.698 141.941 118.287  1.00 64.00           H  
ATOM    712 2HH2 ARG A 162     166.254 143.351 119.161  1.00 64.00           H  
ATOM    713  N   LYS A 163     168.602 137.127 114.877  1.00 64.00           N  
ATOM    714  CA  LYS A 163     167.912 135.941 115.378  1.00 64.00           C  
ATOM    715  C   LYS A 163     168.170 134.731 114.490  1.00 64.00           C  
ATOM    716  O   LYS A 163     168.344 133.614 114.991  1.00 64.00           O  
ATOM    717  CB  LYS A 163     166.414 136.236 115.490  1.00 64.00           C  
ATOM    718  CG  LYS A 163     165.529 135.088 115.959  1.00 64.00           C  
ATOM    719  CD  LYS A 163     164.721 134.507 114.802  1.00 64.00           C  
ATOM    720  CE  LYS A 163     163.771 133.428 115.277  1.00 64.00           C  
ATOM    721  NZ  LYS A 163     162.729 133.982 116.182  1.00 64.00           N  
ATOM    722  H   LYS A 163     168.058 137.925 114.582  1.00 64.00           H  
ATOM    723  HA  LYS A 163     168.306 135.703 116.367  1.00 64.00           H  
ATOM    724 1HB  LYS A 163     166.256 137.059 116.187  1.00 64.00           H  
ATOM    725 2HB  LYS A 163     166.032 136.551 114.519  1.00 64.00           H  
ATOM    726 1HG  LYS A 163     166.150 134.302 116.390  1.00 64.00           H  
ATOM    727 2HG  LYS A 163     164.844 135.447 116.727  1.00 64.00           H  
ATOM    728 1HD  LYS A 163     164.145 135.301 114.325  1.00 64.00           H  
ATOM    729 2HD  LYS A 163     165.399 134.080 114.064  1.00 64.00           H  
ATOM    730 1HE  LYS A 163     163.287 132.965 114.418  1.00 64.00           H  
ATOM    731 2HE  LYS A 163     164.331 132.658 115.809  1.00 64.00           H  
ATOM    732 1HZ  LYS A 163     162.113 133.239 116.482  1.00 64.00           H  
ATOM    733 2HZ  LYS A 163     163.171 134.399 116.990  1.00 64.00           H  
ATOM    734 3HZ  LYS A 163     162.195 134.684 115.691  1.00 64.00           H  
ATOM    735  N   ILE A 164     168.242 134.945 113.173  1.00 64.00           N  
ATOM    736  CA  ILE A 164     168.469 133.849 112.232  1.00 64.00           C  
ATOM    737  C   ILE A 164     169.858 133.254 112.417  1.00 64.00           C  
ATOM    738  O   ILE A 164     170.023 132.030 112.480  1.00 64.00           O  
ATOM    739  CB  ILE A 164     168.254 134.346 110.793  1.00 64.00           C  
ATOM    740  CG1 ILE A 164     166.817 134.824 110.625  1.00 64.00           C  
ATOM    741  CG2 ILE A 164     168.560 133.252 109.791  1.00 64.00           C  
ATOM    742  CD1 ILE A 164     166.573 135.558 109.338  1.00 64.00           C  
ATOM    743  H   ILE A 164     168.137 135.885 112.818  1.00 64.00           H  
ATOM    744  HA  ILE A 164     167.752 133.057 112.445  1.00 64.00           H  
ATOM    745  HB  ILE A 164     168.912 135.192 110.599  1.00 64.00           H  
ATOM    746 1HG1 ILE A 164     166.142 133.969 110.666  1.00 64.00           H  
ATOM    747 2HG1 ILE A 164     166.555 135.486 111.451  1.00 64.00           H  
ATOM    748 1HG2 ILE A 164     168.400 133.628 108.781  1.00 64.00           H  
ATOM    749 2HG2 ILE A 164     169.597 132.938 109.901  1.00 64.00           H  
ATOM    750 3HG2 ILE A 164     167.903 132.401 109.970  1.00 64.00           H  
ATOM    751 1HD1 ILE A 164     165.529 135.868 109.289  1.00 64.00           H  
ATOM    752 2HD1 ILE A 164     167.216 136.438 109.294  1.00 64.00           H  
ATOM    753 3HD1 ILE A 164     166.796 134.902 108.498  1.00 64.00           H  
ATOM    754  N   PHE A 165     170.871 134.105 112.557  1.00 64.00           N  
ATOM    755  CA  PHE A 165     172.230 133.586 112.665  1.00 64.00           C  
ATOM    756  C   PHE A 165     172.509 133.020 114.053  1.00 64.00           C  
ATOM    757  O   PHE A 165     173.271 132.050 114.188  1.00 64.00           O  
ATOM    758  CB  PHE A 165     173.220 134.677 112.278  1.00 64.00           C  
ATOM    759  CG  PHE A 165     173.213 134.979 110.811  1.00 64.00           C  
ATOM    760  CD1 PHE A 165     172.765 134.033 109.902  1.00 64.00           C  
ATOM    761  CD2 PHE A 165     173.600 136.219 110.340  1.00 64.00           C  
ATOM    762  CE1 PHE A 165     172.738 134.306 108.550  1.00 64.00           C  
ATOM    763  CE2 PHE A 165     173.568 136.499 108.984  1.00 64.00           C  
ATOM    764  CZ  PHE A 165     173.140 135.539 108.090  1.00 64.00           C  
ATOM    765  H   PHE A 165     170.722 135.103 112.591  1.00 64.00           H  
ATOM    766  HA  PHE A 165     172.335 132.746 111.977  1.00 64.00           H  
ATOM    767 1HB  PHE A 165     172.985 135.591 112.823  1.00 64.00           H  
ATOM    768 2HB  PHE A 165     174.226 134.374 112.566  1.00 64.00           H  
ATOM    769  HD1 PHE A 165     172.430 133.061 110.267  1.00 64.00           H  
ATOM    770  HD2 PHE A 165     173.939 136.978 111.046  1.00 64.00           H  
ATOM    771  HE1 PHE A 165     172.398 133.545 107.848  1.00 64.00           H  
ATOM    772  HE2 PHE A 165     173.882 137.478 108.623  1.00 64.00           H  
ATOM    773  HZ  PHE A 165     173.122 135.756 107.023  1.00 64.00           H  
ATOM    774  N   SER A 166     171.871 133.573 115.091  1.00 64.00           N  
ATOM    775  CA  SER A 166     171.959 132.955 116.411  1.00 64.00           C  
ATOM    776  C   SER A 166     171.274 131.594 116.424  1.00 64.00           C  
ATOM    777  O   SER A 166     171.765 130.649 117.054  1.00 64.00           O  
ATOM    778  CB  SER A 166     171.344 133.872 117.465  1.00 64.00           C  
ATOM    779  OG  SER A 166     169.949 133.998 117.270  1.00 64.00           O  
ATOM    780  H   SER A 166     171.326 134.416 114.978  1.00 64.00           H  
ATOM    781  HA  SER A 166     173.012 132.800 116.652  1.00 64.00           H  
ATOM    782 1HB  SER A 166     171.542 133.469 118.458  1.00 64.00           H  
ATOM    783 2HB  SER A 166     171.813 134.854 117.412  1.00 64.00           H  
ATOM    784  HG  SER A 166     169.688 134.798 117.732  1.00 64.00           H  
ATOM    785  N   ARG A 167     170.161 131.471 115.694  1.00 64.00           N  
ATOM    786  CA  ARG A 167     169.490 130.187 115.540  1.00 64.00           C  
ATOM    787  C   ARG A 167     170.376 129.185 114.811  1.00 64.00           C  
ATOM    788  O   ARG A 167     170.435 128.007 115.189  1.00 64.00           O  
ATOM    789  CB  ARG A 167     168.181 130.396 114.781  1.00 64.00           C  
ATOM    790  CG  ARG A 167     167.372 129.145 114.570  1.00 64.00           C  
ATOM    791  CD  ARG A 167     166.879 128.622 115.893  1.00 64.00           C  
ATOM    792  NE  ARG A 167     165.982 129.574 116.532  1.00 64.00           N  
ATOM    793  CZ  ARG A 167     165.581 129.488 117.794  1.00 64.00           C  
ATOM    794  NH1 ARG A 167     165.999 128.489 118.558  1.00 64.00           N  
ATOM    795  NH2 ARG A 167     164.762 130.402 118.292  1.00 64.00           N  
ATOM    796  H   ARG A 167     169.775 132.286 115.240  1.00 64.00           H  
ATOM    797  HA  ARG A 167     169.273 129.788 116.531  1.00 64.00           H  
ATOM    798 1HB  ARG A 167     167.557 131.107 115.322  1.00 64.00           H  
ATOM    799 2HB  ARG A 167     168.392 130.825 113.802  1.00 64.00           H  
ATOM    800 1HG  ARG A 167     166.517 129.368 113.931  1.00 64.00           H  
ATOM    801 2HG  ARG A 167     167.993 128.386 114.092  1.00 64.00           H  
ATOM    802 1HD  ARG A 167     166.341 127.687 115.736  1.00 64.00           H  
ATOM    803 2HD  ARG A 167     167.727 128.446 116.553  1.00 64.00           H  
ATOM    804  HE  ARG A 167     165.645 130.349 115.975  1.00 64.00           H  
ATOM    805 1HH1 ARG A 167     166.624 127.791 118.179  1.00 64.00           H  
ATOM    806 2HH1 ARG A 167     165.693 128.425 119.518  1.00 64.00           H  
ATOM    807 1HH2 ARG A 167     164.443 131.165 117.710  1.00 64.00           H  
ATOM    808 2HH2 ARG A 167     164.457 130.337 119.251  1.00 64.00           H  
ATOM    809  N   LEU A 168     171.091 129.648 113.782  1.00 64.00           N  
ATOM    810  CA  LEU A 168     171.962 128.766 113.013  1.00 64.00           C  
ATOM    811  C   LEU A 168     173.120 128.254 113.859  1.00 64.00           C  
ATOM    812  O   LEU A 168     173.444 127.061 113.822  1.00 64.00           O  
ATOM    813  CB  LEU A 168     172.474 129.503 111.777  1.00 64.00           C  
ATOM    814  CG  LEU A 168     173.166 128.727 110.657  1.00 64.00           C  
ATOM    815  CD1 LEU A 168     172.825 129.395 109.353  1.00 64.00           C  
ATOM    816  CD2 LEU A 168     174.676 128.690 110.810  1.00 64.00           C  
ATOM    817  H   LEU A 168     171.031 130.624 113.529  1.00 64.00           H  
ATOM    818  HA  LEU A 168     171.383 127.899 112.696  1.00 64.00           H  
ATOM    819 1HB  LEU A 168     171.635 130.009 111.302  1.00 64.00           H  
ATOM    820 2HB  LEU A 168     173.194 130.257 112.095  1.00 64.00           H  
ATOM    821  HG  LEU A 168     172.808 127.697 110.653  1.00 64.00           H  
ATOM    822 1HD1 LEU A 168     173.307 128.861 108.534  1.00 64.00           H  
ATOM    823 2HD1 LEU A 168     171.745 129.381 109.209  1.00 64.00           H  
ATOM    824 3HD1 LEU A 168     173.176 130.426 109.370  1.00 64.00           H  
ATOM    825 1HD2 LEU A 168     175.112 128.124 109.986  1.00 64.00           H  
ATOM    826 2HD2 LEU A 168     175.068 129.707 110.799  1.00 64.00           H  
ATOM    827 3HD2 LEU A 168     174.934 128.212 111.755  1.00 64.00           H  
ATOM    828  N   ILE A 169     173.742 129.136 114.642  1.00 64.00           N  
ATOM    829  CA  ILE A 169     174.855 128.701 115.484  1.00 64.00           C  
ATOM    830  C   ILE A 169     174.353 127.821 116.629  1.00 64.00           C  
ATOM    831  O   ILE A 169     175.044 126.886 117.061  1.00 64.00           O  
ATOM    832  CB  ILE A 169     175.647 129.929 115.970  1.00 64.00           C  
ATOM    833  CG1 ILE A 169     176.246 130.645 114.766  1.00 64.00           C  
ATOM    834  CG2 ILE A 169     176.789 129.554 116.890  1.00 64.00           C  
ATOM    835  CD1 ILE A 169     176.890 131.955 115.101  1.00 64.00           C  
ATOM    836  H   ILE A 169     173.457 130.105 114.666  1.00 64.00           H  
ATOM    837  HA  ILE A 169     175.511 128.067 114.888  1.00 64.00           H  
ATOM    838  HB  ILE A 169     174.982 130.598 116.515  1.00 64.00           H  
ATOM    839 1HG1 ILE A 169     176.994 130.006 114.299  1.00 64.00           H  
ATOM    840 2HG1 ILE A 169     175.466 130.829 114.027  1.00 64.00           H  
ATOM    841 1HG2 ILE A 169     177.315 130.456 117.204  1.00 64.00           H  
ATOM    842 2HG2 ILE A 169     176.396 129.041 117.767  1.00 64.00           H  
ATOM    843 3HG2 ILE A 169     177.480 128.895 116.364  1.00 64.00           H  
ATOM    844 1HD1 ILE A 169     177.293 132.405 114.194  1.00 64.00           H  
ATOM    845 2HD1 ILE A 169     176.148 132.624 115.540  1.00 64.00           H  
ATOM    846 3HD1 ILE A 169     177.697 131.791 115.814  1.00 64.00           H  
ATOM    847  N   TYR A 170     173.116 128.047 117.083  1.00 64.00           N  
ATOM    848  CA  TYR A 170     172.531 127.171 118.094  1.00 64.00           C  
ATOM    849  C   TYR A 170     172.308 125.761 117.556  1.00 64.00           C  
ATOM    850  O   TYR A 170     172.589 124.773 118.248  1.00 64.00           O  
ATOM    851  CB  TYR A 170     171.219 127.765 118.596  1.00 64.00           C  
ATOM    852  CG  TYR A 170     170.587 126.957 119.692  1.00 64.00           C  
ATOM    853  CD1 TYR A 170     171.119 126.964 120.975  1.00 64.00           C  
ATOM    854  CD2 TYR A 170     169.457 126.189 119.450  1.00 64.00           C  
ATOM    855  CE1 TYR A 170     170.549 126.227 121.988  1.00 64.00           C  
ATOM    856  CE2 TYR A 170     168.877 125.446 120.458  1.00 64.00           C  
ATOM    857  CZ  TYR A 170     169.428 125.470 121.726  1.00 64.00           C  
ATOM    858  OH  TYR A 170     168.859 124.734 122.740  1.00 64.00           O  
ATOM    859  H   TYR A 170     172.574 128.824 116.732  1.00 64.00           H  
ATOM    860  HA  TYR A 170     173.227 127.093 118.929  1.00 64.00           H  
ATOM    861 1HB  TYR A 170     171.395 128.775 118.967  1.00 64.00           H  
ATOM    862 2HB  TYR A 170     170.513 127.839 117.769  1.00 64.00           H  
ATOM    863  HD1 TYR A 170     172.004 127.561 121.194  1.00 64.00           H  
ATOM    864  HD2 TYR A 170     169.017 126.166 118.453  1.00 64.00           H  
ATOM    865  HE1 TYR A 170     170.983 126.247 122.987  1.00 64.00           H  
ATOM    866  HE2 TYR A 170     167.991 124.845 120.251  1.00 64.00           H  
ATOM    867  HH  TYR A 170     168.093 124.264 122.401  1.00 64.00           H  
ATOM    868  N   ILE A 171     171.819 125.653 116.316  1.00 64.00           N  
ATOM    869  CA  ILE A 171     171.669 124.348 115.671  1.00 64.00           C  
ATOM    870  C   ILE A 171     173.028 123.690 115.470  1.00 64.00           C  
ATOM    871  O   ILE A 171     173.190 122.480 115.684  1.00 64.00           O  
ATOM    872  CB  ILE A 171     170.905 124.502 114.343  1.00 64.00           C  
ATOM    873  CG1 ILE A 171     169.470 124.938 114.611  1.00 64.00           C  
ATOM    874  CG2 ILE A 171     170.892 123.215 113.545  1.00 64.00           C  
ATOM    875  CD1 ILE A 171     168.748 125.394 113.376  1.00 64.00           C  
ATOM    876  H   ILE A 171     171.547 126.485 115.812  1.00 64.00           H  
ATOM    877  HA  ILE A 171     171.098 123.699 116.333  1.00 64.00           H  
ATOM    878  HB  ILE A 171     171.380 125.273 113.737  1.00 64.00           H  
ATOM    879 1HG1 ILE A 171     168.915 124.111 115.051  1.00 64.00           H  
ATOM    880 2HG1 ILE A 171     169.467 125.754 115.333  1.00 64.00           H  
ATOM    881 1HG2 ILE A 171     170.342 123.368 112.616  1.00 64.00           H  
ATOM    882 2HG2 ILE A 171     171.915 122.919 113.316  1.00 64.00           H  
ATOM    883 3HG2 ILE A 171     170.409 122.430 114.127  1.00 64.00           H  
ATOM    884 1HD1 ILE A 171     167.732 125.691 113.637  1.00 64.00           H  
ATOM    885 2HD1 ILE A 171     169.274 126.244 112.940  1.00 64.00           H  
ATOM    886 3HD1 ILE A 171     168.713 124.579 112.653  1.00 64.00           H  
ATOM    887  N   ALA A 172     174.035 124.487 115.103  1.00 64.00           N  
ATOM    888  CA  ALA A 172     175.372 123.950 114.865  1.00 64.00           C  
ATOM    889  C   ALA A 172     176.010 123.429 116.146  1.00 64.00           C  
ATOM    890  O   ALA A 172     176.814 122.491 116.111  1.00 64.00           O  
ATOM    891  CB  ALA A 172     176.257 125.017 114.231  1.00 64.00           C  
ATOM    892  H   ALA A 172     173.875 125.477 114.986  1.00 64.00           H  
ATOM    893  HA  ALA A 172     175.282 123.108 114.178  1.00 64.00           H  
ATOM    894 1HB  ALA A 172     177.252 124.608 114.056  1.00 64.00           H  
ATOM    895 2HB  ALA A 172     175.823 125.333 113.281  1.00 64.00           H  
ATOM    896 3HB  ALA A 172     176.329 125.874 114.899  1.00 64.00           H  
ATOM    897  N   GLN A 173     175.675 124.027 117.287  1.00 64.00           N  
ATOM    898  CA  GLN A 173     176.179 123.492 118.547  1.00 64.00           C  
ATOM    899  C   GLN A 173     175.378 122.274 118.986  1.00 64.00           C  
ATOM    900  O   GLN A 173     175.934 121.341 119.577  1.00 64.00           O  
ATOM    901  CB  GLN A 173     176.159 124.566 119.632  1.00 64.00           C  
ATOM    902  CG  GLN A 173     176.801 124.137 120.942  1.00 64.00           C  
ATOM    903  CD  GLN A 173     176.821 125.241 121.972  1.00 64.00           C  
ATOM    904  OE1 GLN A 173     176.342 126.347 121.724  1.00 64.00           O  
ATOM    905  NE2 GLN A 173     177.367 124.945 123.142  1.00 64.00           N  
ATOM    906  H   GLN A 173     175.080 124.843 117.301  1.00 64.00           H  
ATOM    907  HA  GLN A 173     177.209 123.168 118.397  1.00 64.00           H  
ATOM    908 1HB  GLN A 173     176.681 125.454 119.275  1.00 64.00           H  
ATOM    909 2HB  GLN A 173     175.129 124.854 119.839  1.00 64.00           H  
ATOM    910 1HG  GLN A 173     176.238 123.300 121.353  1.00 64.00           H  
ATOM    911 2HG  GLN A 173     177.830 123.835 120.748  1.00 64.00           H  
ATOM    912 1HE2 GLN A 173     177.409 125.637 123.864  1.00 64.00           H  
ATOM    913 2HE2 GLN A 173     177.738 124.030 123.304  1.00 64.00           H  
ATOM    914  N   SER A 174     174.071 122.264 118.705  1.00 64.00           N  
ATOM    915  CA  SER A 174     173.229 121.155 119.146  1.00 64.00           C  
ATOM    916  C   SER A 174     173.554 119.867 118.398  1.00 64.00           C  
ATOM    917  O   SER A 174     173.681 118.805 119.014  1.00 64.00           O  
ATOM    918  CB  SER A 174     171.758 121.511 118.967  1.00 64.00           C  
ATOM    919  OG  SER A 174     171.437 121.620 117.594  1.00 64.00           O  
ATOM    920  H   SER A 174     173.653 123.023 118.185  1.00 64.00           H  
ATOM    921  HA  SER A 174     173.421 120.974 120.204  1.00 64.00           H  
ATOM    922 1HB  SER A 174     171.139 120.744 119.432  1.00 64.00           H  
ATOM    923 2HB  SER A 174     171.548 122.453 119.472  1.00 64.00           H  
ATOM    924  HG  SER A 174     170.630 122.139 117.551  1.00 64.00           H  
ATOM    925  N   LYS A 175     173.695 119.936 117.075  1.00 64.00           N  
ATOM    926  CA  LYS A 175     174.037 118.726 116.335  1.00 64.00           C  
ATOM    927  C   LYS A 175     175.520 118.403 116.441  1.00 64.00           C  
ATOM    928  O   LYS A 175     175.898 117.230 116.510  1.00 64.00           O  
ATOM    929  CB  LYS A 175     173.647 118.867 114.868  1.00 64.00           C  
ATOM    930  CG  LYS A 175     172.174 119.072 114.637  1.00 64.00           C  
ATOM    931  CD  LYS A 175     171.389 117.845 115.024  1.00 64.00           C  
ATOM    932  CE  LYS A 175     169.933 117.994 114.629  1.00 64.00           C  
ATOM    933  NZ  LYS A 175     169.240 119.019 115.453  1.00 64.00           N  
ATOM    934  H   LYS A 175     173.572 120.802 116.571  1.00 64.00           H  
ATOM    935  HA  LYS A 175     173.483 117.890 116.763  1.00 64.00           H  
ATOM    936 1HB  LYS A 175     174.177 119.713 114.430  1.00 64.00           H  
ATOM    937 2HB  LYS A 175     173.951 117.973 114.323  1.00 64.00           H  
ATOM    938 1HG  LYS A 175     171.827 119.919 115.229  1.00 64.00           H  
ATOM    939 2HG  LYS A 175     171.998 119.291 113.584  1.00 64.00           H  
ATOM    940 1HD  LYS A 175     171.811 116.971 114.526  1.00 64.00           H  
ATOM    941 2HD  LYS A 175     171.456 117.695 116.101  1.00 64.00           H  
ATOM    942 1HE  LYS A 175     169.868 118.281 113.580  1.00 64.00           H  
ATOM    943 2HE  LYS A 175     169.423 117.039 114.753  1.00 64.00           H  
ATOM    944 1HZ  LYS A 175     168.275 119.090 115.162  1.00 64.00           H  
ATOM    945 2HZ  LYS A 175     169.279 118.752 116.426  1.00 64.00           H  
ATOM    946 3HZ  LYS A 175     169.694 119.913 115.331  1.00 64.00           H  
ATOM    947  N   GLY A 176     176.370 119.424 116.427  1.00 64.00           N  
ATOM    948  CA  GLY A 176     177.802 119.221 116.378  1.00 64.00           C  
ATOM    949  C   GLY A 176     178.259 119.338 114.941  1.00 64.00           C  
ATOM    950  O   GLY A 176     178.070 118.402 114.159  1.00 64.00           O  
ATOM    951  H   GLY A 176     176.007 120.366 116.451  1.00 64.00           H  
ATOM    952 1HA  GLY A 176     178.296 119.962 117.006  1.00 64.00           H  
ATOM    953 2HA  GLY A 176     178.044 118.240 116.786  1.00 64.00           H  
ATOM    954  N   ALA A 177     178.849 120.467 114.574  1.00 64.00           N  
ATOM    955  CA  ALA A 177     179.089 120.769 113.172  1.00 64.00           C  
ATOM    956  C   ALA A 177     180.337 121.618 112.986  1.00 64.00           C  
ATOM    957  O   ALA A 177     181.007 122.002 113.945  1.00 64.00           O  
ATOM    958  CB  ALA A 177     177.891 121.492 112.554  1.00 64.00           C  
ATOM    959  H   ALA A 177     179.139 121.132 115.277  1.00 64.00           H  
ATOM    960  HA  ALA A 177     179.237 119.827 112.643  1.00 64.00           H  
ATOM    961 1HB  ALA A 177     178.097 121.706 111.505  1.00 64.00           H  
ATOM    962 2HB  ALA A 177     177.006 120.859 112.628  1.00 64.00           H  
ATOM    963 3HB  ALA A 177     177.715 122.425 113.086  1.00 64.00           H  
ATOM    964  N   TRP A 178     180.635 121.901 111.725  1.00 64.00           N  
ATOM    965  CA  TRP A 178     181.734 122.770 111.341  1.00 64.00           C  
ATOM    966  C   TRP A 178     181.195 123.962 110.573  1.00 64.00           C  
ATOM    967  O   TRP A 178     180.340 123.808 109.697  1.00 64.00           O  
ATOM    968  CB  TRP A 178     182.756 122.026 110.491  1.00 64.00           C  
ATOM    969  CG  TRP A 178     183.643 121.155 111.280  1.00 64.00           C  
ATOM    970  CD1 TRP A 178     183.713 121.088 112.630  1.00 64.00           C  
ATOM    971  CD2 TRP A 178     184.619 120.242 110.779  1.00 64.00           C  
ATOM    972  NE1 TRP A 178     184.671 120.188 113.008  1.00 64.00           N  
ATOM    973  CE2 TRP A 178     185.237 119.648 111.888  1.00 64.00           C  
ATOM    974  CE3 TRP A 178     185.027 119.865 109.497  1.00 64.00           C  
ATOM    975  CZ2 TRP A 178     186.239 118.693 111.760  1.00 64.00           C  
ATOM    976  CZ3 TRP A 178     186.021 118.918 109.370  1.00 64.00           C  
ATOM    977  CH2 TRP A 178     186.617 118.343 110.494  1.00 64.00           C  
ATOM    978  H   TRP A 178     180.062 121.485 111.004  1.00 64.00           H  
ATOM    979  HA  TRP A 178     182.231 123.119 112.245  1.00 64.00           H  
ATOM    980 1HB  TRP A 178     182.238 121.414 109.752  1.00 64.00           H  
ATOM    981 2HB  TRP A 178     183.370 122.744 109.948  1.00 64.00           H  
ATOM    982  HD1 TRP A 178     183.096 121.667 113.315  1.00 64.00           H  
ATOM    983  HE1 TRP A 178     184.921 119.959 113.959  1.00 64.00           H  
ATOM    984  HE3 TRP A 178     184.566 120.309 108.615  1.00 64.00           H  
ATOM    985  HZ2 TRP A 178     186.713 118.231 112.626  1.00 64.00           H  
ATOM    986  HZ3 TRP A 178     186.331 118.629 108.365  1.00 64.00           H  
ATOM    987  HH2 TRP A 178     187.402 117.599 110.356  1.00 64.00           H  
ATOM    988  N   ILE A 179     181.686 125.146 110.911  1.00 64.00           N  
ATOM    989  CA  ILE A 179     181.362 126.366 110.191  1.00 64.00           C  
ATOM    990  C   ILE A 179     182.588 126.776 109.389  1.00 64.00           C  
ATOM    991  O   ILE A 179     183.680 126.924 109.947  1.00 64.00           O  
ATOM    992  CB  ILE A 179     180.922 127.488 111.141  1.00 64.00           C  
ATOM    993  CG1 ILE A 179     179.611 127.130 111.837  1.00 64.00           C  
ATOM    994  CG2 ILE A 179     180.792 128.796 110.393  1.00 64.00           C  
ATOM    995  CD1 ILE A 179     179.231 128.099 112.924  1.00 64.00           C  
ATOM    996  H   ILE A 179     182.311 125.193 111.703  1.00 64.00           H  
ATOM    997  HA  ILE A 179     180.537 126.157 109.511  1.00 64.00           H  
ATOM    998  HB  ILE A 179     181.662 127.605 111.933  1.00 64.00           H  
ATOM    999 1HG1 ILE A 179     178.807 127.099 111.102  1.00 64.00           H  
ATOM   1000 2HG1 ILE A 179     179.691 126.134 112.274  1.00 64.00           H  
ATOM   1001 1HG2 ILE A 179     180.479 129.580 111.083  1.00 64.00           H  
ATOM   1002 2HG2 ILE A 179     181.753 129.061 109.955  1.00 64.00           H  
ATOM   1003 3HG2 ILE A 179     180.049 128.690 109.602  1.00 64.00           H  
ATOM   1004 1HD1 ILE A 179     178.290 127.786 113.377  1.00 64.00           H  
ATOM   1005 2HD1 ILE A 179     180.012 128.117 113.684  1.00 64.00           H  
ATOM   1006 3HD1 ILE A 179     179.115 129.095 112.498  1.00 64.00           H  
ATOM   1007  N   PHE A 180     182.415 126.941 108.081  1.00 64.00           N  
ATOM   1008  CA  PHE A 180     183.449 127.465 107.208  1.00 64.00           C  
ATOM   1009  C   PHE A 180     183.042 128.855 106.752  1.00 64.00           C  
ATOM   1010  O   PHE A 180     182.004 129.023 106.108  1.00 64.00           O  
ATOM   1011  CB  PHE A 180     183.673 126.545 106.014  1.00 64.00           C  
ATOM   1012  CG  PHE A 180     184.351 125.260 106.367  1.00 64.00           C  
ATOM   1013  CD1 PHE A 180     185.725 125.198 106.458  1.00 64.00           C  
ATOM   1014  CD2 PHE A 180     183.617 124.122 106.634  1.00 64.00           C  
ATOM   1015  CE1 PHE A 180     186.360 124.021 106.792  1.00 64.00           C  
ATOM   1016  CE2 PHE A 180     184.245 122.939 106.969  1.00 64.00           C  
ATOM   1017  CZ  PHE A 180     185.621 122.890 107.048  1.00 64.00           C  
ATOM   1018  H   PHE A 180     181.520 126.687 107.686  1.00 64.00           H  
ATOM   1019  HA  PHE A 180     184.380 127.528 107.773  1.00 64.00           H  
ATOM   1020 1HB  PHE A 180     182.715 126.310 105.551  1.00 64.00           H  
ATOM   1021 2HB  PHE A 180     184.279 127.058 105.268  1.00 64.00           H  
ATOM   1022  HD1 PHE A 180     186.313 126.095 106.262  1.00 64.00           H  
ATOM   1023  HD2 PHE A 180     182.529 124.162 106.570  1.00 64.00           H  
ATOM   1024  HE1 PHE A 180     187.447 123.988 106.853  1.00 64.00           H  
ATOM   1025  HE2 PHE A 180     183.656 122.044 107.170  1.00 64.00           H  
ATOM   1026  HZ  PHE A 180     186.121 121.959 107.310  1.00 64.00           H  
ATOM   1027  N   THR A 181     183.848 129.850 107.104  1.00 64.00           N  
ATOM   1028  CA  THR A 181     183.496 131.235 106.851  1.00 64.00           C  
ATOM   1029  C   THR A 181     184.626 131.909 106.097  1.00 64.00           C  
ATOM   1030  O   THR A 181     185.667 131.307 105.828  1.00 64.00           O  
ATOM   1031  CB  THR A 181     183.204 131.995 108.159  1.00 64.00           C  
ATOM   1032  OG1 THR A 181     182.621 133.268 107.854  1.00 64.00           O  
ATOM   1033  CG2 THR A 181     184.485 132.204 108.951  1.00 64.00           C  
ATOM   1034  H   THR A 181     184.726 129.640 107.558  1.00 64.00           H  
ATOM   1035  HA  THR A 181     182.593 131.256 106.241  1.00 64.00           H  
ATOM   1036  HB  THR A 181     182.500 131.423 108.762  1.00 64.00           H  
ATOM   1037  HG1 THR A 181     183.232 133.779 107.317  1.00 64.00           H  
ATOM   1038 1HG2 THR A 181     184.260 132.742 109.872  1.00 64.00           H  
ATOM   1039 2HG2 THR A 181     184.925 131.237 109.194  1.00 64.00           H  
ATOM   1040 3HG2 THR A 181     185.190 132.784 108.357  1.00 64.00           H  
ATOM   1041  N   GLY A 182     184.406 133.181 105.764  1.00 64.00           N  
ATOM   1042  CA  GLY A 182     185.376 133.905 104.956  1.00 64.00           C  
ATOM   1043  C   GLY A 182     186.645 134.249 105.712  1.00 64.00           C  
ATOM   1044  O   GLY A 182     187.700 134.452 105.108  1.00 64.00           O  
ATOM   1045  H   GLY A 182     183.567 133.655 106.068  1.00 64.00           H  
ATOM   1046 1HA  GLY A 182     185.641 133.308 104.084  1.00 64.00           H  
ATOM   1047 2HA  GLY A 182     184.928 134.828 104.590  1.00 64.00           H  
ATOM   1048  N   GLY A 183     186.561 134.325 107.037  1.00 64.00           N  
ATOM   1049  CA  GLY A 183     187.720 134.711 107.824  1.00 64.00           C  
ATOM   1050  C   GLY A 183     188.087 136.168 107.676  1.00 64.00           C  
ATOM   1051  O   GLY A 183     189.262 136.525 107.801  1.00 64.00           O  
ATOM   1052  H   GLY A 183     185.693 134.116 107.510  1.00 64.00           H  
ATOM   1053 1HA  GLY A 183     187.529 134.507 108.878  1.00 64.00           H  
ATOM   1054 2HA  GLY A 183     188.577 134.106 107.531  1.00 64.00           H  
ATOM   1055  N   THR A 184     187.102 137.025 107.420  1.00 64.00           N  
ATOM   1056  CA  THR A 184     187.318 138.424 107.073  1.00 64.00           C  
ATOM   1057  C   THR A 184     187.757 139.208 108.300  1.00 64.00           C  
ATOM   1058  O   THR A 184     187.776 138.669 109.413  1.00 64.00           O  
ATOM   1059  CB  THR A 184     186.048 139.057 106.475  1.00 64.00           C  
ATOM   1060  OG1 THR A 184     185.000 139.049 107.453  1.00 64.00           O  
ATOM   1061  CG2 THR A 184     185.595 138.284 105.246  1.00 64.00           C  
ATOM   1062  H   THR A 184     186.157 136.671 107.474  1.00 64.00           H  
ATOM   1063  HA  THR A 184     188.112 138.477 106.328  1.00 64.00           H  
ATOM   1064  HB  THR A 184     186.255 140.089 106.193  1.00 64.00           H  
ATOM   1065  HG1 THR A 184     185.127 139.779 108.063  1.00 64.00           H  
ATOM   1066 1HG2 THR A 184     184.697 138.746 104.836  1.00 64.00           H  
ATOM   1067 2HG2 THR A 184     186.386 138.299 104.495  1.00 64.00           H  
ATOM   1068 3HG2 THR A 184     185.378 137.254 105.524  1.00 64.00           H  
ATOM   1069  N   HIS A 185     188.153 140.461 108.079  1.00 64.00           N  
ATOM   1070  CA  HIS A 185     188.545 141.389 109.141  1.00 64.00           C  
ATOM   1071  C   HIS A 185     187.346 141.584 110.066  1.00 64.00           C  
ATOM   1072  O   HIS A 185     187.362 141.052 111.183  1.00 64.00           O  
ATOM   1073  CB  HIS A 185     189.007 142.735 108.573  1.00 64.00           C  
ATOM   1074  CG  HIS A 185     189.435 143.715 109.620  1.00 64.00           C  
ATOM   1075  ND1 HIS A 185     189.679 145.043 109.340  1.00 64.00           N  
ATOM   1076  CD2 HIS A 185     189.662 143.562 110.945  1.00 64.00           C  
ATOM   1077  CE1 HIS A 185     190.038 145.665 110.450  1.00 64.00           C  
ATOM   1078  NE2 HIS A 185     190.036 144.788 111.437  1.00 64.00           N  
ATOM   1079  H   HIS A 185     188.179 140.773 107.119  1.00 64.00           H  
ATOM   1080  HA  HIS A 185     189.377 140.967 109.705  1.00 64.00           H  
ATOM   1081 1HB  HIS A 185     189.844 142.574 107.893  1.00 64.00           H  
ATOM   1082 2HB  HIS A 185     188.198 143.182 107.996  1.00 64.00           H  
ATOM   1083  HD2 HIS A 185     189.568 142.638 111.516  1.00 64.00           H  
ATOM   1084  HE1 HIS A 185     190.292 146.721 110.535  1.00 64.00           H  
ATOM   1085  HE2 HIS A 185     190.270 144.983 112.400  1.00 64.00           H  
ATOM   1086  N   TYR A 186     186.284 142.247 109.620  1.00 64.00           N  
ATOM   1087  CA  TYR A 186     185.082 142.478 110.407  1.00 64.00           C  
ATOM   1088  C   TYR A 186     183.919 142.667 109.450  1.00 64.00           C  
ATOM   1089  O   TYR A 186     184.100 143.159 108.332  1.00 64.00           O  
ATOM   1090  CB  TYR A 186     185.206 143.699 111.331  1.00 64.00           C  
ATOM   1091  CG  TYR A 186     186.134 143.490 112.501  1.00 64.00           C  
ATOM   1092  CD1 TYR A 186     185.724 142.765 113.611  1.00 64.00           C  
ATOM   1093  CD2 TYR A 186     187.427 143.996 112.489  1.00 64.00           C  
ATOM   1094  CE1 TYR A 186     186.570 142.557 114.683  1.00 64.00           C  
ATOM   1095  CE2 TYR A 186     188.284 143.794 113.558  1.00 64.00           C  
ATOM   1096  CZ  TYR A 186     187.849 143.074 114.651  1.00 64.00           C  
ATOM   1097  OH  TYR A 186     188.695 142.870 115.717  1.00 64.00           O  
ATOM   1098  H   TYR A 186     186.331 142.605 108.677  1.00 64.00           H  
ATOM   1099  HA  TYR A 186     184.907 141.605 111.037  1.00 64.00           H  
ATOM   1100 1HB  TYR A 186     185.570 144.553 110.759  1.00 64.00           H  
ATOM   1101 2HB  TYR A 186     184.223 143.961 111.722  1.00 64.00           H  
ATOM   1102  HD1 TYR A 186     184.718 142.347 113.648  1.00 64.00           H  
ATOM   1103  HD2 TYR A 186     187.782 144.564 111.629  1.00 64.00           H  
ATOM   1104  HE1 TYR A 186     186.227 141.984 115.545  1.00 64.00           H  
ATOM   1105  HE2 TYR A 186     189.294 144.204 113.532  1.00 64.00           H  
ATOM   1106  HH  TYR A 186     189.540 143.291 115.539  1.00 64.00           H  
ATOM   1107  N   GLY A 187     182.738 142.259 109.889  1.00 64.00           N  
ATOM   1108  CA  GLY A 187     181.540 142.342 109.087  1.00 64.00           C  
ATOM   1109  C   GLY A 187     180.523 141.337 109.577  1.00 64.00           C  
ATOM   1110  O   GLY A 187     180.220 141.269 110.772  1.00 64.00           O  
ATOM   1111  H   GLY A 187     182.680 141.876 110.822  1.00 64.00           H  
ATOM   1112 1HA  GLY A 187     181.134 143.352 109.144  1.00 64.00           H  
ATOM   1113 2HA  GLY A 187     181.787 142.153 108.044  1.00 64.00           H  
ATOM   1114  N   LEU A 188     179.999 140.539 108.649  1.00 64.00           N  
ATOM   1115  CA  LEU A 188     179.050 139.501 109.023  1.00 64.00           C  
ATOM   1116  C   LEU A 188     179.761 138.353 109.734  1.00 64.00           C  
ATOM   1117  O   LEU A 188     179.228 137.775 110.694  1.00 64.00           O  
ATOM   1118  CB  LEU A 188     178.320 138.975 107.781  1.00 64.00           C  
ATOM   1119  CG  LEU A 188     177.372 139.967 107.097  1.00 64.00           C  
ATOM   1120  CD1 LEU A 188     176.846 139.359 105.803  1.00 64.00           C  
ATOM   1121  CD2 LEU A 188     176.230 140.313 108.041  1.00 64.00           C  
ATOM   1122  H   LEU A 188     180.254 140.645 107.678  1.00 64.00           H  
ATOM   1123  HA  LEU A 188     178.333 139.925 109.726  1.00 64.00           H  
ATOM   1124 1HB  LEU A 188     179.062 138.666 107.047  1.00 64.00           H  
ATOM   1125 2HB  LEU A 188     177.735 138.100 108.066  1.00 64.00           H  
ATOM   1126  HG  LEU A 188     177.918 140.875 106.840  1.00 64.00           H  
ATOM   1127 1HD1 LEU A 188     176.173 140.064 105.317  1.00 64.00           H  
ATOM   1128 2HD1 LEU A 188     177.682 139.140 105.139  1.00 64.00           H  
ATOM   1129 3HD1 LEU A 188     176.308 138.439 106.027  1.00 64.00           H  
ATOM   1130 1HD2 LEU A 188     175.556 141.019 107.555  1.00 64.00           H  
ATOM   1131 2HD2 LEU A 188     175.682 139.406 108.297  1.00 64.00           H  
ATOM   1132 3HD2 LEU A 188     176.633 140.762 108.949  1.00 64.00           H  
ATOM   1133  N   MET A 189     180.974 138.024 109.281  1.00 64.00           N  
ATOM   1134  CA  MET A 189     181.757 136.960 109.901  1.00 64.00           C  
ATOM   1135  C   MET A 189     182.182 137.343 111.312  1.00 64.00           C  
ATOM   1136  O   MET A 189     182.321 136.482 112.188  1.00 64.00           O  
ATOM   1137  CB  MET A 189     182.980 136.636 109.046  1.00 64.00           C  
ATOM   1138  CG  MET A 189     182.656 136.037 107.685  1.00 64.00           C  
ATOM   1139  SD  MET A 189     181.743 134.486 107.807  1.00 64.00           S  
ATOM   1140  CE  MET A 189     180.065 135.060 107.559  1.00 64.00           C  
ATOM   1141  H   MET A 189     181.359 138.522 108.492  1.00 64.00           H  
ATOM   1142  HA  MET A 189     181.133 136.070 109.976  1.00 64.00           H  
ATOM   1143 1HB  MET A 189     183.560 137.543 108.882  1.00 64.00           H  
ATOM   1144 2HB  MET A 189     183.620 135.930 109.578  1.00 64.00           H  
ATOM   1145 1HG  MET A 189     182.059 136.744 107.109  1.00 64.00           H  
ATOM   1146 2HG  MET A 189     183.581 135.850 107.140  1.00 64.00           H  
ATOM   1147 1HE  MET A 189     179.380 134.213 107.607  1.00 64.00           H  
ATOM   1148 2HE  MET A 189     179.808 135.780 108.337  1.00 64.00           H  
ATOM   1149 3HE  MET A 189     179.984 135.538 106.582  1.00 64.00           H  
ATOM   1150  N   LYS A 190     182.375 138.639 111.551  1.00 64.00           N  
ATOM   1151  CA  LYS A 190     182.633 139.156 112.888  1.00 64.00           C  
ATOM   1152  C   LYS A 190     181.454 138.897 113.812  1.00 64.00           C  
ATOM   1153  O   LYS A 190     181.639 138.505 114.968  1.00 64.00           O  
ATOM   1154  CB  LYS A 190     182.940 140.653 112.835  1.00 64.00           C  
ATOM   1155  CG  LYS A 190     183.225 141.286 114.191  1.00 64.00           C  
ATOM   1156  CD  LYS A 190     181.979 141.940 114.768  1.00 64.00           C  
ATOM   1157  CE  LYS A 190     181.610 143.202 114.003  1.00 64.00           C  
ATOM   1158  NZ  LYS A 190     180.365 143.827 114.526  1.00 64.00           N  
ATOM   1159  H   LYS A 190     182.340 139.282 110.774  1.00 64.00           H  
ATOM   1160  HA  LYS A 190     183.508 138.647 113.293  1.00 64.00           H  
ATOM   1161 1HB  LYS A 190     183.808 140.824 112.197  1.00 64.00           H  
ATOM   1162 2HB  LYS A 190     182.097 141.182 112.390  1.00 64.00           H  
ATOM   1163 1HG  LYS A 190     183.577 140.520 114.883  1.00 64.00           H  
ATOM   1164 2HG  LYS A 190     184.004 142.040 114.084  1.00 64.00           H  
ATOM   1165 1HD  LYS A 190     181.144 141.239 114.720  1.00 64.00           H  
ATOM   1166 2HD  LYS A 190     182.154 142.198 115.812  1.00 64.00           H  
ATOM   1167 1HE  LYS A 190     182.423 143.923 114.077  1.00 64.00           H  
ATOM   1168 2HE  LYS A 190     181.464 142.960 112.950  1.00 64.00           H  
ATOM   1169 1HZ  LYS A 190     180.155 144.659 113.993  1.00 64.00           H  
ATOM   1170 2HZ  LYS A 190     179.599 143.173 114.445  1.00 64.00           H  
ATOM   1171 3HZ  LYS A 190     180.494 144.074 115.497  1.00 64.00           H  
ATOM   1172  N   TYR A 191     180.239 139.099 113.302  1.00 64.00           N  
ATOM   1173  CA  TYR A 191     179.054 138.868 114.119  1.00 64.00           C  
ATOM   1174  C   TYR A 191     178.861 137.383 114.397  1.00 64.00           C  
ATOM   1175  O   TYR A 191     178.439 136.997 115.495  1.00 64.00           O  
ATOM   1176  CB  TYR A 191     177.817 139.455 113.443  1.00 64.00           C  
ATOM   1177  CG  TYR A 191     176.592 139.311 114.299  1.00 64.00           C  
ATOM   1178  CD1 TYR A 191     176.445 140.072 115.448  1.00 64.00           C  
ATOM   1179  CD2 TYR A 191     175.589 138.414 113.968  1.00 64.00           C  
ATOM   1180  CE1 TYR A 191     175.338 139.945 116.246  1.00 64.00           C  
ATOM   1181  CE2 TYR A 191     174.471 138.281 114.760  1.00 64.00           C  
ATOM   1182  CZ  TYR A 191     174.353 139.051 115.898  1.00 64.00           C  
ATOM   1183  OH  TYR A 191     173.252 138.930 116.706  1.00 64.00           O  
ATOM   1184  H   TYR A 191     180.126 139.413 112.349  1.00 64.00           H  
ATOM   1185  HA  TYR A 191     179.194 139.363 115.081  1.00 64.00           H  
ATOM   1186 1HB  TYR A 191     177.985 140.512 113.231  1.00 64.00           H  
ATOM   1187 2HB  TYR A 191     177.650 138.953 112.491  1.00 64.00           H  
ATOM   1188  HD1 TYR A 191     177.218 140.787 115.731  1.00 64.00           H  
ATOM   1189  HD2 TYR A 191     175.680 137.801 113.071  1.00 64.00           H  
ATOM   1190  HE1 TYR A 191     175.242 140.553 117.146  1.00 64.00           H  
ATOM   1191  HE2 TYR A 191     173.690 137.571 114.486  1.00 64.00           H  
ATOM   1192  HH  TYR A 191     173.332 139.535 117.448  1.00 64.00           H  
ATOM   1193  N   ILE A 192     179.175 136.536 113.408  1.00 64.00           N  
ATOM   1194  CA  ILE A 192     179.128 135.090 113.623  1.00 64.00           C  
ATOM   1195  C   ILE A 192     180.138 134.671 114.685  1.00 64.00           C  
ATOM   1196  O   ILE A 192     179.812 133.890 115.585  1.00 64.00           O  
ATOM   1197  CB  ILE A 192     179.342 134.333 112.298  1.00 64.00           C  
ATOM   1198  CG1 ILE A 192     178.148 134.528 111.370  1.00 64.00           C  
ATOM   1199  CG2 ILE A 192     179.545 132.850 112.526  1.00 64.00           C  
ATOM   1200  CD1 ILE A 192     178.342 133.889 110.017  1.00 64.00           C  
ATOM   1201  H   ILE A 192     179.448 136.890 112.503  1.00 64.00           H  
ATOM   1202  HA  ILE A 192     178.145 134.830 114.015  1.00 64.00           H  
ATOM   1203  HB  ILE A 192     180.224 134.726 111.794  1.00 64.00           H  
ATOM   1204 1HG1 ILE A 192     177.256 134.105 111.832  1.00 64.00           H  
ATOM   1205 2HG1 ILE A 192     177.967 135.594 111.229  1.00 64.00           H  
ATOM   1206 1HG2 ILE A 192     179.692 132.351 111.569  1.00 64.00           H  
ATOM   1207 2HG2 ILE A 192     180.422 132.695 113.154  1.00 64.00           H  
ATOM   1208 3HG2 ILE A 192     178.667 132.434 113.021  1.00 64.00           H  
ATOM   1209 1HD1 ILE A 192     177.458 134.063 109.403  1.00 64.00           H  
ATOM   1210 2HD1 ILE A 192     179.215 134.326 109.530  1.00 64.00           H  
ATOM   1211 3HD1 ILE A 192     178.493 132.817 110.140  1.00 64.00           H  
ATOM   1212  N   GLY A 193     181.356 135.218 114.628  1.00 64.00           N  
ATOM   1213  CA  GLY A 193     182.349 134.915 115.652  1.00 64.00           C  
ATOM   1214  C   GLY A 193     181.949 135.409 117.031  1.00 64.00           C  
ATOM   1215  O   GLY A 193     182.223 134.753 118.041  1.00 64.00           O  
ATOM   1216  H   GLY A 193     181.601 135.846 113.876  1.00 64.00           H  
ATOM   1217 1HA  GLY A 193     182.507 133.837 115.698  1.00 64.00           H  
ATOM   1218 2HA  GLY A 193     183.302 135.368 115.381  1.00 64.00           H  
ATOM   1219  N   GLU A 194     181.256 136.549 117.085  1.00 64.00           N  
ATOM   1220  CA  GLU A 194     180.763 137.068 118.358  1.00 64.00           C  
ATOM   1221  C   GLU A 194     179.696 136.158 118.956  1.00 64.00           C  
ATOM   1222  O   GLU A 194     179.726 135.863 120.159  1.00 64.00           O  
ATOM   1223  CB  GLU A 194     180.197 138.478 118.175  1.00 64.00           C  
ATOM   1224  CG  GLU A 194     179.718 139.136 119.461  1.00 64.00           C  
ATOM   1225  CD  GLU A 194     179.243 140.547 119.255  1.00 64.00           C  
ATOM   1226  OE1 GLU A 194     179.303 141.017 118.144  1.00 64.00           O  
ATOM   1227  OE2 GLU A 194     178.820 141.156 120.209  1.00 64.00           O  
ATOM   1228  H   GLU A 194     181.067 137.064 116.238  1.00 64.00           H  
ATOM   1229  HA  GLU A 194     181.594 137.102 119.064  1.00 64.00           H  
ATOM   1230 1HB  GLU A 194     180.959 139.121 117.733  1.00 64.00           H  
ATOM   1231 2HB  GLU A 194     179.355 138.445 117.483  1.00 64.00           H  
ATOM   1232 1HG  GLU A 194     178.901 138.546 119.876  1.00 64.00           H  
ATOM   1233 2HG  GLU A 194     180.534 139.134 120.183  1.00 64.00           H  
ATOM   1234  N   VAL A 195     178.757 135.689 118.131  1.00 64.00           N  
ATOM   1235  CA  VAL A 195     177.705 134.806 118.636  1.00 64.00           C  
ATOM   1236  C   VAL A 195     178.285 133.440 119.006  1.00 64.00           C  
ATOM   1237  O   VAL A 195     177.828 132.792 119.958  1.00 64.00           O  
ATOM   1238  CB  VAL A 195     176.557 134.718 117.608  1.00 64.00           C  
ATOM   1239  CG1 VAL A 195     175.465 133.761 118.042  1.00 64.00           C  
ATOM   1240  CG2 VAL A 195     175.944 136.085 117.410  1.00 64.00           C  
ATOM   1241  H   VAL A 195     178.763 135.938 117.153  1.00 64.00           H  
ATOM   1242  HA  VAL A 195     177.317 135.226 119.565  1.00 64.00           H  
ATOM   1243  HB  VAL A 195     176.957 134.356 116.661  1.00 64.00           H  
ATOM   1244 1HG1 VAL A 195     174.681 133.735 117.285  1.00 64.00           H  
ATOM   1245 2HG1 VAL A 195     175.884 132.762 118.165  1.00 64.00           H  
ATOM   1246 3HG1 VAL A 195     175.042 134.097 118.989  1.00 64.00           H  
ATOM   1247 1HG2 VAL A 195     175.135 136.019 116.684  1.00 64.00           H  
ATOM   1248 2HG2 VAL A 195     175.551 136.448 118.360  1.00 64.00           H  
ATOM   1249 3HG2 VAL A 195     176.704 136.775 117.045  1.00 64.00           H  
ATOM   1250  N   VAL A 196     179.344 133.015 118.305  1.00 64.00           N  
ATOM   1251  CA  VAL A 196     180.072 131.802 118.682  1.00 64.00           C  
ATOM   1252  C   VAL A 196     180.695 131.947 120.063  1.00 64.00           C  
ATOM   1253  O   VAL A 196     180.556 131.055 120.910  1.00 64.00           O  
ATOM   1254  CB  VAL A 196     181.128 131.453 117.614  1.00 64.00           C  
ATOM   1255  CG1 VAL A 196     182.151 130.477 118.151  1.00 64.00           C  
ATOM   1256  CG2 VAL A 196     180.454 130.812 116.428  1.00 64.00           C  
ATOM   1257  H   VAL A 196     179.649 133.541 117.499  1.00 64.00           H  
ATOM   1258  HA  VAL A 196     179.360 130.978 118.751  1.00 64.00           H  
ATOM   1259  HB  VAL A 196     181.630 132.368 117.301  1.00 64.00           H  
ATOM   1260 1HG1 VAL A 196     182.882 130.251 117.374  1.00 64.00           H  
ATOM   1261 2HG1 VAL A 196     182.659 130.917 119.009  1.00 64.00           H  
ATOM   1262 3HG1 VAL A 196     181.652 129.558 118.457  1.00 64.00           H  
ATOM   1263 1HG2 VAL A 196     181.201 130.566 115.674  1.00 64.00           H  
ATOM   1264 2HG2 VAL A 196     179.946 129.901 116.747  1.00 64.00           H  
ATOM   1265 3HG2 VAL A 196     179.726 131.504 116.006  1.00 64.00           H  
ATOM   1266  N   ARG A 197     181.365 133.077 120.320  1.00 64.00           N  
ATOM   1267  CA  ARG A 197     181.960 133.308 121.636  1.00 64.00           C  
ATOM   1268  C   ARG A 197     180.896 133.370 122.723  1.00 64.00           C  
ATOM   1269  O   ARG A 197     181.080 132.817 123.817  1.00 64.00           O  
ATOM   1270  CB  ARG A 197     182.781 134.595 121.627  1.00 64.00           C  
ATOM   1271  CG  ARG A 197     183.491 134.888 122.940  1.00 64.00           C  
ATOM   1272  CD  ARG A 197     184.341 136.147 122.849  1.00 64.00           C  
ATOM   1273  NE  ARG A 197     183.547 137.347 122.599  1.00 64.00           N  
ATOM   1274  CZ  ARG A 197     182.955 138.064 123.548  1.00 64.00           C  
ATOM   1275  NH1 ARG A 197     183.069 137.708 124.819  1.00 64.00           N  
ATOM   1276  NH2 ARG A 197     182.254 139.142 123.226  1.00 64.00           N  
ATOM   1277  H   ARG A 197     181.465 133.782 119.605  1.00 64.00           H  
ATOM   1278  HA  ARG A 197     182.621 132.472 121.869  1.00 64.00           H  
ATOM   1279 1HB  ARG A 197     183.534 134.541 120.842  1.00 64.00           H  
ATOM   1280 2HB  ARG A 197     182.131 135.440 121.400  1.00 64.00           H  
ATOM   1281 1HG  ARG A 197     182.752 135.028 123.730  1.00 64.00           H  
ATOM   1282 2HG  ARG A 197     184.142 134.051 123.197  1.00 64.00           H  
ATOM   1283 1HD  ARG A 197     184.878 136.292 123.786  1.00 64.00           H  
ATOM   1284 2HD  ARG A 197     185.056 136.045 122.034  1.00 64.00           H  
ATOM   1285  HE  ARG A 197     183.442 137.650 121.640  1.00 64.00           H  
ATOM   1286 1HH1 ARG A 197     183.607 136.890 125.069  1.00 64.00           H  
ATOM   1287 2HH1 ARG A 197     182.618 138.254 125.539  1.00 64.00           H  
ATOM   1288 1HH2 ARG A 197     182.169 139.419 122.258  1.00 64.00           H  
ATOM   1289 2HH2 ARG A 197     181.805 139.686 123.948  1.00 64.00           H  
ATOM   1290  N   ASP A 198     179.751 133.981 122.403  1.00 64.00           N  
ATOM   1291  CA  ASP A 198     178.650 134.074 123.354  1.00 64.00           C  
ATOM   1292  C   ASP A 198     178.079 132.702 123.692  1.00 64.00           C  
ATOM   1293  O   ASP A 198     177.797 132.411 124.858  1.00 64.00           O  
ATOM   1294  CB  ASP A 198     177.540 134.969 122.798  1.00 64.00           C  
ATOM   1295  CG  ASP A 198     177.925 136.442 122.770  1.00 64.00           C  
ATOM   1296  OD1 ASP A 198     178.876 136.800 123.423  1.00 64.00           O  
ATOM   1297  OD2 ASP A 198     177.264 137.195 122.095  1.00 64.00           O  
ATOM   1298  H   ASP A 198     179.643 134.387 121.485  1.00 64.00           H  
ATOM   1299  HA  ASP A 198     179.029 134.504 124.282  1.00 64.00           H  
ATOM   1300 1HB  ASP A 198     177.292 134.654 121.784  1.00 64.00           H  
ATOM   1301 2HB  ASP A 198     176.642 134.855 123.405  1.00 64.00           H  
ATOM   1302  N   ASN A 199     177.923 131.835 122.693  1.00 64.00           N  
ATOM   1303  CA  ASN A 199     177.347 130.524 122.969  1.00 64.00           C  
ATOM   1304  C   ASN A 199     178.367 129.582 123.597  1.00 64.00           C  
ATOM   1305  O   ASN A 199     177.990 128.598 124.244  1.00 64.00           O  
ATOM   1306  CB  ASN A 199     176.757 129.926 121.695  1.00 64.00           C  
ATOM   1307  CG  ASN A 199     175.453 130.592 121.294  1.00 64.00           C  
ATOM   1308  OD1 ASN A 199     174.609 130.880 122.138  1.00 64.00           O  
ATOM   1309  ND2 ASN A 199     175.283 130.835 120.003  1.00 64.00           N  
ATOM   1310  H   ASN A 199     178.194 132.064 121.748  1.00 64.00           H  
ATOM   1311  HA  ASN A 199     176.548 130.644 123.703  1.00 64.00           H  
ATOM   1312 1HB  ASN A 199     177.473 130.030 120.879  1.00 64.00           H  
ATOM   1313 2HB  ASN A 199     176.580 128.860 121.842  1.00 64.00           H  
ATOM   1314 1HD2 ASN A 199     174.442 131.272 119.683  1.00 64.00           H  
ATOM   1315 2HD2 ASN A 199     175.995 130.581 119.349  1.00 64.00           H  
ATOM   1316  N   THR A 200     179.662 129.853 123.421  1.00 64.00           N  
ATOM   1317  CA  THR A 200     180.651 129.080 124.166  1.00 64.00           C  
ATOM   1318  C   THR A 200     180.659 129.467 125.635  1.00 64.00           C  
ATOM   1319  O   THR A 200     180.802 128.601 126.505  1.00 64.00           O  
ATOM   1320  CB  THR A 200     182.053 129.241 123.586  1.00 64.00           C  
ATOM   1321  OG1 THR A 200     182.387 130.629 123.499  1.00 64.00           O  
ATOM   1322  CG2 THR A 200     182.172 128.563 122.237  1.00 64.00           C  
ATOM   1323  H   THR A 200     179.977 130.575 122.790  1.00 64.00           H  
ATOM   1324  HA  THR A 200     180.382 128.025 124.107  1.00 64.00           H  
ATOM   1325  HB  THR A 200     182.781 128.799 124.266  1.00 64.00           H  
ATOM   1326  HG1 THR A 200     182.360 131.020 124.376  1.00 64.00           H  
ATOM   1327 1HG2 THR A 200     183.183 128.696 121.852  1.00 64.00           H  
ATOM   1328 2HG2 THR A 200     181.961 127.499 122.345  1.00 64.00           H  
ATOM   1329 3HG2 THR A 200     181.458 129.006 121.544  1.00 64.00           H  
ATOM   1330  N   ILE A 201     180.519 130.759 125.944  1.00 64.00           N  
ATOM   1331  CA  ILE A 201     180.497 131.129 127.358  1.00 64.00           C  
ATOM   1332  C   ILE A 201     179.117 130.877 127.958  1.00 64.00           C  
ATOM   1333  O   ILE A 201     178.947 130.893 129.182  1.00 64.00           O  
ATOM   1334  CB  ILE A 201     180.982 132.580 127.568  1.00 64.00           C  
ATOM   1335  CG1 ILE A 201     180.149 133.614 126.808  1.00 64.00           C  
ATOM   1336  CG2 ILE A 201     182.444 132.706 127.181  1.00 64.00           C  
ATOM   1337  CD1 ILE A 201     179.066 134.299 127.616  1.00 64.00           C  
ATOM   1338  H   ILE A 201     180.429 131.482 125.245  1.00 64.00           H  
ATOM   1339  HA  ILE A 201     181.168 130.464 127.900  1.00 64.00           H  
ATOM   1340  HB  ILE A 201     180.866 132.854 128.617  1.00 64.00           H  
ATOM   1341 1HG1 ILE A 201     180.804 134.391 126.417  1.00 64.00           H  
ATOM   1342 2HG1 ILE A 201     179.664 133.136 125.957  1.00 64.00           H  
ATOM   1343 1HG2 ILE A 201     182.773 133.734 127.334  1.00 64.00           H  
ATOM   1344 2HG2 ILE A 201     183.043 132.038 127.800  1.00 64.00           H  
ATOM   1345 3HG2 ILE A 201     182.567 132.437 126.132  1.00 64.00           H  
ATOM   1346 1HD1 ILE A 201     178.536 135.011 126.984  1.00 64.00           H  
ATOM   1347 2HD1 ILE A 201     178.364 133.553 127.991  1.00 64.00           H  
ATOM   1348 3HD1 ILE A 201     179.517 134.826 128.456  1.00 64.00           H  
ATOM   1349  N   SER A 202     178.112 130.638 127.114  1.00 64.00           N  
ATOM   1350  CA  SER A 202     176.781 130.333 127.626  1.00 64.00           C  
ATOM   1351  C   SER A 202     176.684 128.891 128.113  1.00 64.00           C  
ATOM   1352  O   SER A 202     176.387 128.646 129.287  1.00 64.00           O  
ATOM   1353  CB  SER A 202     175.735 130.604 126.549  1.00 64.00           C  
ATOM   1354  OG  SER A 202     174.440 130.264 127.004  1.00 64.00           O  
ATOM   1355  H   SER A 202     178.261 130.665 126.116  1.00 64.00           H  
ATOM   1356  HA  SER A 202     176.583 130.980 128.482  1.00 64.00           H  
ATOM   1357 1HB  SER A 202     175.762 131.658 126.272  1.00 64.00           H  
ATOM   1358 2HB  SER A 202     175.974 130.026 125.657  1.00 64.00           H  
ATOM   1359  HG  SER A 202     173.844 130.461 126.278  1.00 64.00           H  
ATOM   1360  N   ARG A 203     176.940 127.925 127.228  1.00 64.00           N  
ATOM   1361  CA  ARG A 203     176.735 126.507 127.505  1.00 64.00           C  
ATOM   1362  C   ARG A 203     178.073 125.816 127.714  1.00 64.00           C  
ATOM   1363  O   ARG A 203     179.122 126.358 127.352  1.00 64.00           O  
ATOM   1364  CB  ARG A 203     175.986 125.833 126.364  1.00 64.00           C  
ATOM   1365  CG  ARG A 203     174.577 126.354 126.128  1.00 64.00           C  
ATOM   1366  CD  ARG A 203     173.929 125.680 124.974  1.00 64.00           C  
ATOM   1367  NE  ARG A 203     173.681 124.271 125.238  1.00 64.00           N  
ATOM   1368  CZ  ARG A 203     173.263 123.383 124.316  1.00 64.00           C  
ATOM   1369  NH1 ARG A 203     173.051 123.770 123.078  1.00 64.00           N  
ATOM   1370  NH2 ARG A 203     173.066 122.121 124.656  1.00 64.00           N  
ATOM   1371  H   ARG A 203     177.294 128.204 126.325  1.00 64.00           H  
ATOM   1372  HA  ARG A 203     176.135 126.414 128.410  1.00 64.00           H  
ATOM   1373 1HB  ARG A 203     176.544 125.961 125.437  1.00 64.00           H  
ATOM   1374 2HB  ARG A 203     175.915 124.763 126.558  1.00 64.00           H  
ATOM   1375 1HG  ARG A 203     173.970 126.174 127.016  1.00 64.00           H  
ATOM   1376 2HG  ARG A 203     174.614 127.424 125.924  1.00 64.00           H  
ATOM   1377 1HD  ARG A 203     172.974 126.160 124.762  1.00 64.00           H  
ATOM   1378 2HD  ARG A 203     174.574 125.754 124.100  1.00 64.00           H  
ATOM   1379  HE  ARG A 203     173.833 123.935 126.179  1.00 64.00           H  
ATOM   1380 1HH1 ARG A 203     173.201 124.735 122.818  1.00 64.00           H  
ATOM   1381 2HH1 ARG A 203     172.737 123.104 122.387  1.00 64.00           H  
ATOM   1382 1HH2 ARG A 203     173.229 121.822 125.608  1.00 64.00           H  
ATOM   1383 2HH2 ARG A 203     172.753 121.455 123.965  1.00 64.00           H  
ATOM   1384  N   SER A 204     178.032 124.623 128.307  1.00 64.00           N  
ATOM   1385  CA  SER A 204     179.231 123.810 128.507  1.00 64.00           C  
ATOM   1386  C   SER A 204     179.264 122.685 127.469  1.00 64.00           C  
ATOM   1387  O   SER A 204     178.923 121.529 127.729  1.00 64.00           O  
ATOM   1388  CB  SER A 204     179.256 123.233 129.909  1.00 64.00           C  
ATOM   1389  OG  SER A 204     179.352 124.250 130.868  1.00 64.00           O  
ATOM   1390  H   SER A 204     177.141 124.272 128.627  1.00 64.00           H  
ATOM   1391  HA  SER A 204     180.107 124.440 128.345  1.00 64.00           H  
ATOM   1392 1HB  SER A 204     178.350 122.652 130.079  1.00 64.00           H  
ATOM   1393 2HB  SER A 204     180.103 122.555 130.008  1.00 64.00           H  
ATOM   1394  HG  SER A 204     179.362 123.809 131.721  1.00 64.00           H  
ATOM   1395  N   SER A 205     179.683 123.053 126.261  1.00 64.00           N  
ATOM   1396  CA  SER A 205     179.869 122.096 125.180  1.00 64.00           C  
ATOM   1397  C   SER A 205     181.040 122.554 124.329  1.00 64.00           C  
ATOM   1398  O   SER A 205     181.602 123.632 124.543  1.00 64.00           O  
ATOM   1399  CB  SER A 205     178.614 121.980 124.337  1.00 64.00           C  
ATOM   1400  OG  SER A 205     178.738 120.954 123.390  1.00 64.00           O  
ATOM   1401  H   SER A 205     179.877 124.030 126.092  1.00 64.00           H  
ATOM   1402  HA  SER A 205     180.098 121.122 125.615  1.00 64.00           H  
ATOM   1403 1HB  SER A 205     177.759 121.781 124.982  1.00 64.00           H  
ATOM   1404 2HB  SER A 205     178.428 122.926 123.830  1.00 64.00           H  
ATOM   1405  HG  SER A 205     177.912 120.944 122.901  1.00 64.00           H  
ATOM   1406  N   GLU A 206     181.407 121.726 123.359  1.00 64.00           N  
ATOM   1407  CA  GLU A 206     182.553 121.991 122.504  1.00 64.00           C  
ATOM   1408  C   GLU A 206     182.102 122.042 121.054  1.00 64.00           C  
ATOM   1409  O   GLU A 206     181.566 121.060 120.531  1.00 64.00           O  
ATOM   1410  CB  GLU A 206     183.630 120.919 122.687  1.00 64.00           C  
ATOM   1411  CG  GLU A 206     184.885 121.140 121.854  1.00 64.00           C  
ATOM   1412  CD  GLU A 206     185.935 120.090 122.089  1.00 64.00           C  
ATOM   1413  OE1 GLU A 206     185.709 119.222 122.897  1.00 64.00           O  
ATOM   1414  OE2 GLU A 206     186.964 120.157 121.459  1.00 64.00           O  
ATOM   1415  H   GLU A 206     180.869 120.884 123.213  1.00 64.00           H  
ATOM   1416  HA  GLU A 206     182.974 122.959 122.779  1.00 64.00           H  
ATOM   1417 1HB  GLU A 206     183.927 120.878 123.735  1.00 64.00           H  
ATOM   1418 2HB  GLU A 206     183.221 119.944 122.424  1.00 64.00           H  
ATOM   1419 1HG  GLU A 206     184.613 121.136 120.799  1.00 64.00           H  
ATOM   1420 2HG  GLU A 206     185.298 122.120 122.091  1.00 64.00           H  
ATOM   1421  N   GLU A 207     182.318 123.185 120.411  1.00 64.00           N  
ATOM   1422  CA  GLU A 207     182.035 123.348 118.995  1.00 64.00           C  
ATOM   1423  C   GLU A 207     183.028 124.336 118.412  1.00 64.00           C  
ATOM   1424  O   GLU A 207     183.555 125.191 119.127  1.00 64.00           O  
ATOM   1425  CB  GLU A 207     180.592 123.806 118.757  1.00 64.00           C  
ATOM   1426  CG  GLU A 207     180.220 125.158 119.319  1.00 64.00           C  
ATOM   1427  CD  GLU A 207     180.395 126.257 118.309  1.00 64.00           C  
ATOM   1428  OE1 GLU A 207     180.499 125.927 117.110  1.00 64.00           O  
ATOM   1429  OE2 GLU A 207     180.422 127.436 118.708  1.00 64.00           O  
ATOM   1430  H   GLU A 207     182.693 123.966 120.930  1.00 64.00           H  
ATOM   1431  HA  GLU A 207     182.170 122.385 118.501  1.00 64.00           H  
ATOM   1432 1HB  GLU A 207     180.394 123.843 117.685  1.00 64.00           H  
ATOM   1433 2HB  GLU A 207     179.904 123.081 119.192  1.00 64.00           H  
ATOM   1434 1HG  GLU A 207     179.180 125.131 119.644  1.00 64.00           H  
ATOM   1435 2HG  GLU A 207     180.840 125.360 120.191  1.00 64.00           H  
ATOM   1436  N   ASN A 208     183.271 124.224 117.112  1.00 64.00           N  
ATOM   1437  CA  ASN A 208     184.397 124.882 116.470  1.00 64.00           C  
ATOM   1438  C   ASN A 208     183.990 125.505 115.145  1.00 64.00           C  
ATOM   1439  O   ASN A 208     182.928 125.190 114.604  1.00 64.00           O  
ATOM   1440  CB  ASN A 208     185.527 123.881 116.266  1.00 64.00           C  
ATOM   1441  CG  ASN A 208     185.039 122.587 115.656  1.00 64.00           C  
ATOM   1442  OD1 ASN A 208     183.852 122.435 115.373  1.00 64.00           O  
ATOM   1443  ND2 ASN A 208     185.951 121.646 115.455  1.00 64.00           N  
ATOM   1444  H   ASN A 208     182.647 123.659 116.553  1.00 64.00           H  
ATOM   1445  HA  ASN A 208     184.746 125.685 117.121  1.00 64.00           H  
ATOM   1446 1HB  ASN A 208     186.287 124.317 115.615  1.00 64.00           H  
ATOM   1447 2HB  ASN A 208     186.000 123.666 117.224  1.00 64.00           H  
ATOM   1448 1HD2 ASN A 208     185.685 120.769 115.053  1.00 64.00           H  
ATOM   1449 2HD2 ASN A 208     186.904 121.813 115.704  1.00 64.00           H  
ATOM   1450  N   VAL A 209     184.842 126.389 114.635  1.00 64.00           N  
ATOM   1451  CA  VAL A 209     184.628 127.086 113.372  1.00 64.00           C  
ATOM   1452  C   VAL A 209     185.980 127.258 112.684  1.00 64.00           C  
ATOM   1453  O   VAL A 209     186.936 127.789 113.262  1.00 64.00           O  
ATOM   1454  CB  VAL A 209     183.972 128.460 113.602  1.00 64.00           C  
ATOM   1455  CG1 VAL A 209     183.767 129.181 112.278  1.00 64.00           C  
ATOM   1456  CG2 VAL A 209     182.650 128.287 114.333  1.00 64.00           C  
ATOM   1457  H   VAL A 209     185.681 126.577 115.164  1.00 64.00           H  
ATOM   1458  HA  VAL A 209     184.009 126.457 112.730  1.00 64.00           H  
ATOM   1459  HB  VAL A 209     184.642 129.076 114.202  1.00 64.00           H  
ATOM   1460 1HG1 VAL A 209     183.303 130.151 112.459  1.00 64.00           H  
ATOM   1461 2HG1 VAL A 209     184.730 129.326 111.789  1.00 64.00           H  
ATOM   1462 3HG1 VAL A 209     183.119 128.584 111.635  1.00 64.00           H  
ATOM   1463 1HG2 VAL A 209     182.192 129.263 114.493  1.00 64.00           H  
ATOM   1464 2HG2 VAL A 209     181.982 127.667 113.735  1.00 64.00           H  
ATOM   1465 3HG2 VAL A 209     182.826 127.807 115.295  1.00 64.00           H  
ATOM   1466  N   VAL A 210     186.084 126.768 111.460  1.00 64.00           N  
ATOM   1467  CA  VAL A 210     187.310 126.909 110.691  1.00 64.00           C  
ATOM   1468  C   VAL A 210     187.129 128.037 109.686  1.00 64.00           C  
ATOM   1469  O   VAL A 210     186.326 127.928 108.755  1.00 64.00           O  
ATOM   1470  CB  VAL A 210     187.663 125.589 109.996  1.00 64.00           C  
ATOM   1471  CG1 VAL A 210     188.909 125.752 109.154  1.00 64.00           C  
ATOM   1472  CG2 VAL A 210     187.838 124.497 111.025  1.00 64.00           C  
ATOM   1473  H   VAL A 210     185.298 126.286 111.048  1.00 64.00           H  
ATOM   1474  HA  VAL A 210     188.119 127.170 111.374  1.00 64.00           H  
ATOM   1475  HB  VAL A 210     186.856 125.321 109.314  1.00 64.00           H  
ATOM   1476 1HG1 VAL A 210     189.146 124.805 108.667  1.00 64.00           H  
ATOM   1477 2HG1 VAL A 210     188.739 126.516 108.396  1.00 64.00           H  
ATOM   1478 3HG1 VAL A 210     189.742 126.050 109.790  1.00 64.00           H  
ATOM   1479 1HG2 VAL A 210     188.088 123.562 110.524  1.00 64.00           H  
ATOM   1480 2HG2 VAL A 210     188.641 124.768 111.710  1.00 64.00           H  
ATOM   1481 3HG2 VAL A 210     186.911 124.372 111.584  1.00 64.00           H  
ATOM   1482  N   ALA A 211     187.879 129.120 109.862  1.00 64.00           N  
ATOM   1483  CA  ALA A 211     187.732 130.319 109.044  1.00 64.00           C  
ATOM   1484  C   ALA A 211     188.913 130.450 108.094  1.00 64.00           C  
ATOM   1485  O   ALA A 211     189.936 131.043 108.449  1.00 64.00           O  
ATOM   1486  CB  ALA A 211     187.616 131.565 109.919  1.00 64.00           C  
ATOM   1487  H   ALA A 211     188.576 129.105 110.593  1.00 64.00           H  
ATOM   1488  HA  ALA A 211     186.819 130.219 108.458  1.00 64.00           H  
ATOM   1489 1HB  ALA A 211     187.507 132.445 109.286  1.00 64.00           H  
ATOM   1490 2HB  ALA A 211     186.744 131.474 110.568  1.00 64.00           H  
ATOM   1491 3HB  ALA A 211     188.512 131.665 110.529  1.00 64.00           H  
ATOM   1492  N   ILE A 212     188.761 129.922 106.887  1.00 64.00           N  
ATOM   1493  CA  ILE A 212     189.812 129.977 105.883  1.00 64.00           C  
ATOM   1494  C   ILE A 212     189.915 131.368 105.280  1.00 64.00           C  
ATOM   1495  O   ILE A 212     188.955 131.869 104.702  1.00 64.00           O  
ATOM   1496  CB  ILE A 212     189.577 128.927 104.794  1.00 64.00           C  
ATOM   1497  CG1 ILE A 212     189.733 127.524 105.376  1.00 64.00           C  
ATOM   1498  CG2 ILE A 212     190.518 129.135 103.628  1.00 64.00           C  
ATOM   1499  CD1 ILE A 212     189.267 126.429 104.450  1.00 64.00           C  
ATOM   1500  H   ILE A 212     187.888 129.468 106.661  1.00 64.00           H  
ATOM   1501  HA  ILE A 212     190.764 129.765 106.368  1.00 64.00           H  
ATOM   1502  HB  ILE A 212     188.552 129.001 104.433  1.00 64.00           H  
ATOM   1503 1HG1 ILE A 212     190.780 127.345 105.619  1.00 64.00           H  
ATOM   1504 2HG1 ILE A 212     189.166 127.450 106.305  1.00 64.00           H  
ATOM   1505 1HG2 ILE A 212     190.330 128.376 102.870  1.00 64.00           H  
ATOM   1506 2HG2 ILE A 212     190.354 130.123 103.201  1.00 64.00           H  
ATOM   1507 3HG2 ILE A 212     191.549 129.055 103.974  1.00 64.00           H  
ATOM   1508 1HD1 ILE A 212     189.408 125.461 104.932  1.00 64.00           H  
ATOM   1509 2HD1 ILE A 212     188.210 126.570 104.223  1.00 64.00           H  
ATOM   1510 3HD1 ILE A 212     189.845 126.462 103.528  1.00 64.00           H  
ATOM   1511  N   ARG A 247     202.067 133.668 104.743  1.00 64.00           N  
ATOM   1512  CA  ARG A 247     202.322 133.934 103.331  1.00 64.00           C  
ATOM   1513  C   ARG A 247     201.141 134.638 102.678  1.00 64.00           C  
ATOM   1514  O   ARG A 247     201.317 135.397 101.718  1.00 64.00           O  
ATOM   1515  CB  ARG A 247     202.610 132.639 102.586  1.00 64.00           C  
ATOM   1516  CG  ARG A 247     203.923 131.967 102.954  1.00 64.00           C  
ATOM   1517  CD  ARG A 247     204.146 130.728 102.166  1.00 64.00           C  
ATOM   1518  NE  ARG A 247     205.359 130.038 102.573  1.00 64.00           N  
ATOM   1519  CZ  ARG A 247     206.593 130.322 102.112  1.00 64.00           C  
ATOM   1520  NH1 ARG A 247     206.760 131.283 101.231  1.00 64.00           N  
ATOM   1521  NH2 ARG A 247     207.635 129.634 102.545  1.00 64.00           N  
ATOM   1522  H   ARG A 247     202.835 133.706 105.398  1.00 64.00           H  
ATOM   1523  HA  ARG A 247     203.182 134.600 103.255  1.00 64.00           H  
ATOM   1524 1HB  ARG A 247     201.810 131.925 102.776  1.00 64.00           H  
ATOM   1525 2HB  ARG A 247     202.627 132.833 101.514  1.00 64.00           H  
ATOM   1526 1HG  ARG A 247     204.749 132.651 102.759  1.00 64.00           H  
ATOM   1527 2HG  ARG A 247     203.913 131.703 104.013  1.00 64.00           H  
ATOM   1528 1HD  ARG A 247     203.305 130.051 102.307  1.00 64.00           H  
ATOM   1529 2HD  ARG A 247     204.236 130.980 101.110  1.00 64.00           H  
ATOM   1530  HE  ARG A 247     205.271 129.291 103.250  1.00 64.00           H  
ATOM   1531 1HH1 ARG A 247     205.963 131.809 100.900  1.00 64.00           H  
ATOM   1532 2HH1 ARG A 247     207.684 131.496 100.885  1.00 64.00           H  
ATOM   1533 1HH2 ARG A 247     207.507 128.895 103.223  1.00 64.00           H  
ATOM   1534 2HH2 ARG A 247     208.559 129.847 102.200  1.00 64.00           H  
ATOM   1535  N   ASP A 248     199.935 134.392 103.171  1.00 64.00           N  
ATOM   1536  CA  ASP A 248     198.776 135.101 102.660  1.00 64.00           C  
ATOM   1537  C   ASP A 248     198.820 136.556 103.120  1.00 64.00           C  
ATOM   1538  O   ASP A 248     199.013 136.823 104.313  1.00 64.00           O  
ATOM   1539  CB  ASP A 248     197.480 134.436 103.131  1.00 64.00           C  
ATOM   1540  CG  ASP A 248     196.235 135.063 102.518  1.00 64.00           C  
ATOM   1541  OD1 ASP A 248     196.156 135.122 101.314  1.00 64.00           O  
ATOM   1542  OD2 ASP A 248     195.377 135.477 103.260  1.00 64.00           O  
ATOM   1543  H   ASP A 248     199.810 133.710 103.906  1.00 64.00           H  
ATOM   1544  HA  ASP A 248     198.801 135.065 101.571  1.00 64.00           H  
ATOM   1545 1HB  ASP A 248     197.500 133.377 102.873  1.00 64.00           H  
ATOM   1546 2HB  ASP A 248     197.408 134.507 104.217  1.00 64.00           H  
ATOM   1547  N   PRO A 249     198.667 137.515 102.215  1.00 64.00           N  
ATOM   1548  CA  PRO A 249     198.641 138.923 102.629  1.00 64.00           C  
ATOM   1549  C   PRO A 249     197.338 139.292 103.319  1.00 64.00           C  
ATOM   1550  O   PRO A 249     196.456 139.917 102.724  1.00 64.00           O  
ATOM   1551  CB  PRO A 249     198.820 139.679 101.308  1.00 64.00           C  
ATOM   1552  CG  PRO A 249     198.308 138.738 100.267  1.00 64.00           C  
ATOM   1553  CD  PRO A 249     198.640 137.360 100.751  1.00 64.00           C  
ATOM   1554  HA  PRO A 249     199.484 139.116 103.309  1.00 64.00           H  
ATOM   1555 1HB  PRO A 249     198.260 140.625 101.338  1.00 64.00           H  
ATOM   1556 2HB  PRO A 249     199.879 139.937 101.163  1.00 64.00           H  
ATOM   1557 1HG  PRO A 249     197.225 138.873 100.133  1.00 64.00           H  
ATOM   1558 2HG  PRO A 249     198.778 138.953  99.297  1.00 64.00           H  
ATOM   1559 1HD  PRO A 249     197.854 136.659 100.432  1.00 64.00           H  
ATOM   1560 2HD  PRO A 249     199.618 137.055 100.350  1.00 64.00           H  
ATOM   1561  N   LEU A 250     197.216 138.913 104.585  1.00 64.00           N  
ATOM   1562  CA  LEU A 250     195.965 139.093 105.301  1.00 64.00           C  
ATOM   1563  C   LEU A 250     195.845 140.508 105.848  1.00 64.00           C  
ATOM   1564  O   LEU A 250     196.838 141.224 105.996  1.00 64.00           O  
ATOM   1565  CB  LEU A 250     195.863 138.081 106.450  1.00 64.00           C  
ATOM   1566  CG  LEU A 250     196.950 138.186 107.527  1.00 64.00           C  
ATOM   1567  CD1 LEU A 250     196.598 139.305 108.498  1.00 64.00           C  
ATOM   1568  CD2 LEU A 250     197.077 136.854 108.251  1.00 64.00           C  
ATOM   1569  H   LEU A 250     198.000 138.493 105.063  1.00 64.00           H  
ATOM   1570  HA  LEU A 250     195.142 138.923 104.608  1.00 64.00           H  
ATOM   1571 1HB  LEU A 250     194.898 138.208 106.940  1.00 64.00           H  
ATOM   1572 2HB  LEU A 250     195.905 137.076 106.032  1.00 64.00           H  
ATOM   1573  HG  LEU A 250     197.902 138.437 107.060  1.00 64.00           H  
ATOM   1574 1HD1 LEU A 250     197.370 139.379 109.263  1.00 64.00           H  
ATOM   1575 2HD1 LEU A 250     196.532 140.249 107.957  1.00 64.00           H  
ATOM   1576 3HD1 LEU A 250     195.640 139.089 108.970  1.00 64.00           H  
ATOM   1577 1HD2 LEU A 250     197.850 136.927 109.016  1.00 64.00           H  
ATOM   1578 2HD2 LEU A 250     196.125 136.602 108.720  1.00 64.00           H  
ATOM   1579 3HD2 LEU A 250     197.346 136.076 107.537  1.00 64.00           H  
ATOM   1580  N   TYR A 251     194.615 140.901 106.154  1.00 64.00           N  
ATOM   1581  CA  TYR A 251     194.315 142.163 106.813  1.00 64.00           C  
ATOM   1582  C   TYR A 251     194.363 141.939 108.324  1.00 64.00           C  
ATOM   1583  O   TYR A 251     194.949 140.961 108.795  1.00 64.00           O  
ATOM   1584  CB  TYR A 251     192.962 142.689 106.334  1.00 64.00           C  
ATOM   1585  CG  TYR A 251     192.933 142.980 104.859  1.00 64.00           C  
ATOM   1586  CD1 TYR A 251     193.513 144.134 104.350  1.00 64.00           C  
ATOM   1587  CD2 TYR A 251     192.325 142.100 103.973  1.00 64.00           C  
ATOM   1588  CE1 TYR A 251     193.493 144.403 102.995  1.00 64.00           C  
ATOM   1589  CE2 TYR A 251     192.297 142.360 102.617  1.00 64.00           C  
ATOM   1590  CZ  TYR A 251     192.882 143.514 102.134  1.00 64.00           C  
ATOM   1591  OH  TYR A 251     192.856 143.781 100.784  1.00 64.00           O  
ATOM   1592  H   TYR A 251     193.856 140.281 105.911  1.00 64.00           H  
ATOM   1593  HA  TYR A 251     195.089 142.884 106.549  1.00 64.00           H  
ATOM   1594 1HB  TYR A 251     192.186 141.956 106.560  1.00 64.00           H  
ATOM   1595 2HB  TYR A 251     192.715 143.603 106.874  1.00 64.00           H  
ATOM   1596  HD1 TYR A 251     193.994 144.845 105.023  1.00 64.00           H  
ATOM   1597  HD2 TYR A 251     191.859 141.187 104.345  1.00 64.00           H  
ATOM   1598  HE1 TYR A 251     193.953 145.314 102.614  1.00 64.00           H  
ATOM   1599  HE2 TYR A 251     191.815 141.657 101.937  1.00 64.00           H  
ATOM   1600  HH  TYR A 251     193.302 144.614 100.616  1.00 64.00           H  
ATOM   1601  N   CYS A 252     193.799 142.860 109.103  1.00 64.00           N  
ATOM   1602  CA  CYS A 252     193.543 142.585 110.511  1.00 64.00           C  
ATOM   1603  C   CYS A 252     192.527 141.455 110.641  1.00 64.00           C  
ATOM   1604  O   CYS A 252     191.739 141.201 109.731  1.00 64.00           O  
ATOM   1605  CB  CYS A 252     193.038 143.842 111.218  1.00 64.00           C  
ATOM   1606  SG  CYS A 252     191.471 144.481 110.586  1.00 64.00           S  
ATOM   1607  H   CYS A 252     193.543 143.760 108.724  1.00 64.00           H  
ATOM   1608  HA  CYS A 252     194.477 142.274 110.979  1.00 64.00           H  
ATOM   1609 1HB  CYS A 252     192.909 143.635 112.281  1.00 64.00           H  
ATOM   1610 2HB  CYS A 252     193.781 144.634 111.128  1.00 64.00           H  
ATOM   1611  HG  CYS A 252     191.897 144.690 109.345  1.00 64.00           H  
ATOM   1612  N   LEU A 253     192.558 140.756 111.768  1.00 64.00           N  
ATOM   1613  CA  LEU A 253     191.768 139.545 111.939  1.00 64.00           C  
ATOM   1614  C   LEU A 253     190.706 139.755 113.005  1.00 64.00           C  
ATOM   1615  O   LEU A 253     190.893 140.554 113.928  1.00 64.00           O  
ATOM   1616  CB  LEU A 253     192.645 138.352 112.328  1.00 64.00           C  
ATOM   1617  CG  LEU A 253     193.387 137.539 111.266  1.00 64.00           C  
ATOM   1618  CD1 LEU A 253     194.571 138.286 110.690  1.00 64.00           C  
ATOM   1619  CD2 LEU A 253     193.843 136.232 111.878  1.00 64.00           C  
ATOM   1620  H   LEU A 253     193.145 141.072 112.527  1.00 64.00           H  
ATOM   1621  HA  LEU A 253     191.281 139.313 110.993  1.00 64.00           H  
ATOM   1622 1HB  LEU A 253     193.422 138.699 113.007  1.00 64.00           H  
ATOM   1623 2HB  LEU A 253     192.028 137.625 112.856  1.00 64.00           H  
ATOM   1624  HG  LEU A 253     192.719 137.339 110.428  1.00 64.00           H  
ATOM   1625 1HD1 LEU A 253     195.063 137.666 109.941  1.00 64.00           H  
ATOM   1626 2HD1 LEU A 253     194.227 139.210 110.226  1.00 64.00           H  
ATOM   1627 3HD1 LEU A 253     195.276 138.520 111.487  1.00 64.00           H  
ATOM   1628 1HD2 LEU A 253     194.373 135.644 111.128  1.00 64.00           H  
ATOM   1629 2HD2 LEU A 253     194.509 136.436 112.717  1.00 64.00           H  
ATOM   1630 3HD2 LEU A 253     192.976 135.673 112.231  1.00 64.00           H  
ATOM   1631  N   ASP A 254     189.596 139.036 112.872  1.00 64.00           N  
ATOM   1632  CA  ASP A 254     188.643 138.878 113.960  1.00 64.00           C  
ATOM   1633  C   ASP A 254     189.149 137.748 114.843  1.00 64.00           C  
ATOM   1634  O   ASP A 254     189.073 136.575 114.464  1.00 64.00           O  
ATOM   1635  CB  ASP A 254     187.238 138.569 113.439  1.00 64.00           C  
ATOM   1636  CG  ASP A 254     186.202 138.465 114.550  1.00 64.00           C  
ATOM   1637  OD1 ASP A 254     186.466 138.943 115.628  1.00 64.00           O  
ATOM   1638  OD2 ASP A 254     185.158 137.907 114.311  1.00 64.00           O  
ATOM   1639  H   ASP A 254     189.411 138.586 111.987  1.00 64.00           H  
ATOM   1640  HA  ASP A 254     188.601 139.812 114.522  1.00 64.00           H  
ATOM   1641 1HB  ASP A 254     186.927 139.350 112.745  1.00 64.00           H  
ATOM   1642 2HB  ASP A 254     187.253 137.629 112.887  1.00 64.00           H  
ATOM   1643  N   ASN A 255     189.666 138.101 116.014  1.00 64.00           N  
ATOM   1644  CA  ASN A 255     190.376 137.146 116.863  1.00 64.00           C  
ATOM   1645  C   ASN A 255     189.402 136.433 117.799  1.00 64.00           C  
ATOM   1646  O   ASN A 255     189.439 136.571 119.019  1.00 64.00           O  
ATOM   1647  CB  ASN A 255     191.472 137.838 117.653  1.00 64.00           C  
ATOM   1648  CG  ASN A 255     192.574 138.362 116.774  1.00 64.00           C  
ATOM   1649  OD1 ASN A 255     193.154 137.619 115.974  1.00 64.00           O  
ATOM   1650  ND2 ASN A 255     192.874 139.629 116.907  1.00 64.00           N  
ATOM   1651  H   ASN A 255     189.565 139.056 116.326  1.00 64.00           H  
ATOM   1652  HA  ASN A 255     190.828 136.385 116.225  1.00 64.00           H  
ATOM   1653 1HB  ASN A 255     191.046 138.669 118.216  1.00 64.00           H  
ATOM   1654 2HB  ASN A 255     191.899 137.139 118.373  1.00 64.00           H  
ATOM   1655 1HD2 ASN A 255     193.599 140.033 116.349  1.00 64.00           H  
ATOM   1656 2HD2 ASN A 255     192.379 140.193 117.567  1.00 64.00           H  
ATOM   1657  N   ASN A 256     188.508 135.655 117.191  1.00 64.00           N  
ATOM   1658  CA  ASN A 256     187.494 134.942 117.944  1.00 64.00           C  
ATOM   1659  C   ASN A 256     187.314 133.496 117.505  1.00 64.00           C  
ATOM   1660  O   ASN A 256     186.714 132.715 118.249  1.00 64.00           O  
ATOM   1661  CB  ASN A 256     186.152 135.672 117.829  1.00 64.00           C  
ATOM   1662  CG  ASN A 256     185.313 135.540 119.071  1.00 64.00           C  
ATOM   1663  OD1 ASN A 256     184.348 136.275 119.251  1.00 64.00           O  
ATOM   1664  ND2 ASN A 256     185.700 134.635 119.959  1.00 64.00           N  
ATOM   1665  H   ASN A 256     188.534 135.557 116.187  1.00 64.00           H  
ATOM   1666  HA  ASN A 256     187.795 134.917 118.993  1.00 64.00           H  
ATOM   1667 1HB  ASN A 256     186.329 136.731 117.636  1.00 64.00           H  
ATOM   1668 2HB  ASN A 256     185.592 135.273 116.983  1.00 64.00           H  
ATOM   1669 1HD2 ASN A 256     185.178 134.506 120.803  1.00 64.00           H  
ATOM   1670 2HD2 ASN A 256     186.514 134.081 119.786  1.00 64.00           H  
ATOM   1671  N   HIS A 257     187.807 133.126 116.329  1.00 64.00           N  
ATOM   1672  CA  HIS A 257     187.641 131.783 115.807  1.00 64.00           C  
ATOM   1673  C   HIS A 257     188.556 130.798 116.530  1.00 64.00           C  
ATOM   1674  O   HIS A 257     189.469 131.180 117.263  1.00 64.00           O  
ATOM   1675  CB  HIS A 257     187.920 131.769 114.308  1.00 64.00           C  
ATOM   1676  CG  HIS A 257     186.930 132.553 113.503  1.00 64.00           C  
ATOM   1677  ND1 HIS A 257     185.674 132.075 113.203  1.00 64.00           N  
ATOM   1678  CD2 HIS A 257     187.008 133.782 112.941  1.00 64.00           C  
ATOM   1679  CE1 HIS A 257     185.023 132.971 112.484  1.00 64.00           C  
ATOM   1680  NE2 HIS A 257     185.810 134.017 112.312  1.00 64.00           N  
ATOM   1681  H   HIS A 257     188.315 133.807 115.783  1.00 64.00           H  
ATOM   1682  HA  HIS A 257     186.615 131.454 115.969  1.00 64.00           H  
ATOM   1683 1HB  HIS A 257     188.913 132.178 114.119  1.00 64.00           H  
ATOM   1684 2HB  HIS A 257     187.915 130.741 113.947  1.00 64.00           H  
ATOM   1685  HD2 HIS A 257     187.863 134.458 112.979  1.00 64.00           H  
ATOM   1686  HE1 HIS A 257     184.009 132.865 112.099  1.00 64.00           H  
ATOM   1687  HE2 HIS A 257     185.574 134.856 111.802  1.00 64.00           H  
ATOM   1688  N   THR A 258     188.290 129.510 116.318  1.00 64.00           N  
ATOM   1689  CA  THR A 258     189.060 128.441 116.943  1.00 64.00           C  
ATOM   1690  C   THR A 258     190.196 127.954 116.050  1.00 64.00           C  
ATOM   1691  O   THR A 258     191.290 127.658 116.538  1.00 64.00           O  
ATOM   1692  CB  THR A 258     188.127 127.284 117.313  1.00 64.00           C  
ATOM   1693  OG1 THR A 258     187.106 127.770 118.189  1.00 64.00           O  
ATOM   1694  CG2 THR A 258     188.867 126.172 118.031  1.00 64.00           C  
ATOM   1695  H   THR A 258     187.527 129.271 115.702  1.00 64.00           H  
ATOM   1696  HA  THR A 258     189.520 128.831 117.852  1.00 64.00           H  
ATOM   1697  HB  THR A 258     187.680 126.874 116.407  1.00 64.00           H  
ATOM   1698  HG1 THR A 258     186.607 128.460 117.745  1.00 64.00           H  
ATOM   1699 1HG2 THR A 258     188.171 125.370 118.276  1.00 64.00           H  
ATOM   1700 2HG2 THR A 258     189.656 125.784 117.387  1.00 64.00           H  
ATOM   1701 3HG2 THR A 258     189.307 126.562 118.949  1.00 64.00           H  
ATOM   1702  N   HIS A 259     189.979 127.892 114.740  1.00 64.00           N  
ATOM   1703  CA  HIS A 259     191.031 127.517 113.801  1.00 64.00           C  
ATOM   1704  C   HIS A 259     190.888 128.404 112.577  1.00 64.00           C  
ATOM   1705  O   HIS A 259     189.769 128.653 112.124  1.00 64.00           O  
ATOM   1706  CB  HIS A 259     190.937 126.047 113.412  1.00 64.00           C  
ATOM   1707  CG  HIS A 259     191.099 125.111 114.565  1.00 64.00           C  
ATOM   1708  ND1 HIS A 259     192.323 124.834 115.130  1.00 64.00           N  
ATOM   1709  CD2 HIS A 259     190.188 124.400 115.268  1.00 64.00           C  
ATOM   1710  CE1 HIS A 259     192.162 123.983 116.128  1.00 64.00           C  
ATOM   1711  NE2 HIS A 259     190.875 123.705 116.233  1.00 64.00           N  
ATOM   1712  H   HIS A 259     189.059 128.111 114.387  1.00 64.00           H  
ATOM   1713  HA  HIS A 259     192.005 127.673 114.263  1.00 64.00           H  
ATOM   1714 1HB  HIS A 259     189.969 125.854 112.948  1.00 64.00           H  
ATOM   1715 2HB  HIS A 259     191.705 125.816 112.674  1.00 64.00           H  
ATOM   1716  HD2 HIS A 259     189.111 124.379 115.098  1.00 64.00           H  
ATOM   1717  HE1 HIS A 259     192.956 123.580 116.756  1.00 64.00           H  
ATOM   1718  HE2 HIS A 259     190.458 123.083 116.911  1.00 64.00           H  
ATOM   1719  N   LEU A 260     192.004 128.896 112.055  1.00 64.00           N  
ATOM   1720  CA  LEU A 260     191.991 129.710 110.844  1.00 64.00           C  
ATOM   1721  C   LEU A 260     193.233 129.373 110.026  1.00 64.00           C  
ATOM   1722  O   LEU A 260     194.354 129.363 110.536  1.00 64.00           O  
ATOM   1723  CB  LEU A 260     191.876 131.195 111.203  1.00 64.00           C  
ATOM   1724  CG  LEU A 260     192.877 131.886 112.124  1.00 64.00           C  
ATOM   1725  CD1 LEU A 260     194.004 132.531 111.334  1.00 64.00           C  
ATOM   1726  CD2 LEU A 260     192.164 132.907 112.992  1.00 64.00           C  
ATOM   1727  H   LEU A 260     192.886 128.702 112.508  1.00 64.00           H  
ATOM   1728  HA  LEU A 260     191.125 129.426 110.247  1.00 64.00           H  
ATOM   1729 1HB  LEU A 260     191.910 131.778 110.285  1.00 64.00           H  
ATOM   1730 2HB  LEU A 260     190.911 131.363 111.681  1.00 64.00           H  
ATOM   1731  HG  LEU A 260     193.356 131.144 112.764  1.00 64.00           H  
ATOM   1732 1HD1 LEU A 260     194.699 133.014 112.021  1.00 64.00           H  
ATOM   1733 2HD1 LEU A 260     194.531 131.767 110.763  1.00 64.00           H  
ATOM   1734 3HD1 LEU A 260     193.592 133.274 110.653  1.00 64.00           H  
ATOM   1735 1HD2 LEU A 260     192.886 133.395 113.648  1.00 64.00           H  
ATOM   1736 2HD2 LEU A 260     191.687 133.654 112.358  1.00 64.00           H  
ATOM   1737 3HD2 LEU A 260     191.407 132.406 113.596  1.00 64.00           H  
ATOM   1738  N   LEU A 261     193.016 129.050 108.755  1.00 64.00           N  
ATOM   1739  CA  LEU A 261     194.065 128.554 107.866  1.00 64.00           C  
ATOM   1740  C   LEU A 261     194.054 129.405 106.601  1.00 64.00           C  
ATOM   1741  O   LEU A 261     193.068 129.442 105.868  1.00 64.00           O  
ATOM   1742  CB  LEU A 261     193.854 127.080 107.542  1.00 64.00           C  
ATOM   1743  CG  LEU A 261     194.285 126.003 108.541  1.00 64.00           C  
ATOM   1744  CD1 LEU A 261     193.336 125.867 109.726  1.00 64.00           C  
ATOM   1745  CD2 LEU A 261     194.431 124.674 107.828  1.00 64.00           C  
ATOM   1746  H   LEU A 261     192.078 129.156 108.398  1.00 64.00           H  
ATOM   1747  HA  LEU A 261     195.025 128.661 108.371  1.00 64.00           H  
ATOM   1748 1HB  LEU A 261     192.791 126.909 107.377  1.00 64.00           H  
ATOM   1749 2HB  LEU A 261     194.387 126.847 106.621  1.00 64.00           H  
ATOM   1750  HG  LEU A 261     195.241 126.281 108.987  1.00 64.00           H  
ATOM   1751 1HD1 LEU A 261     193.699 125.087 110.396  1.00 64.00           H  
ATOM   1752 2HD1 LEU A 261     193.289 126.813 110.265  1.00 64.00           H  
ATOM   1753 3HD1 LEU A 261     192.342 125.603 109.368  1.00 64.00           H  
ATOM   1754 1HD2 LEU A 261     194.739 123.909 108.541  1.00 64.00           H  
ATOM   1755 2HD2 LEU A 261     193.476 124.393 107.383  1.00 64.00           H  
ATOM   1756 3HD2 LEU A 261     195.183 124.763 107.044  1.00 64.00           H  
ATOM   1757  N   LEU A 262     195.166 130.085 106.334  1.00 64.00           N  
ATOM   1758  CA  LEU A 262     195.294 130.928 105.153  1.00 64.00           C  
ATOM   1759  C   LEU A 262     196.433 130.438 104.274  1.00 64.00           C  
ATOM   1760  O   LEU A 262     197.394 129.838 104.768  1.00 64.00           O  
ATOM   1761  CB  LEU A 262     195.508 132.388 105.541  1.00 64.00           C  
ATOM   1762  CG  LEU A 262     194.265 133.034 106.146  1.00 64.00           C  
ATOM   1763  CD1 LEU A 262     194.582 134.427 106.649  1.00 64.00           C  
ATOM   1764  CD2 LEU A 262     193.149 133.073 105.111  1.00 64.00           C  
ATOM   1765  H   LEU A 262     195.945 130.012 106.974  1.00 64.00           H  
ATOM   1766  HA  LEU A 262     194.372 130.858 104.577  1.00 64.00           H  
ATOM   1767 1HB  LEU A 262     196.323 132.440 106.262  1.00 64.00           H  
ATOM   1768 2HB  LEU A 262     195.801 132.945 104.652  1.00 64.00           H  
ATOM   1769  HG  LEU A 262     193.936 132.454 107.009  1.00 64.00           H  
ATOM   1770 1HD1 LEU A 262     193.684 134.872 107.078  1.00 64.00           H  
ATOM   1771 2HD1 LEU A 262     195.358 134.370 107.413  1.00 64.00           H  
ATOM   1772 3HD1 LEU A 262     194.932 135.042 105.821  1.00 64.00           H  
ATOM   1773 1HD2 LEU A 262     192.263 133.534 105.549  1.00 64.00           H  
ATOM   1774 2HD2 LEU A 262     193.473 133.655 104.249  1.00 64.00           H  
ATOM   1775 3HD2 LEU A 262     192.910 132.057 104.795  1.00 64.00           H  
ATOM   1776  N   VAL A 263     196.316 130.693 102.976  1.00 64.00           N  
ATOM   1777  CA  VAL A 263     197.296 130.236 102.001  1.00 64.00           C  
ATOM   1778  C   VAL A 263     198.131 131.401 101.486  1.00 64.00           C  
ATOM   1779  O   VAL A 263     198.156 131.679 100.287  1.00 64.00           O  
ATOM   1780  CB  VAL A 263     196.593 129.545 100.818  1.00 64.00           C  
ATOM   1781  CG1 VAL A 263     197.607 129.142  99.758  1.00 64.00           C  
ATOM   1782  CG2 VAL A 263     195.819 128.333 101.312  1.00 64.00           C  
ATOM   1783  H   VAL A 263     195.517 131.223 102.659  1.00 64.00           H  
ATOM   1784  HA  VAL A 263     197.973 129.537 102.493  1.00 64.00           H  
ATOM   1785  HB  VAL A 263     195.906 130.252 100.353  1.00 64.00           H  
ATOM   1786 1HG1 VAL A 263     197.093 128.656  98.928  1.00 64.00           H  
ATOM   1787 2HG1 VAL A 263     198.124 130.030  99.393  1.00 64.00           H  
ATOM   1788 3HG1 VAL A 263     198.331 128.451 100.190  1.00 64.00           H  
ATOM   1789 1HG2 VAL A 263     195.324 127.850 100.470  1.00 64.00           H  
ATOM   1790 2HG2 VAL A 263     196.505 127.629 101.782  1.00 64.00           H  
ATOM   1791 3HG2 VAL A 263     195.071 128.650 102.039  1.00 64.00           H  
ATOM   1792  N   ILE A 273     193.358 136.231  94.992  1.00 64.00           N  
ATOM   1793  CA  ILE A 273     192.254 136.001  95.910  1.00 64.00           C  
ATOM   1794  C   ILE A 273     191.371 134.883  95.384  1.00 64.00           C  
ATOM   1795  O   ILE A 273     190.170 135.065  95.201  1.00 64.00           O  
ATOM   1796  CB  ILE A 273     191.417 137.278  96.110  1.00 64.00           C  
ATOM   1797  CG1 ILE A 273     190.829 137.744  94.776  1.00 64.00           C  
ATOM   1798  CG2 ILE A 273     192.263 138.376  96.735  1.00 64.00           C  
ATOM   1799  CD1 ILE A 273     189.803 138.846  94.913  1.00 64.00           C  
ATOM   1800  H   ILE A 273     193.190 136.748  94.141  1.00 64.00           H  
ATOM   1801  HA  ILE A 273     192.662 135.686  96.870  1.00 64.00           H  
ATOM   1802  HB  ILE A 273     190.575 137.062  96.767  1.00 64.00           H  
ATOM   1803 1HG1 ILE A 273     191.630 138.102  94.130  1.00 64.00           H  
ATOM   1804 2HG1 ILE A 273     190.356 136.901  94.272  1.00 64.00           H  
ATOM   1805 1HG2 ILE A 273     191.657 139.271  96.868  1.00 64.00           H  
ATOM   1806 2HG2 ILE A 273     192.635 138.042  97.703  1.00 64.00           H  
ATOM   1807 3HG2 ILE A 273     193.106 138.603  96.081  1.00 64.00           H  
ATOM   1808 1HD1 ILE A 273     189.432 139.123  93.925  1.00 64.00           H  
ATOM   1809 2HD1 ILE A 273     188.973 138.497  95.528  1.00 64.00           H  
ATOM   1810 3HD1 ILE A 273     190.263 139.715  95.382  1.00 64.00           H  
ATOM   1811  N   GLU A 274     191.973 133.724  95.140  1.00 64.00           N  
ATOM   1812  CA  GLU A 274     191.259 132.546  94.668  1.00 64.00           C  
ATOM   1813  C   GLU A 274     191.097 131.571  95.824  1.00 64.00           C  
ATOM   1814  O   GLU A 274     192.052 131.339  96.574  1.00 64.00           O  
ATOM   1815  CB  GLU A 274     192.003 131.880  93.509  1.00 64.00           C  
ATOM   1816  CG  GLU A 274     192.124 132.743  92.261  1.00 64.00           C  
ATOM   1817  CD  GLU A 274     190.811 132.933  91.552  1.00 64.00           C  
ATOM   1818  OE1 GLU A 274     189.863 132.279  91.913  1.00 64.00           O  
ATOM   1819  OE2 GLU A 274     190.757 133.734  90.649  1.00 64.00           O  
ATOM   1820  H   GLU A 274     192.970 133.667  95.292  1.00 64.00           H  
ATOM   1821  HA  GLU A 274     190.278 132.857  94.309  1.00 64.00           H  
ATOM   1822 1HB  GLU A 274     193.010 131.612  93.829  1.00 64.00           H  
ATOM   1823 2HB  GLU A 274     191.493 130.958  93.230  1.00 64.00           H  
ATOM   1824 1HG  GLU A 274     192.515 133.720  92.543  1.00 64.00           H  
ATOM   1825 2HG  GLU A 274     192.836 132.280  91.579  1.00 64.00           H  
ATOM   1826  N   ALA A 275     189.879 131.038  95.989  1.00 64.00           N  
ATOM   1827  CA  ALA A 275     189.627 130.088  97.069  1.00 64.00           C  
ATOM   1828  C   ALA A 275     190.418 128.802  96.876  1.00 64.00           C  
ATOM   1829  O   ALA A 275     191.326 128.505  97.661  1.00 64.00           O  
ATOM   1830  CB  ALA A 275     188.131 129.789  97.158  1.00 64.00           C  
ATOM   1831  H   ALA A 275     189.123 131.288  95.368  1.00 64.00           H  
ATOM   1832  HA  ALA A 275     189.957 130.542  98.004  1.00 64.00           H  
ATOM   1833 1HB  ALA A 275     187.949 129.080  97.966  1.00 64.00           H  
ATOM   1834 2HB  ALA A 275     187.587 130.712  97.357  1.00 64.00           H  
ATOM   1835 3HB  ALA A 275     187.789 129.362  96.217  1.00 64.00           H  
ATOM   1836  N   LYS A 276     190.060 128.006  95.864  1.00 64.00           N  
ATOM   1837  CA  LYS A 276     190.880 126.959  95.248  1.00 64.00           C  
ATOM   1838  C   LYS A 276     191.279 125.787  96.148  1.00 64.00           C  
ATOM   1839  O   LYS A 276     191.889 124.828  95.667  1.00 64.00           O  
ATOM   1840  CB  LYS A 276     192.148 127.593  94.674  1.00 64.00           C  
ATOM   1841  CG  LYS A 276     193.079 126.614  93.971  1.00 64.00           C  
ATOM   1842  CD  LYS A 276     192.450 126.074  92.695  1.00 64.00           C  
ATOM   1843  CE  LYS A 276     193.415 125.171  91.940  1.00 64.00           C  
ATOM   1844  NZ  LYS A 276     192.801 124.607  90.708  1.00 64.00           N  
ATOM   1845  H   LYS A 276     189.126 128.169  95.515  1.00 64.00           H  
ATOM   1846  HA  LYS A 276     190.302 126.493  94.448  1.00 64.00           H  
ATOM   1847 1HB  LYS A 276     191.876 128.369  93.958  1.00 64.00           H  
ATOM   1848 2HB  LYS A 276     192.711 128.071  95.477  1.00 64.00           H  
ATOM   1849 1HG  LYS A 276     194.014 127.116  93.721  1.00 64.00           H  
ATOM   1850 2HG  LYS A 276     193.301 125.781  94.637  1.00 64.00           H  
ATOM   1851 1HD  LYS A 276     191.552 125.507  92.943  1.00 64.00           H  
ATOM   1852 2HD  LYS A 276     192.166 126.906  92.049  1.00 64.00           H  
ATOM   1853 1HE  LYS A 276     194.302 125.738  91.663  1.00 64.00           H  
ATOM   1854 2HE  LYS A 276     193.724 124.349  92.586  1.00 64.00           H  
ATOM   1855 1HZ  LYS A 276     193.472 124.015  90.238  1.00 64.00           H  
ATOM   1856 2HZ  LYS A 276     191.987 124.063  90.955  1.00 64.00           H  
ATOM   1857 3HZ  LYS A 276     192.528 125.360  90.092  1.00 64.00           H  
ATOM   1858  N   VAL A 277     190.966 125.850  97.440  1.00 64.00           N  
ATOM   1859  CA  VAL A 277     191.087 124.718  98.350  1.00 64.00           C  
ATOM   1860  C   VAL A 277     189.815 124.535  99.164  1.00 64.00           C  
ATOM   1861  O   VAL A 277     189.564 123.453  99.695  1.00 64.00           O  
ATOM   1862  CB  VAL A 277     192.313 124.872  99.278  1.00 64.00           C  
ATOM   1863  CG1 VAL A 277     193.615 124.732  98.509  1.00 64.00           C  
ATOM   1864  CG2 VAL A 277     192.270 126.207  99.999  1.00 64.00           C  
ATOM   1865  H   VAL A 277     190.629 126.733  97.795  1.00 64.00           H  
ATOM   1866  HA  VAL A 277     191.218 123.811  97.758  1.00 64.00           H  
ATOM   1867  HB  VAL A 277     192.304 124.067 100.012  1.00 64.00           H  
ATOM   1868 1HG1 VAL A 277     194.456 124.846  99.193  1.00 64.00           H  
ATOM   1869 2HG1 VAL A 277     193.658 123.748  98.042  1.00 64.00           H  
ATOM   1870 3HG1 VAL A 277     193.668 125.502  97.739  1.00 64.00           H  
ATOM   1871 1HG2 VAL A 277     193.140 126.298 100.648  1.00 64.00           H  
ATOM   1872 2HG2 VAL A 277     192.276 127.016  99.267  1.00 64.00           H  
ATOM   1873 3HG2 VAL A 277     191.362 126.267 100.599  1.00 64.00           H  
ATOM   1874  N   ARG A 278     189.027 125.607  99.266  1.00 64.00           N  
ATOM   1875  CA  ARG A 278     187.739 125.661  99.942  1.00 64.00           C  
ATOM   1876  C   ARG A 278     186.799 124.654  99.298  1.00 64.00           C  
ATOM   1877  O   ARG A 278     186.358 123.683  99.930  1.00 64.00           O  
ATOM   1878  CB  ARG A 278     187.183 127.082  99.820  1.00 64.00           C  
ATOM   1879  CG  ARG A 278     186.006 127.466 100.693  1.00 64.00           C  
ATOM   1880  CD  ARG A 278     185.643 128.909 100.362  1.00 64.00           C  
ATOM   1881  NE  ARG A 278     184.593 129.481 101.198  1.00 64.00           N  
ATOM   1882  CZ  ARG A 278     184.833 130.182 102.301  1.00 64.00           C  
ATOM   1883  NH1 ARG A 278     186.080 130.394 102.687  1.00 64.00           N  
ATOM   1884  NH2 ARG A 278     183.835 130.686 103.010  1.00 64.00           N  
ATOM   1885  H   ARG A 278     189.386 126.441  98.823  1.00 64.00           H  
ATOM   1886  HA  ARG A 278     187.890 125.417 100.993  1.00 64.00           H  
ATOM   1887 1HB  ARG A 278     187.969 127.800 100.049  1.00 64.00           H  
ATOM   1888 2HB  ARG A 278     186.864 127.261  98.794  1.00 64.00           H  
ATOM   1889 1HG  ARG A 278     185.166 126.804 100.482  1.00 64.00           H  
ATOM   1890 2HG  ARG A 278     186.286 127.374 101.743  1.00 64.00           H  
ATOM   1891 1HD  ARG A 278     186.521 129.542 100.484  1.00 64.00           H  
ATOM   1892 2HD  ARG A 278     185.293 128.969  99.333  1.00 64.00           H  
ATOM   1893  HE  ARG A 278     183.633 129.331 100.916  1.00 64.00           H  
ATOM   1894 1HH1 ARG A 278     186.847 130.023 102.144  1.00 64.00           H  
ATOM   1895 2HH1 ARG A 278     186.266 130.926 103.525  1.00 64.00           H  
ATOM   1896 1HH2 ARG A 278     182.880 130.539 102.714  1.00 64.00           H  
ATOM   1897 2HH2 ARG A 278     184.028 131.217 103.847  1.00 64.00           H  
ATOM   1898  N   THR A 279     186.536 124.879  98.014  1.00 64.00           N  
ATOM   1899  CA  THR A 279     185.737 123.995  97.179  1.00 64.00           C  
ATOM   1900  C   THR A 279     186.355 122.609  97.072  1.00 64.00           C  
ATOM   1901  O   THR A 279     185.631 121.612  97.006  1.00 64.00           O  
ATOM   1902  CB  THR A 279     185.580 124.606  95.793  1.00 64.00           C  
ATOM   1903  OG1 THR A 279     186.873 124.755  95.195  1.00 64.00           O  
ATOM   1904  CG2 THR A 279     184.921 125.968  95.896  1.00 64.00           C  
ATOM   1905  H   THR A 279     186.923 125.720  97.610  1.00 64.00           H  
ATOM   1906  HA  THR A 279     184.752 123.886  97.633  1.00 64.00           H  
ATOM   1907  HB  THR A 279     184.965 123.952  95.174  1.00 64.00           H  
ATOM   1908  HG1 THR A 279     186.823 124.525  94.264  1.00 64.00           H  
ATOM   1909 1HG2 THR A 279     184.813 126.396  94.899  1.00 64.00           H  
ATOM   1910 2HG2 THR A 279     183.938 125.863  96.354  1.00 64.00           H  
ATOM   1911 3HG2 THR A 279     185.538 126.625  96.507  1.00 64.00           H  
ATOM   1912  N   GLN A 280     187.688 122.536  97.065  1.00 64.00           N  
ATOM   1913  CA  GLN A 280     188.357 121.242  96.971  1.00 64.00           C  
ATOM   1914  C   GLN A 280     188.160 120.422  98.239  1.00 64.00           C  
ATOM   1915  O   GLN A 280     187.901 119.214  98.171  1.00 64.00           O  
ATOM   1916  CB  GLN A 280     189.843 121.441  96.682  1.00 64.00           C  
ATOM   1917  CG  GLN A 280     190.119 122.081  95.336  1.00 64.00           C  
ATOM   1918  CD  GLN A 280     189.724 121.192  94.180  1.00 64.00           C  
ATOM   1919  OE1 GLN A 280     189.911 119.978  94.227  1.00 64.00           O  
ATOM   1920  NE2 GLN A 280     189.174 121.792  93.133  1.00 64.00           N  
ATOM   1921  H   GLN A 280     188.246 123.375  97.124  1.00 64.00           H  
ATOM   1922  HA  GLN A 280     187.911 120.681  96.150  1.00 64.00           H  
ATOM   1923 1HB  GLN A 280     190.283 122.069  97.456  1.00 64.00           H  
ATOM   1924 2HB  GLN A 280     190.352 120.478  96.713  1.00 64.00           H  
ATOM   1925 1HG  GLN A 280     189.551 123.008  95.262  1.00 64.00           H  
ATOM   1926 2HG  GLN A 280     191.186 122.290  95.256  1.00 64.00           H  
ATOM   1927 1HE2 GLN A 280     188.892 121.253  92.337  1.00 64.00           H  
ATOM   1928 2HE2 GLN A 280     189.040 122.783  93.137  1.00 64.00           H  
ATOM   1929  N   LEU A 281     188.257 121.065  99.405  1.00 64.00           N  
ATOM   1930  CA  LEU A 281     187.961 120.390 100.664  1.00 64.00           C  
ATOM   1931  C   LEU A 281     186.504 119.958 100.749  1.00 64.00           C  
ATOM   1932  O   LEU A 281     186.215 118.848 101.221  1.00 64.00           O  
ATOM   1933  CB  LEU A 281     188.296 121.305 101.841  1.00 64.00           C  
ATOM   1934  CG  LEU A 281     188.065 120.743 103.243  1.00 64.00           C  
ATOM   1935  CD1 LEU A 281     188.979 119.561 103.496  1.00 64.00           C  
ATOM   1936  CD2 LEU A 281     188.263 121.820 104.293  1.00 64.00           C  
ATOM   1937  H   LEU A 281     188.539 122.034  99.421  1.00 64.00           H  
ATOM   1938  HA  LEU A 281     188.577 119.494 100.728  1.00 64.00           H  
ATOM   1939 1HB  LEU A 281     189.347 121.582 101.777  1.00 64.00           H  
ATOM   1940 2HB  LEU A 281     187.697 122.212 101.757  1.00 64.00           H  
ATOM   1941  HG  LEU A 281     187.047 120.361 103.318  1.00 64.00           H  
ATOM   1942 1HD1 LEU A 281     188.802 119.172 104.498  1.00 64.00           H  
ATOM   1943 2HD1 LEU A 281     188.775 118.780 102.763  1.00 64.00           H  
ATOM   1944 3HD1 LEU A 281     190.017 119.879 103.408  1.00 64.00           H  
ATOM   1945 1HD2 LEU A 281     188.093 121.398 105.283  1.00 64.00           H  
ATOM   1946 2HD2 LEU A 281     189.281 122.204 104.232  1.00 64.00           H  
ATOM   1947 3HD2 LEU A 281     187.557 122.632 104.118  1.00 64.00           H  
ATOM   1948  N   GLU A 282     185.586 120.805 100.277  1.00 64.00           N  
ATOM   1949  CA  GLU A 282     184.173 120.446 100.286  1.00 64.00           C  
ATOM   1950  C   GLU A 282     183.875 119.282  99.347  1.00 64.00           C  
ATOM   1951  O   GLU A 282     183.054 118.417  99.670  1.00 64.00           O  
ATOM   1952  CB  GLU A 282     183.336 121.666  99.922  1.00 64.00           C  
ATOM   1953  CG  GLU A 282     183.436 122.768 100.952  1.00 64.00           C  
ATOM   1954  CD  GLU A 282     183.013 122.319 102.331  1.00 64.00           C  
ATOM   1955  OE1 GLU A 282     182.025 121.565 102.440  1.00 64.00           O  
ATOM   1956  OE2 GLU A 282     183.664 122.731 103.310  1.00 64.00           O  
ATOM   1957  H   GLU A 282     185.863 121.704  99.908  1.00 64.00           H  
ATOM   1958  HA  GLU A 282     183.906 120.117 101.290  1.00 64.00           H  
ATOM   1959 1HB  GLU A 282     183.661 122.056  98.957  1.00 64.00           H  
ATOM   1960 2HB  GLU A 282     182.291 121.373  99.820  1.00 64.00           H  
ATOM   1961 1HG  GLU A 282     184.467 123.118 100.995  1.00 64.00           H  
ATOM   1962 2HG  GLU A 282     182.811 123.602 100.637  1.00 64.00           H  
ATOM   1963  N   LYS A 283     184.551 119.226  98.197  1.00 64.00           N  
ATOM   1964  CA  LYS A 283     184.363 118.098  97.289  1.00 64.00           C  
ATOM   1965  C   LYS A 283     185.027 116.839  97.829  1.00 64.00           C  
ATOM   1966  O   LYS A 283     184.611 115.722  97.498  1.00 64.00           O  
ATOM   1967  CB  LYS A 283     184.915 118.428  95.901  1.00 64.00           C  
ATOM   1968  CG  LYS A 283     184.633 117.370  94.843  1.00 64.00           C  
ATOM   1969  CD  LYS A 283     185.084 117.831  93.465  1.00 64.00           C  
ATOM   1970  CE  LYS A 283     184.802 116.774  92.407  1.00 64.00           C  
ATOM   1971  NZ  LYS A 283     185.239 117.212  91.054  1.00 64.00           N  
ATOM   1972  H   LYS A 283     185.197 119.960  97.943  1.00 64.00           H  
ATOM   1973  HA  LYS A 283     183.295 117.893  97.208  1.00 64.00           H  
ATOM   1974 1HB  LYS A 283     184.489 119.370  95.554  1.00 64.00           H  
ATOM   1975 2HB  LYS A 283     185.996 118.561  95.961  1.00 64.00           H  
ATOM   1976 1HG  LYS A 283     185.159 116.449  95.099  1.00 64.00           H  
ATOM   1977 2HG  LYS A 283     183.564 117.160  94.815  1.00 64.00           H  
ATOM   1978 1HD  LYS A 283     184.559 118.749  93.199  1.00 64.00           H  
ATOM   1979 2HD  LYS A 283     186.154 118.037  93.483  1.00 64.00           H  
ATOM   1980 1HE  LYS A 283     185.325 115.854  92.664  1.00 64.00           H  
ATOM   1981 2HE  LYS A 283     183.733 116.563  92.379  1.00 64.00           H  
ATOM   1982 1HZ  LYS A 283     185.035 116.485  90.382  1.00 64.00           H  
ATOM   1983 2HZ  LYS A 283     184.746 118.056  90.797  1.00 64.00           H  
ATOM   1984 3HZ  LYS A 283     186.233 117.392  91.062  1.00 64.00           H  
ATOM   1985  N   TYR A 284     186.066 116.995  98.657  1.00 64.00           N  
ATOM   1986  CA  TYR A 284     186.655 115.829  99.310  1.00 64.00           C  
ATOM   1987  C   TYR A 284     185.715 115.241 100.349  1.00 64.00           C  
ATOM   1988  O   TYR A 284     185.527 114.021 100.405  1.00 64.00           O  
ATOM   1989  CB  TYR A 284     187.985 116.181  99.967  1.00 64.00           C  
ATOM   1990  CG  TYR A 284     188.563 115.019 100.747  1.00 64.00           C  
ATOM   1991  CD1 TYR A 284     189.088 113.913 100.094  1.00 64.00           C  
ATOM   1992  CD2 TYR A 284     188.582 115.028 102.138  1.00 64.00           C  
ATOM   1993  CE1 TYR A 284     189.611 112.846 100.802  1.00 64.00           C  
ATOM   1994  CE2 TYR A 284     189.104 113.965 102.853  1.00 64.00           C  
ATOM   1995  CZ  TYR A 284     189.619 112.881 102.179  1.00 64.00           C  
ATOM   1996  OH  TYR A 284     190.141 111.826 102.889  1.00 64.00           O  
ATOM   1997  H   TYR A 284     186.453 117.909  98.840  1.00 64.00           H  
ATOM   1998  HA  TYR A 284     186.837 115.064  98.554  1.00 64.00           H  
ATOM   1999 1HB  TYR A 284     188.700 116.486  99.201  1.00 64.00           H  
ATOM   2000 2HB  TYR A 284     187.846 117.026 100.640  1.00 64.00           H  
ATOM   2001  HD1 TYR A 284     189.093 113.875  99.004  1.00 64.00           H  
ATOM   2002  HD2 TYR A 284     188.180 115.882 102.683  1.00 64.00           H  
ATOM   2003  HE1 TYR A 284     190.019 111.987 100.270  1.00 64.00           H  
ATOM   2004  HE2 TYR A 284     189.105 113.989 103.943  1.00 64.00           H  
ATOM   2005  HH  TYR A 284     190.457 111.155 102.278  1.00 64.00           H  
ATOM   2006  N   ILE A 285     185.125 116.091 101.188  1.00 64.00           N  
ATOM   2007  CA  ILE A 285     184.235 115.586 102.231  1.00 64.00           C  
ATOM   2008  C   ILE A 285     182.903 115.148 101.621  1.00 64.00           C  
ATOM   2009  O   ILE A 285     182.162 114.347 102.206  1.00 64.00           O  
ATOM   2010  CB  ILE A 285     184.069 116.648 103.334  1.00 64.00           C  
ATOM   2011  CG1 ILE A 285     185.443 117.080 103.822  1.00 64.00           C  
ATOM   2012  CG2 ILE A 285     183.414 116.074 104.562  1.00 64.00           C  
ATOM   2013  CD1 ILE A 285     185.413 118.306 104.687  1.00 64.00           C  
ATOM   2014  H   ILE A 285     185.283 117.086 101.115  1.00 64.00           H  
ATOM   2015  HA  ILE A 285     184.682 114.692 102.664  1.00 64.00           H  
ATOM   2016  HB  ILE A 285     183.449 117.463 102.963  1.00 64.00           H  
ATOM   2017 1HG1 ILE A 285     185.899 116.269 104.389  1.00 64.00           H  
ATOM   2018 2HG1 ILE A 285     186.087 117.280 102.965  1.00 64.00           H  
ATOM   2019 1HG2 ILE A 285     183.314 116.852 105.318  1.00 64.00           H  
ATOM   2020 2HG2 ILE A 285     182.428 115.691 104.302  1.00 64.00           H  
ATOM   2021 3HG2 ILE A 285     184.026 115.262 104.955  1.00 64.00           H  
ATOM   2022 1HD1 ILE A 285     186.427 118.557 104.998  1.00 64.00           H  
ATOM   2023 2HD1 ILE A 285     184.990 119.139 104.123  1.00 64.00           H  
ATOM   2024 3HD1 ILE A 285     184.801 118.115 105.567  1.00 64.00           H  
ATOM   2025  N   SER A 286     182.598 115.635 100.411  1.00 64.00           N  
ATOM   2026  CA  SER A 286     181.502 115.073  99.625  1.00 64.00           C  
ATOM   2027  C   SER A 286     181.739 113.601  99.311  1.00 64.00           C  
ATOM   2028  O   SER A 286     180.793 112.806  99.280  1.00 64.00           O  
ATOM   2029  CB  SER A 286     181.327 115.862  98.329  1.00 64.00           C  
ATOM   2030  OG  SER A 286     180.961 117.204  98.585  1.00 64.00           O  
ATOM   2031  H   SER A 286     183.132 116.404 100.031  1.00 64.00           H  
ATOM   2032  HA  SER A 286     180.584 115.147 100.209  1.00 64.00           H  
ATOM   2033 1HB  SER A 286     182.258 115.842  97.762  1.00 64.00           H  
ATOM   2034 2HB  SER A 286     180.561 115.389  97.715  1.00 64.00           H  
ATOM   2035  HG  SER A 286     181.674 117.578  99.108  1.00 64.00           H  
ATOM   2036  N   GLU A 287     182.991 113.221  99.077  1.00 64.00           N  
ATOM   2037  CA  GLU A 287     183.348 111.841  98.788  1.00 64.00           C  
ATOM   2038  C   GLU A 287     183.773 111.064 100.029  1.00 64.00           C  
ATOM   2039  O   GLU A 287     184.345 109.976  99.898  1.00 64.00           O  
ATOM   2040  CB  GLU A 287     184.473 111.802  97.751  1.00 64.00           C  
ATOM   2041  CG  GLU A 287     184.093 112.365  96.389  1.00 64.00           C  
ATOM   2042  CD  GLU A 287     185.220 112.308  95.396  1.00 64.00           C  
ATOM   2043  OE1 GLU A 287     186.304 111.935  95.778  1.00 64.00           O  
ATOM   2044  OE2 GLU A 287     184.998 112.637  94.255  1.00 64.00           O  
ATOM   2045  H   GLU A 287     183.718 113.922  99.102  1.00 64.00           H  
ATOM   2046  HA  GLU A 287     182.469 111.332  98.391  1.00 64.00           H  
ATOM   2047 1HB  GLU A 287     185.328 112.369  98.120  1.00 64.00           H  
ATOM   2048 2HB  GLU A 287     184.801 110.773  97.608  1.00 64.00           H  
ATOM   2049 1HG  GLU A 287     183.249 111.798  95.996  1.00 64.00           H  
ATOM   2050 2HG  GLU A 287     183.774 113.400  96.511  1.00 64.00           H  
ATOM   2051  N   ARG A 288     183.512 111.587 101.221  1.00 64.00           N  
ATOM   2052  CA  ARG A 288     183.925 110.917 102.441  1.00 64.00           C  
ATOM   2053  C   ARG A 288     182.989 109.750 102.746  1.00 64.00           C  
ATOM   2054  O   ARG A 288     181.784 109.807 102.493  1.00 64.00           O  
ATOM   2055  CB  ARG A 288     183.945 111.915 103.601  1.00 64.00           C  
ATOM   2056  CG  ARG A 288     184.462 111.379 104.925  1.00 64.00           C  
ATOM   2057  CD  ARG A 288     185.933 111.037 104.843  1.00 64.00           C  
ATOM   2058  NE  ARG A 288     186.445 110.565 106.124  1.00 64.00           N  
ATOM   2059  CZ  ARG A 288     187.655 110.048 106.297  1.00 64.00           C  
ATOM   2060  NH1 ARG A 288     188.479 109.936 105.266  1.00 64.00           N  
ATOM   2061  NH2 ARG A 288     188.040 109.642 107.499  1.00 64.00           N  
ATOM   2062  H   ARG A 288     183.018 112.466 101.285  1.00 64.00           H  
ATOM   2063  HA  ARG A 288     184.931 110.523 102.295  1.00 64.00           H  
ATOM   2064 1HB  ARG A 288     184.567 112.768 103.335  1.00 64.00           H  
ATOM   2065 2HB  ARG A 288     182.936 112.288 103.777  1.00 64.00           H  
ATOM   2066 1HG  ARG A 288     184.324 112.132 105.701  1.00 64.00           H  
ATOM   2067 2HG  ARG A 288     183.911 110.477 105.192  1.00 64.00           H  
ATOM   2068 1HD  ARG A 288     186.083 110.252 104.102  1.00 64.00           H  
ATOM   2069 2HD  ARG A 288     186.497 111.923 104.552  1.00 64.00           H  
ATOM   2070  HE  ARG A 288     185.837 110.638 106.928  1.00 64.00           H  
ATOM   2071 1HH1 ARG A 288     188.186 110.244 104.349  1.00 64.00           H  
ATOM   2072 2HH1 ARG A 288     189.400 109.543 105.396  1.00 64.00           H  
ATOM   2073 1HH2 ARG A 288     187.411 109.726 108.286  1.00 64.00           H  
ATOM   2074 2HH2 ARG A 288     188.961 109.249 107.628  1.00 64.00           H  
ATOM   2075  N   VAL A 289     183.560 108.675 103.286  1.00 64.00           N  
ATOM   2076  CA  VAL A 289     182.804 107.493 103.683  1.00 64.00           C  
ATOM   2077  C   VAL A 289     182.826 107.387 105.207  1.00 64.00           C  
ATOM   2078  O   VAL A 289     183.843 107.680 105.846  1.00 64.00           O  
ATOM   2079  CB  VAL A 289     183.345 106.219 102.995  1.00 64.00           C  
ATOM   2080  CG1 VAL A 289     184.805 105.940 103.346  1.00 64.00           C  
ATOM   2081  CG2 VAL A 289     182.469 105.007 103.299  1.00 64.00           C  
ATOM   2082  H   VAL A 289     184.561 108.688 103.422  1.00 64.00           H  
ATOM   2083  HA  VAL A 289     181.765 107.628 103.379  1.00 64.00           H  
ATOM   2084  HB  VAL A 289     183.361 106.378 101.916  1.00 64.00           H  
ATOM   2085 1HG1 VAL A 289     185.135 105.034 102.836  1.00 64.00           H  
ATOM   2086 2HG1 VAL A 289     185.422 106.780 103.028  1.00 64.00           H  
ATOM   2087 3HG1 VAL A 289     184.901 105.804 104.423  1.00 64.00           H  
ATOM   2088 1HG2 VAL A 289     182.877 104.129 102.799  1.00 64.00           H  
ATOM   2089 2HG2 VAL A 289     182.446 104.835 104.375  1.00 64.00           H  
ATOM   2090 3HG2 VAL A 289     181.456 105.191 102.939  1.00 64.00           H  
ATOM   2091  N   ILE A 290     181.672 107.054 105.791  1.00 64.00           N  
ATOM   2092  CA  ILE A 290     181.552 106.779 107.214  1.00 64.00           C  
ATOM   2093  C   ILE A 290     180.749 105.493 107.361  1.00 64.00           C  
ATOM   2094  O   ILE A 290     179.695 105.352 106.734  1.00 64.00           O  
ATOM   2095  CB  ILE A 290     180.879 107.925 107.990  1.00 64.00           C  
ATOM   2096  CG1 ILE A 290     181.793 109.147 108.045  1.00 64.00           C  
ATOM   2097  CG2 ILE A 290     180.491 107.505 109.407  1.00 64.00           C  
ATOM   2098  CD1 ILE A 290     181.156 110.334 108.693  1.00 64.00           C  
ATOM   2099  H   ILE A 290     180.850 106.993 105.207  1.00 64.00           H  
ATOM   2100  HA  ILE A 290     182.552 106.648 107.626  1.00 64.00           H  
ATOM   2101  HB  ILE A 290     179.975 108.236 107.467  1.00 64.00           H  
ATOM   2102 1HG1 ILE A 290     182.700 108.898 108.594  1.00 64.00           H  
ATOM   2103 2HG1 ILE A 290     182.090 109.425 107.033  1.00 64.00           H  
ATOM   2104 1HG2 ILE A 290     180.020 108.344 109.918  1.00 64.00           H  
ATOM   2105 2HG2 ILE A 290     179.793 106.670 109.360  1.00 64.00           H  
ATOM   2106 3HG2 ILE A 290     181.384 107.201 109.953  1.00 64.00           H  
ATOM   2107 1HD1 ILE A 290     181.860 111.167 108.698  1.00 64.00           H  
ATOM   2108 2HD1 ILE A 290     180.263 110.617 108.135  1.00 64.00           H  
ATOM   2109 3HD1 ILE A 290     180.881 110.085 109.717  1.00 64.00           H  
ATOM   2110  N   PRO A 291     181.216 104.512 108.145  1.00 64.00           N  
ATOM   2111  CA  PRO A 291     180.452 103.260 108.285  1.00 64.00           C  
ATOM   2112  C   PRO A 291     179.131 103.413 109.026  1.00 64.00           C  
ATOM   2113  O   PRO A 291     178.094 102.971 108.516  1.00 64.00           O  
ATOM   2114  CB  PRO A 291     181.430 102.345 109.036  1.00 64.00           C  
ATOM   2115  CG  PRO A 291     182.357 103.276 109.751  1.00 64.00           C  
ATOM   2116  CD  PRO A 291     182.502 104.469 108.864  1.00 64.00           C  
ATOM   2117  HA  PRO A 291     180.226 102.860 107.285  1.00 64.00           H  
ATOM   2118 1HB  PRO A 291     180.878 101.689 109.725  1.00 64.00           H  
ATOM   2119 2HB  PRO A 291     181.956 101.692 108.324  1.00 64.00           H  
ATOM   2120 1HG  PRO A 291     181.943 103.543 110.734  1.00 64.00           H  
ATOM   2121 2HG  PRO A 291     183.322 102.782 109.936  1.00 64.00           H  
ATOM   2122 1HD  PRO A 291     182.653 105.368 109.479  1.00 64.00           H  
ATOM   2123 2HD  PRO A 291     183.352 104.318 108.182  1.00 64.00           H  
ATOM   2124  N   GLU A 292     179.126 104.026 110.209  1.00 64.00           N  
ATOM   2125  CA  GLU A 292     177.889 104.203 110.969  1.00 64.00           C  
ATOM   2126  C   GLU A 292     177.324 105.600 110.710  1.00 64.00           C  
ATOM   2127  O   GLU A 292     177.275 106.468 111.583  1.00 64.00           O  
ATOM   2128  CB  GLU A 292     178.136 104.000 112.465  1.00 64.00           C  
ATOM   2129  CG  GLU A 292     178.596 102.599 112.842  1.00 64.00           C  
ATOM   2130  CD  GLU A 292     178.822 102.435 114.319  1.00 64.00           C  
ATOM   2131  OE1 GLU A 292     178.729 103.409 115.027  1.00 64.00           O  
ATOM   2132  OE2 GLU A 292     179.088 101.334 114.741  1.00 64.00           O  
ATOM   2133  H   GLU A 292     179.993 104.377 110.591  1.00 64.00           H  
ATOM   2134  HA  GLU A 292     177.157 103.476 110.613  1.00 64.00           H  
ATOM   2135 1HB  GLU A 292     178.893 104.704 112.808  1.00 64.00           H  
ATOM   2136 2HB  GLU A 292     177.219 104.210 113.017  1.00 64.00           H  
ATOM   2137 1HG  GLU A 292     177.842 101.881 112.520  1.00 64.00           H  
ATOM   2138 2HG  GLU A 292     179.520 102.376 112.311  1.00 64.00           H  
ATOM   2139  N   SER A 293     176.881 105.800 109.472  1.00 64.00           N  
ATOM   2140  CA  SER A 293     176.341 107.077 109.026  1.00 64.00           C  
ATOM   2141  C   SER A 293     174.856 106.930 108.737  1.00 64.00           C  
ATOM   2142  O   SER A 293     174.456 106.083 107.931  1.00 64.00           O  
ATOM   2143  CB  SER A 293     177.070 107.561 107.788  1.00 64.00           C  
ATOM   2144  OG  SER A 293     176.495 108.741 107.296  1.00 64.00           O  
ATOM   2145  H   SER A 293     176.924 105.029 108.820  1.00 64.00           H  
ATOM   2146  HA  SER A 293     176.479 107.809 109.823  1.00 64.00           H  
ATOM   2147 1HB  SER A 293     178.118 107.737 108.028  1.00 64.00           H  
ATOM   2148 2HB  SER A 293     177.036 106.790 107.020  1.00 64.00           H  
ATOM   2149  HG  SER A 293     177.228 109.297 107.020  1.00 64.00           H  
ATOM   2150  N   ASN A 294     174.044 107.758 109.388  1.00 64.00           N  
ATOM   2151  CA  ASN A 294     172.605 107.771 109.169  1.00 64.00           C  
ATOM   2152  C   ASN A 294     172.221 108.448 107.865  1.00 64.00           C  
ATOM   2153  O   ASN A 294     171.089 108.280 107.403  1.00 64.00           O  
ATOM   2154  CB  ASN A 294     171.902 108.441 110.335  1.00 64.00           C  
ATOM   2155  CG  ASN A 294     171.924 107.602 111.582  1.00 64.00           C  
ATOM   2156  OD1 ASN A 294     172.012 106.371 111.515  1.00 64.00           O  
ATOM   2157  ND2 ASN A 294     171.845 108.245 112.720  1.00 64.00           N  
ATOM   2158  H   ASN A 294     174.446 108.399 110.057  1.00 64.00           H  
ATOM   2159  HA  ASN A 294     172.254 106.739 109.113  1.00 64.00           H  
ATOM   2160 1HB  ASN A 294     172.381 109.399 110.546  1.00 64.00           H  
ATOM   2161 2HB  ASN A 294     170.866 108.646 110.066  1.00 64.00           H  
ATOM   2162 1HD2 ASN A 294     171.855 107.738 113.582  1.00 64.00           H  
ATOM   2163 2HD2 ASN A 294     171.776 109.242 112.726  1.00 64.00           H  
ATOM   2164  N   TYR A 295     173.137 109.197 107.259  1.00 64.00           N  
ATOM   2165  CA  TYR A 295     172.889 109.897 106.011  1.00 64.00           C  
ATOM   2166  C   TYR A 295     173.108 108.998 104.801  1.00 64.00           C  
ATOM   2167  O   TYR A 295     172.656 109.327 103.700  1.00 64.00           O  
ATOM   2168  CB  TYR A 295     173.784 111.135 105.942  1.00 64.00           C  
ATOM   2169  CG  TYR A 295     173.556 112.011 104.744  1.00 64.00           C  
ATOM   2170  CD1 TYR A 295     172.432 112.812 104.658  1.00 64.00           C  
ATOM   2171  CD2 TYR A 295     174.462 112.031 103.697  1.00 64.00           C  
ATOM   2172  CE1 TYR A 295     172.215 113.611 103.563  1.00 64.00           C  
ATOM   2173  CE2 TYR A 295     174.258 112.830 102.595  1.00 64.00           C  
ATOM   2174  CZ  TYR A 295     173.131 113.620 102.534  1.00 64.00           C  
ATOM   2175  OH  TYR A 295     172.916 114.423 101.439  1.00 64.00           O  
ATOM   2176  H   TYR A 295     174.044 109.276 107.695  1.00 64.00           H  
ATOM   2177  HA  TYR A 295     171.844 110.207 105.990  1.00 64.00           H  
ATOM   2178 1HB  TYR A 295     173.630 111.746 106.832  1.00 64.00           H  
ATOM   2179 2HB  TYR A 295     174.829 110.828 105.932  1.00 64.00           H  
ATOM   2180  HD1 TYR A 295     171.702 112.815 105.467  1.00 64.00           H  
ATOM   2181  HD2 TYR A 295     175.354 111.406 103.736  1.00 64.00           H  
ATOM   2182  HE1 TYR A 295     171.324 114.236 103.512  1.00 64.00           H  
ATOM   2183  HE2 TYR A 295     174.984 112.833 101.781  1.00 64.00           H  
ATOM   2184  HH  TYR A 295     172.093 114.904 101.553  1.00 64.00           H  
ATOM   2185  N   GLY A 296     173.746 107.849 104.991  1.00 64.00           N  
ATOM   2186  CA  GLY A 296     173.980 106.928 103.904  1.00 64.00           C  
ATOM   2187  C   GLY A 296     175.430 106.698 103.556  1.00 64.00           C  
ATOM   2188  O   GLY A 296     175.716 106.264 102.435  1.00 64.00           O  
ATOM   2189  H   GLY A 296     174.076 107.612 105.915  1.00 64.00           H  
ATOM   2190 1HA  GLY A 296     173.542 105.959 104.147  1.00 64.00           H  
ATOM   2191 2HA  GLY A 296     173.480 107.290 103.006  1.00 64.00           H  
ATOM   2192  N   GLY A 297     176.355 106.985 104.466  1.00 64.00           N  
ATOM   2193  CA  GLY A 297     177.759 106.775 104.186  1.00 64.00           C  
ATOM   2194  C   GLY A 297     178.429 108.046 103.718  1.00 64.00           C  
ATOM   2195  O   GLY A 297     179.525 108.014 103.151  1.00 64.00           O  
ATOM   2196  H   GLY A 297     176.083 107.354 105.365  1.00 64.00           H  
ATOM   2197 1HA  GLY A 297     178.258 106.410 105.083  1.00 64.00           H  
ATOM   2198 2HA  GLY A 297     177.866 106.005 103.422  1.00 64.00           H  
ATOM   2199  N   LYS A 298     177.765 109.176 103.934  1.00 64.00           N  
ATOM   2200  CA  LYS A 298     178.280 110.481 103.555  1.00 64.00           C  
ATOM   2201  C   LYS A 298     178.056 111.456 104.701  1.00 64.00           C  
ATOM   2202  O   LYS A 298     177.606 111.080 105.785  1.00 64.00           O  
ATOM   2203  CB  LYS A 298     177.612 111.002 102.278  1.00 64.00           C  
ATOM   2204  CG  LYS A 298     177.959 110.216 101.031  1.00 64.00           C  
ATOM   2205  CD  LYS A 298     177.280 110.799  99.808  1.00 64.00           C  
ATOM   2206  CE  LYS A 298     177.629 110.003  98.560  1.00 64.00           C  
ATOM   2207  NZ  LYS A 298     177.007 110.570  97.332  1.00 64.00           N  
ATOM   2208  H   LYS A 298     176.862 109.115 104.382  1.00 64.00           H  
ATOM   2209  HA  LYS A 298     179.350 110.389 103.364  1.00 64.00           H  
ATOM   2210 1HB  LYS A 298     176.529 110.980 102.399  1.00 64.00           H  
ATOM   2211 2HB  LYS A 298     177.902 112.040 102.113  1.00 64.00           H  
ATOM   2212 1HG  LYS A 298     179.039 110.232 100.879  1.00 64.00           H  
ATOM   2213 2HG  LYS A 298     177.642 109.181 101.153  1.00 64.00           H  
ATOM   2214 1HD  LYS A 298     176.199 110.786  99.951  1.00 64.00           H  
ATOM   2215 2HD  LYS A 298     177.599 111.832  99.673  1.00 64.00           H  
ATOM   2216 1HE  LYS A 298     178.710 109.991  98.427  1.00 64.00           H  
ATOM   2217 2HE  LYS A 298     177.288 108.974  98.677  1.00 64.00           H  
ATOM   2218 1HZ  LYS A 298     177.266 110.009  96.532  1.00 64.00           H  
ATOM   2219 2HZ  LYS A 298     176.001 110.569  97.431  1.00 64.00           H  
ATOM   2220 3HZ  LYS A 298     177.330 111.517  97.197  1.00 64.00           H  
ATOM   2221  N   ILE A 299     178.401 112.714 104.461  1.00 64.00           N  
ATOM   2222  CA  ILE A 299     178.196 113.792 105.424  1.00 64.00           C  
ATOM   2223  C   ILE A 299     177.373 114.880 104.745  1.00 64.00           C  
ATOM   2224  O   ILE A 299     177.689 115.255 103.606  1.00 64.00           O  
ATOM   2225  CB  ILE A 299     179.530 114.347 105.937  1.00 64.00           C  
ATOM   2226  CG1 ILE A 299     180.268 113.280 106.731  1.00 64.00           C  
ATOM   2227  CG2 ILE A 299     179.320 115.555 106.819  1.00 64.00           C  
ATOM   2228  CD1 ILE A 299     181.674 113.655 107.078  1.00 64.00           C  
ATOM   2229  H   ILE A 299     178.824 112.925 103.568  1.00 64.00           H  
ATOM   2230  HA  ILE A 299     177.644 113.395 106.274  1.00 64.00           H  
ATOM   2231  HB  ILE A 299     180.151 114.640 105.091  1.00 64.00           H  
ATOM   2232 1HG1 ILE A 299     179.729 113.077 107.655  1.00 64.00           H  
ATOM   2233 2HG1 ILE A 299     180.293 112.352 106.158  1.00 64.00           H  
ATOM   2234 1HG2 ILE A 299     180.285 115.924 107.166  1.00 64.00           H  
ATOM   2235 2HG2 ILE A 299     178.816 116.336 106.251  1.00 64.00           H  
ATOM   2236 3HG2 ILE A 299     178.707 115.277 107.676  1.00 64.00           H  
ATOM   2237 1HD1 ILE A 299     182.137 112.846 107.643  1.00 64.00           H  
ATOM   2238 2HD1 ILE A 299     182.241 113.829 106.162  1.00 64.00           H  
ATOM   2239 3HD1 ILE A 299     181.670 114.562 107.680  1.00 64.00           H  
ATOM   2240  N   PRO A 300     176.317 115.387 105.379  1.00 64.00           N  
ATOM   2241  CA  PRO A 300     175.569 116.510 104.811  1.00 64.00           C  
ATOM   2242  C   PRO A 300     176.393 117.787 104.738  1.00 64.00           C  
ATOM   2243  O   PRO A 300     177.160 118.112 105.645  1.00 64.00           O  
ATOM   2244  CB  PRO A 300     174.392 116.664 105.777  1.00 64.00           C  
ATOM   2245  CG  PRO A 300     174.835 116.007 107.037  1.00 64.00           C  
ATOM   2246  CD  PRO A 300     175.689 114.869 106.601  1.00 64.00           C  
ATOM   2247  HA  PRO A 300     175.219 116.239 103.804  1.00 64.00           H  
ATOM   2248 1HB  PRO A 300     174.159 117.730 105.919  1.00 64.00           H  
ATOM   2249 2HB  PRO A 300     173.493 116.193 105.352  1.00 64.00           H  
ATOM   2250 1HG  PRO A 300     175.383 116.723 107.666  1.00 64.00           H  
ATOM   2251 2HG  PRO A 300     173.963 115.675 107.619  1.00 64.00           H  
ATOM   2252 1HD  PRO A 300     176.432 114.647 107.381  1.00 64.00           H  
ATOM   2253 2HD  PRO A 300     175.057 113.990 106.405  1.00 64.00           H  
ATOM   2254  N   ILE A 301     176.225 118.511 103.634  1.00 64.00           N  
ATOM   2255  CA  ILE A 301     176.959 119.738 103.350  1.00 64.00           C  
ATOM   2256  C   ILE A 301     175.959 120.782 102.875  1.00 64.00           C  
ATOM   2257  O   ILE A 301     175.267 120.569 101.875  1.00 64.00           O  
ATOM   2258  CB  ILE A 301     178.040 119.523 102.273  1.00 64.00           C  
ATOM   2259  CG1 ILE A 301     179.084 118.501 102.726  1.00 64.00           C  
ATOM   2260  CG2 ILE A 301     178.697 120.835 101.919  1.00 64.00           C  
ATOM   2261  CD1 ILE A 301     179.992 118.036 101.628  1.00 64.00           C  
ATOM   2262  H   ILE A 301     175.546 118.177 102.964  1.00 64.00           H  
ATOM   2263  HA  ILE A 301     177.455 120.064 104.263  1.00 64.00           H  
ATOM   2264  HB  ILE A 301     177.583 119.102 101.377  1.00 64.00           H  
ATOM   2265 1HG1 ILE A 301     179.697 118.933 103.516  1.00 64.00           H  
ATOM   2266 2HG1 ILE A 301     178.582 117.628 103.144  1.00 64.00           H  
ATOM   2267 1HG2 ILE A 301     179.458 120.667 101.157  1.00 64.00           H  
ATOM   2268 2HG2 ILE A 301     177.947 121.525 101.535  1.00 64.00           H  
ATOM   2269 3HG2 ILE A 301     179.161 121.261 102.808  1.00 64.00           H  
ATOM   2270 1HD1 ILE A 301     180.704 117.313 102.026  1.00 64.00           H  
ATOM   2271 2HD1 ILE A 301     179.401 117.567 100.840  1.00 64.00           H  
ATOM   2272 3HD1 ILE A 301     180.532 118.888 101.217  1.00 64.00           H  
ATOM   2273  N   VAL A 302     175.885 121.909 103.575  1.00 64.00           N  
ATOM   2274  CA  VAL A 302     174.901 122.942 103.280  1.00 64.00           C  
ATOM   2275  C   VAL A 302     175.613 124.253 102.984  1.00 64.00           C  
ATOM   2276  O   VAL A 302     176.294 124.808 103.853  1.00 64.00           O  
ATOM   2277  CB  VAL A 302     173.908 123.129 104.443  1.00 64.00           C  
ATOM   2278  CG1 VAL A 302     172.970 124.276 104.142  1.00 64.00           C  
ATOM   2279  CG2 VAL A 302     173.132 121.859 104.691  1.00 64.00           C  
ATOM   2280  H   VAL A 302     176.534 122.051 104.335  1.00 64.00           H  
ATOM   2281  HA  VAL A 302     174.336 122.640 102.397  1.00 64.00           H  
ATOM   2282  HB  VAL A 302     174.463 123.390 105.344  1.00 64.00           H  
ATOM   2283 1HG1 VAL A 302     172.271 124.402 104.969  1.00 64.00           H  
ATOM   2284 2HG1 VAL A 302     173.546 125.192 104.011  1.00 64.00           H  
ATOM   2285 3HG1 VAL A 302     172.415 124.062 103.228  1.00 64.00           H  
ATOM   2286 1HG2 VAL A 302     172.437 122.012 105.516  1.00 64.00           H  
ATOM   2287 2HG2 VAL A 302     172.575 121.591 103.792  1.00 64.00           H  
ATOM   2288 3HG2 VAL A 302     173.822 121.054 104.943  1.00 64.00           H  
ATOM   2289  N   CYS A 303     175.436 124.758 101.765  1.00 64.00           N  
ATOM   2290  CA  CYS A 303     175.964 126.054 101.355  1.00 64.00           C  
ATOM   2291  C   CYS A 303     174.937 127.126 101.669  1.00 64.00           C  
ATOM   2292  O   CYS A 303     173.734 126.894 101.533  1.00 64.00           O  
ATOM   2293  CB  CYS A 303     176.295 126.076  99.866  1.00 64.00           C  
ATOM   2294  SG  CYS A 303     177.626 124.966  99.407  1.00 64.00           S  
ATOM   2295  H   CYS A 303     174.909 124.209 101.100  1.00 64.00           H  
ATOM   2296  HA  CYS A 303     176.882 126.245 101.910  1.00 64.00           H  
ATOM   2297 1HB  CYS A 303     175.409 125.802  99.292  1.00 64.00           H  
ATOM   2298 2HB  CYS A 303     176.577 127.086  99.570  1.00 64.00           H  
ATOM   2299  HG  CYS A 303     177.027 123.853  99.820  1.00 64.00           H  
ATOM   2300  N   PHE A 304     175.410 128.294 102.077  1.00 64.00           N  
ATOM   2301  CA  PHE A 304     174.552 129.328 102.627  1.00 64.00           C  
ATOM   2302  C   PHE A 304     174.845 130.643 101.915  1.00 64.00           C  
ATOM   2303  O   PHE A 304     176.007 130.949 101.633  1.00 64.00           O  
ATOM   2304  CB  PHE A 304     174.804 129.456 104.125  1.00 64.00           C  
ATOM   2305  CG  PHE A 304     173.706 130.121 104.873  1.00 64.00           C  
ATOM   2306  CD1 PHE A 304     172.611 129.389 105.292  1.00 64.00           C  
ATOM   2307  CD2 PHE A 304     173.756 131.473 105.152  1.00 64.00           C  
ATOM   2308  CE1 PHE A 304     171.590 129.986 105.989  1.00 64.00           C  
ATOM   2309  CE2 PHE A 304     172.732 132.084 105.848  1.00 64.00           C  
ATOM   2310  CZ  PHE A 304     171.647 131.337 106.269  1.00 64.00           C  
ATOM   2311  H   PHE A 304     176.402 128.467 102.000  1.00 64.00           H  
ATOM   2312  HA  PHE A 304     173.513 129.039 102.464  1.00 64.00           H  
ATOM   2313 1HB  PHE A 304     174.952 128.466 104.555  1.00 64.00           H  
ATOM   2314 2HB  PHE A 304     175.717 130.025 104.293  1.00 64.00           H  
ATOM   2315  HD1 PHE A 304     172.563 128.324 105.063  1.00 64.00           H  
ATOM   2316  HD2 PHE A 304     174.613 132.059 104.818  1.00 64.00           H  
ATOM   2317  HE1 PHE A 304     170.738 129.393 106.321  1.00 64.00           H  
ATOM   2318  HE2 PHE A 304     172.775 133.151 106.066  1.00 64.00           H  
ATOM   2319  HZ  PHE A 304     170.838 131.815 106.820  1.00 64.00           H  
ATOM   2320  N   ALA A 305     173.798 131.418 101.615  1.00 64.00           N  
ATOM   2321  CA  ALA A 305     173.950 132.670 100.874  1.00 64.00           C  
ATOM   2322  C   ALA A 305     173.179 133.780 101.588  1.00 64.00           C  
ATOM   2323  O   ALA A 305     171.948 133.782 101.630  1.00 64.00           O  
ATOM   2324  CB  ALA A 305     173.490 132.512  99.428  1.00 64.00           C  
ATOM   2325  H   ALA A 305     172.876 131.129 101.910  1.00 64.00           H  
ATOM   2326  HA  ALA A 305     175.007 132.937 100.875  1.00 64.00           H  
ATOM   2327 1HB  ALA A 305     173.614 133.458  98.902  1.00 64.00           H  
ATOM   2328 2HB  ALA A 305     174.087 131.743  98.939  1.00 64.00           H  
ATOM   2329 3HB  ALA A 305     172.441 132.222  99.411  1.00 64.00           H  
ATOM   2330  N   GLN A 306     173.917 134.733 102.143  1.00 64.00           N  
ATOM   2331  CA  GLN A 306     173.315 135.891 102.787  1.00 64.00           C  
ATOM   2332  C   GLN A 306     174.222 137.111 102.681  1.00 64.00           C  
ATOM   2333  O   GLN A 306     173.753 138.230 102.474  1.00 64.00           O  
ATOM   2334  CB  GLN A 306     173.012 135.589 104.258  1.00 64.00           C  
ATOM   2335  CG  GLN A 306     174.239 135.260 105.091  1.00 64.00           C  
ATOM   2336  CD  GLN A 306     174.940 136.504 105.604  1.00 64.00           C  
ATOM   2337  OE1 GLN A 306     174.460 137.626 105.417  1.00 64.00           O  
ATOM   2338  NE2 GLN A 306     176.082 136.313 106.254  1.00 64.00           N  
ATOM   2339  H   GLN A 306     174.923 134.652 102.118  1.00 64.00           H  
ATOM   2340  HA  GLN A 306     172.380 136.123 102.277  1.00 64.00           H  
ATOM   2341 1HB  GLN A 306     172.517 136.448 104.711  1.00 64.00           H  
ATOM   2342 2HB  GLN A 306     172.326 134.744 104.321  1.00 64.00           H  
ATOM   2343 1HG  GLN A 306     173.932 134.662 105.950  1.00 64.00           H  
ATOM   2344 2HG  GLN A 306     174.943 134.699 104.477  1.00 64.00           H  
ATOM   2345 1HE2 GLN A 306     176.590 137.096 106.616  1.00 64.00           H  
ATOM   2346 2HE2 GLN A 306     176.435 135.386 106.384  1.00 64.00           H  
ATOM   2347  N   GLY A 309     177.800 138.288  95.567  1.00 64.00           N  
ATOM   2348  CA  GLY A 309     179.080 138.659  94.997  1.00 64.00           C  
ATOM   2349  C   GLY A 309     179.494 137.797  93.821  1.00 64.00           C  
ATOM   2350  O   GLY A 309     178.863 136.781  93.527  1.00 64.00           O  
ATOM   2351  H   GLY A 309     177.026 138.088  94.950  1.00 64.00           H  
ATOM   2352 1HA  GLY A 309     179.044 139.697  94.668  1.00 64.00           H  
ATOM   2353 2HA  GLY A 309     179.852 138.591  95.763  1.00 64.00           H  
ATOM   2354  N   LYS A 310     180.562 138.222  93.143  1.00 64.00           N  
ATOM   2355  CA  LYS A 310     181.073 137.470  92.002  1.00 64.00           C  
ATOM   2356  C   LYS A 310     181.717 136.165  92.446  1.00 64.00           C  
ATOM   2357  O   LYS A 310     181.453 135.104  91.868  1.00 64.00           O  
ATOM   2358  CB  LYS A 310     182.071 138.326  91.225  1.00 64.00           C  
ATOM   2359  CG  LYS A 310     182.685 137.647  90.020  1.00 64.00           C  
ATOM   2360  CD  LYS A 310     183.564 138.618  89.263  1.00 64.00           C  
ATOM   2361  CE  LYS A 310     184.832 138.914  90.039  1.00 64.00           C  
ATOM   2362  NZ  LYS A 310     185.757 139.786  89.271  1.00 64.00           N  
ATOM   2363  H   LYS A 310     181.027 139.075  93.419  1.00 64.00           H  
ATOM   2364  HA  LYS A 310     180.236 137.220  91.350  1.00 64.00           H  
ATOM   2365 1HB  LYS A 310     181.578 139.234  90.878  1.00 64.00           H  
ATOM   2366 2HB  LYS A 310     182.884 138.627  91.886  1.00 64.00           H  
ATOM   2367 1HG  LYS A 310     183.281 136.794  90.348  1.00 64.00           H  
ATOM   2368 2HG  LYS A 310     181.894 137.284  89.365  1.00 64.00           H  
ATOM   2369 1HD  LYS A 310     183.826 138.192  88.294  1.00 64.00           H  
ATOM   2370 2HD  LYS A 310     183.020 139.548  89.097  1.00 64.00           H  
ATOM   2371 1HE  LYS A 310     184.578 139.407  90.976  1.00 64.00           H  
ATOM   2372 2HE  LYS A 310     185.342 137.979  90.273  1.00 64.00           H  
ATOM   2373 1HZ  LYS A 310     186.588 139.960  89.819  1.00 64.00           H  
ATOM   2374 2HZ  LYS A 310     186.013 139.328  88.408  1.00 64.00           H  
ATOM   2375 3HZ  LYS A 310     185.300 140.663  89.065  1.00 64.00           H  
ATOM   2376  N   GLU A 311     182.561 136.225  93.479  1.00 64.00           N  
ATOM   2377  CA  GLU A 311     183.132 135.008  94.044  1.00 64.00           C  
ATOM   2378  C   GLU A 311     182.061 134.176  94.735  1.00 64.00           C  
ATOM   2379  O   GLU A 311     182.165 132.945  94.796  1.00 64.00           O  
ATOM   2380  CB  GLU A 311     184.247 135.349  95.035  1.00 64.00           C  
ATOM   2381  CG  GLU A 311     185.462 136.019  94.409  1.00 64.00           C  
ATOM   2382  CD  GLU A 311     185.282 137.500  94.225  1.00 64.00           C  
ATOM   2383  OE1 GLU A 311     184.245 138.003  94.585  1.00 64.00           O  
ATOM   2384  OE2 GLU A 311     186.184 138.130  93.723  1.00 64.00           O  
ATOM   2385  H   GLU A 311     182.812 137.118  93.880  1.00 64.00           H  
ATOM   2386  HA  GLU A 311     183.545 134.410  93.232  1.00 64.00           H  
ATOM   2387 1HB  GLU A 311     183.858 136.014  95.806  1.00 64.00           H  
ATOM   2388 2HB  GLU A 311     184.586 134.438  95.530  1.00 64.00           H  
ATOM   2389 1HG  GLU A 311     186.328 135.846  95.047  1.00 64.00           H  
ATOM   2390 2HG  GLU A 311     185.659 135.559  93.442  1.00 64.00           H  
ATOM   2391  N   THR A 312     181.015 134.834  95.249  1.00 64.00           N  
ATOM   2392  CA  THR A 312     179.873 134.117  95.806  1.00 64.00           C  
ATOM   2393  C   THR A 312     179.162 133.302  94.738  1.00 64.00           C  
ATOM   2394  O   THR A 312     178.856 132.124  94.949  1.00 64.00           O  
ATOM   2395  CB  THR A 312     178.875 135.087  96.465  1.00 64.00           C  
ATOM   2396  OG1 THR A 312     179.516 135.777  97.545  1.00 64.00           O  
ATOM   2397  CG2 THR A 312     177.667 134.330  96.997  1.00 64.00           C  
ATOM   2398  H   THR A 312     181.012 135.844  95.254  1.00 64.00           H  
ATOM   2399  HA  THR A 312     180.236 133.426  96.568  1.00 64.00           H  
ATOM   2400  HB  THR A 312     178.542 135.820  95.730  1.00 64.00           H  
ATOM   2401  HG1 THR A 312     178.892 136.381  97.954  1.00 64.00           H  
ATOM   2402 1HG2 THR A 312     176.972 135.032  97.458  1.00 64.00           H  
ATOM   2403 2HG2 THR A 312     177.171 133.814  96.175  1.00 64.00           H  
ATOM   2404 3HG2 THR A 312     177.993 133.602  97.739  1.00 64.00           H  
ATOM   2405  N   LEU A 313     178.919 133.904  93.572  1.00 64.00           N  
ATOM   2406  CA  LEU A 313     178.289 133.172  92.480  1.00 64.00           C  
ATOM   2407  C   LEU A 313     179.214 132.096  91.924  1.00 64.00           C  
ATOM   2408  O   LEU A 313     178.747 131.040  91.476  1.00 64.00           O  
ATOM   2409  CB  LEU A 313     177.850 134.149  91.387  1.00 64.00           C  
ATOM   2410  CG  LEU A 313     177.081 133.618  90.174  1.00 64.00           C  
ATOM   2411  CD1 LEU A 313     175.993 134.583  89.789  1.00 64.00           C  
ATOM   2412  CD2 LEU A 313     178.009 133.443  88.986  1.00 64.00           C  
ATOM   2413  H   LEU A 313     179.169 134.873  93.435  1.00 64.00           H  
ATOM   2414  HA  LEU A 313     177.411 132.658  92.870  1.00 64.00           H  
ATOM   2415 1HB  LEU A 313     177.210 134.907  91.836  1.00 64.00           H  
ATOM   2416 2HB  LEU A 313     178.735 134.642  90.986  1.00 64.00           H  
ATOM   2417  HG  LEU A 313     176.636 132.653  90.419  1.00 64.00           H  
ATOM   2418 1HD1 LEU A 313     175.452 134.196  88.926  1.00 64.00           H  
ATOM   2419 2HD1 LEU A 313     175.303 134.705  90.624  1.00 64.00           H  
ATOM   2420 3HD1 LEU A 313     176.434 135.547  89.539  1.00 64.00           H  
ATOM   2421 1HD2 LEU A 313     177.443 133.064  88.135  1.00 64.00           H  
ATOM   2422 2HD2 LEU A 313     178.454 134.404  88.728  1.00 64.00           H  
ATOM   2423 3HD2 LEU A 313     178.798 132.735  89.242  1.00 64.00           H  
ATOM   2424  N   LYS A 314     180.528 132.346  91.943  1.00 64.00           N  
ATOM   2425  CA  LYS A 314     181.485 131.326  91.524  1.00 64.00           C  
ATOM   2426  C   LYS A 314     181.443 130.118  92.452  1.00 64.00           C  
ATOM   2427  O   LYS A 314     181.436 128.968  91.991  1.00 64.00           O  
ATOM   2428  CB  LYS A 314     182.900 131.904  91.479  1.00 64.00           C  
ATOM   2429  CG  LYS A 314     183.963 130.929  90.992  1.00 64.00           C  
ATOM   2430  CD  LYS A 314     185.325 131.599  90.894  1.00 64.00           C  
ATOM   2431  CE  LYS A 314     186.393 130.620  90.427  1.00 64.00           C  
ATOM   2432  NZ  LYS A 314     187.731 131.262  90.327  1.00 64.00           N  
ATOM   2433  H   LYS A 314     180.870 133.246  92.249  1.00 64.00           H  
ATOM   2434  HA  LYS A 314     181.211 130.984  90.526  1.00 64.00           H  
ATOM   2435 1HB  LYS A 314     182.917 132.773  90.820  1.00 64.00           H  
ATOM   2436 2HB  LYS A 314     183.187 132.243  92.474  1.00 64.00           H  
ATOM   2437 1HG  LYS A 314     184.030 130.088  91.684  1.00 64.00           H  
ATOM   2438 2HG  LYS A 314     183.684 130.547  90.010  1.00 64.00           H  
ATOM   2439 1HD  LYS A 314     185.273 132.430  90.189  1.00 64.00           H  
ATOM   2440 2HD  LYS A 314     185.609 131.992  91.871  1.00 64.00           H  
ATOM   2441 1HE  LYS A 314     186.454 129.788  91.127  1.00 64.00           H  
ATOM   2442 2HE  LYS A 314     186.120 130.224  89.449  1.00 64.00           H  
ATOM   2443 1HZ  LYS A 314     188.409 130.582  90.015  1.00 64.00           H  
ATOM   2444 2HZ  LYS A 314     187.691 132.025  89.665  1.00 64.00           H  
ATOM   2445 3HZ  LYS A 314     188.004 131.617  91.232  1.00 64.00           H  
ATOM   2446  N   SER A 315     181.371 130.366  93.762  1.00 64.00           N  
ATOM   2447  CA  SER A 315     181.258 129.280  94.730  1.00 64.00           C  
ATOM   2448  C   SER A 315     179.920 128.562  94.602  1.00 64.00           C  
ATOM   2449  O   SER A 315     179.847 127.346  94.799  1.00 64.00           O  
ATOM   2450  CB  SER A 315     181.446 129.822  96.144  1.00 64.00           C  
ATOM   2451  OG  SER A 315     181.305 128.795  97.108  1.00 64.00           O  
ATOM   2452  H   SER A 315     181.395 131.320  94.094  1.00 64.00           H  
ATOM   2453  HA  SER A 315     182.042 128.550  94.523  1.00 64.00           H  
ATOM   2454 1HB  SER A 315     182.434 130.272  96.233  1.00 64.00           H  
ATOM   2455 2HB  SER A 315     180.712 130.604  96.335  1.00 64.00           H  
ATOM   2456  HG  SER A 315     181.436 129.213  97.962  1.00 64.00           H  
ATOM   2457  N   ILE A 316     178.858 129.300  94.258  1.00 64.00           N  
ATOM   2458  CA  ILE A 316     177.547 128.694  94.010  1.00 64.00           C  
ATOM   2459  C   ILE A 316     177.613 127.736  92.824  1.00 64.00           C  
ATOM   2460  O   ILE A 316     177.138 126.595  92.901  1.00 64.00           O  
ATOM   2461  CB  ILE A 316     176.483 129.789  93.803  1.00 64.00           C  
ATOM   2462  CG1 ILE A 316     176.107 130.422  95.147  1.00 64.00           C  
ATOM   2463  CG2 ILE A 316     175.257 129.266  93.069  1.00 64.00           C  
ATOM   2464  CD1 ILE A 316     175.272 131.667  95.019  1.00 64.00           C  
ATOM   2465  H   ILE A 316     178.963 130.300  94.166  1.00 64.00           H  
ATOM   2466  HA  ILE A 316     177.272 128.098  94.879  1.00 64.00           H  
ATOM   2467  HB  ILE A 316     176.908 130.603  93.217  1.00 64.00           H  
ATOM   2468 1HG1 ILE A 316     175.554 129.700  95.747  1.00 64.00           H  
ATOM   2469 2HG1 ILE A 316     177.014 130.676  95.696  1.00 64.00           H  
ATOM   2470 1HG2 ILE A 316     174.534 130.072  92.948  1.00 64.00           H  
ATOM   2471 2HG2 ILE A 316     175.552 128.892  92.090  1.00 64.00           H  
ATOM   2472 3HG2 ILE A 316     174.805 128.458  93.645  1.00 64.00           H  
ATOM   2473 1HD1 ILE A 316     175.047 132.057  96.012  1.00 64.00           H  
ATOM   2474 2HD1 ILE A 316     175.822 132.418  94.451  1.00 64.00           H  
ATOM   2475 3HD1 ILE A 316     174.342 131.430  94.504  1.00 64.00           H  
ATOM   2476  N   ASN A 317     178.232 128.183  91.726  1.00 64.00           N  
ATOM   2477  CA  ASN A 317     178.347 127.351  90.531  1.00 64.00           C  
ATOM   2478  C   ASN A 317     179.203 126.115  90.781  1.00 64.00           C  
ATOM   2479  O   ASN A 317     178.859 125.015  90.333  1.00 64.00           O  
ATOM   2480  CB  ASN A 317     178.908 128.158  89.375  1.00 64.00           C  
ATOM   2481  CG  ASN A 317     178.903 127.394  88.080  1.00 64.00           C  
ATOM   2482  OD1 ASN A 317     179.870 126.696  87.753  1.00 64.00           O  
ATOM   2483  ND2 ASN A 317     177.833 127.512  87.336  1.00 64.00           N  
ATOM   2484  H   ASN A 317     178.629 129.112  91.720  1.00 64.00           H  
ATOM   2485  HA  ASN A 317     177.350 127.005  90.252  1.00 64.00           H  
ATOM   2486 1HB  ASN A 317     178.322 129.069  89.248  1.00 64.00           H  
ATOM   2487 2HB  ASN A 317     179.932 128.457  89.602  1.00 64.00           H  
ATOM   2488 1HD2 ASN A 317     177.774 127.026  86.464  1.00 64.00           H  
ATOM   2489 2HD2 ASN A 317     177.074 128.087  87.640  1.00 64.00           H  
ATOM   2490  N   VAL A 318     180.298 126.269  91.531  1.00 64.00           N  
ATOM   2491  CA  VAL A 318     181.171 125.128  91.803  1.00 64.00           C  
ATOM   2492  C   VAL A 318     180.504 124.155  92.774  1.00 64.00           C  
ATOM   2493  O   VAL A 318     180.607 122.930  92.620  1.00 64.00           O  
ATOM   2494  CB  VAL A 318     182.540 125.621  92.312  1.00 64.00           C  
ATOM   2495  CG1 VAL A 318     183.416 124.467  92.757  1.00 64.00           C  
ATOM   2496  CG2 VAL A 318     183.252 126.380  91.210  1.00 64.00           C  
ATOM   2497  H   VAL A 318     180.534 127.172  91.916  1.00 64.00           H  
ATOM   2498  HA  VAL A 318     181.318 124.575  90.874  1.00 64.00           H  
ATOM   2499  HB  VAL A 318     182.384 126.278  93.167  1.00 64.00           H  
ATOM   2500 1HG1 VAL A 318     184.373 124.852  93.109  1.00 64.00           H  
ATOM   2501 2HG1 VAL A 318     182.923 123.926  93.564  1.00 64.00           H  
ATOM   2502 3HG1 VAL A 318     183.584 123.793  91.917  1.00 64.00           H  
ATOM   2503 1HG2 VAL A 318     184.219 126.727  91.573  1.00 64.00           H  
ATOM   2504 2HG2 VAL A 318     183.401 125.723  90.353  1.00 64.00           H  
ATOM   2505 3HG2 VAL A 318     182.648 127.237  90.909  1.00 64.00           H  
ATOM   2506  N   ALA A 319     179.770 124.679  93.759  1.00 64.00           N  
ATOM   2507  CA  ALA A 319     179.148 123.821  94.759  1.00 64.00           C  
ATOM   2508  C   ALA A 319     177.986 123.029  94.176  1.00 64.00           C  
ATOM   2509  O   ALA A 319     177.853 121.828  94.440  1.00 64.00           O  
ATOM   2510  CB  ALA A 319     178.680 124.665  95.940  1.00 64.00           C  
ATOM   2511  H   ALA A 319     179.640 125.679  93.818  1.00 64.00           H  
ATOM   2512  HA  ALA A 319     179.895 123.105  95.102  1.00 64.00           H  
ATOM   2513 1HB  ALA A 319     178.215 124.020  96.686  1.00 64.00           H  
ATOM   2514 2HB  ALA A 319     179.535 125.176  96.383  1.00 64.00           H  
ATOM   2515 3HB  ALA A 319     177.956 125.402  95.595  1.00 64.00           H  
ATOM   2516  N   ILE A 320     177.138 123.679  93.375  1.00 64.00           N  
ATOM   2517  CA  ILE A 320     176.051 122.958  92.720  1.00 64.00           C  
ATOM   2518  C   ILE A 320     176.614 122.031  91.647  1.00 64.00           C  
ATOM   2519  O   ILE A 320     176.057 120.959  91.371  1.00 64.00           O  
ATOM   2520  CB  ILE A 320     175.020 123.962  92.168  1.00 64.00           C  
ATOM   2521  CG1 ILE A 320     174.441 124.775  93.321  1.00 64.00           C  
ATOM   2522  CG2 ILE A 320     173.860 123.276  91.471  1.00 64.00           C  
ATOM   2523  CD1 ILE A 320     173.588 125.923  92.880  1.00 64.00           C  
ATOM   2524  H   ILE A 320     177.238 124.671  93.213  1.00 64.00           H  
ATOM   2525  HA  ILE A 320     175.566 122.320  93.457  1.00 64.00           H  
ATOM   2526  HB  ILE A 320     175.503 124.620  91.446  1.00 64.00           H  
ATOM   2527 1HG1 ILE A 320     173.840 124.126  93.957  1.00 64.00           H  
ATOM   2528 2HG1 ILE A 320     175.253 125.169  93.932  1.00 64.00           H  
ATOM   2529 1HG2 ILE A 320     173.162 124.027  91.101  1.00 64.00           H  
ATOM   2530 2HG2 ILE A 320     174.235 122.687  90.635  1.00 64.00           H  
ATOM   2531 3HG2 ILE A 320     173.348 122.621  92.175  1.00 64.00           H  
ATOM   2532 1HD1 ILE A 320     173.212 126.454  93.754  1.00 64.00           H  
ATOM   2533 2HD1 ILE A 320     174.182 126.604  92.269  1.00 64.00           H  
ATOM   2534 3HD1 ILE A 320     172.749 125.549  92.295  1.00 64.00           H  
ATOM   2535  N   LYS A 321     177.766 122.400  91.074  1.00 64.00           N  
ATOM   2536  CA  LYS A 321     178.472 121.519  90.150  1.00 64.00           C  
ATOM   2537  C   LYS A 321     178.933 120.240  90.841  1.00 64.00           C  
ATOM   2538  O   LYS A 321     178.981 119.172  90.220  1.00 64.00           O  
ATOM   2539  CB  LYS A 321     179.658 122.270  89.542  1.00 64.00           C  
ATOM   2540  CG  LYS A 321     180.433 121.523  88.477  1.00 64.00           C  
ATOM   2541  CD  LYS A 321     181.520 122.408  87.905  1.00 64.00           C  
ATOM   2542  CE  LYS A 321     182.328 121.686  86.850  1.00 64.00           C  
ATOM   2543  NZ  LYS A 321     183.387 122.564  86.283  1.00 64.00           N  
ATOM   2544  H   LYS A 321     178.157 123.307  91.284  1.00 64.00           H  
ATOM   2545  HA  LYS A 321     177.785 121.229  89.354  1.00 64.00           H  
ATOM   2546 1HB  LYS A 321     179.308 123.200  89.092  1.00 64.00           H  
ATOM   2547 2HB  LYS A 321     180.365 122.532  90.329  1.00 64.00           H  
ATOM   2548 1HG  LYS A 321     180.881 120.629  88.912  1.00 64.00           H  
ATOM   2549 2HG  LYS A 321     179.755 121.217  87.681  1.00 64.00           H  
ATOM   2550 1HD  LYS A 321     181.070 123.296  87.458  1.00 64.00           H  
ATOM   2551 2HD  LYS A 321     182.189 122.725  88.704  1.00 64.00           H  
ATOM   2552 1HE  LYS A 321     182.793 120.804  87.288  1.00 64.00           H  
ATOM   2553 2HE  LYS A 321     181.668 121.360  86.046  1.00 64.00           H  
ATOM   2554 1HZ  LYS A 321     183.908 122.055  85.582  1.00 64.00           H  
ATOM   2555 2HZ  LYS A 321     182.961 123.377  85.860  1.00 64.00           H  
ATOM   2556 3HZ  LYS A 321     184.012 122.857  87.019  1.00 64.00           H  
ATOM   2557  N   SER A 322     179.248 120.318  92.130  1.00 64.00           N  
ATOM   2558  CA  SER A 322     179.631 119.132  92.879  1.00 64.00           C  
ATOM   2559  C   SER A 322     178.463 118.494  93.629  1.00 64.00           C  
ATOM   2560  O   SER A 322     178.716 117.713  94.556  1.00 64.00           O  
ATOM   2561  CB  SER A 322     180.763 119.468  93.853  1.00 64.00           C  
ATOM   2562  OG  SER A 322     181.165 118.318  94.578  1.00 64.00           O  
ATOM   2563  H   SER A 322     179.223 121.211  92.601  1.00 64.00           H  
ATOM   2564  HA  SER A 322     179.985 118.377  92.175  1.00 64.00           H  
ATOM   2565 1HB  SER A 322     181.612 119.868  93.299  1.00 64.00           H  
ATOM   2566 2HB  SER A 322     180.430 120.240  94.545  1.00 64.00           H  
ATOM   2567  HG  SER A 322     180.387 118.021  95.055  1.00 64.00           H  
ATOM   2568  N   LYS A 323     177.225 118.814  93.237  1.00 64.00           N  
ATOM   2569  CA  LYS A 323     175.984 118.228  93.764  1.00 64.00           C  
ATOM   2570  C   LYS A 323     175.852 118.437  95.277  1.00 64.00           C  
ATOM   2571  O   LYS A 323     175.854 117.502  96.076  1.00 64.00           O  
ATOM   2572  CB  LYS A 323     175.920 116.735  93.436  1.00 64.00           C  
ATOM   2573  CG  LYS A 323     175.921 116.417  91.947  1.00 64.00           C  
ATOM   2574  CD  LYS A 323     175.800 114.920  91.702  1.00 64.00           C  
ATOM   2575  CE  LYS A 323     175.834 114.598  90.215  1.00 64.00           C  
ATOM   2576  NZ  LYS A 323     175.748 113.134  89.961  1.00 64.00           N  
ATOM   2577  H   LYS A 323     177.169 119.520  92.517  1.00 64.00           H  
ATOM   2578  HA  LYS A 323     175.138 118.754  93.321  1.00 64.00           H  
ATOM   2579 1HB  LYS A 323     176.772 116.227  93.888  1.00 64.00           H  
ATOM   2580 2HB  LYS A 323     175.016 116.306  93.869  1.00 64.00           H  
ATOM   2581 1HG  LYS A 323     175.084 116.924  91.466  1.00 64.00           H  
ATOM   2582 2HG  LYS A 323     176.847 116.776  91.499  1.00 64.00           H  
ATOM   2583 1HD  LYS A 323     176.623 114.403  92.197  1.00 64.00           H  
ATOM   2584 2HD  LYS A 323     174.862 114.557  92.121  1.00 64.00           H  
ATOM   2585 1HE  LYS A 323     175.000 115.090  89.717  1.00 64.00           H  
ATOM   2586 2HE  LYS A 323     176.761 114.975  89.782  1.00 64.00           H  
ATOM   2587 1HZ  LYS A 323     175.774 112.962  88.966  1.00 64.00           H  
ATOM   2588 2HZ  LYS A 323     176.529 112.668  90.403  1.00 64.00           H  
ATOM   2589 3HZ  LYS A 323     174.884 112.776  90.341  1.00 64.00           H  
ATOM   2590  N   ILE A 324     175.749 119.709  95.645  1.00 64.00           N  
ATOM   2591  CA  ILE A 324     175.554 120.118  97.034  1.00 64.00           C  
ATOM   2592  C   ILE A 324     174.357 121.061  97.091  1.00 64.00           C  
ATOM   2593  O   ILE A 324     174.269 121.990  96.275  1.00 64.00           O  
ATOM   2594  CB  ILE A 324     176.828 120.769  97.599  1.00 64.00           C  
ATOM   2595  CG1 ILE A 324     177.933 119.726  97.777  1.00 64.00           C  
ATOM   2596  CG2 ILE A 324     176.565 121.481  98.909  1.00 64.00           C  
ATOM   2597  CD1 ILE A 324     179.273 120.317  98.140  1.00 64.00           C  
ATOM   2598  H   ILE A 324     175.809 120.417  94.927  1.00 64.00           H  
ATOM   2599  HA  ILE A 324     175.328 119.232  97.626  1.00 64.00           H  
ATOM   2600  HB  ILE A 324     177.211 121.498  96.885  1.00 64.00           H  
ATOM   2601 1HG1 ILE A 324     177.646 119.022  98.557  1.00 64.00           H  
ATOM   2602 2HG1 ILE A 324     178.050 119.158  96.853  1.00 64.00           H  
ATOM   2603 1HG2 ILE A 324     177.491 121.926  99.273  1.00 64.00           H  
ATOM   2604 2HG2 ILE A 324     175.823 122.263  98.755  1.00 64.00           H  
ATOM   2605 3HG2 ILE A 324     176.192 120.766  99.643  1.00 64.00           H  
ATOM   2606 1HD1 ILE A 324     180.006 119.517  98.249  1.00 64.00           H  
ATOM   2607 2HD1 ILE A 324     179.595 120.999  97.352  1.00 64.00           H  
ATOM   2608 3HD1 ILE A 324     179.188 120.861  99.079  1.00 64.00           H  
ATOM   2609  N   PRO A 325     173.408 120.853  98.005  1.00 64.00           N  
ATOM   2610  CA  PRO A 325     172.267 121.770  98.110  1.00 64.00           C  
ATOM   2611  C   PRO A 325     172.686 123.134  98.639  1.00 64.00           C  
ATOM   2612  O   PRO A 325     173.734 123.284  99.267  1.00 64.00           O  
ATOM   2613  CB  PRO A 325     171.333 121.053  99.088  1.00 64.00           C  
ATOM   2614  CG  PRO A 325     172.236 120.193  99.900  1.00 64.00           C  
ATOM   2615  CD  PRO A 325     173.316 119.745  98.968  1.00 64.00           C  
ATOM   2616  HA  PRO A 325     171.795 121.875  97.121  1.00 64.00           H  
ATOM   2617 1HB  PRO A 325     170.788 121.790  99.696  1.00 64.00           H  
ATOM   2618 2HB  PRO A 325     170.580 120.474  98.533  1.00 64.00           H  
ATOM   2619 1HG  PRO A 325     172.637 120.761 100.752  1.00 64.00           H  
ATOM   2620 2HG  PRO A 325     171.676 119.344 100.319  1.00 64.00           H  
ATOM   2621 1HD  PRO A 325     174.254 119.615  99.528  1.00 64.00           H  
ATOM   2622 2HD  PRO A 325     173.018 118.802  98.486  1.00 64.00           H  
ATOM   2623  N   CYS A 326     171.855 124.139  98.381  1.00 64.00           N  
ATOM   2624  CA  CYS A 326     172.158 125.506  98.771  1.00 64.00           C  
ATOM   2625  C   CYS A 326     170.921 126.165  99.356  1.00 64.00           C  
ATOM   2626  O   CYS A 326     169.792 125.827  98.997  1.00 64.00           O  
ATOM   2627  CB  CYS A 326     172.657 126.321  97.586  1.00 64.00           C  
ATOM   2628  SG  CYS A 326     174.190 125.716  96.861  1.00 64.00           S  
ATOM   2629  H   CYS A 326     170.988 123.945  97.899  1.00 64.00           H  
ATOM   2630  HA  CYS A 326     172.944 125.484  99.525  1.00 64.00           H  
ATOM   2631 1HB  CYS A 326     171.897 126.329  96.804  1.00 64.00           H  
ATOM   2632 2HB  CYS A 326     172.818 127.353  97.896  1.00 64.00           H  
ATOM   2633  HG  CYS A 326     173.725 124.513  96.538  1.00 64.00           H  
ATOM   2634  N   VAL A 327     171.148 127.113 100.260  1.00 64.00           N  
ATOM   2635  CA  VAL A 327     170.088 127.862 100.921  1.00 64.00           C  
ATOM   2636  C   VAL A 327     170.338 129.342 100.675  1.00 64.00           C  
ATOM   2637  O   VAL A 327     171.452 129.831 100.892  1.00 64.00           O  
ATOM   2638  CB  VAL A 327     170.034 127.561 102.432  1.00 64.00           C  
ATOM   2639  CG1 VAL A 327     169.037 128.459 103.127  1.00 64.00           C  
ATOM   2640  CG2 VAL A 327     169.666 126.117 102.664  1.00 64.00           C  
ATOM   2641  H   VAL A 327     172.110 127.314 100.491  1.00 64.00           H  
ATOM   2642  HA  VAL A 327     169.133 127.569 100.483  1.00 64.00           H  
ATOM   2643  HB  VAL A 327     171.014 127.758 102.867  1.00 64.00           H  
ATOM   2644 1HG1 VAL A 327     169.018 128.226 104.192  1.00 64.00           H  
ATOM   2645 2HG1 VAL A 327     169.327 129.500 102.988  1.00 64.00           H  
ATOM   2646 3HG1 VAL A 327     168.046 128.298 102.704  1.00 64.00           H  
ATOM   2647 1HG2 VAL A 327     169.632 125.918 103.734  1.00 64.00           H  
ATOM   2648 2HG2 VAL A 327     168.688 125.916 102.225  1.00 64.00           H  
ATOM   2649 3HG2 VAL A 327     170.412 125.472 102.198  1.00 64.00           H  
ATOM   2650  N   VAL A 328     169.313 130.044 100.198  1.00 64.00           N  
ATOM   2651  CA  VAL A 328     169.398 131.462  99.870  1.00 64.00           C  
ATOM   2652  C   VAL A 328     168.293 132.198 100.614  1.00 64.00           C  
ATOM   2653  O   VAL A 328     167.124 131.799 100.553  1.00 64.00           O  
ATOM   2654  CB  VAL A 328     169.284 131.689  98.350  1.00 64.00           C  
ATOM   2655  CG1 VAL A 328     169.212 133.168  98.026  1.00 64.00           C  
ATOM   2656  CG2 VAL A 328     170.457 131.052  97.626  1.00 64.00           C  
ATOM   2657  H   VAL A 328     168.437 129.559 100.063  1.00 64.00           H  
ATOM   2658  HA  VAL A 328     170.368 131.836 100.200  1.00 64.00           H  
ATOM   2659  HB  VAL A 328     168.357 131.240  97.994  1.00 64.00           H  
ATOM   2660 1HG1 VAL A 328     169.132 133.301  96.947  1.00 64.00           H  
ATOM   2661 2HG1 VAL A 328     168.339 133.604  98.511  1.00 64.00           H  
ATOM   2662 3HG1 VAL A 328     170.114 133.663  98.386  1.00 64.00           H  
ATOM   2663 1HG2 VAL A 328     170.359 131.222  96.555  1.00 64.00           H  
ATOM   2664 2HG2 VAL A 328     171.388 131.495  97.981  1.00 64.00           H  
ATOM   2665 3HG2 VAL A 328     170.468 129.980  97.824  1.00 64.00           H  
ATOM   2666  N   VAL A 329     168.658 133.273 101.307  1.00 64.00           N  
ATOM   2667  CA  VAL A 329     167.711 134.093 102.051  1.00 64.00           C  
ATOM   2668  C   VAL A 329     167.195 135.185 101.123  1.00 64.00           C  
ATOM   2669  O   VAL A 329     167.985 135.904 100.498  1.00 64.00           O  
ATOM   2670  CB  VAL A 329     168.363 134.700 103.303  1.00 64.00           C  
ATOM   2671  CG1 VAL A 329     167.371 135.570 104.061  1.00 64.00           C  
ATOM   2672  CG2 VAL A 329     168.909 133.607 104.186  1.00 64.00           C  
ATOM   2673  H   VAL A 329     169.636 133.524 101.312  1.00 64.00           H  
ATOM   2674  HA  VAL A 329     166.882 133.461 102.370  1.00 64.00           H  
ATOM   2675  HB  VAL A 329     169.177 135.357 102.996  1.00 64.00           H  
ATOM   2676 1HG1 VAL A 329     167.855 135.989 104.944  1.00 64.00           H  
ATOM   2677 2HG1 VAL A 329     167.030 136.379 103.416  1.00 64.00           H  
ATOM   2678 3HG1 VAL A 329     166.518 134.965 104.369  1.00 64.00           H  
ATOM   2679 1HG2 VAL A 329     169.369 134.049 105.070  1.00 64.00           H  
ATOM   2680 2HG2 VAL A 329     168.097 132.946 104.492  1.00 64.00           H  
ATOM   2681 3HG2 VAL A 329     169.656 133.034 103.637  1.00 64.00           H  
ATOM   2682  N   GLU A 330     165.874 135.311 101.027  1.00 64.00           N  
ATOM   2683  CA  GLU A 330     165.281 136.374 100.229  1.00 64.00           C  
ATOM   2684  C   GLU A 330     165.375 137.711 100.954  1.00 64.00           C  
ATOM   2685  O   GLU A 330     165.180 137.801 102.169  1.00 64.00           O  
ATOM   2686  CB  GLU A 330     163.819 136.052  99.912  1.00 64.00           C  
ATOM   2687  CG  GLU A 330     163.142 137.054  98.986  1.00 64.00           C  
ATOM   2688  CD  GLU A 330     161.731 136.669  98.640  1.00 64.00           C  
ATOM   2689  OE1 GLU A 330     161.290 135.637  99.087  1.00 64.00           O  
ATOM   2690  OE2 GLU A 330     161.092 137.407  97.927  1.00 64.00           O  
ATOM   2691  H   GLU A 330     165.269 134.664 101.512  1.00 64.00           H  
ATOM   2692  HA  GLU A 330     165.829 136.448  99.290  1.00 64.00           H  
ATOM   2693 1HB  GLU A 330     163.756 135.070  99.444  1.00 64.00           H  
ATOM   2694 2HB  GLU A 330     163.246 136.012 100.838  1.00 64.00           H  
ATOM   2695 1HG  GLU A 330     163.131 138.030  99.470  1.00 64.00           H  
ATOM   2696 2HG  GLU A 330     163.726 137.139  98.071  1.00 64.00           H  
ATOM   2697  N   GLY A 331     165.672 138.759 100.191  1.00 64.00           N  
ATOM   2698  CA  GLY A 331     165.725 140.099 100.732  1.00 64.00           C  
ATOM   2699  C   GLY A 331     167.071 140.536 101.265  1.00 64.00           C  
ATOM   2700  O   GLY A 331     167.118 141.430 102.121  1.00 64.00           O  
ATOM   2701  H   GLY A 331     165.865 138.616  99.210  1.00 64.00           H  
ATOM   2702 1HA  GLY A 331     165.432 140.814  99.963  1.00 64.00           H  
ATOM   2703 2HA  GLY A 331     165.007 140.191 101.547  1.00 64.00           H  
ATOM   2704  N   SER A 332     168.167 139.939 100.795  1.00 64.00           N  
ATOM   2705  CA  SER A 332     169.485 140.329 101.285  1.00 64.00           C  
ATOM   2706  C   SER A 332     169.939 141.649 100.672  1.00 64.00           C  
ATOM   2707  O   SER A 332     170.875 142.283 101.171  1.00 64.00           O  
ATOM   2708  CB  SER A 332     170.499 139.222 100.994  1.00 64.00           C  
ATOM   2709  OG  SER A 332     171.791 139.576 101.455  1.00 64.00           O  
ATOM   2710  H   SER A 332     168.097 139.212 100.097  1.00 64.00           H  
ATOM   2711  HA  SER A 332     169.423 140.477 102.365  1.00 64.00           H  
ATOM   2712 1HB  SER A 332     170.179 138.299 101.479  1.00 64.00           H  
ATOM   2713 2HB  SER A 332     170.534 139.033  99.922  1.00 64.00           H  
ATOM   2714  HG  SER A 332     172.279 138.753 101.535  1.00 64.00           H  
ATOM   2715  N   GLY A 333     169.294 142.079  99.589  1.00 64.00           N  
ATOM   2716  CA  GLY A 333     169.724 143.265  98.881  1.00 64.00           C  
ATOM   2717  C   GLY A 333     170.866 143.036  97.922  1.00 64.00           C  
ATOM   2718  O   GLY A 333     171.496 144.004  97.484  1.00 64.00           O  
ATOM   2719  H   GLY A 333     168.489 141.570  99.253  1.00 64.00           H  
ATOM   2720 1HA  GLY A 333     168.886 143.676  98.318  1.00 64.00           H  
ATOM   2721 2HA  GLY A 333     170.032 144.025  99.599  1.00 64.00           H  
ATOM   2722  N   ARG A 334     171.147 141.783  97.579  1.00 64.00           N  
ATOM   2723  CA  ARG A 334     172.306 141.436  96.771  1.00 64.00           C  
ATOM   2724  C   ARG A 334     171.884 140.613  95.565  1.00 64.00           C  
ATOM   2725  O   ARG A 334     170.697 140.545  95.234  1.00 64.00           O  
ATOM   2726  CB  ARG A 334     173.322 140.654  97.591  1.00 64.00           C  
ATOM   2727  CG  ARG A 334     173.928 141.419  98.757  1.00 64.00           C  
ATOM   2728  CD  ARG A 334     174.888 140.583  99.523  1.00 64.00           C  
ATOM   2729  NE  ARG A 334     176.069 140.258  98.739  1.00 64.00           N  
ATOM   2730  CZ  ARG A 334     177.026 139.391  99.123  1.00 64.00           C  
ATOM   2731  NH1 ARG A 334     176.928 138.772 100.278  1.00 64.00           N  
ATOM   2732  NH2 ARG A 334     178.064 139.162  98.337  1.00 64.00           N  
ATOM   2733  H   ARG A 334     170.529 141.049  97.894  1.00 64.00           H  
ATOM   2734  HA  ARG A 334     172.766 142.357  96.413  1.00 64.00           H  
ATOM   2735 1HB  ARG A 334     172.853 139.758  97.993  1.00 64.00           H  
ATOM   2736 2HB  ARG A 334     174.140 140.334  96.946  1.00 64.00           H  
ATOM   2737 1HG  ARG A 334     174.459 142.294  98.382  1.00 64.00           H  
ATOM   2738 2HG  ARG A 334     173.135 141.739  99.434  1.00 64.00           H  
ATOM   2739 1HD  ARG A 334     175.208 141.121 100.414  1.00 64.00           H  
ATOM   2740 2HD  ARG A 334     174.405 139.651  99.815  1.00 64.00           H  
ATOM   2741  HE  ARG A 334     176.179 140.714  97.844  1.00 64.00           H  
ATOM   2742 1HH1 ARG A 334     176.134 138.946 100.879  1.00 64.00           H  
ATOM   2743 2HH1 ARG A 334     177.645 138.122 100.566  1.00 64.00           H  
ATOM   2744 1HH2 ARG A 334     178.139 139.638  97.448  1.00 64.00           H  
ATOM   2745 2HH2 ARG A 334     178.781 138.513  98.624  1.00 64.00           H  
ATOM   2746  N   ILE A 335     172.866 139.998  94.900  1.00 64.00           N  
ATOM   2747  CA  ILE A 335     172.607 139.127  93.754  1.00 64.00           C  
ATOM   2748  C   ILE A 335     171.785 137.905  94.168  1.00 64.00           C  
ATOM   2749  O   ILE A 335     171.073 137.308  93.348  1.00 64.00           O  
ATOM   2750  CB  ILE A 335     173.947 138.744  93.091  1.00 64.00           C  
ATOM   2751  CG1 ILE A 335     173.748 138.051  91.747  1.00 64.00           C  
ATOM   2752  CG2 ILE A 335     174.806 137.884  94.003  1.00 64.00           C  
ATOM   2753  CD1 ILE A 335     175.018 137.954  90.963  1.00 64.00           C  
ATOM   2754  H   ILE A 335     173.819 140.142  95.203  1.00 64.00           H  
ATOM   2755  HA  ILE A 335     171.995 139.672  93.037  1.00 64.00           H  
ATOM   2756  HB  ILE A 335     174.505 139.648  92.851  1.00 64.00           H  
ATOM   2757 1HG1 ILE A 335     173.354 137.048  91.910  1.00 64.00           H  
ATOM   2758 2HG1 ILE A 335     173.011 138.600  91.161  1.00 64.00           H  
ATOM   2759 1HG2 ILE A 335     175.739 137.637  93.498  1.00 64.00           H  
ATOM   2760 2HG2 ILE A 335     175.024 138.431  94.920  1.00 64.00           H  
ATOM   2761 3HG2 ILE A 335     174.271 136.966  94.248  1.00 64.00           H  
ATOM   2762 1HD1 ILE A 335     174.823 137.453  90.015  1.00 64.00           H  
ATOM   2763 2HD1 ILE A 335     175.405 138.955  90.772  1.00 64.00           H  
ATOM   2764 3HD1 ILE A 335     175.752 137.383  91.530  1.00 64.00           H  
ATOM   2765  N   ALA A 336     171.845 137.534  95.454  1.00 64.00           N  
ATOM   2766  CA  ALA A 336     171.047 136.426  95.967  1.00 64.00           C  
ATOM   2767  C   ALA A 336     169.555 136.728  95.892  1.00 64.00           C  
ATOM   2768  O   ALA A 336     168.742 135.819  95.687  1.00 64.00           O  
ATOM   2769  CB  ALA A 336     171.461 136.113  97.403  1.00 64.00           C  
ATOM   2770  H   ALA A 336     172.457 138.033  96.085  1.00 64.00           H  
ATOM   2771  HA  ALA A 336     171.237 135.554  95.342  1.00 64.00           H  
ATOM   2772 1HB  ALA A 336     170.862 135.285  97.782  1.00 64.00           H  
ATOM   2773 2HB  ALA A 336     172.516 135.838  97.427  1.00 64.00           H  
ATOM   2774 3HB  ALA A 336     171.301 136.991  98.027  1.00 64.00           H  
ATOM   2775  N   ASP A 337     169.179 138.003  96.033  1.00 64.00           N  
ATOM   2776  CA  ASP A 337     167.787 138.394  95.833  1.00 64.00           C  
ATOM   2777  C   ASP A 337     167.371 138.186  94.381  1.00 64.00           C  
ATOM   2778  O   ASP A 337     166.233 137.791  94.102  1.00 64.00           O  
ATOM   2779  CB  ASP A 337     167.596 139.853  96.245  1.00 64.00           C  
ATOM   2780  CG  ASP A 337     166.135 140.240  96.407  1.00 64.00           C  
ATOM   2781  OD1 ASP A 337     165.246 139.375  96.271  1.00 64.00           O  
ATOM   2782  OD2 ASP A 337     165.874 141.431  96.669  1.00 64.00           O  
ATOM   2783  H   ASP A 337     169.858 138.709  96.281  1.00 64.00           H  
ATOM   2784  HA  ASP A 337     167.157 137.763  96.461  1.00 64.00           H  
ATOM   2785 1HB  ASP A 337     168.110 140.035  97.190  1.00 64.00           H  
ATOM   2786 2HB  ASP A 337     168.047 140.505  95.496  1.00 64.00           H  
ATOM   2787  N   VAL A 338     168.293 138.417  93.445  1.00 64.00           N  
ATOM   2788  CA  VAL A 338     167.992 138.198  92.034  1.00 64.00           C  
ATOM   2789  C   VAL A 338     167.852 136.711  91.741  1.00 64.00           C  
ATOM   2790  O   VAL A 338     167.015 136.301  90.927  1.00 64.00           O  
ATOM   2791  CB  VAL A 338     169.101 138.794  91.147  1.00 64.00           C  
ATOM   2792  CG1 VAL A 338     168.875 138.422  89.690  1.00 64.00           C  
ATOM   2793  CG2 VAL A 338     169.145 140.304  91.318  1.00 64.00           C  
ATOM   2794  H   VAL A 338     169.211 138.747  93.707  1.00 64.00           H  
ATOM   2795  HA  VAL A 338     167.030 138.659  91.810  1.00 64.00           H  
ATOM   2796  HB  VAL A 338     170.059 138.366  91.443  1.00 64.00           H  
ATOM   2797 1HG1 VAL A 338     169.668 138.851  89.077  1.00 64.00           H  
ATOM   2798 2HG1 VAL A 338     168.883 137.337  89.585  1.00 64.00           H  
ATOM   2799 3HG1 VAL A 338     167.912 138.812  89.360  1.00 64.00           H  
ATOM   2800 1HG2 VAL A 338     169.932 140.719  90.689  1.00 64.00           H  
ATOM   2801 2HG2 VAL A 338     168.185 140.732  91.028  1.00 64.00           H  
ATOM   2802 3HG2 VAL A 338     169.350 140.547  92.361  1.00 64.00           H  
ATOM   2803  N   ILE A 339     168.660 135.882  92.408  1.00 64.00           N  
ATOM   2804  CA  ILE A 339     168.535 134.434  92.238  1.00 64.00           C  
ATOM   2805  C   ILE A 339     167.232 133.942  92.859  1.00 64.00           C  
ATOM   2806  O   ILE A 339     166.592 133.014  92.347  1.00 64.00           O  
ATOM   2807  CB  ILE A 339     169.767 133.720  92.828  1.00 64.00           C  
ATOM   2808  CG1 ILE A 339     171.047 134.255  92.188  1.00 64.00           C  
ATOM   2809  CG2 ILE A 339     169.708 132.216  92.596  1.00 64.00           C  
ATOM   2810  CD1 ILE A 339     171.109 134.066  90.689  1.00 64.00           C  
ATOM   2811  H   ILE A 339     169.364 136.245  93.035  1.00 64.00           H  
ATOM   2812  HA  ILE A 339     168.480 134.214  91.173  1.00 64.00           H  
ATOM   2813  HB  ILE A 339     169.812 133.900  93.902  1.00 64.00           H  
ATOM   2814 1HG1 ILE A 339     171.143 135.319  92.401  1.00 64.00           H  
ATOM   2815 2HG1 ILE A 339     171.910 133.755  92.629  1.00 64.00           H  
ATOM   2816 1HG2 ILE A 339     170.593 131.747  93.025  1.00 64.00           H  
ATOM   2817 2HG2 ILE A 339     168.816 131.809  93.071  1.00 64.00           H  
ATOM   2818 3HG2 ILE A 339     169.673 132.014  91.526  1.00 64.00           H  
ATOM   2819 1HD1 ILE A 339     172.048 134.471  90.310  1.00 64.00           H  
ATOM   2820 2HD1 ILE A 339     171.051 133.003  90.454  1.00 64.00           H  
ATOM   2821 3HD1 ILE A 339     170.275 134.587  90.223  1.00 64.00           H  
ATOM   2822  N   ALA A 340     166.796 134.588  93.944  1.00 64.00           N  
ATOM   2823  CA  ALA A 340     165.531 134.220  94.573  1.00 64.00           C  
ATOM   2824  C   ALA A 340     164.340 134.618  93.710  1.00 64.00           C  
ATOM   2825  O   ALA A 340     163.352 133.879  93.623  1.00 64.00           O  
ATOM   2826  CB  ALA A 340     165.428 134.866  95.953  1.00 64.00           C  
ATOM   2827  H   ALA A 340     167.342 135.340  94.340  1.00 64.00           H  
ATOM   2828  HA  ALA A 340     165.511 133.136  94.685  1.00 64.00           H  
ATOM   2829 1HB  ALA A 340     164.481 134.587  96.416  1.00 64.00           H  
ATOM   2830 2HB  ALA A 340     166.253 134.523  96.578  1.00 64.00           H  
ATOM   2831 3HB  ALA A 340     165.476 135.949  95.852  1.00 64.00           H  
ATOM   2832  N   SER A 341     164.412 135.786  93.069  1.00 64.00           N  
ATOM   2833  CA  SER A 341     163.313 136.228  92.217  1.00 64.00           C  
ATOM   2834  C   SER A 341     163.259 135.429  90.921  1.00 64.00           C  
ATOM   2835  O   SER A 341     162.172 135.133  90.412  1.00 64.00           O  
ATOM   2836  CB  SER A 341     163.458 137.704  91.904  1.00 64.00           C  
ATOM   2837  OG  SER A 341     162.405 138.151  91.094  1.00 64.00           O  
ATOM   2838  H   SER A 341     165.226 136.375  93.167  1.00 64.00           H  
ATOM   2839  HA  SER A 341     162.374 136.056  92.746  1.00 64.00           H  
ATOM   2840 1HB  SER A 341     163.472 138.274  92.833  1.00 64.00           H  
ATOM   2841 2HB  SER A 341     164.407 137.878  91.400  1.00 64.00           H  
ATOM   2842  HG  SER A 341     162.567 139.086  90.942  1.00 64.00           H  
ATOM   2843  N   LEU A 342     164.423 135.067  90.373  1.00 64.00           N  
ATOM   2844  CA  LEU A 342     164.451 134.301  89.130  1.00 64.00           C  
ATOM   2845  C   LEU A 342     164.016 132.857  89.351  1.00 64.00           C  
ATOM   2846  O   LEU A 342     163.601 132.177  88.406  1.00 64.00           O  
ATOM   2847  CB  LEU A 342     165.861 134.327  88.526  1.00 64.00           C  
ATOM   2848  CG  LEU A 342     166.161 135.503  87.588  1.00 64.00           C  
ATOM   2849  CD1 LEU A 342     165.254 135.424  86.368  1.00 64.00           C  
ATOM   2850  CD2 LEU A 342     165.959 136.813  88.336  1.00 64.00           C  
ATOM   2851  H   LEU A 342     165.295 135.320  90.815  1.00 64.00           H  
ATOM   2852  HA  LEU A 342     163.746 134.750  88.432  1.00 64.00           H  
ATOM   2853 1HB  LEU A 342     166.586 134.357  89.338  1.00 64.00           H  
ATOM   2854 2HB  LEU A 342     166.014 133.406  87.963  1.00 64.00           H  
ATOM   2855  HG  LEU A 342     167.193 135.438  87.242  1.00 64.00           H  
ATOM   2856 1HD1 LEU A 342     165.467 136.260  85.701  1.00 64.00           H  
ATOM   2857 2HD1 LEU A 342     165.433 134.486  85.841  1.00 64.00           H  
ATOM   2858 3HD1 LEU A 342     164.213 135.470  86.685  1.00 64.00           H  
ATOM   2859 1HD2 LEU A 342     166.173 137.649  87.669  1.00 64.00           H  
ATOM   2860 2HD2 LEU A 342     164.927 136.879  88.681  1.00 64.00           H  
ATOM   2861 3HD2 LEU A 342     166.632 136.850  89.192  1.00 64.00           H  
ATOM   2862  N   VAL A 343     164.113 132.370  90.584  1.00 64.00           N  
ATOM   2863  CA  VAL A 343     163.732 130.997  90.900  1.00 64.00           C  
ATOM   2864  C   VAL A 343     162.218 130.834  90.877  1.00 64.00           C  
ATOM   2865  O   VAL A 343     161.704 129.802  90.446  1.00 64.00           O  
ATOM   2866  CB  VAL A 343     164.269 130.595  92.286  1.00 64.00           C  
ATOM   2867  CG1 VAL A 343     163.796 129.197  92.656  1.00 64.00           C  
ATOM   2868  CG2 VAL A 343     165.788 130.671  92.295  1.00 64.00           C  
ATOM   2869  H   VAL A 343     164.459 132.966  91.323  1.00 64.00           H  
ATOM   2870  HA  VAL A 343     164.142 130.339  90.132  1.00 64.00           H  
ATOM   2871  HB  VAL A 343     163.866 131.279  93.034  1.00 64.00           H  
ATOM   2872 1HG1 VAL A 343     164.185 128.930  93.639  1.00 64.00           H  
ATOM   2873 2HG1 VAL A 343     162.707 129.175  92.678  1.00 64.00           H  
ATOM   2874 3HG1 VAL A 343     164.159 128.483  91.917  1.00 64.00           H  
ATOM   2875 1HG2 VAL A 343     166.161 130.387  93.279  1.00 64.00           H  
ATOM   2876 2HG2 VAL A 343     166.191 129.992  91.544  1.00 64.00           H  
ATOM   2877 3HG2 VAL A 343     166.103 131.690  92.069  1.00 64.00           H  
ATOM   2878  N   SER A 351     168.815 134.630  80.674  1.00 64.00           N  
ATOM   2879  CA  SER A 351     168.475 134.486  79.264  1.00 64.00           C  
ATOM   2880  C   SER A 351     167.796 135.746  78.745  1.00 64.00           C  
ATOM   2881  O   SER A 351     166.748 135.671  78.099  1.00 64.00           O  
ATOM   2882  CB  SER A 351     167.568 133.288  79.062  1.00 64.00           C  
ATOM   2883  OG  SER A 351     167.456 132.968  77.702  1.00 64.00           O  
ATOM   2884  H   SER A 351     169.680 135.085  80.928  1.00 64.00           H  
ATOM   2885  HA  SER A 351     169.396 134.338  78.700  1.00 64.00           H  
ATOM   2886 1HB  SER A 351     167.967 132.433  79.607  1.00 64.00           H  
ATOM   2887 2HB  SER A 351     166.582 133.505  79.469  1.00 64.00           H  
ATOM   2888  HG  SER A 351     166.872 132.207  77.657  1.00 64.00           H  
ATOM   2889  N   SER A 352     168.378 136.896  79.115  1.00 64.00           N  
ATOM   2890  CA  SER A 352     168.048 138.272  78.715  1.00 64.00           C  
ATOM   2891  C   SER A 352     166.738 138.783  79.319  1.00 64.00           C  
ATOM   2892  O   SER A 352     166.430 139.973  79.213  1.00 64.00           O  
ATOM   2893  CB  SER A 352     168.018 138.436  77.187  1.00 64.00           C  
ATOM   2894  OG  SER A 352     166.907 137.779  76.603  1.00 64.00           O  
ATOM   2895  H   SER A 352     169.142 136.740  79.757  1.00 64.00           H  
ATOM   2896  HA  SER A 352     168.815 138.940  79.110  1.00 64.00           H  
ATOM   2897 1HB  SER A 352     167.978 139.495  76.936  1.00 64.00           H  
ATOM   2898 2HB  SER A 352     168.935 138.033  76.760  1.00 64.00           H  
ATOM   2899  HG  SER A 352     166.998 136.851  76.832  1.00 64.00           H  
ATOM   2900  N   CYS A 353     165.966 137.904  79.960  1.00 64.00           N  
ATOM   2901  CA  CYS A 353     164.992 138.356  80.943  1.00 64.00           C  
ATOM   2902  C   CYS A 353     165.609 138.315  82.329  1.00 64.00           C  
ATOM   2903  O   CYS A 353     165.256 139.112  83.207  1.00 64.00           O  
ATOM   2904  CB  CYS A 353     163.734 137.493  80.881  1.00 64.00           C  
ATOM   2905  SG  CYS A 353     162.807 137.644  79.341  1.00 64.00           S  
ATOM   2906  H   CYS A 353     166.050 136.916  79.770  1.00 64.00           H  
ATOM   2907  HA  CYS A 353     164.720 139.386  80.713  1.00 64.00           H  
ATOM   2908 1HB  CYS A 353     164.005 136.445  81.009  1.00 64.00           H  
ATOM   2909 2HB  CYS A 353     163.068 137.761  81.702  1.00 64.00           H  
ATOM   2910  HG  CYS A 353     163.790 137.233  78.547  1.00 64.00           H  
ATOM   2911  N   VAL A 354     166.544 137.385  82.531  1.00 64.00           N  
ATOM   2912  CA  VAL A 354     167.370 137.372  83.732  1.00 64.00           C  
ATOM   2913  C   VAL A 354     168.242 138.620  83.781  1.00 64.00           C  
ATOM   2914  O   VAL A 354     168.378 139.260  84.830  1.00 64.00           O  
ATOM   2915  CB  VAL A 354     168.212 136.082  83.770  1.00 64.00           C  
ATOM   2916  CG1 VAL A 354     169.133 136.067  84.977  1.00 64.00           C  
ATOM   2917  CG2 VAL A 354     167.310 134.856  83.764  1.00 64.00           C  
ATOM   2918  H   VAL A 354     166.682 136.670  81.831  1.00 64.00           H  
ATOM   2919  HA  VAL A 354     166.714 137.394  84.604  1.00 64.00           H  
ATOM   2920  HB  VAL A 354     168.859 136.055  82.894  1.00 64.00           H  
ATOM   2921 1HG1 VAL A 354     169.716 135.145  84.979  1.00 64.00           H  
ATOM   2922 2HG1 VAL A 354     169.807 136.922  84.931  1.00 64.00           H  
ATOM   2923 3HG1 VAL A 354     168.539 136.121  85.889  1.00 64.00           H  
ATOM   2924 1HG2 VAL A 354     167.921 133.954  83.791  1.00 64.00           H  
ATOM   2925 2HG2 VAL A 354     166.659 134.879  84.639  1.00 64.00           H  
ATOM   2926 3HG2 VAL A 354     166.702 134.856  82.859  1.00 64.00           H  
ATOM   2927  N   LYS A 355     168.826 138.996  82.638  1.00 64.00           N  
ATOM   2928  CA  LYS A 355     169.645 140.203  82.574  1.00 64.00           C  
ATOM   2929  C   LYS A 355     168.799 141.458  82.750  1.00 64.00           C  
ATOM   2930  O   LYS A 355     169.285 142.475  83.257  1.00 64.00           O  
ATOM   2931  CB  LYS A 355     170.405 140.264  81.248  1.00 64.00           C  
ATOM   2932  CG  LYS A 355     171.451 141.368  81.173  1.00 64.00           C  
ATOM   2933  CD  LYS A 355     170.849 142.666  80.655  1.00 64.00           C  
ATOM   2934  CE  LYS A 355     171.915 143.737  80.472  1.00 64.00           C  
ATOM   2935  NZ  LYS A 355     171.332 145.031  80.024  1.00 64.00           N  
ATOM   2936  H   LYS A 355     168.702 138.441  81.804  1.00 64.00           H  
ATOM   2937  HA  LYS A 355     170.366 140.175  83.392  1.00 64.00           H  
ATOM   2938 1HB  LYS A 355     170.908 139.313  81.073  1.00 64.00           H  
ATOM   2939 2HB  LYS A 355     169.699 140.416  80.431  1.00 64.00           H  
ATOM   2940 1HG  LYS A 355     171.868 141.542  82.166  1.00 64.00           H  
ATOM   2941 2HG  LYS A 355     172.257 141.060  80.509  1.00 64.00           H  
ATOM   2942 1HD  LYS A 355     170.361 142.483  79.697  1.00 64.00           H  
ATOM   2943 2HD  LYS A 355     170.102 143.028  81.360  1.00 64.00           H  
ATOM   2944 1HE  LYS A 355     172.437 143.894  81.414  1.00 64.00           H  
ATOM   2945 2HE  LYS A 355     172.641 143.404  79.730  1.00 64.00           H  
ATOM   2946 1HZ  LYS A 355     172.069 145.712  79.914  1.00 64.00           H  
ATOM   2947 2HZ  LYS A 355     170.860 144.900  79.140  1.00 64.00           H  
ATOM   2948 3HZ  LYS A 355     170.670 145.359  80.713  1.00 64.00           H  
ATOM   2949  N   GLU A 356     167.534 141.407  82.330  1.00 64.00           N  
ATOM   2950  CA  GLU A 356     166.620 142.507  82.615  1.00 64.00           C  
ATOM   2951  C   GLU A 356     166.261 142.546  84.095  1.00 64.00           C  
ATOM   2952  O   GLU A 356     166.037 143.622  84.661  1.00 64.00           O  
ATOM   2953  CB  GLU A 356     165.348 142.378  81.774  1.00 64.00           C  
ATOM   2954  CG  GLU A 356     164.373 143.537  81.928  1.00 64.00           C  
ATOM   2955  CD  GLU A 356     164.942 144.847  81.459  1.00 64.00           C  
ATOM   2956  OE1 GLU A 356     165.878 144.828  80.696  1.00 64.00           O  
ATOM   2957  OE2 GLU A 356     164.439 145.869  81.864  1.00 64.00           O  
ATOM   2958  H   GLU A 356     167.196 140.608  81.812  1.00 64.00           H  
ATOM   2959  HA  GLU A 356     167.119 143.444  82.368  1.00 64.00           H  
ATOM   2960 1HB  GLU A 356     165.616 142.304  80.719  1.00 64.00           H  
ATOM   2961 2HB  GLU A 356     164.824 141.462  82.044  1.00 64.00           H  
ATOM   2962 1HG  GLU A 356     163.473 143.319  81.354  1.00 64.00           H  
ATOM   2963 2HG  GLU A 356     164.090 143.623  82.976  1.00 64.00           H  
ATOM   2964  N   SER A 357     166.205 141.378  84.739  1.00 64.00           N  
ATOM   2965  CA  SER A 357     165.881 141.326  86.160  1.00 64.00           C  
ATOM   2966  C   SER A 357     167.071 141.741  87.017  1.00 64.00           C  
ATOM   2967  O   SER A 357     166.901 142.102  88.188  1.00 64.00           O  
ATOM   2968  CB  SER A 357     165.413 139.922  86.530  1.00 64.00           C  
ATOM   2969  OG  SER A 357     165.126 139.836  87.912  1.00 64.00           O  
ATOM   2970  H   SER A 357     166.388 140.517  84.245  1.00 64.00           H  
ATOM   2971  HA  SER A 357     165.074 142.033  86.358  1.00 64.00           H  
ATOM   2972 1HB  SER A 357     164.523 139.671  85.953  1.00 64.00           H  
ATOM   2973 2HB  SER A 357     166.186 139.200  86.270  1.00 64.00           H  
ATOM   2974  HG  SER A 357     164.841 138.932  88.068  1.00 64.00           H  
ATOM   2975  N   LEU A 358     168.283 141.652  86.460  1.00 64.00           N  
ATOM   2976  CA  LEU A 358     169.497 142.053  87.172  1.00 64.00           C  
ATOM   2977  C   LEU A 358     169.476 143.532  87.543  1.00 64.00           C  
ATOM   2978  O   LEU A 358     169.933 143.921  88.624  1.00 64.00           O  
ATOM   2979  CB  LEU A 358     170.739 141.749  86.326  1.00 64.00           C  
ATOM   2980  CG  LEU A 358     171.202 140.307  86.110  1.00 64.00           C  
ATOM   2981  CD1 LEU A 358     172.376 140.258  85.146  1.00 64.00           C  
ATOM   2982  CD2 LEU A 358     171.572 139.663  87.431  1.00 64.00           C  
ATOM   2983  H   LEU A 358     168.360 141.296  85.518  1.00 64.00           H  
ATOM   2984  HA  LEU A 358     169.558 141.483  88.099  1.00 64.00           H  
ATOM   2985 1HB  LEU A 358     170.584 142.149  85.326  1.00 64.00           H  
ATOM   2986 2HB  LEU A 358     171.595 142.257  86.770  1.00 64.00           H  
ATOM   2987  HG  LEU A 358     170.398 139.732  85.650  1.00 64.00           H  
ATOM   2988 1HD1 LEU A 358     172.689 139.223  85.007  1.00 64.00           H  
ATOM   2989 2HD1 LEU A 358     172.076 140.678  84.186  1.00 64.00           H  
ATOM   2990 3HD1 LEU A 358     173.205 140.836  85.553  1.00 64.00           H  
ATOM   2991 1HD2 LEU A 358     171.898 138.637  87.258  1.00 64.00           H  
ATOM   2992 2HD2 LEU A 358     172.380 140.227  87.897  1.00 64.00           H  
ATOM   2993 3HD2 LEU A 358     170.704 139.661  88.091  1.00 64.00           H  
ATOM   2994  N   LEU A 359     168.966 144.371  86.641  1.00 64.00           N  
ATOM   2995  CA  LEU A 359     168.921 145.817  86.837  1.00 64.00           C  
ATOM   2996  C   LEU A 359     168.011 146.214  87.992  1.00 64.00           C  
ATOM   2997  O   LEU A 359     168.255 147.225  88.660  1.00 64.00           O  
ATOM   2998  CB  LEU A 359     168.444 146.505  85.552  1.00 64.00           C  
ATOM   2999  CG  LEU A 359     168.444 148.039  85.579  1.00 64.00           C  
ATOM   3000  CD1 LEU A 359     168.611 148.572  84.163  1.00 64.00           C  
ATOM   3001  CD2 LEU A 359     167.148 148.536  86.201  1.00 64.00           C  
ATOM   3002  H   LEU A 359     168.597 143.978  85.787  1.00 64.00           H  
ATOM   3003  HA  LEU A 359     169.923 146.163  87.087  1.00 64.00           H  
ATOM   3004 1HB  LEU A 359     169.084 146.188  84.730  1.00 64.00           H  
ATOM   3005 2HB  LEU A 359     167.426 146.177  85.340  1.00 64.00           H  
ATOM   3006  HG  LEU A 359     169.289 148.392  86.170  1.00 64.00           H  
ATOM   3007 1HD1 LEU A 359     168.611 149.662  84.182  1.00 64.00           H  
ATOM   3008 2HD1 LEU A 359     169.555 148.217  83.749  1.00 64.00           H  
ATOM   3009 3HD1 LEU A 359     167.787 148.220  83.542  1.00 64.00           H  
ATOM   3010 1HD2 LEU A 359     167.148 149.626  86.221  1.00 64.00           H  
ATOM   3011 2HD2 LEU A 359     166.302 148.184  85.611  1.00 64.00           H  
ATOM   3012 3HD2 LEU A 359     167.063 148.154  87.219  1.00 64.00           H  
ATOM   3013  N   ARG A 360     166.954 145.431  88.225  1.00 64.00           N  
ATOM   3014  CA  ARG A 360     166.057 145.706  89.342  1.00 64.00           C  
ATOM   3015  C   ARG A 360     166.738 145.436  90.678  1.00 64.00           C  
ATOM   3016  O   ARG A 360     166.452 146.107  91.677  1.00 64.00           O  
ATOM   3017  CB  ARG A 360     164.798 144.858  89.239  1.00 64.00           C  
ATOM   3018  CG  ARG A 360     163.860 145.241  88.105  1.00 64.00           C  
ATOM   3019  CD  ARG A 360     162.681 144.341  88.039  1.00 64.00           C  
ATOM   3020  NE  ARG A 360     161.781 144.703  86.956  1.00 64.00           N  
ATOM   3021  CZ  ARG A 360     160.699 143.989  86.589  1.00 64.00           C  
ATOM   3022  NH1 ARG A 360     160.396 142.880  87.226  1.00 64.00           N  
ATOM   3023  NH2 ARG A 360     159.942 144.405  85.588  1.00 64.00           N  
ATOM   3024  H   ARG A 360     166.767 144.639  87.628  1.00 64.00           H  
ATOM   3025  HA  ARG A 360     165.788 146.762  89.318  1.00 64.00           H  
ATOM   3026 1HB  ARG A 360     165.074 143.813  89.099  1.00 64.00           H  
ATOM   3027 2HB  ARG A 360     164.235 144.926  90.170  1.00 64.00           H  
ATOM   3028 1HG  ARG A 360     163.505 146.261  88.256  1.00 64.00           H  
ATOM   3029 2HG  ARG A 360     164.393 145.179  87.155  1.00 64.00           H  
ATOM   3030 1HD  ARG A 360     163.014 143.316  87.877  1.00 64.00           H  
ATOM   3031 2HD  ARG A 360     162.127 144.397  88.976  1.00 64.00           H  
ATOM   3032  HE  ARG A 360     161.981 145.551  86.443  1.00 64.00           H  
ATOM   3033 1HH1 ARG A 360     160.975 142.563  87.991  1.00 64.00           H  
ATOM   3034 2HH1 ARG A 360     159.586 142.345  86.950  1.00 64.00           H  
ATOM   3035 1HH2 ARG A 360     160.175 145.258  85.099  1.00 64.00           H  
ATOM   3036 2HH2 ARG A 360     159.132 143.870  85.313  1.00 64.00           H  
ATOM   3037  N   PHE A 361     167.645 144.458  90.715  1.00 64.00           N  
ATOM   3038  CA  PHE A 361     168.308 144.114  91.968  1.00 64.00           C  
ATOM   3039  C   PHE A 361     169.423 145.099  92.299  1.00 64.00           C  
ATOM   3040  O   PHE A 361     169.386 145.763  93.343  1.00 64.00           O  
ATOM   3041  CB  PHE A 361     168.880 142.697  91.896  1.00 64.00           C  
ATOM   3042  CG  PHE A 361     167.835 141.618  91.947  1.00 64.00           C  
ATOM   3043  CD1 PHE A 361     167.345 141.053  90.780  1.00 64.00           C  
ATOM   3044  CD2 PHE A 361     167.340 141.168  93.162  1.00 64.00           C  
ATOM   3045  CE1 PHE A 361     166.384 140.060  90.825  1.00 64.00           C  
ATOM   3046  CE2 PHE A 361     166.381 140.176  93.210  1.00 64.00           C  
ATOM   3047  CZ  PHE A 361     165.902 139.622  92.040  1.00 64.00           C  
ATOM   3048  H   PHE A 361     167.881 143.946  89.877  1.00 64.00           H  
ATOM   3049  HA  PHE A 361     167.575 144.169  92.775  1.00 64.00           H  
ATOM   3050 1HB  PHE A 361     169.445 142.579  90.973  1.00 64.00           H  
ATOM   3051 2HB  PHE A 361     169.570 142.541  92.724  1.00 64.00           H  
ATOM   3052  HD1 PHE A 361     167.727 141.399  89.819  1.00 64.00           H  
ATOM   3053  HD2 PHE A 361     167.719 141.606  94.086  1.00 64.00           H  
ATOM   3054  HE1 PHE A 361     166.007 139.625  89.900  1.00 64.00           H  
ATOM   3055  HE2 PHE A 361     166.001 139.831  94.172  1.00 64.00           H  
ATOM   3056  HZ  PHE A 361     165.144 138.841  92.077  1.00 64.00           H  
ATOM   3057  N   LEU A 362     170.422 145.213  91.423  1.00 64.00           N  
ATOM   3058  CA  LEU A 362     171.566 146.079  91.686  1.00 64.00           C  
ATOM   3059  C   LEU A 362     172.102 146.671  90.387  1.00 64.00           C  
ATOM   3060  O   LEU A 362     172.783 145.979  89.620  1.00 64.00           O  
ATOM   3061  CB  LEU A 362     172.676 145.296  92.399  1.00 64.00           C  
ATOM   3062  CG  LEU A 362     173.932 146.099  92.759  1.00 64.00           C  
ATOM   3063  CD1 LEU A 362     173.564 147.206  93.737  1.00 64.00           C  
ATOM   3064  CD2 LEU A 362     174.977 145.168  93.354  1.00 64.00           C  
ATOM   3065  H   LEU A 362     170.389 144.690  90.560  1.00 64.00           H  
ATOM   3066  HA  LEU A 362     171.239 146.900  92.324  1.00 64.00           H  
ATOM   3067 1HB  LEU A 362     172.271 144.883  93.322  1.00 64.00           H  
ATOM   3068 2HB  LEU A 362     172.983 144.468  91.759  1.00 64.00           H  
ATOM   3069  HG  LEU A 362     174.333 146.569  91.860  1.00 64.00           H  
ATOM   3070 1HD1 LEU A 362     174.456 147.778  93.993  1.00 64.00           H  
ATOM   3071 2HD1 LEU A 362     172.829 147.868  93.278  1.00 64.00           H  
ATOM   3072 3HD1 LEU A 362     173.143 146.768  94.641  1.00 64.00           H  
ATOM   3073 1HD2 LEU A 362     175.870 145.739  93.609  1.00 64.00           H  
ATOM   3074 2HD2 LEU A 362     174.577 144.700  94.254  1.00 64.00           H  
ATOM   3075 3HD2 LEU A 362     175.234 144.398  92.627  1.00 64.00           H  
ATOM   3076  N   PRO A 363     171.819 147.944  90.107  1.00 64.00           N  
ATOM   3077  CA  PRO A 363     172.315 148.557  88.869  1.00 64.00           C  
ATOM   3078  C   PRO A 363     173.767 149.001  88.969  1.00 64.00           C  
ATOM   3079  O   PRO A 363     174.406 149.275  87.949  1.00 64.00           O  
ATOM   3080  CB  PRO A 363     171.377 149.753  88.676  1.00 64.00           C  
ATOM   3081  CG  PRO A 363     170.970 150.119  90.059  1.00 64.00           C  
ATOM   3082  CD  PRO A 363     170.891 148.831  90.831  1.00 64.00           C  
ATOM   3083  HA  PRO A 363     172.211 147.838  88.043  1.00 64.00           H  
ATOM   3084 1HB  PRO A 363     171.905 150.565  88.156  1.00 64.00           H  
ATOM   3085 2HB  PRO A 363     170.526 149.465  88.042  1.00 64.00           H  
ATOM   3086 1HG  PRO A 363     171.702 150.812  90.500  1.00 64.00           H  
ATOM   3087 2HG  PRO A 363     170.003 150.644  90.045  1.00 64.00           H  
ATOM   3088 1HD  PRO A 363     171.220 149.003  91.867  1.00 64.00           H  
ATOM   3089 2HD  PRO A 363     169.858 148.453  90.810  1.00 64.00           H  
ATOM   3090  N   ARG A 364     174.292 149.087  90.194  1.00 64.00           N  
ATOM   3091  CA  ARG A 364     175.654 149.579  90.383  1.00 64.00           C  
ATOM   3092  C   ARG A 364     176.684 148.552  89.933  1.00 64.00           C  
ATOM   3093  O   ARG A 364     177.734 148.912  89.389  1.00 64.00           O  
ATOM   3094  CB  ARG A 364     175.899 149.928  91.844  1.00 64.00           C  
ATOM   3095  CG  ARG A 364     175.191 151.183  92.329  1.00 64.00           C  
ATOM   3096  CD  ARG A 364     175.596 151.543  93.712  1.00 64.00           C  
ATOM   3097  NE  ARG A 364     175.031 150.634  94.696  1.00 64.00           N  
ATOM   3098  CZ  ARG A 364     175.729 149.688  95.354  1.00 64.00           C  
ATOM   3099  NH1 ARG A 364     177.014 149.539  95.122  1.00 64.00           N  
ATOM   3100  NH2 ARG A 364     175.121 148.909  96.232  1.00 64.00           N  
ATOM   3101  H   ARG A 364     173.752 148.812  91.002  1.00 64.00           H  
ATOM   3102  HA  ARG A 364     175.789 150.469  89.768  1.00 64.00           H  
ATOM   3103 1HB  ARG A 364     175.573 149.102  92.475  1.00 64.00           H  
ATOM   3104 2HB  ARG A 364     176.967 150.066  92.011  1.00 64.00           H  
ATOM   3105 1HG  ARG A 364     175.439 152.017  91.672  1.00 64.00           H  
ATOM   3106 2HG  ARG A 364     174.113 151.021  92.319  1.00 64.00           H  
ATOM   3107 1HD  ARG A 364     176.682 151.502  93.795  1.00 64.00           H  
ATOM   3108 2HD  ARG A 364     175.252 152.550  93.942  1.00 64.00           H  
ATOM   3109  HE  ARG A 364     174.044 150.718  94.901  1.00 64.00           H  
ATOM   3110 1HH1 ARG A 364     177.479 150.134  94.451  1.00 64.00           H  
ATOM   3111 2HH1 ARG A 364     177.538 148.830  95.615  1.00 64.00           H  
ATOM   3112 1HH2 ARG A 364     174.133 149.023  96.410  1.00 64.00           H  
ATOM   3113 2HH2 ARG A 364     175.644 148.200  96.725  1.00 64.00           H  
ATOM   3114  N   THR A 365     176.400 147.267  90.151  1.00 64.00           N  
ATOM   3115  CA  THR A 365     177.360 146.228  89.794  1.00 64.00           C  
ATOM   3116  C   THR A 365     177.387 145.986  88.290  1.00 64.00           C  
ATOM   3117  O   THR A 365     178.446 145.703  87.718  1.00 64.00           O  
ATOM   3118  CB  THR A 365     177.043 144.909  90.523  1.00 64.00           C  
ATOM   3119  OG1 THR A 365     178.121 143.983  90.331  1.00 64.00           O  
ATOM   3120  CG2 THR A 365     175.756 144.300  89.988  1.00 64.00           C  
ATOM   3121  H   THR A 365     175.518 147.001  90.566  1.00 64.00           H  
ATOM   3122  HA  THR A 365     178.355 146.560  90.091  1.00 64.00           H  
ATOM   3123  HB  THR A 365     176.932 145.100  91.590  1.00 64.00           H  
ATOM   3124  HG1 THR A 365     178.835 144.194  90.938  1.00 64.00           H  
ATOM   3125 1HG2 THR A 365     175.547 143.369  90.515  1.00 64.00           H  
ATOM   3126 2HG2 THR A 365     174.932 144.997  90.143  1.00 64.00           H  
ATOM   3127 3HG2 THR A 365     175.864 144.098  88.923  1.00 64.00           H  
ATOM   3128  N   ILE A 366     176.232 146.094  87.631  1.00 64.00           N  
ATOM   3129  CA  ILE A 366     176.173 145.844  86.193  1.00 64.00           C  
ATOM   3130  C   ILE A 366     176.667 147.057  85.415  1.00 64.00           C  
ATOM   3131  O   ILE A 366     176.882 146.984  84.198  1.00 64.00           O  
ATOM   3132  CB  ILE A 366     174.746 145.449  85.774  1.00 64.00           C  
ATOM   3133  CG1 ILE A 366     173.782 146.615  85.988  1.00 64.00           C  
ATOM   3134  CG2 ILE A 366     174.281 144.241  86.565  1.00 64.00           C  
ATOM   3135  CD1 ILE A 366     172.413 146.392  85.384  1.00 64.00           C  
ATOM   3136  H   ILE A 366     175.387 146.350  88.121  1.00 64.00           H  
ATOM   3137  HA  ILE A 366     176.846 145.020  85.958  1.00 64.00           H  
ATOM   3138  HB  ILE A 366     174.733 145.205  84.713  1.00 64.00           H  
ATOM   3139 1HG1 ILE A 366     173.660 146.795  87.056  1.00 64.00           H  
ATOM   3140 2HG1 ILE A 366     174.204 147.521  85.552  1.00 64.00           H  
ATOM   3141 1HG2 ILE A 366     173.270 143.973  86.259  1.00 64.00           H  
ATOM   3142 2HG2 ILE A 366     174.951 143.403  86.377  1.00 64.00           H  
ATOM   3143 3HG2 ILE A 366     174.287 144.478  87.629  1.00 64.00           H  
ATOM   3144 1HD1 ILE A 366     171.784 147.262  85.576  1.00 64.00           H  
ATOM   3145 2HD1 ILE A 366     172.510 146.244  84.308  1.00 64.00           H  
ATOM   3146 3HD1 ILE A 366     171.957 145.510  85.832  1.00 64.00           H  
ATOM   3147  N   SER A 367     176.841 148.192  86.097  1.00 64.00           N  
ATOM   3148  CA  SER A 367     177.247 149.420  85.420  1.00 64.00           C  
ATOM   3149  C   SER A 367     178.704 149.360  84.975  1.00 64.00           C  
ATOM   3150  O   SER A 367     179.002 149.487  83.782  1.00 64.00           O  
ATOM   3151  CB  SER A 367     177.018 150.620  86.339  1.00 64.00           C  
ATOM   3152  OG  SER A 367     177.861 150.556  87.476  1.00 64.00           O  
ATOM   3153  H   SER A 367     176.691 148.207  87.096  1.00 64.00           H  
ATOM   3154  HA  SER A 367     176.637 149.539  84.524  1.00 64.00           H  
ATOM   3155 1HB  SER A 367     177.212 151.541  85.790  1.00 64.00           H  
ATOM   3156 2HB  SER A 367     175.976 150.642  86.656  1.00 64.00           H  
ATOM   3157  HG  SER A 367     177.441 149.941  88.083  1.00 64.00           H  
ATOM   3158  N   ARG A 368     179.624 149.147  85.918  1.00 64.00           N  
ATOM   3159  CA  ARG A 368     181.043 149.137  85.574  1.00 64.00           C  
ATOM   3160  C   ARG A 368     181.446 147.830  84.903  1.00 64.00           C  
ATOM   3161  O   ARG A 368     182.545 147.724  84.348  1.00 64.00           O  
ATOM   3162  CB  ARG A 368     181.895 149.346  86.818  1.00 64.00           C  
ATOM   3163  CG  ARG A 368     181.754 150.713  87.467  1.00 64.00           C  
ATOM   3164  CD  ARG A 368     182.527 150.803  88.732  1.00 64.00           C  
ATOM   3165  NE  ARG A 368     181.989 149.926  89.760  1.00 64.00           N  
ATOM   3166  CZ  ARG A 368     182.573 149.696  90.952  1.00 64.00           C  
ATOM   3167  NH1 ARG A 368     183.710 150.285  91.252  1.00 64.00           N  
ATOM   3168  NH2 ARG A 368     182.003 148.879  91.821  1.00 64.00           N  
ATOM   3169  H   ARG A 368     179.349 148.991  86.878  1.00 64.00           H  
ATOM   3170  HA  ARG A 368     181.232 149.941  84.862  1.00 64.00           H  
ATOM   3171 1HB  ARG A 368     181.637 148.598  87.565  1.00 64.00           H  
ATOM   3172 2HB  ARG A 368     182.947 149.207  86.565  1.00 64.00           H  
ATOM   3173 1HG  ARG A 368     182.123 151.480  86.785  1.00 64.00           H  
ATOM   3174 2HG  ARG A 368     180.704 150.903  87.693  1.00 64.00           H  
ATOM   3175 1HD  ARG A 368     183.562 150.516  88.547  1.00 64.00           H  
ATOM   3176 2HD  ARG A 368     182.495 151.825  89.106  1.00 64.00           H  
ATOM   3177  HE  ARG A 368     181.115 149.455  89.566  1.00 64.00           H  
ATOM   3178 1HH1 ARG A 368     184.146 150.909  90.588  1.00 64.00           H  
ATOM   3179 2HH1 ARG A 368     184.147 150.112  92.145  1.00 64.00           H  
ATOM   3180 1HH2 ARG A 368     181.128 148.427  91.590  1.00 64.00           H  
ATOM   3181 2HH2 ARG A 368     182.440 148.707  92.714  1.00 64.00           H  
ATOM   3182  N   LEU A 369     180.579 146.819  84.963  1.00 64.00           N  
ATOM   3183  CA  LEU A 369     180.877 145.528  84.359  1.00 64.00           C  
ATOM   3184  C   LEU A 369     180.881 145.629  82.839  1.00 64.00           C  
ATOM   3185  O   LEU A 369     180.255 146.518  82.256  1.00 64.00           O  
ATOM   3186  CB  LEU A 369     179.850 144.481  84.809  1.00 64.00           C  
ATOM   3187  CG  LEU A 369     180.106 143.048  84.325  1.00 64.00           C  
ATOM   3188  CD1 LEU A 369     181.384 142.517  84.962  1.00 64.00           C  
ATOM   3189  CD2 LEU A 369     178.914 142.171  84.680  1.00 64.00           C  
ATOM   3190  H   LEU A 369     179.696 146.948  85.437  1.00 64.00           H  
ATOM   3191  HA  LEU A 369     181.868 145.214  84.685  1.00 64.00           H  
ATOM   3192 1HB  LEU A 369     179.825 144.464  85.897  1.00 64.00           H  
ATOM   3193 2HB  LEU A 369     178.867 144.781  84.448  1.00 64.00           H  
ATOM   3194  HG  LEU A 369     180.248 143.048  83.244  1.00 64.00           H  
ATOM   3195 1HD1 LEU A 369     181.566 141.499  84.618  1.00 64.00           H  
ATOM   3196 2HD1 LEU A 369     182.223 143.151  84.676  1.00 64.00           H  
ATOM   3197 3HD1 LEU A 369     181.278 142.520  86.046  1.00 64.00           H  
ATOM   3198 1HD2 LEU A 369     179.096 141.153  84.335  1.00 64.00           H  
ATOM   3199 2HD2 LEU A 369     178.773 142.169  85.761  1.00 64.00           H  
ATOM   3200 3HD2 LEU A 369     178.019 142.563  84.197  1.00 64.00           H  
ATOM   3201  N   SER A 370     181.603 144.714  82.200  1.00 64.00           N  
ATOM   3202  CA  SER A 370     181.705 144.682  80.751  1.00 64.00           C  
ATOM   3203  C   SER A 370     180.594 143.802  80.176  1.00 64.00           C  
ATOM   3204  O   SER A 370     179.767 143.245  80.904  1.00 64.00           O  
ATOM   3205  CB  SER A 370     183.064 144.160  80.329  1.00 64.00           C  
ATOM   3206  OG  SER A 370     183.199 142.800  80.639  1.00 64.00           O  
ATOM   3207  H   SER A 370     182.096 144.019  82.744  1.00 64.00           H  
ATOM   3208  HA  SER A 370     181.554 145.693  80.371  1.00 64.00           H  
ATOM   3209 1HB  SER A 370     183.192 144.305  79.256  1.00 64.00           H  
ATOM   3210 2HB  SER A 370     183.845 144.729  80.831  1.00 64.00           H  
ATOM   3211  HG  SER A 370     184.076 142.547  80.343  1.00 64.00           H  
ATOM   3212  N   GLU A 371     180.565 143.674  78.848  1.00 64.00           N  
ATOM   3213  CA  GLU A 371     179.548 142.849  78.205  1.00 64.00           C  
ATOM   3214  C   GLU A 371     179.902 141.370  78.288  1.00 64.00           C  
ATOM   3215  O   GLU A 371     179.011 140.519  78.401  1.00 64.00           O  
ATOM   3216  CB  GLU A 371     179.376 143.260  76.741  1.00 64.00           C  
ATOM   3217  CG  GLU A 371     178.811 144.659  76.543  1.00 64.00           C  
ATOM   3218  CD  GLU A 371     179.855 145.734  76.671  1.00 64.00           C  
ATOM   3219  OE1 GLU A 371     180.997 145.404  76.884  1.00 64.00           O  
ATOM   3220  OE2 GLU A 371     179.509 146.886  76.557  1.00 64.00           O  
ATOM   3221  H   GLU A 371     181.248 144.148  78.275  1.00 64.00           H  
ATOM   3222  HA  GLU A 371     178.604 142.988  78.734  1.00 64.00           H  
ATOM   3223 1HB  GLU A 371     180.339 143.213  76.234  1.00 64.00           H  
ATOM   3224 2HB  GLU A 371     178.709 142.556  76.242  1.00 64.00           H  
ATOM   3225 1HG  GLU A 371     178.362 144.722  75.553  1.00 64.00           H  
ATOM   3226 2HG  GLU A 371     178.027 144.831  77.280  1.00 64.00           H  
ATOM   3227  N   GLU A 372     181.197 141.043  78.224  1.00 64.00           N  
ATOM   3228  CA  GLU A 372     181.621 139.655  78.379  1.00 64.00           C  
ATOM   3229  C   GLU A 372     181.382 139.164  79.801  1.00 64.00           C  
ATOM   3230  O   GLU A 372     181.077 137.985  80.016  1.00 64.00           O  
ATOM   3231  CB  GLU A 372     183.101 139.504  78.020  1.00 64.00           C  
ATOM   3232  CG  GLU A 372     183.422 139.774  76.556  1.00 64.00           C  
ATOM   3233  CD  GLU A 372     183.567 141.239  76.250  1.00 64.00           C  
ATOM   3234  OE1 GLU A 372     183.438 142.031  77.152  1.00 64.00           O  
ATOM   3235  OE2 GLU A 372     183.807 141.566  75.111  1.00 64.00           O  
ATOM   3236  H   GLU A 372     181.895 141.756  78.068  1.00 64.00           H  
ATOM   3237  HA  GLU A 372     181.023 139.034  77.712  1.00 64.00           H  
ATOM   3238 1HB  GLU A 372     183.694 140.190  78.624  1.00 64.00           H  
ATOM   3239 2HB  GLU A 372     183.431 138.492  78.254  1.00 64.00           H  
ATOM   3240 1HG  GLU A 372     184.353 139.268  76.300  1.00 64.00           H  
ATOM   3241 2HG  GLU A 372     182.630 139.354  75.938  1.00 64.00           H  
ATOM   3242  N   GLU A 373     181.487 140.064  80.784  1.00 64.00           N  
ATOM   3243  CA  GLU A 373     181.158 139.707  82.161  1.00 64.00           C  
ATOM   3244  C   GLU A 373     179.664 139.459  82.321  1.00 64.00           C  
ATOM   3245  O   GLU A 373     179.252 138.560  83.064  1.00 64.00           O  
ATOM   3246  CB  GLU A 373     181.607 140.810  83.122  1.00 64.00           C  
ATOM   3247  CG  GLU A 373     183.117 140.956  83.251  1.00 64.00           C  
ATOM   3248  CD  GLU A 373     183.777 139.729  83.816  1.00 64.00           C  
ATOM   3249  OE1 GLU A 373     183.210 139.123  84.694  1.00 64.00           O  
ATOM   3250  OE2 GLU A 373     184.849 139.396  83.368  1.00 64.00           O  
ATOM   3251  H   GLU A 373     181.797 141.003  80.580  1.00 64.00           H  
ATOM   3252  HA  GLU A 373     181.675 138.780  82.412  1.00 64.00           H  
ATOM   3253 1HB  GLU A 373     181.206 141.768  82.790  1.00 64.00           H  
ATOM   3254 2HB  GLU A 373     181.204 140.614  84.116  1.00 64.00           H  
ATOM   3255 1HG  GLU A 373     183.537 141.159  82.266  1.00 64.00           H  
ATOM   3256 2HG  GLU A 373     183.336 141.808  83.892  1.00 64.00           H  
ATOM   3257  N   THR A 374     178.838 140.240  81.617  1.00 64.00           N  
ATOM   3258  CA  THR A 374     177.397 140.003  81.629  1.00 64.00           C  
ATOM   3259  C   THR A 374     177.052 138.681  80.953  1.00 64.00           C  
ATOM   3260  O   THR A 374     176.161 137.957  81.412  1.00 64.00           O  
ATOM   3261  CB  THR A 374     176.639 141.151  80.937  1.00 64.00           C  
ATOM   3262  OG1 THR A 374     176.894 142.381  81.629  1.00 64.00           O  
ATOM   3263  CG2 THR A 374     175.143 140.877  80.933  1.00 64.00           C  
ATOM   3264  H   THR A 374     179.206 141.004  81.069  1.00 64.00           H  
ATOM   3265  HA  THR A 374     177.065 139.940  82.666  1.00 64.00           H  
ATOM   3266  HB  THR A 374     176.988 141.249  79.909  1.00 64.00           H  
ATOM   3267  HG1 THR A 374     177.749 142.727  81.360  1.00 64.00           H  
ATOM   3268 1HG2 THR A 374     174.624 141.698  80.439  1.00 64.00           H  
ATOM   3269 2HG2 THR A 374     174.945 139.948  80.398  1.00 64.00           H  
ATOM   3270 3HG2 THR A 374     174.787 140.787  81.958  1.00 64.00           H  
ATOM   3271  N   GLU A 375     177.770 138.339  79.877  1.00 64.00           N  
ATOM   3272  CA  GLU A 375     177.554 137.057  79.209  1.00 64.00           C  
ATOM   3273  C   GLU A 375     177.980 135.892  80.095  1.00 64.00           C  
ATOM   3274  O   GLU A 375     177.312 134.849  80.127  1.00 64.00           O  
ATOM   3275  CB  GLU A 375     178.321 137.009  77.886  1.00 64.00           C  
ATOM   3276  CG  GLU A 375     177.780 137.941  76.812  1.00 64.00           C  
ATOM   3277  CD  GLU A 375     178.592 137.910  75.547  1.00 64.00           C  
ATOM   3278  OE1 GLU A 375     179.616 137.270  75.536  1.00 64.00           O  
ATOM   3279  OE2 GLU A 375     178.187 138.526  74.589  1.00 64.00           O  
ATOM   3280  H   GLU A 375     178.472 138.969  79.517  1.00 64.00           H  
ATOM   3281  HA  GLU A 375     176.488 136.946  79.010  1.00 64.00           H  
ATOM   3282 1HB  GLU A 375     179.365 137.270  78.061  1.00 64.00           H  
ATOM   3283 2HB  GLU A 375     178.299 135.994  77.490  1.00 64.00           H  
ATOM   3284 1HG  GLU A 375     176.755 137.655  76.579  1.00 64.00           H  
ATOM   3285 2HG  GLU A 375     177.764 138.958  77.202  1.00 64.00           H  
ATOM   3286  N   SER A 376     179.079 136.060  80.835  1.00 64.00           N  
ATOM   3287  CA  SER A 376     179.513 135.027  81.770  1.00 64.00           C  
ATOM   3288  C   SER A 376     178.526 134.870  82.921  1.00 64.00           C  
ATOM   3289  O   SER A 376     178.268 133.747  83.371  1.00 64.00           O  
ATOM   3290  CB  SER A 376     180.908 135.350  82.299  1.00 64.00           C  
ATOM   3291  OG  SER A 376     181.334 134.373  83.233  1.00 64.00           O  
ATOM   3292  H   SER A 376     179.621 136.908  80.753  1.00 64.00           H  
ATOM   3293  HA  SER A 376     179.549 134.074  81.241  1.00 64.00           H  
ATOM   3294 1HB  SER A 376     181.611 135.394  81.468  1.00 64.00           H  
ATOM   3295 2HB  SER A 376     180.899 136.331  82.773  1.00 64.00           H  
ATOM   3296  HG  SER A 376     182.210 134.643  83.518  1.00 64.00           H  
ATOM   3297  N   TRP A 377     177.952 135.983  83.398  1.00 64.00           N  
ATOM   3298  CA  TRP A 377     176.929 135.907  84.441  1.00 64.00           C  
ATOM   3299  C   TRP A 377     175.676 135.200  83.949  1.00 64.00           C  
ATOM   3300  O   TRP A 377     175.095 134.388  84.676  1.00 64.00           O  
ATOM   3301  CB  TRP A 377     176.554 137.297  84.947  1.00 64.00           C  
ATOM   3302  CG  TRP A 377     177.556 137.947  85.819  1.00 64.00           C  
ATOM   3303  CD1 TRP A 377     178.759 137.444  86.208  1.00 64.00           C  
ATOM   3304  CD2 TRP A 377     177.413 139.208  86.473  1.00 64.00           C  
ATOM   3305  NE1 TRP A 377     179.394 138.335  87.038  1.00 64.00           N  
ATOM   3306  CE2 TRP A 377     178.584 139.426  87.220  1.00 64.00           C  
ATOM   3307  CE3 TRP A 377     176.411 140.184  86.488  1.00 64.00           C  
ATOM   3308  CZ2 TRP A 377     178.783 140.582  87.977  1.00 64.00           C  
ATOM   3309  CZ3 TRP A 377     176.608 141.329  87.236  1.00 64.00           C  
ATOM   3310  CH2 TRP A 377     177.785 141.519  87.971  1.00 64.00           C  
ATOM   3311  H   TRP A 377     178.223 136.887  83.040  1.00 64.00           H  
ATOM   3312  HA  TRP A 377     177.330 135.334  85.278  1.00 64.00           H  
ATOM   3313 1HB  TRP A 377     176.384 137.959  84.099  1.00 64.00           H  
ATOM   3314 2HB  TRP A 377     175.622 137.240  85.510  1.00 64.00           H  
ATOM   3315  HD1 TRP A 377     179.157 136.477  85.905  1.00 64.00           H  
ATOM   3316  HE1 TRP A 377     180.308 138.208  87.449  1.00 64.00           H  
ATOM   3317  HE3 TRP A 377     175.493 140.043  85.918  1.00 64.00           H  
ATOM   3318  HZ2 TRP A 377     179.693 140.747  88.555  1.00 64.00           H  
ATOM   3319  HZ3 TRP A 377     175.821 142.083  87.240  1.00 64.00           H  
ATOM   3320  HH2 TRP A 377     177.906 142.434  88.552  1.00 64.00           H  
ATOM   3321  N   ILE A 378     175.237 135.508  82.726  1.00 64.00           N  
ATOM   3322  CA  ILE A 378     174.068 134.840  82.159  1.00 64.00           C  
ATOM   3323  C   ILE A 378     174.326 133.349  81.968  1.00 64.00           C  
ATOM   3324  O   ILE A 378     173.469 132.524  82.315  1.00 64.00           O  
ATOM   3325  CB  ILE A 378     173.656 135.528  80.844  1.00 64.00           C  
ATOM   3326  CG1 ILE A 378     173.099 136.922  81.128  1.00 64.00           C  
ATOM   3327  CG2 ILE A 378     172.624 134.710  80.077  1.00 64.00           C  
ATOM   3328  CD1 ILE A 378     172.915 137.760  79.886  1.00 64.00           C  
ATOM   3329  H   ILE A 378     175.715 136.211  82.181  1.00 64.00           H  
ATOM   3330  HA  ILE A 378     173.247 134.918  82.871  1.00 64.00           H  
ATOM   3331  HB  ILE A 378     174.533 135.654  80.210  1.00 64.00           H  
ATOM   3332 1HG1 ILE A 378     172.136 136.833  81.631  1.00 64.00           H  
ATOM   3333 2HG1 ILE A 378     173.771 137.452  81.804  1.00 64.00           H  
ATOM   3334 1HG2 ILE A 378     172.359 135.229  79.157  1.00 64.00           H  
ATOM   3335 2HG2 ILE A 378     173.041 133.733  79.836  1.00 64.00           H  
ATOM   3336 3HG2 ILE A 378     171.732 134.582  80.691  1.00 64.00           H  
ATOM   3337 1HD1 ILE A 378     172.517 138.737  80.162  1.00 64.00           H  
ATOM   3338 2HD1 ILE A 378     173.876 137.887  79.388  1.00 64.00           H  
ATOM   3339 3HD1 ILE A 378     172.219 137.263  79.212  1.00 64.00           H  
ATOM   3340  N   LYS A 379     175.523 132.981  81.495  1.00 64.00           N  
ATOM   3341  CA  LYS A 379     175.869 131.571  81.329  1.00 64.00           C  
ATOM   3342  C   LYS A 379     175.935 130.844  82.669  1.00 64.00           C  
ATOM   3343  O   LYS A 379     175.434 129.719  82.796  1.00 64.00           O  
ATOM   3344  CB  LYS A 379     177.203 131.433  80.594  1.00 64.00           C  
ATOM   3345  CG  LYS A 379     177.624 129.996  80.319  1.00 64.00           C  
ATOM   3346  CD  LYS A 379     178.910 129.943  79.507  1.00 64.00           C  
ATOM   3347  CE  LYS A 379     179.280 128.511  79.149  1.00 64.00           C  
ATOM   3348  NZ  LYS A 379     179.595 127.699  80.356  1.00 64.00           N  
ATOM   3349  H   LYS A 379     176.202 133.686  81.248  1.00 64.00           H  
ATOM   3350  HA  LYS A 379     175.089 131.090  80.738  1.00 64.00           H  
ATOM   3351 1HB  LYS A 379     177.147 131.955  79.638  1.00 64.00           H  
ATOM   3352 2HB  LYS A 379     177.992 131.906  81.180  1.00 64.00           H  
ATOM   3353 1HG  LYS A 379     177.780 129.475  81.264  1.00 64.00           H  
ATOM   3354 2HG  LYS A 379     176.835 129.485  79.768  1.00 64.00           H  
ATOM   3355 1HD  LYS A 379     178.784 130.517  78.588  1.00 64.00           H  
ATOM   3356 2HD  LYS A 379     179.722 130.385  80.083  1.00 64.00           H  
ATOM   3357 1HE  LYS A 379     178.453 128.043  78.617  1.00 64.00           H  
ATOM   3358 2HE  LYS A 379     180.150 128.514  78.492  1.00 64.00           H  
ATOM   3359 1HZ  LYS A 379     179.835 126.759  80.076  1.00 64.00           H  
ATOM   3360 2HZ  LYS A 379     180.374 128.114  80.848  1.00 64.00           H  
ATOM   3361 3HZ  LYS A 379     178.789 127.673  80.964  1.00 64.00           H  
ATOM   3362  N   TRP A 380     176.498 131.487  83.694  1.00 64.00           N  
ATOM   3363  CA  TRP A 380     176.645 130.824  84.985  1.00 64.00           C  
ATOM   3364  C   TRP A 380     175.315 130.723  85.722  1.00 64.00           C  
ATOM   3365  O   TRP A 380     175.069 129.741  86.429  1.00 64.00           O  
ATOM   3366  CB  TRP A 380     177.654 131.576  85.855  1.00 64.00           C  
ATOM   3367  CG  TRP A 380     179.071 131.435  85.385  1.00 64.00           C  
ATOM   3368  CD1 TRP A 380     179.562 130.474  84.553  1.00 64.00           C  
ATOM   3369  CD2 TRP A 380     180.192 132.288  85.720  1.00 64.00           C  
ATOM   3370  NE1 TRP A 380     180.906 130.668  84.348  1.00 64.00           N  
ATOM   3371  CE2 TRP A 380     181.308 131.774  85.053  1.00 64.00           C  
ATOM   3372  CE3 TRP A 380     180.336 133.429  86.518  1.00 64.00           C  
ATOM   3373  CZ2 TRP A 380     182.560 132.359  85.159  1.00 64.00           C  
ATOM   3374  CZ3 TRP A 380     181.592 134.017  86.624  1.00 64.00           C  
ATOM   3375  CH2 TRP A 380     182.674 133.495  85.961  1.00 64.00           C  
ATOM   3376  H   TRP A 380     176.827 132.436  83.588  1.00 64.00           H  
ATOM   3377  HA  TRP A 380     176.991 129.805  84.814  1.00 64.00           H  
ATOM   3378 1HB  TRP A 380     177.402 132.636  85.871  1.00 64.00           H  
ATOM   3379 2HB  TRP A 380     177.595 131.210  86.880  1.00 64.00           H  
ATOM   3380  HD1 TRP A 380     178.974 129.670  84.115  1.00 64.00           H  
ATOM   3381  HE1 TRP A 380     181.502 130.091  83.773  1.00 64.00           H  
ATOM   3382  HE3 TRP A 380     179.480 133.849  87.045  1.00 64.00           H  
ATOM   3383  HZ2 TRP A 380     183.432 131.960  84.641  1.00 64.00           H  
ATOM   3384  HZ3 TRP A 380     181.695 134.904  87.248  1.00 64.00           H  
ATOM   3385  HH2 TRP A 380     183.644 133.982  86.065  1.00 64.00           H  
ATOM   3386  N   ILE A 381     174.440 131.721  85.572  1.00 64.00           N  
ATOM   3387  CA  ILE A 381     173.124 131.649  86.202  1.00 64.00           C  
ATOM   3388  C   ILE A 381     172.245 130.629  85.484  1.00 64.00           C  
ATOM   3389  O   ILE A 381     171.478 129.893  86.122  1.00 64.00           O  
ATOM   3390  CB  ILE A 381     172.491 133.055  86.261  1.00 64.00           C  
ATOM   3391  CG1 ILE A 381     173.219 133.910  87.299  1.00 64.00           C  
ATOM   3392  CG2 ILE A 381     171.006 133.019  86.588  1.00 64.00           C  
ATOM   3393  CD1 ILE A 381     172.819 135.359  87.280  1.00 64.00           C  
ATOM   3394  H   ILE A 381     174.679 132.534  85.023  1.00 64.00           H  
ATOM   3395  HA  ILE A 381     173.247 131.274  87.218  1.00 64.00           H  
ATOM   3396  HB  ILE A 381     172.607 133.547  85.296  1.00 64.00           H  
ATOM   3397 1HG1 ILE A 381     173.025 133.515  88.296  1.00 64.00           H  
ATOM   3398 2HG1 ILE A 381     174.294 133.852  87.129  1.00 64.00           H  
ATOM   3399 1HG2 ILE A 381     170.615 134.036  86.617  1.00 64.00           H  
ATOM   3400 2HG2 ILE A 381     170.479 132.449  85.824  1.00 64.00           H  
ATOM   3401 3HG2 ILE A 381     170.859 132.546  87.560  1.00 64.00           H  
ATOM   3402 1HD1 ILE A 381     173.378 135.901  88.044  1.00 64.00           H  
ATOM   3403 2HD1 ILE A 381     173.038 135.784  86.300  1.00 64.00           H  
ATOM   3404 3HD1 ILE A 381     171.752 135.444  87.484  1.00 64.00           H  
ATOM   3405  N   LYS A 382     172.385 130.521  84.157  1.00 64.00           N  
ATOM   3406  CA  LYS A 382     171.658 129.489  83.420  1.00 64.00           C  
ATOM   3407  C   LYS A 382     172.175 128.096  83.764  1.00 64.00           C  
ATOM   3408  O   LYS A 382     171.416 127.120  83.742  1.00 64.00           O  
ATOM   3409  CB  LYS A 382     171.763 129.731  81.914  1.00 64.00           C  
ATOM   3410  CG  LYS A 382     170.992 130.947  81.417  1.00 64.00           C  
ATOM   3411  CD  LYS A 382     171.260 131.206  79.942  1.00 64.00           C  
ATOM   3412  CE  LYS A 382     170.630 130.132  79.067  1.00 64.00           C  
ATOM   3413  NZ  LYS A 382     170.807 130.419  77.618  1.00 64.00           N  
ATOM   3414  H   LYS A 382     172.993 131.150  83.653  1.00 64.00           H  
ATOM   3415  HA  LYS A 382     170.608 129.529  83.713  1.00 64.00           H  
ATOM   3416 1HB  LYS A 382     172.810 129.864  81.639  1.00 64.00           H  
ATOM   3417 2HB  LYS A 382     171.392 128.858  81.378  1.00 64.00           H  
ATOM   3418 1HG  LYS A 382     169.923 130.784  81.561  1.00 64.00           H  
ATOM   3419 2HG  LYS A 382     171.288 131.825  81.991  1.00 64.00           H  
ATOM   3420 1HD  LYS A 382     170.849 132.177  79.662  1.00 64.00           H  
ATOM   3421 2HD  LYS A 382     172.335 131.220  79.764  1.00 64.00           H  
ATOM   3422 1HE  LYS A 382     171.083 129.168  79.292  1.00 64.00           H  
ATOM   3423 2HE  LYS A 382     169.563 130.065  79.284  1.00 64.00           H  
ATOM   3424 1HZ  LYS A 382     170.375 129.686  77.074  1.00 64.00           H  
ATOM   3425 2HZ  LYS A 382     170.372 131.304  77.394  1.00 64.00           H  
ATOM   3426 3HZ  LYS A 382     171.792 130.464  77.401  1.00 64.00           H  
ATOM   3427  N   GLU A 383     173.464 127.986  84.087  1.00 64.00           N  
ATOM   3428  CA  GLU A 383     173.980 126.728  84.612  1.00 64.00           C  
ATOM   3429  C   GLU A 383     173.508 126.495  86.045  1.00 64.00           C  
ATOM   3430  O   GLU A 383     173.386 125.348  86.488  1.00 64.00           O  
ATOM   3431  CB  GLU A 383     175.509 126.716  84.558  1.00 64.00           C  
ATOM   3432  CG  GLU A 383     176.089 126.684  83.150  1.00 64.00           C  
ATOM   3433  CD  GLU A 383     177.592 126.689  83.136  1.00 64.00           C  
ATOM   3434  OE1 GLU A 383     178.176 126.825  84.184  1.00 64.00           O  
ATOM   3435  OE2 GLU A 383     178.156 126.557  82.076  1.00 64.00           O  
ATOM   3436  H   GLU A 383     174.094 128.767  83.972  1.00 64.00           H  
ATOM   3437  HA  GLU A 383     173.591 125.913  84.001  1.00 64.00           H  
ATOM   3438 1HB  GLU A 383     175.898 127.602  85.060  1.00 64.00           H  
ATOM   3439 2HB  GLU A 383     175.885 125.844  85.094  1.00 64.00           H  
ATOM   3440 1HG  GLU A 383     175.735 125.787  82.643  1.00 64.00           H  
ATOM   3441 2HG  GLU A 383     175.722 127.549  82.599  1.00 64.00           H  
ATOM   3442  N   VAL A 384     173.234 127.573  86.780  1.00 64.00           N  
ATOM   3443  CA  VAL A 384     172.837 127.496  88.182  1.00 64.00           C  
ATOM   3444  C   VAL A 384     171.385 127.057  88.295  1.00 64.00           C  
ATOM   3445  O   VAL A 384     171.055 126.158  89.076  1.00 64.00           O  
ATOM   3446  CB  VAL A 384     173.018 128.861  88.872  1.00 64.00           C  
ATOM   3447  CG1 VAL A 384     172.465 128.818  90.289  1.00 64.00           C  
ATOM   3448  CG2 VAL A 384     174.489 129.247  88.878  1.00 64.00           C  
ATOM   3449  H   VAL A 384     173.307 128.478  86.338  1.00 64.00           H  
ATOM   3450  HA  VAL A 384     173.455 126.746  88.676  1.00 64.00           H  
ATOM   3451  HB  VAL A 384     172.446 129.612  88.326  1.00 64.00           H  
ATOM   3452 1HG1 VAL A 384     172.600 129.791  90.762  1.00 64.00           H  
ATOM   3453 2HG1 VAL A 384     171.403 128.576  90.258  1.00 64.00           H  
ATOM   3454 3HG1 VAL A 384     172.995 128.059  90.863  1.00 64.00           H  
ATOM   3455 1HG2 VAL A 384     174.609 130.213  89.367  1.00 64.00           H  
ATOM   3456 2HG2 VAL A 384     175.061 128.493  89.419  1.00 64.00           H  
ATOM   3457 3HG2 VAL A 384     174.853 129.312  87.853  1.00 64.00           H  
ATOM   3458  N   LEU A 385     170.506 127.683  87.510  1.00 64.00           N  
ATOM   3459  CA  LEU A 385     169.071 127.435  87.610  1.00 64.00           C  
ATOM   3460  C   LEU A 385     168.668 126.270  86.703  1.00 64.00           C  
ATOM   3461  O   LEU A 385     167.488 126.086  86.387  1.00 64.00           O  
ATOM   3462  CB  LEU A 385     168.308 128.729  87.282  1.00 64.00           C  
ATOM   3463  CG  LEU A 385     166.839 128.942  87.672  1.00 64.00           C  
ATOM   3464  CD1 LEU A 385     166.690 128.886  89.179  1.00 64.00           C  
ATOM   3465  CD2 LEU A 385     166.313 130.261  87.138  1.00 64.00           C  
ATOM   3466  H   LEU A 385     170.844 128.347  86.827  1.00 64.00           H  
ATOM   3467  HA  LEU A 385     168.843 127.133  88.631  1.00 64.00           H  
ATOM   3468 1HB  LEU A 385     168.829 129.566  87.744  1.00 64.00           H  
ATOM   3469 2HB  LEU A 385     168.318 128.874  86.201  1.00 64.00           H  
ATOM   3470  HG  LEU A 385     166.232 128.134  87.262  1.00 64.00           H  
ATOM   3471 1HD1 LEU A 385     165.644 129.038  89.447  1.00 64.00           H  
ATOM   3472 2HD1 LEU A 385     167.019 127.912  89.541  1.00 64.00           H  
ATOM   3473 3HD1 LEU A 385     167.298 129.667  89.633  1.00 64.00           H  
ATOM   3474 1HD2 LEU A 385     165.270 130.382  87.430  1.00 64.00           H  
ATOM   3475 2HD2 LEU A 385     166.903 131.081  87.547  1.00 64.00           H  
ATOM   3476 3HD2 LEU A 385     166.388 130.268  86.050  1.00 64.00           H  
ATOM   3477  N   GLU A 386     169.652 125.472  86.276  1.00 64.00           N  
ATOM   3478  CA  GLU A 386     169.358 124.255  85.527  1.00 64.00           C  
ATOM   3479  C   GLU A 386     168.620 123.240  86.390  1.00 64.00           C  
ATOM   3480  O   GLU A 386     167.760 122.501  85.896  1.00 64.00           O  
ATOM   3481  CB  GLU A 386     170.649 123.636  84.987  1.00 64.00           C  
ATOM   3482  CG  GLU A 386     170.439 122.420  84.095  1.00 64.00           C  
ATOM   3483  CD  GLU A 386     171.717 121.908  83.493  1.00 64.00           C  
ATOM   3484  OE1 GLU A 386     172.745 122.492  83.742  1.00 64.00           O  
ATOM   3485  OE2 GLU A 386     171.667 120.930  82.785  1.00 64.00           O  
ATOM   3486  H   GLU A 386     170.614 125.709  86.471  1.00 64.00           H  
ATOM   3487  HA  GLU A 386     168.706 124.512  84.691  1.00 64.00           H  
ATOM   3488 1HB  GLU A 386     171.198 124.382  84.412  1.00 64.00           H  
ATOM   3489 2HB  GLU A 386     171.284 123.333  85.820  1.00 64.00           H  
ATOM   3490 1HG  GLU A 386     169.983 121.625  84.684  1.00 64.00           H  
ATOM   3491 2HG  GLU A 386     169.747 122.685  83.296  1.00 64.00           H  
ATOM   3492  N   SER A 387     168.939 123.191  87.679  1.00 64.00           N  
ATOM   3493  CA  SER A 387     168.284 122.285  88.614  1.00 64.00           C  
ATOM   3494  C   SER A 387     167.591 123.092  89.704  1.00 64.00           C  
ATOM   3495  O   SER A 387     168.266 123.576  90.629  1.00 64.00           O  
ATOM   3496  CB  SER A 387     169.301 121.323  89.227  1.00 64.00           C  
ATOM   3497  OG  SER A 387     170.245 122.032  90.006  1.00 64.00           O  
ATOM   3498  H   SER A 387     169.664 123.808  88.017  1.00 64.00           H  
ATOM   3499  HA  SER A 387     167.539 121.704  88.068  1.00 64.00           H  
ATOM   3500 1HB  SER A 387     168.782 120.592  89.846  1.00 64.00           H  
ATOM   3501 2HB  SER A 387     169.810 120.777  88.433  1.00 64.00           H  
ATOM   3502  HG  SER A 387     169.741 122.477  90.692  1.00 64.00           H  
ATOM   3503  N   PRO A 388     166.267 123.271  89.646  1.00 64.00           N  
ATOM   3504  CA  PRO A 388     165.598 124.053  90.699  1.00 64.00           C  
ATOM   3505  C   PRO A 388     165.515 123.320  92.020  1.00 64.00           C  
ATOM   3506  O   PRO A 388     165.441 123.963  93.075  1.00 64.00           O  
ATOM   3507  CB  PRO A 388     164.202 124.308  90.112  1.00 64.00           C  
ATOM   3508  CG  PRO A 388     164.351 124.093  88.650  1.00 64.00           C  
ATOM   3509  CD  PRO A 388     165.372 123.009  88.510  1.00 64.00           C  
ATOM   3510  HA  PRO A 388     166.140 124.998  90.847  1.00 64.00           H  
ATOM   3511 1HB  PRO A 388     163.472 123.620  90.564  1.00 64.00           H  
ATOM   3512 2HB  PRO A 388     163.873 125.329  90.353  1.00 64.00           H  
ATOM   3513 1HG  PRO A 388     163.384 123.812  88.206  1.00 64.00           H  
ATOM   3514 2HG  PRO A 388     164.666 125.025  88.159  1.00 64.00           H  
ATOM   3515 1HD  PRO A 388     164.880 122.028  88.590  1.00 64.00           H  
ATOM   3516 2HD  PRO A 388     165.883 123.109  87.540  1.00 64.00           H  
ATOM   3517  N   HIS A 389     165.527 121.985  91.990  1.00 64.00           N  
ATOM   3518  CA  HIS A 389     165.278 121.204  93.197  1.00 64.00           C  
ATOM   3519  C   HIS A 389     166.443 121.284  94.174  1.00 64.00           C  
ATOM   3520  O   HIS A 389     166.257 121.106  95.383  1.00 64.00           O  
ATOM   3521  CB  HIS A 389     164.998 119.752  92.823  1.00 64.00           C  
ATOM   3522  CG  HIS A 389     166.164 119.061  92.196  1.00 64.00           C  
ATOM   3523  ND1 HIS A 389     166.490 119.213  90.867  1.00 64.00           N  
ATOM   3524  CD2 HIS A 389     167.091 118.226  92.719  1.00 64.00           C  
ATOM   3525  CE1 HIS A 389     167.564 118.494  90.596  1.00 64.00           C  
ATOM   3526  NE2 HIS A 389     167.947 117.883  91.702  1.00 64.00           N  
ATOM   3527  H   HIS A 389     165.711 121.503  91.121  1.00 64.00           H  
ATOM   3528  HA  HIS A 389     164.406 121.602  93.714  1.00 64.00           H  
ATOM   3529 1HB  HIS A 389     164.709 119.195  93.715  1.00 64.00           H  
ATOM   3530 2HB  HIS A 389     164.161 119.711  92.126  1.00 64.00           H  
ATOM   3531  HD2 HIS A 389     167.144 117.883  93.752  1.00 64.00           H  
ATOM   3532  HE1 HIS A 389     168.052 118.418  89.624  1.00 64.00           H  
ATOM   3533  HE2 HIS A 389     168.740 117.263  91.790  1.00 64.00           H  
ATOM   3534  N   LEU A 390     167.651 121.551  93.675  1.00 64.00           N  
ATOM   3535  CA  LEU A 390     168.815 121.546  94.554  1.00 64.00           C  
ATOM   3536  C   LEU A 390     168.879 122.806  95.407  1.00 64.00           C  
ATOM   3537  O   LEU A 390     169.338 122.760  96.553  1.00 64.00           O  
ATOM   3538  CB  LEU A 390     170.094 121.376  93.740  1.00 64.00           C  
ATOM   3539  CG  LEU A 390     170.254 120.002  93.088  1.00 64.00           C  
ATOM   3540  CD1 LEU A 390     171.509 119.947  92.243  1.00 64.00           C  
ATOM   3541  CD2 LEU A 390     170.281 118.917  94.142  1.00 64.00           C  
ATOM   3542  H   LEU A 390     167.776 121.758  92.694  1.00 64.00           H  
ATOM   3543  HA  LEU A 390     168.725 120.706  95.242  1.00 64.00           H  
ATOM   3544 1HB  LEU A 390     170.109 122.131  92.955  1.00 64.00           H  
ATOM   3545 2HB  LEU A 390     170.948 121.545  94.395  1.00 64.00           H  
ATOM   3546  HG  LEU A 390     169.417 119.820  92.413  1.00 64.00           H  
ATOM   3547 1HD1 LEU A 390     171.600 118.959  91.790  1.00 64.00           H  
ATOM   3548 2HD1 LEU A 390     171.453 120.701  91.458  1.00 64.00           H  
ATOM   3549 3HD1 LEU A 390     172.379 120.139  92.870  1.00 64.00           H  
ATOM   3550 1HD2 LEU A 390     170.395 117.945  93.660  1.00 64.00           H  
ATOM   3551 2HD2 LEU A 390     171.119 119.087  94.818  1.00 64.00           H  
ATOM   3552 3HD2 LEU A 390     169.349 118.935  94.707  1.00 64.00           H  
ATOM   3553  N   LEU A 391     168.436 123.937  94.876  1.00 64.00           N  
ATOM   3554  CA  LEU A 391     168.449 125.152  95.669  1.00 64.00           C  
ATOM   3555  C   LEU A 391     167.174 125.258  96.494  1.00 64.00           C  
ATOM   3556  O   LEU A 391     166.141 124.677  96.157  1.00 64.00           O  
ATOM   3557  CB  LEU A 391     168.625 126.380  94.775  1.00 64.00           C  
ATOM   3558  CG  LEU A 391     167.582 126.802  93.738  1.00 64.00           C  
ATOM   3559  CD1 LEU A 391     166.593 127.843  94.276  1.00 64.00           C  
ATOM   3560  CD2 LEU A 391     168.280 127.318  92.493  1.00 64.00           C  
ATOM   3561  H   LEU A 391     168.088 123.972  93.928  1.00 64.00           H  
ATOM   3562  HA  LEU A 391     169.289 125.104  96.360  1.00 64.00           H  
ATOM   3563 1HB  LEU A 391     168.736 127.258  95.409  1.00 64.00           H  
ATOM   3564 2HB  LEU A 391     169.539 126.259  94.194  1.00 64.00           H  
ATOM   3565  HG  LEU A 391     166.962 125.944  93.475  1.00 64.00           H  
ATOM   3566 1HD1 LEU A 391     165.878 128.103  93.495  1.00 64.00           H  
ATOM   3567 2HD1 LEU A 391     166.060 127.430  95.132  1.00 64.00           H  
ATOM   3568 3HD1 LEU A 391     167.136 128.736  94.582  1.00 64.00           H  
ATOM   3569 1HD2 LEU A 391     167.535 127.617  91.755  1.00 64.00           H  
ATOM   3570 2HD2 LEU A 391     168.899 128.177  92.752  1.00 64.00           H  
ATOM   3571 3HD2 LEU A 391     168.908 126.531  92.075  1.00 64.00           H  
ATOM   3572  N   THR A 392     167.254 126.030  97.572  1.00 64.00           N  
ATOM   3573  CA  THR A 392     166.120 126.254  98.457  1.00 64.00           C  
ATOM   3574  C   THR A 392     166.169 127.685  98.971  1.00 64.00           C  
ATOM   3575  O   THR A 392     167.224 128.167  99.383  1.00 64.00           O  
ATOM   3576  CB  THR A 392     166.136 125.293  99.656  1.00 64.00           C  
ATOM   3577  OG1 THR A 392     166.114 123.939  99.187  1.00 64.00           O  
ATOM   3578  CG2 THR A 392     164.929 125.536 100.547  1.00 64.00           C  
ATOM   3579  H   THR A 392     168.136 126.475  97.780  1.00 64.00           H  
ATOM   3580  HA  THR A 392     165.202 126.078  97.895  1.00 64.00           H  
ATOM   3581  HB  THR A 392     167.046 125.449 100.234  1.00 64.00           H  
ATOM   3582  HG1 THR A 392     166.886 123.778  98.638  1.00 64.00           H  
ATOM   3583 1HG2 THR A 392     164.956 124.848 101.391  1.00 64.00           H  
ATOM   3584 2HG2 THR A 392     164.948 126.562 100.914  1.00 64.00           H  
ATOM   3585 3HG2 THR A 392     164.016 125.373  99.975  1.00 64.00           H  
ATOM   3586  N   VAL A 393     165.031 128.369  98.945  1.00 64.00           N  
ATOM   3587  CA  VAL A 393     164.982 129.751  99.405  1.00 64.00           C  
ATOM   3588  C   VAL A 393     164.064 129.936 100.606  1.00 64.00           C  
ATOM   3589  O   VAL A 393     162.912 129.505 100.594  1.00 64.00           O  
ATOM   3590  CB  VAL A 393     164.536 130.700  98.280  1.00 64.00           C  
ATOM   3591  CG1 VAL A 393     164.506 132.135  98.785  1.00 64.00           C  
ATOM   3592  CG2 VAL A 393     165.463 130.569  97.084  1.00 64.00           C  
ATOM   3593  H   VAL A 393     164.186 127.934  98.604  1.00 64.00           H  
ATOM   3594  HA  VAL A 393     165.983 130.046  99.722  1.00 64.00           H  
ATOM   3595  HB  VAL A 393     163.520 130.441  97.981  1.00 64.00           H  
ATOM   3596 1HG1 VAL A 393     164.188 132.797  97.979  1.00 64.00           H  
ATOM   3597 2HG1 VAL A 393     163.806 132.214  99.616  1.00 64.00           H  
ATOM   3598 3HG1 VAL A 393     165.502 132.424  99.119  1.00 64.00           H  
ATOM   3599 1HG2 VAL A 393     165.136 131.245  96.294  1.00 64.00           H  
ATOM   3600 2HG2 VAL A 393     166.480 130.823  97.382  1.00 64.00           H  
ATOM   3601 3HG2 VAL A 393     165.439 129.543  96.715  1.00 64.00           H  
ATOM   3602  N   ILE A 394     164.588 130.580 101.641  1.00 64.00           N  
ATOM   3603  CA  ILE A 394     163.826 130.839 102.852  1.00 64.00           C  
ATOM   3604  C   ILE A 394     162.699 131.827 102.575  1.00 64.00           C  
ATOM   3605  O   ILE A 394     162.881 132.795 101.838  1.00 64.00           O  
ATOM   3606  CB  ILE A 394     164.729 131.405 103.963  1.00 64.00           C  
ATOM   3607  CG1 ILE A 394     166.014 130.582 104.072  1.00 64.00           C  
ATOM   3608  CG2 ILE A 394     163.992 131.436 105.294  1.00 64.00           C  
ATOM   3609  CD1 ILE A 394     166.963 131.072 105.143  1.00 64.00           C  
ATOM   3610  H   ILE A 394     165.545 130.899 101.585  1.00 64.00           H  
ATOM   3611  HA  ILE A 394     163.401 129.898 103.201  1.00 64.00           H  
ATOM   3612  HB  ILE A 394     165.031 132.420 103.705  1.00 64.00           H  
ATOM   3613 1HG1 ILE A 394     165.764 129.543 104.287  1.00 64.00           H  
ATOM   3614 2HG1 ILE A 394     166.540 130.600 103.118  1.00 64.00           H  
ATOM   3615 1HG2 ILE A 394     164.649 131.839 106.065  1.00 64.00           H  
ATOM   3616 2HG2 ILE A 394     163.108 132.066 105.206  1.00 64.00           H  
ATOM   3617 3HG2 ILE A 394     163.691 130.424 105.567  1.00 64.00           H  
ATOM   3618 1HD1 ILE A 394     167.851 130.439 105.160  1.00 64.00           H  
ATOM   3619 2HD1 ILE A 394     167.255 132.101 104.929  1.00 64.00           H  
ATOM   3620 3HD1 ILE A 394     166.470 131.029 106.113  1.00 64.00           H  
ATOM   3621  N   LYS A 395     161.538 131.581 103.170  1.00 64.00           N  
ATOM   3622  CA  LYS A 395     160.388 132.458 102.995  1.00 64.00           C  
ATOM   3623  C   LYS A 395     160.645 133.812 103.643  1.00 64.00           C  
ATOM   3624  O   LYS A 395     161.297 133.898 104.683  1.00 64.00           O  
ATOM   3625  CB  LYS A 395     159.127 131.820 103.580  1.00 64.00           C  
ATOM   3626  CG  LYS A 395     158.649 130.578 102.839  1.00 64.00           C  
ATOM   3627  CD  LYS A 395     157.376 130.021 103.459  1.00 64.00           C  
ATOM   3628  CE  LYS A 395     156.901 128.776 102.724  1.00 64.00           C  
ATOM   3629  NZ  LYS A 395     155.665 128.210 103.330  1.00 64.00           N  
ATOM   3630  H   LYS A 395     161.449 130.766 103.760  1.00 64.00           H  
ATOM   3631  HA  LYS A 395     160.231 132.612 101.926  1.00 64.00           H  
ATOM   3632 1HB  LYS A 395     159.309 131.541 104.618  1.00 64.00           H  
ATOM   3633 2HB  LYS A 395     158.315 132.546 103.574  1.00 64.00           H  
ATOM   3634 1HG  LYS A 395     158.455 130.828 101.795  1.00 64.00           H  
ATOM   3635 2HG  LYS A 395     159.424 129.813 102.873  1.00 64.00           H  
ATOM   3636 1HD  LYS A 395     157.560 129.768 104.504  1.00 64.00           H  
ATOM   3637 2HD  LYS A 395     156.591 130.776 103.419  1.00 64.00           H  
ATOM   3638 1HE  LYS A 395     156.699 129.023 101.683  1.00 64.00           H  
ATOM   3639 2HE  LYS A 395     157.683 128.017 102.750  1.00 64.00           H  
ATOM   3640 1HZ  LYS A 395     155.383 127.387 102.816  1.00 64.00           H  
ATOM   3641 2HZ  LYS A 395     155.846 127.959 104.293  1.00 64.00           H  
ATOM   3642 3HZ  LYS A 395     154.927 128.898 103.295  1.00 64.00           H  
ATOM   3643  N   ILE A 396     160.131 134.869 103.024  1.00 64.00           N  
ATOM   3644  CA  ILE A 396     160.305 136.218 103.545  1.00 64.00           C  
ATOM   3645  C   ILE A 396     159.652 136.362 104.916  1.00 64.00           C  
ATOM   3646  O   ILE A 396     160.201 137.003 105.811  1.00 64.00           O  
ATOM   3647  CB  ILE A 396     159.714 137.261 102.579  1.00 64.00           C  
ATOM   3648  CG1 ILE A 396     160.132 138.673 102.997  1.00 64.00           C  
ATOM   3649  CG2 ILE A 396     158.198 137.143 102.532  1.00 64.00           C  
ATOM   3650  CD1 ILE A 396     161.623 138.915 102.925  1.00 64.00           C  
ATOM   3651  H   ILE A 396     159.607 134.735 102.172  1.00 64.00           H  
ATOM   3652  HA  ILE A 396     161.371 136.412 103.653  1.00 64.00           H  
ATOM   3653  HB  ILE A 396     160.113 137.097 101.579  1.00 64.00           H  
ATOM   3654 1HG1 ILE A 396     159.637 139.403 102.358  1.00 64.00           H  
ATOM   3655 2HG1 ILE A 396     159.806 138.862 104.020  1.00 64.00           H  
ATOM   3656 1HG2 ILE A 396     157.797 137.888 101.845  1.00 64.00           H  
ATOM   3657 2HG2 ILE A 396     157.921 136.147 102.190  1.00 64.00           H  
ATOM   3658 3HG2 ILE A 396     157.789 137.311 103.529  1.00 64.00           H  
ATOM   3659 1HD1 ILE A 396     161.841 139.937 103.236  1.00 64.00           H  
ATOM   3660 2HD1 ILE A 396     162.137 138.216 103.586  1.00 64.00           H  
ATOM   3661 3HD1 ILE A 396     161.966 138.766 101.902  1.00 64.00           H  
ATOM   3662  N   GLU A 397     158.476 135.763 105.074  1.00 64.00           N  
ATOM   3663  CA  GLU A 397     157.749 135.822 106.336  1.00 64.00           C  
ATOM   3664  C   GLU A 397     158.359 134.880 107.365  1.00 64.00           C  
ATOM   3665  O   GLU A 397     157.673 134.020 107.916  1.00 64.00           O  
ATOM   3666  CB  GLU A 397     156.275 135.472 106.121  1.00 64.00           C  
ATOM   3667  CG  GLU A 397     155.502 136.490 105.295  1.00 64.00           C  
ATOM   3668  CD  GLU A 397     154.066 136.101 105.081  1.00 64.00           C  
ATOM   3669  OE1 GLU A 397     153.700 135.017 105.468  1.00 64.00           O  
ATOM   3670  OE2 GLU A 397     153.333 136.888 104.529  1.00 64.00           O  
ATOM   3671  H   GLU A 397     158.076 135.254 104.300  1.00 64.00           H  
ATOM   3672  HA  GLU A 397     157.815 136.838 106.727  1.00 64.00           H  
ATOM   3673 1HB  GLU A 397     156.200 134.508 105.618  1.00 64.00           H  
ATOM   3674 2HB  GLU A 397     155.778 135.378 107.086  1.00 64.00           H  
ATOM   3675 1HG  GLU A 397     155.533 137.454 105.803  1.00 64.00           H  
ATOM   3676 2HG  GLU A 397     155.990 136.604 104.328  1.00 64.00           H  
ATOM   3677  N   GLU A 402     161.458 128.348 114.292  1.00 64.00           N  
ATOM   3678  CA  GLU A 402     162.179 127.187 113.793  1.00 64.00           C  
ATOM   3679  C   GLU A 402     162.241 127.129 112.274  1.00 64.00           C  
ATOM   3680  O   GLU A 402     162.222 126.031 111.710  1.00 64.00           O  
ATOM   3681  CB  GLU A 402     161.531 125.906 114.324  1.00 64.00           C  
ATOM   3682  CG  GLU A 402     161.656 125.716 115.829  1.00 64.00           C  
ATOM   3683  CD  GLU A 402     160.991 124.460 116.317  1.00 64.00           C  
ATOM   3684  OE1 GLU A 402     160.353 123.803 115.529  1.00 64.00           O  
ATOM   3685  OE2 GLU A 402     161.120 124.156 117.479  1.00 64.00           O  
ATOM   3686  H   GLU A 402     161.305 128.443 115.285  1.00 64.00           H  
ATOM   3687  HA  GLU A 402     163.211 127.244 114.141  1.00 64.00           H  
ATOM   3688 1HB  GLU A 402     160.470 125.904 114.073  1.00 64.00           H  
ATOM   3689 2HB  GLU A 402     161.984 125.041 113.839  1.00 64.00           H  
ATOM   3690 1HG  GLU A 402     162.713 125.680 116.094  1.00 64.00           H  
ATOM   3691 2HG  GLU A 402     161.213 126.575 116.331  1.00 64.00           H  
ATOM   3692  N   ILE A 403     162.301 128.278 111.599  1.00 64.00           N  
ATOM   3693  CA  ILE A 403     162.347 128.271 110.140  1.00 64.00           C  
ATOM   3694  C   ILE A 403     163.703 127.789 109.640  1.00 64.00           C  
ATOM   3695  O   ILE A 403     163.808 127.241 108.536  1.00 64.00           O  
ATOM   3696  CB  ILE A 403     162.000 129.664 109.583  1.00 64.00           C  
ATOM   3697  CG1 ILE A 403     162.941 130.728 110.152  1.00 64.00           C  
ATOM   3698  CG2 ILE A 403     160.549 129.998 109.867  1.00 64.00           C  
ATOM   3699  CD1 ILE A 403     162.823 132.067 109.473  1.00 64.00           C  
ATOM   3700  H   ILE A 403     162.315 129.162 112.087  1.00 64.00           H  
ATOM   3701  HA  ILE A 403     161.610 127.556 109.774  1.00 64.00           H  
ATOM   3702  HB  ILE A 403     162.163 129.676 108.505  1.00 64.00           H  
ATOM   3703 1HG1 ILE A 403     162.738 130.863 111.213  1.00 64.00           H  
ATOM   3704 2HG1 ILE A 403     163.973 130.389 110.058  1.00 64.00           H  
ATOM   3705 1HG2 ILE A 403     160.318 130.985 109.468  1.00 64.00           H  
ATOM   3706 2HG2 ILE A 403     159.906 129.257 109.394  1.00 64.00           H  
ATOM   3707 3HG2 ILE A 403     160.378 129.993 110.943  1.00 64.00           H  
ATOM   3708 1HD1 ILE A 403     163.521 132.769 109.931  1.00 64.00           H  
ATOM   3709 2HD1 ILE A 403     163.057 131.960 108.414  1.00 64.00           H  
ATOM   3710 3HD1 ILE A 403     161.807 132.442 109.585  1.00 64.00           H  
ATOM   3711  N   VAL A 404     164.755 127.966 110.443  1.00 64.00           N  
ATOM   3712  CA  VAL A 404     166.106 127.649 109.985  1.00 64.00           C  
ATOM   3713  C   VAL A 404     166.302 126.143 109.912  1.00 64.00           C  
ATOM   3714  O   VAL A 404     166.762 125.608 108.894  1.00 64.00           O  
ATOM   3715  CB  VAL A 404     167.152 128.307 110.901  1.00 64.00           C  
ATOM   3716  CG1 VAL A 404     168.550 127.904 110.476  1.00 64.00           C  
ATOM   3717  CG2 VAL A 404     167.000 129.810 110.869  1.00 64.00           C  
ATOM   3718  H   VAL A 404     164.624 128.322 111.378  1.00 64.00           H  
ATOM   3719  HA  VAL A 404     166.230 128.042 108.975  1.00 64.00           H  
ATOM   3720  HB  VAL A 404     167.005 127.950 111.920  1.00 64.00           H  
ATOM   3721 1HG1 VAL A 404     169.281 128.377 111.133  1.00 64.00           H  
ATOM   3722 2HG1 VAL A 404     168.652 126.821 110.540  1.00 64.00           H  
ATOM   3723 3HG1 VAL A 404     168.725 128.225 109.449  1.00 64.00           H  
ATOM   3724 1HG2 VAL A 404     167.745 130.265 111.521  1.00 64.00           H  
ATOM   3725 2HG2 VAL A 404     167.143 130.168 109.849  1.00 64.00           H  
ATOM   3726 3HG2 VAL A 404     166.002 130.082 111.213  1.00 64.00           H  
ATOM   3727  N   SER A 405     165.951 125.440 110.995  1.00 64.00           N  
ATOM   3728  CA  SER A 405     166.054 123.985 111.015  1.00 64.00           C  
ATOM   3729  C   SER A 405     165.118 123.358 109.999  1.00 64.00           C  
ATOM   3730  O   SER A 405     165.472 122.368 109.348  1.00 64.00           O  
ATOM   3731  CB  SER A 405     165.738 123.453 112.409  1.00 64.00           C  
ATOM   3732  OG  SER A 405     164.375 123.666 112.717  1.00 64.00           O  
ATOM   3733  H   SER A 405     165.608 125.920 111.814  1.00 64.00           H  
ATOM   3734  HA  SER A 405     167.077 123.707 110.756  1.00 64.00           H  
ATOM   3735 1HB  SER A 405     165.969 122.389 112.453  1.00 64.00           H  
ATOM   3736 2HB  SER A 405     166.369 123.955 113.141  1.00 64.00           H  
ATOM   3737  HG  SER A 405     164.245 123.311 113.599  1.00 64.00           H  
ATOM   3738  N   ASN A 406     163.934 123.953 109.829  1.00 64.00           N  
ATOM   3739  CA  ASN A 406     162.982 123.473 108.835  1.00 64.00           C  
ATOM   3740  C   ASN A 406     163.546 123.608 107.427  1.00 64.00           C  
ATOM   3741  O   ASN A 406     163.464 122.668 106.628  1.00 64.00           O  
ATOM   3742  CB  ASN A 406     161.670 124.244 108.962  1.00 64.00           C  
ATOM   3743  CG  ASN A 406     160.526 123.587 108.213  1.00 64.00           C  
ATOM   3744  OD1 ASN A 406     160.683 122.524 107.615  1.00 64.00           O  
ATOM   3745  ND2 ASN A 406     159.363 124.224 108.243  1.00 64.00           N  
ATOM   3746  H   ASN A 406     163.690 124.751 110.398  1.00 64.00           H  
ATOM   3747  HA  ASN A 406     162.791 122.415 109.020  1.00 64.00           H  
ATOM   3748 1HB  ASN A 406     161.397 124.327 110.014  1.00 64.00           H  
ATOM   3749 2HB  ASN A 406     161.804 125.255 108.578  1.00 64.00           H  
ATOM   3750 1HD2 ASN A 406     158.570 123.841 107.767  1.00 64.00           H  
ATOM   3751 2HD2 ASN A 406     159.278 125.087 108.740  1.00 64.00           H  
ATOM   3752  N   ALA A 407     164.170 124.750 107.128  1.00 64.00           N  
ATOM   3753  CA  ALA A 407     164.708 124.978 105.793  1.00 64.00           C  
ATOM   3754  C   ALA A 407     165.895 124.069 105.507  1.00 64.00           C  
ATOM   3755  O   ALA A 407     165.989 123.490 104.416  1.00 64.00           O  
ATOM   3756  CB  ALA A 407     165.105 126.443 105.638  1.00 64.00           C  
ATOM   3757  H   ALA A 407     164.274 125.469 107.829  1.00 64.00           H  
ATOM   3758  HA  ALA A 407     163.929 124.740 105.068  1.00 64.00           H  
ATOM   3759 1HB  ALA A 407     165.506 126.607 104.638  1.00 64.00           H  
ATOM   3760 2HB  ALA A 407     164.229 127.075 105.785  1.00 64.00           H  
ATOM   3761 3HB  ALA A 407     165.862 126.695 106.378  1.00 64.00           H  
ATOM   3762  N   ILE A 408     166.791 123.912 106.488  1.00 64.00           N  
ATOM   3763  CA  ILE A 408     167.971 123.070 106.299  1.00 64.00           C  
ATOM   3764  C   ILE A 408     167.569 121.614 106.120  1.00 64.00           C  
ATOM   3765  O   ILE A 408     168.037 120.936 105.193  1.00 64.00           O  
ATOM   3766  CB  ILE A 408     168.950 123.249 107.474  1.00 64.00           C  
ATOM   3767  CG1 ILE A 408     169.527 124.661 107.470  1.00 64.00           C  
ATOM   3768  CG2 ILE A 408     170.080 122.247 107.395  1.00 64.00           C  
ATOM   3769  CD1 ILE A 408     170.307 125.010 108.710  1.00 64.00           C  
ATOM   3770  H   ILE A 408     166.656 124.379 107.373  1.00 64.00           H  
ATOM   3771  HA  ILE A 408     168.469 123.375 105.379  1.00 64.00           H  
ATOM   3772  HB  ILE A 408     168.420 123.104 108.414  1.00 64.00           H  
ATOM   3773 1HG1 ILE A 408     170.185 124.782 106.610  1.00 64.00           H  
ATOM   3774 2HG1 ILE A 408     168.718 125.384 107.365  1.00 64.00           H  
ATOM   3775 1HG2 ILE A 408     170.757 122.395 108.235  1.00 64.00           H  
ATOM   3776 2HG2 ILE A 408     169.674 121.237 107.430  1.00 64.00           H  
ATOM   3777 3HG2 ILE A 408     170.625 122.386 106.461  1.00 64.00           H  
ATOM   3778 1HD1 ILE A 408     170.683 126.030 108.628  1.00 64.00           H  
ATOM   3779 2HD1 ILE A 408     169.658 124.931 109.582  1.00 64.00           H  
ATOM   3780 3HD1 ILE A 408     171.145 124.323 108.817  1.00 64.00           H  
ATOM   3781  N   SER A 409     166.661 121.126 106.969  1.00 64.00           N  
ATOM   3782  CA  SER A 409     166.239 119.736 106.887  1.00 64.00           C  
ATOM   3783  C   SER A 409     165.437 119.470 105.625  1.00 64.00           C  
ATOM   3784  O   SER A 409     165.563 118.400 105.024  1.00 64.00           O  
ATOM   3785  CB  SER A 409     165.419 119.374 108.115  1.00 64.00           C  
ATOM   3786  OG  SER A 409     164.231 120.136 108.151  1.00 64.00           O  
ATOM   3787  H   SER A 409     166.258 121.721 107.678  1.00 64.00           H  
ATOM   3788  HA  SER A 409     167.129 119.105 106.855  1.00 64.00           H  
ATOM   3789 1HB  SER A 409     165.180 118.311 108.092  1.00 64.00           H  
ATOM   3790 2HB  SER A 409     166.008 119.558 109.012  1.00 64.00           H  
ATOM   3791  HG  SER A 409     164.479 120.996 108.497  1.00 64.00           H  
ATOM   3792  N   PHE A 410     164.636 120.443 105.187  1.00 64.00           N  
ATOM   3793  CA  PHE A 410     163.856 120.252 103.972  1.00 64.00           C  
ATOM   3794  C   PHE A 410     164.747 120.234 102.740  1.00 64.00           C  
ATOM   3795  O   PHE A 410     164.541 119.417 101.832  1.00 64.00           O  
ATOM   3796  CB  PHE A 410     162.797 121.340 103.862  1.00 64.00           C  
ATOM   3797  CG  PHE A 410     161.958 121.232 102.636  1.00 64.00           C  
ATOM   3798  CD1 PHE A 410     161.034 120.211 102.507  1.00 64.00           C  
ATOM   3799  CD2 PHE A 410     162.079 122.159 101.617  1.00 64.00           C  
ATOM   3800  CE1 PHE A 410     160.253 120.108 101.375  1.00 64.00           C  
ATOM   3801  CE2 PHE A 410     161.299 122.067 100.484  1.00 64.00           C  
ATOM   3802  CZ  PHE A 410     160.386 121.038 100.362  1.00 64.00           C  
ATOM   3803  H   PHE A 410     164.561 121.317 105.687  1.00 64.00           H  
ATOM   3804  HA  PHE A 410     163.362 119.281 104.026  1.00 64.00           H  
ATOM   3805 1HB  PHE A 410     162.141 121.298 104.730  1.00 64.00           H  
ATOM   3806 2HB  PHE A 410     163.278 122.317 103.862  1.00 64.00           H  
ATOM   3807  HD1 PHE A 410     160.927 119.484 103.312  1.00 64.00           H  
ATOM   3808  HD2 PHE A 410     162.801 122.970 101.716  1.00 64.00           H  
ATOM   3809  HE1 PHE A 410     159.534 119.295 101.282  1.00 64.00           H  
ATOM   3810  HE2 PHE A 410     161.401 122.802  99.685  1.00 64.00           H  
ATOM   3811  HZ  PHE A 410     159.772 120.960  99.465  1.00 64.00           H  
ATOM   3812  N   ALA A 411     165.767 121.099 102.708  1.00 64.00           N  
ATOM   3813  CA  ALA A 411     166.711 121.087 101.596  1.00 64.00           C  
ATOM   3814  C   ALA A 411     167.523 119.801 101.577  1.00 64.00           C  
ATOM   3815  O   ALA A 411     167.772 119.230 100.506  1.00 64.00           O  
ATOM   3816  CB  ALA A 411     167.632 122.300 101.680  1.00 64.00           C  
ATOM   3817  H   ALA A 411     165.893 121.769 103.453  1.00 64.00           H  
ATOM   3818  HA  ALA A 411     166.142 121.136 100.667  1.00 64.00           H  
ATOM   3819 1HB  ALA A 411     168.333 122.283 100.845  1.00 64.00           H  
ATOM   3820 2HB  ALA A 411     167.037 123.212 101.635  1.00 64.00           H  
ATOM   3821 3HB  ALA A 411     168.184 122.273 102.618  1.00 64.00           H  
ATOM   3822  N   LEU A 412     167.912 119.311 102.755  1.00 64.00           N  
ATOM   3823  CA  LEU A 412     168.708 118.094 102.813  1.00 64.00           C  
ATOM   3824  C   LEU A 412     167.881 116.873 102.428  1.00 64.00           C  
ATOM   3825  O   LEU A 412     168.381 115.959 101.759  1.00 64.00           O  
ATOM   3826  CB  LEU A 412     169.295 117.934 104.208  1.00 64.00           C  
ATOM   3827  CG  LEU A 412     170.305 116.806 104.344  1.00 64.00           C  
ATOM   3828  CD1 LEU A 412     171.487 117.118 103.464  1.00 64.00           C  
ATOM   3829  CD2 LEU A 412     170.720 116.666 105.787  1.00 64.00           C  
ATOM   3830  H   LEU A 412     167.660 119.776 103.615  1.00 64.00           H  
ATOM   3831  HA  LEU A 412     169.521 118.178 102.092  1.00 64.00           H  
ATOM   3832 1HB  LEU A 412     169.784 118.866 104.488  1.00 64.00           H  
ATOM   3833 2HB  LEU A 412     168.481 117.750 104.908  1.00 64.00           H  
ATOM   3834  HG  LEU A 412     169.855 115.872 104.005  1.00 64.00           H  
ATOM   3835 1HD1 LEU A 412     172.224 116.319 103.547  1.00 64.00           H  
ATOM   3836 2HD1 LEU A 412     171.158 117.200 102.428  1.00 64.00           H  
ATOM   3837 3HD1 LEU A 412     171.936 118.059 103.778  1.00 64.00           H  
ATOM   3838 1HD2 LEU A 412     171.444 115.856 105.880  1.00 64.00           H  
ATOM   3839 2HD2 LEU A 412     171.172 117.598 106.127  1.00 64.00           H  
ATOM   3840 3HD2 LEU A 412     169.845 116.443 106.397  1.00 64.00           H  
ATOM   3841  N   TYR A 413     166.603 116.854 102.815  1.00 64.00           N  
ATOM   3842  CA  TYR A 413     165.731 115.762 102.403  1.00 64.00           C  
ATOM   3843  C   TYR A 413     165.457 115.811 100.911  1.00 64.00           C  
ATOM   3844  O   TYR A 413     165.365 114.763 100.264  1.00 64.00           O  
ATOM   3845  CB  TYR A 413     164.421 115.796 103.180  1.00 64.00           C  
ATOM   3846  CG  TYR A 413     163.463 114.735 102.719  1.00 64.00           C  
ATOM   3847  CD1 TYR A 413     163.725 113.398 102.960  1.00 64.00           C  
ATOM   3848  CD2 TYR A 413     162.300 115.068 102.044  1.00 64.00           C  
ATOM   3849  CE1 TYR A 413     162.861 112.415 102.538  1.00 64.00           C  
ATOM   3850  CE2 TYR A 413     161.423 114.090 101.617  1.00 64.00           C  
ATOM   3851  CZ  TYR A 413     161.711 112.763 101.868  1.00 64.00           C  
ATOM   3852  OH  TYR A 413     160.848 111.775 101.450  1.00 64.00           O  
ATOM   3853  H   TYR A 413     166.228 117.591 103.394  1.00 64.00           H  
ATOM   3854  HA  TYR A 413     166.235 114.818 102.614  1.00 64.00           H  
ATOM   3855 1HB  TYR A 413     164.624 115.656 104.242  1.00 64.00           H  
ATOM   3856 2HB  TYR A 413     163.954 116.773 103.062  1.00 64.00           H  
ATOM   3857  HD1 TYR A 413     164.630 113.107 103.493  1.00 64.00           H  
ATOM   3858  HD2 TYR A 413     162.067 116.114 101.842  1.00 64.00           H  
ATOM   3859  HE1 TYR A 413     163.087 111.368 102.738  1.00 64.00           H  
ATOM   3860  HE2 TYR A 413     160.512 114.368 101.085  1.00 64.00           H  
ATOM   3861  HH  TYR A 413     161.198 110.917 101.704  1.00 64.00           H  
ATOM   3862  N   LYS A 414     165.333 117.020 100.350  1.00 64.00           N  
ATOM   3863  CA  LYS A 414     165.187 117.167  98.905  1.00 64.00           C  
ATOM   3864  C   LYS A 414     166.399 116.619  98.167  1.00 64.00           C  
ATOM   3865  O   LYS A 414     166.254 115.907  97.167  1.00 64.00           O  
ATOM   3866  CB  LYS A 414     164.968 118.635  98.534  1.00 64.00           C  
ATOM   3867  CG  LYS A 414     164.755 118.884  97.047  1.00 64.00           C  
ATOM   3868  CD  LYS A 414     163.498 118.189  96.546  1.00 64.00           C  
ATOM   3869  CE  LYS A 414     162.244 118.827  97.125  1.00 64.00           C  
ATOM   3870  NZ  LYS A 414     161.004 118.241  96.547  1.00 64.00           N  
ATOM   3871  H   LYS A 414     165.340 117.846 100.930  1.00 64.00           H  
ATOM   3872  HA  LYS A 414     164.315 116.596  98.585  1.00 64.00           H  
ATOM   3873 1HB  LYS A 414     164.097 119.018  99.066  1.00 64.00           H  
ATOM   3874 2HB  LYS A 414     165.830 119.222  98.852  1.00 64.00           H  
ATOM   3875 1HG  LYS A 414     164.665 119.955  96.867  1.00 64.00           H  
ATOM   3876 2HG  LYS A 414     165.613 118.510  96.489  1.00 64.00           H  
ATOM   3877 1HD  LYS A 414     163.457 118.251  95.457  1.00 64.00           H  
ATOM   3878 2HD  LYS A 414     163.524 117.138  96.832  1.00 64.00           H  
ATOM   3879 1HE  LYS A 414     162.229 118.684  98.205  1.00 64.00           H  
ATOM   3880 2HE  LYS A 414     162.253 119.898  96.923  1.00 64.00           H  
ATOM   3881 1HZ  LYS A 414     160.196 118.690  96.956  1.00 64.00           H  
ATOM   3882 2HZ  LYS A 414     160.997 118.385  95.547  1.00 64.00           H  
ATOM   3883 3HZ  LYS A 414     160.974 117.251  96.745  1.00 64.00           H  
ATOM   3884  N   ALA A 415     167.597 116.916  98.668  1.00 64.00           N  
ATOM   3885  CA  ALA A 415     168.832 116.419  98.073  1.00 64.00           C  
ATOM   3886  C   ALA A 415     168.936 114.901  98.152  1.00 64.00           C  
ATOM   3887  O   ALA A 415     169.276 114.244  97.159  1.00 64.00           O  
ATOM   3888  CB  ALA A 415     170.041 117.057  98.751  1.00 64.00           C  
ATOM   3889  H   ALA A 415     167.648 117.505  99.486  1.00 64.00           H  
ATOM   3890  HA  ALA A 415     168.833 116.692  97.017  1.00 64.00           H  
ATOM   3891 1HB  ALA A 415     170.956 116.676  98.296  1.00 64.00           H  
ATOM   3892 2HB  ALA A 415     169.998 118.139  98.628  1.00 64.00           H  
ATOM   3893 3HB  ALA A 415     170.034 116.812  99.811  1.00 64.00           H  
ATOM   3894  N   PHE A 416     168.633 114.334  99.319  1.00 64.00           N  
ATOM   3895  CA  PHE A 416     168.758 112.891  99.477  1.00 64.00           C  
ATOM   3896  C   PHE A 416     167.667 112.138  98.726  1.00 64.00           C  
ATOM   3897  O   PHE A 416     167.858 110.990  98.313  1.00 64.00           O  
ATOM   3898  CB  PHE A 416     168.754 112.521 100.959  1.00 64.00           C  
ATOM   3899  CG  PHE A 416     168.954 111.060 101.210  1.00 64.00           C  
ATOM   3900  CD1 PHE A 416     170.170 110.463 100.927  1.00 64.00           C  
ATOM   3901  CD2 PHE A 416     167.939 110.287 101.740  1.00 64.00           C  
ATOM   3902  CE1 PHE A 416     170.365 109.117 101.152  1.00 64.00           C  
ATOM   3903  CE2 PHE A 416     168.129 108.941 101.974  1.00 64.00           C  
ATOM   3904  CZ  PHE A 416     169.345 108.357 101.680  1.00 64.00           C  
ATOM   3905  H   PHE A 416     168.316 114.889 100.101  1.00 64.00           H  
ATOM   3906  HA  PHE A 416     169.706 112.576  99.038  1.00 64.00           H  
ATOM   3907 1HB  PHE A 416     169.544 113.068 101.472  1.00 64.00           H  
ATOM   3908 2HB  PHE A 416     167.806 112.819 101.405  1.00 64.00           H  
ATOM   3909  HD1 PHE A 416     170.980 111.070 100.521  1.00 64.00           H  
ATOM   3910  HD2 PHE A 416     166.979 110.750 101.971  1.00 64.00           H  
ATOM   3911  HE1 PHE A 416     171.324 108.658 100.912  1.00 64.00           H  
ATOM   3912  HE2 PHE A 416     167.322 108.338 102.389  1.00 64.00           H  
ATOM   3913  HZ  PHE A 416     169.495 107.294 101.865  1.00 64.00           H  
ATOM   3914  N   SER A 417     166.515 112.776  98.522  1.00 64.00           N  
ATOM   3915  CA  SER A 417     165.471 112.145  97.725  1.00 64.00           C  
ATOM   3916  C   SER A 417     165.796 112.219  96.240  1.00 64.00           C  
ATOM   3917  O   SER A 417     165.532 111.270  95.493  1.00 64.00           O  
ATOM   3918  CB  SER A 417     164.125 112.799  98.019  1.00 64.00           C  
ATOM   3919  OG  SER A 417     163.750 112.587  99.367  1.00 64.00           O  
ATOM   3920  H   SER A 417     166.350 113.693  98.911  1.00 64.00           H  
ATOM   3921  HA  SER A 417     165.418 111.090  97.996  1.00 64.00           H  
ATOM   3922 1HB  SER A 417     164.188 113.868  97.816  1.00 64.00           H  
ATOM   3923 2HB  SER A 417     163.367 112.385  97.355  1.00 64.00           H  
ATOM   3924  HG  SER A 417     164.240 113.232  99.882  1.00 64.00           H  
ATOM   3925  N   THR A 418     166.375 113.337  95.793  1.00 64.00           N  
ATOM   3926  CA  THR A 418     166.739 113.470  94.386  1.00 64.00           C  
ATOM   3927  C   THR A 418     167.957 112.623  94.042  1.00 64.00           C  
ATOM   3928  O   THR A 418     168.217 112.359  92.862  1.00 64.00           O  
ATOM   3929  CB  THR A 418     167.016 114.941  94.023  1.00 64.00           C  
ATOM   3930  OG1 THR A 418     168.108 115.433  94.811  1.00 64.00           O  
ATOM   3931  CG2 THR A 418     165.784 115.795  94.281  1.00 64.00           C  
ATOM   3932  H   THR A 418     166.566 114.101  96.425  1.00 64.00           H  
ATOM   3933  HA  THR A 418     165.908 113.111  93.778  1.00 64.00           H  
ATOM   3934  HB  THR A 418     167.286 115.011  92.969  1.00 64.00           H  
ATOM   3935  HG1 THR A 418     168.937 115.139  94.427  1.00 64.00           H  
ATOM   3936 1HG2 THR A 418     165.998 116.831  94.018  1.00 64.00           H  
ATOM   3937 2HG2 THR A 418     164.955 115.430  93.674  1.00 64.00           H  
ATOM   3938 3HG2 THR A 418     165.515 115.736  95.335  1.00 64.00           H  
ATOM   3939  N   ASN A 419     168.740 112.230  95.053  1.00 64.00           N  
ATOM   3940  CA  ASN A 419     169.803 111.252  94.834  1.00 64.00           C  
ATOM   3941  C   ASN A 419     169.237 109.925  94.345  1.00 64.00           C  
ATOM   3942  O   ASN A 419     169.754 109.332  93.391  1.00 64.00           O  
ATOM   3943  CB  ASN A 419     170.609 111.051  96.117  1.00 64.00           C  
ATOM   3944  CG  ASN A 419     171.566 112.190  96.386  1.00 64.00           C  
ATOM   3945  OD1 ASN A 419     172.260 112.652  95.483  1.00 64.00           O  
ATOM   3946  ND2 ASN A 419     171.602 112.656  97.627  1.00 64.00           N  
ATOM   3947  H   ASN A 419     168.602 112.608  95.979  1.00 64.00           H  
ATOM   3948  HA  ASN A 419     170.469 111.632  94.057  1.00 64.00           H  
ATOM   3949 1HB  ASN A 419     169.928 110.956  96.963  1.00 64.00           H  
ATOM   3950 2HB  ASN A 419     171.177 110.123  96.048  1.00 64.00           H  
ATOM   3951 1HD2 ASN A 419     172.217 113.409  97.860  1.00 64.00           H  
ATOM   3952 2HD2 ASN A 419     171.014 112.255  98.328  1.00 64.00           H  
ATOM   3953  N   GLU A 420     168.190 109.431  95.013  1.00 64.00           N  
ATOM   3954  CA  GLU A 420     167.373 108.272  94.645  1.00 64.00           C  
ATOM   3955  C   GLU A 420     168.141 106.957  94.560  1.00 64.00           C  
ATOM   3956  O   GLU A 420     167.592 105.966  94.060  1.00 64.00           O  
ATOM   3957  CB  GLU A 420     166.688 108.535  93.301  1.00 64.00           C  
ATOM   3958  CG  GLU A 420     165.755 109.737  93.296  1.00 64.00           C  
ATOM   3959  CD  GLU A 420     165.050 109.924  91.982  1.00 64.00           C  
ATOM   3960  OE1 GLU A 420     165.356 109.210  91.058  1.00 64.00           O  
ATOM   3961  OE2 GLU A 420     164.204 110.784  91.901  1.00 64.00           O  
ATOM   3962  H   GLU A 420     167.970 109.940  95.857  1.00 64.00           H  
ATOM   3963  HA  GLU A 420     166.631 108.109  95.427  1.00 64.00           H  
ATOM   3964 1HB  GLU A 420     167.444 108.695  92.533  1.00 64.00           H  
ATOM   3965 2HB  GLU A 420     166.107 107.659  93.012  1.00 64.00           H  
ATOM   3966 1HG  GLU A 420     165.009 109.608  94.080  1.00 64.00           H  
ATOM   3967 2HG  GLU A 420     166.331 110.632  93.525  1.00 64.00           H  
ATOM   3968  N   HIS A 421     169.394 106.910  95.021  1.00 64.00           N  
ATOM   3969  CA  HIS A 421     170.087 105.632  95.132  1.00 64.00           C  
ATOM   3970  C   HIS A 421     169.500 104.808  96.267  1.00 64.00           C  
ATOM   3971  O   HIS A 421     169.474 103.573  96.208  1.00 64.00           O  
ATOM   3972  CB  HIS A 421     171.587 105.840  95.362  1.00 64.00           C  
ATOM   3973  CG  HIS A 421     171.913 106.452  96.689  1.00 64.00           C  
ATOM   3974  ND1 HIS A 421     171.775 107.801  96.940  1.00 64.00           N  
ATOM   3975  CD2 HIS A 421     172.372 105.900  97.836  1.00 64.00           C  
ATOM   3976  CE1 HIS A 421     172.134 108.051  98.188  1.00 64.00           C  
ATOM   3977  NE2 HIS A 421     172.500 106.915  98.752  1.00 64.00           N  
ATOM   3978  H   HIS A 421     169.873 107.755  95.296  1.00 64.00           H  
ATOM   3979  HA  HIS A 421     169.953 105.064  94.211  1.00 64.00           H  
ATOM   3980 1HB  HIS A 421     172.103 104.882  95.291  1.00 64.00           H  
ATOM   3981 2HB  HIS A 421     171.989 106.486  94.581  1.00 64.00           H  
ATOM   3982  HD2 HIS A 421     172.598 104.846  98.003  1.00 64.00           H  
ATOM   3983  HE1 HIS A 421     172.128 109.029  98.668  1.00 64.00           H  
ATOM   3984  HE2 HIS A 421     172.823 106.805  99.702  1.00 64.00           H  
ATOM   3985  N   ASP A 422     169.024 105.480  97.309  1.00 64.00           N  
ATOM   3986  CA  ASP A 422     168.256 104.862  98.376  1.00 64.00           C  
ATOM   3987  C   ASP A 422     166.763 105.132  98.247  1.00 64.00           C  
ATOM   3988  O   ASP A 422     166.108 105.395  99.261  1.00 64.00           O  
ATOM   3989  CB  ASP A 422     168.749 105.361  99.736  1.00 64.00           C  
ATOM   3990  CG  ASP A 422     170.157 104.884 100.067  1.00 64.00           C  
ATOM   3991  OD1 ASP A 422     170.435 103.726  99.860  1.00 64.00           O  
ATOM   3992  OD2 ASP A 422     170.941 105.682 100.522  1.00 64.00           O  
ATOM   3993  H   ASP A 422     169.213 106.471  97.349  1.00 64.00           H  
ATOM   3994  HA  ASP A 422     168.393 103.782  98.319  1.00 64.00           H  
ATOM   3995 1HB  ASP A 422     168.738 106.451  99.750  1.00 64.00           H  
ATOM   3996 2HB  ASP A 422     168.072 105.016 100.518  1.00 64.00           H  
ATOM   3997  N   ARG A 423     166.222 105.112  97.026  1.00 64.00           N  
ATOM   3998  CA  ARG A 423     164.793 105.341  96.834  1.00 64.00           C  
ATOM   3999  C   ARG A 423     163.968 104.197  97.416  1.00 64.00           C  
ATOM   4000  O   ARG A 423     162.942 104.425  98.069  1.00 64.00           O  
ATOM   4001  CB  ARG A 423     164.470 105.495  95.355  1.00 64.00           C  
ATOM   4002  CG  ARG A 423     163.014 105.811  95.048  1.00 64.00           C  
ATOM   4003  CD  ARG A 423     162.787 105.991  93.591  1.00 64.00           C  
ATOM   4004  NE  ARG A 423     163.011 104.760  92.851  1.00 64.00           N  
ATOM   4005  CZ  ARG A 423     163.184 104.690  91.517  1.00 64.00           C  
ATOM   4006  NH1 ARG A 423     163.155 105.786  90.792  1.00 64.00           N  
ATOM   4007  NH2 ARG A 423     163.382 103.519  90.937  1.00 64.00           N  
ATOM   4008  H   ARG A 423     166.805 104.936  96.220  1.00 64.00           H  
ATOM   4009  HA  ARG A 423     164.514 106.250  97.367  1.00 64.00           H  
ATOM   4010 1HB  ARG A 423     165.077 106.293  94.931  1.00 64.00           H  
ATOM   4011 2HB  ARG A 423     164.725 104.575  94.829  1.00 64.00           H  
ATOM   4012 1HG  ARG A 423     162.383 104.993  95.395  1.00 64.00           H  
ATOM   4013 2HG  ARG A 423     162.727 106.732  95.556  1.00 64.00           H  
ATOM   4014 1HD  ARG A 423     161.759 106.309  93.420  1.00 64.00           H  
ATOM   4015 2HD  ARG A 423     163.469 106.748  93.207  1.00 64.00           H  
ATOM   4016  HE  ARG A 423     163.040 103.895  93.375  1.00 64.00           H  
ATOM   4017 1HH1 ARG A 423     163.004 106.681  91.235  1.00 64.00           H  
ATOM   4018 2HH1 ARG A 423     163.284 105.733  89.792  1.00 64.00           H  
ATOM   4019 1HH2 ARG A 423     163.404 102.676  91.494  1.00 64.00           H  
ATOM   4020 2HH2 ARG A 423     163.511 103.466  89.937  1.00 64.00           H  
ATOM   4021  N   ASP A 424     164.402 102.955  97.189  1.00 64.00           N  
ATOM   4022  CA  ASP A 424     163.748 101.821  97.837  1.00 64.00           C  
ATOM   4023  C   ASP A 424     164.065 101.788  99.326  1.00 64.00           C  
ATOM   4024  O   ASP A 424     163.255 101.316 100.130  1.00 64.00           O  
ATOM   4025  CB  ASP A 424     164.182 100.505  97.187  1.00 64.00           C  
ATOM   4026  CG  ASP A 424     163.614 100.320  95.786  1.00 64.00           C  
ATOM   4027  OD1 ASP A 424     162.687 101.016  95.445  1.00 64.00           O  
ATOM   4028  OD2 ASP A 424     164.114  99.486  95.069  1.00 64.00           O  
ATOM   4029  H   ASP A 424     165.182 102.785  96.570  1.00 64.00           H  
ATOM   4030  HA  ASP A 424     162.669 101.936  97.730  1.00 64.00           H  
ATOM   4031 1HB  ASP A 424     165.270 100.468  97.130  1.00 64.00           H  
ATOM   4032 2HB  ASP A 424     163.857  99.668  97.807  1.00 64.00           H  
ATOM   4033  N   ASN A 425     165.237 102.295  99.709  1.00 64.00           N  
ATOM   4034  CA  ASN A 425     165.646 102.358 101.111  1.00 64.00           C  
ATOM   4035  C   ASN A 425     165.012 103.589 101.750  1.00 64.00           C  
ATOM   4036  O   ASN A 425     165.651 104.615 101.994  1.00 64.00           O  
ATOM   4037  CB  ASN A 425     167.157 102.386 101.245  1.00 64.00           C  
ATOM   4038  CG  ASN A 425     167.799 101.094 100.824  1.00 64.00           C  
ATOM   4039  OD1 ASN A 425     167.196 100.020 100.939  1.00 64.00           O  
ATOM   4040  ND2 ASN A 425     169.011 101.175 100.337  1.00 64.00           N  
ATOM   4041  H   ASN A 425     165.862 102.647  98.998  1.00 64.00           H  
ATOM   4042  HA  ASN A 425     165.270 101.470 101.621  1.00 64.00           H  
ATOM   4043 1HB  ASN A 425     167.562 103.195 100.635  1.00 64.00           H  
ATOM   4044 2HB  ASN A 425     167.427 102.591 102.281  1.00 64.00           H  
ATOM   4045 1HD2 ASN A 425     169.488 100.347 100.041  1.00 64.00           H  
ATOM   4046 2HD2 ASN A 425     169.461 102.064 100.262  1.00 64.00           H  
ATOM   4047  N   TRP A 426     163.725 103.457 102.064  1.00 64.00           N  
ATOM   4048  CA  TRP A 426     162.965 104.490 102.755  1.00 64.00           C  
ATOM   4049  C   TRP A 426     163.382 104.592 104.214  1.00 64.00           C  
ATOM   4050  O   TRP A 426     163.067 105.573 104.892  1.00 64.00           O  
ATOM   4051  CB  TRP A 426     161.471 104.184 102.656  1.00 64.00           C  
ATOM   4052  CG  TRP A 426     161.114 102.838 103.221  1.00 64.00           C  
ATOM   4053  CD1 TRP A 426     161.123 101.647 102.559  1.00 64.00           C  
ATOM   4054  CD2 TRP A 426     160.695 102.547 104.560  1.00 64.00           C  
ATOM   4055  NE1 TRP A 426     160.740 100.633 103.400  1.00 64.00           N  
ATOM   4056  CE2 TRP A 426     160.469 101.160 104.635  1.00 64.00           C  
ATOM   4057  CE3 TRP A 426     160.488 103.324 105.701  1.00 64.00           C  
ATOM   4058  CZ2 TRP A 426     160.047 100.534 105.805  1.00 64.00           C  
ATOM   4059  CZ3 TRP A 426     160.069 102.702 106.862  1.00 64.00           C  
ATOM   4060  CH2 TRP A 426     159.853 101.322 106.904  1.00 64.00           C  
ATOM   4061  H   TRP A 426     163.264 102.596 101.806  1.00 64.00           H  
ATOM   4062  HA  TRP A 426     163.164 105.447 102.272  1.00 64.00           H  
ATOM   4063 1HB  TRP A 426     160.907 104.948 103.190  1.00 64.00           H  
ATOM   4064 2HB  TRP A 426     161.161 104.218 101.611  1.00 64.00           H  
ATOM   4065  HD1 TRP A 426     161.395 101.518 101.512  1.00 64.00           H  
ATOM   4066  HE1 TRP A 426     160.668  99.657 103.150  1.00 64.00           H  
ATOM   4067  HE3 TRP A 426     160.656 104.400 105.676  1.00 64.00           H  
ATOM   4068  HZ2 TRP A 426     159.876  99.458 105.857  1.00 64.00           H  
ATOM   4069  HZ3 TRP A 426     159.910 103.318 107.747  1.00 64.00           H  
ATOM   4070  HH2 TRP A 426     159.521 100.867 107.837  1.00 64.00           H  
ATOM   4071  N   ASN A 427     164.094 103.574 104.691  1.00 64.00           N  
ATOM   4072  CA  ASN A 427     164.591 103.480 106.051  1.00 64.00           C  
ATOM   4073  C   ASN A 427     165.532 104.617 106.418  1.00 64.00           C  
ATOM   4074  O   ASN A 427     165.523 105.071 107.565  1.00 64.00           O  
ATOM   4075  CB  ASN A 427     165.315 102.140 106.223  1.00 64.00           C  
ATOM   4076  CG  ASN A 427     165.505 101.750 107.667  1.00 64.00           C  
ATOM   4077  OD1 ASN A 427     165.052 102.434 108.579  1.00 64.00           O  
ATOM   4078  ND2 ASN A 427     166.189 100.637 107.883  1.00 64.00           N  
ATOM   4079  H   ASN A 427     164.290 102.825 104.042  1.00 64.00           H  
ATOM   4080  HA  ASN A 427     163.741 103.523 106.734  1.00 64.00           H  
ATOM   4081 1HB  ASN A 427     164.748 101.353 105.723  1.00 64.00           H  
ATOM   4082 2HB  ASN A 427     166.294 102.191 105.746  1.00 64.00           H  
ATOM   4083 1HD2 ASN A 427     166.350 100.323 108.819  1.00 64.00           H  
ATOM   4084 2HD2 ASN A 427     166.544 100.111 107.111  1.00 64.00           H  
ATOM   4085  N   GLY A 428     166.321 105.109 105.465  1.00 64.00           N  
ATOM   4086  CA  GLY A 428     167.218 106.212 105.766  1.00 64.00           C  
ATOM   4087  C   GLY A 428     166.496 107.540 105.880  1.00 64.00           C  
ATOM   4088  O   GLY A 428     166.900 108.409 106.660  1.00 64.00           O  
ATOM   4089  H   GLY A 428     166.307 104.727 104.530  1.00 64.00           H  
ATOM   4090 1HA  GLY A 428     167.739 106.012 106.702  1.00 64.00           H  
ATOM   4091 2HA  GLY A 428     167.975 106.288 104.986  1.00 64.00           H  
ATOM   4092  N   GLN A 429     165.419 107.716 105.106  1.00 64.00           N  
ATOM   4093  CA  GLN A 429     164.668 108.967 105.149  1.00 64.00           C  
ATOM   4094  C   GLN A 429     163.956 109.132 106.482  1.00 64.00           C  
ATOM   4095  O   GLN A 429     163.768 110.256 106.962  1.00 64.00           O  
ATOM   4096  CB  GLN A 429     163.657 109.023 104.006  1.00 64.00           C  
ATOM   4097  CG  GLN A 429     164.272 109.037 102.624  1.00 64.00           C  
ATOM   4098  CD  GLN A 429     163.230 109.159 101.528  1.00 64.00           C  
ATOM   4099  OE1 GLN A 429     162.035 109.233 101.800  1.00 64.00           O  
ATOM   4100  NE2 GLN A 429     163.680 109.173 100.281  1.00 64.00           N  
ATOM   4101  H   GLN A 429     165.116 106.981 104.482  1.00 64.00           H  
ATOM   4102  HA  GLN A 429     165.368 109.795 105.035  1.00 64.00           H  
ATOM   4103 1HB  GLN A 429     162.992 108.161 104.066  1.00 64.00           H  
ATOM   4104 2HB  GLN A 429     163.043 109.918 104.106  1.00 64.00           H  
ATOM   4105 1HG  GLN A 429     164.950 109.887 102.547  1.00 64.00           H  
ATOM   4106 2HG  GLN A 429     164.821 108.107 102.472  1.00 64.00           H  
ATOM   4107 1HE2 GLN A 429     163.037 109.252  99.517  1.00 64.00           H  
ATOM   4108 2HE2 GLN A 429     164.662 109.105 100.102  1.00 64.00           H  
ATOM   4109  N   LEU A 430     163.578 108.018 107.111  1.00 64.00           N  
ATOM   4110  CA  LEU A 430     162.917 108.098 108.405  1.00 64.00           C  
ATOM   4111  C   LEU A 430     163.897 108.512 109.490  1.00 64.00           C  
ATOM   4112  O   LEU A 430     163.565 109.328 110.353  1.00 64.00           O  
ATOM   4113  CB  LEU A 430     162.264 106.764 108.746  1.00 64.00           C  
ATOM   4114  CG  LEU A 430     161.328 106.818 109.943  1.00 64.00           C  
ATOM   4115  CD1 LEU A 430     160.191 107.759 109.628  1.00 64.00           C  
ATOM   4116  CD2 LEU A 430     160.802 105.439 110.223  1.00 64.00           C  
ATOM   4117  H   LEU A 430     163.745 107.111 106.699  1.00 64.00           H  
ATOM   4118  HA  LEU A 430     162.144 108.863 108.351  1.00 64.00           H  
ATOM   4119 1HB  LEU A 430     161.699 106.422 107.880  1.00 64.00           H  
ATOM   4120 2HB  LEU A 430     163.048 106.036 108.952  1.00 64.00           H  
ATOM   4121  HG  LEU A 430     161.872 107.185 110.813  1.00 64.00           H  
ATOM   4122 1HD1 LEU A 430     159.512 107.807 110.479  1.00 64.00           H  
ATOM   4123 2HD1 LEU A 430     160.588 108.754 109.424  1.00 64.00           H  
ATOM   4124 3HD1 LEU A 430     159.651 107.397 108.753  1.00 64.00           H  
ATOM   4125 1HD2 LEU A 430     160.131 105.473 111.081  1.00 64.00           H  
ATOM   4126 2HD2 LEU A 430     160.259 105.073 109.351  1.00 64.00           H  
ATOM   4127 3HD2 LEU A 430     161.634 104.769 110.439  1.00 64.00           H  
ATOM   4128  N   LYS A 431     165.126 107.994 109.439  1.00 64.00           N  
ATOM   4129  CA  LYS A 431     166.150 108.446 110.375  1.00 64.00           C  
ATOM   4130  C   LYS A 431     166.539 109.893 110.104  1.00 64.00           C  
ATOM   4131  O   LYS A 431     166.863 110.642 111.034  1.00 64.00           O  
ATOM   4132  CB  LYS A 431     167.373 107.539 110.295  1.00 64.00           C  
ATOM   4133  CG  LYS A 431     167.132 106.145 110.825  1.00 64.00           C  
ATOM   4134  CD  LYS A 431     168.399 105.325 110.785  1.00 64.00           C  
ATOM   4135  CE  LYS A 431     168.165 103.920 111.290  1.00 64.00           C  
ATOM   4136  NZ  LYS A 431     169.413 103.121 111.224  1.00 64.00           N  
ATOM   4137  H   LYS A 431     165.361 107.287 108.756  1.00 64.00           H  
ATOM   4138  HA  LYS A 431     165.742 108.397 111.385  1.00 64.00           H  
ATOM   4139 1HB  LYS A 431     167.699 107.458 109.257  1.00 64.00           H  
ATOM   4140 2HB  LYS A 431     168.192 107.982 110.861  1.00 64.00           H  
ATOM   4141 1HG  LYS A 431     166.776 106.203 111.854  1.00 64.00           H  
ATOM   4142 2HG  LYS A 431     166.369 105.654 110.222  1.00 64.00           H  
ATOM   4143 1HD  LYS A 431     168.769 105.276 109.759  1.00 64.00           H  
ATOM   4144 2HD  LYS A 431     169.160 105.800 111.404  1.00 64.00           H  
ATOM   4145 1HE  LYS A 431     167.814 103.958 112.320  1.00 64.00           H  
ATOM   4146 2HE  LYS A 431     167.396 103.439 110.685  1.00 64.00           H  
ATOM   4147 1HZ  LYS A 431     169.234 102.187 111.565  1.00 64.00           H  
ATOM   4148 2HZ  LYS A 431     169.733 103.074 110.266  1.00 64.00           H  
ATOM   4149 3HZ  LYS A 431     170.123 103.557 111.794  1.00 64.00           H  
ATOM   4150  N   LEU A 432     166.494 110.303 108.835  1.00 64.00           N  
ATOM   4151  CA  LEU A 432     166.798 111.684 108.485  1.00 64.00           C  
ATOM   4152  C   LEU A 432     165.751 112.640 109.041  1.00 64.00           C  
ATOM   4153  O   LEU A 432     166.091 113.694 109.586  1.00 64.00           O  
ATOM   4154  CB  LEU A 432     166.897 111.819 106.972  1.00 64.00           C  
ATOM   4155  CG  LEU A 432     167.319 113.202 106.505  1.00 64.00           C  
ATOM   4156  CD1 LEU A 432     168.698 113.508 107.031  1.00 64.00           C  
ATOM   4157  CD2 LEU A 432     167.298 113.254 104.997  1.00 64.00           C  
ATOM   4158  H   LEU A 432     166.247 109.653 108.102  1.00 64.00           H  
ATOM   4159  HA  LEU A 432     167.757 111.950 108.929  1.00 64.00           H  
ATOM   4160 1HB  LEU A 432     167.619 111.092 106.605  1.00 64.00           H  
ATOM   4161 2HB  LEU A 432     165.925 111.586 106.537  1.00 64.00           H  
ATOM   4162  HG  LEU A 432     166.629 113.947 106.903  1.00 64.00           H  
ATOM   4163 1HD1 LEU A 432     169.003 114.500 106.697  1.00 64.00           H  
ATOM   4164 2HD1 LEU A 432     168.686 113.480 108.120  1.00 64.00           H  
ATOM   4165 3HD1 LEU A 432     169.403 112.767 106.656  1.00 64.00           H  
ATOM   4166 1HD2 LEU A 432     167.600 114.247 104.662  1.00 64.00           H  
ATOM   4167 2HD2 LEU A 432     167.989 112.511 104.597  1.00 64.00           H  
ATOM   4168 3HD2 LEU A 432     166.290 113.042 104.639  1.00 64.00           H  
ATOM   4169  N   LEU A 433     164.472 112.273 108.940  1.00 64.00           N  
ATOM   4170  CA  LEU A 433     163.414 113.088 109.531  1.00 64.00           C  
ATOM   4171  C   LEU A 433     163.271 112.818 111.022  1.00 64.00           C  
ATOM   4172  O   LEU A 433     162.415 113.409 111.689  1.00 64.00           O  
ATOM   4173  CB  LEU A 433     162.096 112.830 108.811  1.00 64.00           C  
ATOM   4174  CG  LEU A 433     162.055 113.374 107.392  1.00 64.00           C  
ATOM   4175  CD1 LEU A 433     160.848 112.855 106.651  1.00 64.00           C  
ATOM   4176  CD2 LEU A 433     162.029 114.884 107.460  1.00 64.00           C  
ATOM   4177  H   LEU A 433     164.224 111.424 108.451  1.00 64.00           H  
ATOM   4178  HA  LEU A 433     163.680 114.138 109.414  1.00 64.00           H  
ATOM   4179 1HB  LEU A 433     161.923 111.755 108.777  1.00 64.00           H  
ATOM   4180 2HB  LEU A 433     161.291 113.289 109.384  1.00 64.00           H  
ATOM   4181  HG  LEU A 433     162.940 113.041 106.848  1.00 64.00           H  
ATOM   4182 1HD1 LEU A 433     160.841 113.258 105.638  1.00 64.00           H  
ATOM   4183 2HD1 LEU A 433     160.888 111.766 106.606  1.00 64.00           H  
ATOM   4184 3HD1 LEU A 433     159.942 113.164 107.170  1.00 64.00           H  
ATOM   4185 1HD2 LEU A 433     162.000 115.293 106.449  1.00 64.00           H  
ATOM   4186 2HD2 LEU A 433     161.144 115.208 108.008  1.00 64.00           H  
ATOM   4187 3HD2 LEU A 433     162.924 115.241 107.970  1.00 64.00           H  
ATOM   4188  N   LEU A 434     164.058 111.886 111.550  1.00 64.00           N  
ATOM   4189  CA  LEU A 434     164.130 111.719 112.994  1.00 64.00           C  
ATOM   4190  C   LEU A 434     165.190 112.625 113.606  1.00 64.00           C  
ATOM   4191  O   LEU A 434     165.006 113.137 114.717  1.00 64.00           O  
ATOM   4192  CB  LEU A 434     164.403 110.257 113.324  1.00 64.00           C  
ATOM   4193  CG  LEU A 434     164.639 109.899 114.788  1.00 64.00           C  
ATOM   4194  CD1 LEU A 434     163.454 110.268 115.642  1.00 64.00           C  
ATOM   4195  CD2 LEU A 434     164.923 108.421 114.907  1.00 64.00           C  
ATOM   4196  H   LEU A 434     164.613 111.285 110.957  1.00 64.00           H  
ATOM   4197  HA  LEU A 434     163.172 112.009 113.423  1.00 64.00           H  
ATOM   4198 1HB  LEU A 434     163.556 109.661 112.987  1.00 64.00           H  
ATOM   4199 2HB  LEU A 434     165.288 109.936 112.774  1.00 64.00           H  
ATOM   4200  HG  LEU A 434     165.491 110.464 115.168  1.00 64.00           H  
ATOM   4201 1HD1 LEU A 434     163.655 110.000 116.679  1.00 64.00           H  
ATOM   4202 2HD1 LEU A 434     163.276 111.341 115.573  1.00 64.00           H  
ATOM   4203 3HD1 LEU A 434     162.573 109.731 115.293  1.00 64.00           H  
ATOM   4204 1HD2 LEU A 434     165.092 108.166 115.953  1.00 64.00           H  
ATOM   4205 2HD2 LEU A 434     164.071 107.855 114.528  1.00 64.00           H  
ATOM   4206 3HD2 LEU A 434     165.811 108.173 114.324  1.00 64.00           H  
ATOM   4207  N   GLU A 435     166.304 112.840 112.898  1.00 64.00           N  
ATOM   4208  CA  GLU A 435     167.378 113.667 113.445  1.00 64.00           C  
ATOM   4209  C   GLU A 435     166.953 115.120 113.577  1.00 64.00           C  
ATOM   4210  O   GLU A 435     167.123 115.729 114.636  1.00 64.00           O  
ATOM   4211  CB  GLU A 435     168.630 113.559 112.580  1.00 64.00           C  
ATOM   4212  CG  GLU A 435     169.331 112.229 112.696  1.00 64.00           C  
ATOM   4213  CD  GLU A 435     169.947 112.033 114.060  1.00 64.00           C  
ATOM   4214  OE1 GLU A 435     170.388 113.036 114.662  1.00 64.00           O  
ATOM   4215  OE2 GLU A 435     169.985 110.879 114.535  1.00 64.00           O  
ATOM   4216  H   GLU A 435     166.415 112.434 111.979  1.00 64.00           H  
ATOM   4217  HA  GLU A 435     167.615 113.308 114.447  1.00 64.00           H  
ATOM   4218 1HB  GLU A 435     168.364 113.716 111.534  1.00 64.00           H  
ATOM   4219 2HB  GLU A 435     169.334 114.342 112.859  1.00 64.00           H  
ATOM   4220 1HG  GLU A 435     168.611 111.433 112.507  1.00 64.00           H  
ATOM   4221 2HG  GLU A 435     170.104 112.170 111.931  1.00 64.00           H  
ATOM   4222  N   TRP A 436     166.387 115.686 112.523  1.00 64.00           N  
ATOM   4223  CA  TRP A 436     165.726 116.976 112.602  1.00 64.00           C  
ATOM   4224  C   TRP A 436     164.243 116.735 112.820  1.00 64.00           C  
ATOM   4225  O   TRP A 436     163.629 115.952 112.093  1.00 64.00           O  
ATOM   4226  CB  TRP A 436     165.958 117.786 111.333  1.00 64.00           C  
ATOM   4227  CG  TRP A 436     167.362 118.235 111.177  1.00 64.00           C  
ATOM   4228  CD1 TRP A 436     167.889 119.427 111.564  1.00 64.00           C  
ATOM   4229  CD2 TRP A 436     168.433 117.484 110.622  1.00 64.00           C  
ATOM   4230  NE1 TRP A 436     169.226 119.472 111.268  1.00 64.00           N  
ATOM   4231  CE2 TRP A 436     169.583 118.286 110.689  1.00 64.00           C  
ATOM   4232  CE3 TRP A 436     168.533 116.210 110.068  1.00 64.00           C  
ATOM   4233  CZ2 TRP A 436     170.813 117.857 110.224  1.00 64.00           C  
ATOM   4234  CZ3 TRP A 436     169.754 115.786 109.609  1.00 64.00           C  
ATOM   4235  CH2 TRP A 436     170.878 116.604 109.687  1.00 64.00           C  
ATOM   4236  H   TRP A 436     166.418 115.202 111.636  1.00 64.00           H  
ATOM   4237  HA  TRP A 436     166.144 117.528 113.443  1.00 64.00           H  
ATOM   4238 1HB  TRP A 436     165.687 117.186 110.463  1.00 64.00           H  
ATOM   4239 2HB  TRP A 436     165.312 118.664 111.338  1.00 64.00           H  
ATOM   4240  HD1 TRP A 436     167.329 120.230 112.040  1.00 64.00           H  
ATOM   4241  HE1 TRP A 436     169.842 120.251 111.447  1.00 64.00           H  
ATOM   4242  HE3 TRP A 436     167.659 115.563 110.003  1.00 64.00           H  
ATOM   4243  HZ2 TRP A 436     171.704 118.483 110.279  1.00 64.00           H  
ATOM   4244  HZ3 TRP A 436     169.821 114.786 109.178  1.00 64.00           H  
ATOM   4245  HH2 TRP A 436     171.831 116.232 109.308  1.00 64.00           H  
ATOM   4246  N   ASN A 437     163.674 117.396 113.819  1.00 64.00           N  
ATOM   4247  CA  ASN A 437     162.297 117.132 114.226  1.00 64.00           C  
ATOM   4248  C   ASN A 437     161.356 117.743 113.197  1.00 64.00           C  
ATOM   4249  O   ASN A 437     161.148 118.956 113.170  1.00 64.00           O  
ATOM   4250  CB  ASN A 437     162.043 117.693 115.619  1.00 64.00           C  
ATOM   4251  CG  ASN A 437     160.743 117.202 116.228  1.00 64.00           C  
ATOM   4252  OD1 ASN A 437     159.998 116.441 115.616  1.00 64.00           O  
ATOM   4253  ND2 ASN A 437     160.468 117.641 117.448  1.00 64.00           N  
ATOM   4254  H   ASN A 437     164.206 118.100 114.310  1.00 64.00           H  
ATOM   4255  HA  ASN A 437     162.144 116.052 114.249  1.00 64.00           H  
ATOM   4256 1HB  ASN A 437     162.864 117.413 116.279  1.00 64.00           H  
ATOM   4257 2HB  ASN A 437     162.016 118.782 115.573  1.00 64.00           H  
ATOM   4258 1HD2 ASN A 437     159.626 117.354 117.904  1.00 64.00           H  
ATOM   4259 2HD2 ASN A 437     161.102 118.259 117.911  1.00 64.00           H  
ATOM   4260  N   GLN A 438     160.788 116.898 112.335  1.00 64.00           N  
ATOM   4261  CA  GLN A 438     159.712 117.290 111.424  1.00 64.00           C  
ATOM   4262  C   GLN A 438     158.649 116.193 111.424  1.00 64.00           C  
ATOM   4263  O   GLN A 438     158.837 115.118 110.856  1.00 64.00           O  
ATOM   4264  CB  GLN A 438     160.221 117.555 110.019  1.00 64.00           C  
ATOM   4265  CG  GLN A 438     160.978 118.835 109.862  1.00 64.00           C  
ATOM   4266  CD  GLN A 438     161.303 119.097 108.422  1.00 64.00           C  
ATOM   4267  OE1 GLN A 438     161.047 118.262 107.561  1.00 64.00           O  
ATOM   4268  NE2 GLN A 438     161.846 120.271 108.142  1.00 64.00           N  
ATOM   4269  H   GLN A 438     161.124 115.946 112.318  1.00 64.00           H  
ATOM   4270  HA  GLN A 438     159.262 118.211 111.795  1.00 64.00           H  
ATOM   4271 1HB  GLN A 438     160.877 116.741 109.710  1.00 64.00           H  
ATOM   4272 2HB  GLN A 438     159.380 117.579 109.325  1.00 64.00           H  
ATOM   4273 1HG  GLN A 438     160.368 119.655 110.241  1.00 64.00           H  
ATOM   4274 2HG  GLN A 438     161.907 118.767 110.427  1.00 64.00           H  
ATOM   4275 1HE2 GLN A 438     162.084 120.500 107.197  1.00 64.00           H  
ATOM   4276 2HE2 GLN A 438     162.019 120.930 108.874  1.00 64.00           H  
ATOM   4277  N   LEU A 439     157.523 116.472 112.078  1.00 64.00           N  
ATOM   4278  CA  LEU A 439     156.457 115.482 112.143  1.00 64.00           C  
ATOM   4279  C   LEU A 439     155.662 115.431 110.848  1.00 64.00           C  
ATOM   4280  O   LEU A 439     155.464 114.350 110.280  1.00 64.00           O  
ATOM   4281  CB  LEU A 439     155.527 115.782 113.313  1.00 64.00           C  
ATOM   4282  CG  LEU A 439     154.377 114.786 113.431  1.00 64.00           C  
ATOM   4283  CD1 LEU A 439     154.907 113.401 113.735  1.00 64.00           C  
ATOM   4284  CD2 LEU A 439     153.375 115.231 114.478  1.00 64.00           C  
ATOM   4285  H   LEU A 439     157.394 117.364 112.533  1.00 64.00           H  
ATOM   4286  HA  LEU A 439     156.905 114.501 112.295  1.00 64.00           H  
ATOM   4287 1HB  LEU A 439     156.109 115.765 114.232  1.00 64.00           H  
ATOM   4288 2HB  LEU A 439     155.119 116.784 113.184  1.00 64.00           H  
ATOM   4289  HG  LEU A 439     153.866 114.705 112.471  1.00 64.00           H  
ATOM   4290 1HD1 LEU A 439     154.074 112.702 113.815  1.00 64.00           H  
ATOM   4291 2HD1 LEU A 439     155.571 113.081 112.931  1.00 64.00           H  
ATOM   4292 3HD1 LEU A 439     155.457 113.420 114.675  1.00 64.00           H  
ATOM   4293 1HD2 LEU A 439     152.566 114.503 114.540  1.00 64.00           H  
ATOM   4294 2HD2 LEU A 439     153.870 115.307 115.446  1.00 64.00           H  
ATOM   4295 3HD2 LEU A 439     152.967 116.203 114.201  1.00 64.00           H  
ATOM   4296  N   ASP A 440     155.199 116.592 110.369  1.00 64.00           N  
ATOM   4297  CA  ASP A 440     154.150 116.633 109.351  1.00 64.00           C  
ATOM   4298  C   ASP A 440     154.651 116.147 108.001  1.00 64.00           C  
ATOM   4299  O   ASP A 440     153.946 115.409 107.300  1.00 64.00           O  
ATOM   4300  CB  ASP A 440     153.599 118.054 109.207  1.00 64.00           C  
ATOM   4301  CG  ASP A 440     152.767 118.490 110.406  1.00 64.00           C  
ATOM   4302  OD1 ASP A 440     152.374 117.643 111.172  1.00 64.00           O  
ATOM   4303  OD2 ASP A 440     152.533 119.667 110.544  1.00 64.00           O  
ATOM   4304  H   ASP A 440     155.581 117.460 110.716  1.00 64.00           H  
ATOM   4305  HA  ASP A 440     153.346 115.962 109.655  1.00 64.00           H  
ATOM   4306 1HB  ASP A 440     154.426 118.754 109.083  1.00 64.00           H  
ATOM   4307 2HB  ASP A 440     152.980 118.116 108.312  1.00 64.00           H  
ATOM   4308  N   LEU A 441     155.866 116.545 107.621  1.00 64.00           N  
ATOM   4309  CA  LEU A 441     156.443 116.070 106.371  1.00 64.00           C  
ATOM   4310  C   LEU A 441     156.720 114.574 106.420  1.00 64.00           C  
ATOM   4311  O   LEU A 441     156.566 113.882 105.406  1.00 64.00           O  
ATOM   4312  CB  LEU A 441     157.715 116.855 106.061  1.00 64.00           C  
ATOM   4313  CG  LEU A 441     158.424 116.558 104.743  1.00 64.00           C  
ATOM   4314  CD1 LEU A 441     157.495 116.823 103.583  1.00 64.00           C  
ATOM   4315  CD2 LEU A 441     159.666 117.412 104.620  1.00 64.00           C  
ATOM   4316  H   LEU A 441     156.398 117.181 108.198  1.00 64.00           H  
ATOM   4317  HA  LEU A 441     155.721 116.234 105.572  1.00 64.00           H  
ATOM   4318 1HB  LEU A 441     157.475 117.917 106.055  1.00 64.00           H  
ATOM   4319 2HB  LEU A 441     158.439 116.671 106.854  1.00 64.00           H  
ATOM   4320  HG  LEU A 441     158.708 115.506 104.711  1.00 64.00           H  
ATOM   4321 1HD1 LEU A 441     158.011 116.608 102.647  1.00 64.00           H  
ATOM   4322 2HD1 LEU A 441     156.616 116.184 103.667  1.00 64.00           H  
ATOM   4323 3HD1 LEU A 441     157.187 117.868 103.595  1.00 64.00           H  
ATOM   4324 1HD2 LEU A 441     160.166 117.193 103.676  1.00 64.00           H  
ATOM   4325 2HD2 LEU A 441     159.387 118.466 104.646  1.00 64.00           H  
ATOM   4326 3HD2 LEU A 441     160.341 117.194 105.447  1.00 64.00           H  
ATOM   4327  N   ALA A 442     157.077 114.056 107.595  1.00 64.00           N  
ATOM   4328  CA  ALA A 442     157.290 112.624 107.751  1.00 64.00           C  
ATOM   4329  C   ALA A 442     155.992 111.841 107.666  1.00 64.00           C  
ATOM   4330  O   ALA A 442     155.975 110.738 107.109  1.00 64.00           O  
ATOM   4331  CB  ALA A 442     157.978 112.337 109.082  1.00 64.00           C  
ATOM   4332  H   ALA A 442     157.203 114.662 108.393  1.00 64.00           H  
ATOM   4333  HA  ALA A 442     157.934 112.287 106.938  1.00 64.00           H  
ATOM   4334 1HB  ALA A 442     158.132 111.263 109.187  1.00 64.00           H  
ATOM   4335 2HB  ALA A 442     158.941 112.846 109.111  1.00 64.00           H  
ATOM   4336 3HB  ALA A 442     157.354 112.696 109.898  1.00 64.00           H  
ATOM   4337  N   SER A 443     154.903 112.385 108.207  1.00 64.00           N  
ATOM   4338  CA  SER A 443     153.625 111.690 108.124  1.00 64.00           C  
ATOM   4339  C   SER A 443     153.045 111.755 106.720  1.00 64.00           C  
ATOM   4340  O   SER A 443     152.406 110.798 106.272  1.00 64.00           O  
ATOM   4341  CB  SER A 443     152.634 112.280 109.123  1.00 64.00           C  
ATOM   4342  OG  SER A 443     152.294 113.608 108.768  1.00 64.00           O  
ATOM   4343  H   SER A 443     154.948 113.278 108.677  1.00 64.00           H  
ATOM   4344  HA  SER A 443     153.786 110.639 108.369  1.00 64.00           H  
ATOM   4345 1HB  SER A 443     151.735 111.664 109.150  1.00 64.00           H  
ATOM   4346 2HB  SER A 443     153.071 112.266 110.120  1.00 64.00           H  
ATOM   4347  HG  SER A 443     151.443 113.554 108.327  1.00 64.00           H  
ATOM   4348  N   ASP A 444     153.263 112.862 106.013  1.00 64.00           N  
ATOM   4349  CA  ASP A 444     152.719 113.000 104.669  1.00 64.00           C  
ATOM   4350  C   ASP A 444     153.515 112.215 103.634  1.00 64.00           C  
ATOM   4351  O   ASP A 444     152.923 111.575 102.759  1.00 64.00           O  
ATOM   4352  CB  ASP A 444     152.678 114.476 104.266  1.00 64.00           C  
ATOM   4353  CG  ASP A 444     151.654 115.278 105.058  1.00 64.00           C  
ATOM   4354  OD1 ASP A 444     150.796 114.678 105.661  1.00 64.00           O  
ATOM   4355  OD2 ASP A 444     151.739 116.483 105.051  1.00 64.00           O  
ATOM   4356  H   ASP A 444     153.808 113.617 106.402  1.00 64.00           H  
ATOM   4357  HA  ASP A 444     151.707 112.594 104.662  1.00 64.00           H  
ATOM   4358 1HB  ASP A 444     153.662 114.922 104.417  1.00 64.00           H  
ATOM   4359 2HB  ASP A 444     152.441 114.558 103.205  1.00 64.00           H  
ATOM   4360  N   GLU A 445     154.845 112.236 103.714  1.00 64.00           N  
ATOM   4361  CA  GLU A 445     155.656 111.624 102.670  1.00 64.00           C  
ATOM   4362  C   GLU A 445     155.730 110.107 102.790  1.00 64.00           C  
ATOM   4363  O   GLU A 445     155.315 109.390 101.876  1.00 64.00           O  
ATOM   4364  CB  GLU A 445     157.070 112.207 102.700  1.00 64.00           C  
ATOM   4365  CG  GLU A 445     157.158 113.667 102.279  1.00 64.00           C  
ATOM   4366  CD  GLU A 445     156.771 113.887 100.843  1.00 64.00           C  
ATOM   4367  OE1 GLU A 445     157.101 113.061 100.026  1.00 64.00           O  
ATOM   4368  OE2 GLU A 445     156.145 114.882 100.562  1.00 64.00           O  
ATOM   4369  H   GLU A 445     155.304 112.676 104.498  1.00 64.00           H  
ATOM   4370  HA  GLU A 445     155.196 111.838 101.704  1.00 64.00           H  
ATOM   4371 1HB  GLU A 445     157.477 112.125 103.708  1.00 64.00           H  
ATOM   4372 2HB  GLU A 445     157.716 111.630 102.038  1.00 64.00           H  
ATOM   4373 1HG  GLU A 445     156.498 114.258 102.915  1.00 64.00           H  
ATOM   4374 2HG  GLU A 445     158.177 114.019 102.434  1.00 64.00           H  
ATOM   4375  N   ILE A 446     156.248 109.606 103.913  1.00 64.00           N  
ATOM   4376  CA  ILE A 446     156.622 108.196 103.989  1.00 64.00           C  
ATOM   4377  C   ILE A 446     155.403 107.316 104.225  1.00 64.00           C  
ATOM   4378  O   ILE A 446     155.238 106.274 103.580  1.00 64.00           O  
ATOM   4379  CB  ILE A 446     157.680 107.985 105.086  1.00 64.00           C  
ATOM   4380  CG1 ILE A 446     158.908 108.840 104.816  1.00 64.00           C  
ATOM   4381  CG2 ILE A 446     158.104 106.539 105.144  1.00 64.00           C  
ATOM   4382  CD1 ILE A 446     159.894 108.839 105.961  1.00 64.00           C  
ATOM   4383  H   ILE A 446     156.387 110.196 104.721  1.00 64.00           H  
ATOM   4384  HA  ILE A 446     157.046 107.899 103.030  1.00 64.00           H  
ATOM   4385  HB  ILE A 446     157.264 108.269 106.052  1.00 64.00           H  
ATOM   4386 1HG1 ILE A 446     159.413 108.479 103.920  1.00 64.00           H  
ATOM   4387 2HG1 ILE A 446     158.600 109.868 104.623  1.00 64.00           H  
ATOM   4388 1HG2 ILE A 446     158.853 106.410 105.925  1.00 64.00           H  
ATOM   4389 2HG2 ILE A 446     157.239 105.915 105.364  1.00 64.00           H  
ATOM   4390 3HG2 ILE A 446     158.528 106.245 104.183  1.00 64.00           H  
ATOM   4391 1HD1 ILE A 446     160.748 109.468 105.706  1.00 64.00           H  
ATOM   4392 2HD1 ILE A 446     159.411 109.228 106.857  1.00 64.00           H  
ATOM   4393 3HD1 ILE A 446     160.236 107.821 106.145  1.00 64.00           H  
ATOM   4394  N   PHE A 447     154.559 107.721 105.166  1.00 64.00           N  
ATOM   4395  CA  PHE A 447     153.392 106.922 105.527  1.00 64.00           C  
ATOM   4396  C   PHE A 447     152.157 107.030 104.633  1.00 64.00           C  
ATOM   4397  O   PHE A 447     151.071 107.372 105.099  1.00 64.00           O  
ATOM   4398  CB  PHE A 447     153.027 107.142 106.997  1.00 64.00           C  
ATOM   4399  CG  PHE A 447     154.049 106.601 107.954  1.00 64.00           C  
ATOM   4400  CD1 PHE A 447     154.161 105.239 108.168  1.00 64.00           C  
ATOM   4401  CD2 PHE A 447     154.905 107.450 108.630  1.00 64.00           C  
ATOM   4402  CE1 PHE A 447     155.103 104.731 109.039  1.00 64.00           C  
ATOM   4403  CE2 PHE A 447     155.849 106.951 109.506  1.00 64.00           C  
ATOM   4404  CZ  PHE A 447     155.949 105.589 109.711  1.00 64.00           C  
ATOM   4405  H   PHE A 447     154.723 108.596 105.643  1.00 64.00           H  
ATOM   4406  HA  PHE A 447     153.635 105.868 105.381  1.00 64.00           H  
ATOM   4407 1HB  PHE A 447     152.910 108.208 107.186  1.00 64.00           H  
ATOM   4408 2HB  PHE A 447     152.071 106.665 107.209  1.00 64.00           H  
ATOM   4409  HD1 PHE A 447     153.493 104.560 107.637  1.00 64.00           H  
ATOM   4410  HD2 PHE A 447     154.826 108.526 108.468  1.00 64.00           H  
ATOM   4411  HE1 PHE A 447     155.177 103.655 109.193  1.00 64.00           H  
ATOM   4412  HE2 PHE A 447     156.515 107.631 110.036  1.00 64.00           H  
ATOM   4413  HZ  PHE A 447     156.692 105.193 110.401  1.00 64.00           H  
ATOM   4414  N   THR A 448     152.332 106.733 103.349  1.00 64.00           N  
ATOM   4415  CA  THR A 448     151.218 106.727 102.410  1.00 64.00           C  
ATOM   4416  C   THR A 448     150.642 105.324 102.522  1.00 64.00           C  
ATOM   4417  O   THR A 448     151.395 104.361 102.683  1.00 64.00           O  
ATOM   4418  CB  THR A 448     151.684 106.975 100.968  1.00 64.00           C  
ATOM   4419  OG1 THR A 448     152.387 105.824 100.487  1.00 64.00           O  
ATOM   4420  CG2 THR A 448     152.596 108.191 100.907  1.00 64.00           C  
ATOM   4421  H   THR A 448     153.258 106.506 103.015  1.00 64.00           H  
ATOM   4422  HA  THR A 448     150.531 107.528 102.683  1.00 64.00           H  
ATOM   4423  HB  THR A 448     150.817 107.144 100.329  1.00 64.00           H  
ATOM   4424  HG1 THR A 448     152.404 105.838  99.526  1.00 64.00           H  
ATOM   4425 1HG2 THR A 448     152.917 108.353  99.878  1.00 64.00           H  
ATOM   4426 2HG2 THR A 448     152.056 109.069 101.261  1.00 64.00           H  
ATOM   4427 3HG2 THR A 448     153.469 108.023 101.536  1.00 64.00           H  
ATOM   4428  N   ASN A 449     149.323 105.181 102.434  1.00 64.00           N  
ATOM   4429  CA  ASN A 449     148.748 103.846 102.598  1.00 64.00           C  
ATOM   4430  C   ASN A 449     149.271 102.847 101.568  1.00 64.00           C  
ATOM   4431  O   ASN A 449     148.872 101.677 101.588  1.00 64.00           O  
ATOM   4432  CB  ASN A 449     147.233 103.918 102.536  1.00 64.00           C  
ATOM   4433  CG  ASN A 449     146.730 104.350 101.186  1.00 64.00           C  
ATOM   4434  OD1 ASN A 449     147.195 105.351 100.628  1.00 64.00           O  
ATOM   4435  ND2 ASN A 449     145.788 103.616 100.652  1.00 64.00           N  
ATOM   4436  H   ASN A 449     148.709 105.963 102.258  1.00 64.00           H  
ATOM   4437  HA  ASN A 449     149.036 103.463 103.578  1.00 64.00           H  
ATOM   4438 1HB  ASN A 449     146.812 102.939 102.771  1.00 64.00           H  
ATOM   4439 2HB  ASN A 449     146.871 104.619 103.287  1.00 64.00           H  
ATOM   4440 1HD2 ASN A 449     145.415 103.856  99.755  1.00 64.00           H  
ATOM   4441 2HD2 ASN A 449     145.441 102.815 101.139  1.00 64.00           H  
ATOM   4442  N   ASP A 450     150.152 103.281 100.663  1.00 64.00           N  
ATOM   4443  CA  ASP A 450     150.681 102.374  99.652  1.00 64.00           C  
ATOM   4444  C   ASP A 450     151.637 101.350 100.256  1.00 64.00           C  
ATOM   4445  O   ASP A 450     151.361 100.146 100.227  1.00 64.00           O  
ATOM   4446  CB  ASP A 450     151.399 103.162  98.554  1.00 64.00           C  
ATOM   4447  CG  ASP A 450     150.443 103.950  97.668  1.00 64.00           C  
ATOM   4448  OD1 ASP A 450     149.269 103.669  97.698  1.00 64.00           O  
ATOM   4449  OD2 ASP A 450     150.897 104.825  96.970  1.00 64.00           O  
ATOM   4450  H   ASP A 450     150.460 104.243 100.670  1.00 64.00           H  
ATOM   4451  HA  ASP A 450     149.849 101.821  99.214  1.00 64.00           H  
ATOM   4452 1HB  ASP A 450     152.106 103.857  99.008  1.00 64.00           H  
ATOM   4453 2HB  ASP A 450     151.970 102.476  97.927  1.00 64.00           H  
ATOM   4454  N   ARG A 451     152.740 101.830 100.825  1.00 64.00           N  
ATOM   4455  CA  ARG A 451     153.759 100.962 101.420  1.00 64.00           C  
ATOM   4456  C   ARG A 451     153.276 100.089 102.583  1.00 64.00           C  
ATOM   4457  O   ARG A 451     152.298 100.408 103.259  1.00 64.00           O  
ATOM   4458  CB  ARG A 451     154.923 101.810 101.908  1.00 64.00           C  
ATOM   4459  CG  ARG A 451     155.720 102.497 100.810  1.00 64.00           C  
ATOM   4460  CD  ARG A 451     156.858 103.276 101.362  1.00 64.00           C  
ATOM   4461  NE  ARG A 451     157.586 103.984 100.322  1.00 64.00           N  
ATOM   4462  CZ  ARG A 451     158.596 103.459  99.601  1.00 64.00           C  
ATOM   4463  NH1 ARG A 451     158.986 102.223  99.820  1.00 64.00           N  
ATOM   4464  NH2 ARG A 451     159.195 104.187  98.675  1.00 64.00           N  
ATOM   4465  H   ARG A 451     152.874 102.831 100.844  1.00 64.00           H  
ATOM   4466  HA  ARG A 451     154.082 100.242 100.667  1.00 64.00           H  
ATOM   4467 1HB  ARG A 451     154.553 102.584 102.580  1.00 64.00           H  
ATOM   4468 2HB  ARG A 451     155.614 101.187 102.477  1.00 64.00           H  
ATOM   4469 1HG  ARG A 451     156.117 101.747 100.126  1.00 64.00           H  
ATOM   4470 2HG  ARG A 451     155.070 103.181 100.263  1.00 64.00           H  
ATOM   4471 1HD  ARG A 451     156.485 104.009 102.077  1.00 64.00           H  
ATOM   4472 2HD  ARG A 451     157.551 102.601 101.864  1.00 64.00           H  
ATOM   4473  HE  ARG A 451     157.314 104.938 100.125  1.00 64.00           H  
ATOM   4474 1HH1 ARG A 451     158.528 101.666 100.528  1.00 64.00           H  
ATOM   4475 2HH1 ARG A 451     159.743 101.829  99.280  1.00 64.00           H  
ATOM   4476 1HH2 ARG A 451     158.896 105.137  98.507  1.00 64.00           H  
ATOM   4477 2HH2 ARG A 451     159.952 103.793  98.136  1.00 64.00           H  
ATOM   4478  N   ASN A 452     153.989  98.987 102.807  1.00 64.00           N  
ATOM   4479  CA  ASN A 452     153.671  98.045 103.878  1.00 64.00           C  
ATOM   4480  C   ASN A 452     154.804  97.940 104.894  1.00 64.00           C  
ATOM   4481  O   ASN A 452     155.970  97.801 104.524  1.00 64.00           O  
ATOM   4482  CB  ASN A 452     153.348  96.666 103.304  1.00 64.00           C  
ATOM   4483  CG  ASN A 452     152.065  96.657 102.499  1.00 64.00           C  
ATOM   4484  OD1 ASN A 452     151.257  97.581 102.585  1.00 64.00           O  
ATOM   4485  ND2 ASN A 452     151.870  95.607 101.710  1.00 64.00           N  
ATOM   4486  H   ASN A 452     154.781  98.802 102.207  1.00 64.00           H  
ATOM   4487  HA  ASN A 452     152.794  98.413 104.413  1.00 64.00           H  
ATOM   4488 1HB  ASN A 452     154.168  96.337 102.663  1.00 64.00           H  
ATOM   4489 2HB  ASN A 452     153.258  95.945 104.117  1.00 64.00           H  
ATOM   4490 1HD2 ASN A 452     151.040  95.546 101.154  1.00 64.00           H  
ATOM   4491 2HD2 ASN A 452     152.552  94.877 101.671  1.00 64.00           H  
ATOM   4492  N   TRP A 453     154.455  98.010 106.174  1.00 64.00           N  
ATOM   4493  CA  TRP A 453     155.444  97.952 107.248  1.00 64.00           C  
ATOM   4494  C   TRP A 453     155.067  96.997 108.382  1.00 64.00           C  
ATOM   4495  O   TRP A 453     153.890  96.811 108.686  1.00 64.00           O  
ATOM   4496  CB  TRP A 453     155.678  99.359 107.806  1.00 64.00           C  
ATOM   4497  CG  TRP A 453     154.566 100.303 107.469  1.00 64.00           C  
ATOM   4498  CD1 TRP A 453     153.289 100.266 107.944  1.00 64.00           C  
ATOM   4499  CD2 TRP A 453     154.624 101.407 106.561  1.00 64.00           C  
ATOM   4500  NE1 TRP A 453     152.550 101.285 107.395  1.00 64.00           N  
ATOM   4501  CE2 TRP A 453     153.348 102.001 106.543  1.00 64.00           C  
ATOM   4502  CE3 TRP A 453     155.634 101.957 105.765  1.00 64.00           C  
ATOM   4503  CZ2 TRP A 453     153.053 103.115 105.760  1.00 64.00           C  
ATOM   4504  CZ3 TRP A 453     155.340 103.064 104.990  1.00 64.00           C  
ATOM   4505  CH2 TRP A 453     154.061 103.631 104.993  1.00 64.00           C  
ATOM   4506  H   TRP A 453     153.478  98.106 106.409  1.00 64.00           H  
ATOM   4507  HA  TRP A 453     156.379  97.571 106.837  1.00 64.00           H  
ATOM   4508 1HB  TRP A 453     155.780  99.308 108.890  1.00 64.00           H  
ATOM   4509 2HB  TRP A 453     156.611  99.758 107.407  1.00 64.00           H  
ATOM   4510  HD1 TRP A 453     152.910  99.534 108.655  1.00 64.00           H  
ATOM   4511  HE1 TRP A 453     151.577 101.476 107.586  1.00 64.00           H  
ATOM   4512  HE3 TRP A 453     156.633 101.523 105.758  1.00 64.00           H  
ATOM   4513  HZ2 TRP A 453     152.062 103.570 105.749  1.00 64.00           H  
ATOM   4514  HZ3 TRP A 453     156.135 103.485 104.373  1.00 64.00           H  
ATOM   4515  HH2 TRP A 453     153.866 104.503 104.368  1.00 64.00           H  
ATOM   4516  N   GLU A 454     156.081  96.397 109.001  1.00 64.00           N  
ATOM   4517  CA  GLU A 454     155.881  95.474 110.115  1.00 64.00           C  
ATOM   4518  C   GLU A 454     156.456  96.095 111.384  1.00 64.00           C  
ATOM   4519  O   GLU A 454     156.884  97.248 111.366  1.00 64.00           O  
ATOM   4520  CB  GLU A 454     156.544  94.123 109.834  1.00 64.00           C  
ATOM   4521  CG  GLU A 454     155.974  93.381 108.634  1.00 64.00           C  
ATOM   4522  CD  GLU A 454     156.637  92.052 108.400  1.00 64.00           C  
ATOM   4523  OE1 GLU A 454     157.587  91.754 109.083  1.00 64.00           O  
ATOM   4524  OE2 GLU A 454     156.193  91.333 107.536  1.00 64.00           O  
ATOM   4525  H   GLU A 454     157.021  96.590 108.685  1.00 64.00           H  
ATOM   4526  HA  GLU A 454     154.810  95.307 110.238  1.00 64.00           H  
ATOM   4527 1HB  GLU A 454     157.610  94.270 109.662  1.00 64.00           H  
ATOM   4528 2HB  GLU A 454     156.439  93.479 110.707  1.00 64.00           H  
ATOM   4529 1HG  GLU A 454     154.908  93.219 108.792  1.00 64.00           H  
ATOM   4530 2HG  GLU A 454     156.091  94.001 107.747  1.00 64.00           H  
ATOM   4531  N   SER A 455     156.474  95.344 112.482  1.00 64.00           N  
ATOM   4532  CA  SER A 455     157.008  95.889 113.727  1.00 64.00           C  
ATOM   4533  C   SER A 455     158.531  95.833 113.748  1.00 64.00           C  
ATOM   4534  O   SER A 455     159.188  96.788 114.186  1.00 64.00           O  
ATOM   4535  CB  SER A 455     156.450  95.126 114.912  1.00 64.00           C  
ATOM   4536  OG  SER A 455     156.876  93.791 114.895  1.00 64.00           O  
ATOM   4537  H   SER A 455     156.123  94.397 112.470  1.00 64.00           H  
ATOM   4538  HA  SER A 455     156.713  96.936 113.801  1.00 64.00           H  
ATOM   4539 1HB  SER A 455     156.774  95.602 115.837  1.00 64.00           H  
ATOM   4540 2HB  SER A 455     155.362  95.163 114.889  1.00 64.00           H  
ATOM   4541  HG  SER A 455     156.485  93.379 115.669  1.00 64.00           H  
ATOM   4542  N   ALA A 456     159.103  94.731 113.248  1.00 64.00           N  
ATOM   4543  CA  ALA A 456     160.553  94.548 113.245  1.00 64.00           C  
ATOM   4544  C   ALA A 456     161.241  95.539 112.318  1.00 64.00           C  
ATOM   4545  O   ALA A 456     162.435  95.821 112.472  1.00 64.00           O  
ATOM   4546  CB  ALA A 456     160.897  93.115 112.839  1.00 64.00           C  
ATOM   4547  H   ALA A 456     158.515  94.006 112.862  1.00 64.00           H  
ATOM   4548  HA  ALA A 456     160.919  94.730 114.255  1.00 64.00           H  
ATOM   4549 1HB  ALA A 456     161.979  92.987 112.839  1.00 64.00           H  
ATOM   4550 2HB  ALA A 456     160.449  92.418 113.547  1.00 64.00           H  
ATOM   4551 3HB  ALA A 456     160.509  92.917 111.841  1.00 64.00           H  
ATOM   4552  N   ASP A 457     160.509  96.061 111.336  1.00 64.00           N  
ATOM   4553  CA  ASP A 457     161.007  97.194 110.571  1.00 64.00           C  
ATOM   4554  C   ASP A 457     161.135  98.432 111.449  1.00 64.00           C  
ATOM   4555  O   ASP A 457     162.075  99.218 111.292  1.00 64.00           O  
ATOM   4556  CB  ASP A 457     160.082  97.491 109.387  1.00 64.00           C  
ATOM   4557  CG  ASP A 457     160.167  96.438 108.290  1.00 64.00           C  
ATOM   4558  OD1 ASP A 457     161.256  96.012 107.986  1.00 64.00           O  
ATOM   4559  OD2 ASP A 457     159.142  96.070 107.768  1.00 64.00           O  
ATOM   4560  H   ASP A 457     159.602  95.677 111.112  1.00 64.00           H  
ATOM   4561  HA  ASP A 457     162.000  96.948 110.194  1.00 64.00           H  
ATOM   4562 1HB  ASP A 457     159.051  97.548 109.737  1.00 64.00           H  
ATOM   4563 2HB  ASP A 457     160.338  98.461 108.960  1.00 64.00           H  
ATOM   4564  N   LEU A 458     160.167  98.689 112.321  1.00 64.00           N  
ATOM   4565  CA  LEU A 458     160.196  99.935 113.104  1.00 64.00           C  
ATOM   4566  C   LEU A 458     160.913  99.935 114.449  1.00 64.00           C  
ATOM   4567  O   LEU A 458     161.148 100.990 115.031  1.00 64.00           O  
ATOM   4568  CB  LEU A 458     158.771 100.457 113.303  1.00 64.00           C  
ATOM   4569  CG  LEU A 458     158.060 100.928 112.037  1.00 64.00           C  
ATOM   4570  CD1 LEU A 458     156.662 101.425 112.365  1.00 64.00           C  
ATOM   4571  CD2 LEU A 458     158.871 102.018 111.357  1.00 64.00           C  
ATOM   4572  H   LEU A 458     159.405  98.040 112.457  1.00 64.00           H  
ATOM   4573  HA  LEU A 458     160.771 100.677 112.551  1.00 64.00           H  
ATOM   4574 1HB  LEU A 458     158.170  99.665 113.747  1.00 64.00           H  
ATOM   4575 2HB  LEU A 458     158.802 101.295 113.999  1.00 64.00           H  
ATOM   4576  HG  LEU A 458     157.944 100.088 111.351  1.00 64.00           H  
ATOM   4577 1HD1 LEU A 458     156.170 101.757 111.450  1.00 64.00           H  
ATOM   4578 2HD1 LEU A 458     156.085 100.617 112.814  1.00 64.00           H  
ATOM   4579 3HD1 LEU A 458     156.727 102.258 113.064  1.00 64.00           H  
ATOM   4580 1HD2 LEU A 458     158.355 102.346 110.454  1.00 64.00           H  
ATOM   4581 2HD2 LEU A 458     158.987 102.863 112.036  1.00 64.00           H  
ATOM   4582 3HD2 LEU A 458     159.854 101.628 111.091  1.00 64.00           H  
ATOM   4583  N   GLN A 459     161.276  98.760 114.928  1.00 64.00           N  
ATOM   4584  CA  GLN A 459     161.921  98.611 116.241  1.00 64.00           C  
ATOM   4585  C   GLN A 459     163.146  99.487 116.506  1.00 64.00           C  
ATOM   4586  O   GLN A 459     163.203 100.208 117.514  1.00 64.00           O  
ATOM   4587  CB  GLN A 459     162.315  97.146 116.439  1.00 64.00           C  
ATOM   4588  CG  GLN A 459     161.137  96.189 116.507  1.00 64.00           C  
ATOM   4589  CD  GLN A 459     161.566  94.742 116.630  1.00 64.00           C  
ATOM   4590  OE1 GLN A 459     162.669  94.378 116.222  1.00 64.00           O  
ATOM   4591  NE2 GLN A 459     160.696  93.911 117.196  1.00 64.00           N  
ATOM   4592  H   GLN A 459     161.102  97.937 114.368  1.00 64.00           H  
ATOM   4593  HA  GLN A 459     161.207  98.900 117.011  1.00 64.00           H  
ATOM   4594 1HB  GLN A 459     162.960  96.829 115.619  1.00 64.00           H  
ATOM   4595 2HB  GLN A 459     162.885  97.044 117.362  1.00 64.00           H  
ATOM   4596 1HG  GLN A 459     160.530  96.438 117.377  1.00 64.00           H  
ATOM   4597 2HG  GLN A 459     160.546  96.291 115.597  1.00 64.00           H  
ATOM   4598 1HE2 GLN A 459     160.926  92.943 117.303  1.00 64.00           H  
ATOM   4599 2HE2 GLN A 459     159.812  94.253 117.514  1.00 64.00           H  
ATOM   4600  N   ASP A 460     164.126  99.426 115.605  1.00 64.00           N  
ATOM   4601  CA  ASP A 460     165.381 100.137 115.816  1.00 64.00           C  
ATOM   4602  C   ASP A 460     165.195 101.643 115.705  1.00 64.00           C  
ATOM   4603  O   ASP A 460     165.866 102.406 116.404  1.00 64.00           O  
ATOM   4604  CB  ASP A 460     166.434  99.674 114.806  1.00 64.00           C  
ATOM   4605  CG  ASP A 460     166.936  98.262 115.079  1.00 64.00           C  
ATOM   4606  OD1 ASP A 460     166.717  97.774 116.162  1.00 64.00           O  
ATOM   4607  OD2 ASP A 460     167.533  97.686 114.201  1.00 64.00           O  
ATOM   4608  H   ASP A 460     164.004  98.882 114.762  1.00 64.00           H  
ATOM   4609  HA  ASP A 460     165.731  99.929 116.827  1.00 64.00           H  
ATOM   4610 1HB  ASP A 460     166.014  99.707 113.801  1.00 64.00           H  
ATOM   4611 2HB  ASP A 460     167.284 100.356 114.828  1.00 64.00           H  
ATOM   4612  N   VAL A 461     164.284 102.082 114.838  1.00 64.00           N  
ATOM   4613  CA  VAL A 461     163.965 103.500 114.751  1.00 64.00           C  
ATOM   4614  C   VAL A 461     163.194 103.941 115.988  1.00 64.00           C  
ATOM   4615  O   VAL A 461     163.356 105.065 116.476  1.00 64.00           O  
ATOM   4616  CB  VAL A 461     163.177 103.766 113.460  1.00 64.00           C  
ATOM   4617  CG1 VAL A 461     162.883 105.234 113.300  1.00 64.00           C  
ATOM   4618  CG2 VAL A 461     163.944 103.235 112.273  1.00 64.00           C  
ATOM   4619  H   VAL A 461     163.805 101.432 114.231  1.00 64.00           H  
ATOM   4620  HA  VAL A 461     164.898 104.064 114.723  1.00 64.00           H  
ATOM   4621  HB  VAL A 461     162.212 103.264 113.524  1.00 64.00           H  
ATOM   4622 1HG1 VAL A 461     162.324 105.395 112.377  1.00 64.00           H  
ATOM   4623 2HG1 VAL A 461     162.292 105.581 114.147  1.00 64.00           H  
ATOM   4624 3HG1 VAL A 461     163.819 105.790 113.257  1.00 64.00           H  
ATOM   4625 1HG2 VAL A 461     163.380 103.426 111.360  1.00 64.00           H  
ATOM   4626 2HG2 VAL A 461     164.912 103.733 112.212  1.00 64.00           H  
ATOM   4627 3HG2 VAL A 461     164.095 102.161 112.388  1.00 64.00           H  
ATOM   4628  N   MET A 462     162.360 103.049 116.522  1.00 64.00           N  
ATOM   4629  CA  MET A 462     161.558 103.358 117.699  1.00 64.00           C  
ATOM   4630  C   MET A 462     162.432 103.569 118.921  1.00 64.00           C  
ATOM   4631  O   MET A 462     162.152 104.443 119.754  1.00 64.00           O  
ATOM   4632  CB  MET A 462     160.577 102.221 117.949  1.00 64.00           C  
ATOM   4633  CG  MET A 462     159.556 102.472 119.020  1.00 64.00           C  
ATOM   4634  SD  MET A 462     158.372 103.717 118.512  1.00 64.00           S  
ATOM   4635  CE  MET A 462     157.660 104.125 120.092  1.00 64.00           C  
ATOM   4636  H   MET A 462     162.282 102.135 116.099  1.00 64.00           H  
ATOM   4637  HA  MET A 462     161.003 104.276 117.507  1.00 64.00           H  
ATOM   4638 1HB  MET A 462     160.035 102.000 117.030  1.00 64.00           H  
ATOM   4639 2HB  MET A 462     161.126 101.321 118.229  1.00 64.00           H  
ATOM   4640 1HG  MET A 462     159.027 101.546 119.242  1.00 64.00           H  
ATOM   4641 2HG  MET A 462     160.057 102.805 119.928  1.00 64.00           H  
ATOM   4642 1HE  MET A 462     156.897 104.892 119.960  1.00 64.00           H  
ATOM   4643 2HE  MET A 462     157.208 103.233 120.528  1.00 64.00           H  
ATOM   4644 3HE  MET A 462     158.439 104.499 120.756  1.00 64.00           H  
ATOM   4645  N   PHE A 463     163.497 102.773 119.039  1.00 64.00           N  
ATOM   4646  CA  PHE A 463     164.374 102.872 120.204  1.00 64.00           C  
ATOM   4647  C   PHE A 463     165.081 104.220 120.271  1.00 64.00           C  
ATOM   4648  O   PHE A 463     165.134 104.850 121.335  1.00 64.00           O  
ATOM   4649  CB  PHE A 463     165.399 101.745 120.193  1.00 64.00           C  
ATOM   4650  CG  PHE A 463     166.348 101.801 121.341  1.00 64.00           C  
ATOM   4651  CD1 PHE A 463     165.932 101.453 122.607  1.00 64.00           C  
ATOM   4652  CD2 PHE A 463     167.655 102.206 121.155  1.00 64.00           C  
ATOM   4653  CE1 PHE A 463     166.804 101.508 123.671  1.00 64.00           C  
ATOM   4654  CE2 PHE A 463     168.530 102.265 122.214  1.00 64.00           C  
ATOM   4655  CZ  PHE A 463     168.105 101.914 123.472  1.00 64.00           C  
ATOM   4656  H   PHE A 463     163.706 102.093 118.321  1.00 64.00           H  
ATOM   4657  HA  PHE A 463     163.765 102.782 121.104  1.00 64.00           H  
ATOM   4658 1HB  PHE A 463     164.884 100.785 120.217  1.00 64.00           H  
ATOM   4659 2HB  PHE A 463     165.973 101.785 119.268  1.00 64.00           H  
ATOM   4660  HD1 PHE A 463     164.901 101.131 122.759  1.00 64.00           H  
ATOM   4661  HD2 PHE A 463     167.990 102.485 120.155  1.00 64.00           H  
ATOM   4662  HE1 PHE A 463     166.464 101.230 124.668  1.00 64.00           H  
ATOM   4663  HE2 PHE A 463     169.558 102.590 122.057  1.00 64.00           H  
ATOM   4664  HZ  PHE A 463     168.797 101.959 124.311  1.00 64.00           H  
ATOM   4665  N   THR A 464     165.611 104.688 119.143  1.00 64.00           N  
ATOM   4666  CA  THR A 464     166.323 105.960 119.144  1.00 64.00           C  
ATOM   4667  C   THR A 464     165.368 107.127 119.338  1.00 64.00           C  
ATOM   4668  O   THR A 464     165.757 108.172 119.868  1.00 64.00           O  
ATOM   4669  CB  THR A 464     167.111 106.120 117.851  1.00 64.00           C  
ATOM   4670  OG1 THR A 464     166.213 106.053 116.742  1.00 64.00           O  
ATOM   4671  CG2 THR A 464     168.142 105.019 117.721  1.00 64.00           C  
ATOM   4672  H   THR A 464     165.527 104.172 118.278  1.00 64.00           H  
ATOM   4673  HA  THR A 464     167.019 105.966 119.983  1.00 64.00           H  
ATOM   4674  HB  THR A 464     167.616 107.086 117.849  1.00 64.00           H  
ATOM   4675  HG1 THR A 464     166.625 106.453 115.972  1.00 64.00           H  
ATOM   4676 1HG2 THR A 464     168.697 105.148 116.791  1.00 64.00           H  
ATOM   4677 2HG2 THR A 464     168.831 105.064 118.564  1.00 64.00           H  
ATOM   4678 3HG2 THR A 464     167.642 104.051 117.712  1.00 64.00           H  
ATOM   4679  N   ALA A 465     164.110 106.966 118.930  1.00 64.00           N  
ATOM   4680  CA  ALA A 465     163.124 108.006 119.197  1.00 64.00           C  
ATOM   4681  C   ALA A 465     162.728 108.011 120.664  1.00 64.00           C  
ATOM   4682  O   ALA A 465     162.303 109.037 121.203  1.00 64.00           O  
ATOM   4683  CB  ALA A 465     161.900 107.815 118.309  1.00 64.00           C  
ATOM   4684  H   ALA A 465     163.824 106.132 118.436  1.00 64.00           H  
ATOM   4685  HA  ALA A 465     163.579 108.970 118.969  1.00 64.00           H  
ATOM   4686 1HB  ALA A 465     161.172 108.599 118.519  1.00 64.00           H  
ATOM   4687 2HB  ALA A 465     162.198 107.868 117.261  1.00 64.00           H  
ATOM   4688 3HB  ALA A 465     161.454 106.842 118.509  1.00 64.00           H  
ATOM   4689  N   LEU A 466     162.833 106.855 121.319  1.00 64.00           N  
ATOM   4690  CA  LEU A 466     162.704 106.829 122.772  1.00 64.00           C  
ATOM   4691  C   LEU A 466     163.907 107.459 123.455  1.00 64.00           C  
ATOM   4692  O   LEU A 466     163.798 107.925 124.594  1.00 64.00           O  
ATOM   4693  CB  LEU A 466     162.515 105.402 123.278  1.00 64.00           C  
ATOM   4694  CG  LEU A 466     161.114 104.961 123.667  1.00 64.00           C  
ATOM   4695  CD1 LEU A 466     160.731 105.703 124.916  1.00 64.00           C  
ATOM   4696  CD2 LEU A 466     160.141 105.268 122.575  1.00 64.00           C  
ATOM   4697  H   LEU A 466     163.001 105.991 120.824  1.00 64.00           H  
ATOM   4698  HA  LEU A 466     161.827 107.412 123.051  1.00 64.00           H  
ATOM   4699 1HB  LEU A 466     162.852 104.712 122.505  1.00 64.00           H  
ATOM   4700 2HB  LEU A 466     163.139 105.260 124.160  1.00 64.00           H  
ATOM   4701  HG  LEU A 466     161.109 103.886 123.851  1.00 64.00           H  
ATOM   4702 1HD1 LEU A 466     159.727 105.407 125.221  1.00 64.00           H  
ATOM   4703 2HD1 LEU A 466     161.437 105.464 125.711  1.00 64.00           H  
ATOM   4704 3HD1 LEU A 466     160.750 106.775 124.722  1.00 64.00           H  
ATOM   4705 1HD2 LEU A 466     159.144 104.943 122.874  1.00 64.00           H  
ATOM   4706 2HD2 LEU A 466     160.132 106.342 122.387  1.00 64.00           H  
ATOM   4707 3HD2 LEU A 466     160.436 104.743 121.666  1.00 64.00           H  
ATOM   4708  N   VAL A 467     165.071 107.444 122.797  1.00 64.00           N  
ATOM   4709  CA  VAL A 467     166.288 107.935 123.444  1.00 64.00           C  
ATOM   4710  C   VAL A 467     166.232 109.440 123.661  1.00 64.00           C  
ATOM   4711  O   VAL A 467     166.380 109.917 124.791  1.00 64.00           O  
ATOM   4712  CB  VAL A 467     167.536 107.532 122.641  1.00 64.00           C  
ATOM   4713  CG1 VAL A 467     168.746 108.283 123.143  1.00 64.00           C  
ATOM   4714  CG2 VAL A 467     167.790 106.054 122.794  1.00 64.00           C  
ATOM   4715  H   VAL A 467     165.123 107.095 121.850  1.00 64.00           H  
ATOM   4716  HA  VAL A 467     166.357 107.488 124.436  1.00 64.00           H  
ATOM   4717  HB  VAL A 467     167.371 107.766 121.589  1.00 64.00           H  
ATOM   4718 1HG1 VAL A 467     169.623 107.988 122.565  1.00 64.00           H  
ATOM   4719 2HG1 VAL A 467     168.582 109.354 123.030  1.00 64.00           H  
ATOM   4720 3HG1 VAL A 467     168.910 108.048 124.194  1.00 64.00           H  
ATOM   4721 1HG2 VAL A 467     168.675 105.776 122.222  1.00 64.00           H  
ATOM   4722 2HG2 VAL A 467     167.949 105.819 123.846  1.00 64.00           H  
ATOM   4723 3HG2 VAL A 467     166.929 105.497 122.424  1.00 64.00           H  
ATOM   4724  N   LYS A 468     165.997 110.214 122.608  1.00 64.00           N  
ATOM   4725  CA  LYS A 468     166.133 111.662 122.702  1.00 64.00           C  
ATOM   4726  C   LYS A 468     164.826 112.380 122.322  1.00 64.00           C  
ATOM   4727  O   LYS A 468     164.723 112.984 121.254  1.00 64.00           O  
ATOM   4728  CB  LYS A 468     167.323 112.106 121.846  1.00 64.00           C  
ATOM   4729  CG  LYS A 468     167.360 111.468 120.456  1.00 64.00           C  
ATOM   4730  CD  LYS A 468     168.524 111.963 119.640  1.00 64.00           C  
ATOM   4731  CE  LYS A 468     168.521 111.334 118.260  1.00 64.00           C  
ATOM   4732  NZ  LYS A 468     169.658 111.821 117.431  1.00 64.00           N  
ATOM   4733  H   LYS A 468     165.720 109.802 121.728  1.00 64.00           H  
ATOM   4734  HA  LYS A 468     166.318 111.925 123.743  1.00 64.00           H  
ATOM   4735 1HB  LYS A 468     167.298 113.189 121.721  1.00 64.00           H  
ATOM   4736 2HB  LYS A 468     168.253 111.857 122.358  1.00 64.00           H  
ATOM   4737 1HG  LYS A 468     167.439 110.385 120.554  1.00 64.00           H  
ATOM   4738 2HG  LYS A 468     166.438 111.700 119.924  1.00 64.00           H  
ATOM   4739 1HD  LYS A 468     168.465 113.048 119.541  1.00 64.00           H  
ATOM   4740 2HD  LYS A 468     169.456 111.712 120.146  1.00 64.00           H  
ATOM   4741 1HE  LYS A 468     168.590 110.251 118.353  1.00 64.00           H  
ATOM   4742 2HE  LYS A 468     167.586 111.574 117.752  1.00 64.00           H  
ATOM   4743 1HZ  LYS A 468     169.624 111.383 116.521  1.00 64.00           H  
ATOM   4744 2HZ  LYS A 468     169.592 112.824 117.324  1.00 64.00           H  
ATOM   4745 3HZ  LYS A 468     170.530 111.588 117.884  1.00 64.00           H  
ATOM   4746  N   ASP A 469     163.876 112.356 123.272  1.00 64.00           N  
ATOM   4747  CA  ASP A 469     162.739 113.286 123.437  1.00 64.00           C  
ATOM   4748  C   ASP A 469     162.021 113.676 122.142  1.00 64.00           C  
ATOM   4749  O   ASP A 469     161.974 114.845 121.765  1.00 64.00           O  
ATOM   4750  CB  ASP A 469     163.219 114.564 124.129  1.00 64.00           C  
ATOM   4751  CG  ASP A 469     162.073 115.423 124.647  1.00 64.00           C  
ATOM   4752  OD1 ASP A 469     161.012 114.891 124.872  1.00 64.00           O  
ATOM   4753  OD2 ASP A 469     162.269 116.603 124.812  1.00 64.00           O  
ATOM   4754  H   ASP A 469     163.991 111.598 123.929  1.00 64.00           H  
ATOM   4755  HA  ASP A 469     161.966 112.787 124.021  1.00 64.00           H  
ATOM   4756 1HB  ASP A 469     163.865 114.303 124.967  1.00 64.00           H  
ATOM   4757 2HB  ASP A 469     163.811 115.156 123.431  1.00 64.00           H  
ATOM   4758  N   ARG A 470     161.455 112.697 121.447  1.00 64.00           N  
ATOM   4759  CA  ARG A 470     160.702 112.958 120.220  1.00 64.00           C  
ATOM   4760  C   ARG A 470     159.273 112.458 120.380  1.00 64.00           C  
ATOM   4761  O   ARG A 470     158.888 111.445 119.786  1.00 64.00           O  
ATOM   4762  CB  ARG A 470     161.385 112.312 119.016  1.00 64.00           C  
ATOM   4763  CG  ARG A 470     162.719 112.933 118.685  1.00 64.00           C  
ATOM   4764  CD  ARG A 470     162.546 114.336 118.143  1.00 64.00           C  
ATOM   4765  NE  ARG A 470     163.815 114.920 117.726  1.00 64.00           N  
ATOM   4766  CZ  ARG A 470     164.583 115.664 118.510  1.00 64.00           C  
ATOM   4767  NH1 ARG A 470     164.210 115.921 119.754  1.00 64.00           N  
ATOM   4768  NH2 ARG A 470     165.722 116.157 118.051  1.00 64.00           N  
ATOM   4769  H   ARG A 470     161.547 111.746 121.774  1.00 64.00           H  
ATOM   4770  HA  ARG A 470     160.665 114.036 120.059  1.00 64.00           H  
ATOM   4771 1HB  ARG A 470     161.536 111.251 119.209  1.00 64.00           H  
ATOM   4772 2HB  ARG A 470     160.738 112.396 118.142  1.00 64.00           H  
ATOM   4773 1HG  ARG A 470     163.332 112.980 119.585  1.00 64.00           H  
ATOM   4774 2HG  ARG A 470     163.225 112.328 117.932  1.00 64.00           H  
ATOM   4775 1HD  ARG A 470     161.882 114.313 117.279  1.00 64.00           H  
ATOM   4776 2HD  ARG A 470     162.115 114.973 118.914  1.00 64.00           H  
ATOM   4777  HE  ARG A 470     164.125 114.744 116.779  1.00 64.00           H  
ATOM   4778 1HH1 ARG A 470     163.339 115.550 120.107  1.00 64.00           H  
ATOM   4779 2HH1 ARG A 470     164.796 116.488 120.349  1.00 64.00           H  
ATOM   4780 1HH2 ARG A 470     166.009 115.967 117.100  1.00 64.00           H  
ATOM   4781 2HH2 ARG A 470     166.305 116.723 118.649  1.00 64.00           H  
ATOM   4782  N   PRO A 471     158.446 113.175 121.146  1.00 64.00           N  
ATOM   4783  CA  PRO A 471     157.160 112.597 121.574  1.00 64.00           C  
ATOM   4784  C   PRO A 471     156.113 112.501 120.475  1.00 64.00           C  
ATOM   4785  O   PRO A 471     155.389 111.496 120.404  1.00 64.00           O  
ATOM   4786  CB  PRO A 471     156.726 113.545 122.695  1.00 64.00           C  
ATOM   4787  CG  PRO A 471     157.354 114.839 122.340  1.00 64.00           C  
ATOM   4788  CD  PRO A 471     158.655 114.526 121.691  1.00 64.00           C  
ATOM   4789  HA  PRO A 471     157.330 111.580 121.957  1.00 64.00           H  
ATOM   4790 1HB  PRO A 471     155.628 113.600 122.736  1.00 64.00           H  
ATOM   4791 2HB  PRO A 471     157.065 113.158 123.667  1.00 64.00           H  
ATOM   4792 1HG  PRO A 471     156.697 115.408 121.666  1.00 64.00           H  
ATOM   4793 2HG  PRO A 471     157.493 115.453 123.241  1.00 64.00           H  
ATOM   4794 1HD  PRO A 471     158.853 115.258 120.893  1.00 64.00           H  
ATOM   4795 2HD  PRO A 471     159.456 114.547 122.444  1.00 64.00           H  
ATOM   4796  N   LYS A 472     156.004 113.524 119.622  1.00 64.00           N  
ATOM   4797  CA  LYS A 472     155.134 113.442 118.454  1.00 64.00           C  
ATOM   4798  C   LYS A 472     155.580 112.321 117.538  1.00 64.00           C  
ATOM   4799  O   LYS A 472     154.761 111.600 116.947  1.00 64.00           O  
ATOM   4800  CB  LYS A 472     155.161 114.765 117.702  1.00 64.00           C  
ATOM   4801  CG  LYS A 472     154.575 115.919 118.462  1.00 64.00           C  
ATOM   4802  CD  LYS A 472     154.662 117.181 117.637  1.00 64.00           C  
ATOM   4803  CE  LYS A 472     154.153 118.373 118.414  1.00 64.00           C  
ATOM   4804  NZ  LYS A 472     154.269 119.636 117.643  1.00 64.00           N  
ATOM   4805  H   LYS A 472     156.531 114.370 119.784  1.00 64.00           H  
ATOM   4806  HA  LYS A 472     154.116 113.246 118.793  1.00 64.00           H  
ATOM   4807 1HB  LYS A 472     156.191 115.018 117.448  1.00 64.00           H  
ATOM   4808 2HB  LYS A 472     154.609 114.664 116.767  1.00 64.00           H  
ATOM   4809 1HG  LYS A 472     153.531 115.707 118.698  1.00 64.00           H  
ATOM   4810 2HG  LYS A 472     155.120 116.054 119.395  1.00 64.00           H  
ATOM   4811 1HD  LYS A 472     155.699 117.357 117.349  1.00 64.00           H  
ATOM   4812 2HD  LYS A 472     154.067 117.065 116.731  1.00 64.00           H  
ATOM   4813 1HE  LYS A 472     153.107 118.218 118.673  1.00 64.00           H  
ATOM   4814 2HE  LYS A 472     154.723 118.475 119.337  1.00 64.00           H  
ATOM   4815 1HZ  LYS A 472     153.919 120.404 118.198  1.00 64.00           H  
ATOM   4816 2HZ  LYS A 472     155.239 119.802 117.412  1.00 64.00           H  
ATOM   4817 3HZ  LYS A 472     153.729 119.563 116.792  1.00 64.00           H  
ATOM   4818  N   PHE A 473     156.884 112.115 117.472  1.00 64.00           N  
ATOM   4819  CA  PHE A 473     157.425 111.056 116.659  1.00 64.00           C  
ATOM   4820  C   PHE A 473     157.343 109.714 117.371  1.00 64.00           C  
ATOM   4821  O   PHE A 473     157.785 108.714 116.818  1.00 64.00           O  
ATOM   4822  CB  PHE A 473     158.862 111.403 116.296  1.00 64.00           C  
ATOM   4823  CG  PHE A 473     159.290 110.884 114.967  1.00 64.00           C  
ATOM   4824  CD1 PHE A 473     158.942 111.569 113.816  1.00 64.00           C  
ATOM   4825  CD2 PHE A 473     160.034 109.726 114.856  1.00 64.00           C  
ATOM   4826  CE1 PHE A 473     159.329 111.110 112.588  1.00 64.00           C  
ATOM   4827  CE2 PHE A 473     160.429 109.264 113.622  1.00 64.00           C  
ATOM   4828  CZ  PHE A 473     160.073 109.954 112.489  1.00 64.00           C  
ATOM   4829  H   PHE A 473     157.515 112.704 117.996  1.00 64.00           H  
ATOM   4830  HA  PHE A 473     156.828 110.979 115.748  1.00 64.00           H  
ATOM   4831 1HB  PHE A 473     158.985 112.485 116.293  1.00 64.00           H  
ATOM   4832 2HB  PHE A 473     159.535 110.999 117.050  1.00 64.00           H  
ATOM   4833  HD1 PHE A 473     158.354 112.483 113.897  1.00 64.00           H  
ATOM   4834  HD2 PHE A 473     160.315 109.180 115.757  1.00 64.00           H  
ATOM   4835  HE1 PHE A 473     159.049 111.658 111.688  1.00 64.00           H  
ATOM   4836  HE2 PHE A 473     161.022 108.353 113.540  1.00 64.00           H  
ATOM   4837  HZ  PHE A 473     160.379 109.584 111.511  1.00 64.00           H  
ATOM   4838  N   VAL A 474     156.808 109.676 118.594  1.00 64.00           N  
ATOM   4839  CA  VAL A 474     156.364 108.420 119.184  1.00 64.00           C  
ATOM   4840  C   VAL A 474     154.885 108.184 118.903  1.00 64.00           C  
ATOM   4841  O   VAL A 474     154.493 107.041 118.629  1.00 64.00           O  
ATOM   4842  CB  VAL A 474     156.673 108.412 120.691  1.00 64.00           C  
ATOM   4843  CG1 VAL A 474     156.082 107.211 121.389  1.00 64.00           C  
ATOM   4844  CG2 VAL A 474     158.155 108.406 120.904  1.00 64.00           C  
ATOM   4845  H   VAL A 474     156.708 110.531 119.122  1.00 64.00           H  
ATOM   4846  HA  VAL A 474     156.906 107.603 118.707  1.00 64.00           H  
ATOM   4847  HB  VAL A 474     156.242 109.304 121.145  1.00 64.00           H  
ATOM   4848 1HG1 VAL A 474     156.327 107.250 122.450  1.00 64.00           H  
ATOM   4849 2HG1 VAL A 474     154.999 107.215 121.266  1.00 64.00           H  
ATOM   4850 3HG1 VAL A 474     156.494 106.299 120.956  1.00 64.00           H  
ATOM   4851 1HG2 VAL A 474     158.369 108.401 121.972  1.00 64.00           H  
ATOM   4852 2HG2 VAL A 474     158.585 107.517 120.443  1.00 64.00           H  
ATOM   4853 3HG2 VAL A 474     158.591 109.296 120.451  1.00 64.00           H  
ATOM   4854  N   ARG A 475     154.063 109.249 118.933  1.00 64.00           N  
ATOM   4855  CA  ARG A 475     152.647 109.148 118.555  1.00 64.00           C  
ATOM   4856  C   ARG A 475     152.473 108.625 117.139  1.00 64.00           C  
ATOM   4857  O   ARG A 475     151.518 107.886 116.860  1.00 64.00           O  
ATOM   4858  CB  ARG A 475     151.961 110.508 118.660  1.00 64.00           C  
ATOM   4859  CG  ARG A 475     151.780 111.001 120.055  1.00 64.00           C  
ATOM   4860  CD  ARG A 475     150.643 110.297 120.754  1.00 64.00           C  
ATOM   4861  NE  ARG A 475     149.354 110.748 120.254  1.00 64.00           N  
ATOM   4862  CZ  ARG A 475     148.688 111.774 120.771  1.00 64.00           C  
ATOM   4863  NH1 ARG A 475     149.193 112.432 121.803  1.00 64.00           N  
ATOM   4864  NH2 ARG A 475     147.517 112.135 120.267  1.00 64.00           N  
ATOM   4865  H   ARG A 475     154.432 110.143 119.224  1.00 64.00           H  
ATOM   4866  HA  ARG A 475     152.154 108.458 119.240  1.00 64.00           H  
ATOM   4867 1HB  ARG A 475     152.542 111.251 118.116  1.00 64.00           H  
ATOM   4868 2HB  ARG A 475     150.977 110.456 118.193  1.00 64.00           H  
ATOM   4869 1HG  ARG A 475     152.693 110.825 120.624  1.00 64.00           H  
ATOM   4870 2HG  ARG A 475     151.562 112.070 120.038  1.00 64.00           H  
ATOM   4871 1HD  ARG A 475     150.722 109.223 120.586  1.00 64.00           H  
ATOM   4872 2HD  ARG A 475     150.690 110.502 121.822  1.00 64.00           H  
ATOM   4873  HE  ARG A 475     148.952 110.248 119.472  1.00 64.00           H  
ATOM   4874 1HH1 ARG A 475     150.082 112.153 122.194  1.00 64.00           H  
ATOM   4875 2HH1 ARG A 475     148.690 113.213 122.199  1.00 64.00           H  
ATOM   4876 1HH2 ARG A 475     147.126 111.628 119.484  1.00 64.00           H  
ATOM   4877 2HH2 ARG A 475     147.016 112.915 120.664  1.00 64.00           H  
ATOM   4878  N   LEU A 476     153.389 109.005 116.241  1.00 64.00           N  
ATOM   4879  CA  LEU A 476     153.298 108.571 114.850  1.00 64.00           C  
ATOM   4880  C   LEU A 476     153.400 107.055 114.713  1.00 64.00           C  
ATOM   4881  O   LEU A 476     152.624 106.444 113.970  1.00 64.00           O  
ATOM   4882  CB  LEU A 476     154.380 109.239 114.013  1.00 64.00           C  
ATOM   4883  CG  LEU A 476     154.265 108.909 112.531  1.00 64.00           C  
ATOM   4884  CD1 LEU A 476     152.956 109.453 112.013  1.00 64.00           C  
ATOM   4885  CD2 LEU A 476     155.426 109.468 111.750  1.00 64.00           C  
ATOM   4886  H   LEU A 476     154.156 109.599 116.521  1.00 64.00           H  
ATOM   4887  HA  LEU A 476     152.324 108.864 114.459  1.00 64.00           H  
ATOM   4888 1HB  LEU A 476     154.307 110.317 114.147  1.00 64.00           H  
ATOM   4889 2HB  LEU A 476     155.353 108.913 114.379  1.00 64.00           H  
ATOM   4890  HG  LEU A 476     154.250 107.827 112.399  1.00 64.00           H  
ATOM   4891 1HD1 LEU A 476     152.861 109.223 110.951  1.00 64.00           H  
ATOM   4892 2HD1 LEU A 476     152.130 108.995 112.558  1.00 64.00           H  
ATOM   4893 3HD1 LEU A 476     152.930 110.533 112.153  1.00 64.00           H  
ATOM   4894 1HD2 LEU A 476     155.312 109.213 110.695  1.00 64.00           H  
ATOM   4895 2HD2 LEU A 476     155.451 110.552 111.860  1.00 64.00           H  
ATOM   4896 3HD2 LEU A 476     156.356 109.044 112.127  1.00 64.00           H  
ATOM   4897  N   PHE A 477     154.312 106.420 115.451  1.00 64.00           N  
ATOM   4898  CA  PHE A 477     154.451 104.976 115.294  1.00 64.00           C  
ATOM   4899  C   PHE A 477     153.320 104.210 115.962  1.00 64.00           C  
ATOM   4900  O   PHE A 477     152.948 103.132 115.487  1.00 64.00           O  
ATOM   4901  CB  PHE A 477     155.784 104.488 115.835  1.00 64.00           C  
ATOM   4902  CG  PHE A 477     156.956 104.968 115.058  1.00 64.00           C  
ATOM   4903  CD1 PHE A 477     157.236 104.449 113.808  1.00 64.00           C  
ATOM   4904  CD2 PHE A 477     157.804 105.903 115.591  1.00 64.00           C  
ATOM   4905  CE1 PHE A 477     158.330 104.892 113.092  1.00 64.00           C  
ATOM   4906  CE2 PHE A 477     158.896 106.352 114.886  1.00 64.00           C  
ATOM   4907  CZ  PHE A 477     159.163 105.847 113.639  1.00 64.00           C  
ATOM   4908  H   PHE A 477     154.906 106.902 116.110  1.00 64.00           H  
ATOM   4909  HA  PHE A 477     154.406 104.737 114.230  1.00 64.00           H  
ATOM   4910 1HB  PHE A 477     155.901 104.818 116.866  1.00 64.00           H  
ATOM   4911 2HB  PHE A 477     155.799 103.399 115.836  1.00 64.00           H  
ATOM   4912  HD1 PHE A 477     156.581 103.683 113.390  1.00 64.00           H  
ATOM   4913  HD2 PHE A 477     157.593 106.305 116.582  1.00 64.00           H  
ATOM   4914  HE1 PHE A 477     158.532 104.488 112.100  1.00 64.00           H  
ATOM   4915  HE2 PHE A 477     159.550 107.109 115.318  1.00 64.00           H  
ATOM   4916  HZ  PHE A 477     160.031 106.198 113.082  1.00 64.00           H  
ATOM   4917  N   LEU A 478     152.761 104.734 117.052  1.00 64.00           N  
ATOM   4918  CA  LEU A 478     151.616 104.062 117.657  1.00 64.00           C  
ATOM   4919  C   LEU A 478     150.380 104.177 116.779  1.00 64.00           C  
ATOM   4920  O   LEU A 478     149.572 103.245 116.720  1.00 64.00           O  
ATOM   4921  CB  LEU A 478     151.339 104.613 119.048  1.00 64.00           C  
ATOM   4922  CG  LEU A 478     152.390 104.216 120.075  1.00 64.00           C  
ATOM   4923  CD1 LEU A 478     152.076 104.835 121.418  1.00 64.00           C  
ATOM   4924  CD2 LEU A 478     152.463 102.710 120.182  1.00 64.00           C
[truncated: 4,603,138 more chars]
