# Supplementary material for: Automatic and accurate ligand structure determination guided by cryo-electron microscopy maps
Source: Nat Commun. 2023 Mar 1;14:1164. doi: 10.1038/s41467-023-36732-5 (PMC9976687; doi:10.1038/s41467-023-36732-5)
Supplement: Supplementary file 4 — Supplementary Data 1 [file 41467_2023_36732_MOESM4_ESM.zip › muenks_etal_figure_structures/5B_6wlw_PSF_dock.pdb]

HEADER                                            16-MAY-22   XXXX              
EXPDTA    THEORETICAL MODEL                                                     
REMARK 220                                                                      
REMARK 220 EXPERIMENTAL DETAILS                                                 
REMARK 220  EXPERIMENT TYPE                : THEORETICAL MODELLING              
REMARK 220  DATE OF DATA COLLECTION        : 16-MAY-22                          
REMARK 220                                                                      
REMARK 220 REMARK: MODEL GENERATED BY ROSETTA                                   
REMARK 220  VERSION 2020.28.post.dev+400.amuenks.metaldock.930fc6117f1          
HETNAM     PSF X   1  PSF                                                       
SSBOND     CYS U  371    CYS U  418                                       2.03  
ATOM      1  N   MET 0   1     235.126 252.323 205.102  1.00 36.00           N  
ATOM      2  CA  MET 0   1     236.249 251.569 204.558  1.00 36.00           C  
ATOM      3  C   MET 0   1     236.850 250.641 205.607  1.00 36.00           C  
ATOM      4  O   MET 0   1     236.325 250.515 206.713  1.00 36.00           O  
ATOM      5  CB  MET 0   1     237.312 252.523 204.018  1.00 36.00           C  
ATOM      6  CG  MET 0   1     236.853 253.379 202.846  1.00 36.00           C  
ATOM      7  SD  MET 0   1     238.140 254.497 202.256  1.00 36.00           S  
ATOM      8  CE  MET 0   1     238.158 255.715 203.568  1.00 36.00           C  
ATOM      9 1H   MET 0   1     234.751 252.922 204.394  1.00 36.00           H  
ATOM     10 2H   MET 0   1     234.416 251.689 205.411  1.00 36.00           H  
ATOM     11 3H   MET 0   1     235.438 252.875 205.875  1.00 36.00           H  
ATOM     12  HA  MET 0   1     235.886 250.953 203.736  1.00 36.00           H  
ATOM     13 1HB  MET 0   1     237.637 253.193 204.813  1.00 36.00           H  
ATOM     14 2HB  MET 0   1     238.183 251.952 203.694  1.00 36.00           H  
ATOM     15 1HG  MET 0   1     236.552 252.734 202.021  1.00 36.00           H  
ATOM     16 2HG  MET 0   1     235.991 253.974 203.146  1.00 36.00           H  
ATOM     17 1HE  MET 0   1     238.906 256.476 203.347  1.00 36.00           H  
ATOM     18 2HE  MET 0   1     237.175 256.182 203.644  1.00 36.00           H  
ATOM     19 3HE  MET 0   1     238.403 255.229 204.513  1.00 36.00           H  
ATOM     20  N   THR 0   2     237.953 249.999 205.250  1.00 36.00           N  
ATOM     21  CA  THR 0   2     238.688 249.104 206.147  1.00 36.00           C  
ATOM     22  C   THR 0   2     239.162 249.929 207.348  1.00 36.00           C  
ATOM     23  O   THR 0   2     239.177 251.162 207.305  1.00 36.00           O  
ATOM     24  CB  THR 0   2     239.794 248.412 205.363  1.00 36.00           C  
ATOM     25  OG1 THR 0   2     239.241 247.827 204.178  1.00 36.00           O  
ATOM     26  CG2 THR 0   2     240.440 247.309 206.185  1.00 36.00           C  
ATOM     27  H   THR 0   2     238.293 250.142 204.310  1.00 36.00           H  
ATOM     28  HA  THR 0   2     237.995 248.355 206.532  1.00 36.00           H  
ATOM     29  HB  THR 0   2     240.556 249.141 205.090  1.00 36.00           H  
ATOM     30  HG1 THR 0   2     239.942 247.671 203.542  1.00 36.00           H  
ATOM     31 1HG2 THR 0   2     241.226 246.832 205.600  1.00 36.00           H  
ATOM     32 2HG2 THR 0   2     240.869 247.735 207.092  1.00 36.00           H  
ATOM     33 3HG2 THR 0   2     239.688 246.568 206.454  1.00 36.00           H  
ATOM     34  N   GLY 0   3     239.555 249.271 208.434  1.00 36.00           N  
ATOM     35  CA  GLY 0   3     239.985 249.985 209.616  1.00 36.00           C  
ATOM     36  C   GLY 0   3     241.314 250.684 209.439  1.00 36.00           C  
ATOM     37  O   GLY 0   3     241.482 251.820 209.888  1.00 36.00           O  
ATOM     38  H   GLY 0   3     239.555 248.261 208.442  1.00 36.00           H  
ATOM     39 1HA  GLY 0   3     239.235 250.728 209.887  1.00 36.00           H  
ATOM     40 2HA  GLY 0   3     240.066 249.290 210.452  1.00 36.00           H  
ATOM     41  N   LEU 0   4     242.273 250.019 208.790  1.00 36.00           N  
ATOM     42  CA  LEU 0   4     243.572 250.643 208.570  1.00 36.00           C  
ATOM     43  C   LEU 0   4     243.538 251.590 207.379  1.00 36.00           C  
ATOM     44  O   LEU 0   4     244.276 252.580 207.346  1.00 36.00           O  
ATOM     45  CB  LEU 0   4     244.645 249.574 208.385  1.00 36.00           C  
ATOM     46  CG  LEU 0   4     245.269 249.081 209.689  1.00 36.00           C  
ATOM     47  CD1 LEU 0   4     246.498 248.235 209.425  1.00 36.00           C  
ATOM     48  CD2 LEU 0   4     245.617 250.256 210.581  1.00 36.00           C  
ATOM     49  H   LEU 0   4     242.112 249.083 208.446  1.00 36.00           H  
ATOM     50  HA  LEU 0   4     243.820 251.242 209.446  1.00 36.00           H  
ATOM     51 1HB  LEU 0   4     244.202 248.723 207.871  1.00 36.00           H  
ATOM     52 2HB  LEU 0   4     245.436 249.981 207.756  1.00 36.00           H  
ATOM     53  HG  LEU 0   4     244.561 248.436 210.211  1.00 36.00           H  
ATOM     54 1HD1 LEU 0   4     246.919 247.899 210.373  1.00 36.00           H  
ATOM     55 2HD1 LEU 0   4     246.221 247.368 208.825  1.00 36.00           H  
ATOM     56 3HD1 LEU 0   4     247.238 248.827 208.889  1.00 36.00           H  
ATOM     57 1HD2 LEU 0   4     246.061 249.891 211.508  1.00 36.00           H  
ATOM     58 2HD2 LEU 0   4     246.330 250.903 210.069  1.00 36.00           H  
ATOM     59 3HD2 LEU 0   4     244.713 250.821 210.810  1.00 36.00           H  
ATOM     60  N   ALA 0   5     242.694 251.303 206.387  1.00 36.00           N  
ATOM     61  CA  ALA 0   5     242.538 252.223 205.266  1.00 36.00           C  
ATOM     62  C   ALA 0   5     241.866 253.514 205.709  1.00 36.00           C  
ATOM     63  O   ALA 0   5     242.092 254.574 205.118  1.00 36.00           O  
ATOM     64  CB  ALA 0   5     241.741 251.559 204.145  1.00 36.00           C  
ATOM     65  H   ALA 0   5     242.155 250.449 206.401  1.00 36.00           H  
ATOM     66  HA  ALA 0   5     243.531 252.475 204.894  1.00 36.00           H  
ATOM     67 1HB  ALA 0   5     241.631 252.256 203.314  1.00 36.00           H  
ATOM     68 2HB  ALA 0   5     242.266 250.667 203.804  1.00 36.00           H  
ATOM     69 3HB  ALA 0   5     240.756 251.279 204.516  1.00 36.00           H  
ATOM     70  N   LEU 0   6     241.022 253.442 206.741  1.00 36.00           N  
ATOM     71  CA  LEU 0   6     240.393 254.647 207.269  1.00 36.00           C  
ATOM     72  C   LEU 0   6     241.393 255.495 208.042  1.00 36.00           C  
ATOM     73  O   LEU 0   6     241.209 256.708 208.189  1.00 36.00           O  
ATOM     74  CB  LEU 0   6     239.208 254.271 208.156  1.00 36.00           C  
ATOM     75  CG  LEU 0   6     238.221 255.374 208.530  1.00 36.00           C  
ATOM     76  CD1 LEU 0   6     237.667 256.047 207.290  1.00 36.00           C  
ATOM     77  CD2 LEU 0   6     237.099 254.800 209.372  1.00 36.00           C  
ATOM     78  H   LEU 0   6     240.812 252.550 207.167  1.00 36.00           H  
ATOM     79  HA  LEU 0   6     240.032 255.244 206.432  1.00 36.00           H  
ATOM     80 1HB  LEU 0   6     238.632 253.495 207.655  1.00 36.00           H  
ATOM     81 2HB  LEU 0   6     239.590 253.864 209.093  1.00 36.00           H  
ATOM     82  HG  LEU 0   6     238.738 256.147 209.100  1.00 36.00           H  
ATOM     83 1HD1 LEU 0   6     236.967 256.829 207.583  1.00 36.00           H  
ATOM     84 2HD1 LEU 0   6     238.485 256.488 206.720  1.00 36.00           H  
ATOM     85 3HD1 LEU 0   6     237.152 255.310 206.676  1.00 36.00           H  
ATOM     86 1HD2 LEU 0   6     236.400 255.594 209.636  1.00 36.00           H  
ATOM     87 2HD2 LEU 0   6     236.577 254.029 208.806  1.00 36.00           H  
ATOM     88 3HD2 LEU 0   6     237.513 254.364 210.282  1.00 36.00           H  
ATOM     89  N   LEU 0   7     242.455 254.872 208.552  1.00 36.00           N  
ATOM     90  CA  LEU 0   7     243.472 255.620 209.281  1.00 36.00           C  
ATOM     91  C   LEU 0   7     244.430 256.318 208.326  1.00 36.00           C  
ATOM     92  O   LEU 0   7     244.808 257.472 208.546  1.00 36.00           O  
ATOM     93  CB  LEU 0   7     244.231 254.688 210.222  1.00 36.00           C  
ATOM     94  CG  LEU 0   7     245.382 255.308 211.010  1.00 36.00           C  
ATOM     95  CD1 LEU 0   7     244.875 256.408 211.918  1.00 36.00           C  
ATOM     96  CD2 LEU 0   7     246.101 254.238 211.806  1.00 36.00           C  
ATOM     97  H   LEU 0   7     242.566 253.875 208.438  1.00 36.00           H  
ATOM     98  HA  LEU 0   7     242.978 256.391 209.872  1.00 36.00           H  
ATOM     99 1HB  LEU 0   7     243.529 254.276 210.945  1.00 36.00           H  
ATOM    100 2HB  LEU 0   7     244.644 253.865 209.639  1.00 36.00           H  
ATOM    101  HG  LEU 0   7     246.086 255.775 210.320  1.00 36.00           H  
ATOM    102 1HD1 LEU 0   7     245.711 256.838 212.471  1.00 36.00           H  
ATOM    103 2HD1 LEU 0   7     244.401 257.185 211.319  1.00 36.00           H  
ATOM    104 3HD1 LEU 0   7     244.151 255.996 212.619  1.00 36.00           H  
ATOM    105 1HD2 LEU 0   7     246.922 254.690 212.365  1.00 36.00           H  
ATOM    106 2HD2 LEU 0   7     245.403 253.771 212.501  1.00 36.00           H  
ATOM    107 3HD2 LEU 0   7     246.497 253.483 211.127  1.00 36.00           H  
ATOM    108  N   TYR 0   8     244.842 255.629 207.260  1.00 36.00           N  
ATOM    109  CA  TYR 0   8     245.732 256.249 206.283  1.00 36.00           C  
ATOM    110  C   TYR 0   8     245.016 257.343 205.506  1.00 36.00           C  
ATOM    111  O   TYR 0   8     245.612 258.374 205.177  1.00 36.00           O  
ATOM    112  CB  TYR 0   8     246.284 255.194 205.325  1.00 36.00           C  
ATOM    113  CG  TYR 0   8     246.989 254.049 206.009  1.00 36.00           C  
ATOM    114  CD1 TYR 0   8     247.663 254.237 207.205  1.00 36.00           C  
ATOM    115  CD2 TYR 0   8     246.980 252.778 205.457  1.00 36.00           C  
ATOM    116  CE1 TYR 0   8     248.305 253.195 207.830  1.00 36.00           C  
ATOM    117  CE2 TYR 0   8     247.619 251.730 206.075  1.00 36.00           C  
ATOM    118  CZ  TYR 0   8     248.280 251.944 207.261  1.00 36.00           C  
ATOM    119  OH  TYR 0   8     248.921 250.900 207.883  1.00 36.00           O  
ATOM    120  H   TYR 0   8     244.544 254.675 207.118  1.00 36.00           H  
ATOM    121  HA  TYR 0   8     246.565 256.708 206.816  1.00 36.00           H  
ATOM    122 1HB  TYR 0   8     245.469 254.781 204.730  1.00 36.00           H  
ATOM    123 2HB  TYR 0   8     246.989 255.661 204.637  1.00 36.00           H  
ATOM    124  HD1 TYR 0   8     247.691 255.225 207.666  1.00 36.00           H  
ATOM    125  HD2 TYR 0   8     246.460 252.596 204.517  1.00 36.00           H  
ATOM    126  HE1 TYR 0   8     248.830 253.364 208.770  1.00 36.00           H  
ATOM    127  HE2 TYR 0   8     247.599 250.738 205.625  1.00 36.00           H  
ATOM    128  HH  TYR 0   8     249.330 251.214 208.693  1.00 36.00           H  
ATOM    129  N   SER 0   9     243.735 257.136 205.199  1.00 36.00           N  
ATOM    130  CA  SER 0   9     242.968 258.155 204.495  1.00 36.00           C  
ATOM    131  C   SER 0   9     242.782 259.392 205.361  1.00 36.00           C  
ATOM    132  O   SER 0   9     242.929 260.523 204.887  1.00 36.00           O  
ATOM    133  CB  SER 0   9     241.614 257.590 204.071  1.00 36.00           C  
ATOM    134  OG  SER 0   9     241.762 256.661 203.016  1.00 36.00           O  
ATOM    135  H   SER 0   9     243.285 256.269 205.453  1.00 36.00           H  
ATOM    136  HA  SER 0   9     243.522 258.451 203.603  1.00 36.00           H  
ATOM    137 1HB  SER 0   9     241.140 257.105 204.924  1.00 36.00           H  
ATOM    138 2HB  SER 0   9     240.964 258.404 203.754  1.00 36.00           H  
ATOM    139  HG  SER 0   9     240.964 256.128 203.019  1.00 36.00           H  
ATOM    140  N   GLY 0  10     242.456 259.194 206.638  1.00 36.00           N  
ATOM    141  CA  GLY 0  10     242.218 260.326 207.518  1.00 36.00           C  
ATOM    142  C   GLY 0  10     243.451 261.182 207.730  1.00 36.00           C  
ATOM    143  O   GLY 0  10     243.358 262.406 207.826  1.00 36.00           O  
ATOM    144  H   GLY 0  10     242.372 258.258 207.007  1.00 36.00           H  
ATOM    145 1HA  GLY 0  10     241.426 260.949 207.103  1.00 36.00           H  
ATOM    146 2HA  GLY 0  10     241.871 259.967 208.486  1.00 36.00           H  
ATOM    147  N   VAL 0  11     244.623 260.550 207.810  1.00 36.00           N  
ATOM    148  CA  VAL 0  11     245.860 261.296 208.026  1.00 36.00           C  
ATOM    149  C   VAL 0  11     246.240 262.079 206.775  1.00 36.00           C  
ATOM    150  O   VAL 0  11     246.811 263.172 206.857  1.00 36.00           O  
ATOM    151  CB  VAL 0  11     246.983 260.339 208.466  1.00 36.00           C  
ATOM    152  CG1 VAL 0  11     248.323 261.042 208.459  1.00 36.00           C  
ATOM    153  CG2 VAL 0  11     246.686 259.785 209.845  1.00 36.00           C  
ATOM    154  H   VAL 0  11     244.664 259.545 207.721  1.00 36.00           H  
ATOM    155  HA  VAL 0  11     245.690 262.027 208.817  1.00 36.00           H  
ATOM    156  HB  VAL 0  11     247.049 259.518 207.753  1.00 36.00           H  
ATOM    157 1HG1 VAL 0  11     249.101 260.346 208.773  1.00 36.00           H  
ATOM    158 2HG1 VAL 0  11     248.542 261.399 207.453  1.00 36.00           H  
ATOM    159 3HG1 VAL 0  11     248.295 261.887 209.147  1.00 36.00           H  
ATOM    160 1HG2 VAL 0  11     247.487 259.109 210.146  1.00 36.00           H  
ATOM    161 2HG2 VAL 0  11     246.616 260.606 210.560  1.00 36.00           H  
ATOM    162 3HG2 VAL 0  11     245.742 259.241 209.823  1.00 36.00           H  
ATOM    163  N   PHE 0  12     245.921 261.540 205.598  1.00 36.00           N  
ATOM    164  CA  PHE 0  12     246.241 262.232 204.354  1.00 36.00           C  
ATOM    165  C   PHE 0  12     245.415 263.503 204.200  1.00 36.00           C  
ATOM    166  O   PHE 0  12     245.951 264.571 203.885  1.00 36.00           O  
ATOM    167  CB  PHE 0  12     246.020 261.294 203.168  1.00 36.00           C  
ATOM    168  CG  PHE 0  12     246.290 261.924 201.833  1.00 36.00           C  
ATOM    169  CD1 PHE 0  12     247.586 262.091 201.380  1.00 36.00           C  
ATOM    170  CD2 PHE 0  12     245.245 262.343 201.027  1.00 36.00           C  
ATOM    171  CE1 PHE 0  12     247.835 262.667 200.153  1.00 36.00           C  
ATOM    172  CE2 PHE 0  12     245.490 262.920 199.798  1.00 36.00           C  
ATOM    173  CZ  PHE 0  12     246.786 263.083 199.361  1.00 36.00           C  
ATOM    174  H   PHE 0  12     245.454 260.646 205.557  1.00 36.00           H  
ATOM    175  HA  PHE 0  12     247.291 262.527 204.382  1.00 36.00           H  
ATOM    176 1HB  PHE 0  12     246.667 260.423 203.268  1.00 36.00           H  
ATOM    177 2HB  PHE 0  12     244.991 260.939 203.172  1.00 36.00           H  
ATOM    178  HD1 PHE 0  12     248.416 261.760 202.006  1.00 36.00           H  
ATOM    179  HD2 PHE 0  12     244.219 262.214 201.374  1.00 36.00           H  
ATOM    180  HE1 PHE 0  12     248.862 262.793 199.809  1.00 36.00           H  
ATOM    181  HE2 PHE 0  12     244.660 263.248 199.173  1.00 36.00           H  
ATOM    182  HZ  PHE 0  12     246.982 263.541 198.393  1.00 36.00           H  
ATOM    183  N   VAL 0  13     244.101 263.409 204.417  1.00 36.00           N  
ATOM    184  CA  VAL 0  13     243.243 264.578 204.258  1.00 36.00           C  
ATOM    185  C   VAL 0  13     243.461 265.568 205.395  1.00 36.00           C  
ATOM    186  O   VAL 0  13     243.276 266.778 205.218  1.00 36.00           O  
ATOM    187  CB  VAL 0  13     241.768 264.142 204.151  1.00 36.00           C  
ATOM    188  CG1 VAL 0  13     241.390 263.254 205.315  1.00 36.00           C  
ATOM    189  CG2 VAL 0  13     240.842 265.345 204.070  1.00 36.00           C  
ATOM    190  H   VAL 0  13     243.688 262.530 204.693  1.00 36.00           H  
ATOM    191  HA  VAL 0  13     243.526 265.092 203.339  1.00 36.00           H  
ATOM    192  HB  VAL 0  13     241.642 263.539 203.252  1.00 36.00           H  
ATOM    193 1HG1 VAL 0  13     240.346 262.956 205.222  1.00 36.00           H  
ATOM    194 2HG1 VAL 0  13     242.022 262.366 205.315  1.00 36.00           H  
ATOM    195 3HG1 VAL 0  13     241.529 263.799 206.249  1.00 36.00           H  
ATOM    196 1HG2 VAL 0  13     239.810 265.005 203.995  1.00 36.00           H  
ATOM    197 2HG2 VAL 0  13     240.959 265.955 204.966  1.00 36.00           H  
ATOM    198 3HG2 VAL 0  13     241.093 265.939 203.191  1.00 36.00           H  
ATOM    199  N   ALA 0  14     243.871 265.088 206.570  1.00 36.00           N  
ATOM    200  CA  ALA 0  14     244.108 265.993 207.690  1.00 36.00           C  
ATOM    201  C   ALA 0  14     245.393 266.784 207.497  1.00 36.00           C  
ATOM    202  O   ALA 0  14     245.485 267.944 207.907  1.00 36.00           O  
ATOM    203  CB  ALA 0  14     244.150 265.212 209.001  1.00 36.00           C  
ATOM    204  H   ALA 0  14     244.022 264.097 206.698  1.00 36.00           H  
ATOM    205  HA  ALA 0  14     243.285 266.706 207.729  1.00 36.00           H  
ATOM    206 1HB  ALA 0  14     244.328 265.899 209.829  1.00 36.00           H  
ATOM    207 2HB  ALA 0  14     243.199 264.702 209.151  1.00 36.00           H  
ATOM    208 3HB  ALA 0  14     244.953 264.478 208.961  1.00 36.00           H  
ATOM    209  N   PHE 0  15     246.405 266.169 206.881  1.00 36.00           N  
ATOM    210  CA  PHE 0  15     247.658 266.877 206.649  1.00 36.00           C  
ATOM    211  C   PHE 0  15     247.495 267.961 205.595  1.00 36.00           C  
ATOM    212  O   PHE 0  15     247.987 269.082 205.766  1.00 36.00           O  
ATOM    213  CB  PHE 0  15     248.752 265.896 206.233  1.00 36.00           C  
ATOM    214  CG  PHE 0  15     250.013 266.563 205.770  1.00 36.00           C  
ATOM    215  CD1 PHE 0  15     250.905 267.092 206.683  1.00 36.00           C  
ATOM    216  CD2 PHE 0  15     250.307 266.664 204.424  1.00 36.00           C  
ATOM    217  CE1 PHE 0  15     252.063 267.707 206.263  1.00 36.00           C  
ATOM    218  CE2 PHE 0  15     251.465 267.279 204.000  1.00 36.00           C  
ATOM    219  CZ  PHE 0  15     252.343 267.800 204.921  1.00 36.00           C  
ATOM    220  H   PHE 0  15     246.316 265.212 206.570  1.00 36.00           H  
ATOM    221  HA  PHE 0  15     247.959 267.363 207.579  1.00 36.00           H  
ATOM    222 1HB  PHE 0  15     248.998 265.247 207.073  1.00 36.00           H  
ATOM    223 2HB  PHE 0  15     248.385 265.262 205.427  1.00 36.00           H  
ATOM    224  HD1 PHE 0  15     250.684 267.018 207.748  1.00 36.00           H  
ATOM    225  HD2 PHE 0  15     249.611 266.251 203.694  1.00 36.00           H  
ATOM    226  HE1 PHE 0  15     252.757 268.119 206.995  1.00 36.00           H  
ATOM    227  HE2 PHE 0  15     251.686 267.354 202.936  1.00 36.00           H  
ATOM    228  HZ  PHE 0  15     253.258 268.287 204.587  1.00 36.00           H  
ATOM    229  N   TRP 0  16     246.814 267.649 204.493  1.00 36.00           N  
ATOM    230  CA  TRP 0  16     246.678 268.618 203.414  1.00 36.00           C  
ATOM    231  C   TRP 0  16     245.638 269.683 203.725  1.00 36.00           C  
ATOM    232  O   TRP 0  16     245.590 270.709 203.041  1.00 36.00           O  
ATOM    233  CB  TRP 0  16     246.342 267.902 202.107  1.00 36.00           C  
ATOM    234  CG  TRP 0  16     247.533 267.223 201.515  1.00 36.00           C  
ATOM    235  CD1 TRP 0  16     247.789 265.887 201.499  1.00 36.00           C  
ATOM    236  CD2 TRP 0  16     248.647 267.853 200.874  1.00 36.00           C  
ATOM    237  NE1 TRP 0  16     248.988 265.642 200.879  1.00 36.00           N  
ATOM    238  CE2 TRP 0  16     249.535 266.834 200.485  1.00 36.00           C  
ATOM    239  CE3 TRP 0  16     248.976 269.180 200.585  1.00 36.00           C  
ATOM    240  CZ2 TRP 0  16     250.729 267.099 199.823  1.00 36.00           C  
ATOM    241  CZ3 TRP 0  16     250.161 269.440 199.929  1.00 36.00           C  
ATOM    242  CH2 TRP 0  16     251.023 268.406 199.556  1.00 36.00           C  
ATOM    243  H   TRP 0  16     246.386 266.740 204.395  1.00 36.00           H  
ATOM    244  HA  TRP 0  16     247.628 269.140 203.296  1.00 36.00           H  
ATOM    245 1HB  TRP 0  16     245.564 267.161 202.288  1.00 36.00           H  
ATOM    246 2HB  TRP 0  16     245.949 268.621 201.389  1.00 36.00           H  
ATOM    247  HD1 TRP 0  16     247.137 265.123 201.918  1.00 36.00           H  
ATOM    248  HE1 TRP 0  16     249.402 264.732 200.737  1.00 36.00           H  
ATOM    249  HE3 TRP 0  16     248.309 269.992 200.870  1.00 36.00           H  
ATOM    250  HZ2 TRP 0  16     251.413 266.305 199.521  1.00 36.00           H  
ATOM    251  HZ3 TRP 0  16     250.409 270.479 199.709  1.00 36.00           H  
ATOM    252  HH2 TRP 0  16     251.952 268.651 199.041  1.00 36.00           H  
ATOM    253  N   ALA 0  17     244.795 269.460 204.733  1.00 36.00           N  
ATOM    254  CA  ALA 0  17     243.929 270.531 205.212  1.00 36.00           C  
ATOM    255  C   ALA 0  17     244.739 271.583 205.956  1.00 36.00           C  
ATOM    256  O   ALA 0  17     244.574 272.787 205.730  1.00 36.00           O  
ATOM    257  CB  ALA 0  17     242.829 269.962 206.105  1.00 36.00           C  
ATOM    258  H   ALA 0  17     244.746 268.553 205.175  1.00 36.00           H  
ATOM    259  HA  ALA 0  17     243.471 271.009 204.346  1.00 36.00           H  
ATOM    260 1HB  ALA 0  17     242.190 270.772 206.456  1.00 36.00           H  
ATOM    261 2HB  ALA 0  17     242.232 269.249 205.537  1.00 36.00           H  
ATOM    262 3HB  ALA 0  17     243.279 269.459 206.960  1.00 36.00           H  
ATOM    263  N   CYS 0  18     245.624 271.146 206.855  1.00 36.00           N  
ATOM    264  CA  CYS 0  18     246.495 272.088 207.547  1.00 36.00           C  
ATOM    265  C   CYS 0  18     247.510 272.704 206.594  1.00 36.00           C  
ATOM    266  O   CYS 0  18     247.866 273.878 206.733  1.00 36.00           O  
ATOM    267  CB  CYS 0  18     247.204 271.400 208.712  1.00 36.00           C  
ATOM    268  SG  CYS 0  18     246.133 270.384 209.744  1.00 36.00           S  
ATOM    269  H   CYS 0  18     245.700 270.161 207.065  1.00 36.00           H  
ATOM    270  HA  CYS 0  18     245.883 272.900 207.941  1.00 36.00           H  
ATOM    271 1HB  CYS 0  18     248.000 270.762 208.328  1.00 36.00           H  
ATOM    272 2HB  CYS 0  18     247.667 272.152 209.351  1.00 36.00           H  
ATOM    273  HG  CYS 0  18     245.751 269.558 208.776  1.00 36.00           H  
ATOM    274  N   ALA 0  19     247.990 271.928 205.620  1.00 36.00           N  
ATOM    275  CA  ALA 0  19     248.947 272.462 204.657  1.00 36.00           C  
ATOM    276  C   ALA 0  19     248.333 273.595 203.845  1.00 36.00           C  
ATOM    277  O   ALA 0  19     248.972 274.625 203.612  1.00 36.00           O  
ATOM    278  CB  ALA 0  19     249.448 271.348 203.740  1.00 36.00           C  
ATOM    279  H   ALA 0  19     247.697 270.965 205.540  1.00 36.00           H  
ATOM    280  HA  ALA 0  19     249.792 272.873 205.211  1.00 36.00           H  
ATOM    281 1HB  ALA 0  19     250.162 271.758 203.026  1.00 36.00           H  
ATOM    282 2HB  ALA 0  19     249.935 270.577 204.337  1.00 36.00           H  
ATOM    283 3HB  ALA 0  19     248.607 270.913 203.203  1.00 36.00           H  
ATOM    284  N   LEU 0  20     247.087 273.420 203.401  1.00 36.00           N  
ATOM    285  CA  LEU 0  20     246.416 274.485 202.664  1.00 36.00           C  
ATOM    286  C   LEU 0  20     246.065 275.650 203.579  1.00 36.00           C  
ATOM    287  O   LEU 0  20     246.182 276.814 203.183  1.00 36.00           O  
ATOM    288  CB  LEU 0  20     245.162 273.944 201.977  1.00 36.00           C  
ATOM    289  CG  LEU 0  20     244.341 274.939 201.153  1.00 36.00           C  
ATOM    290  CD1 LEU 0  20     243.945 274.325 199.825  1.00 36.00           C  
ATOM    291  CD2 LEU 0  20     243.104 275.385 201.911  1.00 36.00           C  
ATOM    292  H   LEU 0  20     246.597 272.553 203.569  1.00 36.00           H  
ATOM    293  HA  LEU 0  20     247.098 274.861 201.902  1.00 36.00           H  
ATOM    294 1HB  LEU 0  20     245.454 273.137 201.307  1.00 36.00           H  
ATOM    295 2HB  LEU 0  20     244.499 273.534 202.738  1.00 36.00           H  
ATOM    296  HG  LEU 0  20     244.949 275.816 200.931  1.00 36.00           H  
ATOM    297 1HD1 LEU 0  20     243.362 275.045 199.251  1.00 36.00           H  
ATOM    298 2HD1 LEU 0  20     244.842 274.057 199.266  1.00 36.00           H  
ATOM    299 3HD1 LEU 0  20     243.347 273.432 200.001  1.00 36.00           H  
ATOM    300 1HD2 LEU 0  20     242.540 276.092 201.303  1.00 36.00           H  
ATOM    301 2HD2 LEU 0  20     242.481 274.518 202.132  1.00 36.00           H  
ATOM    302 3HD2 LEU 0  20     243.402 275.865 202.843  1.00 36.00           H  
ATOM    303  N   ALA 0  21     245.625 275.356 204.804  1.00 36.00           N  
ATOM    304  CA  ALA 0  21     245.257 276.423 205.728  1.00 36.00           C  
ATOM    305  C   ALA 0  21     246.470 277.247 206.135  1.00 36.00           C  
ATOM    306  O   ALA 0  21     246.385 278.474 206.241  1.00 36.00           O  
ATOM    307  CB  ALA 0  21     244.569 275.840 206.959  1.00 36.00           C  
ATOM    308  H   ALA 0  21     245.542 274.395 205.104  1.00 36.00           H  
ATOM    309  HA  ALA 0  21     244.563 277.090 205.216  1.00 36.00           H  
ATOM    310 1HB  ALA 0  21     244.299 276.646 207.641  1.00 36.00           H  
ATOM    311 2HB  ALA 0  21     243.669 275.306 206.654  1.00 36.00           H  
ATOM    312 3HB  ALA 0  21     245.246 275.151 207.462  1.00 36.00           H  
ATOM    313  N   VAL 0  22     247.610 276.593 206.364  1.00 36.00           N  
ATOM    314  CA  VAL 0  22     248.818 277.318 206.751  1.00 36.00           C  
ATOM    315  C   VAL 0  22     249.316 278.180 205.600  1.00 36.00           C  
ATOM    316  O   VAL 0  22     249.768 279.312 205.804  1.00 36.00           O  
ATOM    317  CB  VAL 0  22     249.898 276.335 207.238  1.00 36.00           C  
ATOM    318  CG1 VAL 0  22     251.264 276.989 207.231  1.00 36.00           C  
ATOM    319  CG2 VAL 0  22     249.561 275.841 208.632  1.00 36.00           C  
ATOM    320  H   VAL 0  22     247.648 275.588 206.272  1.00 36.00           H  
ATOM    321  HA  VAL 0  22     248.568 277.996 207.568  1.00 36.00           H  
ATOM    322  HB  VAL 0  22     249.941 275.488 206.553  1.00 36.00           H  
ATOM    323 1HG1 VAL 0  22     252.011 276.275 207.579  1.00 36.00           H  
ATOM    324 2HG1 VAL 0  22     251.510 277.307 206.218  1.00 36.00           H  
ATOM    325 3HG1 VAL 0  22     251.256 277.855 207.892  1.00 36.00           H  
ATOM    326 1HG2 VAL 0  22     250.330 275.146 208.968  1.00 36.00           H  
ATOM    327 2HG2 VAL 0  22     249.514 276.688 209.317  1.00 36.00           H  
ATOM    328 3HG2 VAL 0  22     248.597 275.334 208.615  1.00 36.00           H  
ATOM    329  N   GLY 0  23     249.224 277.668 204.373  1.00 36.00           N  
ATOM    330  CA  GLY 0  23     249.693 278.429 203.226  1.00 36.00           C  
ATOM    331  C   GLY 0  23     248.951 279.738 203.043  1.00 36.00           C  
ATOM    332  O   GLY 0  23     249.543 280.754 202.679  1.00 36.00           O  
ATOM    333  H   GLY 0  23     248.830 276.750 204.226  1.00 36.00           H  
ATOM    334 1HA  GLY 0  23     250.757 278.641 203.340  1.00 36.00           H  
ATOM    335 2HA  GLY 0  23     249.580 277.832 202.322  1.00 36.00           H  
ATOM    336  N   VAL 0  24     247.641 279.732 203.293  1.00 36.00           N  
ATOM    337  CA  VAL 0  24     246.848 280.943 203.091  1.00 36.00           C  
ATOM    338  C   VAL 0  24     247.186 281.992 204.144  1.00 36.00           C  
ATOM    339  O   VAL 0  24     247.251 283.190 203.847  1.00 36.00           O  
ATOM    340  CB  VAL 0  24     245.346 280.606 203.087  1.00 36.00           C  
ATOM    341  CG1 VAL 0  24     244.523 281.869 202.946  1.00 36.00           C  
ATOM    342  CG2 VAL 0  24     245.030 279.646 201.961  1.00 36.00           C  
ATOM    343  H   VAL 0  24     247.184 278.894 203.623  1.00 36.00           H  
ATOM    344  HA  VAL 0  24     247.113 281.372 202.124  1.00 36.00           H  
ATOM    345  HB  VAL 0  24     245.084 280.145 204.040  1.00 36.00           H  
ATOM    346 1HG1 VAL 0  24     243.463 281.614 202.945  1.00 36.00           H  
ATOM    347 2HG1 VAL 0  24     244.735 282.536 203.781  1.00 36.00           H  
ATOM    348 3HG1 VAL 0  24     244.777 282.366 202.010  1.00 36.00           H  
ATOM    349 1HG2 VAL 0  24     243.966 279.414 201.969  1.00 36.00           H  
ATOM    350 2HG2 VAL 0  24     245.296 280.103 201.008  1.00 36.00           H  
ATOM    351 3HG2 VAL 0  24     245.602 278.728 202.095  1.00 36.00           H  
ATOM    352  N   CYS 0  25     247.406 281.565 205.389  1.00 36.00           N  
ATOM    353  CA  CYS 0  25     247.709 282.524 206.447  1.00 36.00           C  
ATOM    354  C   CYS 0  25     249.091 283.138 206.273  1.00 36.00           C  
ATOM    355  O   CYS 0  25     249.314 284.289 206.660  1.00 36.00           O  
ATOM    356  CB  CYS 0  25     247.588 281.863 207.819  1.00 36.00           C  
ATOM    357  SG  CYS 0  25     246.098 280.880 208.056  1.00 36.00           S  
ATOM    358  H   CYS 0  25     247.366 280.581 205.614  1.00 36.00           H  
ATOM    359  HA  CYS 0  25     246.990 283.341 206.389  1.00 36.00           H  
ATOM    360 1HB  CYS 0  25     248.445 281.210 207.985  1.00 36.00           H  
ATOM    361 2HB  CYS 0  25     247.606 282.629 208.595  1.00 36.00           H  
ATOM    362  HG  CYS 0  25     246.335 280.028 207.063  1.00 36.00           H  
ATOM    363  N   TYR 0  26     250.036 282.393 205.702  1.00 36.00           N  
ATOM    364  CA  TYR 0  26     251.383 282.934 205.554  1.00 36.00           C  
ATOM    365  C   TYR 0  26     251.423 284.052 204.522  1.00 36.00           C  
ATOM    366  O   TYR 0  26     252.233 284.977 204.638  1.00 36.00           O  
ATOM    367  CB  TYR 0  26     252.365 281.825 205.184  1.00 36.00           C  
ATOM    368  CG  TYR 0  26     253.226 281.399 206.342  1.00 36.00           C  
ATOM    369  CD1 TYR 0  26     254.099 282.291 206.941  1.00 36.00           C  
ATOM    370  CD2 TYR 0  26     253.163 280.111 206.843  1.00 36.00           C  
ATOM    371  CE1 TYR 0  26     254.883 281.915 208.003  1.00 36.00           C  
ATOM    372  CE2 TYR 0  26     253.947 279.726 207.907  1.00 36.00           C  
ATOM    373  CZ  TYR 0  26     254.806 280.633 208.481  1.00 36.00           C  
ATOM    374  OH  TYR 0  26     255.592 280.258 209.542  1.00 36.00           O  
ATOM    375  H   TYR 0  26     249.841 281.460 205.368  1.00 36.00           H  
ATOM    376  HA  TYR 0  26     251.689 283.367 206.507  1.00 36.00           H  
ATOM    377 1HB  TYR 0  26     251.814 280.957 204.820  1.00 36.00           H  
ATOM    378 2HB  TYR 0  26     253.011 282.166 204.375  1.00 36.00           H  
ATOM    379  HD1 TYR 0  26     254.173 283.314 206.570  1.00 36.00           H  
ATOM    380  HD2 TYR 0  26     252.486 279.384 206.394  1.00 36.00           H  
ATOM    381  HE1 TYR 0  26     255.563 282.634 208.459  1.00 36.00           H  
ATOM    382  HE2 TYR 0  26     253.885 278.707 208.289  1.00 36.00           H  
ATOM    383  HH  TYR 0  26     255.421 279.338 209.756  1.00 36.00           H  
ATOM    384  N   THR 0  27     250.561 283.989 203.507  1.00 36.00           N  
ATOM    385  CA  THR 0  27     250.564 285.018 202.474  1.00 36.00           C  
ATOM    386  C   THR 0  27     249.754 286.234 202.902  1.00 36.00           C  
ATOM    387  O   THR 0  27     250.285 287.346 202.993  1.00 36.00           O  
ATOM    388  CB  THR 0  27     250.022 284.454 201.162  1.00 36.00           C  
ATOM    389  OG1 THR 0  27     248.601 284.326 201.251  1.00 36.00           O  
ATOM    390  CG2 THR 0  27     250.626 283.102 200.877  1.00 36.00           C  
ATOM    391  H   THR 0  27     249.898 283.230 203.443  1.00 36.00           H  
ATOM    392  HA  THR 0  27     251.592 285.346 202.316  1.00 36.00           H  
ATOM    393  HB  THR 0  27     250.266 285.134 200.346  1.00 36.00           H  
ATOM    394  HG1 THR 0  27     248.193 285.182 201.101  1.00 36.00           H  
ATOM    395 1HG2 THR 0  27     250.229 282.716 199.939  1.00 36.00           H  
ATOM    396 2HG2 THR 0  27     251.709 283.196 200.801  1.00 36.00           H  
ATOM    397 3HG2 THR 0  27     250.378 282.415 201.685  1.00 36.00           H  
ATOM    398  N   ILE 0  28     248.460 286.041 203.173  1.00 36.00           N  
ATOM    399  CA  ILE 0  28     247.567 287.173 203.397  1.00 36.00           C  
ATOM    400  C   ILE 0  28     247.946 287.981 204.629  1.00 36.00           C  
ATOM    401  O   ILE 0  28     247.564 289.151 204.731  1.00 36.00           O  
ATOM    402  CB  ILE 0  28     246.103 286.703 203.491  1.00 36.00           C  
ATOM    403  CG1 ILE 0  28     245.848 285.978 204.808  1.00 36.00           C  
ATOM    404  CG2 ILE 0  28     245.758 285.800 202.327  1.00 36.00           C  
ATOM    405  CD1 ILE 0  28     244.416 285.543 204.990  1.00 36.00           C  
ATOM    406  H   ILE 0  28     248.089 285.103 203.225  1.00 36.00           H  
ATOM    407  HA  ILE 0  28     247.658 287.857 202.554  1.00 36.00           H  
ATOM    408  HB  ILE 0  28     245.442 287.569 203.474  1.00 36.00           H  
ATOM    409 1HG1 ILE 0  28     246.485 285.096 204.867  1.00 36.00           H  
ATOM    410 2HG1 ILE 0  28     246.116 286.630 205.640  1.00 36.00           H  
ATOM    411 1HG2 ILE 0  28     244.721 285.478 202.412  1.00 36.00           H  
ATOM    412 2HG2 ILE 0  28     245.894 286.343 201.393  1.00 36.00           H  
ATOM    413 3HG2 ILE 0  28     246.411 284.927 202.338  1.00 36.00           H  
ATOM    414 1HD1 ILE 0  28     244.309 285.035 205.949  1.00 36.00           H  
ATOM    415 2HD1 ILE 0  28     243.765 286.417 204.968  1.00 36.00           H  
ATOM    416 3HD1 ILE 0  28     244.138 284.863 204.186  1.00 36.00           H  
ATOM    417  N   PHE 0  29     248.688 287.402 205.569  1.00 36.00           N  
ATOM    418  CA  PHE 0  29     249.168 288.135 206.732  1.00 36.00           C  
ATOM    419  C   PHE 0  29     250.523 288.787 206.495  1.00 36.00           C  
ATOM    420  O   PHE 0  29     251.134 289.273 207.450  1.00 36.00           O  
ATOM    421  CB  PHE 0  29     249.253 287.215 207.952  1.00 36.00           C  
ATOM    422  CG  PHE 0  29     247.936 286.631 208.371  1.00 36.00           C  
ATOM    423  CD1 PHE 0  29     246.747 287.228 208.008  1.00 36.00           C  
ATOM    424  CD2 PHE 0  29     247.890 285.481 209.133  1.00 36.00           C  
ATOM    425  CE1 PHE 0  29     245.540 286.685 208.393  1.00 36.00           C  
ATOM    426  CE2 PHE 0  29     246.686 284.937 209.520  1.00 36.00           C  
ATOM    427  CZ  PHE 0  29     245.511 285.539 209.150  1.00 36.00           C  
ATOM    428  H   PHE 0  29     248.925 286.425 205.471  1.00 36.00           H  
ATOM    429  HA  PHE 0  29     248.463 288.938 206.951  1.00 36.00           H  
ATOM    430 1HB  PHE 0  29     249.935 286.392 207.740  1.00 36.00           H  
ATOM    431 2HB  PHE 0  29     249.661 287.768 208.797  1.00 36.00           H  
ATOM    432  HD1 PHE 0  29     246.770 288.139 207.409  1.00 36.00           H  
ATOM    433  HD2 PHE 0  29     248.824 285.002 209.428  1.00 36.00           H  
ATOM    434  HE1 PHE 0  29     244.608 287.165 208.096  1.00 36.00           H  
ATOM    435  HE2 PHE 0  29     246.666 284.028 210.121  1.00 36.00           H  
ATOM    436  HZ  PHE 0  29     244.558 285.111 209.456  1.00 36.00           H  
ATOM    437  N   ASP 0  30     251.006 288.795 205.251  1.00 36.00           N  
ATOM    438  CA  ASP 0  30     252.278 289.412 204.881  1.00 36.00           C  
ATOM    439  C   ASP 0  30     253.464 288.763 205.585  1.00 36.00           C  
ATOM    440  O   ASP 0  30     254.459 289.429 205.876  1.00 36.00           O  
ATOM    441  CB  ASP 0  30     252.268 290.919 205.147  1.00 36.00           C  
ATOM    442  CG  ASP 0  30     251.589 291.699 204.046  1.00 36.00           C  
ATOM    443  OD1 ASP 0  30     251.645 291.252 202.883  1.00 36.00           O  
ATOM    444  OD2 ASP 0  30     250.998 292.758 204.341  1.00 36.00           O  
ATOM    445  H   ASP 0  30     250.451 288.346 204.537  1.00 36.00           H  
ATOM    446  HA  ASP 0  30     252.441 289.256 203.814  1.00 36.00           H  
ATOM    447 1HB  ASP 0  30     251.755 291.119 206.088  1.00 36.00           H  
ATOM    448 2HB  ASP 0  30     253.293 291.277 205.251  1.00 36.00           H  
ATOM    449  N   LEU 0  31     253.377 287.464 205.860  1.00 36.00           N  
ATOM    450  CA  LEU 0  31     254.438 286.726 206.533  1.00 36.00           C  
ATOM    451  C   LEU 0  31     255.170 285.787 205.582  1.00 36.00           C  
ATOM    452  O   LEU 0  31     255.758 284.795 206.015  1.00 36.00           O  
ATOM    453  CB  LEU 0  31     253.876 285.942 207.716  1.00 36.00           C  
ATOM    454  CG  LEU 0  31     253.458 286.756 208.935  1.00 36.00           C  
ATOM    455  CD1 LEU 0  31     252.622 285.906 209.859  1.00 36.00           C  
ATOM    456  CD2 LEU 0  31     254.678 287.284 209.650  1.00 36.00           C  
ATOM    457  H   LEU 0  31     252.536 286.977 205.587  1.00 36.00           H  
ATOM    458  HA  LEU 0  31     255.173 287.439 206.905  1.00 36.00           H  
ATOM    459 1HB  LEU 0  31     253.000 285.389 207.381  1.00 36.00           H  
ATOM    460 2HB  LEU 0  31     254.628 285.226 208.047  1.00 36.00           H  
ATOM    461  HG  LEU 0  31     252.839 287.595 208.617  1.00 36.00           H  
ATOM    462 1HD1 LEU 0  31     252.327 286.495 210.728  1.00 36.00           H  
ATOM    463 2HD1 LEU 0  31     251.730 285.566 209.333  1.00 36.00           H  
ATOM    464 3HD1 LEU 0  31     253.203 285.044 210.186  1.00 36.00           H  
ATOM    465 1HD2 LEU 0  31     254.368 287.865 210.519  1.00 36.00           H  
ATOM    466 2HD2 LEU 0  31     255.299 286.449 209.975  1.00 36.00           H  
ATOM    467 3HD2 LEU 0  31     255.249 287.920 208.974  1.00 36.00           H  
ATOM    468  N   GLY 0  32     255.148 286.089 204.285  1.00 36.00           N  
ATOM    469  CA  GLY 0  32     255.770 285.209 203.313  1.00 36.00           C  
ATOM    470  C   GLY 0  32     257.280 285.164 203.387  1.00 36.00           C  
ATOM    471  O   GLY 0  32     257.886 284.238 202.843  1.00 36.00           O  
ATOM    472  H   GLY 0  32     254.698 286.935 203.966  1.00 36.00           H  
ATOM    473 1HA  GLY 0  32     255.396 284.194 203.449  1.00 36.00           H  
ATOM    474 2HA  GLY 0  32     255.491 285.523 202.308  1.00 36.00           H  
ATOM    475  N   PHE 0  33     257.903 286.140 204.048  1.00 36.00           N  
ATOM    476  CA  PHE 0  33     259.357 286.173 204.126  1.00 36.00           C  
ATOM    477  C   PHE 0  33     259.923 285.145 205.095  1.00 36.00           C  
ATOM    478  O   PHE 0  33     261.143 284.960 205.125  1.00 36.00           O  
ATOM    479  CB  PHE 0  33     259.833 287.570 204.524  1.00 36.00           C  
ATOM    480  CG  PHE 0  33     259.425 287.980 205.909  1.00 36.00           C  
ATOM    481  CD1 PHE 0  33     258.198 288.570 206.136  1.00 36.00           C  
ATOM    482  CD2 PHE 0  33     260.270 287.782 206.983  1.00 36.00           C  
ATOM    483  CE1 PHE 0  33     257.822 288.948 207.403  1.00 36.00           C  
ATOM    484  CE2 PHE 0  33     259.896 288.161 208.251  1.00 36.00           C  
ATOM    485  CZ  PHE 0  33     258.671 288.742 208.460  1.00 36.00           C  
ATOM    486  H   PHE 0  33     257.370 286.868 204.502  1.00 36.00           H  
ATOM    487  HA  PHE 0  33     259.762 285.931 203.142  1.00 36.00           H  
ATOM    488 1HB  PHE 0  33     260.920 287.615 204.464  1.00 36.00           H  
ATOM    489 2HB  PHE 0  33     259.436 288.303 203.823  1.00 36.00           H  
ATOM    490  HD1 PHE 0  33     257.523 288.735 205.296  1.00 36.00           H  
ATOM    491  HD2 PHE 0  33     261.244 287.321 206.817  1.00 36.00           H  
ATOM    492  HE1 PHE 0  33     256.849 289.411 207.567  1.00 36.00           H  
ATOM    493  HE2 PHE 0  33     260.573 288.001 209.090  1.00 36.00           H  
ATOM    494  HZ  PHE 0  33     258.375 289.041 209.465  1.00 36.00           H  
ATOM    495  N   ARG 0  34     259.081 284.483 205.887  1.00 36.00           N  
ATOM    496  CA  ARG 0  34     259.553 283.480 206.828  1.00 36.00           C  
ATOM    497  C   ARG 0  34     259.480 282.067 206.280  1.00 36.00           C  
ATOM    498  O   ARG 0  34     260.167 281.184 206.799  1.00 36.00           O  
ATOM    499  CB  ARG 0  34     258.757 283.553 208.134  1.00 36.00           C  
ATOM    500  CG  ARG 0  34     258.955 284.847 208.887  1.00 36.00           C  
ATOM    501  CD  ARG 0  34     258.609 284.704 210.351  1.00 36.00           C  
ATOM    502  NE  ARG 0  34     259.770 284.916 211.208  1.00 36.00           N  
ATOM    503  CZ  ARG 0  34     260.341 283.968 211.939  1.00 36.00           C  
ATOM    504  NH1 ARG 0  34     259.858 282.736 211.923  1.00 36.00           N  
ATOM    505  NH2 ARG 0  34     261.393 284.251 212.690  1.00 36.00           N  
ATOM    506  H   ARG 0  34     258.092 284.681 205.834  1.00 36.00           H  
ATOM    507  HA  ARG 0  34     260.603 283.679 207.048  1.00 36.00           H  
ATOM    508 1HB  ARG 0  34     257.696 283.440 207.920  1.00 36.00           H  
ATOM    509 2HB  ARG 0  34     259.049 282.729 208.785  1.00 36.00           H  
ATOM    510 1HG  ARG 0  34     259.998 285.157 208.811  1.00 36.00           H  
ATOM    511 2HG  ARG 0  34     258.315 285.619 208.459  1.00 36.00           H  
ATOM    512 1HD  ARG 0  34     257.850 285.438 210.619  1.00 36.00           H  
ATOM    513 2HD  ARG 0  34     258.226 283.702 210.538  1.00 36.00           H  
ATOM    514  HE  ARG 0  34     260.163 285.847 211.245  1.00 36.00           H  
ATOM    515 1HH1 ARG 0  34     259.053 282.517 211.354  1.00 36.00           H  
ATOM    516 2HH1 ARG 0  34     260.294 282.016 212.480  1.00 36.00           H  
ATOM    517 1HH2 ARG 0  34     261.763 285.192 212.708  1.00 36.00           H  
ATOM    518 2HH2 ARG 0  34     261.826 283.528 213.245  1.00 36.00           H  
ATOM    519  N   PHE 0  35     258.675 281.832 205.247  1.00 36.00           N  
ATOM    520  CA  PHE 0  35     258.638 280.534 204.580  1.00 36.00           C  
ATOM    521  C   PHE 0  35     259.805 280.478 203.600  1.00 36.00           C  
ATOM    522  O   PHE 0  35     259.672 280.721 202.399  1.00 36.00           O  
ATOM    523  CB  PHE 0  35     257.304 280.319 203.885  1.00 36.00           C  
ATOM    524  CG  PHE 0  35     257.004 278.884 203.590  1.00 36.00           C  
ATOM    525  CD1 PHE 0  35     257.498 278.281 202.450  1.00 36.00           C  
ATOM    526  CD2 PHE 0  35     256.224 278.136 204.450  1.00 36.00           C  
ATOM    527  CE1 PHE 0  35     257.221 276.961 202.176  1.00 36.00           C  
ATOM    528  CE2 PHE 0  35     255.945 276.816 204.178  1.00 36.00           C  
ATOM    529  CZ  PHE 0  35     256.444 276.228 203.041  1.00 36.00           C  
ATOM    530  H   PHE 0  35     258.074 282.573 204.916  1.00 36.00           H  
ATOM    531  HA  PHE 0  35     258.765 279.755 205.333  1.00 36.00           H  
ATOM    532 1HB  PHE 0  35     256.502 280.714 204.507  1.00 36.00           H  
ATOM    533 2HB  PHE 0  35     257.291 280.870 202.946  1.00 36.00           H  
ATOM    534  HD1 PHE 0  35     258.115 278.863 201.764  1.00 36.00           H  
ATOM    535  HD2 PHE 0  35     255.827 278.602 205.353  1.00 36.00           H  
ATOM    536  HE1 PHE 0  35     257.618 276.498 201.273  1.00 36.00           H  
ATOM    537  HE2 PHE 0  35     255.328 276.237 204.864  1.00 36.00           H  
ATOM    538  HZ  PHE 0  35     256.223 275.184 202.825  1.00 36.00           H  
ATOM    539  N   ASP 0  36     260.976 280.153 204.138  1.00 36.00           N  
ATOM    540  CA  ASP 0  36     262.201 280.078 203.355  1.00 36.00           C  
ATOM    541  C   ASP 0  36     262.392 278.659 202.843  1.00 36.00           C  
ATOM    542  O   ASP 0  36     262.453 277.713 203.633  1.00 36.00           O  
ATOM    543  CB  ASP 0  36     263.406 280.497 204.193  1.00 36.00           C  
ATOM    544  CG  ASP 0  36     263.821 281.927 203.951  1.00 36.00           C  
ATOM    545  OD1 ASP 0  36     262.951 282.750 203.605  1.00 36.00           O  
ATOM    546  OD2 ASP 0  36     265.021 282.230 204.109  1.00 36.00           O  
ATOM    547  H   ASP 0  36     261.011 279.952 205.127  1.00 36.00           H  
ATOM    548  HA  ASP 0  36     262.114 280.761 202.510  1.00 36.00           H  
ATOM    549 1HB  ASP 0  36     263.173 280.376 205.251  1.00 36.00           H  
ATOM    550 2HB  ASP 0  36     264.251 279.846 203.967  1.00 36.00           H  
ATOM    551  N   VAL 0  37     262.479 278.512 201.526  1.00 36.00           N  
ATOM    552  CA  VAL 0  37     262.923 277.250 200.953  1.00 36.00           C  
ATOM    553  C   VAL 0  37     264.431 277.265 200.732  1.00 36.00           C  
ATOM    554  O   VAL 0  37     265.061 276.205 200.684  1.00 36.00           O  
ATOM    555  CB  VAL 0  37     262.170 276.956 199.648  1.00 36.00           C  
ATOM    556  CG1 VAL 0  37     262.343 275.503 199.249  1.00 36.00           C  
ATOM    557  CG2 VAL 0  37     260.700 277.296 199.801  1.00 36.00           C  
ATOM    558  H   VAL 0  37     262.238 279.275 200.909  1.00 36.00           H  
ATOM    559  HA  VAL 0  37     262.710 276.452 201.666  1.00 36.00           H  
ATOM    560  HB  VAL 0  37     262.599 277.560 198.848  1.00 36.00           H  
ATOM    561 1HG1 VAL 0  37     261.803 275.314 198.322  1.00 36.00           H  
ATOM    562 2HG1 VAL 0  37     263.402 275.290 199.102  1.00 36.00           H  
ATOM    563 3HG1 VAL 0  37     261.949 274.860 200.036  1.00 36.00           H  
ATOM    564 1HG2 VAL 0  37     260.179 277.083 198.868  1.00 36.00           H  
ATOM    565 2HG2 VAL 0  37     260.270 276.696 200.603  1.00 36.00           H  
ATOM    566 3HG2 VAL 0  37     260.595 278.354 200.043  1.00 36.00           H  
ATOM    567  N   ALA 0  38     265.024 278.452 200.598  1.00 36.00           N  
ATOM    568  CA  ALA 0  38     266.475 278.556 200.519  1.00 36.00           C  
ATOM    569  C   ALA 0  38     267.124 278.142 201.828  1.00 36.00           C  
ATOM    570  O   ALA 0  38     268.201 277.540 201.834  1.00 36.00           O  
ATOM    571  CB  ALA 0  38     266.875 279.983 200.158  1.00 36.00           C  
ATOM    572  H   ALA 0  38     264.467 279.293 200.550  1.00 36.00           H  
ATOM    573  HA  ALA 0  38     266.821 277.880 199.737  1.00 36.00           H  
ATOM    574 1HB  ALA 0  38     267.962 280.053 200.101  1.00 36.00           H  
ATOM    575 2HB  ALA 0  38     266.443 280.249 199.193  1.00 36.00           H  
ATOM    576 3HB  ALA 0  38     266.508 280.668 200.921  1.00 36.00           H  
ATOM    577  N   TRP 0  39     266.484 278.464 202.950  1.00 36.00           N  
ATOM    578  CA  TRP 0  39     267.050 278.146 204.255  1.00 36.00           C  
ATOM    579  C   TRP 0  39     266.911 276.664 204.573  1.00 36.00           C  
ATOM    580  O   TRP 0  39     267.781 276.081 205.226  1.00 36.00           O  
ATOM    581  CB  TRP 0  39     266.375 279.008 205.319  1.00 36.00           C  
ATOM    582  CG  TRP 0  39     266.683 278.653 206.728  1.00 36.00           C  
ATOM    583  CD1 TRP 0  39     267.761 279.046 207.453  1.00 36.00           C  
ATOM    584  CD2 TRP 0  39     265.879 277.856 207.600  1.00 36.00           C  
ATOM    585  NE1 TRP 0  39     267.692 278.531 208.721  1.00 36.00           N  
ATOM    586  CE2 TRP 0  39     266.543 277.795 208.836  1.00 36.00           C  
ATOM    587  CE3 TRP 0  39     264.666 277.181 207.452  1.00 36.00           C  
ATOM    588  CZ2 TRP 0  39     266.035 277.089 209.917  1.00 36.00           C  
ATOM    589  CZ3 TRP 0  39     264.166 276.480 208.525  1.00 36.00           C  
ATOM    590  CH2 TRP 0  39     264.847 276.440 209.741  1.00 36.00           C  
ATOM    591  H   TRP 0  39     265.593 278.936 202.903  1.00 36.00           H  
ATOM    592  HA  TRP 0  39     268.116 278.371 204.234  1.00 36.00           H  
ATOM    593 1HB  TRP 0  39     266.664 280.050 205.180  1.00 36.00           H  
ATOM    594 2HB  TRP 0  39     265.293 278.950 205.202  1.00 36.00           H  
ATOM    595  HD1 TRP 0  39     268.565 279.679 207.081  1.00 36.00           H  
ATOM    596  HE1 TRP 0  39     268.376 278.671 209.451  1.00 36.00           H  
ATOM    597  HE3 TRP 0  39     264.126 277.211 206.507  1.00 36.00           H  
ATOM    598  HZ2 TRP 0  39     266.552 277.047 210.876  1.00 36.00           H  
ATOM    599  HZ3 TRP 0  39     263.220 275.954 208.399  1.00 36.00           H  
ATOM    600  HH2 TRP 0  39     264.418 275.875 210.569  1.00 36.00           H  
ATOM    601  N   PHE 0  40     265.830 276.035 204.118  1.00 36.00           N  
ATOM    602  CA  PHE 0  40     265.634 274.614 204.385  1.00 36.00           C  
ATOM    603  C   PHE 0  40     266.634 273.765 203.612  1.00 36.00           C  
ATOM    604  O   PHE 0  40     267.252 272.854 204.170  1.00 36.00           O  
ATOM    605  CB  PHE 0  40     264.201 274.214 204.039  1.00 36.00           C  
ATOM    606  CG  PHE 0  40     263.968 272.733 204.021  1.00 36.00           C  
ATOM    607  CD1 PHE 0  40     263.739 272.041 205.191  1.00 36.00           C  
ATOM    608  CD2 PHE 0  40     263.960 272.035 202.830  1.00 36.00           C  
ATOM    609  CE1 PHE 0  40     263.519 270.684 205.176  1.00 36.00           C  
ATOM    610  CE2 PHE 0  40     263.741 270.678 202.812  1.00 36.00           C  
ATOM    611  CZ  PHE 0  40     263.520 270.003 203.987  1.00 36.00           C  
ATOM    612  H   PHE 0  40     265.135 276.536 203.584  1.00 36.00           H  
ATOM    613  HA  PHE 0  40     265.805 274.435 205.448  1.00 36.00           H  
ATOM    614 1HB  PHE 0  40     263.516 274.655 204.762  1.00 36.00           H  
ATOM    615 2HB  PHE 0  40     263.940 274.609 203.058  1.00 36.00           H  
ATOM    616  HD1 PHE 0  40     263.733 272.583 206.138  1.00 36.00           H  
ATOM    617  HD2 PHE 0  40     264.136 272.571 201.897  1.00 36.00           H  
ATOM    618  HE1 PHE 0  40     263.344 270.151 206.110  1.00 36.00           H  
ATOM    619  HE2 PHE 0  40     263.744 270.137 201.866  1.00 36.00           H  
ATOM    620  HZ  PHE 0  40     263.348 268.928 203.974  1.00 36.00           H  
ATOM    621  N   LEU 0  41     266.807 274.049 202.322  1.00 36.00           N  
ATOM    622  CA  LEU 0  41     267.695 273.243 201.494  1.00 36.00           C  
ATOM    623  C   LEU 0  41     269.163 273.505 201.785  1.00 36.00           C  
ATOM    624  O   LEU 0  41     270.009 272.693 201.399  1.00 36.00           O  
ATOM    625  CB  LEU 0  41     267.419 273.505 200.016  1.00 36.00           C  
ATOM    626  CG  LEU 0  41     266.026 273.147 199.512  1.00 36.00           C  
ATOM    627  CD1 LEU 0  41     265.888 273.524 198.056  1.00 36.00           C  
ATOM    628  CD2 LEU 0  41     265.759 271.670 199.714  1.00 36.00           C  
ATOM    629  H   LEU 0  41     266.321 274.830 201.906  1.00 36.00           H  
ATOM    630  HA  LEU 0  41     267.505 272.192 201.706  1.00 36.00           H  
ATOM    631 1HB  LEU 0  41     267.574 274.564 199.817  1.00 36.00           H  
ATOM    632 2HB  LEU 0  41     268.135 272.936 199.423  1.00 36.00           H  
ATOM    633  HG  LEU 0  41     265.281 273.722 200.063  1.00 36.00           H  
ATOM    634 1HD1 LEU 0  41     264.889 273.264 197.706  1.00 36.00           H  
ATOM    635 2HD1 LEU 0  41     266.044 274.597 197.942  1.00 36.00           H  
ATOM    636 3HD1 LEU 0  41     266.630 272.984 197.469  1.00 36.00           H  
ATOM    637 1HD2 LEU 0  41     264.760 271.428 199.351  1.00 36.00           H  
ATOM    638 2HD2 LEU 0  41     266.498 271.088 199.162  1.00 36.00           H  
ATOM    639 3HD2 LEU 0  41     265.827 271.430 200.775  1.00 36.00           H  
ATOM    640  N   THR 0  42     269.487 274.610 202.446  1.00 36.00           N  
ATOM    641  CA  THR 0  42     270.876 274.989 202.654  1.00 36.00           C  
ATOM    642  C   THR 0  42     271.372 274.705 204.062  1.00 36.00           C  
ATOM    643  O   THR 0  42     272.569 274.467 204.247  1.00 36.00           O  
ATOM    644  CB  THR 0  42     271.065 276.474 202.342  1.00 36.00           C  
ATOM    645  OG1 THR 0  42     270.381 276.788 201.126  1.00 36.00           O  
ATOM    646  CG2 THR 0  42     272.516 276.786 202.148  1.00 36.00           C  
ATOM    647  H   THR 0  42     268.756 275.202 202.813  1.00 36.00           H  
ATOM    648  HA  THR 0  42     271.500 274.404 201.977  1.00 36.00           H  
ATOM    649  HB  THR 0  42     270.677 277.072 203.167  1.00 36.00           H  
ATOM    650  HG1 THR 0  42     269.445 276.900 201.306  1.00 36.00           H  
ATOM    651 1HG2 THR 0  42     272.634 277.847 201.927  1.00 36.00           H  
ATOM    652 2HG2 THR 0  42     273.066 276.541 203.057  1.00 36.00           H  
ATOM    653 3HG2 THR 0  42     272.907 276.198 201.319  1.00 36.00           H  
ATOM    654  N   GLU 0  43     270.487 274.704 205.056  1.00 36.00           N  
ATOM    655  CA  GLU 0  43     270.891 274.425 206.426  1.00 36.00           C  
ATOM    656  C   GLU 0  43     270.888 272.942 206.759  1.00 36.00           C  
ATOM    657  O   GLU 0  43     271.606 272.527 207.674  1.00 36.00           O  
ATOM    658  CB  GLU 0  43     269.986 275.166 207.408  1.00 36.00           C  
ATOM    659  CG  GLU 0  43     270.145 276.668 207.360  1.00 36.00           C  
ATOM    660  CD  GLU 0  43     271.543 277.121 207.716  1.00 36.00           C  
ATOM    661  OE1 GLU 0  43     272.180 276.477 208.573  1.00 36.00           O  
ATOM    662  OE2 GLU 0  43     272.008 278.124 207.140  1.00 36.00           O  
ATOM    663  H   GLU 0  43     269.516 274.900 204.860  1.00 36.00           H  
ATOM    664  HA  GLU 0  43     271.915 274.774 206.563  1.00 36.00           H  
ATOM    665 1HB  GLU 0  43     268.945 274.925 207.196  1.00 36.00           H  
ATOM    666 2HB  GLU 0  43     270.200 274.831 208.424  1.00 36.00           H  
ATOM    667 1HG  GLU 0  43     269.907 277.017 206.356  1.00 36.00           H  
ATOM    668 2HG  GLU 0  43     269.434 277.121 208.050  1.00 36.00           H  
ATOM    669  N   THR 0  44     270.094 272.140 206.059  1.00 36.00           N  
ATOM    670  CA  THR 0  44     270.220 270.699 206.179  1.00 36.00           C  
ATOM    671  C   THR 0  44     271.544 270.250 205.572  1.00 36.00           C  
ATOM    672  O   THR 0  44     272.001 270.784 204.560  1.00 36.00           O  
ATOM    673  CB  THR 0  44     269.053 269.997 205.488  1.00 36.00           C  
ATOM    674  OG1 THR 0  44     268.877 270.540 204.177  1.00 36.00           O  
ATOM    675  CG2 THR 0  44     267.778 270.189 206.278  1.00 36.00           C  
ATOM    676  H   THR 0  44     269.396 272.523 205.438  1.00 36.00           H  
ATOM    677  HA  THR 0  44     270.205 270.438 207.238  1.00 36.00           H  
ATOM    678  HB  THR 0  44     269.267 268.932 205.406  1.00 36.00           H  
ATOM    679  HG1 THR 0  44     269.679 270.407 203.666  1.00 36.00           H  
ATOM    680 1HG2 THR 0  44     266.957 269.682 205.772  1.00 36.00           H  
ATOM    681 2HG2 THR 0  44     267.903 269.771 207.277  1.00 36.00           H  
ATOM    682 3HG2 THR 0  44     267.555 271.253 206.356  1.00 36.00           H  
ATOM    683  N   SER 0  45     272.165 269.269 206.204  1.00 36.00           N  
ATOM    684  CA  SER 0  45     273.514 268.914 205.802  1.00 36.00           C  
ATOM    685  C   SER 0  45     273.510 268.149 204.483  1.00 36.00           C  
ATOM    686  O   SER 0  45     272.587 267.382 204.204  1.00 36.00           O  
ATOM    687  CB  SER 0  45     274.187 268.071 206.877  1.00 36.00           C  
ATOM    688  OG  SER 0  45     274.974 268.878 207.733  1.00 36.00           O  
ATOM    689  H   SER 0  45     271.727 268.761 206.959  1.00 36.00           H  
ATOM    690  HA  SER 0  45     274.089 269.832 205.669  1.00 36.00           H  
ATOM    691 1HB  SER 0  45     273.428 267.550 207.460  1.00 36.00           H  
ATOM    692 2HB  SER 0  45     274.814 267.315 206.407  1.00 36.00           H  
ATOM    693  HG  SER 0  45     275.362 268.281 208.378  1.00 36.00           H  
ATOM    694  N   PRO 0  46     274.533 268.352 203.650  1.00 36.00           N  
ATOM    695  CA  PRO 0  46     274.650 267.543 202.428  1.00 36.00           C  
ATOM    696  C   PRO 0  46     274.795 266.060 202.703  1.00 36.00           C  
ATOM    697  O   PRO 0  46     274.455 265.245 201.839  1.00 36.00           O  
ATOM    698  CB  PRO 0  46     275.903 268.113 201.752  1.00 36.00           C  
ATOM    699  CG  PRO 0  46     276.033 269.487 202.293  1.00 36.00           C  
ATOM    700  CD  PRO 0  46     275.537 269.425 203.701  1.00 36.00           C  
ATOM    701  HA  PRO 0  46     273.760 267.702 201.803  1.00 36.00           H  
ATOM    702 1HB  PRO 0  46     276.775 267.484 201.985  1.00 36.00           H  
ATOM    703 2HB  PRO 0  46     275.780 268.100 200.659  1.00 36.00           H  
ATOM    704 1HG  PRO 0  46     277.081 269.818 202.243  1.00 36.00           H  
ATOM    705 2HG  PRO 0  46     275.448 270.192 201.684  1.00 36.00           H  
ATOM    706 1HD  PRO 0  46     276.371 269.172 204.373  1.00 36.00           H  
ATOM    707 2HD  PRO 0  46     275.096 270.394 203.978  1.00 36.00           H  
ATOM    708  N   PHE 0  47     275.298 265.682 203.878  1.00 36.00           N  
ATOM    709  CA  PHE 0  47     275.448 264.267 204.192  1.00 36.00           C  
ATOM    710  C   PHE 0  47     274.105 263.596 204.432  1.00 36.00           C  
ATOM    711  O   PHE 0  47     273.993 262.375 204.299  1.00 36.00           O  
ATOM    712  CB  PHE 0  47     276.342 264.091 205.414  1.00 36.00           C  
ATOM    713  CG  PHE 0  47     277.630 264.846 205.336  1.00 36.00           C  
ATOM    714  CD1 PHE 0  47     278.586 264.509 204.400  1.00 36.00           C  
ATOM    715  CD2 PHE 0  47     277.890 265.885 206.205  1.00 36.00           C  
ATOM    716  CE1 PHE 0  47     279.772 265.197 204.331  1.00 36.00           C  
ATOM    717  CE2 PHE 0  47     279.074 266.576 206.138  1.00 36.00           C  
ATOM    718  CZ  PHE 0  47     280.017 266.231 205.201  1.00 36.00           C  
ATOM    719  H   PHE 0  47     275.580 266.371 204.562  1.00 36.00           H  
ATOM    720  HA  PHE 0  47     275.916 263.771 203.341  1.00 36.00           H  
ATOM    721 1HB  PHE 0  47     275.810 264.422 206.305  1.00 36.00           H  
ATOM    722 2HB  PHE 0  47     276.576 263.035 205.545  1.00 36.00           H  
ATOM    723  HD1 PHE 0  47     278.390 263.687 203.710  1.00 36.00           H  
ATOM    724  HD2 PHE 0  47     277.142 266.158 206.950  1.00 36.00           H  
ATOM    725  HE1 PHE 0  47     280.518 264.923 203.585  1.00 36.00           H  
ATOM    726  HE2 PHE 0  47     279.268 267.397 206.828  1.00 36.00           H  
ATOM    727  HZ  PHE 0  47     280.959 266.777 205.149  1.00 36.00           H  
ATOM    728  N   MET 0  48     273.085 264.367 204.807  1.00 36.00           N  
ATOM    729  CA  MET 0  48     271.762 263.788 205.009  1.00 36.00           C  
ATOM    730  C   MET 0  48     271.183 263.288 203.695  1.00 36.00           C  
ATOM    731  O   MET 0  48     270.599 262.201 203.633  1.00 36.00           O  
ATOM    732  CB  MET 0  48     270.830 264.813 205.646  1.00 36.00           C  
ATOM    733  CG  MET 0  48     269.393 264.355 205.713  1.00 36.00           C  
ATOM    734  SD  MET 0  48     268.258 265.683 206.121  1.00 36.00           S  
ATOM    735  CE  MET 0  48     266.710 264.922 205.667  1.00 36.00           C  
ATOM    736  H   MET 0  48     273.217 265.358 204.955  1.00 36.00           H  
ATOM    737  HA  MET 0  48     271.857 262.935 205.681  1.00 36.00           H  
ATOM    738 1HB  MET 0  48     271.169 265.033 206.658  1.00 36.00           H  
ATOM    739 2HB  MET 0  48     270.869 265.744 205.078  1.00 36.00           H  
ATOM    740 1HG  MET 0  48     269.100 263.936 204.752  1.00 36.00           H  
ATOM    741 2HG  MET 0  48     269.295 263.576 206.469  1.00 36.00           H  
ATOM    742 1HE  MET 0  48     265.893 265.618 205.859  1.00 36.00           H  
ATOM    743 2HE  MET 0  48     266.728 264.665 204.608  1.00 36.00           H  
ATOM    744 3HE  MET 0  48     266.563 264.017 206.258  1.00 36.00           H  
ATOM    745  N   TRP 0  49     271.327 264.077 202.632  1.00 36.00           N  
ATOM    746  CA  TRP 0  49     270.840 263.656 201.325  1.00 36.00           C  
ATOM    747  C   TRP 0  49     271.691 262.528 200.763  1.00 36.00           C  
ATOM    748  O   TRP 0  49     271.166 261.552 200.218  1.00 36.00           O  
ATOM    749  CB  TRP 0  49     270.827 264.847 200.369  1.00 36.00           C  
ATOM    750  CG  TRP 0  49     270.198 266.070 200.947  1.00 36.00           C  
ATOM    751  CD1 TRP 0  49     270.841 267.133 201.500  1.00 36.00           C  
ATOM    752  CD2 TRP 0  49     268.800 266.359 201.028  1.00 36.00           C  
ATOM    753  NE1 TRP 0  49     269.931 268.067 201.924  1.00 36.00           N  
ATOM    754  CE2 TRP 0  49     268.670 267.614 201.646  1.00 36.00           C  
ATOM    755  CE3 TRP 0  49     267.646 265.675 200.643  1.00 36.00           C  
ATOM    756  CZ2 TRP 0  49     267.434 268.201 201.884  1.00 36.00           C  
ATOM    757  CZ3 TRP 0  49     266.421 266.258 200.880  1.00 36.00           C  
ATOM    758  CH2 TRP 0  49     266.323 267.508 201.493  1.00 36.00           C  
ATOM    759  H   TRP 0  49     271.777 264.977 202.724  1.00 36.00           H  
ATOM    760  HA  TRP 0  49     269.823 263.282 201.439  1.00 36.00           H  
ATOM    761 1HB  TRP 0  49     271.849 265.092 200.080  1.00 36.00           H  
ATOM    762 2HB  TRP 0  49     270.285 264.580 199.463  1.00 36.00           H  
ATOM    763  HD1 TRP 0  49     271.922 267.228 201.593  1.00 36.00           H  
ATOM    764  HE1 TRP 0  49     270.154 268.946 202.370  1.00 36.00           H  
ATOM    765  HE3 TRP 0  49     267.715 264.700 200.162  1.00 36.00           H  
ATOM    766  HZ2 TRP 0  49     267.339 269.177 202.362  1.00 36.00           H  
ATOM    767  HZ3 TRP 0  49     265.526 265.715 200.576  1.00 36.00           H  
ATOM    768  HH2 TRP 0  49     265.336 267.939 201.664  1.00 36.00           H  
ATOM    769  N   SER 0  50     273.015 262.651 200.880  1.00 36.00           N  
ATOM    770  CA  SER 0  50     273.916 261.647 200.327  1.00 36.00           C  
ATOM    771  C   SER 0  50     273.611 260.264 200.881  1.00 36.00           C  
ATOM    772  O   SER 0  50     273.430 259.305 200.124  1.00 36.00           O  
ATOM    773  CB  SER 0  50     275.365 262.025 200.627  1.00 36.00           C  
ATOM    774  OG  SER 0  50     275.539 263.427 200.598  1.00 36.00           O  
ATOM    775  H   SER 0  50     273.404 263.451 201.359  1.00 36.00           H  
ATOM    776  HA  SER 0  50     273.776 261.614 199.246  1.00 36.00           H  
ATOM    777 1HB  SER 0  50     275.647 261.641 201.606  1.00 36.00           H  
ATOM    778 2HB  SER 0  50     276.022 261.560 199.892  1.00 36.00           H  
ATOM    779  HG  SER 0  50     275.223 263.750 201.445  1.00 36.00           H  
ATOM    780  N   ASN 0  51     273.537 260.147 202.205  1.00 36.00           N  
ATOM    781  CA  ASN 0  51     273.414 258.838 202.833  1.00 36.00           C  
ATOM    782  C   ASN 0  51     271.983 258.324 202.829  1.00 36.00           C  
ATOM    783  O   ASN 0  51     271.763 257.128 203.037  1.00 36.00           O  
ATOM    784  CB  ASN 0  51     273.958 258.898 204.253  1.00 36.00           C  
ATOM    785  CG  ASN 0  51     275.400 259.337 204.291  1.00 36.00           C  
ATOM    786  OD1 ASN 0  51     276.303 258.546 204.041  1.00 36.00           O  
ATOM    787  ND2 ASN 0  51     275.625 260.607 204.593  1.00 36.00           N  
ATOM    788  H   ASN 0  51     273.566 260.972 202.787  1.00 36.00           H  
ATOM    789  HA  ASN 0  51     274.002 258.121 202.256  1.00 36.00           H  
ATOM    790 1HB  ASN 0  51     273.359 259.593 204.843  1.00 36.00           H  
ATOM    791 2HB  ASN 0  51     273.873 257.916 204.717  1.00 36.00           H  
ATOM    792 1HD2 ASN 0  51     276.563 260.954 204.632  1.00 36.00           H  
ATOM    793 2HD2 ASN 0  51     274.858 261.220 204.781  1.00 36.00           H  
ATOM    794  N   LEU 0  52     271.003 259.200 202.615  1.00 36.00           N  
ATOM    795  CA  LEU 0  52     269.657 258.725 202.325  1.00 36.00           C  
ATOM    796  C   LEU 0  52     269.590 258.124 200.930  1.00 36.00           C  
ATOM    797  O   LEU 0  52     268.806 257.205 200.677  1.00 36.00           O  
ATOM    798  CB  LEU 0  52     268.649 259.864 202.468  1.00 36.00           C  
ATOM    799  CG  LEU 0  52     267.682 259.781 203.648  1.00 36.00           C  
ATOM    800  CD1 LEU 0  52     268.423 259.907 204.963  1.00 36.00           C  
ATOM    801  CD2 LEU 0  52     266.622 260.853 203.535  1.00 36.00           C  
ATOM    802  H   LEU 0  52     271.177 260.195 202.652  1.00 36.00           H  
ATOM    803  HA  LEU 0  52     269.405 257.944 203.041  1.00 36.00           H  
ATOM    804 1HB  LEU 0  52     269.196 260.801 202.566  1.00 36.00           H  
ATOM    805 2HB  LEU 0  52     268.047 259.911 201.561  1.00 36.00           H  
ATOM    806  HG  LEU 0  52     267.200 258.804 203.655  1.00 36.00           H  
ATOM    807 1HD1 LEU 0  52     267.714 259.845 205.788  1.00 36.00           H  
ATOM    808 2HD1 LEU 0  52     269.151 259.100 205.050  1.00 36.00           H  
ATOM    809 3HD1 LEU 0  52     268.939 260.866 205.000  1.00 36.00           H  
ATOM    810 1HD2 LEU 0  52     265.940 260.781 204.383  1.00 36.00           H  
ATOM    811 2HD2 LEU 0  52     267.096 261.835 203.534  1.00 36.00           H  
ATOM    812 3HD2 LEU 0  52     266.065 260.718 202.608  1.00 36.00           H  
ATOM    813  N   GLY 0  53     270.404 258.636 200.007  1.00 36.00           N  
ATOM    814  CA  GLY 0  53     270.410 258.094 198.661  1.00 36.00           C  
ATOM    815  C   GLY 0  53     271.081 256.738 198.583  1.00 36.00           C  
ATOM    816  O   GLY 0  53     270.613 255.838 197.885  1.00 36.00           O  
ATOM    817  H   GLY 0  53     271.022 259.403 200.232  1.00 36.00           H  
ATOM    818 1HA  GLY 0  53     269.385 258.004 198.300  1.00 36.00           H  
ATOM    819 2HA  GLY 0  53     270.925 258.784 197.993  1.00 36.00           H  
ATOM    820  N   ILE 0  54     272.198 256.576 199.294  1.00 36.00           N  
ATOM    821  CA  ILE 0  54     272.909 255.301 199.282  1.00 36.00           C  
ATOM    822  C   ILE 0  54     272.067 254.220 199.945  1.00 36.00           C  
ATOM    823  O   ILE 0  54     272.043 253.066 199.503  1.00 36.00           O  
ATOM    824  CB  ILE 0  54     274.279 255.443 199.966  1.00 36.00           C  
ATOM    825  CG1 ILE 0  54     275.062 256.600 199.352  1.00 36.00           C  
ATOM    826  CG2 ILE 0  54     275.064 254.160 199.840  1.00 36.00           C  
ATOM    827  CD1 ILE 0  54     276.357 256.901 200.060  1.00 36.00           C  
ATOM    828  H   ILE 0  54     272.562 257.338 199.848  1.00 36.00           H  
ATOM    829  HA  ILE 0  54     273.066 255.003 198.246  1.00 36.00           H  
ATOM    830  HB  ILE 0  54     274.136 255.670 201.022  1.00 36.00           H  
ATOM    831 1HG1 ILE 0  54     275.286 256.375 198.310  1.00 36.00           H  
ATOM    832 2HG1 ILE 0  54     274.449 257.502 199.365  1.00 36.00           H  
ATOM    833 1HG2 ILE 0  54     276.031 254.276 200.328  1.00 36.00           H  
ATOM    834 2HG2 ILE 0  54     274.513 253.349 200.314  1.00 36.00           H  
ATOM    835 3HG2 ILE 0  54     275.215 253.928 198.785  1.00 36.00           H  
ATOM    836 1HD1 ILE 0  54     276.856 257.735 199.566  1.00 36.00           H  
ATOM    837 2HD1 ILE 0  54     276.151 257.164 201.098  1.00 36.00           H  
ATOM    838 3HD1 ILE 0  54     277.001 256.024 200.028  1.00 36.00           H  
ATOM    839  N   GLY 0  55     271.372 254.573 201.025  1.00 36.00           N  
ATOM    840  CA  GLY 0  55     270.527 253.601 201.694  1.00 36.00           C  
ATOM    841  C   GLY 0  55     269.332 253.192 200.857  1.00 36.00           C  
ATOM    842  O   GLY 0  55     268.900 252.039 200.896  1.00 36.00           O  
ATOM    843  H   GLY 0  55     271.423 255.514 201.389  1.00 36.00           H  
ATOM    844 1HA  GLY 0  55     271.112 252.713 201.932  1.00 36.00           H  
ATOM    845 2HA  GLY 0  55     270.172 254.015 202.637  1.00 36.00           H  
ATOM    846  N   LEU 0  56     268.781 254.130 200.087  1.00 36.00           N  
ATOM    847  CA  LEU 0  56     267.596 253.834 199.290  1.00 36.00           C  
ATOM    848  C   LEU 0  56     267.946 253.047 198.035  1.00 36.00           C  
ATOM    849  O   LEU 0  56     267.096 252.339 197.486  1.00 36.00           O  
ATOM    850  CB  LEU 0  56     266.877 255.128 198.922  1.00 36.00           C  
ATOM    851  CG  LEU 0  56     266.028 255.732 200.034  1.00 36.00           C  
ATOM    852  CD1 LEU 0  56     265.413 257.043 199.586  1.00 36.00           C  
ATOM    853  CD2 LEU 0  56     264.960 254.744 200.440  1.00 36.00           C  
ATOM    854  H   LEU 0  56     269.180 255.057 200.048  1.00 36.00           H  
ATOM    855  HA  LEU 0  56     266.925 253.215 199.884  1.00 36.00           H  
ATOM    856 1HB  LEU 0  56     267.620 255.866 198.625  1.00 36.00           H  
ATOM    857 2HB  LEU 0  56     266.227 254.934 198.068  1.00 36.00           H  
ATOM    858  HG  LEU 0  56     266.660 255.958 200.893  1.00 36.00           H  
ATOM    859 1HD1 LEU 0  56     264.811 257.458 200.395  1.00 36.00           H  
ATOM    860 2HD1 LEU 0  56     266.204 257.746 199.327  1.00 36.00           H  
ATOM    861 3HD1 LEU 0  56     264.780 256.870 198.716  1.00 36.00           H  
ATOM    862 1HD2 LEU 0  56     264.351 255.173 201.237  1.00 36.00           H  
ATOM    863 2HD2 LEU 0  56     264.327 254.519 199.582  1.00 36.00           H  
ATOM    864 3HD2 LEU 0  56     265.429 253.827 200.796  1.00 36.00           H  
ATOM    865  N   ALA 0  57     269.183 253.171 197.556  1.00 36.00           N  
ATOM    866  CA  ALA 0  57     269.597 252.452 196.357  1.00 36.00           C  
ATOM    867  C   ALA 0  57     269.514 250.945 196.561  1.00 36.00           C  
ATOM    868  O   ALA 0  57     268.921 250.225 195.753  1.00 36.00           O  
ATOM    869  CB  ALA 0  57     271.015 252.866 195.965  1.00 36.00           C  
ATOM    870  H   ALA 0  57     269.847 253.770 198.024  1.00 36.00           H  
ATOM    871  HA  ALA 0  57     268.912 252.716 195.550  1.00 36.00           H  
ATOM    872 1HB  ALA 0  57     271.317 252.325 195.068  1.00 36.00           H  
ATOM    873 2HB  ALA 0  57     271.039 253.938 195.767  1.00 36.00           H  
ATOM    874 3HB  ALA 0  57     271.700 252.632 196.778  1.00 36.00           H  
ATOM    875  N   ILE 0  58     270.105 250.450 197.648  1.00 36.00           N  
ATOM    876  CA  ILE 0  58     270.184 249.009 197.858  1.00 36.00           C  
ATOM    877  C   ILE 0  58     268.882 248.474 198.444  1.00 36.00           C  
ATOM    878  O   ILE 0  58     268.400 247.407 198.050  1.00 36.00           O  
ATOM    879  CB  ILE 0  58     271.390 248.664 198.750  1.00 36.00           C  
ATOM    880  CG1 ILE 0  58     271.366 247.186 199.137  1.00 36.00           C  
ATOM    881  CG2 ILE 0  58     271.416 249.544 199.983  1.00 36.00           C  
ATOM    882  CD1 ILE 0  58     271.507 246.248 197.968  1.00 36.00           C  
ATOM    883  H   ILE 0  58     270.504 251.071 198.337  1.00 36.00           H  
ATOM    884  HA  ILE 0  58     270.315 248.526 196.890  1.00 36.00           H  
ATOM    885  HB  ILE 0  58     272.312 248.817 198.190  1.00 36.00           H  
ATOM    886 1HG1 ILE 0  58     272.174 246.981 199.838  1.00 36.00           H  
ATOM    887 2HG1 ILE 0  58     270.428 246.958 199.644  1.00 36.00           H  
ATOM    888 1HG2 ILE 0  58     272.276 249.282 200.598  1.00 36.00           H  
ATOM    889 2HG2 ILE 0  58     271.489 250.589 199.682  1.00 36.00           H  
ATOM    890 3HG2 ILE 0  58     270.500 249.395 200.556  1.00 36.00           H  
ATOM    891 1HD1 ILE 0  58     271.480 245.218 198.323  1.00 36.00           H  
ATOM    892 2HD1 ILE 0  58     270.686 246.412 197.268  1.00 36.00           H  
ATOM    893 3HD1 ILE 0  58     272.455 246.434 197.465  1.00 36.00           H  
ATOM    894  N   SER 0  59     268.291 249.205 199.388  1.00 36.00           N  
ATOM    895  CA  SER 0  59     267.151 248.669 200.123  1.00 36.00           C  
ATOM    896  C   SER 0  59     265.895 248.624 199.263  1.00 36.00           C  
ATOM    897  O   SER 0  59     265.095 247.691 199.379  1.00 36.00           O  
ATOM    898  CB  SER 0  59     266.909 249.491 201.383  1.00 36.00           C  
ATOM    899  OG  SER 0  59     266.794 250.865 201.076  1.00 36.00           O  
ATOM    900  H   SER 0  59     268.623 250.134 199.604  1.00 36.00           H  
ATOM    901  HA  SER 0  59     267.376 247.641 200.410  1.00 36.00           H  
ATOM    902 1HB  SER 0  59     265.998 249.147 201.872  1.00 36.00           H  
ATOM    903 2HB  SER 0  59     267.732 249.339 202.080  1.00 36.00           H  
ATOM    904  HG  SER 0  59     267.497 251.304 201.560  1.00 36.00           H  
ATOM    905  N   LEU 0  60     265.694 249.621 198.401  1.00 36.00           N  
ATOM    906  CA  LEU 0  60     264.499 249.628 197.562  1.00 36.00           C  
ATOM    907  C   LEU 0  60     264.608 248.609 196.436  1.00 36.00           C  
ATOM    908  O   LEU 0  60     263.590 248.122 195.934  1.00 36.00           O  
ATOM    909  CB  LEU 0  60     264.251 251.025 197.000  1.00 36.00           C  
ATOM    910  CG  LEU 0  60     263.539 252.020 197.915  1.00 36.00           C  
ATOM    911  CD1 LEU 0  60     263.437 253.376 197.251  1.00 36.00           C  
ATOM    912  CD2 LEU 0  60     262.167 251.510 198.293  1.00 36.00           C  
ATOM    913  H   LEU 0  60     266.358 250.377 198.317  1.00 36.00           H  
ATOM    914  HA  LEU 0  60     263.644 249.342 198.174  1.00 36.00           H  
ATOM    915 1HB  LEU 0  60     265.209 251.466 196.730  1.00 36.00           H  
ATOM    916 2HB  LEU 0  60     263.649 250.934 196.095  1.00 36.00           H  
ATOM    917  HG  LEU 0  60     264.124 252.162 198.824  1.00 36.00           H  
ATOM    918 1HD1 LEU 0  60     262.927 254.071 197.919  1.00 36.00           H  
ATOM    919 2HD1 LEU 0  60     264.437 253.751 197.034  1.00 36.00           H  
ATOM    920 3HD1 LEU 0  60     262.873 253.285 196.324  1.00 36.00           H  
ATOM    921 1HD2 LEU 0  60     261.677 252.233 198.947  1.00 36.00           H  
ATOM    922 2HD2 LEU 0  60     261.569 251.372 197.392  1.00 36.00           H  
ATOM    923 3HD2 LEU 0  60     262.263 250.558 198.815  1.00 36.00           H  
ATOM    924  N   SER 0  61     265.830 248.285 196.013  1.00 36.00           N  
ATOM    925  CA  SER 0  61     266.009 247.250 195.001  1.00 36.00           C  
ATOM    926  C   SER 0  61     265.722 245.870 195.576  1.00 36.00           C  
ATOM    927  O   SER 0  61     265.129 245.019 194.906  1.00 36.00           O  
ATOM    928  CB  SER 0  61     267.422 247.314 194.430  1.00 36.00           C  
ATOM    929  OG  SER 0  61     267.862 248.651 194.316  1.00 36.00           O  
ATOM    930  H   SER 0  61     266.643 248.752 196.388  1.00 36.00           H  
ATOM    931  HA  SER 0  61     265.295 247.427 194.195  1.00 36.00           H  
ATOM    932 1HB  SER 0  61     268.101 246.759 195.076  1.00 36.00           H  
ATOM    933 2HB  SER 0  61     267.440 246.838 193.450  1.00 36.00           H  
ATOM    934  HG  SER 0  61     268.426 248.810 195.076  1.00 36.00           H  
ATOM    935  N   VAL 0  62     266.145 245.628 196.818  1.00 36.00           N  
ATOM    936  CA  VAL 0  62     265.876 244.346 197.462  1.00 36.00           C  
ATOM    937  C   VAL 0  62     264.387 244.183 197.729  1.00 36.00           C  
ATOM    938  O   VAL 0  62     263.844 243.077 197.638  1.00 36.00           O  
ATOM    939  CB  VAL 0  62     266.704 244.215 198.752  1.00 36.00           C  
ATOM    940  CG1 VAL 0  62     266.239 243.031 199.567  1.00 36.00           C  
ATOM    941  CG2 VAL 0  62     268.174 244.080 198.422  1.00 36.00           C  
ATOM    942  H   VAL 0  62     266.658 246.335 197.324  1.00 36.00           H  
ATOM    943  HA  VAL 0  62     266.164 243.548 196.777  1.00 36.00           H  
ATOM    944  HB  VAL 0  62     266.552 245.106 199.362  1.00 36.00           H  
ATOM    945 1HG1 VAL 0  62     266.837 242.957 200.475  1.00 36.00           H  
ATOM    946 2HG1 VAL 0  62     265.190 243.162 199.833  1.00 36.00           H  
ATOM    947 3HG1 VAL 0  62     266.354 242.119 198.982  1.00 36.00           H  
ATOM    948 1HG2 VAL 0  62     268.747 243.989 199.344  1.00 36.00           H  
ATOM    949 2HG2 VAL 0  62     268.329 243.192 197.808  1.00 36.00           H  
ATOM    950 3HG2 VAL 0  62     268.506 244.962 197.874  1.00 36.00           H  
ATOM    951  N   VAL 0  63     263.700 245.278 198.058  1.00 36.00           N  
ATOM    952  CA  VAL 0  63     262.253 245.216 198.249  1.00 36.00           C  
ATOM    953  C   VAL 0  63     261.565 244.829 196.949  1.00 36.00           C  
ATOM    954  O   VAL 0  63     260.582 244.080 196.949  1.00 36.00           O  
ATOM    955  CB  VAL 0  63     261.726 246.557 198.792  1.00 36.00           C  
ATOM    956  CG1 VAL 0  63     260.215 246.615 198.701  1.00 36.00           C  
ATOM    957  CG2 VAL 0  63     262.170 246.755 200.223  1.00 36.00           C  
ATOM    958  H   VAL 0  63     264.174 246.162 198.178  1.00 36.00           H  
ATOM    959  HA  VAL 0  63     262.033 244.434 198.976  1.00 36.00           H  
ATOM    960  HB  VAL 0  63     262.119 247.367 198.177  1.00 36.00           H  
ATOM    961 1HG1 VAL 0  63     259.863 247.571 199.089  1.00 36.00           H  
ATOM    962 2HG1 VAL 0  63     259.909 246.513 197.660  1.00 36.00           H  
ATOM    963 3HG1 VAL 0  63     259.783 245.805 199.288  1.00 36.00           H  
ATOM    964 1HG2 VAL 0  63     261.790 247.707 200.593  1.00 36.00           H  
ATOM    965 2HG2 VAL 0  63     261.781 245.945 200.840  1.00 36.00           H  
ATOM    966 3HG2 VAL 0  63     263.259 246.756 200.269  1.00 36.00           H  
ATOM    967  N   GLY 0  64     262.076 245.319 195.822  1.00 36.00           N  
ATOM    968  CA  GLY 0  64     261.504 244.941 194.542  1.00 36.00           C  
ATOM    969  C   GLY 0  64     261.863 243.525 194.142  1.00 36.00           C  
ATOM    970  O   GLY 0  64     261.044 242.805 193.571  1.00 36.00           O  
ATOM    971  H   GLY 0  64     262.861 245.954 195.841  1.00 36.00           H  
ATOM    972 1HA  GLY 0  64     260.418 245.033 194.587  1.00 36.00           H  
ATOM    973 2HA  GLY 0  64     261.853 245.627 193.771  1.00 36.00           H  
ATOM    974  N   ALA 0  65     263.098 243.111 194.424  1.00 36.00           N  
ATOM    975  CA  ALA 0  65     263.514 241.747 194.118  1.00 36.00           C  
ATOM    976  C   ALA 0  65     262.723 240.735 194.934  1.00 36.00           C  
ATOM    977  O   ALA 0  65     262.247 239.728 194.402  1.00 36.00           O  
ATOM    978  CB  ALA 0  65     265.011 241.589 194.370  1.00 36.00           C  
ATOM    979  H   ALA 0  65     263.759 243.742 194.854  1.00 36.00           H  
ATOM    980  HA  ALA 0  65     263.308 241.559 193.064  1.00 36.00           H  
ATOM    981 1HB  ALA 0  65     265.313 240.568 194.139  1.00 36.00           H  
ATOM    982 2HB  ALA 0  65     265.562 242.283 193.735  1.00 36.00           H  
ATOM    983 3HB  ALA 0  65     265.228 241.804 195.415  1.00 36.00           H  
ATOM    984  N   ALA 0  66     262.575 240.985 196.235  1.00 36.00           N  
ATOM    985  CA  ALA 0  66     261.858 240.049 197.094  1.00 36.00           C  
ATOM    986  C   ALA 0  66     260.367 240.038 196.787  1.00 36.00           C  
ATOM    987  O   ALA 0  66     259.701 239.015 196.963  1.00 36.00           O  
ATOM    988  CB  ALA 0  66     262.100 240.396 198.559  1.00 36.00           C  
ATOM    989  H   ALA 0  66     262.959 241.828 196.638  1.00 36.00           H  
ATOM    990  HA  ALA 0  66     262.240 239.048 196.897  1.00 36.00           H  
ATOM    991 1HB  ALA 0  66     261.561 239.692 199.193  1.00 36.00           H  
ATOM    992 2HB  ALA 0  66     263.166 240.337 198.775  1.00 36.00           H  
ATOM    993 3HB  ALA 0  66     261.746 241.407 198.756  1.00 36.00           H  
ATOM    994  N   TRP 0  67     259.823 241.172 196.345  1.00 36.00           N  
ATOM    995  CA  TRP 0  67     258.410 241.234 195.984  1.00 36.00           C  
ATOM    996  C   TRP 0  67     258.124 240.381 194.757  1.00 36.00           C  
ATOM    997  O   TRP 0  67     257.070 239.748 194.658  1.00 36.00           O  
ATOM    998  CB  TRP 0  67     258.007 242.686 195.737  1.00 36.00           C  
ATOM    999  CG  TRP 0  67     256.555 242.968 195.904  1.00 36.00           C  
ATOM   1000  CD1 TRP 0  67     255.532 242.078 195.820  1.00 36.00           C  
ATOM   1001  CD2 TRP 0  67     255.960 244.239 196.178  1.00 36.00           C  
ATOM   1002  NE1 TRP 0  67     254.333 242.713 196.026  1.00 36.00           N  
ATOM   1003  CE2 TRP 0  67     254.570 244.043 196.248  1.00 36.00           C  
ATOM   1004  CE3 TRP 0  67     256.469 245.525 196.370  1.00 36.00           C  
ATOM   1005  CZ2 TRP 0  67     253.683 245.081 196.504  1.00 36.00           C  
ATOM   1006  CZ3 TRP 0  67     255.586 246.555 196.621  1.00 36.00           C  
ATOM   1007  CH2 TRP 0  67     254.210 246.327 196.686  1.00 36.00           C  
ATOM   1008  H   TRP 0  67     260.390 242.003 196.256  1.00 36.00           H  
ATOM   1009  HA  TRP 0  67     257.823 240.838 196.813  1.00 36.00           H  
ATOM   1010 1HB  TRP 0  67     258.551 243.336 196.422  1.00 36.00           H  
ATOM   1011 2HB  TRP 0  67     258.285 242.973 194.723  1.00 36.00           H  
ATOM   1012  HD1 TRP 0  67     255.646 241.015 195.618  1.00 36.00           H  
ATOM   1013  HE1 TRP 0  67     253.424 242.273 196.014  1.00 36.00           H  
ATOM   1014  HE3 TRP 0  67     257.541 245.710 196.326  1.00 36.00           H  
ATOM   1015  HZ2 TRP 0  67     252.606 244.922 196.562  1.00 36.00           H  
ATOM   1016  HZ3 TRP 0  67     255.992 247.556 196.768  1.00 36.00           H  
ATOM   1017  HH2 TRP 0  67     253.543 247.166 196.887  1.00 36.00           H  
ATOM   1018  N   GLY 0  68     259.051 240.364 193.802  1.00 36.00           N  
ATOM   1019  CA  GLY 0  68     258.856 239.545 192.619  1.00 36.00           C  
ATOM   1020  C   GLY 0  68     259.104 238.075 192.884  1.00 36.00           C  
ATOM   1021  O   GLY 0  68     258.528 237.206 192.229  1.00 36.00           O  
ATOM   1022  H   GLY 0  68     259.893 240.914 193.885  1.00 36.00           H  
ATOM   1023 1HA  GLY 0  68     257.837 239.673 192.251  1.00 36.00           H  
ATOM   1024 2HA  GLY 0  68     259.526 239.881 191.829  1.00 36.00           H  
ATOM   1025  N   ILE 0  69     259.974 237.776 193.848  1.00 36.00           N  
ATOM   1026  CA  ILE 0  69     260.356 236.390 194.101  1.00 36.00           C  
ATOM   1027  C   ILE 0  69     259.210 235.617 194.741  1.00 36.00           C  
ATOM   1028  O   ILE 0  69     258.965 234.454 194.401  1.00 36.00           O  
ATOM   1029  CB  ILE 0  69     261.632 236.339 194.960  1.00 36.00           C  
ATOM   1030  CG1 ILE 0  69     262.864 236.533 194.083  1.00 36.00           C  
ATOM   1031  CG2 ILE 0  69     261.734 235.025 195.697  1.00 36.00           C  
ATOM   1032  CD1 ILE 0  69     264.154 236.518 194.844  1.00 36.00           C  
ATOM   1033  H   ILE 0  69     260.378 238.509 194.413  1.00 36.00           H  
ATOM   1034  HA  ILE 0  69     260.557 235.907 193.145  1.00 36.00           H  
ATOM   1035  HB  ILE 0  69     261.612 237.148 195.689  1.00 36.00           H  
ATOM   1036 1HG1 ILE 0  69     262.902 235.747 193.329  1.00 36.00           H  
ATOM   1037 2HG1 ILE 0  69     262.790 237.485 193.556  1.00 36.00           H  
ATOM   1038 1HG2 ILE 0  69     262.644 235.014 196.296  1.00 36.00           H  
ATOM   1039 2HG2 ILE 0  69     260.869 234.906 196.348  1.00 36.00           H  
ATOM   1040 3HG2 ILE 0  69     261.762 234.206 194.978  1.00 36.00           H  
ATOM   1041 1HD1 ILE 0  69     264.985 236.662 194.153  1.00 36.00           H  
ATOM   1042 2HD1 ILE 0  69     264.151 237.322 195.581  1.00 36.00           H  
ATOM   1043 3HD1 ILE 0  69     264.266 235.561 195.350  1.00 36.00           H  
ATOM   1044  N   TYR 0  70     258.482 236.240 195.668  1.00 36.00           N  
ATOM   1045  CA  TYR 0  70     257.397 235.516 196.316  1.00 36.00           C  
ATOM   1046  C   TYR 0  70     256.117 235.523 195.496  1.00 36.00           C  
ATOM   1047  O   TYR 0  70     255.197 234.763 195.809  1.00 36.00           O  
ATOM   1048  CB  TYR 0  70     257.156 236.061 197.734  1.00 36.00           C  
ATOM   1049  CG  TYR 0  70     256.320 237.321 197.896  1.00 36.00           C  
ATOM   1050  CD1 TYR 0  70     254.962 237.335 197.610  1.00 36.00           C  
ATOM   1051  CD2 TYR 0  70     256.882 238.478 198.407  1.00 36.00           C  
ATOM   1052  CE1 TYR 0  70     254.208 238.471 197.775  1.00 36.00           C  
ATOM   1053  CE2 TYR 0  70     256.132 239.618 198.583  1.00 36.00           C  
ATOM   1054  CZ  TYR 0  70     254.796 239.609 198.265  1.00 36.00           C  
ATOM   1055  OH  TYR 0  70     254.039 240.742 198.435  1.00 36.00           O  
ATOM   1056  H   TYR 0  70     258.661 237.198 195.933  1.00 36.00           H  
ATOM   1057  HA  TYR 0  70     257.678 234.465 196.390  1.00 36.00           H  
ATOM   1058 1HB  TYR 0  70     256.660 235.300 198.337  1.00 36.00           H  
ATOM   1059 2HB  TYR 0  70     258.113 236.281 198.206  1.00 36.00           H  
ATOM   1060  HD1 TYR 0  70     254.472 236.432 197.246  1.00 36.00           H  
ATOM   1061  HD2 TYR 0  70     257.937 238.498 198.677  1.00 36.00           H  
ATOM   1062  HE1 TYR 0  70     253.143 238.457 197.543  1.00 36.00           H  
ATOM   1063  HE2 TYR 0  70     256.599 240.523 198.972  1.00 36.00           H  
ATOM   1064  HH  TYR 0  70     254.592 241.446 198.782  1.00 36.00           H  
ATOM   1065  N   ILE 0  71     256.026 236.365 194.467  1.00 36.00           N  
ATOM   1066  CA  ILE 0  71     254.905 236.266 193.540  1.00 36.00           C  
ATOM   1067  C   ILE 0  71     255.127 235.120 192.564  1.00 36.00           C  
ATOM   1068  O   ILE 0  71     254.200 234.372 192.242  1.00 36.00           O  
ATOM   1069  CB  ILE 0  71     254.694 237.603 192.810  1.00 36.00           C  
ATOM   1070  CG1 ILE 0  71     254.156 238.661 193.769  1.00 36.00           C  
ATOM   1071  CG2 ILE 0  71     253.734 237.433 191.657  1.00 36.00           C  
ATOM   1072  CD1 ILE 0  71     253.829 239.973 193.105  1.00 36.00           C  
ATOM   1073  H   ILE 0  71     256.727 237.077 194.317  1.00 36.00           H  
ATOM   1074  HA  ILE 0  71     254.005 236.033 194.108  1.00 36.00           H  
ATOM   1075  HB  ILE 0  71     255.648 237.962 192.424  1.00 36.00           H  
ATOM   1076 1HG1 ILE 0  71     253.253 238.288 194.252  1.00 36.00           H  
ATOM   1077 2HG1 ILE 0  71     254.891 238.850 194.552  1.00 36.00           H  
ATOM   1078 1HG2 ILE 0  71     253.597 238.390 191.153  1.00 36.00           H  
ATOM   1079 2HG2 ILE 0  71     254.137 236.707 190.952  1.00 36.00           H  
ATOM   1080 3HG2 ILE 0  71     252.773 237.080 192.032  1.00 36.00           H  
ATOM   1081 1HD1 ILE 0  71     253.452 240.674 193.850  1.00 36.00           H  
ATOM   1082 2HD1 ILE 0  71     254.728 240.382 192.643  1.00 36.00           H  
ATOM   1083 3HD1 ILE 0  71     253.069 239.814 192.341  1.00 36.00           H  
ATOM   1084  N   THR 0  72     256.362 234.951 192.095  1.00 36.00           N  
ATOM   1085  CA  THR 0  72     256.685 233.847 191.201  1.00 36.00           C  
ATOM   1086  C   THR 0  72     256.867 232.543 191.965  1.00 36.00           C  
ATOM   1087  O   THR 0  72     256.380 231.496 191.529  1.00 36.00           O  
ATOM   1088  CB  THR 0  72     257.950 234.168 190.408  1.00 36.00           C  
ATOM   1089  OG1 THR 0  72     257.788 235.417 189.730  1.00 36.00           O  
ATOM   1090  CG2 THR 0  72     258.221 233.088 189.390  1.00 36.00           C  
ATOM   1091  H   THR 0  72     257.090 235.598 192.361  1.00 36.00           H  
ATOM   1092  HA  THR 0  72     255.857 233.712 190.504  1.00 36.00           H  
ATOM   1093  HB  THR 0  72     258.798 234.240 191.089  1.00 36.00           H  
ATOM   1094  HG1 THR 0  72     257.942 236.137 190.346  1.00 36.00           H  
ATOM   1095 1HG2 THR 0  72     259.126 233.331 188.833  1.00 36.00           H  
ATOM   1096 2HG2 THR 0  72     258.353 232.133 189.898  1.00 36.00           H  
ATOM   1097 3HG2 THR 0  72     257.380 233.018 188.701  1.00 36.00           H  
ATOM   1098  N   GLY 0  73     257.561 232.588 193.103  1.00 36.00           N  
ATOM   1099  CA  GLY 0  73     257.840 231.374 193.850  1.00 36.00           C  
ATOM   1100  C   GLY 0  73     256.600 230.678 194.369  1.00 36.00           C  
ATOM   1101  O   GLY 0  73     256.586 229.453 194.502  1.00 36.00           O  
ATOM   1102  H   GLY 0  73     257.900 233.472 193.456  1.00 36.00           H  
ATOM   1103 1HA  GLY 0  73     258.386 230.675 193.217  1.00 36.00           H  
ATOM   1104 2HA  GLY 0  73     258.482 231.608 194.698  1.00 36.00           H  
ATOM   1105  N   SER 0  74     255.550 231.440 194.679  1.00 36.00           N  
ATOM   1106  CA  SER 0  74     254.298 230.844 195.132  1.00 36.00           C  
ATOM   1107  C   SER 0  74     253.647 230.023 194.029  1.00 36.00           C  
ATOM   1108  O   SER 0  74     253.048 228.975 194.288  1.00 36.00           O  
ATOM   1109  CB  SER 0  74     253.342 231.934 195.610  1.00 36.00           C  
ATOM   1110  OG  SER 0  74     253.871 232.623 196.721  1.00 36.00           O  
ATOM   1111  H   SER 0  74     255.616 232.445 194.601  1.00 36.00           H  
ATOM   1112  HA  SER 0  74     254.515 230.175 195.966  1.00 36.00           H  
ATOM   1113 1HB  SER 0  74     253.157 232.637 194.798  1.00 36.00           H  
ATOM   1114 2HB  SER 0  74     252.386 231.487 195.879  1.00 36.00           H  
ATOM   1115  HG  SER 0  74     254.238 233.440 196.375  1.00 36.00           H  
ATOM   1116  N   SER 0  75     253.737 230.500 192.787  1.00 36.00           N  
ATOM   1117  CA  SER 0  75     253.065 229.821 191.685  1.00 36.00           C  
ATOM   1118  C   SER 0  75     253.911 228.683 191.132  1.00 36.00           C  
ATOM   1119  O   SER 0  75     253.376 227.731 190.556  1.00 36.00           O  
ATOM   1120  CB  SER 0  75     252.726 230.822 190.586  1.00 36.00           C  
ATOM   1121  OG  SER 0  75     251.662 231.665 190.984  1.00 36.00           O  
ATOM   1122  H   SER 0  75     254.271 231.336 192.597  1.00 36.00           H  
ATOM   1123  HA  SER 0  75     252.139 229.383 192.061  1.00 36.00           H  
ATOM   1124 1HB  SER 0  75     253.606 231.423 190.357  1.00 36.00           H  
ATOM   1125 2HB  SER 0  75     252.451 230.286 189.678  1.00 36.00           H  
ATOM   1126  HG  SER 0  75     251.507 232.262 190.247  1.00 36.00           H  
ATOM   1127  N   ILE 0  76     255.234 228.770 191.277  1.00 36.00           N  
ATOM   1128  CA  ILE 0  76     256.101 227.676 190.852  1.00 36.00           C  
ATOM   1129  C   ILE 0  76     255.842 226.441 191.700  1.00 36.00           C  
ATOM   1130  O   ILE 0  76     255.942 225.306 191.221  1.00 36.00           O  
ATOM   1131  CB  ILE 0  76     257.578 228.108 190.916  1.00 36.00           C  
ATOM   1132  CG1 ILE 0  76     257.880 229.143 189.837  1.00 36.00           C  
ATOM   1133  CG2 ILE 0  76     258.504 226.920 190.756  1.00 36.00           C  
ATOM   1134  CD1 ILE 0  76     259.314 229.606 189.835  1.00 36.00           C  
ATOM   1135  H   ILE 0  76     255.648 229.597 191.683  1.00 36.00           H  
ATOM   1136  HA  ILE 0  76     255.856 227.421 189.821  1.00 36.00           H  
ATOM   1137  HB  ILE 0  76     257.778 228.577 191.878  1.00 36.00           H  
ATOM   1138 1HG1 ILE 0  76     257.651 228.725 188.857  1.00 36.00           H  
ATOM   1139 2HG1 ILE 0  76     257.238 230.013 189.977  1.00 36.00           H  
ATOM   1140 1HG2 ILE 0  76     259.539 227.257 190.805  1.00 36.00           H  
ATOM   1141 2HG2 ILE 0  76     258.317 226.204 191.555  1.00 36.00           H  
ATOM   1142 3HG2 ILE 0  76     258.322 226.444 189.792  1.00 36.00           H  
ATOM   1143 1HD1 ILE 0  76     259.458 230.341 189.043  1.00 36.00           H  
ATOM   1144 2HD1 ILE 0  76     259.552 230.059 190.798  1.00 36.00           H  
ATOM   1145 3HD1 ILE 0  76     259.971 228.755 189.662  1.00 36.00           H  
ATOM   1146  N   ILE 0  77     255.488 226.641 192.967  1.00 36.00           N  
ATOM   1147  CA  ILE 0  77     255.293 225.520 193.878  1.00 36.00           C  
ATOM   1148  C   ILE 0  77     253.881 224.967 193.761  1.00 36.00           C  
ATOM   1149  O   ILE 0  77     253.683 223.756 193.625  1.00 36.00           O  
ATOM   1150  CB  ILE 0  77     255.617 225.948 195.319  1.00 36.00           C  
ATOM   1151  CG1 ILE 0  77     257.126 226.092 195.490  1.00 36.00           C  
ATOM   1152  CG2 ILE 0  77     255.060 224.946 196.302  1.00 36.00           C  
ATOM   1153  CD1 ILE 0  77     257.522 226.791 196.754  1.00 36.00           C  
ATOM   1154  H   ILE 0  77     255.351 227.582 193.308  1.00 36.00           H  
ATOM   1155  HA  ILE 0  77     255.970 224.718 193.588  1.00 36.00           H  
ATOM   1156  HB  ILE 0  77     255.174 226.924 195.517  1.00 36.00           H  
ATOM   1157 1HG1 ILE 0  77     257.588 225.106 195.483  1.00 36.00           H  
ATOM   1158 2HG1 ILE 0  77     257.536 226.650 194.647  1.00 36.00           H  
ATOM   1159 1HG2 ILE 0  77     255.298 225.262 197.317  1.00 36.00           H  
ATOM   1160 2HG2 ILE 0  77     253.979 224.884 196.185  1.00 36.00           H  
ATOM   1161 3HG2 ILE 0  77     255.502 223.967 196.113  1.00 36.00           H  
ATOM   1162 1HD1 ILE 0  77     258.609 226.858 196.808  1.00 36.00           H  
ATOM   1163 2HD1 ILE 0  77     257.096 227.795 196.763  1.00 36.00           H  
ATOM   1164 3HD1 ILE 0  77     257.151 226.231 197.611  1.00 36.00           H  
ATOM   1165  N   GLY 0  78     252.879 225.842 193.816  1.00 36.00           N  
ATOM   1166  CA  GLY 0  78     251.507 225.380 193.704  1.00 36.00           C  
ATOM   1167  C   GLY 0  78     251.234 224.697 192.380  1.00 36.00           C  
ATOM   1168  O   GLY 0  78     250.632 223.623 192.332  1.00 36.00           O  
ATOM   1169  H   GLY 0  78     253.057 226.829 193.935  1.00 36.00           H  
ATOM   1170 1HA  GLY 0  78     251.290 224.685 194.515  1.00 36.00           H  
ATOM   1171 2HA  GLY 0  78     250.828 226.225 193.815  1.00 36.00           H  
ATOM   1172  N   GLY 0  79     251.677 225.312 191.285  1.00 36.00           N  
ATOM   1173  CA  GLY 0  79     251.474 224.714 189.979  1.00 36.00           C  
ATOM   1174  C   GLY 0  79     252.301 223.467 189.757  1.00 36.00           C  
ATOM   1175  O   GLY 0  79     251.907 222.588 188.987  1.00 36.00           O  
ATOM   1176  H   GLY 0  79     252.157 226.198 191.351  1.00 36.00           H  
ATOM   1177 1HA  GLY 0  79     250.421 224.460 189.854  1.00 36.00           H  
ATOM   1178 2HA  GLY 0  79     251.723 225.439 189.204  1.00 36.00           H  
ATOM   1179  N   GLY 0  80     253.444 223.365 190.422  1.00 36.00           N  
ATOM   1180  CA  GLY 0  80     254.325 222.230 190.275  1.00 36.00           C  
ATOM   1181  C   GLY 0  80     253.979 221.019 191.104  1.00 36.00           C  
ATOM   1182  O   GLY 0  80     254.786 220.091 191.183  1.00 36.00           O  
ATOM   1183  H   GLY 0  80     253.703 224.110 191.052  1.00 36.00           H  
ATOM   1184 1HA  GLY 0  80     254.341 221.914 189.231  1.00 36.00           H  
ATOM   1185 2HA  GLY 0  80     255.341 222.522 190.537  1.00 36.00           H  
ATOM   1186  N   VAL 0  81     252.804 220.992 191.732  1.00 36.00           N  
ATOM   1187  CA  VAL 0  81     252.404 219.818 192.501  1.00 36.00           C  
ATOM   1188  C   VAL 0  81     252.069 218.662 191.571  1.00 36.00           C  
ATOM   1189  O   VAL 0  81     252.491 217.523 191.797  1.00 36.00           O  
ATOM   1190  CB  VAL 0  81     251.223 220.162 193.424  1.00 36.00           C  
ATOM   1191  CG1 VAL 0  81     250.703 218.915 194.099  1.00 36.00           C  
ATOM   1192  CG2 VAL 0  81     251.641 221.180 194.458  1.00 36.00           C  
ATOM   1193  H   VAL 0  81     252.179 221.784 191.682  1.00 36.00           H  
ATOM   1194  HA  VAL 0  81     253.248 219.502 193.115  1.00 36.00           H  
ATOM   1195  HB  VAL 0  81     250.412 220.573 192.823  1.00 36.00           H  
ATOM   1196 1HG1 VAL 0  81     249.867 219.175 194.749  1.00 36.00           H  
ATOM   1197 2HG1 VAL 0  81     250.367 218.205 193.343  1.00 36.00           H  
ATOM   1198 3HG1 VAL 0  81     251.498 218.465 194.693  1.00 36.00           H  
ATOM   1199 1HG2 VAL 0  81     250.794 221.413 195.102  1.00 36.00           H  
ATOM   1200 2HG2 VAL 0  81     252.454 220.774 195.060  1.00 36.00           H  
ATOM   1201 3HG2 VAL 0  81     251.977 222.089 193.958  1.00 36.00           H  
ATOM   1202  N   LYS 0  82     251.314 218.933 190.510  1.00 36.00           N  
ATOM   1203  CA  LYS 0  82     250.948 217.924 189.530  1.00 36.00           C  
ATOM   1204  C   LYS 0  82     251.840 217.941 188.299  1.00 36.00           C  
ATOM   1205  O   LYS 0  82     251.641 217.123 187.397  1.00 36.00           O  
ATOM   1206  CB  LYS 0  82     249.490 218.104 189.107  1.00 36.00           C  
ATOM   1207  CG  LYS 0  82     248.489 217.564 190.105  1.00 36.00           C  
ATOM   1208  CD  LYS 0  82     247.231 217.082 189.411  1.00 36.00           C  
ATOM   1209  CE  LYS 0  82     246.314 216.350 190.371  1.00 36.00           C  
ATOM   1210  NZ  LYS 0  82     245.150 215.744 189.669  1.00 36.00           N  
ATOM   1211  H   LYS 0  82     250.986 219.880 190.387  1.00 36.00           H  
ATOM   1212  HA  LYS 0  82     251.062 216.940 189.987  1.00 36.00           H  
ATOM   1213 1HB  LYS 0  82     249.282 219.164 188.959  1.00 36.00           H  
ATOM   1214 2HB  LYS 0  82     249.323 217.601 188.154  1.00 36.00           H  
ATOM   1215 1HG  LYS 0  82     248.934 216.733 190.653  1.00 36.00           H  
ATOM   1216 2HG  LYS 0  82     248.226 218.346 190.816  1.00 36.00           H  
ATOM   1217 1HD  LYS 0  82     246.697 217.935 188.991  1.00 36.00           H  
ATOM   1218 2HD  LYS 0  82     247.500 216.408 188.597  1.00 36.00           H  
ATOM   1219 1HE  LYS 0  82     246.871 215.562 190.876  1.00 36.00           H  
ATOM   1220 2HE  LYS 0  82     245.947 217.046 191.125  1.00 36.00           H  
ATOM   1221 1HZ  LYS 0  82     244.563 215.267 190.339  1.00 36.00           H  
ATOM   1222 2HZ  LYS 0  82     244.617 216.470 189.211  1.00 36.00           H  
ATOM   1223 3HZ  LYS 0  82     245.479 215.083 188.979  1.00 36.00           H  
ATOM   1224  N   ALA 0  83     252.811 218.848 188.237  1.00 36.00           N  
ATOM   1225  CA  ALA 0  83     253.735 218.949 187.107  1.00 36.00           C  
ATOM   1226  C   ALA 0  83     255.112 219.322 187.631  1.00 36.00           C  
ATOM   1227  O   ALA 0  83     255.594 220.440 187.422  1.00 36.00           O  
ATOM   1228  CB  ALA 0  83     253.237 219.975 186.089  1.00 36.00           C  
ATOM   1229  H   ALA 0  83     252.907 219.491 189.009  1.00 36.00           H  
ATOM   1230  HA  ALA 0  83     253.786 217.973 186.623  1.00 36.00           H  
ATOM   1231 1HB  ALA 0  83     253.940 220.033 185.257  1.00 36.00           H  
ATOM   1232 2HB  ALA 0  83     252.258 219.672 185.716  1.00 36.00           H  
ATOM   1233 3HB  ALA 0  83     253.158 220.951 186.565  1.00 36.00           H  
ATOM   1234  N   PRO 0  84     255.788 218.394 188.316  1.00 36.00           N  
ATOM   1235  CA  PRO 0  84     257.079 218.724 188.935  1.00 36.00           C  
ATOM   1236  C   PRO 0  84     258.193 219.009 187.943  1.00 36.00           C  
ATOM   1237  O   PRO 0  84     259.322 219.267 188.370  1.00 36.00           O  
ATOM   1238  CB  PRO 0  84     257.399 217.470 189.764  1.00 36.00           C  
ATOM   1239  CG  PRO 0  84     256.123 216.697 189.828  1.00 36.00           C  
ATOM   1240  CD  PRO 0  84     255.414 216.995 188.560  1.00 36.00           C  
ATOM   1241  HA  PRO 0  84     256.955 219.603 189.584  1.00 36.00           H  
ATOM   1242 1HB  PRO 0  84     258.207 216.898 189.284  1.00 36.00           H  
ATOM   1243 2HB  PRO 0  84     257.759 217.761 190.762  1.00 36.00           H  
ATOM   1244 1HG  PRO 0  84     256.335 215.623 189.941  1.00 36.00           H  
ATOM   1245 2HG  PRO 0  84     255.539 217.000 190.709  1.00 36.00           H  
ATOM   1246 1HD  PRO 0  84     255.780 216.325 187.768  1.00 36.00           H  
ATOM   1247 2HD  PRO 0  84     254.331 216.868 188.706  1.00 36.00           H  
ATOM   1248  N   ARG 0  85     257.923 218.964 186.641  1.00 36.00           N  
ATOM   1249  CA  ARG 0  85     258.933 219.242 185.632  1.00 36.00           C  
ATOM   1250  C   ARG 0  85     259.204 220.728 185.466  1.00 36.00           C  
ATOM   1251  O   ARG 0  85     260.172 221.093 184.792  1.00 36.00           O  
ATOM   1252  CB  ARG 0  85     258.494 218.663 184.290  1.00 36.00           C  
ATOM   1253  CG  ARG 0  85     257.114 219.127 183.890  1.00 36.00           C  
ATOM   1254  CD  ARG 0  85     256.704 218.623 182.529  1.00 36.00           C  
ATOM   1255  NE  ARG 0  85     255.302 218.926 182.269  1.00 36.00           N  
ATOM   1256  CZ  ARG 0  85     254.863 220.100 181.835  1.00 36.00           C  
ATOM   1257  NH1 ARG 0  85     255.718 221.085 181.604  1.00 36.00           N  
ATOM   1258  NH2 ARG 0  85     253.569 220.289 181.628  1.00 36.00           N  
ATOM   1259  H   ARG 0  85     256.986 218.729 186.347  1.00 36.00           H  
ATOM   1260  HA  ARG 0  85     259.866 218.766 185.936  1.00 36.00           H  
ATOM   1261 1HB  ARG 0  85     259.204 218.956 183.518  1.00 36.00           H  
ATOM   1262 2HB  ARG 0  85     258.500 217.574 184.344  1.00 36.00           H  
ATOM   1263 1HG  ARG 0  85     256.384 218.765 184.614  1.00 36.00           H  
ATOM   1264 2HG  ARG 0  85     257.090 220.217 183.864  1.00 36.00           H  
ATOM   1265 1HD  ARG 0  85     257.315 219.102 181.764  1.00 36.00           H  
ATOM   1266 2HD  ARG 0  85     256.845 217.544 182.483  1.00 36.00           H  
ATOM   1267  HE  ARG 0  85     254.625 218.193 182.431  1.00 36.00           H  
ATOM   1268 1HH1 ARG 0  85     256.706 220.943 181.758  1.00 36.00           H  
ATOM   1269 2HH1 ARG 0  85     255.382 221.978 181.273  1.00 36.00           H  
ATOM   1270 1HH2 ARG 0  85     252.915 219.538 181.800  1.00 36.00           H  
ATOM   1271 2HH2 ARG 0  85     253.236 221.182 181.298  1.00 36.00           H  
ATOM   1272  N   ILE 0  86     258.371 221.591 186.055  1.00 36.00           N  
ATOM   1273  CA  ILE 0  86     258.513 223.030 185.879  1.00 36.00           C  
ATOM   1274  C   ILE 0  86     259.431 223.660 186.914  1.00 36.00           C  
ATOM   1275  O   ILE 0  86     259.671 224.872 186.857  1.00 36.00           O  
ATOM   1276  CB  ILE 0  86     257.132 223.711 185.923  1.00 36.00           C  
ATOM   1277  CG1 ILE 0  86     256.672 223.895 187.366  1.00 36.00           C  
ATOM   1278  CG2 ILE 0  86     256.115 222.887 185.171  1.00 36.00           C  
ATOM   1279  CD1 ILE 0  86     255.378 224.653 187.492  1.00 36.00           C  
ATOM   1280  H   ILE 0  86     257.625 221.238 186.636  1.00 36.00           H  
ATOM   1281  HA  ILE 0  86     258.965 223.216 184.905  1.00 36.00           H  
ATOM   1282  HB  ILE 0  86     257.198 224.697 185.464  1.00 36.00           H  
ATOM   1283 1HG1 ILE 0  86     256.547 222.920 187.835  1.00 36.00           H  
ATOM   1284 2HG1 ILE 0  86     257.439 224.430 187.927  1.00 36.00           H  
ATOM   1285 1HG2 ILE 0  86     255.144 223.381 185.212  1.00 36.00           H  
ATOM   1286 2HG2 ILE 0  86     256.426 222.785 184.132  1.00 36.00           H  
ATOM   1287 3HG2 ILE 0  86     256.039 221.899 185.626  1.00 36.00           H  
ATOM   1288 1HD1 ILE 0  86     255.112 224.746 188.545  1.00 36.00           H  
ATOM   1289 2HD1 ILE 0  86     255.494 225.646 187.057  1.00 36.00           H  
ATOM   1290 3HD1 ILE 0  86     254.590 224.116 186.966  1.00 36.00           H  
ATOM   1291  N   LYS 0  87     259.963 222.879 187.851  1.00 36.00           N  
ATOM   1292  CA  LYS 0  87     260.782 223.428 188.923  1.00 36.00           C  
ATOM   1293  C   LYS 0  87     262.215 223.712 188.498  1.00 36.00           C  
ATOM   1294  O   LYS 0  87     262.999 224.192 189.321  1.00 36.00           O  
ATOM   1295  CB  LYS 0  87     260.781 222.480 190.122  1.00 36.00           C  
ATOM   1296  CG  LYS 0  87     261.510 221.178 189.873  1.00 36.00           C  
ATOM   1297  CD  LYS 0  87     261.842 220.476 191.174  1.00 36.00           C  
ATOM   1298  CE  LYS 0  87     262.725 219.274 190.927  1.00 36.00           C  
ATOM   1299  NZ  LYS 0  87     263.240 218.715 192.200  1.00 36.00           N  
ATOM   1300  H   LYS 0  87     259.796 221.883 187.820  1.00 36.00           H  
ATOM   1301  HA  LYS 0  87     260.356 224.384 189.229  1.00 36.00           H  
ATOM   1302 1HB  LYS 0  87     261.247 222.973 190.976  1.00 36.00           H  
ATOM   1303 2HB  LYS 0  87     259.753 222.246 190.400  1.00 36.00           H  
ATOM   1304 1HG  LYS 0  87     260.886 220.522 189.264  1.00 36.00           H  
ATOM   1305 2HG  LYS 0  87     262.434 221.377 189.331  1.00 36.00           H  
ATOM   1306 1HD  LYS 0  87     262.356 221.169 191.841  1.00 36.00           H  
ATOM   1307 2HD  LYS 0  87     260.921 220.151 191.657  1.00 36.00           H  
ATOM   1308 1HE  LYS 0  87     262.157 218.507 190.403  1.00 36.00           H  
ATOM   1309 2HE  LYS 0  87     263.567 219.564 190.298  1.00 36.00           H  
ATOM   1310 1HZ  LYS 0  87     263.826 217.915 192.005  1.00 36.00           H  
ATOM   1311 2HZ  LYS 0  87     263.781 219.419 192.683  1.00 36.00           H  
ATOM   1312 3HZ  LYS 0  87     262.465 218.430 192.781  1.00 36.00           H  
ATOM   1313  N   THR 0  88     262.581 223.425 187.250  1.00 36.00           N  
ATOM   1314  CA  THR 0  88     263.900 223.755 186.726  1.00 36.00           C  
ATOM   1315  C   THR 0  88     263.827 224.858 185.679  1.00 36.00           C  
ATOM   1316  O   THR 0  88     264.562 225.844 185.766  1.00 36.00           O  
ATOM   1317  CB  THR 0  88     264.571 222.511 186.131  1.00 36.00           C  
ATOM   1318  OG1 THR 0  88     264.170 222.363 184.764  1.00 36.00           O  
ATOM   1319  CG2 THR 0  88     264.174 221.266 186.905  1.00 36.00           C  
ATOM   1320  H   THR 0  88     261.915 222.961 186.649  1.00 36.00           H  
ATOM   1321  HA  THR 0  88     264.516 224.123 187.546  1.00 36.00           H  
ATOM   1322  HB  THR 0  88     265.654 222.627 186.173  1.00 36.00           H  
ATOM   1323  HG1 THR 0  88     264.800 221.802 184.305  1.00 36.00           H  
ATOM   1324 1HG2 THR 0  88     264.661 220.395 186.467  1.00 36.00           H  
ATOM   1325 2HG2 THR 0  88     264.483 221.370 187.945  1.00 36.00           H  
ATOM   1326 3HG2 THR 0  88     263.093 221.138 186.859  1.00 36.00           H  
ATOM   1327  N   LYS 0  89     262.961 224.702 184.674  1.00 36.00           N  
ATOM   1328  CA  LYS 0  89     262.776 225.742 183.667  1.00 36.00           C  
ATOM   1329  C   LYS 0  89     262.442 227.080 184.308  1.00 36.00           C  
ATOM   1330  O   LYS 0  89     262.992 228.119 183.932  1.00 36.00           O  
ATOM   1331  CB  LYS 0  89     261.666 225.338 182.696  1.00 36.00           C  
ATOM   1332  CG  LYS 0  89     262.135 224.620 181.453  1.00 36.00           C  
ATOM   1333  CD  LYS 0  89     260.986 224.436 180.479  1.00 36.00           C  
ATOM   1334  CE  LYS 0  89     261.467 223.859 179.160  1.00 36.00           C  
ATOM   1335  NZ  LYS 0  89     260.375 223.795 178.150  1.00 36.00           N  
ATOM   1336  H   LYS 0  89     262.422 223.850 184.606  1.00 36.00           H  
ATOM   1337  HA  LYS 0  89     263.707 225.855 183.111  1.00 36.00           H  
ATOM   1338 1HB  LYS 0  89     260.957 224.685 183.205  1.00 36.00           H  
ATOM   1339 2HB  LYS 0  89     261.121 226.226 182.376  1.00 36.00           H  
ATOM   1340 1HG  LYS 0  89     262.926 225.199 180.974  1.00 36.00           H  
ATOM   1341 2HG  LYS 0  89     262.537 223.645 181.726  1.00 36.00           H  
ATOM   1342 1HD  LYS 0  89     260.245 223.763 180.912  1.00 36.00           H  
ATOM   1343 2HD  LYS 0  89     260.510 225.399 180.291  1.00 36.00           H  
ATOM   1344 1HE  LYS 0  89     262.274 224.475 178.766  1.00 36.00           H  
ATOM   1345 2HE  LYS 0  89     261.854 222.853 179.322  1.00 36.00           H  
ATOM   1346 1HZ  LYS 0  89     260.734 223.406 177.289  1.00 36.00           H  
ATOM   1347 2HZ  LYS 0  89     259.628 223.210 178.497  1.00 36.00           H  
ATOM   1348 3HZ  LYS 0  89     260.021 224.725 177.977  1.00 36.00           H  
ATOM   1349  N   ASN 0  90     261.533 227.070 185.282  1.00 36.00           N  
ATOM   1350  CA  ASN 0  90     261.010 228.307 185.844  1.00 36.00           C  
ATOM   1351  C   ASN 0  90     261.945 228.959 186.850  1.00 36.00           C  
ATOM   1352  O   ASN 0  90     261.581 229.991 187.420  1.00 36.00           O  
ATOM   1353  CB  ASN 0  90     259.656 228.046 186.493  1.00 36.00           C  
ATOM   1354  CG  ASN 0  90     258.558 227.887 185.477  1.00 36.00           C  
ATOM   1355  OD1 ASN 0  90     258.151 226.775 185.154  1.00 36.00           O  
ATOM   1356  ND2 ASN 0  90     258.076 229.003 184.953  1.00 36.00           N  
ATOM   1357  H   ASN 0  90     261.198 226.187 185.639  1.00 36.00           H  
ATOM   1358  HA  ASN 0  90     260.883 229.028 185.035  1.00 36.00           H  
ATOM   1359 1HB  ASN 0  90     259.711 227.141 187.100  1.00 36.00           H  
ATOM   1360 2HB  ASN 0  90     259.406 228.872 187.158  1.00 36.00           H  
ATOM   1361 1HD2 ASN 0  90     257.344 228.961 184.272  1.00 36.00           H  
ATOM   1362 2HD2 ASN 0  90     258.443 229.888 185.237  1.00 36.00           H  
ATOM   1363  N   LEU 0  91     263.126 228.390 187.094  1.00 36.00           N  
ATOM   1364  CA  LEU 0  91     264.102 229.087 187.921  1.00 36.00           C  
ATOM   1365  C   LEU 0  91     264.669 230.301 187.203  1.00 36.00           C  
ATOM   1366  O   LEU 0  91     265.169 231.226 187.850  1.00 36.00           O  
ATOM   1367  CB  LEU 0  91     265.226 228.141 188.333  1.00 36.00           C  
ATOM   1368  CG  LEU 0  91     265.333 227.880 189.834  1.00 36.00           C  
ATOM   1369  CD1 LEU 0  91     264.017 227.368 190.386  1.00 36.00           C  
ATOM   1370  CD2 LEU 0  91     266.452 226.896 190.110  1.00 36.00           C  
ATOM   1371  H   LEU 0  91     263.359 227.483 186.716  1.00 36.00           H  
ATOM   1372  HA  LEU 0  91     263.601 229.445 188.820  1.00 36.00           H  
ATOM   1373 1HB  LEU 0  91     265.076 227.185 187.834  1.00 36.00           H  
ATOM   1374 2HB  LEU 0  91     266.174 228.559 187.994  1.00 36.00           H  
ATOM   1375  HG  LEU 0  91     265.543 228.816 190.352  1.00 36.00           H  
ATOM   1376 1HD1 LEU 0  91     264.116 227.189 191.456  1.00 36.00           H  
ATOM   1377 2HD1 LEU 0  91     263.237 228.110 190.214  1.00 36.00           H  
ATOM   1378 3HD1 LEU 0  91     263.750 226.438 189.886  1.00 36.00           H  
ATOM   1379 1HD2 LEU 0  91     266.522 226.716 191.183  1.00 36.00           H  
ATOM   1380 2HD2 LEU 0  91     266.245 225.957 189.597  1.00 36.00           H  
ATOM   1381 3HD2 LEU 0  91     267.395 227.307 189.748  1.00 36.00           H  
ATOM   1382  N   VAL 0  92     264.598 230.319 185.870  1.00 36.00           N  
ATOM   1383  CA  VAL 0  92     265.054 231.472 185.107  1.00 36.00           C  
ATOM   1384  C   VAL 0  92     264.210 232.699 185.406  1.00 36.00           C  
ATOM   1385  O   VAL 0  92     264.630 233.823 185.120  1.00 36.00           O  
ATOM   1386  CB  VAL 0  92     265.052 231.141 183.601  1.00 36.00           C  
ATOM   1387  CG1 VAL 0  92     265.795 232.200 182.820  1.00 36.00           C  
ATOM   1388  CG2 VAL 0  92     265.682 229.787 183.365  1.00 36.00           C  
ATOM   1389  H   VAL 0  92     264.222 229.521 185.378  1.00 36.00           H  
ATOM   1390  HA  VAL 0  92     266.073 231.710 185.415  1.00 36.00           H  
ATOM   1391  HB  VAL 0  92     264.023 231.129 183.242  1.00 36.00           H  
ATOM   1392 1HG1 VAL 0  92     265.781 231.947 181.759  1.00 36.00           H  
ATOM   1393 2HG1 VAL 0  92     265.313 233.166 182.968  1.00 36.00           H  
ATOM   1394 3HG1 VAL 0  92     266.827 232.251 183.166  1.00 36.00           H  
ATOM   1395 1HG2 VAL 0  92     265.675 229.563 182.298  1.00 36.00           H  
ATOM   1396 2HG2 VAL 0  92     266.710 229.796 183.727  1.00 36.00           H  
ATOM   1397 3HG2 VAL 0  92     265.116 229.024 183.899  1.00 36.00           H  
ATOM   1398  N   SER 0  93     263.025 232.517 185.985  1.00 36.00           N  
ATOM   1399  CA  SER 0  93     262.236 233.664 186.418  1.00 36.00           C  
ATOM   1400  C   SER 0  93     262.758 234.222 187.734  1.00 36.00           C  
ATOM   1401  O   SER 0  93     262.726 235.435 187.957  1.00 36.00           O  
ATOM   1402  CB  SER 0  93     260.763 233.279 186.545  1.00 36.00           C  
ATOM   1403  OG  SER 0  93     260.380 232.370 185.530  1.00 36.00           O  
ATOM   1404  H   SER 0  93     262.661 231.586 186.130  1.00 36.00           H  
ATOM   1405  HA  SER 0  93     262.328 234.451 185.668  1.00 36.00           H  
ATOM   1406 1HB  SER 0  93     260.587 232.829 187.521  1.00 36.00           H  
ATOM   1407 2HB  SER 0  93     260.146 234.175 186.482  1.00 36.00           H  
ATOM   1408  HG  SER 0  93     260.229 232.900 184.743  1.00 36.00           H  
ATOM   1409  N   ILE 0  94     263.238 233.348 188.621  1.00 36.00           N  
ATOM   1410  CA  ILE 0  94     263.781 233.802 189.899  1.00 36.00           C  
ATOM   1411  C   ILE 0  94     265.138 234.462 189.691  1.00 36.00           C  
ATOM   1412  O   ILE 0  94     265.538 235.353 190.447  1.00 36.00           O  
ATOM   1413  CB  ILE 0  94     263.871 232.632 190.893  1.00 36.00           C  
ATOM   1414  CG1 ILE 0  94     262.563 231.845 190.918  1.00 36.00           C  
ATOM   1415  CG2 ILE 0  94     264.179 233.144 192.280  1.00 36.00           C  
ATOM   1416  CD1 ILE 0  94     261.398 232.620 191.455  1.00 36.00           C  
ATOM   1417  H   ILE 0  94     263.229 232.360 188.413  1.00 36.00           H  
ATOM   1418  HA  ILE 0  94     263.112 234.557 190.310  1.00 36.00           H  
ATOM   1419  HB  ILE 0  94     264.662 231.951 190.582  1.00 36.00           H  
ATOM   1420 1HG1 ILE 0  94     262.317 231.516 189.909  1.00 36.00           H  
ATOM   1421 2HG1 ILE 0  94     262.687 230.952 191.530  1.00 36.00           H  
ATOM   1422 1HG2 ILE 0  94     264.239 232.305 192.972  1.00 36.00           H  
ATOM   1423 2HG2 ILE 0  94     265.130 233.674 192.269  1.00 36.00           H  
ATOM   1424 3HG2 ILE 0  94     263.389 233.823 192.601  1.00 36.00           H  
ATOM   1425 1HD1 ILE 0  94     260.506 231.993 191.441  1.00 36.00           H  
ATOM   1426 2HD1 ILE 0  94     261.608 232.930 192.479  1.00 36.00           H  
ATOM   1427 3HD1 ILE 0  94     261.231 233.501 190.836  1.00 36.00           H  
ATOM   1428  N   ILE 0  95     265.874 234.021 188.669  1.00 36.00           N  
ATOM   1429  CA  ILE 0  95     267.155 234.645 188.345  1.00 36.00           C  
ATOM   1430  C   ILE 0  95     266.944 236.086 187.902  1.00 36.00           C  
ATOM   1431  O   ILE 0  95     267.773 236.965 188.159  1.00 36.00           O  
ATOM   1432  CB  ILE 0  95     267.893 233.827 187.271  1.00 36.00           C  
ATOM   1433  CG1 ILE 0  95     268.127 232.401 187.759  1.00 36.00           C  
ATOM   1434  CG2 ILE 0  95     269.218 234.469 186.924  1.00 36.00           C  
ATOM   1435  CD1 ILE 0  95     268.973 232.323 188.991  1.00 36.00           C  
ATOM   1436  H   ILE 0  95     265.548 233.247 188.108  1.00 36.00           H  
ATOM   1437  HA  ILE 0  95     267.766 234.669 189.246  1.00 36.00           H  
ATOM   1438  HB  ILE 0  95     267.282 233.774 186.370  1.00 36.00           H  
ATOM   1439 1HG1 ILE 0  95     267.169 231.927 187.968  1.00 36.00           H  
ATOM   1440 2HG1 ILE 0  95     268.612 231.822 186.972  1.00 36.00           H  
ATOM   1441 1HG2 ILE 0  95     269.722 233.874 186.163  1.00 36.00           H  
ATOM   1442 2HG2 ILE 0  95     269.046 235.475 186.542  1.00 36.00           H  
ATOM   1443 3HG2 ILE 0  95     269.842 234.522 187.816  1.00 36.00           H  
ATOM   1444 1HD1 ILE 0  95     269.098 231.280 189.281  1.00 36.00           H  
ATOM   1445 2HD1 ILE 0  95     269.950 232.764 188.790  1.00 36.00           H  
ATOM   1446 3HD1 ILE 0  95     268.488 232.868 189.800  1.00 36.00           H  
ATOM   1447  N   PHE 0  96     265.826 236.350 187.225  1.00 36.00           N  
ATOM   1448  CA  PHE 0  96     265.591 237.686 186.691  1.00 36.00           C  
ATOM   1449  C   PHE 0  96     265.217 238.674 187.790  1.00 36.00           C  
ATOM   1450  O   PHE 0  96     265.561 239.858 187.708  1.00 36.00           O  
ATOM   1451  CB  PHE 0  96     264.511 237.635 185.613  1.00 36.00           C  
ATOM   1452  CG  PHE 0  96     265.011 237.162 184.280  1.00 36.00           C  
ATOM   1453  CD1 PHE 0  96     266.360 236.960 184.067  1.00 36.00           C  
ATOM   1454  CD2 PHE 0  96     264.135 236.927 183.239  1.00 36.00           C  
ATOM   1455  CE1 PHE 0  96     266.825 236.527 182.845  1.00 36.00           C  
ATOM   1456  CE2 PHE 0  96     264.596 236.495 182.014  1.00 36.00           C  
ATOM   1457  CZ  PHE 0  96     265.942 236.296 181.818  1.00 36.00           C  
ATOM   1458  H   PHE 0  96     265.132 235.631 187.075  1.00 36.00           H  
ATOM   1459  HA  PHE 0  96     266.518 238.049 186.244  1.00 36.00           H  
ATOM   1460 1HB  PHE 0  96     263.710 236.970 185.932  1.00 36.00           H  
ATOM   1461 2HB  PHE 0  96     264.080 238.627 185.483  1.00 36.00           H  
ATOM   1462  HD1 PHE 0  96     267.061 237.147 184.880  1.00 36.00           H  
ATOM   1463  HD2 PHE 0  96     263.067 237.085 183.394  1.00 36.00           H  
ATOM   1464  HE1 PHE 0  96     267.892 236.368 182.694  1.00 36.00           H  
ATOM   1465  HE2 PHE 0  96     263.894 236.312 181.200  1.00 36.00           H  
ATOM   1466  HZ  PHE 0  96     266.307 235.957 180.849  1.00 36.00           H  
ATOM   1467  N   CYS 0  97     264.498 238.215 188.818  1.00 36.00           N  
ATOM   1468  CA  CYS 0  97     264.194 239.086 189.950  1.00 36.00           C  
ATOM   1469  C   CYS 0  97     265.420 239.284 190.831  1.00 36.00           C  
ATOM   1470  O   CYS 0  97     265.658 240.381 191.343  1.00 36.00           O  
ATOM   1471  CB  CYS 0  97     263.030 238.524 190.766  1.00 36.00           C  
ATOM   1472  SG  CYS 0  97     261.748 237.703 189.810  1.00 36.00           S  
ATOM   1473  H   CYS 0  97     264.158 237.264 188.823  1.00 36.00           H  
ATOM   1474  HA  CYS 0  97     263.907 240.065 189.566  1.00 36.00           H  
ATOM   1475 1HB  CYS 0  97     263.408 237.803 191.490  1.00 36.00           H  
ATOM   1476 2HB  CYS 0  97     262.554 239.330 191.324  1.00 36.00           H  
ATOM   1477  HG  CYS 0  97     262.539 236.771 189.288  1.00 36.00           H  
ATOM   1478  N   GLU 0  98     266.208 238.228 191.029  1.00 36.00           N  
ATOM   1479  CA  GLU 0  98     267.456 238.371 191.770  1.00 36.00           C  
ATOM   1480  C   GLU 0  98     268.430 239.296 191.059  1.00 36.00           C  
ATOM   1481  O   GLU 0  98     269.357 239.820 191.684  1.00 36.00           O  
ATOM   1482  CB  GLU 0  98     268.103 237.003 191.987  1.00 36.00           C  
ATOM   1483  CG  GLU 0  98     268.109 236.541 193.429  1.00 36.00           C  
ATOM   1484  CD  GLU 0  98     269.259 237.123 194.221  1.00 36.00           C  
ATOM   1485  OE1 GLU 0  98     270.224 237.611 193.601  1.00 36.00           O  
ATOM   1486  OE2 GLU 0  98     269.200 237.091 195.465  1.00 36.00           O  
ATOM   1487  H   GLU 0  98     265.950 237.320 190.669  1.00 36.00           H  
ATOM   1488  HA  GLU 0  98     267.232 238.811 192.742  1.00 36.00           H  
ATOM   1489 1HB  GLU 0  98     267.576 236.254 191.396  1.00 36.00           H  
ATOM   1490 2HB  GLU 0  98     269.135 237.029 191.638  1.00 36.00           H  
ATOM   1491 1HG  GLU 0  98     267.170 236.836 193.898  1.00 36.00           H  
ATOM   1492 2HG  GLU 0  98     268.168 235.454 193.451  1.00 36.00           H  
ATOM   1493  N   ALA 0  99     268.249 239.499 189.754  1.00 36.00           N  
ATOM   1494  CA  ALA 0  99     269.180 240.329 189.001  1.00 36.00           C  
ATOM   1495  C   ALA 0  99     269.050 241.798 189.376  1.00 36.00           C  
ATOM   1496  O   ALA 0  99     270.046 242.528 189.391  1.00 36.00           O  
ATOM   1497  CB  ALA 0  99     268.959 240.139 187.503  1.00 36.00           C  
ATOM   1498  H   ALA 0  99     267.465 239.080 189.274  1.00 36.00           H  
ATOM   1499  HA  ALA 0  99     270.193 240.016 189.253  1.00 36.00           H  
ATOM   1500 1HB  ALA 0  99     269.660 240.764 186.949  1.00 36.00           H  
ATOM   1501 2HB  ALA 0  99     269.120 239.093 187.241  1.00 36.00           H  
ATOM   1502 3HB  ALA 0  99     267.939 240.424 187.247  1.00 36.00           H  
ATOM   1503  N   VAL 0 100     267.833 242.256 189.676  1.00 36.00           N  
ATOM   1504  CA  VAL 0 100     267.641 243.670 189.985  1.00 36.00           C  
ATOM   1505  C   VAL 0 100     268.309 244.034 191.303  1.00 36.00           C  
ATOM   1506  O   VAL 0 100     268.596 245.209 191.555  1.00 36.00           O  
ATOM   1507  CB  VAL 0 100     266.144 244.027 189.993  1.00 36.00           C  
ATOM   1508  CG1 VAL 0 100     265.439 243.351 188.837  1.00 36.00           C  
ATOM   1509  CG2 VAL 0 100     265.506 243.650 191.311  1.00 36.00           C  
ATOM   1510  H   VAL 0 100     267.036 241.636 189.693  1.00 36.00           H  
ATOM   1511  HA  VAL 0 100     268.134 244.263 189.214  1.00 36.00           H  
ATOM   1512  HB  VAL 0 100     266.035 245.101 189.840  1.00 36.00           H  
ATOM   1513 1HG1 VAL 0 100     264.380 243.612 188.853  1.00 36.00           H  
ATOM   1514 2HG1 VAL 0 100     265.879 243.684 187.897  1.00 36.00           H  
ATOM   1515 3HG1 VAL 0 100     265.547 242.270 188.926  1.00 36.00           H  
ATOM   1516 1HG2 VAL 0 100     264.449 243.913 191.291  1.00 36.00           H  
ATOM   1517 2HG2 VAL 0 100     265.610 242.577 191.472  1.00 36.00           H  
ATOM   1518 3HG2 VAL 0 100     265.998 244.188 192.121  1.00 36.00           H  
ATOM   1519  N   ALA 0 101     268.565 243.049 192.164  1.00 36.00           N  
ATOM   1520  CA  ALA 0 101     269.289 243.324 193.399  1.00 36.00           C  
ATOM   1521  C   ALA 0 101     270.781 243.460 193.136  1.00 36.00           C  
ATOM   1522  O   ALA 0 101     271.500 244.098 193.911  1.00 36.00           O  
ATOM   1523  CB  ALA 0 101     269.018 242.226 194.424  1.00 36.00           C  
ATOM   1524  H   ALA 0 101     268.261 242.105 191.971  1.00 36.00           H  
ATOM   1525  HA  ALA 0 101     268.933 244.275 193.795  1.00 36.00           H  
ATOM   1526 1HB  ALA 0 101     269.564 242.443 195.342  1.00 36.00           H  
ATOM   1527 2HB  ALA 0 101     267.950 242.184 194.638  1.00 36.00           H  
ATOM   1528 3HB  ALA 0 101     269.345 241.268 194.025  1.00 36.00           H  
ATOM   1529  N   ILE 0 102     271.268 242.858 192.050  1.00 36.00           N  
ATOM   1530  CA  ILE 0 102     272.677 242.987 191.691  1.00 36.00           C  
ATOM   1531  C   ILE 0 102     272.970 244.384 191.161  1.00 36.00           C  
ATOM   1532  O   ILE 0 102     274.073 244.909 191.350  1.00 36.00           O  
ATOM   1533  CB  ILE 0 102     273.066 241.895 190.677  1.00 36.00           C  
ATOM   1534  CG1 ILE 0 102     272.803 240.512 191.270  1.00 36.00           C  
ATOM   1535  CG2 ILE 0 102     274.520 242.023 190.273  1.00 36.00           C  
ATOM   1536  CD1 ILE 0 102     273.199 239.369 190.367  1.00 36.00           C  
ATOM   1537  H   ILE 0 102     270.659 242.304 191.464  1.00 36.00           H  
ATOM   1538  HA  ILE 0 102     273.276 242.860 192.592  1.00 36.00           H  
ATOM   1539  HB  ILE 0 102     272.446 241.989 189.785  1.00 36.00           H  
ATOM   1540 1HG1 ILE 0 102     273.349 240.408 192.207  1.00 36.00           H  
ATOM   1541 2HG1 ILE 0 102     271.741 240.410 191.498  1.00 36.00           H  
ATOM   1542 1HG2 ILE 0 102     274.769 241.240 189.557  1.00 36.00           H  
ATOM   1543 2HG2 ILE 0 102     274.686 242.998 189.816  1.00 36.00           H  
ATOM   1544 3HG2 ILE 0 102     275.153 241.923 191.155  1.00 36.00           H  
ATOM   1545 1HD1 ILE 0 102     272.979 238.422 190.861  1.00 36.00           H  
ATOM   1546 2HD1 ILE 0 102     272.637 239.431 189.434  1.00 36.00           H  
ATOM   1547 3HD1 ILE 0 102     274.265 239.427 190.153  1.00 36.00           H  
ATOM   1548  N   TYR 0 103     271.999 245.011 190.496  1.00 36.00           N  
ATOM   1549  CA  TYR 0 103     272.161 246.408 190.110  1.00 36.00           C  
ATOM   1550  C   TYR 0 103     272.174 247.306 191.338  1.00 36.00           C  
ATOM   1551  O   TYR 0 103     272.894 248.309 191.382  1.00 36.00           O  
ATOM   1552  CB  TYR 0 103     271.042 246.841 189.164  1.00 36.00           C  
ATOM   1553  CG  TYR 0 103     270.762 245.915 188.006  1.00 36.00           C  
ATOM   1554  CD1 TYR 0 103     271.779 245.212 187.382  1.00 36.00           C  
ATOM   1555  CD2 TYR 0 103     269.471 245.754 187.533  1.00 36.00           C  
ATOM   1556  CE1 TYR 0 103     271.513 244.371 186.324  1.00 36.00           C  
ATOM   1557  CE2 TYR 0 103     269.197 244.919 186.480  1.00 36.00           C  
ATOM   1558  CZ  TYR 0 103     270.219 244.229 185.879  1.00 36.00           C  
ATOM   1559  OH  TYR 0 103     269.938 243.394 184.826  1.00 36.00           O  
ATOM   1560  H   TYR 0 103     271.145 244.529 190.253  1.00 36.00           H  
ATOM   1561  HA  TYR 0 103     273.114 246.515 189.591  1.00 36.00           H  
ATOM   1562 1HB  TYR 0 103     270.111 246.944 189.723  1.00 36.00           H  
ATOM   1563 2HB  TYR 0 103     271.279 247.817 188.742  1.00 36.00           H  
ATOM   1564  HD1 TYR 0 103     272.807 245.320 187.727  1.00 36.00           H  
ATOM   1565  HD2 TYR 0 103     268.648 246.297 187.998  1.00 36.00           H  
ATOM   1566  HE1 TYR 0 103     272.325 243.825 185.844  1.00 36.00           H  
ATOM   1567  HE2 TYR 0 103     268.172 244.808 186.125  1.00 36.00           H  
ATOM   1568  HH  TYR 0 103     268.995 243.413 184.646  1.00 36.00           H  
ATOM   1569  N   GLY 0 104     271.370 246.963 192.345  1.00 36.00           N  
ATOM   1570  CA  GLY 0 104     271.262 247.813 193.518  1.00 36.00           C  
ATOM   1571  C   GLY 0 104     272.521 247.825 194.360  1.00 36.00           C  
ATOM   1572  O   GLY 0 104     272.924 248.870 194.871  1.00 36.00           O  
ATOM   1573  H   GLY 0 104     270.829 246.111 192.303  1.00 36.00           H  
ATOM   1574 1HA  GLY 0 104     271.038 248.834 193.208  1.00 36.00           H  
ATOM   1575 2HA  GLY 0 104     270.431 247.476 194.136  1.00 36.00           H  
ATOM   1576  N   ILE 0 105     273.162 246.667 194.517  1.00 36.00           N  
ATOM   1577  CA  ILE 0 105     274.348 246.593 195.363  1.00 36.00           C  
ATOM   1578  C   ILE 0 105     275.554 247.183 194.643  1.00 36.00           C  
ATOM   1579  O   ILE 0 105     276.437 247.781 195.266  1.00 36.00           O  
ATOM   1580  CB  ILE 0 105     274.607 245.144 195.811  1.00 36.00           C  
ATOM   1581  CG1 ILE 0 105     275.906 245.061 196.613  1.00 36.00           C  
ATOM   1582  CG2 ILE 0 105     274.661 244.212 194.620  1.00 36.00           C  
ATOM   1583  CD1 ILE 0 105     276.293 243.663 197.015  1.00 36.00           C  
ATOM   1584  H   ILE 0 105     272.835 245.831 194.054  1.00 36.00           H  
ATOM   1585  HA  ILE 0 105     274.179 247.205 196.248  1.00 36.00           H  
ATOM   1586  HB  ILE 0 105     273.805 244.820 196.473  1.00 36.00           H  
ATOM   1587 1HG1 ILE 0 105     276.722 245.483 196.027  1.00 36.00           H  
ATOM   1588 2HG1 ILE 0 105     275.812 245.659 197.520  1.00 36.00           H  
ATOM   1589 1HG2 ILE 0 105     274.845 243.194 194.962  1.00 36.00           H  
ATOM   1590 2HG2 ILE 0 105     273.712 244.249 194.086  1.00 36.00           H  
ATOM   1591 3HG2 ILE 0 105     275.465 244.522 193.952  1.00 36.00           H  
ATOM   1592 1HD1 ILE 0 105     277.224 243.692 197.580  1.00 36.00           H  
ATOM   1593 2HD1 ILE 0 105     275.506 243.231 197.634  1.00 36.00           H  
ATOM   1594 3HD1 ILE 0 105     276.429 243.053 196.123  1.00 36.00           H  
ATOM   1595  N   ILE 0 106     275.610 247.029 193.322  1.00 36.00           N  
ATOM   1596  CA  ILE 0 106     276.740 247.563 192.565  1.00 36.00           C  
ATOM   1597  C   ILE 0 106     276.703 249.085 192.568  1.00 36.00           C  
ATOM   1598  O   ILE 0 106     277.727 249.750 192.750  1.00 36.00           O  
ATOM   1599  CB  ILE 0 106     276.749 247.000 191.134  1.00 36.00           C  
ATOM   1600  CG1 ILE 0 106     277.189 245.538 191.144  1.00 36.00           C  
ATOM   1601  CG2 ILE 0 106     277.673 247.810 190.250  1.00 36.00           C  
ATOM   1602  CD1 ILE 0 106     277.371 244.953 189.771  1.00 36.00           C  
ATOM   1603  H   ILE 0 106     274.874 246.543 192.830  1.00 36.00           H  
ATOM   1604  HA  ILE 0 106     277.661 247.263 193.061  1.00 36.00           H  
ATOM   1605  HB  ILE 0 106     275.741 247.039 190.721  1.00 36.00           H  
ATOM   1606 1HG1 ILE 0 106     278.131 245.446 191.683  1.00 36.00           H  
ATOM   1607 2HG1 ILE 0 106     276.449 244.939 191.675  1.00 36.00           H  
ATOM   1608 1HG2 ILE 0 106     277.667 247.397 189.241  1.00 36.00           H  
ATOM   1609 2HG2 ILE 0 106     277.333 248.845 190.219  1.00 36.00           H  
ATOM   1610 3HG2 ILE 0 106     278.686 247.773 190.651  1.00 36.00           H  
ATOM   1611 1HD1 ILE 0 106     277.683 243.912 189.857  1.00 36.00           H  
ATOM   1612 2HD1 ILE 0 106     276.428 245.005 189.225  1.00 36.00           H  
ATOM   1613 3HD1 ILE 0 106     278.133 245.516 189.234  1.00 36.00           H  
ATOM   1614  N   MET 0 107     275.515 249.659 192.373  1.00 36.00           N  
ATOM   1615  CA  MET 0 107     275.401 251.113 192.342  1.00 36.00           C  
ATOM   1616  C   MET 0 107     275.552 251.715 193.733  1.00 36.00           C  
ATOM   1617  O   MET 0 107     276.123 252.800 193.886  1.00 36.00           O  
ATOM   1618  CB  MET 0 107     274.070 251.523 191.719  1.00 36.00           C  
ATOM   1619  CG  MET 0 107     274.014 251.335 190.215  1.00 36.00           C  
ATOM   1620  SD  MET 0 107     275.401 252.098 189.356  1.00 36.00           S  
ATOM   1621  CE  MET 0 107     275.270 253.790 189.923  1.00 36.00           C  
ATOM   1622  H   MET 0 107     274.685 249.098 192.245  1.00 36.00           H  
ATOM   1623  HA  MET 0 107     276.211 251.511 191.731  1.00 36.00           H  
ATOM   1624 1HB  MET 0 107     273.265 250.940 192.164  1.00 36.00           H  
ATOM   1625 2HB  MET 0 107     273.873 252.573 191.938  1.00 36.00           H  
ATOM   1626 1HG  MET 0 107     274.012 250.271 189.981  1.00 36.00           H  
ATOM   1627 2HG  MET 0 107     273.093 251.771 189.828  1.00 36.00           H  
ATOM   1628 1HE  MET 0 107     276.064 254.387 189.474  1.00 36.00           H  
ATOM   1629 2HE  MET 0 107     274.301 254.198 189.632  1.00 36.00           H  
ATOM   1630 3HE  MET 0 107     275.363 253.818 191.009  1.00 36.00           H  
ATOM   1631  N   ALA 0 108     275.041 251.034 194.760  1.00 36.00           N  
ATOM   1632  CA  ALA 0 108     275.181 251.534 196.124  1.00 36.00           C  
ATOM   1633  C   ALA 0 108     276.646 251.640 196.522  1.00 36.00           C  
ATOM   1634  O   ALA 0 108     277.036 252.548 197.261  1.00 36.00           O  
ATOM   1635  CB  ALA 0 108     274.421 250.633 197.094  1.00 36.00           C  
ATOM   1636  H   ALA 0 108     274.551 250.165 194.602  1.00 36.00           H  
ATOM   1637  HA  ALA 0 108     274.755 252.537 196.162  1.00 36.00           H  
ATOM   1638 1HB  ALA 0 108     274.532 251.015 198.108  1.00 36.00           H  
ATOM   1639 2HB  ALA 0 108     273.364 250.619 196.825  1.00 36.00           H  
ATOM   1640 3HB  ALA 0 108     274.822 249.622 197.041  1.00 36.00           H  
ATOM   1641  N   ILE 0 109     277.477 250.711 196.043  1.00 36.00           N  
ATOM   1642  CA  ILE 0 109     278.903 250.766 196.334  1.00 36.00           C  
ATOM   1643  C   ILE 0 109     279.620 251.752 195.421  1.00 36.00           C  
ATOM   1644  O   ILE 0 109     280.673 252.282 195.789  1.00 36.00           O  
ATOM   1645  CB  ILE 0 109     279.505 249.352 196.236  1.00 36.00           C  
ATOM   1646  CG1 ILE 0 109     278.822 248.426 197.241  1.00 36.00           C  
ATOM   1647  CG2 ILE 0 109     280.996 249.368 196.489  1.00 36.00           C  
ATOM   1648  CD1 ILE 0 109     279.300 247.005 197.180  1.00 36.00           C  
ATOM   1649  H   ILE 0 109     277.120 249.959 195.471  1.00 36.00           H  
ATOM   1650  HA  ILE 0 109     279.034 251.140 197.349  1.00 36.00           H  
ATOM   1651  HB  ILE 0 109     279.328 248.950 195.239  1.00 36.00           H  
ATOM   1652 1HG1 ILE 0 109     278.989 248.799 198.251  1.00 36.00           H  
ATOM   1653 2HG1 ILE 0 109     277.745 248.430 197.066  1.00 36.00           H  
ATOM   1654 1HG2 ILE 0 109     281.388 248.355 196.413  1.00 36.00           H  
ATOM   1655 2HG2 ILE 0 109     281.483 250.003 195.749  1.00 36.00           H  
ATOM   1656 3HG2 ILE 0 109     281.191 249.759 197.487  1.00 36.00           H  
ATOM   1657 1HD1 ILE 0 109     278.768 246.410 197.922  1.00 36.00           H  
ATOM   1658 2HD1 ILE 0 109     279.109 246.599 196.186  1.00 36.00           H  
ATOM   1659 3HD1 ILE 0 109     280.368 246.972 197.387  1.00 36.00           H  
ATOM   1660  N   VAL 0 110     279.063 252.040 194.247  1.00 36.00           N  
ATOM   1661  CA  VAL 0 110     279.655 253.047 193.374  1.00 36.00           C  
ATOM   1662  C   VAL 0 110     279.340 254.447 193.882  1.00 36.00           C  
ATOM   1663  O   VAL 0 110     280.207 255.326 193.896  1.00 36.00           O  
ATOM   1664  CB  VAL 0 110     279.175 252.847 191.926  1.00 36.00           C  
ATOM   1665  CG1 VAL 0 110     279.473 254.076 191.093  1.00 36.00           C  
ATOM   1666  CG2 VAL 0 110     279.841 251.631 191.317  1.00 36.00           C  
ATOM   1667  H   VAL 0 110     278.224 251.563 193.949  1.00 36.00           H  
ATOM   1668  HA  VAL 0 110     280.739 252.935 193.402  1.00 36.00           H  
ATOM   1669  HB  VAL 0 110     278.094 252.704 191.927  1.00 36.00           H  
ATOM   1670 1HG1 VAL 0 110     279.126 253.917 190.071  1.00 36.00           H  
ATOM   1671 2HG1 VAL 0 110     278.959 254.938 191.519  1.00 36.00           H  
ATOM   1672 3HG1 VAL 0 110     280.547 254.259 191.086  1.00 36.00           H  
ATOM   1673 1HG2 VAL 0 110     279.492 251.500 190.293  1.00 36.00           H  
ATOM   1674 2HG2 VAL 0 110     280.922 251.770 191.318  1.00 36.00           H  
ATOM   1675 3HG2 VAL 0 110     279.588 250.747 191.902  1.00 36.00           H  
ATOM   1676  N   ILE 0 111     278.097 254.673 194.311  1.00 36.00           N  
ATOM   1677  CA  ILE 0 111     277.726 255.968 194.877  1.00 36.00           C  
ATOM   1678  C   ILE 0 111     278.515 256.240 196.150  1.00 36.00           C  
ATOM   1679  O   ILE 0 111     278.990 257.358 196.377  1.00 36.00           O  
ATOM   1680  CB  ILE 0 111     276.210 256.024 195.133  1.00 36.00           C  
ATOM   1681  CG1 ILE 0 111     275.437 255.901 193.824  1.00 36.00           C  
ATOM   1682  CG2 ILE 0 111     275.832 257.315 195.823  1.00 36.00           C  
ATOM   1683  CD1 ILE 0 111     273.942 255.959 194.002  1.00 36.00           C  
ATOM   1684  H   ILE 0 111     277.399 253.946 194.247  1.00 36.00           H  
ATOM   1685  HA  ILE 0 111     277.988 256.746 194.161  1.00 36.00           H  
ATOM   1686  HB  ILE 0 111     275.917 255.188 195.766  1.00 36.00           H  
ATOM   1687 1HG1 ILE 0 111     275.735 256.703 193.148  1.00 36.00           H  
ATOM   1688 2HG1 ILE 0 111     275.688 254.957 193.340  1.00 36.00           H  
ATOM   1689 1HG2 ILE 0 111     274.755 257.335 195.994  1.00 36.00           H  
ATOM   1690 2HG2 ILE 0 111     276.352 257.383 196.777  1.00 36.00           H  
ATOM   1691 3HG2 ILE 0 111     276.114 258.160 195.194  1.00 36.00           H  
ATOM   1692 1HD1 ILE 0 111     273.455 255.865 193.030  1.00 36.00           H  
ATOM   1693 2HD1 ILE 0 111     273.620 255.142 194.649  1.00 36.00           H  
ATOM   1694 3HD1 ILE 0 111     273.666 256.911 194.454  1.00 36.00           H  
ATOM   1695  N   SER 0 112     278.678 255.227 196.989  1.00 36.00           N  
ATOM   1696  CA  SER 0 112     279.341 255.350 198.284  1.00 36.00           C  
ATOM   1697  C   SER 0 112     280.818 255.631 198.181  1.00 36.00           C  
ATOM   1698  O   SER 0 112     281.441 255.828 199.225  1.00 36.00           O  
ATOM   1699  CB  SER 0 112     279.118 254.078 199.100  1.00 36.00           C  
ATOM   1700  OG  SER 0 112     280.149 253.905 200.051  1.00 36.00           O  
ATOM   1701  H   SER 0 112     278.319 254.327 196.703  1.00 36.00           H  
ATOM   1702  HA  SER 0 112     278.904 256.196 198.817  1.00 36.00           H  
ATOM   1703 1HB  SER 0 112     278.155 254.135 199.606  1.00 36.00           H  
ATOM   1704 2HB  SER 0 112     279.085 253.219 198.431  1.00 36.00           H  
ATOM   1705  HG  SER 0 112     280.133 252.976 200.292  1.00 36.00           H  
ATOM   1706  N   ASN 0 113     281.422 255.655 196.998  1.00 36.00           N  
ATOM   1707  CA  ASN 0 113     282.823 256.017 196.853  1.00 36.00           C  
ATOM   1708  C   ASN 0 113     283.012 257.487 196.517  1.00 36.00           C  
ATOM   1709  O   ASN 0 113     284.154 257.938 196.391  1.00 36.00           O  
ATOM   1710  CB  ASN 0 113     283.485 255.153 195.777  1.00 36.00           C  
ATOM   1711  CG  ASN 0 113     283.821 253.764 196.274  1.00 36.00           C  
ATOM   1712  OD1 ASN 0 113     283.446 253.383 197.381  1.00 36.00           O  
ATOM   1713  ND2 ASN 0 113     284.529 252.997 195.457  1.00 36.00           N  
ATOM   1714  H   ASN 0 113     280.888 255.414 196.175  1.00 36.00           H  
ATOM   1715  HA  ASN 0 113     283.326 255.840 197.804  1.00 36.00           H  
ATOM   1716 1HB  ASN 0 113     282.818 255.068 194.917  1.00 36.00           H  
ATOM   1717 2HB  ASN 0 113     284.400 255.636 195.435  1.00 36.00           H  
ATOM   1718 1HD2 ASN 0 113     284.779 252.069 195.734  1.00 36.00           H  
ATOM   1719 2HD2 ASN 0 113     284.812 253.346 194.564  1.00 36.00           H  
ATOM   1720  N   MET 0 114     281.925 258.240 196.371  1.00 36.00           N  
ATOM   1721  CA  MET 0 114     281.988 259.659 196.065  1.00 36.00           C  
ATOM   1722  C   MET 0 114     281.852 260.540 197.297  1.00 36.00           C  
ATOM   1723  O   MET 0 114     282.041 261.755 197.192  1.00 36.00           O  
ATOM   1724  CB  MET 0 114     280.893 260.029 195.060  1.00 36.00           C  
ATOM   1725  CG  MET 0 114     280.924 259.195 193.799  1.00 36.00           C  
ATOM   1726  SD  MET 0 114     279.432 259.350 192.812  1.00 36.00           S  
ATOM   1727  CE  MET 0 114     279.750 258.129 191.543  1.00 36.00           C  
ATOM   1728  H   MET 0 114     281.022 257.800 196.478  1.00 36.00           H  
ATOM   1729  HA  MET 0 114     282.960 259.875 195.621  1.00 36.00           H  
ATOM   1730 1HB  MET 0 114     279.916 259.909 195.526  1.00 36.00           H  
ATOM   1731 2HB  MET 0 114     280.995 261.078 194.779  1.00 36.00           H  
ATOM   1732 1HG  MET 0 114     281.771 259.497 193.184  1.00 36.00           H  
ATOM   1733 2HG  MET 0 114     281.050 258.145 194.060  1.00 36.00           H  
ATOM   1734 1HE  MET 0 114     278.912 258.102 190.846  1.00 36.00           H  
ATOM   1735 2HE  MET 0 114     280.662 258.392 191.005  1.00 36.00           H  
ATOM   1736 3HE  MET 0 114     279.870 257.148 192.003  1.00 36.00           H  
ATOM   1737  N   ALA 0 115     281.529 259.963 198.450  1.00 36.00           N  
ATOM   1738  CA  ALA 0 115     281.337 260.740 199.664  1.00 36.00           C  
ATOM   1739  C   ALA 0 115     282.668 260.961 200.367  1.00 36.00           C  
ATOM   1740  O   ALA 0 115     283.361 260.004 200.721  1.00 36.00           O  
ATOM   1741  CB  ALA 0 115     280.357 260.035 200.598  1.00 36.00           C  
ATOM   1742  H   ALA 0 115     281.414 258.960 198.484  1.00 36.00           H  
ATOM   1743  HA  ALA 0 115     280.923 261.709 199.384  1.00 36.00           H  
ATOM   1744 1HB  ALA 0 115     280.225 260.630 201.502  1.00 36.00           H  
ATOM   1745 2HB  ALA 0 115     279.397 259.918 200.096  1.00 36.00           H  
ATOM   1746 3HB  ALA 0 115     280.750 259.055 200.863  1.00 36.00           H  
ATOM   1747  N   GLU 0 116     283.022 262.222 200.561  1.00 36.00           N  
ATOM   1748  CA  GLU 0 116     284.198 262.626 201.311  1.00 36.00           C  
ATOM   1749  C   GLU 0 116     283.780 263.729 202.267  1.00 36.00           C  
ATOM   1750  O   GLU 0 116     282.818 264.457 202.001  1.00 36.00           O  
ATOM   1751  CB  GLU 0 116     285.322 263.129 200.396  1.00 36.00           C  
ATOM   1752  CG  GLU 0 116     285.413 262.443 199.046  1.00 36.00           C  
ATOM   1753  CD  GLU 0 116     286.233 261.172 199.085  1.00 36.00           C  
ATOM   1754  OE1 GLU 0 116     286.137 260.425 200.080  1.00 36.00           O  
ATOM   1755  OE2 GLU 0 116     286.983 260.921 198.119  1.00 36.00           O  
ATOM   1756  H   GLU 0 116     282.429 262.932 200.156  1.00 36.00           H  
ATOM   1757  HA  GLU 0 116     284.575 261.761 201.857  1.00 36.00           H  
ATOM   1758 1HB  GLU 0 116     285.192 264.196 200.212  1.00 36.00           H  
ATOM   1759 2HB  GLU 0 116     286.283 262.998 200.894  1.00 36.00           H  
ATOM   1760 1HG  GLU 0 116     284.407 262.202 198.704  1.00 36.00           H  
ATOM   1761 2HG  GLU 0 116     285.856 263.133 198.328  1.00 36.00           H  
ATOM   1762  N   PRO 0 117     284.476 263.876 203.392  1.00 36.00           N  
ATOM   1763  CA  PRO 0 117     284.105 264.920 204.351  1.00 36.00           C  
ATOM   1764  C   PRO 0 117     284.756 266.257 204.041  1.00 36.00           C  
ATOM   1765  O   PRO 0 117     285.903 266.338 203.598  1.00 36.00           O  
ATOM   1766  CB  PRO 0 117     284.625 264.354 205.678  1.00 36.00           C  
ATOM   1767  CG  PRO 0 117     285.813 263.554 205.285  1.00 36.00           C  
ATOM   1768  CD  PRO 0 117     285.525 262.986 203.921  1.00 36.00           C  
ATOM   1769  HA  PRO 0 117     283.011 265.026 204.365  1.00 36.00           H  
ATOM   1770 1HB  PRO 0 117     284.870 265.176 206.367  1.00 36.00           H  
ATOM   1771 2HB  PRO 0 117     283.843 263.751 206.162  1.00 36.00           H  
ATOM   1772 1HG  PRO 0 117     286.712 264.189 205.274  1.00 36.00           H  
ATOM   1773 2HG  PRO 0 117     285.996 262.758 206.021  1.00 36.00           H  
ATOM   1774 1HD  PRO 0 117     286.437 263.028 203.306  1.00 36.00           H  
ATOM   1775 2HD  PRO 0 117     285.172 261.950 204.022  1.00 36.00           H  
ATOM   1776  N   PHE 0 118     284.001 267.324 204.271  1.00 36.00           N  
ATOM   1777  CA  PHE 0 118     284.524 268.679 204.224  1.00 36.00           C  
ATOM   1778  C   PHE 0 118     284.463 269.295 205.616  1.00 36.00           C  
ATOM   1779  O   PHE 0 118     283.836 268.761 206.533  1.00 36.00           O  
ATOM   1780  CB  PHE 0 118     283.760 269.540 203.208  1.00 36.00           C  
ATOM   1781  CG  PHE 0 118     282.272 269.357 203.241  1.00 36.00           C  
ATOM   1782  CD1 PHE 0 118     281.502 270.000 204.189  1.00 36.00           C  
ATOM   1783  CD2 PHE 0 118     281.641 268.557 202.310  1.00 36.00           C  
ATOM   1784  CE1 PHE 0 118     280.136 269.837 204.213  1.00 36.00           C  
ATOM   1785  CE2 PHE 0 118     280.275 268.391 202.330  1.00 36.00           C  
ATOM   1786  CZ  PHE 0 118     279.522 269.031 203.282  1.00 36.00           C  
ATOM   1787  H   PHE 0 118     283.025 267.181 204.486  1.00 36.00           H  
ATOM   1788  HA  PHE 0 118     285.570 268.636 203.915  1.00 36.00           H  
ATOM   1789 1HB  PHE 0 118     283.973 270.593 203.391  1.00 36.00           H  
ATOM   1790 2HB  PHE 0 118     284.105 269.307 202.202  1.00 36.00           H  
ATOM   1791  HD1 PHE 0 118     281.989 270.643 204.924  1.00 36.00           H  
ATOM   1792  HD2 PHE 0 118     282.241 268.049 201.553  1.00 36.00           H  
ATOM   1793  HE1 PHE 0 118     279.541 270.347 204.970  1.00 36.00           H  
ATOM   1794  HE2 PHE 0 118     279.791 267.752 201.593  1.00 36.00           H  
ATOM   1795  HZ  PHE 0 118     278.441 268.900 203.302  1.00 36.00           H  
ATOM   1796  N   SER 0 119     285.130 270.437 205.767  1.00 36.00           N  
ATOM   1797  CA  SER 0 119     285.308 271.066 207.070  1.00 36.00           C  
ATOM   1798  C   SER 0 119     284.782 272.496 207.091  1.00 36.00           C  
ATOM   1799  O   SER 0 119     285.410 273.386 207.665  1.00 36.00           O  
ATOM   1800  CB  SER 0 119     286.779 271.035 207.479  1.00 36.00           C  
ATOM   1801  OG  SER 0 119     287.620 271.148 206.345  1.00 36.00           O  
ATOM   1802  H   SER 0 119     285.525 270.880 204.949  1.00 36.00           H  
ATOM   1803  HA  SER 0 119     284.729 270.508 207.806  1.00 36.00           H  
ATOM   1804 1HB  SER 0 119     286.982 271.853 208.170  1.00 36.00           H  
ATOM   1805 2HB  SER 0 119     286.992 270.104 208.002  1.00 36.00           H  
ATOM   1806  HG  SER 0 119     288.520 271.122 206.679  1.00 36.00           H  
ATOM   1807  N   ALA 0 120     283.632 272.732 206.469  1.00 36.00           N  
ATOM   1808  CA  ALA 0 120     282.986 274.033 206.486  1.00 36.00           C  
ATOM   1809  C   ALA 0 120     281.522 273.874 206.868  1.00 36.00           C  
ATOM   1810  O   ALA 0 120     280.917 272.820 206.664  1.00 36.00           O  
ATOM   1811  CB  ALA 0 120     283.102 274.730 205.127  1.00 36.00           C  
ATOM   1812  H   ALA 0 120     283.196 271.973 205.967  1.00 36.00           H  
ATOM   1813  HA  ALA 0 120     283.486 274.650 207.234  1.00 36.00           H  
ATOM   1814 1HB  ALA 0 120     282.609 275.701 205.173  1.00 36.00           H  
ATOM   1815 2HB  ALA 0 120     284.154 274.869 204.878  1.00 36.00           H  
ATOM   1816 3HB  ALA 0 120     282.627 274.118 204.363  1.00 36.00           H  
ATOM   1817  N   THR 0 121     280.952 274.937 207.433  1.00 36.00           N  
ATOM   1818  CA  THR 0 121     279.552 274.912 207.831  1.00 36.00           C  
ATOM   1819  C   THR 0 121     278.779 276.163 207.439  1.00 36.00           C  
ATOM   1820  O   THR 0 121     277.590 276.253 207.759  1.00 36.00           O  
ATOM   1821  CB  THR 0 121     279.429 274.697 209.346  1.00 36.00           C  
ATOM   1822  OG1 THR 0 121     280.515 275.351 210.014  1.00 36.00           O  
ATOM   1823  CG2 THR 0 121     279.452 273.216 209.674  1.00 36.00           C  
ATOM   1824  H   THR 0 121     281.494 275.776 207.591  1.00 36.00           H  
ATOM   1825  HA  THR 0 121     279.062 274.083 207.320  1.00 36.00           H  
ATOM   1826  HB  THR 0 121     278.493 275.129 209.700  1.00 36.00           H  
ATOM   1827  HG1 THR 0 121     280.286 275.491 210.936  1.00 36.00           H  
ATOM   1828 1HG2 THR 0 121     279.364 273.081 210.752  1.00 36.00           H  
ATOM   1829 2HG2 THR 0 121     278.619 272.721 209.176  1.00 36.00           H  
ATOM   1830 3HG2 THR 0 121     280.390 272.782 209.331  1.00 36.00           H  
ATOM   1831  N   ASP 0 122     279.402 277.120 206.764  1.00 36.00           N  
ATOM   1832  CA  ASP 0 122     278.640 278.260 206.277  1.00 36.00           C  
ATOM   1833  C   ASP 0 122     278.221 278.025 204.829  1.00 36.00           C  
ATOM   1834  O   ASP 0 122     279.019 277.532 204.028  1.00 36.00           O  
ATOM   1835  CB  ASP 0 122     279.464 279.538 206.370  1.00 36.00           C  
ATOM   1836  CG  ASP 0 122     278.612 280.787 206.291  1.00 36.00           C  
ATOM   1837  OD1 ASP 0 122     277.837 281.039 207.237  1.00 36.00           O  
ATOM   1838  OD2 ASP 0 122     278.718 281.522 205.286  1.00 36.00           O  
ATOM   1839  H   ASP 0 122     280.394 277.077 206.580  1.00 36.00           H  
ATOM   1840  HA  ASP 0 122     277.752 278.374 206.900  1.00 36.00           H  
ATOM   1841 1HB  ASP 0 122     280.016 279.548 207.311  1.00 36.00           H  
ATOM   1842 2HB  ASP 0 122     280.195 279.560 205.562  1.00 36.00           H  
ATOM   1843  N   PRO 0 123     276.972 278.352 204.487  1.00 36.00           N  
ATOM   1844  CA  PRO 0 123     276.510 278.152 203.103  1.00 36.00           C  
ATOM   1845  C   PRO 0 123     277.436 278.713 202.035  1.00 36.00           C  
ATOM   1846  O   PRO 0 123     277.623 278.077 200.992  1.00 36.00           O  
ATOM   1847  CB  PRO 0 123     275.152 278.855 203.110  1.00 36.00           C  
ATOM   1848  CG  PRO 0 123     274.655 278.639 204.487  1.00 36.00           C  
ATOM   1849  CD  PRO 0 123     275.863 278.711 205.386  1.00 36.00           C  
ATOM   1850  HA  PRO 0 123     276.402 277.075 202.910  1.00 36.00           H  
ATOM   1851 1HB  PRO 0 123     275.278 279.919 202.858  1.00 36.00           H  
ATOM   1852 2HB  PRO 0 123     274.498 278.418 202.342  1.00 36.00           H  
ATOM   1853 1HG  PRO 0 123     273.908 279.404 204.746  1.00 36.00           H  
ATOM   1854 2HG  PRO 0 123     274.150 277.665 204.560  1.00 36.00           H  
ATOM   1855 1HD  PRO 0 123     275.971 279.735 205.775  1.00 36.00           H  
ATOM   1856 2HD  PRO 0 123     275.750 277.993 206.211  1.00 36.00           H  
ATOM   1857  N   LYS 0 124     278.015 279.892 202.256  1.00 36.00           N  
ATOM   1858  CA  LYS 0 124     278.948 280.434 201.277  1.00 36.00           C  
ATOM   1859  C   LYS 0 124     280.291 279.720 201.304  1.00 36.00           C  
ATOM   1860  O   LYS 0 124     281.021 279.764 200.309  1.00 36.00           O  
ATOM   1861  CB  LYS 0 124     279.148 281.931 201.507  1.00 36.00           C  
ATOM   1862  CG  LYS 0 124     277.859 282.734 201.491  1.00 36.00           C  
ATOM   1863  CD  LYS 0 124     278.080 284.116 200.902  1.00 36.00           C  
ATOM   1864  CE  LYS 0 124     278.324 284.040 199.406  1.00 36.00           C  
ATOM   1865  NZ  LYS 0 124     277.159 283.454 198.688  1.00 36.00           N  
ATOM   1866  H   LYS 0 124     277.819 280.421 203.094  1.00 36.00           H  
ATOM   1867  HA  LYS 0 124     278.530 280.286 200.281  1.00 36.00           H  
ATOM   1868 1HB  LYS 0 124     279.635 282.090 202.470  1.00 36.00           H  
ATOM   1869 2HB  LYS 0 124     279.808 282.333 200.738  1.00 36.00           H  
ATOM   1870 1HG  LYS 0 124     277.111 282.210 200.896  1.00 36.00           H  
ATOM   1871 2HG  LYS 0 124     277.482 282.837 202.508  1.00 36.00           H  
ATOM   1872 1HD  LYS 0 124     277.203 284.737 201.090  1.00 36.00           H  
ATOM   1873 2HD  LYS 0 124     278.942 284.582 201.380  1.00 36.00           H  
ATOM   1874 1HE  LYS 0 124     278.513 285.040 199.018  1.00 36.00           H  
ATOM   1875 2HE  LYS 0 124     279.204 283.427 199.212  1.00 36.00           H  
ATOM   1876 1HZ  LYS 0 124     277.356 283.419 197.698  1.00 36.00           H  
ATOM   1877 2HZ  LYS 0 124     276.987 282.519 199.031  1.00 36.00           H  
ATOM   1878 3HZ  LYS 0 124     276.342 284.026 198.848  1.00 36.00           H  
ATOM   1879  N   ALA 0 125     280.633 279.065 202.413  1.00 36.00           N  
ATOM   1880  CA  ALA 0 125     281.868 278.299 202.501  1.00 36.00           C  
ATOM   1881  C   ALA 0 125     281.719 276.887 201.960  1.00 36.00           C  
ATOM   1882  O   ALA 0 125     282.702 276.306 201.490  1.00 36.00           O  
ATOM   1883  CB  ALA 0 125     282.350 278.238 203.951  1.00 36.00           C  
ATOM   1884  H   ALA 0 125     280.019 279.102 203.214  1.00 36.00           H  
ATOM   1885  HA  ALA 0 125     282.623 278.804 201.898  1.00 36.00           H  
ATOM   1886 1HB  ALA 0 125     283.275 277.663 204.004  1.00 36.00           H  
ATOM   1887 2HB  ALA 0 125     282.531 279.249 204.318  1.00 36.00           H  
ATOM   1888 3HB  ALA 0 125     281.590 277.760 204.567  1.00 36.00           H  
ATOM   1889  N   ILE 0 126     280.513 276.322 202.014  1.00 36.00           N  
ATOM   1890  CA  ILE 0 126     280.300 274.983 201.481  1.00 36.00           C  
ATOM   1891  C   ILE 0 126     280.320 275.005 199.957  1.00 36.00           C  
ATOM   1892  O   ILE 0 126     280.962 274.163 199.320  1.00 36.00           O  
ATOM   1893  CB  ILE 0 126     278.989 274.397 202.033  1.00 36.00           C  
ATOM   1894  CG1 ILE 0 126     279.118 274.152 203.536  1.00 36.00           C  
ATOM   1895  CG2 ILE 0 126     278.640 273.112 201.324  1.00 36.00           C  
ATOM   1896  CD1 ILE 0 126     277.968 273.383 204.130  1.00 36.00           C  
ATOM   1897  H   ILE 0 126     279.735 276.818 202.426  1.00 36.00           H  
ATOM   1898  HA  ILE 0 126     281.129 274.350 201.797  1.00 36.00           H  
ATOM   1899  HB  ILE 0 126     278.181 275.112 201.885  1.00 36.00           H  
ATOM   1900 1HG1 ILE 0 126     280.036 273.601 203.738  1.00 36.00           H  
ATOM   1901 2HG1 ILE 0 126     279.191 275.108 204.056  1.00 36.00           H  
ATOM   1902 1HG2 ILE 0 126     277.711 272.714 201.730  1.00 36.00           H  
ATOM   1903 2HG2 ILE 0 126     278.518 273.306 200.260  1.00 36.00           H  
ATOM   1904 3HG2 ILE 0 126     279.441 272.387 201.471  1.00 36.00           H  
ATOM   1905 1HD1 ILE 0 126     278.133 273.250 205.200  1.00 36.00           H  
ATOM   1906 2HD1 ILE 0 126     277.041 273.935 203.972  1.00 36.00           H  
ATOM   1907 3HD1 ILE 0 126     277.897 272.408 203.651  1.00 36.00           H  
ATOM   1908  N   GLY 0 127     279.629 275.963 199.349  1.00 36.00           N  
ATOM   1909  CA  GLY 0 127     279.721 276.189 197.923  1.00 36.00           C  
ATOM   1910  C   GLY 0 127     278.722 275.381 197.114  1.00 36.00           C  
ATOM   1911  O   GLY 0 127     278.036 274.486 197.609  1.00 36.00           O  
ATOM   1912  H   GLY 0 127     279.022 276.551 199.902  1.00 36.00           H  
ATOM   1913 1HA  GLY 0 127     279.562 277.247 197.712  1.00 36.00           H  
ATOM   1914 2HA  GLY 0 127     280.725 275.941 197.580  1.00 36.00           H  
ATOM   1915  N   HIS 0 128     278.645 275.723 195.826  1.00 36.00           N  
ATOM   1916  CA  HIS 0 128     277.784 274.983 194.911  1.00 36.00           C  
ATOM   1917  C   HIS 0 128     278.264 273.552 194.725  1.00 36.00           C  
ATOM   1918  O   HIS 0 128     277.450 272.647 194.514  1.00 36.00           O  
ATOM   1919  CB  HIS 0 128     277.728 275.674 193.549  1.00 36.00           C  
ATOM   1920  CG  HIS 0 128     277.340 277.117 193.604  1.00 36.00           C  
ATOM   1921  ND1 HIS 0 128     278.156 278.089 194.138  1.00 36.00           N  
ATOM   1922  CD2 HIS 0 128     276.231 277.756 193.166  1.00 36.00           C  
ATOM   1923  CE1 HIS 0 128     277.560 279.263 194.039  1.00 36.00           C  
ATOM   1924  NE2 HIS 0 128     276.391 279.089 193.452  1.00 36.00           N  
ATOM   1925  H   HIS 0 128     279.185 276.501 195.474  1.00 36.00           H  
ATOM   1926  HA  HIS 0 128     276.773 274.946 195.314  1.00 36.00           H  
ATOM   1927 1HB  HIS 0 128     278.704 275.608 193.067  1.00 36.00           H  
ATOM   1928 2HB  HIS 0 128     277.012 275.160 192.910  1.00 36.00           H  
ATOM   1929  HD2 HIS 0 128     275.369 277.297 192.682  1.00 36.00           H  
ATOM   1930  HE1 HIS 0 128     277.965 280.215 194.384  1.00 36.00           H  
ATOM   1931  HE2 HIS 0 128     275.720 279.815 193.245  1.00 36.00           H  
ATOM   1932  N   ARG 0 129     279.576 273.331 194.791  1.00 36.00           N  
ATOM   1933  CA  ARG 0 129     280.137 272.032 194.438  1.00 36.00           C  
ATOM   1934  C   ARG 0 129     279.721 270.954 195.429  1.00 36.00           C  
ATOM   1935  O   ARG 0 129     279.440 269.815 195.039  1.00 36.00           O  
ATOM   1936  CB  ARG 0 129     281.658 272.129 194.362  1.00 36.00           C  
ATOM   1937  CG  ARG 0 129     282.348 270.808 194.097  1.00 36.00           C  
ATOM   1938  CD  ARG 0 129     283.837 270.996 193.912  1.00 36.00           C  
ATOM   1939  NE  ARG 0 129     284.425 271.743 195.016  1.00 36.00           N  
ATOM   1940  CZ  ARG 0 129     284.856 271.189 196.142  1.00 36.00           C  
ATOM   1941  NH1 ARG 0 129     284.763 269.879 196.314  1.00 36.00           N  
ATOM   1942  NH2 ARG 0 129     285.378 271.944 197.099  1.00 36.00           N  
ATOM   1943  H   ARG 0 129     280.197 274.070 195.090  1.00 36.00           H  
ATOM   1944  HA  ARG 0 129     279.751 271.743 193.461  1.00 36.00           H  
ATOM   1945 1HB  ARG 0 129     281.939 272.822 193.570  1.00 36.00           H  
ATOM   1946 2HB  ARG 0 129     282.045 272.530 195.300  1.00 36.00           H  
ATOM   1947 1HG  ARG 0 129     282.185 270.137 194.941  1.00 36.00           H  
ATOM   1948 2HG  ARG 0 129     281.940 270.359 193.192  1.00 36.00           H  
ATOM   1949 1HD  ARG 0 129     284.323 270.022 193.860  1.00 36.00           H  
ATOM   1950 2HD  ARG 0 129     284.023 271.545 192.990  1.00 36.00           H  
ATOM   1951  HE  ARG 0 129     284.508 272.746 194.914  1.00 36.00           H  
ATOM   1952 1HH1 ARG 0 129     284.364 269.302 195.587  1.00 36.00           H  
ATOM   1953 2HH1 ARG 0 129     285.091 269.458 197.170  1.00 36.00           H  
ATOM   1954 1HH2 ARG 0 129     285.449 272.945 196.971  1.00 36.00           H  
ATOM   1955 2HH2 ARG 0 129     285.706 271.521 197.954  1.00 36.00           H  
ATOM   1956  N   ASN 0 130     279.686 271.288 196.719  1.00 36.00           N  
ATOM   1957  CA  ASN 0 130     279.353 270.286 197.724  1.00 36.00           C  
ATOM   1958  C   ASN 0 130     277.848 270.091 197.835  1.00 36.00           C  
ATOM   1959  O   ASN 0 130     277.382 268.986 198.126  1.00 36.00           O  
ATOM   1960  CB  ASN 0 130     279.943 270.680 199.074  1.00 36.00           C  
ATOM   1961  CG  ASN 0 130     281.446 270.783 199.040  1.00 36.00           C  
ATOM   1962  OD1 ASN 0 130     282.145 269.774 199.040  1.00 36.00           O  
ATOM   1963  ND2 ASN 0 130     281.956 272.005 199.019  1.00 36.00           N  
ATOM   1964  H   ASN 0 130     279.889 272.233 197.015  1.00 36.00           H  
ATOM   1965  HA  ASN 0 130     279.784 269.332 197.418  1.00 36.00           H  
ATOM   1966 1HB  ASN 0 130     279.531 271.641 199.385  1.00 36.00           H  
ATOM   1967 2HB  ASN 0 130     279.658 269.943 199.825  1.00 36.00           H  
ATOM   1968 1HD2 ASN 0 130     282.948 272.133 198.997  1.00 36.00           H  
ATOM   1969 2HD2 ASN 0 130     281.350 272.800 199.026  1.00 36.00           H  
ATOM   1970  N   TYR 0 131     277.072 271.154 197.623  1.00 36.00           N  
ATOM   1971  CA  TYR 0 131     275.621 271.014 197.642  1.00 36.00           C  
ATOM   1972  C   TYR 0 131     275.132 270.220 196.441  1.00 36.00           C  
ATOM   1973  O   TYR 0 131     274.273 269.344 196.578  1.00 36.00           O  
ATOM   1974  CB  TYR 0 131     274.959 272.389 197.687  1.00 36.00           C  
ATOM   1975  CG  TYR 0 131     274.850 272.959 199.078  1.00 36.00           C  
ATOM   1976  CD1 TYR 0 131     274.074 272.339 200.040  1.00 36.00           C  
ATOM   1977  CD2 TYR 0 131     275.523 274.117 199.429  1.00 36.00           C  
ATOM   1978  CE1 TYR 0 131     273.974 272.852 201.307  1.00 36.00           C  
ATOM   1979  CE2 TYR 0 131     275.427 274.638 200.696  1.00 36.00           C  
ATOM   1980  CZ  TYR 0 131     274.652 274.001 201.630  1.00 36.00           C  
ATOM   1981  OH  TYR 0 131     274.552 274.514 202.900  1.00 36.00           O  
ATOM   1982  H   TYR 0 131     277.477 272.063 197.448  1.00 36.00           H  
ATOM   1983  HA  TYR 0 131     275.339 270.459 198.538  1.00 36.00           H  
ATOM   1984 1HB  TYR 0 131     275.530 273.088 197.074  1.00 36.00           H  
ATOM   1985 2HB  TYR 0 131     273.957 272.325 197.264  1.00 36.00           H  
ATOM   1986  HD1 TYR 0 131     273.529 271.427 199.796  1.00 36.00           H  
ATOM   1987  HD2 TYR 0 131     276.142 274.632 198.694  1.00 36.00           H  
ATOM   1988  HE1 TYR 0 131     273.358 272.349 202.052  1.00 36.00           H  
ATOM   1989  HE2 TYR 0 131     275.964 275.552 200.952  1.00 36.00           H  
ATOM   1990  HH  TYR 0 131     273.977 273.954 203.426  1.00 36.00           H  
ATOM   1991  N   HIS 0 132     275.663 270.517 195.253  1.00 36.00           N  
ATOM   1992  CA  HIS 0 132     275.322 269.733 194.072  1.00 36.00           C  
ATOM   1993  C   HIS 0 132     275.705 268.273 194.253  1.00 36.00           C  
ATOM   1994  O   HIS 0 132     275.015 267.375 193.759  1.00 36.00           O  
ATOM   1995  CB  HIS 0 132     276.011 270.323 192.844  1.00 36.00           C  
ATOM   1996  CG  HIS 0 132     275.993 269.428 191.647  1.00 36.00           C  
ATOM   1997  ND1 HIS 0 132     274.826 268.961 191.084  1.00 36.00           N  
ATOM   1998  CD2 HIS 0 132     277.000 268.920 190.900  1.00 36.00           C  
ATOM   1999  CE1 HIS 0 132     275.115 268.203 190.042  1.00 36.00           C  
ATOM   2000  NE2 HIS 0 132     276.429 268.161 189.910  1.00 36.00           N  
ATOM   2001  H   HIS 0 132     276.308 271.290 195.162  1.00 36.00           H  
ATOM   2002  HA  HIS 0 132     274.245 269.765 193.913  1.00 36.00           H  
ATOM   2003 1HB  HIS 0 132     275.528 271.262 192.572  1.00 36.00           H  
ATOM   2004 2HB  HIS 0 132     277.051 270.547 193.083  1.00 36.00           H  
ATOM   2005  HD1 HIS 0 132     273.897 269.214 191.355  1.00 36.00           H  
ATOM   2006  HD2 HIS 0 132     278.085 269.011 190.961  1.00 36.00           H  
ATOM   2007  HE1 HIS 0 132     274.322 267.738 189.458  1.00 36.00           H  
ATOM   2008  N   ALA 0 133     276.804 268.015 194.963  1.00 36.00           N  
ATOM   2009  CA  ALA 0 133     277.230 266.642 195.204  1.00 36.00           C  
ATOM   2010  C   ALA 0 133     276.239 265.906 196.095  1.00 36.00           C  
ATOM   2011  O   ALA 0 133     275.967 264.719 195.892  1.00 36.00           O  
ATOM   2012  CB  ALA 0 133     278.625 266.634 195.823  1.00 36.00           C  
ATOM   2013  H   ALA 0 133     277.353 268.774 195.342  1.00 36.00           H  
ATOM   2014  HA  ALA 0 133     277.261 266.124 194.246  1.00 36.00           H  
ATOM   2015 1HB  ALA 0 133     278.939 265.605 196.001  1.00 36.00           H  
ATOM   2016 2HB  ALA 0 133     279.328 267.115 195.143  1.00 36.00           H  
ATOM   2017 3HB  ALA 0 133     278.607 267.176 196.768  1.00 36.00           H  
ATOM   2018  N   GLY 0 134     275.692 266.594 197.095  1.00 36.00           N  
ATOM   2019  CA  GLY 0 134     274.743 265.947 197.984  1.00 36.00           C  
ATOM   2020  C   GLY 0 134     273.395 265.711 197.333  1.00 36.00           C  
ATOM   2021  O   GLY 0 134     272.749 264.692 197.580  1.00 36.00           O  
ATOM   2022  H   GLY 0 134     275.927 267.565 197.248  1.00 36.00           H  
ATOM   2023 1HA  GLY 0 134     275.148 264.990 198.314  1.00 36.00           H  
ATOM   2024 2HA  GLY 0 134     274.603 266.560 198.874  1.00 36.00           H  
ATOM   2025  N   TYR 0 135     272.946 266.656 196.503  1.00 36.00           N  
ATOM   2026  CA  TYR 0 135     271.665 266.500 195.821  1.00 36.00           C  
ATOM   2027  C   TYR 0 135     271.735 265.414 194.757  1.00 36.00           C  
ATOM   2028  O   TYR 0 135     270.759 264.690 194.535  1.00 36.00           O  
ATOM   2029  CB  TYR 0 135     271.237 267.823 195.191  1.00 36.00           C  
ATOM   2030  CG  TYR 0 135     270.955 268.925 196.181  1.00 36.00           C  
ATOM   2031  CD1 TYR 0 135     270.307 268.662 197.377  1.00 36.00           C  
ATOM   2032  CD2 TYR 0 135     271.333 270.231 195.916  1.00 36.00           C  
ATOM   2033  CE1 TYR 0 135     270.047 269.668 198.279  1.00 36.00           C  
ATOM   2034  CE2 TYR 0 135     271.080 271.240 196.813  1.00 36.00           C  
ATOM   2035  CZ  TYR 0 135     270.437 270.953 197.992  1.00 36.00           C  
ATOM   2036  OH  TYR 0 135     270.180 271.958 198.892  1.00 36.00           O  
ATOM   2037  H   TYR 0 135     273.492 267.490 196.340  1.00 36.00           H  
ATOM   2038  HA  TYR 0 135     270.916 266.203 196.556  1.00 36.00           H  
ATOM   2039 1HB  TYR 0 135     272.018 268.174 194.515  1.00 36.00           H  
ATOM   2040 2HB  TYR 0 135     270.336 267.669 194.599  1.00 36.00           H  
ATOM   2041  HD1 TYR 0 135     269.995 267.645 197.616  1.00 36.00           H  
ATOM   2042  HD2 TYR 0 135     271.840 270.473 194.982  1.00 36.00           H  
ATOM   2043  HE1 TYR 0 135     269.537 269.442 199.215  1.00 36.00           H  
ATOM   2044  HE2 TYR 0 135     271.389 272.261 196.587  1.00 36.00           H  
ATOM   2045  HH  TYR 0 135     269.729 271.594 199.657  1.00 36.00           H  
ATOM   2046  N   SER 0 136     272.876 265.297 194.076  1.00 36.00           N  
ATOM   2047  CA  SER 0 136     273.011 264.295 193.024  1.00 36.00           C  
ATOM   2048  C   SER 0 136     272.985 262.884 193.591  1.00 36.00           C  
ATOM   2049  O   SER 0 136     272.400 261.978 192.991  1.00 36.00           O  
ATOM   2050  CB  SER 0 136     274.297 264.529 192.240  1.00 36.00           C  
ATOM   2051  OG  SER 0 136     274.194 265.686 191.438  1.00 36.00           O  
ATOM   2052  H   SER 0 136     273.659 265.902 194.283  1.00 36.00           H  
ATOM   2053  HA  SER 0 136     272.162 264.390 192.346  1.00 36.00           H  
ATOM   2054 1HB  SER 0 136     275.131 264.635 192.933  1.00 36.00           H  
ATOM   2055 2HB  SER 0 136     274.502 263.664 191.612  1.00 36.00           H  
ATOM   2056  HG  SER 0 136     275.095 265.949 191.236  1.00 36.00           H  
ATOM   2057  N   MET 0 137     273.617 262.675 194.745  1.00 36.00           N  
ATOM   2058  CA  MET 0 137     273.664 261.337 195.323  1.00 36.00           C  
ATOM   2059  C   MET 0 137     272.304 260.920 195.867  1.00 36.00           C  
ATOM   2060  O   MET 0 137     271.975 259.730 195.881  1.00 36.00           O  
ATOM   2061  CB  MET 0 137     274.738 261.274 196.407  1.00 36.00           C  
ATOM   2062  CG  MET 0 137     276.151 261.364 195.858  1.00 36.00           C  
ATOM   2063  SD  MET 0 137     277.395 261.758 197.095  1.00 36.00           S  
ATOM   2064  CE  MET 0 137     277.347 260.283 198.100  1.00 36.00           C  
ATOM   2065  H   MET 0 137     274.068 263.437 195.232  1.00 36.00           H  
ATOM   2066  HA  MET 0 137     273.916 260.629 194.534  1.00 36.00           H  
ATOM   2067 1HB  MET 0 137     274.589 262.090 197.113  1.00 36.00           H  
ATOM   2068 2HB  MET 0 137     274.641 260.340 196.961  1.00 36.00           H  
ATOM   2069 1HG  MET 0 137     276.425 260.413 195.402  1.00 36.00           H  
ATOM   2070 2HG  MET 0 137     276.193 262.135 195.088  1.00 36.00           H  
ATOM   2071 1HE  MET 0 137     278.066 260.374 198.914  1.00 36.00           H  
ATOM   2072 2HE  MET 0 137     276.345 260.156 198.512  1.00 36.00           H  
ATOM   2073 3HE  MET 0 137     277.599 259.417 197.487  1.00 36.00           H  
ATOM   2074  N   PHE 0 138     271.503 261.880 196.327  1.00 36.00           N  
ATOM   2075  CA  PHE 0 138     270.143 261.564 196.753  1.00 36.00           C  
ATOM   2076  C   PHE 0 138     269.240 261.316 195.553  1.00 36.00           C  
ATOM   2077  O   PHE 0 138     268.414 260.398 195.560  1.00 36.00           O  
ATOM   2078  CB  PHE 0 138     269.588 262.693 197.618  1.00 36.00           C  
ATOM   2079  CG  PHE 0 138     268.118 262.577 197.899  1.00 36.00           C  
ATOM   2080  CD1 PHE 0 138     267.629 261.554 198.689  1.00 36.00           C  
ATOM   2081  CD2 PHE 0 138     267.228 263.498 197.381  1.00 36.00           C  
ATOM   2082  CE1 PHE 0 138     266.281 261.449 198.950  1.00 36.00           C  
ATOM   2083  CE2 PHE 0 138     265.880 263.397 197.641  1.00 36.00           C  
ATOM   2084  CZ  PHE 0 138     265.407 262.372 198.426  1.00 36.00           C  
ATOM   2085  H   PHE 0 138     271.827 262.835 196.386  1.00 36.00           H  
ATOM   2086  HA  PHE 0 138     270.169 260.648 197.345  1.00 36.00           H  
ATOM   2087 1HB  PHE 0 138     270.116 262.713 198.571  1.00 36.00           H  
ATOM   2088 2HB  PHE 0 138     269.766 263.649 197.126  1.00 36.00           H  
ATOM   2089  HD1 PHE 0 138     268.325 260.826 199.108  1.00 36.00           H  
ATOM   2090  HD2 PHE 0 138     267.604 264.311 196.758  1.00 36.00           H  
ATOM   2091  HE1 PHE 0 138     265.909 260.635 199.572  1.00 36.00           H  
ATOM   2092  HE2 PHE 0 138     265.188 264.128 197.225  1.00 36.00           H  
ATOM   2093  HZ  PHE 0 138     264.341 262.292 198.631  1.00 36.00           H  
ATOM   2094  N   GLY 0 139     269.378 262.136 194.512  1.00 36.00           N  
ATOM   2095  CA  GLY 0 139     268.572 261.941 193.320  1.00 36.00           C  
ATOM   2096  C   GLY 0 139     268.915 260.662 192.583  1.00 36.00           C  
ATOM   2097  O   GLY 0 139     268.028 259.965 192.089  1.00 36.00           O  
ATOM   2098  H   GLY 0 139     270.040 262.898 194.539  1.00 36.00           H  
ATOM   2099 1HA  GLY 0 139     267.517 261.919 193.594  1.00 36.00           H  
ATOM   2100 2HA  GLY 0 139     268.710 262.785 192.646  1.00 36.00           H  
ATOM   2101  N   ALA 0 140     270.206 260.337 192.495  1.00 36.00           N  
ATOM   2102  CA  ALA 0 140     270.612 259.131 191.784  1.00 36.00           C  
ATOM   2103  C   ALA 0 140     270.146 257.877 192.506  1.00 36.00           C  
ATOM   2104  O   ALA 0 140     269.665 256.934 191.872  1.00 36.00           O  
ATOM   2105  CB  ALA 0 140     272.126 259.106 191.606  1.00 36.00           C  
ATOM   2106  H   ALA 0 140     270.913 260.921 192.919  1.00 36.00           H  
ATOM   2107  HA  ALA 0 140     270.140 259.142 190.802  1.00 36.00           H  
ATOM   2108 1HB  ALA 0 140     272.414 258.200 191.073  1.00 36.00           H  
ATOM   2109 2HB  ALA 0 140     272.439 259.979 191.032  1.00 36.00           H  
ATOM   2110 3HB  ALA 0 140     272.607 259.122 192.582  1.00 36.00           H  
ATOM   2111  N   GLY 0 141     270.288 257.840 193.831  1.00 36.00           N  
ATOM   2112  CA  GLY 0 141     269.823 256.685 194.580  1.00 36.00           C  
ATOM   2113  C   GLY 0 141     268.320 256.509 194.504  1.00 36.00           C  
ATOM   2114  O   GLY 0 141     267.813 255.389 194.562  1.00 36.00           O  
ATOM   2115  H   GLY 0 141     270.717 258.608 194.327  1.00 36.00           H  
ATOM   2116 1HA  GLY 0 141     270.304 255.785 194.197  1.00 36.00           H  
ATOM   2117 2HA  GLY 0 141     270.116 256.787 195.624  1.00 36.00           H  
ATOM   2118  N   LEU 0 142     267.587 257.615 194.391  1.00 36.00           N  
ATOM   2119  CA  LEU 0 142     266.140 257.534 194.222  1.00 36.00           C  
ATOM   2120  C   LEU 0 142     265.781 256.953 192.861  1.00 36.00           C  
ATOM   2121  O   LEU 0 142     264.776 256.249 192.718  1.00 36.00           O  
ATOM   2122  CB  LEU 0 142     265.519 258.918 194.403  1.00 36.00           C  
ATOM   2123  CG  LEU 0 142     264.063 258.980 194.854  1.00 36.00           C  
ATOM   2124  CD1 LEU 0 142     263.904 258.350 196.222  1.00 36.00           C  
ATOM   2125  CD2 LEU 0 142     263.585 260.415 194.870  1.00 36.00           C  
ATOM   2126  H   LEU 0 142     268.028 258.523 194.422  1.00 36.00           H  
ATOM   2127  HA  LEU 0 142     265.740 256.864 194.983  1.00 36.00           H  
ATOM   2128 1HB  LEU 0 142     266.101 259.466 195.142  1.00 36.00           H  
ATOM   2129 2HB  LEU 0 142     265.578 259.453 193.455  1.00 36.00           H  
ATOM   2130  HG  LEU 0 142     263.443 258.404 194.166  1.00 36.00           H  
ATOM   2131 1HD1 LEU 0 142     262.859 258.403 196.528  1.00 36.00           H  
ATOM   2132 2HD1 LEU 0 142     264.216 257.307 196.181  1.00 36.00           H  
ATOM   2133 3HD1 LEU 0 142     264.520 258.886 196.943  1.00 36.00           H  
ATOM   2134 1HD2 LEU 0 142     262.543 260.448 195.193  1.00 36.00           H  
ATOM   2135 2HD2 LEU 0 142     264.197 260.995 195.561  1.00 36.00           H  
ATOM   2136 3HD2 LEU 0 142     263.668 260.838 193.869  1.00 36.00           H  
ATOM   2137  N   THR 0 143     266.591 257.244 191.842  1.00 36.00           N  
ATOM   2138  CA  THR 0 143     266.318 256.726 190.506  1.00 36.00           C  
ATOM   2139  C   THR 0 143     266.576 255.228 190.433  1.00 36.00           C  
ATOM   2140  O   THR 0 143     265.686 254.452 190.071  1.00 36.00           O  
ATOM   2141  CB  THR 0 143     267.166 257.459 189.471  1.00 36.00           C  
ATOM   2142  OG1 THR 0 143     266.973 258.869 189.608  1.00 36.00           O  
ATOM   2143  CG2 THR 0 143     266.762 257.041 188.076  1.00 36.00           C  
ATOM   2144  H   THR 0 143     267.402 257.827 191.988  1.00 36.00           H  
ATOM   2145  HA  THR 0 143     265.265 256.894 190.279  1.00 36.00           H  
ATOM   2146  HB  THR 0 143     268.218 257.222 189.629  1.00 36.00           H  
ATOM   2147  HG1 THR 0 143     267.236 259.143 190.490  1.00 36.00           H  
ATOM   2148 1HG2 THR 0 143     267.374 257.570 187.346  1.00 36.00           H  
ATOM   2149 2HG2 THR 0 143     266.907 255.967 187.962  1.00 36.00           H  
ATOM   2150 3HG2 THR 0 143     265.712 257.284 187.914  1.00 36.00           H  
ATOM   2151  N   VAL 0 144     267.794 254.801 190.772  1.00 36.00           N  
ATOM   2152  CA  VAL 0 144     268.134 253.384 190.685  1.00 36.00           C  
ATOM   2153  C   VAL 0 144     267.313 252.574 191.679  1.00 36.00           C  
ATOM   2154  O   VAL 0 144     267.007 251.401 191.440  1.00 36.00           O  
ATOM   2155  CB  VAL 0 144     269.647 253.186 190.892  1.00 36.00           C  
ATOM   2156  CG1 VAL 0 144     270.080 253.740 192.228  1.00 36.00           C  
ATOM   2157  CG2 VAL 0 144     270.018 251.722 190.777  1.00 36.00           C  
ATOM   2158  H   VAL 0 144     268.493 255.456 191.091  1.00 36.00           H  
ATOM   2159  HA  VAL 0 144     267.865 253.024 189.691  1.00 36.00           H  
ATOM   2160  HB  VAL 0 144     270.185 253.751 190.130  1.00 36.00           H  
ATOM   2161 1HG1 VAL 0 144     271.152 253.590 192.353  1.00 36.00           H  
ATOM   2162 2HG1 VAL 0 144     269.855 254.806 192.269  1.00 36.00           H  
ATOM   2163 3HG1 VAL 0 144     269.546 253.224 193.026  1.00 36.00           H  
ATOM   2164 1HG2 VAL 0 144     271.091 251.606 190.925  1.00 36.00           H  
ATOM   2165 2HG2 VAL 0 144     269.482 251.150 191.534  1.00 36.00           H  
ATOM   2166 3HG2 VAL 0 144     269.747 251.355 189.786  1.00 36.00           H  
ATOM   2167  N   GLY 0 145     266.929 253.183 192.798  1.00 36.00           N  
ATOM   2168  CA  GLY 0 145     266.143 252.459 193.781  1.00 36.00           C  
ATOM   2169  C   GLY 0 145     264.722 252.205 193.320  1.00 36.00           C  
ATOM   2170  O   GLY 0 145     264.242 251.072 193.342  1.00 36.00           O  
ATOM   2171  H   GLY 0 145     267.175 254.146 192.977  1.00 36.00           H  
ATOM   2172 1HA  GLY 0 145     266.621 251.504 193.997  1.00 36.00           H  
ATOM   2173 2HA  GLY 0 145     266.117 253.023 194.712  1.00 36.00           H  
ATOM   2174  N   LEU 0 146     264.030 253.260 192.890  1.00 36.00           N  
ATOM   2175  CA  LEU 0 146     262.621 253.122 192.537  1.00 36.00           C  
ATOM   2176  C   LEU 0 146     262.441 252.467 191.174  1.00 36.00           C  
ATOM   2177  O   LEU 0 146     261.416 251.826 190.923  1.00 36.00           O  
ATOM   2178  CB  LEU 0 146     261.937 254.485 192.574  1.00 36.00           C  
ATOM   2179  CG  LEU 0 146     261.425 254.944 193.938  1.00 36.00           C  
ATOM   2180  CD1 LEU 0 146     260.982 256.384 193.870  1.00 36.00           C  
ATOM   2181  CD2 LEU 0 146     260.287 254.063 194.401  1.00 36.00           C  
ATOM   2182  H   LEU 0 146     264.472 254.164 192.805  1.00 36.00           H  
ATOM   2183  HA  LEU 0 146     262.144 252.469 193.267  1.00 36.00           H  
ATOM   2184 1HB  LEU 0 146     262.640 255.236 192.220  1.00 36.00           H  
ATOM   2185 2HB  LEU 0 146     261.085 254.465 191.895  1.00 36.00           H  
ATOM   2186  HG  LEU 0 146     262.233 254.890 194.668  1.00 36.00           H  
ATOM   2187 1HD1 LEU 0 146     260.619 256.700 194.849  1.00 36.00           H  
ATOM   2188 2HD1 LEU 0 146     261.824 257.011 193.577  1.00 36.00           H  
ATOM   2189 3HD1 LEU 0 146     260.182 256.484 193.138  1.00 36.00           H  
ATOM   2190 1HD2 LEU 0 146     259.935 254.405 195.376  1.00 36.00           H  
ATOM   2191 2HD2 LEU 0 146     259.469 254.116 193.682  1.00 36.00           H  
ATOM   2192 3HD2 LEU 0 146     260.633 253.033 194.482  1.00 36.00           H  
ATOM   2193  N   SER 0 147     263.412 252.621 190.273  1.00 36.00           N  
ATOM   2194  CA  SER 0 147     263.315 251.953 188.980  1.00 36.00           C  
ATOM   2195  C   SER 0 147     263.448 250.444 189.128  1.00 36.00           C  
ATOM   2196  O   SER 0 147     262.823 249.683 188.382  1.00 36.00           O  
ATOM   2197  CB  SER 0 147     264.372 252.493 188.021  1.00 36.00           C  
ATOM   2198  OG  SER 0 147     264.310 253.904 187.946  1.00 36.00           O  
ATOM   2199  H   SER 0 147     264.219 253.195 190.471  1.00 36.00           H  
ATOM   2200  HA  SER 0 147     262.328 252.153 188.560  1.00 36.00           H  
ATOM   2201 1HB  SER 0 147     265.361 252.186 188.361  1.00 36.00           H  
ATOM   2202 2HB  SER 0 147     264.218 252.065 187.032  1.00 36.00           H  
ATOM   2203  HG  SER 0 147     264.768 254.231 188.725  1.00 36.00           H  
ATOM   2204  N   ASN 0 148     264.265 249.990 190.081  1.00 36.00           N  
ATOM   2205  CA  ASN 0 148     264.420 248.558 190.307  1.00 36.00           C  
ATOM   2206  C   ASN 0 148     263.293 247.998 191.161  1.00 36.00           C  
ATOM   2207  O   ASN 0 148     263.027 246.794 191.118  1.00 36.00           O  
ATOM   2208  CB  ASN 0 148     265.767 248.272 190.962  1.00 36.00           C  
ATOM   2209  CG  ASN 0 148     266.926 248.593 190.056  1.00 36.00           C  
ATOM   2210  OD1 ASN 0 148     266.810 249.420 189.156  1.00 36.00           O  
ATOM   2211  ND2 ASN 0 148     268.053 247.940 190.284  1.00 36.00           N  
ATOM   2212  H   ASN 0 148     264.784 250.638 190.655  1.00 36.00           H  
ATOM   2213  HA  ASN 0 148     264.383 248.049 189.342  1.00 36.00           H  
ATOM   2214 1HB  ASN 0 148     265.859 248.860 191.876  1.00 36.00           H  
ATOM   2215 2HB  ASN 0 148     265.819 247.220 191.242  1.00 36.00           H  
ATOM   2216 1HD2 ASN 0 148     268.856 248.113 189.712  1.00 36.00           H  
ATOM   2217 2HD2 ASN 0 148     268.102 247.273 191.027  1.00 36.00           H  
ATOM   2218  N   LEU 0 149     262.637 248.843 191.955  1.00 36.00           N  
ATOM   2219  CA  LEU 0 149     261.476 248.392 192.712  1.00 36.00           C  
ATOM   2220  C   LEU 0 149     260.327 248.042 191.777  1.00 36.00           C  
ATOM   2221  O   LEU 0 149     259.580 247.091 192.021  1.00 36.00           O  
ATOM   2222  CB  LEU 0 149     261.057 249.467 193.715  1.00 36.00           C  
ATOM   2223  CG  LEU 0 149     259.684 249.361 194.379  1.00 36.00           C  
ATOM   2224  CD1 LEU 0 149     259.545 248.058 195.126  1.00 36.00           C  
ATOM   2225  CD2 LEU 0 149     259.463 250.525 195.318  1.00 36.00           C  
ATOM   2226  H   LEU 0 149     262.937 249.804 192.040  1.00 36.00           H  
ATOM   2227  HA  LEU 0 149     261.748 247.489 193.256  1.00 36.00           H  
ATOM   2228 1HB  LEU 0 149     261.783 249.487 194.526  1.00 36.00           H  
ATOM   2229 2HB  LEU 0 149     261.075 250.435 193.214  1.00 36.00           H  
ATOM   2230  HG  LEU 0 149     258.907 249.370 193.614  1.00 36.00           H  
ATOM   2231 1HD1 LEU 0 149     258.559 248.008 195.589  1.00 36.00           H  
ATOM   2232 2HD1 LEU 0 149     259.661 247.227 194.430  1.00 36.00           H  
ATOM   2233 3HD1 LEU 0 149     260.312 247.997 195.897  1.00 36.00           H  
ATOM   2234 1HD2 LEU 0 149     258.480 250.436 195.784  1.00 36.00           H  
ATOM   2235 2HD2 LEU 0 149     260.232 250.521 196.091  1.00 36.00           H  
ATOM   2236 3HD2 LEU 0 149     259.516 251.459 194.759  1.00 36.00           H  
ATOM   2237  N   PHE 0 150     260.174 248.802 190.693  1.00 36.00           N  
ATOM   2238  CA  PHE 0 150     259.100 248.535 189.742  1.00 36.00           C  
ATOM   2239  C   PHE 0 150     259.465 247.389 188.810  1.00 36.00           C  
ATOM   2240  O   PHE 0 150     258.630 246.534 188.502  1.00 36.00           O  
ATOM   2241  CB  PHE 0 150     258.784 249.796 188.941  1.00 36.00           C  
ATOM   2242  CG  PHE 0 150     258.435 250.983 189.786  1.00 36.00           C  
ATOM   2243  CD1 PHE 0 150     257.776 250.828 190.989  1.00 36.00           C  
ATOM   2244  CD2 PHE 0 150     258.765 252.258 189.373  1.00 36.00           C  
ATOM   2245  CE1 PHE 0 150     257.457 251.921 191.761  1.00 36.00           C  
ATOM   2246  CE2 PHE 0 150     258.447 253.350 190.142  1.00 36.00           C  
ATOM   2247  CZ  PHE 0 150     257.794 253.182 191.336  1.00 36.00           C  
ATOM   2248  H   PHE 0 150     260.803 249.573 190.519  1.00 36.00           H  
ATOM   2249  HA  PHE 0 150     258.210 248.239 190.300  1.00 36.00           H  
ATOM   2250 1HB  PHE 0 150     259.642 250.060 188.326  1.00 36.00           H  
ATOM   2251 2HB  PHE 0 150     257.948 249.601 188.271  1.00 36.00           H  
ATOM   2252  HD1 PHE 0 150     257.509 249.826 191.325  1.00 36.00           H  
ATOM   2253  HD2 PHE 0 150     259.284 252.393 188.424  1.00 36.00           H  
ATOM   2254  HE1 PHE 0 150     256.937 251.785 192.710  1.00 36.00           H  
ATOM   2255  HE2 PHE 0 150     258.712 254.351 189.804  1.00 36.00           H  
ATOM   2256  HZ  PHE 0 150     257.542 254.049 191.946  1.00 36.00           H  
ATOM   2257  N   CYS 0 151     260.712 247.365 188.334  1.00 36.00           N  
ATOM   2258  CA  CYS 0 151     261.137 246.311 187.420  1.00 36.00           C  
ATOM   2259  C   CYS 0 151     261.098 244.948 188.091  1.00 36.00           C  
ATOM   2260  O   CYS 0 151     260.803 243.939 187.444  1.00 36.00           O  
ATOM   2261  CB  CYS 0 151     262.539 246.604 186.894  1.00 36.00           C  
ATOM   2262  SG  CYS 0 151     263.343 245.208 186.092  1.00 36.00           S  
ATOM   2263  H   CYS 0 151     261.373 248.079 188.603  1.00 36.00           H  
ATOM   2264  HA  CYS 0 151     260.445 246.283 186.578  1.00 36.00           H  
ATOM   2265 1HB  CYS 0 151     262.494 247.421 186.173  1.00 36.00           H  
ATOM   2266 2HB  CYS 0 151     263.176 246.928 187.716  1.00 36.00           H  
ATOM   2267  HG  CYS 0 151     262.428 245.048 185.141  1.00 36.00           H  
ATOM   2268  N   GLY 0 152     261.393 244.894 189.389  1.00 36.00           N  
ATOM   2269  CA  GLY 0 152     261.383 243.617 190.081  1.00 36.00           C  
ATOM   2270  C   GLY 0 152     259.992 243.029 190.203  1.00 36.00           C  
ATOM   2271  O   GLY 0 152     259.809 241.817 190.084  1.00 36.00           O  
ATOM   2272  H   GLY 0 152     261.625 245.731 189.904  1.00 36.00           H  
ATOM   2273 1HA  GLY 0 152     262.020 242.910 189.549  1.00 36.00           H  
ATOM   2274 2HA  GLY 0 152     261.803 243.741 191.078  1.00 36.00           H  
ATOM   2275  N   VAL 0 153     258.994 243.879 190.446  1.00 36.00           N  
ATOM   2276  CA  VAL 0 153     257.627 243.394 190.594  1.00 36.00           C  
ATOM   2277  C   VAL 0 153     257.022 243.076 189.234  1.00 36.00           C  
ATOM   2278  O   VAL 0 153     256.193 242.170 189.107  1.00 36.00           O  
ATOM   2279  CB  VAL 0 153     256.780 244.419 191.367  1.00 36.00           C  
ATOM   2280  CG1 VAL 0 153     255.403 243.862 191.654  1.00 36.00           C  
ATOM   2281  CG2 VAL 0 153     257.467 244.803 192.656  1.00 36.00           C  
ATOM   2282  H   VAL 0 153     259.176 244.869 190.529  1.00 36.00           H  
ATOM   2283  HA  VAL 0 153     257.650 242.461 191.158  1.00 36.00           H  
ATOM   2284  HB  VAL 0 153     256.649 245.308 190.749  1.00 36.00           H  
ATOM   2285 1HG1 VAL 0 153     254.818 244.602 192.201  1.00 36.00           H  
ATOM   2286 2HG1 VAL 0 153     254.902 243.627 190.714  1.00 36.00           H  
ATOM   2287 3HG1 VAL 0 153     255.494 242.957 192.253  1.00 36.00           H  
ATOM   2288 1HG2 VAL 0 153     256.856 245.529 193.191  1.00 36.00           H  
ATOM   2289 2HG2 VAL 0 153     257.602 243.916 193.274  1.00 36.00           H  
ATOM   2290 3HG2 VAL 0 153     258.440 245.242 192.433  1.00 36.00           H  
ATOM   2291  N   CYS 0 154     257.421 243.814 188.197  1.00 36.00           N  
ATOM   2292  CA  CYS 0 154     256.895 243.556 186.860  1.00 36.00           C  
ATOM   2293  C   CYS 0 154     257.334 242.190 186.350  1.00 36.00           C  
ATOM   2294  O   CYS 0 154     256.558 241.476 185.708  1.00 36.00           O  
ATOM   2295  CB  CYS 0 154     257.343 244.655 185.900  1.00 36.00           C  
ATOM   2296  SG  CYS 0 154     257.159 244.230 184.163  1.00 36.00           S  
ATOM   2297  H   CYS 0 154     258.091 244.559 188.326  1.00 36.00           H  
ATOM   2298  HA  CYS 0 154     255.806 243.555 186.910  1.00 36.00           H  
ATOM   2299 1HB  CYS 0 154     256.766 245.561 186.089  1.00 36.00           H  
ATOM   2300 2HB  CYS 0 154     258.391 244.891 186.080  1.00 36.00           H  
ATOM   2301  HG  CYS 0 154     255.843 244.043 184.204  1.00 36.00           H  
ATOM   2302  N   VAL 0 155     258.586 241.813 186.619  1.00 36.00           N  
ATOM   2303  CA  VAL 0 155     259.073 240.502 186.201  1.00 36.00           C  
ATOM   2304  C   VAL 0 155     258.460 239.409 187.065  1.00 36.00           C  
ATOM   2305  O   VAL 0 155     258.276 238.272 186.618  1.00 36.00           O  
ATOM   2306  CB  VAL 0 155     260.611 240.469 186.243  1.00 36.00           C  
ATOM   2307  CG1 VAL 0 155     261.129 239.132 185.768  1.00 36.00           C  
ATOM   2308  CG2 VAL 0 155     261.177 241.573 185.388  1.00 36.00           C  
ATOM   2309  H   VAL 0 155     259.209 242.434 187.115  1.00 36.00           H  
ATOM   2310  HA  VAL 0 155     258.745 240.322 185.176  1.00 36.00           H  
ATOM   2311  HB  VAL 0 155     260.940 240.604 187.273  1.00 36.00           H  
ATOM   2312 1HG1 VAL 0 155     262.218 239.130 185.805  1.00 36.00           H  
ATOM   2313 2HG1 VAL 0 155     260.742 238.342 186.412  1.00 36.00           H  
ATOM   2314 3HG1 VAL 0 155     260.802 238.958 184.743  1.00 36.00           H  
ATOM   2315 1HG2 VAL 0 155     262.265 241.541 185.425  1.00 36.00           H  
ATOM   2316 2HG2 VAL 0 155     260.845 241.442 184.357  1.00 36.00           H  
ATOM   2317 3HG2 VAL 0 155     260.830 242.537 185.761  1.00 36.00           H  
ATOM   2318  N   GLY 0 156     258.124 239.736 188.312  1.00 36.00           N  
ATOM   2319  CA  GLY 0 156     257.518 238.744 189.183  1.00 36.00           C  
ATOM   2320  C   GLY 0 156     256.090 238.417 188.796  1.00 36.00           C  
ATOM   2321  O   GLY 0 156     255.655 237.271 188.916  1.00 36.00           O  
ATOM   2322  H   GLY 0 156     258.284 240.669 188.665  1.00 36.00           H  
ATOM   2323 1HA  GLY 0 156     258.109 237.828 189.157  1.00 36.00           H  
ATOM   2324 2HA  GLY 0 156     257.530 239.106 190.210  1.00 36.00           H  
ATOM   2325  N   ILE 0 157     255.339 239.417 188.336  1.00 36.00           N  
ATOM   2326  CA  ILE 0 157     253.955 239.185 187.935  1.00 36.00           C  
ATOM   2327  C   ILE 0 157     253.903 238.416 186.623  1.00 36.00           C  
ATOM   2328  O   ILE 0 157     253.013 237.587 186.405  1.00 36.00           O  
ATOM   2329  CB  ILE 0 157     253.198 240.521 187.841  1.00 36.00           C  
ATOM   2330  CG1 ILE 0 157     253.128 241.193 189.207  1.00 36.00           C  
ATOM   2331  CG2 ILE 0 157     251.801 240.310 187.320  1.00 36.00           C  
ATOM   2332  CD1 ILE 0 157     252.452 242.533 189.177  1.00 36.00           C  
ATOM   2333  H   ILE 0 157     255.723 240.348 188.260  1.00 36.00           H  
ATOM   2334  HA  ILE 0 157     253.476 238.563 188.690  1.00 36.00           H  
ATOM   2335  HB  ILE 0 157     253.726 241.192 187.164  1.00 36.00           H  
ATOM   2336 1HG1 ILE 0 157     252.589 240.549 189.901  1.00 36.00           H  
ATOM   2337 2HG1 ILE 0 157     254.136 241.325 189.599  1.00 36.00           H  
ATOM   2338 1HG2 ILE 0 157     251.285 241.268 187.262  1.00 36.00           H  
ATOM   2339 2HG2 ILE 0 157     251.846 239.863 186.327  1.00 36.00           H  
ATOM   2340 3HG2 ILE 0 157     251.258 239.645 187.992  1.00 36.00           H  
ATOM   2341 1HD1 ILE 0 157     252.437 242.955 190.183  1.00 36.00           H  
ATOM   2342 2HD1 ILE 0 157     252.998 243.202 188.511  1.00 36.00           H  
ATOM   2343 3HD1 ILE 0 157     251.430 242.417 188.819  1.00 36.00           H  
ATOM   2344  N   VAL 0 158     254.857 238.672 185.729  1.00 36.00           N  
ATOM   2345  CA  VAL 0 158     254.885 237.959 184.458  1.00 36.00           C  
ATOM   2346  C   VAL 0 158     255.407 236.544 184.653  1.00 36.00           C  
ATOM   2347  O   VAL 0 158     254.901 235.593 184.049  1.00 36.00           O  
ATOM   2348  CB  VAL 0 158     255.724 238.735 183.430  1.00 36.00           C  
ATOM   2349  CG1 VAL 0 158     255.962 237.886 182.201  1.00 36.00           C  
ATOM   2350  CG2 VAL 0 158     255.031 240.027 183.055  1.00 36.00           C  
ATOM   2351  H   VAL 0 158     255.569 239.361 185.922  1.00 36.00           H  
ATOM   2352  HA  VAL 0 158     253.863 237.876 184.085  1.00 36.00           H  
ATOM   2353  HB  VAL 0 158     256.697 238.961 183.865  1.00 36.00           H  
ATOM   2354 1HG1 VAL 0 158     256.558 238.447 181.480  1.00 36.00           H  
ATOM   2355 2HG1 VAL 0 158     256.495 236.978 182.483  1.00 36.00           H  
ATOM   2356 3HG1 VAL 0 158     255.005 237.621 181.751  1.00 36.00           H  
ATOM   2357 1HG2 VAL 0 158     255.636 240.566 182.327  1.00 36.00           H  
ATOM   2358 2HG2 VAL 0 158     254.055 239.804 182.622  1.00 36.00           H  
ATOM   2359 3HG2 VAL 0 158     254.901 240.642 183.945  1.00 36.00           H  
ATOM   2360  N   GLY 0 159     256.423 236.379 185.500  1.00 36.00           N  
ATOM   2361  CA  GLY 0 159     256.951 235.052 185.762  1.00 36.00           C  
ATOM   2362  C   GLY 0 159     255.969 234.143 186.469  1.00 36.00           C  
ATOM   2363  O   GLY 0 159     256.129 232.921 186.451  1.00 36.00           O  
ATOM   2364  H   GLY 0 159     256.835 237.174 185.967  1.00 36.00           H  
ATOM   2365 1HA  GLY 0 159     257.242 234.584 184.821  1.00 36.00           H  
ATOM   2366 2HA  GLY 0 159     257.850 235.132 186.372  1.00 36.00           H  
ATOM   2367  N   SER 0 160     254.953 234.717 187.113  1.00 36.00           N  
ATOM   2368  CA  SER 0 160     253.928 233.900 187.751  1.00 36.00           C  
ATOM   2369  C   SER 0 160     253.005 233.280 186.712  1.00 36.00           C  
ATOM   2370  O   SER 0 160     252.682 232.091 186.783  1.00 36.00           O  
ATOM   2371  CB  SER 0 160     253.133 234.740 188.747  1.00 36.00           C  
ATOM   2372  OG  SER 0 160     251.789 234.310 188.808  1.00 36.00           O  
ATOM   2373  H   SER 0 160     254.883 235.723 187.165  1.00 36.00           H  
ATOM   2374  HA  SER 0 160     254.418 233.087 188.288  1.00 36.00           H  
ATOM   2375 1HB  SER 0 160     253.589 234.662 189.733  1.00 36.00           H  
ATOM   2376 2HB  SER 0 160     253.170 235.787 188.450  1.00 36.00           H  
ATOM   2377  HG  SER 0 160     251.357 234.880 189.448  1.00 36.00           H  
ATOM   2378  N   GLY 0 161     252.566 234.077 185.738  1.00 36.00           N  
ATOM   2379  CA  GLY 0 161     251.723 233.549 184.681  1.00 36.00           C  
ATOM   2380  C   GLY 0 161     252.471 232.660 183.711  1.00 36.00           C  
ATOM   2381  O   GLY 0 161     251.862 231.832 183.030  1.00 36.00           O  
ATOM   2382  H   GLY 0 161     252.815 235.056 185.725  1.00 36.00           H  
ATOM   2383 1HA  GLY 0 161     250.905 232.977 185.119  1.00 36.00           H  
ATOM   2384 2HA  GLY 0 161     251.277 234.373 184.125  1.00 36.00           H  
ATOM   2385  N   ALA 0 162     253.791 232.822 183.622  1.00 36.00           N  
ATOM   2386  CA  ALA 0 162     254.585 231.950 182.765  1.00 36.00           C  
ATOM   2387  C   ALA 0 162     254.722 230.562 183.371  1.00 36.00           C  
ATOM   2388  O   ALA 0 162     254.888 229.575 182.648  1.00 36.00           O  
ATOM   2389  CB  ALA 0 162     255.960 232.566 182.518  1.00 36.00           C  
ATOM   2390  H   ALA 0 162     254.254 233.550 184.147  1.00 36.00           H  
ATOM   2391  HA  ALA 0 162     254.066 231.847 181.812  1.00 36.00           H  
ATOM   2392 1HB  ALA 0 162     256.544 231.906 181.876  1.00 36.00           H  
ATOM   2393 2HB  ALA 0 162     255.843 233.534 182.031  1.00 36.00           H  
ATOM   2394 3HB  ALA 0 162     256.475 232.698 183.468  1.00 36.00           H  
ATOM   2395  N   ALA 0 163     254.663 230.465 184.698  1.00 36.00           N  
ATOM   2396  CA  ALA 0 163     254.739 229.163 185.351  1.00 36.00           C  
ATOM   2397  C   ALA 0 163     253.432 228.399 185.202  1.00 36.00           C  
ATOM   2398  O   ALA 0 163     253.434 227.194 184.931  1.00 36.00           O  
ATOM   2399  CB  ALA 0 163     255.096 229.338 186.826  1.00 36.00           C  
ATOM   2400  H   ALA 0 163     254.565 231.295 185.265  1.00 36.00           H  
ATOM   2401  HA  ALA 0 163     255.522 228.584 184.861  1.00 36.00           H  
ATOM   2402 1HB  ALA 0 163     255.150 228.361 187.305  1.00 36.00           H  
ATOM   2403 2HB  ALA 0 163     256.061 229.838 186.910  1.00 36.00           H  
ATOM   2404 3HB  ALA 0 163     254.332 229.940 187.315  1.00 36.00           H  
ATOM   2405  N   LEU 0 164     252.302 229.083 185.385  1.00 36.00           N  
ATOM   2406  CA  LEU 0 164     251.007 228.428 185.246  1.00 36.00           C  
ATOM   2407  C   LEU 0 164     250.752 227.979 183.816  1.00 36.00           C  
ATOM   2408  O   LEU 0 164     250.084 226.964 183.596  1.00 36.00           O  
ATOM   2409  CB  LEU 0 164     249.896 229.366 185.709  1.00 36.00           C  
ATOM   2410  CG  LEU 0 164     249.994 229.858 187.149  1.00 36.00           C  
ATOM   2411  CD1 LEU 0 164     248.724 230.564 187.552  1.00 36.00           C  
ATOM   2412  CD2 LEU 0 164     250.276 228.702 188.077  1.00 36.00           C  
ATOM   2413  H   LEU 0 164     252.334 230.064 185.622  1.00 36.00           H  
ATOM   2414  HA  LEU 0 164     251.001 227.537 185.873  1.00 36.00           H  
ATOM   2415 1HB  LEU 0 164     249.889 230.242 185.062  1.00 36.00           H  
ATOM   2416 2HB  LEU 0 164     248.940 228.853 185.601  1.00 36.00           H  
ATOM   2417  HG  LEU 0 164     250.802 230.586 187.230  1.00 36.00           H  
ATOM   2418 1HD1 LEU 0 164     248.811 230.909 188.582  1.00 36.00           H  
ATOM   2419 2HD1 LEU 0 164     248.559 231.419 186.896  1.00 36.00           H  
ATOM   2420 3HD1 LEU 0 164     247.883 229.876 187.469  1.00 36.00           H  
ATOM   2421 1HD2 LEU 0 164     250.344 229.067 189.102  1.00 36.00           H  
ATOM   2422 2HD2 LEU 0 164     249.469 227.972 188.004  1.00 36.00           H  
ATOM   2423 3HD2 LEU 0 164     251.218 228.231 187.795  1.00 36.00           H  
ATOM   2424  N   ALA 0 165     251.259 228.722 182.833  1.00 36.00           N  
ATOM   2425  CA  ALA 0 165     251.111 228.315 181.441  1.00 36.00           C  
ATOM   2426  C   ALA 0 165     252.044 227.164 181.097  1.00 36.00           C  
ATOM   2427  O   ALA 0 165     251.697 226.303 180.284  1.00 36.00           O  
ATOM   2428  CB  ALA 0 165     251.368 229.502 180.516  1.00 36.00           C  
ATOM   2429  H   ALA 0 165     251.752 229.577 183.045  1.00 36.00           H  
ATOM   2430  HA  ALA 0 165     250.088 227.967 181.296  1.00 36.00           H  
ATOM   2431 1HB  ALA 0 165     251.255 229.186 179.478  1.00 36.00           H  
ATOM   2432 2HB  ALA 0 165     250.652 230.295 180.734  1.00 36.00           H  
ATOM   2433 3HB  ALA 0 165     252.379 229.873 180.673  1.00 36.00           H  
ATOM   2434  N   ASP 0 166     253.234 227.143 181.696  1.00 36.00           N  
ATOM   2435  CA  ASP 0 166     254.167 226.045 181.475  1.00 36.00           C  
ATOM   2436  C   ASP 0 166     253.602 224.721 181.967  1.00 36.00           C  
ATOM   2437  O   ASP 0 166     253.957 223.662 181.440  1.00 36.00           O  
ATOM   2438  CB  ASP 0 166     255.490 226.348 182.175  1.00 36.00           C  
ATOM   2439  CG  ASP 0 166     256.587 225.384 181.794  1.00 36.00           C  
ATOM   2440  OD1 ASP 0 166     256.442 224.688 180.771  1.00 36.00           O  
ATOM   2441  OD2 ASP 0 166     257.600 225.322 182.520  1.00 36.00           O  
ATOM   2442  H   ASP 0 166     253.499 227.897 182.313  1.00 36.00           H  
ATOM   2443  HA  ASP 0 166     254.344 225.952 180.403  1.00 36.00           H  
ATOM   2444 1HB  ASP 0 166     255.811 227.359 181.925  1.00 36.00           H  
ATOM   2445 2HB  ASP 0 166     255.348 226.307 183.255  1.00 36.00           H  
ATOM   2446  N   ALA 0 167     252.731 224.756 182.976  1.00 36.00           N  
ATOM   2447  CA  ALA 0 167     252.159 223.520 183.496  1.00 36.00           C  
ATOM   2448  C   ALA 0 167     251.182 222.904 182.505  1.00 36.00           C  
ATOM   2449  O   ALA 0 167     251.111 221.678 182.373  1.00 36.00           O  
ATOM   2450  CB  ALA 0 167     251.474 223.780 184.836  1.00 36.00           C  
ATOM   2451  H   ALA 0 167     252.459 225.636 183.389  1.00 36.00           H  
ATOM   2452  HA  ALA 0 167     252.971 222.807 183.644  1.00 36.00           H  
ATOM   2453 1HB  ALA 0 167     251.050 222.850 185.214  1.00 36.00           H  
ATOM   2454 2HB  ALA 0 167     252.204 224.163 185.549  1.00 36.00           H  
ATOM   2455 3HB  ALA 0 167     250.679 224.512 184.702  1.00 36.00           H  
ATOM   2456  N   GLN 0 168     250.422 223.738 181.797  1.00 36.00           N  
ATOM   2457  CA  GLN 0 168     249.464 223.236 180.817  1.00 36.00           C  
ATOM   2458  C   GLN 0 168     250.173 222.703 179.580  1.00 36.00           C  
ATOM   2459  O   GLN 0 168     250.053 221.522 179.242  1.00 36.00           O  
ATOM   2460  CB  GLN 0 168     248.480 224.342 180.436  1.00 36.00           C  
ATOM   2461  CG  GLN 0 168     247.901 225.083 181.620  1.00 36.00           C  
ATOM   2462  CD  GLN 0 168     246.704 224.382 182.208  1.00 36.00           C  
ATOM   2463  OE1 GLN 0 168     246.259 223.361 181.693  1.00 36.00           O  
ATOM   2464  NE2 GLN 0 168     246.176 224.923 183.294  1.00 36.00           N  
ATOM   2465  H   GLN 0 168     250.506 224.735 181.936  1.00 36.00           H  
ATOM   2466  HA  GLN 0 168     248.911 222.410 181.265  1.00 36.00           H  
ATOM   2467 1HB  GLN 0 168     248.979 225.067 179.793  1.00 36.00           H  
ATOM   2468 2HB  GLN 0 168     247.654 223.914 179.867  1.00 36.00           H  
ATOM   2469 1HG  GLN 0 168     248.664 225.163 182.394  1.00 36.00           H  
ATOM   2470 2HG  GLN 0 168     247.591 226.077 181.297  1.00 36.00           H  
ATOM   2471 1HE2 GLN 0 168     245.379 224.500 183.727  1.00 36.00           H  
ATOM   2472 2HE2 GLN 0 168     246.573 225.755 183.682  1.00 36.00           H  
ATOM   2473  N   ASN 0 169     250.918 223.564 178.894  1.00 36.00           N  
ATOM   2474  CA  ASN 0 169     251.665 223.187 177.705  1.00 36.00           C  
ATOM   2475  C   ASN 0 169     253.143 223.438 177.950  1.00 36.00           C  
ATOM   2476  O   ASN 0 169     253.530 224.587 178.201  1.00 36.00           O  
ATOM   2477  CB  ASN 0 169     251.180 223.984 176.497  1.00 36.00           C  
ATOM   2478  CG  ASN 0 169     251.608 223.375 175.181  1.00 36.00           C  
ATOM   2479  OD1 ASN 0 169     252.660 222.749 175.082  1.00 36.00           O  
ATOM   2480  ND2 ASN 0 169     250.789 223.560 174.155  1.00 36.00           N  
ATOM   2481  H   ASN 0 169     250.961 224.519 179.220  1.00 36.00           H  
ATOM   2482  HA  ASN 0 169     251.498 222.126 177.513  1.00 36.00           H  
ATOM   2483 1HB  ASN 0 169     250.091 224.046 176.515  1.00 36.00           H  
ATOM   2484 2HB  ASN 0 169     251.567 225.001 176.553  1.00 36.00           H  
ATOM   2485 1HD2 ASN 0 169     251.018 223.181 173.257  1.00 36.00           H  
ATOM   2486 2HD2 ASN 0 169     249.943 224.078 174.278  1.00 36.00           H  
ATOM   2487  N   PRO 0 170     253.999 222.417 177.893  1.00 36.00           N  
ATOM   2488  CA  PRO 0 170     255.422 222.639 178.191  1.00 36.00           C  
ATOM   2489  C   PRO 0 170     256.129 223.539 177.194  1.00 36.00           C  
ATOM   2490  O   PRO 0 170     257.139 224.157 177.551  1.00 36.00           O  
ATOM   2491  CB  PRO 0 170     256.006 221.221 178.171  1.00 36.00           C  
ATOM   2492  CG  PRO 0 170     255.076 220.450 177.303  1.00 36.00           C  
ATOM   2493  CD  PRO 0 170     253.716 221.008 177.584  1.00 36.00           C  
ATOM   2494  HA  PRO 0 170     255.516 223.089 179.190  1.00 36.00           H  
ATOM   2495 1HB  PRO 0 170     257.034 221.243 177.779  1.00 36.00           H  
ATOM   2496 2HB  PRO 0 170     256.061 220.822 179.194  1.00 36.00           H  
ATOM   2497 1HG  PRO 0 170     255.361 220.563 176.246  1.00 36.00           H  
ATOM   2498 2HG  PRO 0 170     255.141 219.377 177.536  1.00 36.00           H  
ATOM   2499 1HD  PRO 0 170     253.085 220.905 176.689  1.00 36.00           H  
ATOM   2500 2HD  PRO 0 170     253.270 220.476 178.437  1.00 36.00           H  
ATOM   2501  N   SER 0 171     255.636 223.640 175.959  1.00 36.00           N  
ATOM   2502  CA  SER 0 171     256.295 224.413 174.915  1.00 36.00           C  
ATOM   2503  C   SER 0 171     255.827 225.861 174.864  1.00 36.00           C  
ATOM   2504  O   SER 0 171     255.960 226.511 173.820  1.00 36.00           O  
ATOM   2505  CB  SER 0 171     256.083 223.744 173.559  1.00 36.00           C  
ATOM   2506  OG  SER 0 171     255.024 224.368 172.858  1.00 36.00           O  
ATOM   2507  H   SER 0 171     254.773 223.160 175.745  1.00 36.00           H  
ATOM   2508  HA  SER 0 171     257.364 224.444 175.130  1.00 36.00           H  
ATOM   2509 1HB  SER 0 171     257.001 223.806 172.975  1.00 36.00           H  
ATOM   2510 2HB  SER 0 171     255.859 222.688 173.705  1.00 36.00           H  
ATOM   2511  HG  SER 0 171     254.948 223.900 172.023  1.00 36.00           H  
ATOM   2512  N   LEU 0 172     255.277 226.385 175.959  1.00 36.00           N  
ATOM   2513  CA  LEU 0 172     254.850 227.774 176.020  1.00 36.00           C  
ATOM   2514  C   LEU 0 172     255.778 228.653 176.841  1.00 36.00           C  
ATOM   2515  O   LEU 0 172     255.632 229.877 176.802  1.00 36.00           O  
ATOM   2516  CB  LEU 0 172     253.433 227.879 176.601  1.00 36.00           C  
ATOM   2517  CG  LEU 0 172     252.272 227.420 175.724  1.00 36.00           C  
ATOM   2518  CD1 LEU 0 172     250.954 227.697 176.413  1.00 36.00           C  
ATOM   2519  CD2 LEU 0 172     252.324 228.098 174.373  1.00 36.00           C  
ATOM   2520  H   LEU 0 172     255.154 225.796 176.770  1.00 36.00           H  
ATOM   2521  HA  LEU 0 172     254.841 228.177 175.008  1.00 36.00           H  
ATOM   2522 1HB  LEU 0 172     253.387 227.288 177.514  1.00 36.00           H  
ATOM   2523 2HB  LEU 0 172     253.239 228.920 176.857  1.00 36.00           H  
ATOM   2524  HG  LEU 0 172     252.330 226.341 175.579  1.00 36.00           H  
ATOM   2525 1HD1 LEU 0 172     250.134 227.364 175.776  1.00 36.00           H  
ATOM   2526 2HD1 LEU 0 172     250.918 227.158 177.360  1.00 36.00           H  
ATOM   2527 3HD1 LEU 0 172     250.858 228.766 176.598  1.00 36.00           H  
ATOM   2528 1HD2 LEU 0 172     251.488 227.756 173.762  1.00 36.00           H  
ATOM   2529 2HD2 LEU 0 172     252.260 229.178 174.505  1.00 36.00           H  
ATOM   2530 3HD2 LEU 0 172     253.262 227.848 173.876  1.00 36.00           H  
ATOM   2531  N   PHE 0 173     256.723 228.070 177.578  1.00 36.00           N  
ATOM   2532  CA  PHE 0 173     257.558 228.865 178.472  1.00 36.00           C  
ATOM   2533  C   PHE 0 173     258.539 229.729 177.691  1.00 36.00           C  
ATOM   2534  O   PHE 0 173     258.721 230.910 178.002  1.00 36.00           O  
ATOM   2535  CB  PHE 0 173     258.298 227.948 179.444  1.00 36.00           C  
ATOM   2536  CG  PHE 0 173     259.278 228.663 180.328  1.00 36.00           C  
ATOM   2537  CD1 PHE 0 173     258.842 229.416 181.399  1.00 36.00           C  
ATOM   2538  CD2 PHE 0 173     260.637 228.575 180.089  1.00 36.00           C  
ATOM   2539  CE1 PHE 0 173     259.739 230.072 182.208  1.00 36.00           C  
ATOM   2540  CE2 PHE 0 173     261.536 229.229 180.896  1.00 36.00           C  
ATOM   2541  CZ  PHE 0 173     261.087 229.978 181.957  1.00 36.00           C  
ATOM   2542  H   PHE 0 173     256.870 227.072 177.525  1.00 36.00           H  
ATOM   2543  HA  PHE 0 173     256.914 229.537 179.040  1.00 36.00           H  
ATOM   2544 1HB  PHE 0 173     257.578 227.436 180.081  1.00 36.00           H  
ATOM   2545 2HB  PHE 0 173     258.839 227.186 178.884  1.00 36.00           H  
ATOM   2546  HD1 PHE 0 173     257.773 229.486 181.600  1.00 36.00           H  
ATOM   2547  HD2 PHE 0 173     260.993 227.981 179.246  1.00 36.00           H  
ATOM   2548  HE1 PHE 0 173     259.381 230.666 183.048  1.00 36.00           H  
ATOM   2549  HE2 PHE 0 173     262.605 229.155 180.695  1.00 36.00           H  
ATOM   2550  HZ  PHE 0 173     261.799 230.497 182.597  1.00 36.00           H  
ATOM   2551  N   VAL 0 174     259.182 229.158 176.670  1.00 36.00           N  
ATOM   2552  CA  VAL 0 174     260.218 229.888 175.951  1.00 36.00           C  
ATOM   2553  C   VAL 0 174     259.652 231.057 175.158  1.00 36.00           C  
ATOM   2554  O   VAL 0 174     260.410 231.940 174.743  1.00 36.00           O  
ATOM   2555  CB  VAL 0 174     260.999 228.937 175.029  1.00 36.00           C  
ATOM   2556  CG1 VAL 0 174     260.274 228.757 173.712  1.00 36.00           C  
ATOM   2557  CG2 VAL 0 174     262.406 229.453 174.804  1.00 36.00           C  
ATOM   2558  H   VAL 0 174     258.957 228.215 176.386  1.00 36.00           H  
ATOM   2559  HA  VAL 0 174     260.909 230.315 176.679  1.00 36.00           H  
ATOM   2560  HB  VAL 0 174     261.048 227.953 175.495  1.00 36.00           H  
ATOM   2561 1HG1 VAL 0 174     260.842 228.080 173.073  1.00 36.00           H  
ATOM   2562 2HG1 VAL 0 174     259.285 228.337 173.895  1.00 36.00           H  
ATOM   2563 3HG1 VAL 0 174     260.173 229.723 173.217  1.00 36.00           H  
ATOM   2564 1HG2 VAL 0 174     262.945 228.768 174.150  1.00 36.00           H  
ATOM   2565 2HG2 VAL 0 174     262.362 230.439 174.340  1.00 36.00           H  
ATOM   2566 3HG2 VAL 0 174     262.925 229.525 175.760  1.00 36.00           H  
ATOM   2567  N   LYS 0 175     258.340 231.093 174.933  1.00 36.00           N  
ATOM   2568  CA  LYS 0 175     257.722 232.190 174.202  1.00 36.00           C  
ATOM   2569  C   LYS 0 175     257.202 233.289 175.112  1.00 36.00           C  
ATOM   2570  O   LYS 0 175     257.064 234.432 174.663  1.00 36.00           O  
ATOM   2571  CB  LYS 0 175     256.577 231.666 173.336  1.00 36.00           C  
ATOM   2572  CG  LYS 0 175     257.013 230.682 172.273  1.00 36.00           C  
ATOM   2573  CD  LYS 0 175     255.818 230.030 171.611  1.00 36.00           C  
ATOM   2574  CE  LYS 0 175     256.260 229.023 170.573  1.00 36.00           C  
ATOM   2575  NZ  LYS 0 175     257.253 228.068 171.134  1.00 36.00           N  
ATOM   2576  H   LYS 0 175     257.759 230.342 175.277  1.00 36.00           H  
ATOM   2577  HA  LYS 0 175     258.474 232.641 173.554  1.00 36.00           H  
ATOM   2578 1HB  LYS 0 175     255.837 231.176 173.969  1.00 36.00           H  
ATOM   2579 2HB  LYS 0 175     256.082 232.502 172.841  1.00 36.00           H  
ATOM   2580 1HG  LYS 0 175     257.601 231.201 171.515  1.00 36.00           H  
ATOM   2581 2HG  LYS 0 175     257.635 229.910 172.725  1.00 36.00           H  
ATOM   2582 1HD  LYS 0 175     255.213 229.526 172.366  1.00 36.00           H  
ATOM   2583 2HD  LYS 0 175     255.206 230.794 171.131  1.00 36.00           H  
ATOM   2584 1HE  LYS 0 175     255.395 228.468 170.213  1.00 36.00           H  
ATOM   2585 2HE  LYS 0 175     256.707 229.545 169.726  1.00 36.00           H  
ATOM   2586 1HZ  LYS 0 175     257.529 227.410 170.419  1.00 36.00           H  
ATOM   2587 2HZ  LYS 0 175     258.065 228.576 171.455  1.00 36.00           H  
ATOM   2588 3HZ  LYS 0 175     256.840 227.569 171.909  1.00 36.00           H  
ATOM   2589  N   ILE 0 176     256.898 232.972 176.373  1.00 36.00           N  
ATOM   2590  CA  ILE 0 176     256.558 233.996 177.355  1.00 36.00           C  
ATOM   2591  C   ILE 0 176     257.803 234.549 178.031  1.00 36.00           C  
ATOM   2592  O   ILE 0 176     257.721 235.564 178.737  1.00 36.00           O  
ATOM   2593  CB  ILE 0 176     255.559 233.422 178.382  1.00 36.00           C  
ATOM   2594  CG1 ILE 0 176     254.437 232.683 177.660  1.00 36.00           C  
ATOM   2595  CG2 ILE 0 176     254.943 234.517 179.230  1.00 36.00           C  
ATOM   2596  CD1 ILE 0 176     253.372 232.152 178.577  1.00 36.00           C  
ATOM   2597  H   ILE 0 176     256.903 232.002 176.655  1.00 36.00           H  
ATOM   2598  HA  ILE 0 176     256.091 234.832 176.835  1.00 36.00           H  
ATOM   2599  HB  ILE 0 176     256.075 232.725 179.041  1.00 36.00           H  
ATOM   2600 1HG1 ILE 0 176     253.966 233.351 176.940  1.00 36.00           H  
ATOM   2601 2HG1 ILE 0 176     254.854 231.844 177.101  1.00 36.00           H  
ATOM   2602 1HG2 ILE 0 176     254.244 234.077 179.941  1.00 36.00           H  
ATOM   2603 2HG2 ILE 0 176     255.728 235.043 179.771  1.00 36.00           H  
ATOM   2604 3HG2 ILE 0 176     254.412 235.219 178.587  1.00 36.00           H  
ATOM   2605 1HD1 ILE 0 176     252.609 231.639 177.990  1.00 36.00           H  
ATOM   2606 2HD1 ILE 0 176     253.817 231.452 179.285  1.00 36.00           H  
ATOM   2607 3HD1 ILE 0 176     252.916 232.978 179.120  1.00 36.00           H  
ATOM   2608  N   LEU 0 177     258.964 233.929 177.814  1.00 36.00           N  
ATOM   2609  CA  LEU 0 177     260.210 234.470 178.343  1.00 36.00           C  
ATOM   2610  C   LEU 0 177     260.582 235.784 177.672  1.00 36.00           C  
ATOM   2611  O   LEU 0 177     261.398 236.542 178.205  1.00 36.00           O  
ATOM   2612  CB  LEU 0 177     261.335 233.452 178.167  1.00 36.00           C  
ATOM   2613  CG  LEU 0 177     262.461 233.468 179.197  1.00 36.00           C  
ATOM   2614  CD1 LEU 0 177     261.921 233.133 180.569  1.00 36.00           C  
ATOM   2615  CD2 LEU 0 177     263.551 232.495 178.800  1.00 36.00           C  
ATOM   2616  H   LEU 0 177     258.988 233.074 177.277  1.00 36.00           H  
ATOM   2617  HA  LEU 0 177     260.077 234.669 179.405  1.00 36.00           H  
ATOM   2618 1HB  LEU 0 177     260.904 232.452 178.185  1.00 36.00           H  
ATOM   2619 2HB  LEU 0 177     261.796 233.609 177.192  1.00 36.00           H  
ATOM   2620  HG  LEU 0 177     262.885 234.471 179.257  1.00 36.00           H  
ATOM   2621 1HD1 LEU 0 177     262.735 233.148 181.294  1.00 36.00           H  
ATOM   2622 2HD1 LEU 0 177     261.169 233.869 180.853  1.00 36.00           H  
ATOM   2623 3HD1 LEU 0 177     261.470 232.141 180.550  1.00 36.00           H  
ATOM   2624 1HD2 LEU 0 177     264.348 232.518 179.544  1.00 36.00           H  
ATOM   2625 2HD2 LEU 0 177     263.137 231.488 178.742  1.00 36.00           H  
ATOM   2626 3HD2 LEU 0 177     263.954 232.777 177.827  1.00 36.00           H  
ATOM   2627  N   ILE 0 178     260.008 236.067 176.501  1.00 36.00           N  
ATOM   2628  CA  ILE 0 178     260.288 237.326 175.818  1.00 36.00           C  
ATOM   2629  C   ILE 0 178     259.742 238.500 176.618  1.00 36.00           C  
ATOM   2630  O   ILE 0 178     260.343 239.579 176.655  1.00 36.00           O  
ATOM   2631  CB  ILE 0 178     259.707 237.300 174.393  1.00 36.00           C  
ATOM   2632  CG1 ILE 0 178     260.190 236.061 173.643  1.00 36.00           C  
ATOM   2633  CG2 ILE 0 178     260.096 238.554 173.640  1.00 36.00           C  
ATOM   2634  CD1 ILE 0 178     261.680 236.023 173.437  1.00 36.00           C  
ATOM   2635  H   ILE 0 178     259.372 235.408 176.076  1.00 36.00           H  
ATOM   2636  HA  ILE 0 178     261.368 237.451 175.753  1.00 36.00           H  
ATOM   2637  HB  ILE 0 178     258.620 237.241 174.444  1.00 36.00           H  
ATOM   2638 1HG1 ILE 0 178     259.896 235.166 174.191  1.00 36.00           H  
ATOM   2639 2HG1 ILE 0 178     259.709 236.016 172.665  1.00 36.00           H  
ATOM   2640 1HG2 ILE 0 178     259.678 238.519 172.634  1.00 36.00           H  
ATOM   2641 2HG2 ILE 0 178     259.709 239.427 174.163  1.00 36.00           H  
ATOM   2642 3HG2 ILE 0 178     261.182 238.619 173.578  1.00 36.00           H  
ATOM   2643 1HD1 ILE 0 178     261.950 235.115 172.897  1.00 36.00           H  
ATOM   2644 2HD1 ILE 0 178     261.990 236.894 172.859  1.00 36.00           H  
ATOM   2645 3HD1 ILE 0 178     262.181 236.032 174.404  1.00 36.00           H  
ATOM   2646  N   VAL 0 179     258.593 238.311 177.267  1.00 36.00           N  
ATOM   2647  CA  VAL 0 179     257.976 239.397 178.022  1.00 36.00           C  
ATOM   2648  C   VAL 0 179     258.839 239.778 179.217  1.00 36.00           C  
ATOM   2649  O   VAL 0 179     258.889 240.946 179.618  1.00 36.00           O  
ATOM   2650  CB  VAL 0 179     256.552 238.999 178.449  1.00 36.00           C  
ATOM   2651  CG1 VAL 0 179     255.885 240.131 179.201  1.00 36.00           C  
ATOM   2652  CG2 VAL 0 179     255.732 238.613 177.237  1.00 36.00           C  
ATOM   2653  H   VAL 0 179     258.138 237.409 177.241  1.00 36.00           H  
ATOM   2654  HA  VAL 0 179     257.919 240.276 177.379  1.00 36.00           H  
ATOM   2655  HB  VAL 0 179     256.611 238.150 179.130  1.00 36.00           H  
ATOM   2656 1HG1 VAL 0 179     254.879 239.830 179.494  1.00 36.00           H  
ATOM   2657 2HG1 VAL 0 179     256.466 240.368 180.091  1.00 36.00           H  
ATOM   2658 3HG1 VAL 0 179     255.827 241.010 178.559  1.00 36.00           H  
ATOM   2659 1HG2 VAL 0 179     254.727 238.333 177.551  1.00 36.00           H  
ATOM   2660 2HG2 VAL 0 179     255.675 239.459 176.551  1.00 36.00           H  
ATOM   2661 3HG2 VAL 0 179     256.203 237.768 176.733  1.00 36.00           H  
ATOM   2662  N   GLU 0 180     259.538 238.805 179.802  1.00 36.00           N  
ATOM   2663  CA  GLU 0 180     260.365 239.098 180.966  1.00 36.00           C  
ATOM   2664  C   GLU 0 180     261.641 239.833 180.584  1.00 36.00           C  
ATOM   2665  O   GLU 0 180     262.222 240.534 181.419  1.00 36.00           O  
ATOM   2666  CB  GLU 0 180     260.702 237.809 181.708  1.00 36.00           C  
ATOM   2667  CG  GLU 0 180     259.558 237.252 182.520  1.00 36.00           C  
ATOM   2668  CD  GLU 0 180     259.946 236.002 183.267  1.00 36.00           C  
ATOM   2669  OE1 GLU 0 180     260.234 234.983 182.611  1.00 36.00           O  
ATOM   2670  OE2 GLU 0 180     259.972 236.040 184.513  1.00 36.00           O  
ATOM   2671  H   GLU 0 180     259.503 237.859 179.448  1.00 36.00           H  
ATOM   2672  HA  GLU 0 180     259.803 239.752 181.634  1.00 36.00           H  
ATOM   2673 1HB  GLU 0 180     261.011 237.047 180.992  1.00 36.00           H  
ATOM   2674 2HB  GLU 0 180     261.541 237.985 182.381  1.00 36.00           H  
ATOM   2675 1HG  GLU 0 180     259.230 238.008 183.232  1.00 36.00           H  
ATOM   2676 2HG  GLU 0 180     258.725 237.035 181.853  1.00 36.00           H  
ATOM   2677  N   ILE 0 181     262.102 239.678 179.343  1.00 36.00           N  
ATOM   2678  CA  ILE 0 181     263.279 240.416 178.893  1.00 36.00           C  
ATOM   2679  C   ILE 0 181     262.920 241.875 178.648  1.00 36.00           C  
ATOM   2680  O   ILE 0 181     263.715 242.784 178.910  1.00 36.00           O  
ATOM   2681  CB  ILE 0 181     263.876 239.754 177.640  1.00 36.00           C  
ATOM   2682  CG1 ILE 0 181     264.491 238.404 178.001  1.00 36.00           C  
ATOM   2683  CG2 ILE 0 181     264.922 240.643 177.006  1.00 36.00           C  
ATOM   2684  CD1 ILE 0 181     265.125 237.701 176.834  1.00 36.00           C  
ATOM   2685  H   ILE 0 181     261.641 239.048 178.701  1.00 36.00           H  
ATOM   2686  HA  ILE 0 181     264.024 240.397 179.687  1.00 36.00           H  
ATOM   2687  HB  ILE 0 181     263.085 239.571 176.913  1.00 36.00           H  
ATOM   2688 1HG1 ILE 0 181     265.249 238.544 178.771  1.00 36.00           H  
ATOM   2689 2HG1 ILE 0 181     263.721 237.753 178.415  1.00 36.00           H  
ATOM   2690 1HG2 ILE 0 181     265.329 240.152 176.122  1.00 36.00           H  
ATOM   2691 2HG2 ILE 0 181     264.468 241.590 176.717  1.00 36.00           H  
ATOM   2692 3HG2 ILE 0 181     265.724 240.828 177.720  1.00 36.00           H  
ATOM   2693 1HD1 ILE 0 181     265.541 236.749 177.164  1.00 36.00           H  
ATOM   2694 2HD1 ILE 0 181     264.373 237.521 176.065  1.00 36.00           H  
ATOM   2695 3HD1 ILE 0 181     265.921 238.321 176.425  1.00 36.00           H  
ATOM   2696  N   PHE 0 182     261.708 242.122 178.149  1.00 36.00           N  
ATOM   2697  CA  PHE 0 182     261.248 243.494 177.977  1.00 36.00           C  
ATOM   2698  C   PHE 0 182     261.028 244.184 179.313  1.00 36.00           C  
ATOM   2699  O   PHE 0 182     261.198 245.403 179.417  1.00 36.00           O  
ATOM   2700  CB  PHE 0 182     259.959 243.518 177.159  1.00 36.00           C  
ATOM   2701  CG  PHE 0 182     260.179 243.702 175.692  1.00 36.00           C  
ATOM   2702  CD1 PHE 0 182     260.280 244.969 175.150  1.00 36.00           C  
ATOM   2703  CD2 PHE 0 182     260.281 242.611 174.853  1.00 36.00           C  
ATOM   2704  CE1 PHE 0 182     260.483 245.143 173.803  1.00 36.00           C  
ATOM   2705  CE2 PHE 0 182     260.481 242.780 173.503  1.00 36.00           C  
ATOM   2706  CZ  PHE 0 182     260.583 244.048 172.977  1.00 36.00           C  
ATOM   2707  H   PHE 0 182     261.097 241.362 177.885  1.00 36.00           H  
ATOM   2708  HA  PHE 0 182     262.016 244.052 177.439  1.00 36.00           H  
ATOM   2709 1HB  PHE 0 182     259.417 242.585 177.307  1.00 36.00           H  
ATOM   2710 2HB  PHE 0 182     259.320 244.327 177.511  1.00 36.00           H  
ATOM   2711  HD1 PHE 0 182     260.197 245.836 175.805  1.00 36.00           H  
ATOM   2712  HD2 PHE 0 182     260.200 241.607 175.270  1.00 36.00           H  
ATOM   2713  HE1 PHE 0 182     260.565 246.148 173.390  1.00 36.00           H  
ATOM   2714  HE2 PHE 0 182     260.558 241.911 172.849  1.00 36.00           H  
ATOM   2715  HZ  PHE 0 182     260.741 244.183 171.908  1.00 36.00           H  
ATOM   2716  N   GLY 0 183     260.641 243.432 180.338  1.00 36.00           N  
ATOM   2717  CA  GLY 0 183     260.442 243.995 181.656  1.00 36.00           C  
ATOM   2718  C   GLY 0 183     261.747 244.233 182.383  1.00 36.00           C  
ATOM   2719  O   GLY 0 183     261.857 245.163 183.186  1.00 36.00           O  
ATOM   2720  H   GLY 0 183     260.482 242.445 180.195  1.00 36.00           H  
ATOM   2721 1HA  GLY 0 183     259.903 244.939 181.570  1.00 36.00           H  
ATOM   2722 2HA  GLY 0 183     259.821 243.324 182.248  1.00 36.00           H  
ATOM   2723  N   SER 0 184     262.746 243.395 182.112  1.00 36.00           N  
ATOM   2724  CA  SER 0 184     264.054 243.568 182.728  1.00 36.00           C  
ATOM   2725  C   SER 0 184     264.806 244.764 182.166  1.00 36.00           C  
ATOM   2726  O   SER 0 184     265.758 245.233 182.797  1.00 36.00           O  
ATOM   2727  CB  SER 0 184     264.889 242.304 182.550  1.00 36.00           C  
ATOM   2728  OG  SER 0 184     264.543 241.329 183.514  1.00 36.00           O  
ATOM   2729  H   SER 0 184     262.601 242.627 181.471  1.00 36.00           H  
ATOM   2730  HA  SER 0 184     263.913 243.749 183.794  1.00 36.00           H  
ATOM   2731 1HB  SER 0 184     264.732 241.902 181.549  1.00 36.00           H  
ATOM   2732 2HB  SER 0 184     265.946 242.551 182.641  1.00 36.00           H  
ATOM   2733  HG  SER 0 184     264.850 240.490 183.163  1.00 36.00           H  
ATOM   2734  N   ALA 0 185     264.415 245.259 180.991  1.00 36.00           N  
ATOM   2735  CA  ALA 0 185     265.070 246.433 180.430  1.00 36.00           C  
ATOM   2736  C   ALA 0 185     264.778 247.679 181.248  1.00 36.00           C  
ATOM   2737  O   ALA 0 185     265.555 248.637 181.219  1.00 36.00           O  
ATOM   2738  CB  ALA 0 185     264.632 246.636 178.982  1.00 36.00           C  
ATOM   2739  H   ALA 0 185     263.661 244.825 180.478  1.00 36.00           H  
ATOM   2740  HA  ALA 0 185     266.146 246.265 180.455  1.00 36.00           H  
ATOM   2741 1HB  ALA 0 185     265.127 247.516 178.572  1.00 36.00           H  
ATOM   2742 2HB  ALA 0 185     264.903 245.760 178.393  1.00 36.00           H  
ATOM   2743 3HB  ALA 0 185     263.553 246.777 178.945  1.00 36.00           H  
ATOM   2744  N   ILE 0 186     263.661 247.689 181.976  1.00 36.00           N  
ATOM   2745  CA  ILE 0 186     263.305 248.846 182.792  1.00 36.00           C  
ATOM   2746  C   ILE 0 186     264.342 249.069 183.886  1.00 36.00           C  
ATOM   2747  O   ILE 0 186     264.702 250.208 184.201  1.00 36.00           O  
ATOM   2748  CB  ILE 0 186     261.895 248.665 183.381  1.00 36.00           C  
ATOM   2749  CG1 ILE 0 186     260.883 248.400 182.269  1.00 36.00           C  
ATOM   2750  CG2 ILE 0 186     261.492 249.880 184.183  1.00 36.00           C  
ATOM   2751  CD1 ILE 0 186     259.503 248.078 182.775  1.00 36.00           C  
ATOM   2752  H   ILE 0 186     263.048 246.886 181.966  1.00 36.00           H  
ATOM   2753  HA  ILE 0 186     263.309 249.731 182.157  1.00 36.00           H  
ATOM   2754  HB  ILE 0 186     261.882 247.793 184.033  1.00 36.00           H  
ATOM   2755 1HG1 ILE 0 186     260.816 249.274 181.621  1.00 36.00           H  
ATOM   2756 2HG1 ILE 0 186     261.226 247.566 181.656  1.00 36.00           H  
ATOM   2757 1HG2 ILE 0 186     260.492 249.732 184.590  1.00 36.00           H  
ATOM   2758 2HG2 ILE 0 186     262.197 250.027 184.999  1.00 36.00           H  
ATOM   2759 3HG2 ILE 0 186     261.494 250.759 183.538  1.00 36.00           H  
ATOM   2760 1HD1 ILE 0 186     258.837 247.901 181.929  1.00 36.00           H  
ATOM   2761 2HD1 ILE 0 186     259.543 247.184 183.398  1.00 36.00           H  
ATOM   2762 3HD1 ILE 0 186     259.127 248.914 183.362  1.00 36.00           H  
ATOM   2763  N   GLY 0 187     264.835 247.984 184.485  1.00 36.00           N  
ATOM   2764  CA  GLY 0 187     265.817 248.120 185.547  1.00 36.00           C  
ATOM   2765  C   GLY 0 187     267.168 248.589 185.044  1.00 36.00           C  
ATOM   2766  O   GLY 0 187     267.873 249.327 185.733  1.00 36.00           O  
ATOM   2767  H   GLY 0 187     264.533 247.060 184.209  1.00 36.00           H  
ATOM   2768 1HA  GLY 0 187     265.453 248.829 186.290  1.00 36.00           H  
ATOM   2769 2HA  GLY 0 187     265.942 247.162 186.051  1.00 36.00           H  
ATOM   2770  N   LEU 0 188     267.550 248.164 183.840  1.00 36.00           N  
ATOM   2771  CA  LEU 0 188     268.835 248.578 183.286  1.00 36.00           C  
ATOM   2772  C   LEU 0 188     268.799 250.028 182.823  1.00 36.00           C  
ATOM   2773  O   LEU 0 188     269.844 250.678 182.721  1.00 36.00           O  
ATOM   2774  CB  LEU 0 188     269.230 247.658 182.135  1.00 36.00           C  
ATOM   2775  CG  LEU 0 188     270.083 246.454 182.519  1.00 36.00           C  
ATOM   2776  CD1 LEU 0 188     270.018 245.394 181.439  1.00 36.00           C  
ATOM   2777  CD2 LEU 0 188     271.514 246.890 182.751  1.00 36.00           C  
ATOM   2778  H   LEU 0 188     266.955 247.552 183.299  1.00 36.00           H  
ATOM   2779  HA  LEU 0 188     269.588 248.505 184.069  1.00 36.00           H  
ATOM   2780 1HB  LEU 0 188     268.323 247.286 181.661  1.00 36.00           H  
ATOM   2781 2HB  LEU 0 188     269.786 248.240 181.400  1.00 36.00           H  
ATOM   2782  HG  LEU 0 188     269.691 246.007 183.432  1.00 36.00           H  
ATOM   2783 1HD1 LEU 0 188     270.632 244.541 181.728  1.00 36.00           H  
ATOM   2784 2HD1 LEU 0 188     268.985 245.069 181.309  1.00 36.00           H  
ATOM   2785 3HD1 LEU 0 188     270.389 245.807 180.501  1.00 36.00           H  
ATOM   2786 1HD2 LEU 0 188     272.118 246.025 183.026  1.00 36.00           H  
ATOM   2787 2HD2 LEU 0 188     271.911 247.335 181.838  1.00 36.00           H  
ATOM   2788 3HD2 LEU 0 188     271.544 247.625 183.556  1.00 36.00           H  
ATOM   2789  N   PHE 0 189     267.608 250.548 182.521  1.00 36.00           N  
ATOM   2790  CA  PHE 0 189     267.488 251.963 182.189  1.00 36.00           C  
ATOM   2791  C   PHE 0 189     267.710 252.833 183.417  1.00 36.00           C  
ATOM   2792  O   PHE 0 189     268.303 253.912 183.325  1.00 36.00           O  
ATOM   2793  CB  PHE 0 189     266.118 252.248 181.574  1.00 36.00           C  
ATOM   2794  CG  PHE 0 189     265.968 251.746 180.170  1.00 36.00           C  
ATOM   2795  CD1 PHE 0 189     267.069 251.334 179.447  1.00 36.00           C  
ATOM   2796  CD2 PHE 0 189     264.725 251.691 179.572  1.00 36.00           C  
ATOM   2797  CE1 PHE 0 189     266.932 250.874 178.157  1.00 36.00           C  
ATOM   2798  CE2 PHE 0 189     264.584 251.232 178.282  1.00 36.00           C  
ATOM   2799  CZ  PHE 0 189     265.689 250.824 177.574  1.00 36.00           C  
ATOM   2800  H   PHE 0 189     266.779 249.970 182.518  1.00 36.00           H  
ATOM   2801  HA  PHE 0 189     268.259 252.214 181.459  1.00 36.00           H  
ATOM   2802 1HB  PHE 0 189     265.342 251.787 182.184  1.00 36.00           H  
ATOM   2803 2HB  PHE 0 189     265.937 253.322 181.571  1.00 36.00           H  
ATOM   2804  HD1 PHE 0 189     268.055 251.375 179.909  1.00 36.00           H  
ATOM   2805  HD2 PHE 0 189     263.848 252.015 180.133  1.00 36.00           H  
ATOM   2806  HE1 PHE 0 189     267.810 250.549 177.598  1.00 36.00           H  
ATOM   2807  HE2 PHE 0 189     263.597 251.192 177.821  1.00 36.00           H  
ATOM   2808  HZ  PHE 0 189     265.579 250.463 176.552  1.00 36.00           H  
ATOM   2809  N   GLY 0 190     267.229 252.384 184.576  1.00 36.00           N  
ATOM   2810  CA  GLY 0 190     267.461 253.131 185.800  1.00 36.00           C  
ATOM   2811  C   GLY 0 190     268.926 253.184 186.183  1.00 36.00           C  
ATOM   2812  O   GLY 0 190     269.370 254.123 186.844  1.00 36.00           O  
ATOM   2813  H   GLY 0 190     266.700 251.524 184.617  1.00 36.00           H  
ATOM   2814 1HA  GLY 0 190     267.089 254.149 185.681  1.00 36.00           H  
ATOM   2815 2HA  GLY 0 190     266.898 252.677 186.615  1.00 36.00           H  
ATOM   2816  N   VAL 0 191     269.694 252.172 185.780  1.00 36.00           N  
ATOM   2817  CA  VAL 0 191     271.123 252.158 186.074  1.00 36.00           C  
ATOM   2818  C   VAL 0 191     271.859 253.150 185.186  1.00 36.00           C  
ATOM   2819  O   VAL 0 191     272.820 253.797 185.617  1.00 36.00           O  
ATOM   2820  CB  VAL 0 191     271.684 250.732 185.917  1.00 36.00           C  
ATOM   2821  CG1 VAL 0 191     273.186 250.725 186.100  1.00 36.00           C  
ATOM   2822  CG2 VAL 0 191     271.025 249.795 186.906  1.00 36.00           C  
ATOM   2823  H   VAL 0 191     269.290 251.403 185.265  1.00 36.00           H  
ATOM   2824  HA  VAL 0 191     271.267 252.481 187.105  1.00 36.00           H  
ATOM   2825  HB  VAL 0 191     271.486 250.383 184.903  1.00 36.00           H  
ATOM   2826 1HG1 VAL 0 191     273.562 249.708 185.984  1.00 36.00           H  
ATOM   2827 2HG1 VAL 0 191     273.646 251.369 185.350  1.00 36.00           H  
ATOM   2828 3HG1 VAL 0 191     273.432 251.092 187.096  1.00 36.00           H  
ATOM   2829 1HG2 VAL 0 191     271.431 248.792 186.782  1.00 36.00           H  
ATOM   2830 2HG2 VAL 0 191     271.218 250.143 187.921  1.00 36.00           H  
ATOM   2831 3HG2 VAL 0 191     269.949 249.776 186.727  1.00 36.00           H  
ATOM   2832  N   ILE 0 192     271.420 253.291 183.934  1.00 36.00           N  
ATOM   2833  CA  ILE 0 192     272.094 254.196 183.005  1.00 36.00           C  
ATOM   2834  C   ILE 0 192     271.911 255.642 183.439  1.00 36.00           C  
ATOM   2835  O   ILE 0 192     272.841 256.452 183.356  1.00 36.00           O  
ATOM   2836  CB  ILE 0 192     271.583 253.971 181.571  1.00 36.00           C  
ATOM   2837  CG1 ILE 0 192     271.941 252.569 181.087  1.00 36.00           C  
ATOM   2838  CG2 ILE 0 192     272.162 255.006 180.633  1.00 36.00           C  
ATOM   2839  CD1 ILE 0 192     271.420 252.260 179.707  1.00 36.00           C  
ATOM   2840  H   ILE 0 192     270.614 252.771 183.616  1.00 36.00           H  
ATOM   2841  HA  ILE 0 192     273.162 253.986 183.031  1.00 36.00           H  
ATOM   2842  HB  ILE 0 192     270.496 254.049 181.555  1.00 36.00           H  
ATOM   2843 1HG1 ILE 0 192     273.024 252.452 181.081  1.00 36.00           H  
ATOM   2844 2HG1 ILE 0 192     271.537 251.831 181.780  1.00 36.00           H  
ATOM   2845 1HG2 ILE 0 192     271.790 254.831 179.623  1.00 36.00           H  
ATOM   2846 2HG2 ILE 0 192     271.864 256.001 180.961  1.00 36.00           H  
ATOM   2847 3HG2 ILE 0 192     273.249 254.933 180.636  1.00 36.00           H  
ATOM   2848 1HD1 ILE 0 192     271.710 251.247 179.426  1.00 36.00           H  
ATOM   2849 2HD1 ILE 0 192     270.332 252.340 179.702  1.00 36.00           H  
ATOM   2850 3HD1 ILE 0 192     271.839 252.968 178.993  1.00 36.00           H  
ATOM   2851  N   VAL 0 193     270.713 255.994 183.904  1.00 36.00           N  
ATOM   2852  CA  VAL 0 193     270.460 257.370 184.314  1.00 36.00           C  
ATOM   2853  C   VAL 0 193     271.233 257.703 185.582  1.00 36.00           C  
ATOM   2854  O   VAL 0 193     271.830 258.779 185.695  1.00 36.00           O  
ATOM   2855  CB  VAL 0 193     268.951 257.608 184.491  1.00 36.00           C  
ATOM   2856  CG1 VAL 0 193     268.681 259.064 184.813  1.00 36.00           C  
ATOM   2857  CG2 VAL 0 193     268.200 257.196 183.240  1.00 36.00           C  
ATOM   2858  H   VAL 0 193     269.969 255.314 183.977  1.00 36.00           H  
ATOM   2859  HA  VAL 0 193     270.829 258.037 183.533  1.00 36.00           H  
ATOM   2860  HB  VAL 0 193     268.596 257.016 185.335  1.00 36.00           H  
ATOM   2861 1HG1 VAL 0 193     267.608 259.217 184.937  1.00 36.00           H  
ATOM   2862 2HG1 VAL 0 193     269.193 259.334 185.736  1.00 36.00           H  
ATOM   2863 3HG1 VAL 0 193     269.044 259.690 183.999  1.00 36.00           H  
ATOM   2864 1HG2 VAL 0 193     267.133 257.370 183.383  1.00 36.00           H  
ATOM   2865 2HG2 VAL 0 193     268.554 257.784 182.393  1.00 36.00           H  
ATOM   2866 3HG2 VAL 0 193     268.372 256.137 183.045  1.00 36.00           H  
ATOM   2867  N   ALA 0 194     271.253 256.785 186.549  1.00 36.00           N  
ATOM   2868  CA  ALA 0 194     271.938 257.039 187.810  1.00 36.00           C  
ATOM   2869  C   ALA 0 194     273.449 257.133 187.654  1.00 36.00           C  
ATOM   2870  O   ALA 0 194     274.130 257.521 188.606  1.00 36.00           O  
ATOM   2871  CB  ALA 0 194     271.593 255.951 188.824  1.00 36.00           C  
ATOM   2872  H   ALA 0 194     270.788 255.899 186.411  1.00 36.00           H  
ATOM   2873  HA  ALA 0 194     271.597 258.002 188.192  1.00 36.00           H  
ATOM   2874 1HB  ALA 0 194     272.110 256.151 189.762  1.00 36.00           H  
ATOM   2875 2HB  ALA 0 194     270.516 255.943 188.997  1.00 36.00           H  
ATOM   2876 3HB  ALA 0 194     271.904 254.982 188.437  1.00 36.00           H  
ATOM   2877  N   ILE 0 195     273.993 256.774 186.491  1.00 36.00           N  
ATOM   2878  CA  ILE 0 195     275.423 256.951 186.261  1.00 36.00           C  
ATOM   2879  C   ILE 0 195     275.701 258.335 185.692  1.00 36.00           C  
ATOM   2880  O   ILE 0 195     276.729 258.953 185.993  1.00 36.00           O  
ATOM   2881  CB  ILE 0 195     275.961 255.842 185.340  1.00 36.00           C  
ATOM   2882  CG1 ILE 0 195     275.830 254.482 186.014  1.00 36.00           C  
ATOM   2883  CG2 ILE 0 195     277.411 256.089 184.989  1.00 36.00           C  
ATOM   2884  CD1 ILE 0 195     276.216 253.337 185.123  1.00 36.00           C  
ATOM   2885  H   ILE 0 195     273.422 256.377 185.758  1.00 36.00           H  
ATOM   2886  HA  ILE 0 195     275.937 256.888 187.219  1.00 36.00           H  
ATOM   2887  HB  ILE 0 195     275.377 255.818 184.420  1.00 36.00           H  
ATOM   2888 1HG1 ILE 0 195     276.458 254.455 186.903  1.00 36.00           H  
ATOM   2889 2HG1 ILE 0 195     274.799 254.334 186.338  1.00 36.00           H  
ATOM   2890 1HG2 ILE 0 195     277.768 255.292 184.338  1.00 36.00           H  
ATOM   2891 2HG2 ILE 0 195     277.503 257.045 184.475  1.00 36.00           H  
ATOM   2892 3HG2 ILE 0 195     278.008 256.108 185.901  1.00 36.00           H  
ATOM   2893 1HD1 ILE 0 195     276.099 252.399 185.665  1.00 36.00           H  
ATOM   2894 2HD1 ILE 0 195     275.574 253.329 184.241  1.00 36.00           H  
ATOM   2895 3HD1 ILE 0 195     277.254 253.450 184.815  1.00 36.00           H  
ATOM   2896  N   LEU 0 196     274.791 258.849 184.867  1.00 36.00           N  
ATOM   2897  CA  LEU 0 196     274.977 260.178 184.302  1.00 36.00           C  
ATOM   2898  C   LEU 0 196     274.699 261.274 185.321  1.00 36.00           C  
ATOM   2899  O   LEU 0 196     275.233 262.380 185.193  1.00 36.00           O  
ATOM   2900  CB  LEU 0 196     274.081 260.358 183.078  1.00 36.00           C  
ATOM   2901  CG  LEU 0 196     274.308 259.399 181.910  1.00 36.00           C  
ATOM   2902  CD1 LEU 0 196     273.499 259.843 180.713  1.00 36.00           C  
ATOM   2903  CD2 LEU 0 196     275.777 259.308 181.552  1.00 36.00           C  
ATOM   2904  H   LEU 0 196     273.963 258.323 184.625  1.00 36.00           H  
ATOM   2905  HA  LEU 0 196     276.017 260.281 183.994  1.00 36.00           H  
ATOM   2906 1HB  LEU 0 196     273.043 260.246 183.387  1.00 36.00           H  
ATOM   2907 2HB  LEU 0 196     274.216 261.369 182.693  1.00 36.00           H  
ATOM   2908  HG  LEU 0 196     273.954 258.404 182.182  1.00 36.00           H  
ATOM   2909 1HD1 LEU 0 196     273.666 259.154 179.884  1.00 36.00           H  
ATOM   2910 2HD1 LEU 0 196     272.440 259.848 180.971  1.00 36.00           H  
ATOM   2911 3HD1 LEU 0 196     273.806 260.846 180.418  1.00 36.00           H  
ATOM   2912 1HD2 LEU 0 196     275.906 258.618 180.718  1.00 36.00           H  
ATOM   2913 2HD2 LEU 0 196     276.143 260.294 181.266  1.00 36.00           H  
ATOM   2914 3HD2 LEU 0 196     276.339 258.947 182.412  1.00 36.00           H  
ATOM   2915  N   GLN 0 197     273.872 260.994 186.331  1.00 36.00           N  
ATOM   2916  CA  GLN 0 197     273.609 261.991 187.361  1.00 36.00           C  
ATOM   2917  C   GLN 0 197     274.831 262.209 188.243  1.00 36.00           C  
ATOM   2918  O   GLN 0 197     275.175 263.350 188.567  1.00 36.00           O  
ATOM   2919  CB  GLN 0 197     272.409 261.571 188.206  1.00 36.00           C  
ATOM   2920  CG  GLN 0 197     271.140 261.382 187.408  1.00 36.00           C  
ATOM   2921  CD  GLN 0 197     269.895 261.531 188.249  1.00 36.00           C  
ATOM   2922  OE1 GLN 0 197     269.773 262.469 189.029  1.00 36.00           O  
ATOM   2923  NE2 GLN 0 197     268.959 260.607 188.089  1.00 36.00           N  
ATOM   2924  H   GLN 0 197     273.421 260.092 186.392  1.00 36.00           H  
ATOM   2925  HA  GLN 0 197     273.381 262.940 186.875  1.00 36.00           H  
ATOM   2926 1HB  GLN 0 197     272.633 260.635 188.717  1.00 36.00           H  
ATOM   2927 2HB  GLN 0 197     272.221 262.324 188.972  1.00 36.00           H  
ATOM   2928 1HG  GLN 0 197     271.106 262.130 186.617  1.00 36.00           H  
ATOM   2929 2HG  GLN 0 197     271.140 260.381 186.977  1.00 36.00           H  
ATOM   2930 1HE2 GLN 0 197     268.112 260.655 188.621  1.00 36.00           H  
ATOM   2931 2HE2 GLN 0 197     269.098 259.861 187.438  1.00 36.00           H  
ATOM   2932  N   THR 0 198     275.511 261.130 188.622  1.00 36.00           N  
ATOM   2933  CA  THR 0 198     276.689 261.187 189.480  1.00 36.00           C  
ATOM   2934  C   THR 0 198     277.976 261.011 188.684  1.00 36.00           C  
ATOM   2935  O   THR 0 198     278.931 260.391 189.151  1.00 36.00           O  
ATOM   2936  CB  THR 0 198     276.615 260.132 190.578  1.00 36.00           C  
ATOM   2937  OG1 THR 0 198     276.463 258.838 189.986  1.00 36.00           O  
ATOM   2938  CG2 THR 0 198     275.448 260.398 191.496  1.00 36.00           C  
ATOM   2939  H   THR 0 198     275.185 260.233 188.292  1.00 36.00           H  
ATOM   2940  HA  THR 0 198     276.728 262.171 189.949  1.00 36.00           H  
ATOM   2941  HB  THR 0 198     277.536 260.148 191.159  1.00 36.00           H  
ATOM   2942  HG1 THR 0 198     277.215 258.657 189.417  1.00 36.00           H  
ATOM   2943 1HG2 THR 0 198     275.414 259.634 192.272  1.00 36.00           H  
ATOM   2944 2HG2 THR 0 198     275.563 261.379 191.956  1.00 36.00           H  
ATOM   2945 3HG2 THR 0 198     274.521 260.374 190.923  1.00 36.00           H  
ATOM   2946  N   SER 0 199     278.019 261.547 187.469  1.00 36.00           N  
ATOM   2947  CA  SER 0 199     279.223 261.480 186.654  1.00 36.00           C  
ATOM   2948  C   SER 0 199     280.160 262.655 186.886  1.00 36.00           C  
ATOM   2949  O   SER 0 199     281.301 262.619 186.416  1.00 36.00           O  
ATOM   2950  CB  SER 0 199     278.858 261.407 185.169  1.00 36.00           C  
ATOM   2951  OG  SER 0 199     278.300 262.626 184.713  1.00 36.00           O  
ATOM   2952  H   SER 0 199     277.201 262.011 187.100  1.00 36.00           H  
ATOM   2953  HA  SER 0 199     279.773 260.578 186.923  1.00 36.00           H  
ATOM   2954 1HB  SER 0 199     279.749 261.176 184.586  1.00 36.00           H  
ATOM   2955 2HB  SER 0 199     278.144 260.600 185.009  1.00 36.00           H  
ATOM   2956  HG  SER 0 199     277.819 262.413 183.909  1.00 36.00           H  
ATOM   2957  N   ARG 0 200     279.714 263.687 187.607  1.00 36.00           N  
ATOM   2958  CA  ARG 0 200     280.558 264.840 187.892  1.00 36.00           C  
ATOM   2959  C   ARG 0 200     280.499 265.243 189.363  1.00 36.00           C  
ATOM   2960  O   ARG 0 200     280.809 266.392 189.694  1.00 36.00           O  
ATOM   2961  CB  ARG 0 200     280.162 266.025 187.010  1.00 36.00           C  
ATOM   2962  CG  ARG 0 200     280.469 265.830 185.531  1.00 36.00           C  
ATOM   2963  CD  ARG 0 200     280.052 267.043 184.720  1.00 36.00           C  
ATOM   2964  NE  ARG 0 200     278.601 267.158 184.626  1.00 36.00           N  
ATOM   2965  CZ  ARG 0 200     277.910 266.990 183.504  1.00 36.00           C  
ATOM   2966  NH1 ARG 0 200     278.538 266.709 182.373  1.00 36.00           N  
ATOM   2967  NH2 ARG 0 200     276.592 267.111 183.510  1.00 36.00           N  
ATOM   2968  H   ARG 0 200     278.769 263.669 187.963  1.00 36.00           H  
ATOM   2969  HA  ARG 0 200     281.592 264.574 187.673  1.00 36.00           H  
ATOM   2970 1HB  ARG 0 200     279.093 266.212 187.110  1.00 36.00           H  
ATOM   2971 2HB  ARG 0 200     280.684 266.921 187.347  1.00 36.00           H  
ATOM   2972 1HG  ARG 0 200     281.540 265.675 185.399  1.00 36.00           H  
ATOM   2973 2HG  ARG 0 200     279.927 264.960 185.158  1.00 36.00           H  
ATOM   2974 1HD  ARG 0 200     280.436 267.946 185.194  1.00 36.00           H  
ATOM   2975 2HD  ARG 0 200     280.454 266.963 183.712  1.00 36.00           H  
ATOM   2976  HE  ARG 0 200     278.091 267.380 185.471  1.00 36.00           H  
ATOM   2977 1HH1 ARG 0 200     279.544 266.622 182.363  1.00 36.00           H  
ATOM   2978 2HH1 ARG 0 200     278.011 266.582 181.522  1.00 36.00           H  
ATOM   2979 1HH2 ARG 0 200     276.108 267.332 184.370  1.00 36.00           H  
ATOM   2980 2HH2 ARG 0 200     276.069 266.983 182.657  1.00 36.00           H  
ATOM   2981  N   VAL 0 201     280.103 264.329 190.248  1.00 36.00           N  
ATOM   2982  CA  VAL 0 201     280.067 264.614 191.675  1.00 36.00           C  
ATOM   2983  C   VAL 0 201     281.487 264.697 192.217  1.00 36.00           C  
ATOM   2984  O   VAL 0 201     282.354 263.885 191.869  1.00 36.00           O  
ATOM   2985  CB  VAL 0 201     279.250 263.535 192.406  1.00 36.00           C  
ATOM   2986  CG1 VAL 0 201     279.494 263.587 193.900  1.00 36.00           C  
ATOM   2987  CG2 VAL 0 201     277.778 263.696 192.104  1.00 36.00           C  
ATOM   2988  H   VAL 0 201     279.820 263.416 189.921  1.00 36.00           H  
ATOM   2989  HA  VAL 0 201     279.585 265.582 191.822  1.00 36.00           H  
ATOM   2990  HB  VAL 0 201     279.581 262.552 192.070  1.00 36.00           H  
ATOM   2991 1HG1 VAL 0 201     278.904 262.813 194.392  1.00 36.00           H  
ATOM   2992 2HG1 VAL 0 201     280.551 263.420 194.101  1.00 36.00           H  
ATOM   2993 3HG1 VAL 0 201     279.200 264.565 194.282  1.00 36.00           H  
ATOM   2994 1HG2 VAL 0 201     277.212 262.926 192.627  1.00 36.00           H  
ATOM   2995 2HG2 VAL 0 201     277.444 264.680 192.435  1.00 36.00           H  
ATOM   2996 3HG2 VAL 0 201     277.614 263.600 191.030  1.00 36.00           H  
ATOM   2997  N   LYS 0 202     281.733 265.685 193.075  1.00 36.00           N  
ATOM   2998  CA  LYS 0 202     283.053 265.854 193.675  1.00 36.00           C  
ATOM   2999  C   LYS 0 202     282.879 266.533 195.027  1.00 36.00           C  
ATOM   3000  O   LYS 0 202     282.686 267.750 195.084  1.00 36.00           O  
ATOM   3001  CB  LYS 0 202     283.958 266.666 192.762  1.00 36.00           C  
ATOM   3002  CG  LYS 0 202     285.361 266.860 193.296  1.00 36.00           C  
ATOM   3003  CD  LYS 0 202     286.136 267.840 192.438  1.00 36.00           C  
ATOM   3004  CE  LYS 0 202     287.478 268.177 193.063  1.00 36.00           C  
ATOM   3005  NZ  LYS 0 202     288.239 269.161 192.244  1.00 36.00           N  
ATOM   3006  H   LYS 0 202     280.996 266.332 193.317  1.00 36.00           H  
ATOM   3007  HA  LYS 0 202     283.498 264.869 193.816  1.00 36.00           H  
ATOM   3008 1HB  LYS 0 202     284.032 266.175 191.791  1.00 36.00           H  
ATOM   3009 2HB  LYS 0 202     283.521 267.651 192.597  1.00 36.00           H  
ATOM   3010 1HG  LYS 0 202     285.313 267.239 194.317  1.00 36.00           H  
ATOM   3011 2HG  LYS 0 202     285.882 265.903 193.306  1.00 36.00           H  
ATOM   3012 1HD  LYS 0 202     286.302 267.408 191.450  1.00 36.00           H  
ATOM   3013 2HD  LYS 0 202     285.559 268.758 192.321  1.00 36.00           H  
ATOM   3014 1HE  LYS 0 202     287.322 268.593 194.057  1.00 36.00           H  
ATOM   3015 2HE  LYS 0 202     288.072 267.269 193.162  1.00 36.00           H  
ATOM   3016 1HZ  LYS 0 202     289.124 269.359 192.690  1.00 36.00           H  
ATOM   3017 2HZ  LYS 0 202     288.406 268.778 191.324  1.00 36.00           H  
ATOM   3018 3HZ  LYS 0 202     287.706 270.015 192.161  1.00 36.00           H  
ATOM   3019  N   MET 0 203     282.948 265.753 196.099  1.00 36.00           N  
ATOM   3020  CA  MET 0 203     282.844 266.258 197.459  1.00 36.00           C  
ATOM   3021  C   MET 0 203     284.229 266.514 198.041  1.00 36.00           C  
ATOM   3022  O   MET 0 203     285.240 266.013 197.546  1.00 36.00           O  
ATOM   3023  CB  MET 0 203     282.088 265.271 198.348  1.00 36.00           C  
ATOM   3024  CG  MET 0 203     280.673 265.678 198.678  1.00 36.00           C  
ATOM   3025  SD  MET 0 203     279.940 264.600 199.918  1.00 36.00           S  
ATOM   3026  CE  MET 0 203     278.267 265.222 199.952  1.00 36.00           C  
ATOM   3027  H   MET 0 203     283.080 264.763 195.950  1.00 36.00           H  
ATOM   3028  HA  MET 0 203     282.292 267.198 197.437  1.00 36.00           H  
ATOM   3029 1HB  MET 0 203     282.049 264.299 197.859  1.00 36.00           H  
ATOM   3030 2HB  MET 0 203     282.625 265.143 199.288  1.00 36.00           H  
ATOM   3031 1HG  MET 0 203     280.667 266.702 199.051  1.00 36.00           H  
ATOM   3032 2HG  MET 0 203     280.064 265.642 197.774  1.00 36.00           H  
ATOM   3033 1HE  MET 0 203     277.683 264.654 200.676  1.00 36.00           H  
ATOM   3034 2HE  MET 0 203     278.276 266.275 200.236  1.00 36.00           H  
ATOM   3035 3HE  MET 0 203     277.820 265.118 198.962  1.00 36.00           H  
ATOM   3036  N   GLY 0 204     284.261 267.300 199.110  1.00 36.00           N  
ATOM   3037  CA  GLY 0 204     285.504 267.581 199.801  1.00 36.00           C  
ATOM   3038  C   GLY 0 204     285.878 269.047 199.801  1.00 36.00           C  
ATOM   3039  O   GLY 0 204     285.277 269.842 199.083  1.00 36.00           O  
ATOM   3040  OXT GLY 0 204     286.767 269.440 200.505  1.00 36.00           O  
ATOM   3041  H   GLY 0 204     283.405 267.712 199.451  1.00 36.00           H  
ATOM   3042 1HA  GLY 0 204     285.430 267.244 200.835  1.00 36.00           H  
ATOM   3043 2HA  GLY 0 204     286.314 267.019 199.336  1.00 36.00           H  
TER                                                                             
ATOM   3045  N   SER 1   6     283.446 269.366 218.353  1.00 36.00           N  
ATOM   3046  CA  SER 1   6     283.469 269.847 216.977  1.00 36.00           C  
ATOM   3047  C   SER 1   6     282.056 269.987 216.419  1.00 36.00           C  
ATOM   3048  O   SER 1   6     281.562 271.098 216.228  1.00 36.00           O  
ATOM   3049  CB  SER 1   6     284.290 268.908 216.093  1.00 36.00           C  
ATOM   3050  OG  SER 1   6     283.523 267.783 215.698  1.00 36.00           O  
ATOM   3051 1H   SER 1   6     284.383 269.283 218.694  1.00 36.00           H  
ATOM   3052 2H   SER 1   6     282.940 270.012 218.925  1.00 36.00           H  
ATOM   3053 3H   SER 1   6     283.000 268.471 218.387  1.00 36.00           H  
ATOM   3054  HA  SER 1   6     283.935 270.833 216.963  1.00 36.00           H  
ATOM   3055 1HB  SER 1   6     284.633 269.446 215.210  1.00 36.00           H  
ATOM   3056 2HB  SER 1   6     285.174 268.576 216.638  1.00 36.00           H  
ATOM   3057  HG  SER 1   6     284.102 267.247 215.152  1.00 36.00           H  
ATOM   3058  N   GLY 1   7     281.407 268.854 216.164  1.00 36.00           N  
ATOM   3059  CA  GLY 1   7     280.076 268.847 215.607  1.00 36.00           C  
ATOM   3060  C   GLY 1   7     279.039 269.383 216.570  1.00 36.00           C  
ATOM   3061  O   GLY 1   7     279.351 269.797 217.690  1.00 36.00           O  
ATOM   3062  H   GLY 1   7     281.860 267.974 216.367  1.00 36.00           H  
ATOM   3063 1HA  GLY 1   7     280.059 269.447 214.698  1.00 36.00           H  
ATOM   3064 2HA  GLY 1   7     279.805 267.830 215.326  1.00 36.00           H  
ATOM   3065  N   PRO 1   8     277.778 269.390 216.149  1.00 36.00           N  
ATOM   3066  CA  PRO 1   8     276.706 269.848 217.040  1.00 36.00           C  
ATOM   3067  C   PRO 1   8     276.419 268.841 218.140  1.00 36.00           C  
ATOM   3068  O   PRO 1   8     276.985 267.745 218.143  1.00 36.00           O  
ATOM   3069  CB  PRO 1   8     275.505 270.007 216.098  1.00 36.00           C  
ATOM   3070  CG  PRO 1   8     276.075 269.962 214.712  1.00 36.00           C  
ATOM   3071  CD  PRO 1   8     277.276 269.088 214.802  1.00 36.00           C  
ATOM   3072  HA  PRO 1   8     276.990 270.816 217.479  1.00 36.00           H  
ATOM   3073 1HB  PRO 1   8     274.779 269.200 216.275  1.00 36.00           H  
ATOM   3074 2HB  PRO 1   8     274.988 270.956 216.305  1.00 36.00           H  
ATOM   3075 1HG  PRO 1   8     275.329 269.567 214.007  1.00 36.00           H  
ATOM   3076 2HG  PRO 1   8     276.328 270.977 214.372  1.00 36.00           H  
ATOM   3077 1HD  PRO 1   8     276.973 268.035 214.700  1.00 36.00           H  
ATOM   3078 2HD  PRO 1   8     277.992 269.364 214.014  1.00 36.00           H  
ATOM   3079  N   GLU 1   9     275.541 269.195 219.078  1.00 36.00           N  
ATOM   3080  CA  GLU 1   9     275.228 268.277 220.165  1.00 36.00           C  
ATOM   3081  C   GLU 1   9     274.270 267.180 219.727  1.00 36.00           C  
ATOM   3082  O   GLU 1   9     274.320 266.070 220.266  1.00 36.00           O  
ATOM   3083  CB  GLU 1   9     274.638 269.040 221.350  1.00 36.00           C  
ATOM   3084  CG  GLU 1   9     275.614 269.990 222.024  1.00 36.00           C  
ATOM   3085  CD  GLU 1   9     275.135 270.447 223.388  1.00 36.00           C  
ATOM   3086  OE1 GLU 1   9     275.943 271.032 224.139  1.00 36.00           O  
ATOM   3087  OE2 GLU 1   9     273.951 270.218 223.711  1.00 36.00           O  
ATOM   3088  H   GLU 1   9     275.085 270.096 219.048  1.00 36.00           H  
ATOM   3089  HA  GLU 1   9     276.151 267.792 220.486  1.00 36.00           H  
ATOM   3090 1HB  GLU 1   9     273.778 269.620 221.017  1.00 36.00           H  
ATOM   3091 2HB  GLU 1   9     274.285 268.331 222.100  1.00 36.00           H  
ATOM   3092 1HG  GLU 1   9     276.575 269.488 222.136  1.00 36.00           H  
ATOM   3093 2HG  GLU 1   9     275.761 270.858 221.383  1.00 36.00           H  
ATOM   3094  N   TYR 1  10     273.402 267.463 218.759  1.00 36.00           N  
ATOM   3095  CA  TYR 1  10     272.421 266.504 218.275  1.00 36.00           C  
ATOM   3096  C   TYR 1  10     272.985 265.576 217.211  1.00 36.00           C  
ATOM   3097  O   TYR 1  10     272.217 264.863 216.558  1.00 36.00           O  
ATOM   3098  CB  TYR 1  10     271.200 267.237 217.719  1.00 36.00           C  
ATOM   3099  CG  TYR 1  10     271.531 268.197 216.600  1.00 36.00           C  
ATOM   3100  CD1 TYR 1  10     271.621 267.761 215.287  1.00 36.00           C  
ATOM   3101  CD2 TYR 1  10     271.756 269.538 216.858  1.00 36.00           C  
ATOM   3102  CE1 TYR 1  10     271.926 268.631 214.268  1.00 36.00           C  
ATOM   3103  CE2 TYR 1  10     272.059 270.416 215.843  1.00 36.00           C  
ATOM   3104  CZ  TYR 1  10     272.144 269.957 214.551  1.00 36.00           C  
ATOM   3105  OH  TYR 1  10     272.447 270.833 213.535  1.00 36.00           O  
ATOM   3106  H   TYR 1  10     273.433 268.385 218.349  1.00 36.00           H  
ATOM   3107  HA  TYR 1  10     272.106 265.879 219.112  1.00 36.00           H  
ATOM   3108 1HB  TYR 1  10     270.478 266.510 217.345  1.00 36.00           H  
ATOM   3109 2HB  TYR 1  10     270.717 267.797 218.519  1.00 36.00           H  
ATOM   3110  HD1 TYR 1  10     271.449 266.711 215.049  1.00 36.00           H  
ATOM   3111  HD2 TYR 1  10     271.696 269.914 217.880  1.00 36.00           H  
ATOM   3112  HE1 TYR 1  10     271.992 268.267 213.243  1.00 36.00           H  
ATOM   3113  HE2 TYR 1  10     272.231 271.469 216.067  1.00 36.00           H  
ATOM   3114  HH  TYR 1  10     272.567 271.713 213.899  1.00 36.00           H  
ATOM   3115  N   ALA 1  11     274.305 265.572 217.019  1.00 36.00           N  
ATOM   3116  CA  ALA 1  11     274.887 264.815 215.917  1.00 36.00           C  
ATOM   3117  C   ALA 1  11     274.689 263.318 216.087  1.00 36.00           C  
ATOM   3118  O   ALA 1  11     274.493 262.607 215.098  1.00 36.00           O  
ATOM   3119  CB  ALA 1  11     276.373 265.137 215.790  1.00 36.00           C  
ATOM   3120  H   ALA 1  11     274.914 266.092 217.634  1.00 36.00           H  
ATOM   3121  HA  ALA 1  11     274.379 265.109 214.999  1.00 36.00           H  
ATOM   3122 1HB  ALA 1  11     276.800 264.567 214.965  1.00 36.00           H  
ATOM   3123 2HB  ALA 1  11     276.500 266.202 215.599  1.00 36.00           H  
ATOM   3124 3HB  ALA 1  11     276.883 264.871 216.715  1.00 36.00           H  
ATOM   3125  N   SER 1  12     274.716 262.825 217.320  1.00 36.00           N  
ATOM   3126  CA  SER 1  12     274.669 261.392 217.568  1.00 36.00           C  
ATOM   3127  C   SER 1  12     273.274 260.800 217.446  1.00 36.00           C  
ATOM   3128  O   SER 1  12     273.122 259.589 217.620  1.00 36.00           O  
ATOM   3129  CB  SER 1  12     275.226 261.083 218.956  1.00 36.00           C  
ATOM   3130  OG  SER 1  12     274.655 259.895 219.471  1.00 36.00           O  
ATOM   3131  H   SER 1  12     274.771 263.458 218.106  1.00 36.00           H  
ATOM   3132  HA  SER 1  12     275.286 260.891 216.820  1.00 36.00           H  
ATOM   3133 1HB  SER 1  12     276.309 260.977 218.898  1.00 36.00           H  
ATOM   3134 2HB  SER 1  12     275.014 261.915 219.626  1.00 36.00           H  
ATOM   3135  HG  SER 1  12     275.369 259.427 219.911  1.00 36.00           H  
ATOM   3136  N   PHE 1  13     272.253 261.610 217.166  1.00 36.00           N  
ATOM   3137  CA  PHE 1  13     270.902 261.068 217.080  1.00 36.00           C  
ATOM   3138  C   PHE 1  13     270.740 260.176 215.860  1.00 36.00           C  
ATOM   3139  O   PHE 1  13     269.974 259.207 215.888  1.00 36.00           O  
ATOM   3140  CB  PHE 1  13     269.876 262.196 217.049  1.00 36.00           C  
ATOM   3141  CG  PHE 1  13     268.479 261.727 216.779  1.00 36.00           C  
ATOM   3142  CD1 PHE 1  13     267.746 261.097 217.764  1.00 36.00           C  
ATOM   3143  CD2 PHE 1  13     267.900 261.912 215.540  1.00 36.00           C  
ATOM   3144  CE1 PHE 1  13     266.464 260.664 217.520  1.00 36.00           C  
ATOM   3145  CE2 PHE 1  13     266.618 261.479 215.289  1.00 36.00           C  
ATOM   3146  CZ  PHE 1  13     265.899 260.855 216.282  1.00 36.00           C  
ATOM   3147  H   PHE 1  13     272.398 262.597 217.013  1.00 36.00           H  
ATOM   3148  HA  PHE 1  13     270.719 260.454 217.963  1.00 36.00           H  
ATOM   3149 1HB  PHE 1  13     269.883 262.720 218.004  1.00 36.00           H  
ATOM   3150 2HB  PHE 1  13     270.150 262.916 216.279  1.00 36.00           H  
ATOM   3151  HD1 PHE 1  13     268.195 260.944 218.746  1.00 36.00           H  
ATOM   3152  HD2 PHE 1  13     268.472 262.406 214.754  1.00 36.00           H  
ATOM   3153  HE1 PHE 1  13     265.897 260.170 218.309  1.00 36.00           H  
ATOM   3154  HE2 PHE 1  13     266.172 261.628 214.306  1.00 36.00           H  
ATOM   3155  HZ  PHE 1  13     264.884 260.512 216.087  1.00 36.00           H  
ATOM   3156  N   PHE 1  14     271.448 260.487 214.777  1.00 36.00           N  
ATOM   3157  CA  PHE 1  14     271.256 259.758 213.532  1.00 36.00           C  
ATOM   3158  C   PHE 1  14     272.011 258.438 213.533  1.00 36.00           C  
ATOM   3159  O   PHE 1  14     271.586 257.480 212.881  1.00 36.00           O  
ATOM   3160  CB  PHE 1  14     271.682 260.633 212.358  1.00 36.00           C  
ATOM   3161  CG  PHE 1  14     271.163 262.033 212.443  1.00 36.00           C  
ATOM   3162  CD1 PHE 1  14     269.826 262.301 212.226  1.00 36.00           C  
ATOM   3163  CD2 PHE 1  14     272.004 263.080 212.760  1.00 36.00           C  
ATOM   3164  CE1 PHE 1  14     269.343 263.582 212.314  1.00 36.00           C  
ATOM   3165  CE2 PHE 1  14     271.521 264.365 212.850  1.00 36.00           C  
ATOM   3166  CZ  PHE 1  14     270.190 264.615 212.628  1.00 36.00           C  
ATOM   3167  H   PHE 1  14     272.127 261.234 214.810  1.00 36.00           H  
ATOM   3168  HA  PHE 1  14     270.197 259.517 213.432  1.00 36.00           H  
ATOM   3169 1HB  PHE 1  14     272.770 260.671 212.309  1.00 36.00           H  
ATOM   3170 2HB  PHE 1  14     271.328 260.190 211.428  1.00 36.00           H  
ATOM   3171  HD1 PHE 1  14     269.151 261.480 211.983  1.00 36.00           H  
ATOM   3172  HD2 PHE 1  14     273.062 262.882 212.937  1.00 36.00           H  
ATOM   3173  HE1 PHE 1  14     268.287 263.779 212.135  1.00 36.00           H  
ATOM   3174  HE2 PHE 1  14     272.195 265.185 213.097  1.00 36.00           H  
ATOM   3175  HZ  PHE 1  14     269.808 265.632 212.700  1.00 36.00           H  
ATOM   3176  N   ALA 1  15     273.131 258.365 214.251  1.00 36.00           N  
ATOM   3177  CA  ALA 1  15     273.828 257.093 214.383  1.00 36.00           C  
ATOM   3178  C   ALA 1  15     273.056 256.136 215.278  1.00 36.00           C  
ATOM   3179  O   ALA 1  15     272.961 254.940 214.982  1.00 36.00           O  
ATOM   3180  CB  ALA 1  15     275.237 257.320 214.922  1.00 36.00           C  
ATOM   3181  H   ALA 1  15     273.508 259.182 214.708  1.00 36.00           H  
ATOM   3182  HA  ALA 1  15     273.895 256.639 213.394  1.00 36.00           H  
ATOM   3183 1HB  ALA 1  15     275.749 256.362 215.016  1.00 36.00           H  
ATOM   3184 2HB  ALA 1  15     275.790 257.961 214.235  1.00 36.00           H  
ATOM   3185 3HB  ALA 1  15     275.180 257.798 215.898  1.00 36.00           H  
ATOM   3186  N   VAL 1  16     272.493 256.643 216.376  1.00 36.00           N  
ATOM   3187  CA  VAL 1  16     271.728 255.793 217.282  1.00 36.00           C  
ATOM   3188  C   VAL 1  16     270.413 255.376 216.641  1.00 36.00           C  
ATOM   3189  O   VAL 1  16     269.941 254.251 216.837  1.00 36.00           O  
ATOM   3190  CB  VAL 1  16     271.504 256.513 218.623  1.00 36.00           C  
ATOM   3191  CG1 VAL 1  16     270.671 255.657 219.551  1.00 36.00           C  
ATOM   3192  CG2 VAL 1  16     272.835 256.849 219.265  1.00 36.00           C  
ATOM   3193  H   VAL 1  16     272.593 257.625 216.589  1.00 36.00           H  
ATOM   3194  HA  VAL 1  16     272.297 254.880 217.464  1.00 36.00           H  
ATOM   3195  HB  VAL 1  16     270.947 257.432 218.442  1.00 36.00           H  
ATOM   3196 1HG1 VAL 1  16     270.522 256.182 220.494  1.00 36.00           H  
ATOM   3197 2HG1 VAL 1  16     269.703 255.457 219.091  1.00 36.00           H  
ATOM   3198 3HG1 VAL 1  16     271.187 254.715 219.738  1.00 36.00           H  
ATOM   3199 1HG2 VAL 1  16     272.663 257.359 220.212  1.00 36.00           H  
ATOM   3200 2HG2 VAL 1  16     273.395 255.931 219.442  1.00 36.00           H  
ATOM   3201 3HG2 VAL 1  16     273.405 257.499 218.601  1.00 36.00           H  
ATOM   3202  N   MET 1  17     269.797 256.271 215.868  1.00 36.00           N  
ATOM   3203  CA  MET 1  17     268.604 255.897 215.118  1.00 36.00           C  
ATOM   3204  C   MET 1  17     268.925 254.868 214.046  1.00 36.00           C  
ATOM   3205  O   MET 1  17     268.030 254.159 213.578  1.00 36.00           O  
ATOM   3206  CB  MET 1  17     267.966 257.135 214.489  1.00 36.00           C  
ATOM   3207  CG  MET 1  17     266.449 257.104 214.443  1.00 36.00           C  
ATOM   3208  SD  MET 1  17     265.694 256.993 216.076  1.00 36.00           S  
ATOM   3209  CE  MET 1  17     263.959 257.039 215.640  1.00 36.00           C  
ATOM   3210  H   MET 1  17     270.149 257.215 215.793  1.00 36.00           H  
ATOM   3211  HA  MET 1  17     267.890 255.446 215.806  1.00 36.00           H  
ATOM   3212 1HB  MET 1  17     268.266 258.021 215.046  1.00 36.00           H  
ATOM   3213 2HB  MET 1  17     268.329 257.252 213.467  1.00 36.00           H  
ATOM   3214 1HG  MET 1  17     266.081 258.008 213.959  1.00 36.00           H  
ATOM   3215 2HG  MET 1  17     266.120 256.246 213.858  1.00 36.00           H  
ATOM   3216 1HE  MET 1  17     263.355 256.979 216.546  1.00 36.00           H  
ATOM   3217 2HE  MET 1  17     263.740 257.971 215.118  1.00 36.00           H  
ATOM   3218 3HE  MET 1  17     263.724 256.195 214.991  1.00 36.00           H  
ATOM   3219  N   GLY 1  18     270.191 254.779 213.637  1.00 36.00           N  
ATOM   3220  CA  GLY 1  18     270.581 253.754 212.685  1.00 36.00           C  
ATOM   3221  C   GLY 1  18     270.742 252.391 213.329  1.00 36.00           C  
ATOM   3222  O   GLY 1  18     270.374 251.372 212.743  1.00 36.00           O  
ATOM   3223  H   GLY 1  18     270.890 255.420 213.983  1.00 36.00           H  
ATOM   3224 1HA  GLY 1  18     269.832 253.686 211.895  1.00 36.00           H  
ATOM   3225 2HA  GLY 1  18     271.521 254.035 212.212  1.00 36.00           H  
ATOM   3226  N   ALA 1  19     271.299 252.352 214.540  1.00 36.00           N  
ATOM   3227  CA  ALA 1  19     271.477 251.083 215.236  1.00 36.00           C  
ATOM   3228  C   ALA 1  19     270.137 250.484 215.640  1.00 36.00           C  
ATOM   3229  O   ALA 1  19     269.969 249.261 215.657  1.00 36.00           O  
ATOM   3230  CB  ALA 1  19     272.371 251.277 216.459  1.00 36.00           C  
ATOM   3231  H   ALA 1  19     271.603 253.205 214.986  1.00 36.00           H  
ATOM   3232  HA  ALA 1  19     271.958 250.385 214.550  1.00 36.00           H  
ATOM   3233 1HB  ALA 1  19     272.498 250.323 216.972  1.00 36.00           H  
ATOM   3234 2HB  ALA 1  19     273.345 251.651 216.142  1.00 36.00           H  
ATOM   3235 3HB  ALA 1  19     271.910 251.994 217.136  1.00 36.00           H  
ATOM   3236  N   SER 1  20     269.172 251.336 215.989  1.00 36.00           N  
ATOM   3237  CA  SER 1  20     267.845 250.845 216.339  1.00 36.00           C  
ATOM   3238  C   SER 1  20     267.085 250.378 215.106  1.00 36.00           C  
ATOM   3239  O   SER 1  20     266.239 249.484 215.193  1.00 36.00           O  
ATOM   3240  CB  SER 1  20     267.061 251.929 217.075  1.00 36.00           C  
ATOM   3241  OG  SER 1  20     267.903 252.664 217.942  1.00 36.00           O  
ATOM   3242  H   SER 1  20     269.351 252.329 216.014  1.00 36.00           H  
ATOM   3243  HA  SER 1  20     267.957 249.983 216.998  1.00 36.00           H  
ATOM   3244 1HB  SER 1  20     266.604 252.602 216.350  1.00 36.00           H  
ATOM   3245 2HB  SER 1  20     266.256 251.470 217.648  1.00 36.00           H  
ATOM   3246  HG  SER 1  20     268.365 253.297 217.387  1.00 36.00           H  
ATOM   3247  N   ALA 1  21     267.368 250.972 213.949  1.00 36.00           N  
ATOM   3248  CA  ALA 1  21     266.671 250.584 212.728  1.00 36.00           C  
ATOM   3249  C   ALA 1  21     267.157 249.235 212.220  1.00 36.00           C  
ATOM   3250  O   ALA 1  21     266.386 248.466 211.639  1.00 36.00           O  
ATOM   3251  CB  ALA 1  21     266.852 251.656 211.654  1.00 36.00           C  
ATOM   3252  H   ALA 1  21     268.069 251.698 213.905  1.00 36.00           H  
ATOM   3253  HA  ALA 1  21     265.610 250.489 212.959  1.00 36.00           H  
ATOM   3254 1HB  ALA 1  21     266.327 251.355 210.747  1.00 36.00           H  
ATOM   3255 2HB  ALA 1  21     266.445 252.602 212.011  1.00 36.00           H  
ATOM   3256 3HB  ALA 1  21     267.912 251.777 211.436  1.00 36.00           H  
ATOM   3257  N   ALA 1  22     268.442 248.939 212.410  1.00 36.00           N  
ATOM   3258  CA  ALA 1  22     268.982 247.654 211.983  1.00 36.00           C  
ATOM   3259  C   ALA 1  22     268.312 246.507 212.726  1.00 36.00           C  
ATOM   3260  O   ALA 1  22     267.838 245.544 212.115  1.00 36.00           O  
ATOM   3261  CB  ALA 1  22     270.494 247.628 212.196  1.00 36.00           C  
ATOM   3262  H   ALA 1  22     269.055 249.607 212.854  1.00 36.00           H  
ATOM   3263  HA  ALA 1  22     268.769 247.533 210.920  1.00 36.00           H  
ATOM   3264 1HB  ALA 1  22     270.890 246.664 211.874  1.00 36.00           H  
ATOM   3265 2HB  ALA 1  22     270.957 248.423 211.612  1.00 36.00           H  
ATOM   3266 3HB  ALA 1  22     270.715 247.776 213.251  1.00 36.00           H  
ATOM   3267  N   MET 1  23     268.261 246.599 214.055  1.00 36.00           N  
ATOM   3268  CA  MET 1  23     267.735 245.498 214.855  1.00 36.00           C  
ATOM   3269  C   MET 1  23     266.222 245.389 214.726  1.00 36.00           C  
ATOM   3270  O   MET 1  23     265.683 244.290 214.566  1.00 36.00           O  
ATOM   3271  CB  MET 1  23     268.138 245.676 216.317  1.00 36.00           C  
ATOM   3272  CG  MET 1  23     267.840 244.474 217.189  1.00 36.00           C  
ATOM   3273  SD  MET 1  23     268.845 243.038 216.781  1.00 36.00           S  
ATOM   3274  CE  MET 1  23     267.633 241.978 216.002  1.00 36.00           C  
ATOM   3275  H   MET 1  23     268.587 247.434 214.521  1.00 36.00           H  
ATOM   3276  HA  MET 1  23     268.160 244.566 214.483  1.00 36.00           H  
ATOM   3277 1HB  MET 1  23     269.206 245.881 216.377  1.00 36.00           H  
ATOM   3278 2HB  MET 1  23     267.615 246.536 216.736  1.00 36.00           H  
ATOM   3279 1HG  MET 1  23     268.018 244.729 218.233  1.00 36.00           H  
ATOM   3280 2HG  MET 1  23     266.791 244.197 217.080  1.00 36.00           H  
ATOM   3281 1HE  MET 1  23     268.108 241.046 215.694  1.00 36.00           H  
ATOM   3282 2HE  MET 1  23     266.831 241.761 216.709  1.00 36.00           H  
ATOM   3283 3HE  MET 1  23     267.219 242.480 215.127  1.00 36.00           H  
ATOM   3284  N   VAL 1  24     265.517 246.518 214.796  1.00 36.00           N  
ATOM   3285  CA  VAL 1  24     264.056 246.479 214.827  1.00 36.00           C  
ATOM   3286  C   VAL 1  24     263.499 245.996 213.493  1.00 36.00           C  
ATOM   3287  O   VAL 1  24     262.608 245.141 213.449  1.00 36.00           O  
ATOM   3288  CB  VAL 1  24     263.489 247.856 215.207  1.00 36.00           C  
ATOM   3289  CG1 VAL 1  24     262.001 247.911 214.921  1.00 36.00           C  
ATOM   3290  CG2 VAL 1  24     263.757 248.146 216.665  1.00 36.00           C  
ATOM   3291  H   VAL 1  24     265.986 247.412 214.828  1.00 36.00           H  
ATOM   3292  HA  VAL 1  24     263.745 245.754 215.580  1.00 36.00           H  
ATOM   3293  HB  VAL 1  24     263.968 248.618 214.592  1.00 36.00           H  
ATOM   3294 1HG1 VAL 1  24     261.614 248.893 215.195  1.00 36.00           H  
ATOM   3295 2HG1 VAL 1  24     261.828 247.737 213.859  1.00 36.00           H  
ATOM   3296 3HG1 VAL 1  24     261.490 247.145 215.503  1.00 36.00           H  
ATOM   3297 1HG2 VAL 1  24     263.351 249.124 216.921  1.00 36.00           H  
ATOM   3298 2HG2 VAL 1  24     263.282 247.382 217.281  1.00 36.00           H  
ATOM   3299 3HG2 VAL 1  24     264.832 248.140 216.845  1.00 36.00           H  
ATOM   3300  N   PHE 1  25     264.010 246.538 212.385  1.00 36.00           N  
ATOM   3301  CA  PHE 1  25     263.446 246.205 211.080  1.00 36.00           C  
ATOM   3302  C   PHE 1  25     263.753 244.767 210.688  1.00 36.00           C  
ATOM   3303  O   PHE 1  25     262.902 244.082 210.114  1.00 36.00           O  
ATOM   3304  CB  PHE 1  25     263.965 247.165 210.015  1.00 36.00           C  
ATOM   3305  CG  PHE 1  25     263.386 248.542 210.108  1.00 36.00           C  
ATOM   3306  CD1 PHE 1  25     262.197 248.763 210.772  1.00 36.00           C  
ATOM   3307  CD2 PHE 1  25     264.030 249.616 209.528  1.00 36.00           C  
ATOM   3308  CE1 PHE 1  25     261.665 250.027 210.862  1.00 36.00           C  
ATOM   3309  CE2 PHE 1  25     263.502 250.881 209.614  1.00 36.00           C  
ATOM   3310  CZ  PHE 1  25     262.318 251.087 210.284  1.00 36.00           C  
ATOM   3311  H   PHE 1  25     264.787 247.180 212.435  1.00 36.00           H  
ATOM   3312  HA  PHE 1  25     262.361 246.301 211.137  1.00 36.00           H  
ATOM   3313 1HB  PHE 1  25     265.048 247.246 210.095  1.00 36.00           H  
ATOM   3314 2HB  PHE 1  25     263.739 246.767 209.026  1.00 36.00           H  
ATOM   3315  HD1 PHE 1  25     261.678 247.920 211.229  1.00 36.00           H  
ATOM   3316  HD2 PHE 1  25     264.968 249.452 208.996  1.00 36.00           H  
ATOM   3317  HE1 PHE 1  25     260.726 250.186 211.392  1.00 36.00           H  
ATOM   3318  HE2 PHE 1  25     264.019 251.721 209.151  1.00 36.00           H  
ATOM   3319  HZ  PHE 1  25     261.899 252.090 210.354  1.00 36.00           H  
ATOM   3320  N   SER 1  26     264.964 244.293 210.979  1.00 36.00           N  
ATOM   3321  CA  SER 1  26     265.311 242.921 210.628  1.00 36.00           C  
ATOM   3322  C   SER 1  26     264.602 241.921 211.534  1.00 36.00           C  
ATOM   3323  O   SER 1  26     264.284 240.808 211.103  1.00 36.00           O  
ATOM   3324  CB  SER 1  26     266.823 242.733 210.686  1.00 36.00           C  
ATOM   3325  OG  SER 1  26     267.316 243.008 211.980  1.00 36.00           O  
ATOM   3326  H   SER 1  26     265.651 244.871 211.441  1.00 36.00           H  
ATOM   3327  HA  SER 1  26     264.970 242.727 209.610  1.00 36.00           H  
ATOM   3328 1HB  SER 1  26     267.073 241.709 210.407  1.00 36.00           H  
ATOM   3329 2HB  SER 1  26     267.299 243.394 209.963  1.00 36.00           H  
ATOM   3330  HG  SER 1  26     267.674 243.898 211.943  1.00 36.00           H  
ATOM   3331  N   ALA 1  27     264.346 242.294 212.790  1.00 36.00           N  
ATOM   3332  CA  ALA 1  27     263.579 241.423 213.676  1.00 36.00           C  
ATOM   3333  C   ALA 1  27     262.107 241.401 213.291  1.00 36.00           C  
ATOM   3334  O   ALA 1  27     261.392 240.446 213.607  1.00 36.00           O  
ATOM   3335  CB  ALA 1  27     263.743 241.863 215.127  1.00 36.00           C  
ATOM   3336  H   ALA 1  27     264.679 243.181 213.140  1.00 36.00           H  
ATOM   3337  HA  ALA 1  27     263.963 240.408 213.569  1.00 36.00           H  
ATOM   3338 1HB  ALA 1  27     263.165 241.204 215.774  1.00 36.00           H  
ATOM   3339 2HB  ALA 1  27     264.796 241.813 215.405  1.00 36.00           H  
ATOM   3340 3HB  ALA 1  27     263.386 242.885 215.239  1.00 36.00           H  
ATOM   3341  N   LEU 1  28     261.629 242.457 212.630  1.00 36.00           N  
ATOM   3342  CA  LEU 1  28     260.274 242.447 212.090  1.00 36.00           C  
ATOM   3343  C   LEU 1  28     260.166 241.485 210.916  1.00 36.00           C  
ATOM   3344  O   LEU 1  28     259.131 240.841 210.716  1.00 36.00           O  
ATOM   3345  CB  LEU 1  28     259.867 243.854 211.660  1.00 36.00           C  
ATOM   3346  CG  LEU 1  28     259.014 244.698 212.602  1.00 36.00           C  
ATOM   3347  CD1 LEU 1  28     258.721 246.035 211.951  1.00 36.00           C  
ATOM   3348  CD2 LEU 1  28     257.727 243.983 212.951  1.00 36.00           C  
ATOM   3349  H   LEU 1  28     262.205 243.276 212.498  1.00 36.00           H  
ATOM   3350  HA  LEU 1  28     259.593 242.108 212.870  1.00 36.00           H  
ATOM   3351 1HB  LEU 1  28     260.769 244.434 211.472  1.00 36.00           H  
ATOM   3352 2HB  LEU 1  28     259.305 243.784 210.729  1.00 36.00           H  
ATOM   3353  HG  LEU 1  28     259.568 244.890 213.521  1.00 36.00           H  
ATOM   3354 1HD1 LEU 1  28     258.111 246.641 212.622  1.00 36.00           H  
ATOM   3355 2HD1 LEU 1  28     259.658 246.553 211.746  1.00 36.00           H  
ATOM   3356 3HD1 LEU 1  28     258.182 245.875 211.017  1.00 36.00           H  
ATOM   3357 1HD2 LEU 1  28     257.136 244.605 213.624  1.00 36.00           H  
ATOM   3358 2HD2 LEU 1  28     257.158 243.792 212.040  1.00 36.00           H  
ATOM   3359 3HD2 LEU 1  28     257.957 243.036 213.439  1.00 36.00           H  
ATOM   3360  N   GLY 1  29     261.224 241.393 210.111  1.00 36.00           N  
ATOM   3361  CA  GLY 1  29     261.207 240.468 208.991  1.00 36.00           C  
ATOM   3362  C   GLY 1  29     261.360 239.027 209.430  1.00 36.00           C  
ATOM   3363  O   GLY 1  29     260.709 238.130 208.896  1.00 36.00           O  
ATOM   3364  H   GLY 1  29     262.044 241.960 210.268  1.00 36.00           H  
ATOM   3365 1HA  GLY 1  29     260.270 240.576 208.444  1.00 36.00           H  
ATOM   3366 2HA  GLY 1  29     262.012 240.717 208.301  1.00 36.00           H  
ATOM   3367  N   ALA 1  30     262.235 238.786 210.407  1.00 36.00           N  
ATOM   3368  CA  ALA 1  30     262.452 237.425 210.881  1.00 36.00           C  
ATOM   3369  C   ALA 1  30     261.224 236.884 211.600  1.00 36.00           C  
ATOM   3370  O   ALA 1  30     261.026 235.668 211.674  1.00 36.00           O  
ATOM   3371  CB  ALA 1  30     263.672 237.379 211.797  1.00 36.00           C  
ATOM   3372  H   ALA 1  30     262.755 239.542 210.828  1.00 36.00           H  
ATOM   3373  HA  ALA 1  30     262.633 236.789 210.014  1.00 36.00           H  
ATOM   3374 1HB  ALA 1  30     263.826 236.358 212.146  1.00 36.00           H  
ATOM   3375 2HB  ALA 1  30     264.552 237.711 211.247  1.00 36.00           H  
ATOM   3376 3HB  ALA 1  30     263.509 238.034 212.651  1.00 36.00           H  
ATOM   3377  N   ALA 1  31     260.394 237.770 212.149  1.00 36.00           N  
ATOM   3378  CA  ALA 1  31     259.182 237.322 212.824  1.00 36.00           C  
ATOM   3379  C   ALA 1  31     258.071 237.019 211.829  1.00 36.00           C  
ATOM   3380  O   ALA 1  31     257.151 236.253 212.134  1.00 36.00           O  
ATOM   3381  CB  ALA 1  31     258.726 238.370 213.833  1.00 36.00           C  
ATOM   3382  H   ALA 1  31     260.595 238.759 212.103  1.00 36.00           H  
ATOM   3383  HA  ALA 1  31     259.411 236.396 213.352  1.00 36.00           H  
ATOM   3384 1HB  ALA 1  31     257.820 238.025 214.331  1.00 36.00           H  
ATOM   3385 2HB  ALA 1  31     259.510 238.527 214.573  1.00 36.00           H  
ATOM   3386 3HB  ALA 1  31     258.521 239.307 213.317  1.00 36.00           H  
ATOM   3387  N   TYR 1  32     258.120 237.629 210.645  1.00 36.00           N  
ATOM   3388  CA  TYR 1  32     257.152 237.303 209.603  1.00 36.00           C  
ATOM   3389  C   TYR 1  32     257.478 235.962 208.962  1.00 36.00           C  
ATOM   3390  O   TYR 1  32     256.581 235.179 208.637  1.00 36.00           O  
ATOM   3391  CB  TYR 1  32     257.122 238.411 208.553  1.00 36.00           C  
ATOM   3392  CG  TYR 1  32     255.930 238.358 207.630  1.00 36.00           C  
ATOM   3393  CD1 TYR 1  32     254.781 239.070 207.916  1.00 36.00           C  
ATOM   3394  CD2 TYR 1  32     255.958 237.601 206.470  1.00 36.00           C  
ATOM   3395  CE1 TYR 1  32     253.693 239.027 207.079  1.00 36.00           C  
ATOM   3396  CE2 TYR 1  32     254.873 237.556 205.626  1.00 36.00           C  
ATOM   3397  CZ  TYR 1  32     253.743 238.271 205.937  1.00 36.00           C  
ATOM   3398  OH  TYR 1  32     252.652 238.232 205.104  1.00 36.00           O  
ATOM   3399  H   TYR 1  32     258.829 238.324 210.458  1.00 36.00           H  
ATOM   3400  HA  TYR 1  32     256.165 237.223 210.060  1.00 36.00           H  
ATOM   3401 1HB  TYR 1  32     257.120 239.383 209.049  1.00 36.00           H  
ATOM   3402 2HB  TYR 1  32     258.022 238.357 207.942  1.00 36.00           H  
ATOM   3403  HD1 TYR 1  32     254.727 239.679 208.818  1.00 36.00           H  
ATOM   3404  HD2 TYR 1  32     256.849 237.028 206.214  1.00 36.00           H  
ATOM   3405  HE1 TYR 1  32     252.796 239.596 207.322  1.00 36.00           H  
ATOM   3406  HE2 TYR 1  32     254.913 236.954 204.717  1.00 36.00           H  
ATOM   3407  HH  TYR 1  32     251.954 238.783 205.466  1.00 36.00           H  
ATOM   3408  N   GLY 1  33     258.766 235.685 208.760  1.00 36.00           N  
ATOM   3409  CA  GLY 1  33     259.155 234.399 208.208  1.00 36.00           C  
ATOM   3410  C   GLY 1  33     258.856 233.253 209.151  1.00 36.00           C  
ATOM   3411  O   GLY 1  33     258.468 232.166 208.724  1.00 36.00           O  
ATOM   3412  H   GLY 1  33     259.482 236.360 208.986  1.00 36.00           H  
ATOM   3413 1HA  GLY 1  33     258.630 234.233 207.267  1.00 36.00           H  
ATOM   3414 2HA  GLY 1  33     260.221 234.407 207.984  1.00 36.00           H  
ATOM   3415  N   THR 1  34     259.045 233.480 210.450  1.00 36.00           N  
ATOM   3416  CA  THR 1  34     258.750 232.450 211.440  1.00 36.00           C  
ATOM   3417  C   THR 1  34     257.251 232.201 211.547  1.00 36.00           C  
ATOM   3418  O   THR 1  34     256.808 231.057 211.688  1.00 36.00           O  
ATOM   3419  CB  THR 1  34     259.322 232.854 212.797  1.00 36.00           C  
ATOM   3420  OG1 THR 1  34     260.713 233.166 212.659  1.00 36.00           O  
ATOM   3421  CG2 THR 1  34     259.164 231.730 213.794  1.00 36.00           C  
ATOM   3422  H   THR 1  34     259.396 234.374 210.760  1.00 36.00           H  
ATOM   3423  HA  THR 1  34     259.219 231.519 211.121  1.00 36.00           H  
ATOM   3424  HB  THR 1  34     258.797 233.735 213.165  1.00 36.00           H  
ATOM   3425  HG1 THR 1  34     260.807 234.055 212.308  1.00 36.00           H  
ATOM   3426 1HG2 THR 1  34     259.576 232.036 214.755  1.00 36.00           H  
ATOM   3427 2HG2 THR 1  34     258.106 231.494 213.911  1.00 36.00           H  
ATOM   3428 3HG2 THR 1  34     259.694 230.849 213.436  1.00 36.00           H  
ATOM   3429  N   ALA 1  35     256.451 233.265 211.476  1.00 36.00           N  
ATOM   3430  CA  ALA 1  35     255.014 233.130 211.690  1.00 36.00           C  
ATOM   3431  C   ALA 1  35     254.321 232.524 210.476  1.00 36.00           C  
ATOM   3432  O   ALA 1  35     253.410 231.704 210.619  1.00 36.00           O  
ATOM   3433  CB  ALA 1  35     254.406 234.487 212.032  1.00 36.00           C  
ATOM   3434  H   ALA 1  35     256.834 234.177 211.273  1.00 36.00           H  
ATOM   3435  HA  ALA 1  35     254.858 232.449 212.527  1.00 36.00           H  
ATOM   3436 1HB  ALA 1  35     253.333 234.376 212.190  1.00 36.00           H  
ATOM   3437 2HB  ALA 1  35     254.868 234.874 212.940  1.00 36.00           H  
ATOM   3438 3HB  ALA 1  35     254.581 235.181 211.211  1.00 36.00           H  
ATOM   3439  N   LYS 1  36     254.720 232.933 209.271  1.00 36.00           N  
ATOM   3440  CA  LYS 1  36     254.055 232.435 208.070  1.00 36.00           C  
ATOM   3441  C   LYS 1  36     254.397 230.975 207.810  1.00 36.00           C  
ATOM   3442  O   LYS 1  36     253.511 230.164 207.527  1.00 36.00           O  
ATOM   3443  CB  LYS 1  36     254.428 233.289 206.863  1.00 36.00           C  
ATOM   3444  CG  LYS 1  36     253.469 234.419 206.595  1.00 36.00           C  
ATOM   3445  CD  LYS 1  36     252.236 233.938 205.861  1.00 36.00           C  
ATOM   3446  CE  LYS 1  36     252.540 233.539 204.440  1.00 36.00           C  
ATOM   3447  NZ  LYS 1  36     251.285 233.281 203.691  1.00 36.00           N  
ATOM   3448  H   LYS 1  36     255.482 233.588 209.175  1.00 36.00           H  
ATOM   3449  HA  LYS 1  36     252.976 232.496 208.221  1.00 36.00           H  
ATOM   3450 1HB  LYS 1  36     255.421 233.714 207.011  1.00 36.00           H  
ATOM   3451 2HB  LYS 1  36     254.470 232.661 205.972  1.00 36.00           H  
ATOM   3452 1HG  LYS 1  36     253.164 234.869 207.540  1.00 36.00           H  
ATOM   3453 2HG  LYS 1  36     253.963 235.180 205.993  1.00 36.00           H  
ATOM   3454 1HD  LYS 1  36     251.815 233.077 206.381  1.00 36.00           H  
ATOM   3455 2HD  LYS 1  36     251.489 234.732 205.845  1.00 36.00           H  
ATOM   3456 1HE  LYS 1  36     253.099 234.335 203.950  1.00 36.00           H  
ATOM   3457 2HE  LYS 1  36     253.155 232.639 204.438  1.00 36.00           H  
ATOM   3458 1HZ  LYS 1  36     251.507 233.015 202.742  1.00 36.00           H  
ATOM   3459 2HZ  LYS 1  36     250.772 232.534 204.139  1.00 36.00           H  
ATOM   3460 3HZ  LYS 1  36     250.720 234.118 203.681  1.00 36.00           H  
ATOM   3461  N   SER 1  37     255.680 230.624 207.874  1.00 36.00           N  
ATOM   3462  CA  SER 1  37     256.054 229.231 207.668  1.00 36.00           C  
ATOM   3463  C   SER 1  37     255.743 228.386 208.891  1.00 36.00           C  
ATOM   3464  O   SER 1  37     255.621 227.163 208.778  1.00 36.00           O  
ATOM   3465  CB  SER 1  37     257.532 229.124 207.311  1.00 36.00           C  
ATOM   3466  OG  SER 1  37     258.283 230.133 207.952  1.00 36.00           O  
ATOM   3467  H   SER 1  37     256.402 231.304 208.063  1.00 36.00           H  
ATOM   3468  HA  SER 1  37     255.465 228.833 206.840  1.00 36.00           H  
ATOM   3469 1HB  SER 1  37     257.907 228.145 207.607  1.00 36.00           H  
ATOM   3470 2HB  SER 1  37     257.652 229.208 206.232  1.00 36.00           H  
ATOM   3471  HG  SER 1  37     259.101 230.209 207.456  1.00 36.00           H  
ATOM   3472  N   GLY 1  38     255.617 229.010 210.061  1.00 36.00           N  
ATOM   3473  CA  GLY 1  38     255.258 228.258 211.251  1.00 36.00           C  
ATOM   3474  C   GLY 1  38     253.837 227.734 211.208  1.00 36.00           C  
ATOM   3475  O   GLY 1  38     253.562 226.628 211.675  1.00 36.00           O  
ATOM   3476  H   GLY 1  38     255.768 230.006 210.135  1.00 36.00           H  
ATOM   3477 1HA  GLY 1  38     255.940 227.416 211.369  1.00 36.00           H  
ATOM   3478 2HA  GLY 1  38     255.373 228.891 212.130  1.00 36.00           H  
ATOM   3479  N   THR 1  39     252.910 228.523 210.659  1.00 36.00           N  
ATOM   3480  CA  THR 1  39     251.537 228.049 210.528  1.00 36.00           C  
ATOM   3481  C   THR 1  39     251.371 227.144 209.316  1.00 36.00           C  
ATOM   3482  O   THR 1  39     250.328 226.503 209.164  1.00 36.00           O  
ATOM   3483  CB  THR 1  39     250.561 229.222 210.445  1.00 36.00           C  
ATOM   3484  OG1 THR 1  39     249.239 228.722 210.218  1.00 36.00           O  
ATOM   3485  CG2 THR 1  39     250.925 230.144 209.308  1.00 36.00           C  
ATOM   3486  H   THR 1  39     253.144 229.449 210.330  1.00 36.00           H  
ATOM   3487  HA  THR 1  39     251.290 227.457 211.409  1.00 36.00           H  
ATOM   3488  HB  THR 1  39     250.586 229.783 211.379  1.00 36.00           H  
ATOM   3489  HG1 THR 1  39     248.866 228.415 211.048  1.00 36.00           H  
ATOM   3490 1HG2 THR 1  39     250.216 230.971 209.269  1.00 36.00           H  
ATOM   3491 2HG2 THR 1  39     251.930 230.534 209.464  1.00 36.00           H  
ATOM   3492 3HG2 THR 1  39     250.891 229.594 208.368  1.00 36.00           H  
ATOM   3493  N   GLY 1  40     252.370 227.096 208.437  1.00 36.00           N  
ATOM   3494  CA  GLY 1  40     252.330 226.142 207.343  1.00 36.00           C  
ATOM   3495  C   GLY 1  40     252.811 224.768 207.760  1.00 36.00           C  
ATOM   3496  O   GLY 1  40     252.346 223.754 207.238  1.00 36.00           O  
ATOM   3497  H   GLY 1  40     253.162 227.717 208.519  1.00 36.00           H  
ATOM   3498 1HA  GLY 1  40     251.310 226.064 206.965  1.00 36.00           H  
ATOM   3499 2HA  GLY 1  40     252.949 226.503 206.523  1.00 36.00           H  
ATOM   3500  N   ILE 1  41     253.762 224.716 208.694  1.00 36.00           N  
ATOM   3501  CA  ILE 1  41     254.214 223.438 209.238  1.00 36.00           C  
ATOM   3502  C   ILE 1  41     253.083 222.759 209.996  1.00 36.00           C  
ATOM   3503  O   ILE 1  41     252.925 221.534 209.950  1.00 36.00           O  
ATOM   3504  CB  ILE 1  41     255.443 223.644 210.138  1.00 36.00           C  
ATOM   3505  CG1 ILE 1  41     256.611 224.206 209.333  1.00 36.00           C  
ATOM   3506  CG2 ILE 1  41     255.845 222.346 210.797  1.00 36.00           C  
ATOM   3507  CD1 ILE 1  41     257.769 224.640 210.185  1.00 36.00           C  
ATOM   3508  H   ILE 1  41     254.179 225.571 209.034  1.00 36.00           H  
ATOM   3509  HA  ILE 1  41     254.492 222.789 208.409  1.00 36.00           H  
ATOM   3510  HB  ILE 1  41     255.210 224.374 210.912  1.00 36.00           H  
ATOM   3511 1HG1 ILE 1  41     256.963 223.453 208.629  1.00 36.00           H  
ATOM   3512 2HG1 ILE 1  41     256.272 225.063 208.751  1.00 36.00           H  
ATOM   3513 1HG2 ILE 1  41     256.718 222.513 211.429  1.00 36.00           H  
ATOM   3514 2HG2 ILE 1  41     255.022 221.977 211.407  1.00 36.00           H  
ATOM   3515 3HG2 ILE 1  41     256.088 221.609 210.031  1.00 36.00           H  
ATOM   3516 1HD1 ILE 1  41     258.563 225.030 209.548  1.00 36.00           H  
ATOM   3517 2HD1 ILE 1  41     257.441 225.419 210.875  1.00 36.00           H  
ATOM   3518 3HD1 ILE 1  41     258.143 223.788 210.751  1.00 36.00           H  
ATOM   3519  N   ALA 1  42     252.279 223.546 210.711  1.00 36.00           N  
ATOM   3520  CA  ALA 1  42     251.190 222.979 211.496  1.00 36.00           C  
ATOM   3521  C   ALA 1  42     250.150 222.318 210.601  1.00 36.00           C  
ATOM   3522  O   ALA 1  42     249.678 221.215 210.890  1.00 36.00           O  
ATOM   3523  CB  ALA 1  42     250.547 224.064 212.356  1.00 36.00           C  
ATOM   3524  H   ALA 1  42     252.419 224.546 210.714  1.00 36.00           H  
ATOM   3525  HA  ALA 1  42     251.607 222.209 212.146  1.00 36.00           H  
ATOM   3526 1HB  ALA 1  42     249.735 223.632 212.939  1.00 36.00           H  
ATOM   3527 2HB  ALA 1  42     251.294 224.484 213.030  1.00 36.00           H  
ATOM   3528 3HB  ALA 1  42     250.154 224.851 211.714  1.00 36.00           H  
ATOM   3529  N   ALA 1  43     249.782 222.981 209.505  1.00 36.00           N  
ATOM   3530  CA  ALA 1  43     248.698 222.480 208.668  1.00 36.00           C  
ATOM   3531  C   ALA 1  43     249.074 221.173 207.983  1.00 36.00           C  
ATOM   3532  O   ALA 1  43     248.263 220.243 207.918  1.00 36.00           O  
ATOM   3533  CB  ALA 1  43     248.309 223.532 207.635  1.00 36.00           C  
ATOM   3534  H   ALA 1  43     250.251 223.837 209.243  1.00 36.00           H  
ATOM   3535  HA  ALA 1  43     247.841 222.276 209.310  1.00 36.00           H  
ATOM   3536 1HB  ALA 1  43     247.498 223.150 207.014  1.00 36.00           H  
ATOM   3537 2HB  ALA 1  43     247.979 224.438 208.144  1.00 36.00           H  
ATOM   3538 3HB  ALA 1  43     249.168 223.762 207.008  1.00 36.00           H  
ATOM   3539  N   MET 1  44     250.299 221.080 207.465  1.00 36.00           N  
ATOM   3540  CA  MET 1  44     250.701 219.888 206.727  1.00 36.00           C  
ATOM   3541  C   MET 1  44     251.046 218.721 207.640  1.00 36.00           C  
ATOM   3542  O   MET 1  44     250.906 217.565 207.232  1.00 36.00           O  
ATOM   3543  CB  MET 1  44     251.895 220.203 205.825  1.00 36.00           C  
ATOM   3544  CG  MET 1  44     253.123 220.710 206.562  1.00 36.00           C  
ATOM   3545  SD  MET 1  44     254.219 219.427 207.202  1.00 36.00           S  
ATOM   3546  CE  MET 1  44     254.932 218.807 205.688  1.00 36.00           C  
ATOM   3547  H   MET 1  44     250.961 221.835 207.579  1.00 36.00           H  
ATOM   3548  HA  MET 1  44     249.866 219.569 206.104  1.00 36.00           H  
ATOM   3549 1HB  MET 1  44     252.182 219.307 205.275  1.00 36.00           H  
ATOM   3550 2HB  MET 1  44     251.609 220.959 205.093  1.00 36.00           H  
ATOM   3551 1HG  MET 1  44     253.716 221.334 205.895  1.00 36.00           H  
ATOM   3552 2HG  MET 1  44     252.813 221.318 207.411  1.00 36.00           H  
ATOM   3553 1HE  MET 1  44     255.635 218.005 205.918  1.00 36.00           H  
ATOM   3554 2HE  MET 1  44     254.141 218.423 205.043  1.00 36.00           H  
ATOM   3555 3HE  MET 1  44     255.458 219.614 205.176  1.00 36.00           H  
ATOM   3556  N   SER 1  45     251.489 218.993 208.869  1.00 36.00           N  
ATOM   3557  CA  SER 1  45     252.013 217.935 209.724  1.00 36.00           C  
ATOM   3558  C   SER 1  45     250.940 216.976 210.215  1.00 36.00           C  
ATOM   3559  O   SER 1  45     251.276 215.883 210.677  1.00 36.00           O  
ATOM   3560  CB  SER 1  45     252.734 218.538 210.924  1.00 36.00           C  
ATOM   3561  OG  SER 1  45     251.905 218.507 212.070  1.00 36.00           O  
ATOM   3562  H   SER 1  45     251.465 219.940 209.218  1.00 36.00           H  
ATOM   3563  HA  SER 1  45     252.726 217.344 209.147  1.00 36.00           H  
ATOM   3564 1HB  SER 1  45     253.651 217.981 211.115  1.00 36.00           H  
ATOM   3565 2HB  SER 1  45     253.017 219.566 210.700  1.00 36.00           H  
ATOM   3566  HG  SER 1  45     252.049 219.341 212.523  1.00 36.00           H  
ATOM   3567  N   VAL 1  46     249.665 217.352 210.136  1.00 36.00           N  
ATOM   3568  CA  VAL 1  46     248.608 216.466 210.614  1.00 36.00           C  
ATOM   3569  C   VAL 1  46     248.562 215.192 209.780  1.00 36.00           C  
ATOM   3570  O   VAL 1  46     248.349 214.094 210.307  1.00 36.00           O  
ATOM   3571  CB  VAL 1  46     247.257 217.203 210.610  1.00 36.00           C  
ATOM   3572  CG1 VAL 1  46     246.124 216.235 210.875  1.00 36.00           C  
ATOM   3573  CG2 VAL 1  46     247.267 218.308 211.647  1.00 36.00           C  
ATOM   3574  H   VAL 1  46     249.416 218.250 209.747  1.00 36.00           H  
ATOM   3575  HA  VAL 1  46     248.843 216.167 211.636  1.00 36.00           H  
ATOM   3576  HB  VAL 1  46     247.092 217.633 209.622  1.00 36.00           H  
ATOM   3577 1HG1 VAL 1  46     245.176 216.774 210.868  1.00 36.00           H  
ATOM   3578 2HG1 VAL 1  46     246.111 215.469 210.100  1.00 36.00           H  
ATOM   3579 3HG1 VAL 1  46     246.267 215.766 211.848  1.00 36.00           H  
ATOM   3580 1HG2 VAL 1  46     246.308 218.825 211.637  1.00 36.00           H  
ATOM   3581 2HG2 VAL 1  46     247.439 217.879 212.634  1.00 36.00           H  
ATOM   3582 3HG2 VAL 1  46     248.063 219.016 211.416  1.00 36.00           H  
ATOM   3583  N   MET 1  47     248.780 215.312 208.473  1.00 36.00           N  
ATOM   3584  CA  MET 1  47     248.767 214.167 207.573  1.00 36.00           C  
ATOM   3585  C   MET 1  47     250.148 213.585 207.314  1.00 36.00           C  
ATOM   3586  O   MET 1  47     250.259 212.383 207.057  1.00 36.00           O  
ATOM   3587  CB  MET 1  47     248.134 214.558 206.235  1.00 36.00           C  
ATOM   3588  CG  MET 1  47     246.673 214.945 206.337  1.00 36.00           C  
ATOM   3589  SD  MET 1  47     245.575 213.519 206.422  1.00 36.00           S  
ATOM   3590  CE  MET 1  47     244.990 213.450 204.731  1.00 36.00           C  
ATOM   3591  H   MET 1  47     248.961 216.232 208.097  1.00 36.00           H  
ATOM   3592  HA  MET 1  47     248.170 213.377 208.028  1.00 36.00           H  
ATOM   3593 1HB  MET 1  47     248.679 215.399 205.807  1.00 36.00           H  
ATOM   3594 2HB  MET 1  47     248.217 213.725 205.536  1.00 36.00           H  
ATOM   3595 1HG  MET 1  47     246.519 215.550 207.230  1.00 36.00           H  
ATOM   3596 2HG  MET 1  47     246.393 215.541 205.469  1.00 36.00           H  
ATOM   3597 1HE  MET 1  47     244.297 212.616 204.620  1.00 36.00           H  
ATOM   3598 2HE  MET 1  47     244.480 214.382 204.484  1.00 36.00           H  
ATOM   3599 3HE  MET 1  47     245.837 213.311 204.058  1.00 36.00           H  
ATOM   3600  N   ARG 1  48     251.200 214.400 207.373  1.00 36.00           N  
ATOM   3601  CA  ARG 1  48     252.572 213.961 207.122  1.00 36.00           C  
ATOM   3602  C   ARG 1  48     253.443 214.222 208.346  1.00 36.00           C  
ATOM   3603  O   ARG 1  48     254.348 215.063 208.308  1.00 36.00           O  
ATOM   3604  CB  ARG 1  48     253.149 214.666 205.899  1.00 36.00           C  
ATOM   3605  CG  ARG 1  48     252.204 214.730 204.724  1.00 36.00           C  
ATOM   3606  CD  ARG 1  48     251.784 213.342 204.290  1.00 36.00           C  
ATOM   3607  NE  ARG 1  48     252.872 212.624 203.638  1.00 36.00           N  
ATOM   3608  CZ  ARG 1  48     252.903 212.346 202.342  1.00 36.00           C  
ATOM   3609  NH1 ARG 1  48     251.902 212.728 201.562  1.00 36.00           N  
ATOM   3610  NH2 ARG 1  48     253.930 211.688 201.826  1.00 36.00           N  
ATOM   3611  H   ARG 1  48     251.028 215.368 207.604  1.00 36.00           H  
ATOM   3612  HA  ARG 1  48     252.563 212.887 206.931  1.00 36.00           H  
ATOM   3613 1HB  ARG 1  48     253.428 215.685 206.165  1.00 36.00           H  
ATOM   3614 2HB  ARG 1  48     254.055 214.152 205.577  1.00 36.00           H  
ATOM   3615 1HG  ARG 1  48     251.314 215.293 205.004  1.00 36.00           H  
ATOM   3616 2HG  ARG 1  48     252.698 215.224 203.886  1.00 36.00           H  
ATOM   3617 1HD  ARG 1  48     251.471 212.768 205.161  1.00 36.00           H  
ATOM   3618 2HD  ARG 1  48     250.955 213.416 203.587  1.00 36.00           H  
ATOM   3619  HE  ARG 1  48     253.648 212.322 204.213  1.00 36.00           H  
ATOM   3620 1HH1 ARG 1  48     251.119 213.229 201.955  1.00 36.00           H  
ATOM   3621 2HH1 ARG 1  48     251.923 212.518 200.575  1.00 36.00           H  
ATOM   3622 1HH2 ARG 1  48     254.694 211.396 202.421  1.00 36.00           H  
ATOM   3623 2HH2 ARG 1  48     253.951 211.478 200.839  1.00 36.00           H  
ATOM   3624  N   PRO 1  49     253.203 213.513 209.451  1.00 36.00           N  
ATOM   3625  CA  PRO 1  49     253.977 213.783 210.669  1.00 36.00           C  
ATOM   3626  C   PRO 1  49     255.413 213.312 210.591  1.00 36.00           C  
ATOM   3627  O   PRO 1  49     256.242 213.787 211.375  1.00 36.00           O  
ATOM   3628  CB  PRO 1  49     253.205 213.020 211.756  1.00 36.00           C  
ATOM   3629  CG  PRO 1  49     251.949 212.525 211.099  1.00 36.00           C  
ATOM   3630  CD  PRO 1  49     252.257 212.409 209.653  1.00 36.00           C  
ATOM   3631  HA  PRO 1  49     253.970 214.864 210.870  1.00 36.00           H  
ATOM   3632 1HB  PRO 1  49     253.820 212.194 212.145  1.00 36.00           H  
ATOM   3633 2HB  PRO 1  49     252.991 213.687 212.604  1.00 36.00           H  
ATOM   3634 1HG  PRO 1  49     251.650 211.559 211.531  1.00 36.00           H  
ATOM   3635 2HG  PRO 1  49     251.122 213.226 211.285  1.00 36.00           H  
ATOM   3636 1HD  PRO 1  49     252.715 211.429 209.453  1.00 36.00           H  
ATOM   3637 2HD  PRO 1  49     251.333 212.533 209.070  1.00 36.00           H  
ATOM   3638  N   GLU 1  50     255.738 212.393 209.682  1.00 36.00           N  
ATOM   3639  CA  GLU 1  50     257.082 211.832 209.640  1.00 36.00           C  
ATOM   3640  C   GLU 1  50     258.121 212.831 209.148  1.00 36.00           C  
ATOM   3641  O   GLU 1  50     259.320 212.590 209.322  1.00 36.00           O  
ATOM   3642  CB  GLU 1  50     257.107 210.589 208.753  1.00 36.00           C  
ATOM   3643  CG  GLU 1  50     256.795 210.861 207.293  1.00 36.00           C  
ATOM   3644  CD  GLU 1  50     255.344 210.600 206.950  1.00 36.00           C  
ATOM   3645  OE1 GLU 1  50     254.551 210.331 207.875  1.00 36.00           O  
ATOM   3646  OE2 GLU 1  50     254.997 210.659 205.753  1.00 36.00           O  
ATOM   3647  H   GLU 1  50     255.052 212.077 209.012  1.00 36.00           H  
ATOM   3648  HA  GLU 1  50     257.370 211.547 210.653  1.00 36.00           H  
ATOM   3649 1HB  GLU 1  50     258.092 210.124 208.806  1.00 36.00           H  
ATOM   3650 2HB  GLU 1  50     256.382 209.863 209.123  1.00 36.00           H  
ATOM   3651 1HG  GLU 1  50     257.031 211.901 207.070  1.00 36.00           H  
ATOM   3652 2HG  GLU 1  50     257.432 210.231 206.673  1.00 36.00           H  
ATOM   3653  N   GLN 1  51     257.695 213.942 208.549  1.00 36.00           N  
ATOM   3654  CA  GLN 1  51     258.634 214.897 207.975  1.00 36.00           C  
ATOM   3655  C   GLN 1  51     258.407 216.300 208.519  1.00 36.00           C  
ATOM   3656  O   GLN 1  51     258.348 217.265 207.752  1.00 36.00           O  
ATOM   3657  CB  GLN 1  51     258.528 214.896 206.449  1.00 36.00           C  
ATOM   3658  CG  GLN 1  51     257.113 215.010 205.917  1.00 36.00           C  
ATOM   3659  CD  GLN 1  51     257.075 215.343 204.441  1.00 36.00           C  
ATOM   3660  OE1 GLN 1  51     257.017 214.454 203.594  1.00 36.00           O  
ATOM   3661  NE2 GLN 1  51     257.109 216.630 204.125  1.00 36.00           N  
ATOM   3662  H   GLN 1  51     256.705 214.129 208.490  1.00 36.00           H  
ATOM   3663  HA  GLN 1  51     259.645 214.599 208.256  1.00 36.00           H  
ATOM   3664 1HB  GLN 1  51     259.105 215.727 206.044  1.00 36.00           H  
ATOM   3665 2HB  GLN 1  51     258.960 213.976 206.055  1.00 36.00           H  
ATOM   3666 1HG  GLN 1  51     256.603 214.058 206.066  1.00 36.00           H  
ATOM   3667 2HG  GLN 1  51     256.595 215.801 206.459  1.00 36.00           H  
ATOM   3668 1HE2 GLN 1  51     257.087 216.910 203.165  1.00 36.00           H  
ATOM   3669 2HE2 GLN 1  51     257.158 217.321 204.846  1.00 36.00           H  
ATOM   3670  N   ILE 1  52     258.276 216.426 209.837  1.00 36.00           N  
ATOM   3671  CA  ILE 1  52     258.142 217.742 210.448  1.00 36.00           C  
ATOM   3672  C   ILE 1  52     259.502 218.386 210.698  1.00 36.00           C  
ATOM   3673  O   ILE 1  52     259.612 219.615 210.696  1.00 36.00           O  
ATOM   3674  CB  ILE 1  52     257.331 217.655 211.751  1.00 36.00           C  
ATOM   3675  CG1 ILE 1  52     256.005 216.940 211.512  1.00 36.00           C  
ATOM   3676  CG2 ILE 1  52     257.060 219.036 212.310  1.00 36.00           C  
ATOM   3677  CD1 ILE 1  52     255.258 216.621 212.781  1.00 36.00           C  
ATOM   3678  H   ILE 1  52     258.269 215.606 210.427  1.00 36.00           H  
ATOM   3679  HA  ILE 1  52     257.613 218.393 209.753  1.00 36.00           H  
ATOM   3680  HB  ILE 1  52     257.890 217.081 212.490  1.00 36.00           H  
ATOM   3681 1HG1 ILE 1  52     255.367 217.559 210.883  1.00 36.00           H  
ATOM   3682 2HG1 ILE 1  52     256.186 216.008 210.977  1.00 36.00           H  
ATOM   3683 1HG2 ILE 1  52     256.485 218.949 213.231  1.00 36.00           H  
ATOM   3684 2HG2 ILE 1  52     258.005 219.536 212.519  1.00 36.00           H  
ATOM   3685 3HG2 ILE 1  52     256.495 219.618 211.583  1.00 36.00           H  
ATOM   3686 1HD1 ILE 1  52     254.325 216.113 212.536  1.00 36.00           H  
ATOM   3687 2HD1 ILE 1  52     255.870 215.973 213.411  1.00 36.00           H  
ATOM   3688 3HD1 ILE 1  52     255.038 217.544 213.315  1.00 36.00           H  
ATOM   3689  N   MET 1  53     260.549 217.589 210.901  1.00 36.00           N  
ATOM   3690  CA  MET 1  53     261.868 218.156 211.149  1.00 36.00           C  
ATOM   3691  C   MET 1  53     262.517 218.710 209.890  1.00 36.00           C  
ATOM   3692  O   MET 1  53     263.350 219.616 209.988  1.00 36.00           O  
ATOM   3693  CB  MET 1  53     262.783 217.108 211.784  1.00 36.00           C  
ATOM   3694  CG  MET 1  53     262.600 216.975 213.281  1.00 36.00           C  
ATOM   3695  SD  MET 1  53     262.890 218.534 214.134  1.00 36.00           S  
ATOM   3696  CE  MET 1  53     261.890 218.306 215.598  1.00 36.00           C  
ATOM   3697  H   MET 1  53     260.440 216.585 210.885  1.00 36.00           H  
ATOM   3698  HA  MET 1  53     261.761 218.992 211.840  1.00 36.00           H  
ATOM   3699 1HB  MET 1  53     262.595 216.137 211.328  1.00 36.00           H  
ATOM   3700 2HB  MET 1  53     263.825 217.366 211.587  1.00 36.00           H  
ATOM   3701 1HG  MET 1  53     261.586 216.640 213.495  1.00 36.00           H  
ATOM   3702 2HG  MET 1  53     263.294 216.228 213.668  1.00 36.00           H  
ATOM   3703 1HE  MET 1  53     261.965 219.190 216.231  1.00 36.00           H  
ATOM   3704 2HE  MET 1  53     260.850 218.153 215.308  1.00 36.00           H  
ATOM   3705 3HE  MET 1  53     262.245 217.434 216.149  1.00 36.00           H  
ATOM   3706  N   LYS 1  54     262.165 218.189 208.717  1.00 36.00           N  
ATOM   3707  CA  LYS 1  54     262.669 218.744 207.470  1.00 36.00           C  
ATOM   3708  C   LYS 1  54     262.011 220.066 207.114  1.00 36.00           C  
ATOM   3709  O   LYS 1  54     262.574 220.830 206.325  1.00 36.00           O  
ATOM   3710  CB  LYS 1  54     262.456 217.753 206.328  1.00 36.00           C  
ATOM   3711  CG  LYS 1  54     263.536 216.703 206.205  1.00 36.00           C  
ATOM   3712  CD  LYS 1  54     263.034 215.496 205.434  1.00 36.00           C  
ATOM   3713  CE  LYS 1  54     262.738 215.840 203.986  1.00 36.00           C  
ATOM   3714  NZ  LYS 1  54     261.282 216.025 203.755  1.00 36.00           N  
ATOM   3715  H   LYS 1  54     261.540 217.397 208.686  1.00 36.00           H  
ATOM   3716  HA  LYS 1  54     263.739 218.928 207.581  1.00 36.00           H  
ATOM   3717 1HB  LYS 1  54     261.504 217.240 206.464  1.00 36.00           H  
ATOM   3718 2HB  LYS 1  54     262.405 218.293 205.383  1.00 36.00           H  
ATOM   3719 1HG  LYS 1  54     264.398 217.126 205.687  1.00 36.00           H  
ATOM   3720 2HG  LYS 1  54     263.852 216.387 207.199  1.00 36.00           H  
ATOM   3721 1HD  LYS 1  54     263.787 214.707 205.462  1.00 36.00           H  
ATOM   3722 2HD  LYS 1  54     262.123 215.120 205.899  1.00 36.00           H  
ATOM   3723 1HE  LYS 1  54     263.260 216.757 203.717  1.00 36.00           H  
ATOM   3724 2HE  LYS 1  54     263.100 215.039 203.341  1.00 36.00           H  
ATOM   3725 1HZ  LYS 1  54     261.121 216.251 202.784  1.00 36.00           H  
ATOM   3726 2HZ  LYS 1  54     260.793 215.172 203.987  1.00 36.00           H  
ATOM   3727 3HZ  LYS 1  54     260.942 216.777 204.337  1.00 36.00           H  
ATOM   3728  N   SER 1  55     260.838 220.350 207.669  1.00 36.00           N  
ATOM   3729  CA  SER 1  55     260.094 221.555 207.344  1.00 36.00           C  
ATOM   3730  C   SER 1  55     260.469 222.740 208.223  1.00 36.00           C  
ATOM   3731  O   SER 1  55     259.922 223.828 208.035  1.00 36.00           O  
ATOM   3732  CB  SER 1  55     258.595 221.286 207.450  1.00 36.00           C  
ATOM   3733  OG  SER 1  55     258.292 219.967 207.039  1.00 36.00           O  
ATOM   3734  H   SER 1  55     260.454 219.701 208.341  1.00 36.00           H  
ATOM   3735  HA  SER 1  55     260.330 221.841 206.318  1.00 36.00           H  
ATOM   3736 1HB  SER 1  55     258.271 221.435 208.480  1.00 36.00           H  
ATOM   3737 2HB  SER 1  55     258.053 221.999 206.830  1.00 36.00           H  
ATOM   3738  HG  SER 1  55     257.435 219.762 207.419  1.00 36.00           H  
ATOM   3739  N   ILE 1  56     261.392 222.561 209.174  1.00 36.00           N  
ATOM   3740  CA  ILE 1  56     261.853 223.673 209.998  1.00 36.00           C  
ATOM   3741  C   ILE 1  56     262.930 224.495 209.302  1.00 36.00           C  
ATOM   3742  O   ILE 1  56     263.432 225.466 209.882  1.00 36.00           O  
ATOM   3743  CB  ILE 1  56     262.366 223.163 211.361  1.00 36.00           C  
ATOM   3744  CG1 ILE 1  56     261.519 221.989 211.841  1.00 36.00           C  
ATOM   3745  CG2 ILE 1  56     262.306 224.259 212.414  1.00 36.00           C  
ATOM   3746  CD1 ILE 1  56     260.168 222.392 212.385  1.00 36.00           C  
ATOM   3747  H   ILE 1  56     261.780 221.641 209.328  1.00 36.00           H  
ATOM   3748  HA  ILE 1  56     261.014 224.345 210.173  1.00 36.00           H  
ATOM   3749  HB  ILE 1  56     263.400 222.833 211.260  1.00 36.00           H  
ATOM   3750 1HG1 ILE 1  56     261.362 221.293 211.017  1.00 36.00           H  
ATOM   3751 2HG1 ILE 1  56     262.054 221.451 212.624  1.00 36.00           H  
ATOM   3752 1HG2 ILE 1  56     262.673 223.871 213.364  1.00 36.00           H  
ATOM   3753 2HG2 ILE 1  56     262.927 225.098 212.101  1.00 36.00           H  
ATOM   3754 3HG2 ILE 1  56     261.276 224.594 212.533  1.00 36.00           H  
ATOM   3755 1HD1 ILE 1  56     259.626 221.503 212.707  1.00 36.00           H  
ATOM   3756 2HD1 ILE 1  56     260.303 223.062 213.235  1.00 36.00           H  
ATOM   3757 3HD1 ILE 1  56     259.601 222.901 211.608  1.00 36.00           H  
ATOM   3758  N   ILE 1  57     263.294 224.147 208.073  1.00 36.00           N  
ATOM   3759  CA  ILE 1  57     264.325 224.872 207.335  1.00 36.00           C  
ATOM   3760  C   ILE 1  57     263.859 226.291 207.014  1.00 36.00           C  
ATOM   3761  O   ILE 1  57     264.650 227.229 207.180  1.00 36.00           O  
ATOM   3762  CB  ILE 1  57     264.737 224.112 206.064  1.00 36.00           C  
ATOM   3763  CG1 ILE 1  57     265.573 222.885 206.426  1.00 36.00           C  
ATOM   3764  CG2 ILE 1  57     265.520 225.012 205.132  1.00 36.00           C  
ATOM   3765  CD1 ILE 1  57     266.123 222.148 205.232  1.00 36.00           C  
ATOM   3766  H   ILE 1  57     262.841 223.355 207.638  1.00 36.00           H  
ATOM   3767  HA  ILE 1  57     265.202 224.971 207.974  1.00 36.00           H  
ATOM   3768  HB  ILE 1  57     263.845 223.759 205.546  1.00 36.00           H  
ATOM   3769 1HG1 ILE 1  57     266.409 223.187 207.055  1.00 36.00           H  
ATOM   3770 2HG1 ILE 1  57     264.965 222.188 207.005  1.00 36.00           H  
ATOM   3771 1HG2 ILE 1  57     265.802 224.454 204.240  1.00 36.00           H  
ATOM   3772 2HG2 ILE 1  57     264.904 225.864 204.848  1.00 36.00           H  
ATOM   3773 3HG2 ILE 1  57     266.418 225.366 205.638  1.00 36.00           H  
ATOM   3774 1HD1 ILE 1  57     266.704 221.289 205.570  1.00 36.00           H  
ATOM   3775 2HD1 ILE 1  57     265.299 221.804 204.605  1.00 36.00           H  
ATOM   3776 3HD1 ILE 1  57     266.763 222.814 204.657  1.00 36.00           H  
ATOM   3777  N   PRO 1  58     262.618 226.517 206.556  1.00 36.00           N  
ATOM   3778  CA  PRO 1  58     262.160 227.908 206.388  1.00 36.00           C  
ATOM   3779  C   PRO 1  58     262.304 228.760 207.637  1.00 36.00           C  
ATOM   3780  O   PRO 1  58     262.646 229.944 207.544  1.00 36.00           O  
ATOM   3781  CB  PRO 1  58     260.692 227.734 205.990  1.00 36.00           C  
ATOM   3782  CG  PRO 1  58     260.658 226.453 205.293  1.00 36.00           C  
ATOM   3783  CD  PRO 1  58     261.636 225.569 205.999  1.00 36.00           C  
ATOM   3784  HA  PRO 1  58     262.735 228.383 205.580  1.00 36.00           H  
ATOM   3785 1HB  PRO 1  58     260.054 227.748 206.887  1.00 36.00           H  
ATOM   3786 2HB  PRO 1  58     260.372 228.573 205.355  1.00 36.00           H  
ATOM   3787 1HG  PRO 1  58     259.640 226.035 205.315  1.00 36.00           H  
ATOM   3788 2HG  PRO 1  58     260.922 226.589 204.234  1.00 36.00           H  
ATOM   3789 1HD  PRO 1  58     261.119 225.011 206.794  1.00 36.00           H  
ATOM   3790 2HD  PRO 1  58     262.095 224.879 205.276  1.00 36.00           H  
ATOM   3791  N   VAL 1  59     262.030 228.188 208.810  1.00 36.00           N  
ATOM   3792  CA  VAL 1  59     262.133 228.942 210.058  1.00 36.00           C  
ATOM   3793  C   VAL 1  59     263.593 229.193 210.406  1.00 36.00           C  
ATOM   3794  O   VAL 1  59     263.950 230.246 210.946  1.00 36.00           O  
ATOM   3795  CB  VAL 1  59     261.402 228.201 211.190  1.00 36.00           C  
ATOM   3796  CG1 VAL 1  59     261.401 229.035 212.445  1.00 36.00           C  
ATOM   3797  CG2 VAL 1  59     259.987 227.874 210.771  1.00 36.00           C  
ATOM   3798  H   VAL 1  59     261.746 227.219 208.843  1.00 36.00           H  
ATOM   3799  HA  VAL 1  59     261.661 229.915 209.914  1.00 36.00           H  
ATOM   3800  HB  VAL 1  59     261.936 227.277 211.411  1.00 36.00           H  
ATOM   3801 1HG1 VAL 1  59     260.880 228.498 213.238  1.00 36.00           H  
ATOM   3802 2HG1 VAL 1  59     262.428 229.230 212.753  1.00 36.00           H  
ATOM   3803 3HG1 VAL 1  59     260.892 229.980 212.253  1.00 36.00           H  
ATOM   3804 1HG2 VAL 1  59     259.480 227.349 211.580  1.00 36.00           H  
ATOM   3805 2HG2 VAL 1  59     259.452 228.796 210.545  1.00 36.00           H  
ATOM   3806 3HG2 VAL 1  59     260.007 227.240 209.884  1.00 36.00           H  
ATOM   3807  N   VAL 1  60     264.459 228.223 210.111  1.00 36.00           N  
ATOM   3808  CA  VAL 1  60     265.887 228.395 210.374  1.00 36.00           C  
ATOM   3809  C   VAL 1  60     266.464 229.487 209.483  1.00 36.00           C  
ATOM   3810  O   VAL 1  60     267.299 230.290 209.913  1.00 36.00           O  
ATOM   3811  CB  VAL 1  60     266.630 227.061 210.187  1.00 36.00           C  
ATOM   3812  CG1 VAL 1  60     268.124 227.288 210.136  1.00 36.00           C  
ATOM   3813  CG2 VAL 1  60     266.285 226.113 211.314  1.00 36.00           C  
ATOM   3814  H   VAL 1  60     264.134 227.358 209.702  1.00 36.00           H  
ATOM   3815  HA  VAL 1  60     266.011 228.723 211.407  1.00 36.00           H  
ATOM   3816  HB  VAL 1  60     266.330 226.619 209.237  1.00 36.00           H  
ATOM   3817 1HG1 VAL 1  60     268.632 226.333 210.003  1.00 36.00           H  
ATOM   3818 2HG1 VAL 1  60     268.363 227.945 209.301  1.00 36.00           H  
ATOM   3819 3HG1 VAL 1  60     268.454 227.747 211.068  1.00 36.00           H  
ATOM   3820 1HG2 VAL 1  60     266.815 225.171 211.173  1.00 36.00           H  
ATOM   3821 2HG2 VAL 1  60     266.579 226.556 212.266  1.00 36.00           H  
ATOM   3822 3HG2 VAL 1  60     265.210 225.927 211.317  1.00 36.00           H  
ATOM   3823  N   MET 1  61     266.022 229.538 208.225  1.00 36.00           N  
ATOM   3824  CA  MET 1  61     266.536 230.548 207.305  1.00 36.00           C  
ATOM   3825  C   MET 1  61     266.056 231.940 207.688  1.00 36.00           C  
ATOM   3826  O   MET 1  61     266.768 232.927 207.477  1.00 36.00           O  
ATOM   3827  CB  MET 1  61     266.129 230.217 205.871  1.00 36.00           C  
ATOM   3828  CG  MET 1  61     266.728 228.932 205.347  1.00 36.00           C  
ATOM   3829  SD  MET 1  61     266.711 228.814 203.556  1.00 36.00           S  
ATOM   3830  CE  MET 1  61     268.463 228.880 203.213  1.00 36.00           C  
ATOM   3831  H   MET 1  61     265.329 228.880 207.897  1.00 36.00           H  
ATOM   3832  HA  MET 1  61     267.624 230.551 207.368  1.00 36.00           H  
ATOM   3833 1HB  MET 1  61     265.044 230.135 205.810  1.00 36.00           H  
ATOM   3834 2HB  MET 1  61     266.434 231.028 205.209  1.00 36.00           H  
ATOM   3835 1HG  MET 1  61     267.761 228.850 205.681  1.00 36.00           H  
ATOM   3836 2HG  MET 1  61     266.173 228.083 205.746  1.00 36.00           H  
ATOM   3837 1HE  MET 1  61     268.625 228.817 202.137  1.00 36.00           H  
ATOM   3838 2HE  MET 1  61     268.872 229.818 203.589  1.00 36.00           H  
ATOM   3839 3HE  MET 1  61     268.962 228.043 203.704  1.00 36.00           H  
ATOM   3840  N   ALA 1  62     264.846 232.045 208.238  1.00 36.00           N  
ATOM   3841  CA  ALA 1  62     264.353 233.346 208.675  1.00 36.00           C  
ATOM   3842  C   ALA 1  62     265.097 233.825 209.912  1.00 36.00           C  
ATOM   3843  O   ALA 1  62     265.318 235.028 210.085  1.00 36.00           O  
ATOM   3844  CB  ALA 1  62     262.852 233.280 208.943  1.00 36.00           C  
ATOM   3845  H   ALA 1  62     264.260 231.231 208.358  1.00 36.00           H  
ATOM   3846  HA  ALA 1  62     264.538 234.064 207.876  1.00 36.00           H  
ATOM   3847 1HB  ALA 1  62     262.497 234.258 209.268  1.00 36.00           H  
ATOM   3848 2HB  ALA 1  62     262.331 232.990 208.030  1.00 36.00           H  
ATOM   3849 3HB  ALA 1  62     262.653 232.545 209.721  1.00 36.00           H  
ATOM   3850  N   GLY 1  63     265.487 232.900 210.787  1.00 36.00           N  
ATOM   3851  CA  GLY 1  63     266.237 233.282 211.971  1.00 36.00           C  
ATOM   3852  C   GLY 1  63     267.606 233.844 211.649  1.00 36.00           C  
ATOM   3853  O   GLY 1  63     268.205 234.548 212.464  1.00 36.00           O  
ATOM   3854  H   GLY 1  63     265.266 231.926 210.637  1.00 36.00           H  
ATOM   3855 1HA  GLY 1  63     265.675 234.028 212.533  1.00 36.00           H  
ATOM   3856 2HA  GLY 1  63     266.358 232.415 212.620  1.00 36.00           H  
ATOM   3857  N   ILE 1  64     268.130 233.528 210.464  1.00 36.00           N  
ATOM   3858  CA  ILE 1  64     269.427 234.062 210.057  1.00 36.00           C  
ATOM   3859  C   ILE 1  64     269.299 235.527 209.660  1.00 36.00           C  
ATOM   3860  O   ILE 1  64     270.248 236.307 209.792  1.00 36.00           O  
ATOM   3861  CB  ILE 1  64     270.022 233.210 208.921  1.00 36.00           C  
ATOM   3862  CG1 ILE 1  64     270.237 231.774 209.396  1.00 36.00           C  
ATOM   3863  CG2 ILE 1  64     271.334 233.788 208.441  1.00 36.00           C  
ATOM   3864  CD1 ILE 1  64     271.010 230.919 208.421  1.00 36.00           C  
ATOM   3865  H   ILE 1  64     267.631 232.914 209.836  1.00 36.00           H  
ATOM   3866  HA  ILE 1  64     270.100 234.024 210.912  1.00 36.00           H  
ATOM   3867  HB  ILE 1  64     269.325 233.182 208.084  1.00 36.00           H  
ATOM   3868 1HG1 ILE 1  64     270.773 231.781 210.344  1.00 36.00           H  
ATOM   3869 2HG1 ILE 1  64     269.270 231.300 209.572  1.00 36.00           H  
ATOM   3870 1HG2 ILE 1  64     271.733 233.167 207.639  1.00 36.00           H  
ATOM   3871 2HG2 ILE 1  64     271.172 234.799 208.070  1.00 36.00           H  
ATOM   3872 3HG2 ILE 1  64     272.044 233.814 209.268  1.00 36.00           H  
ATOM   3873 1HD1 ILE 1  64     271.122 229.913 208.828  1.00 36.00           H  
ATOM   3874 2HD1 ILE 1  64     270.471 230.869 207.474  1.00 36.00           H  
ATOM   3875 3HD1 ILE 1  64     271.994 231.354 208.257  1.00 36.00           H  
ATOM   3876  N   ILE 1  65     268.124 235.924 209.171  1.00 36.00           N  
ATOM   3877  CA  ILE 1  65     267.897 237.320 208.799  1.00 36.00           C  
ATOM   3878  C   ILE 1  65     268.101 238.230 210.003  1.00 36.00           C  
ATOM   3879  O   ILE 1  65     268.671 239.321 209.894  1.00 36.00           O  
ATOM   3880  CB  ILE 1  65     266.493 237.488 208.192  1.00 36.00           C  
ATOM   3881  CG1 ILE 1  65     266.429 236.836 206.811  1.00 36.00           C  
ATOM   3882  CG2 ILE 1  65     266.118 238.951 208.102  1.00 36.00           C  
ATOM   3883  CD1 ILE 1  65     267.408 237.414 205.815  1.00 36.00           C  
ATOM   3884  H   ILE 1  65     267.376 235.255 209.053  1.00 36.00           H  
ATOM   3885  HA  ILE 1  65     268.637 237.603 208.052  1.00 36.00           H  
ATOM   3886  HB  ILE 1  65     265.762 236.976 208.818  1.00 36.00           H  
ATOM   3887 1HG1 ILE 1  65     266.627 235.768 206.903  1.00 36.00           H  
ATOM   3888 2HG1 ILE 1  65     265.424 236.947 206.402  1.00 36.00           H  
ATOM   3889 1HG2 ILE 1  65     265.122 239.045 207.669  1.00 36.00           H  
ATOM   3890 2HG2 ILE 1  65     266.123 239.389 209.099  1.00 36.00           H  
ATOM   3891 3HG2 ILE 1  65     266.838 239.473 207.472  1.00 36.00           H  
ATOM   3892 1HD1 ILE 1  65     267.301 236.899 204.859  1.00 36.00           H  
ATOM   3893 2HD1 ILE 1  65     267.205 238.477 205.680  1.00 36.00           H  
ATOM   3894 3HD1 ILE 1  65     268.423 237.282 206.185  1.00 36.00           H  
ATOM   3895  N   ALA 1  66     267.645 237.787 211.177  1.00 36.00           N  
ATOM   3896  CA  ALA 1  66     267.790 238.596 212.383  1.00 36.00           C  
ATOM   3897  C   ALA 1  66     269.243 238.681 212.826  1.00 36.00           C  
ATOM   3898  O   ALA 1  66     269.661 239.685 213.411  1.00 36.00           O  
ATOM   3899  CB  ALA 1  66     266.920 238.029 213.502  1.00 36.00           C  
ATOM   3900  H   ALA 1  66     267.194 236.885 211.241  1.00 36.00           H  
ATOM   3901  HA  ALA 1  66     267.458 239.608 212.153  1.00 36.00           H  
ATOM   3902 1HB  ALA 1  66     267.035 238.639 214.397  1.00 36.00           H  
ATOM   3903 2HB  ALA 1  66     265.875 238.036 213.190  1.00 36.00           H  
ATOM   3904 3HB  ALA 1  66     267.226 237.007 213.718  1.00 36.00           H  
ATOM   3905  N   ILE 1  67     270.026 237.629 212.576  1.00 36.00           N  
ATOM   3906  CA  ILE 1  67     271.440 237.641 212.950  1.00 36.00           C  
ATOM   3907  C   ILE 1  67     272.192 238.699 212.152  1.00 36.00           C  
ATOM   3908  O   ILE 1  67     273.139 239.322 212.644  1.00 36.00           O  
ATOM   3909  CB  ILE 1  67     272.053 236.243 212.761  1.00 36.00           C  
ATOM   3910  CG1 ILE 1  67     271.459 235.269 213.773  1.00 36.00           C  
ATOM   3911  CG2 ILE 1  67     273.557 236.289 212.916  1.00 36.00           C  
ATOM   3912  CD1 ILE 1  67     272.096 233.904 213.744  1.00 36.00           C  
ATOM   3913  H   ILE 1  67     269.644 236.811 212.123  1.00 36.00           H  
ATOM   3914  HA  ILE 1  67     271.517 237.918 214.001  1.00 36.00           H  
ATOM   3915  HB  ILE 1  67     271.814 235.873 211.764  1.00 36.00           H  
ATOM   3916 1HG1 ILE 1  67     271.567 235.677 214.777  1.00 36.00           H  
ATOM   3917 2HG1 ILE 1  67     270.392 235.152 213.582  1.00 36.00           H  
ATOM   3918 1HG2 ILE 1  67     273.967 235.289 212.779  1.00 36.00           H  
ATOM   3919 2HG2 ILE 1  67     273.979 236.960 212.169  1.00 36.00           H  
ATOM   3920 3HG2 ILE 1  67     273.809 236.651 213.913  1.00 36.00           H  
ATOM   3921 1HD1 ILE 1  67     271.622 233.265 214.490  1.00 36.00           H  
ATOM   3922 2HD1 ILE 1  67     271.967 233.463 212.755  1.00 36.00           H  
ATOM   3923 3HD1 ILE 1  67     273.158 233.993 213.966  1.00 36.00           H  
ATOM   3924  N   TYR 1  68     271.781 238.915 210.901  1.00 36.00           N  
ATOM   3925  CA  TYR 1  68     272.372 239.974 210.090  1.00 36.00           C  
ATOM   3926  C   TYR 1  68     272.163 241.336 210.738  1.00 36.00           C  
ATOM   3927  O   TYR 1  68     273.064 242.179 210.753  1.00 36.00           O  
ATOM   3928  CB  TYR 1  68     271.775 239.954 208.682  1.00 36.00           C  
ATOM   3929  CG  TYR 1  68     272.170 238.761 207.845  1.00 36.00           C  
ATOM   3930  CD1 TYR 1  68     273.312 238.032 208.131  1.00 36.00           C  
ATOM   3931  CD2 TYR 1  68     271.397 238.367 206.765  1.00 36.00           C  
ATOM   3932  CE1 TYR 1  68     273.671 236.944 207.366  1.00 36.00           C  
ATOM   3933  CE2 TYR 1  68     271.747 237.281 205.996  1.00 36.00           C  
ATOM   3934  CZ  TYR 1  68     272.884 236.573 206.299  1.00 36.00           C  
ATOM   3935  OH  TYR 1  68     273.234 235.489 205.531  1.00 36.00           O  
ATOM   3936  H   TYR 1  68     271.051 238.340 210.504  1.00 36.00           H  
ATOM   3937  HA  TYR 1  68     273.445 239.797 210.019  1.00 36.00           H  
ATOM   3938 1HB  TYR 1  68     270.686 239.966 208.748  1.00 36.00           H  
ATOM   3939 2HB  TYR 1  68     272.080 240.851 208.144  1.00 36.00           H  
ATOM   3940  HD1 TYR 1  68     273.943 238.316 208.973  1.00 36.00           H  
ATOM   3941  HD2 TYR 1  68     270.493 238.921 206.510  1.00 36.00           H  
ATOM   3942  HE1 TYR 1  68     274.573 236.382 207.607  1.00 36.00           H  
ATOM   3943  HE2 TYR 1  68     271.123 236.987 205.151  1.00 36.00           H  
ATOM   3944  HH  TYR 1  68     272.584 235.369 204.835  1.00 36.00           H  
ATOM   3945  N   GLY 1  69     270.963 241.572 211.268  1.00 36.00           N  
ATOM   3946  CA  GLY 1  69     270.691 242.842 211.923  1.00 36.00           C  
ATOM   3947  C   GLY 1  69     271.452 243.007 213.221  1.00 36.00           C  
ATOM   3948  O   GLY 1  69     271.904 244.103 213.556  1.00 36.00           O  
ATOM   3949  H   GLY 1  69     270.232 240.876 211.221  1.00 36.00           H  
ATOM   3950 1HA  GLY 1  69     270.954 243.660 211.253  1.00 36.00           H  
ATOM   3951 2HA  GLY 1  69     269.624 242.924 212.127  1.00 36.00           H  
ATOM   3952  N   LEU 1  70     271.593 241.920 213.979  1.00 36.00           N  
ATOM   3953  CA  LEU 1  70     272.304 241.978 215.251  1.00 36.00           C  
ATOM   3954  C   LEU 1  70     273.771 242.336 215.054  1.00 36.00           C  
ATOM   3955  O   LEU 1  70     274.349 243.091 215.841  1.00 36.00           O  
ATOM   3956  CB  LEU 1  70     272.168 240.644 215.983  1.00 36.00           C  
ATOM   3957  CG  LEU 1  70     273.063 240.444 217.204  1.00 36.00           C  
ATOM   3958  CD1 LEU 1  70     272.664 241.395 218.311  1.00 36.00           C  
ATOM   3959  CD2 LEU 1  70     273.008 239.007 217.681  1.00 36.00           C  
ATOM   3960  H   LEU 1  70     271.203 241.040 213.673  1.00 36.00           H  
ATOM   3961  HA  LEU 1  70     271.858 242.763 215.861  1.00 36.00           H  
ATOM   3962 1HB  LEU 1  70     271.137 240.534 216.315  1.00 36.00           H  
ATOM   3963 2HB  LEU 1  70     272.390 239.839 215.283  1.00 36.00           H  
ATOM   3964  HG  LEU 1  70     274.093 240.689 216.944  1.00 36.00           H  
ATOM   3965 1HD1 LEU 1  70     273.311 241.240 219.174  1.00 36.00           H  
ATOM   3966 2HD1 LEU 1  70     272.765 242.422 217.962  1.00 36.00           H  
ATOM   3967 3HD1 LEU 1  70     271.629 241.208 218.595  1.00 36.00           H  
ATOM   3968 1HD2 LEU 1  70     273.654 238.887 218.551  1.00 36.00           H  
ATOM   3969 2HD2 LEU 1  70     271.983 238.752 217.952  1.00 36.00           H  
ATOM   3970 3HD2 LEU 1  70     273.347 238.345 216.884  1.00 36.00           H  
ATOM   3971  N   VAL 1  71     274.396 241.791 214.009  1.00 36.00           N  
ATOM   3972  CA  VAL 1  71     275.817 242.042 213.775  1.00 36.00           C  
ATOM   3973  C   VAL 1  71     276.051 243.502 213.411  1.00 36.00           C  
ATOM   3974  O   VAL 1  71     277.005 244.133 213.878  1.00 36.00           O  
ATOM   3975  CB  VAL 1  71     276.355 241.097 212.687  1.00 36.00           C  
ATOM   3976  CG1 VAL 1  71     277.751 241.509 212.271  1.00 36.00           C  
ATOM   3977  CG2 VAL 1  71     276.352 239.669 213.188  1.00 36.00           C  
ATOM   3978  H   VAL 1  71     273.889 241.197 213.368  1.00 36.00           H  
ATOM   3979  HA  VAL 1  71     276.359 241.852 214.702  1.00 36.00           H  
ATOM   3980  HB  VAL 1  71     275.718 241.172 211.806  1.00 36.00           H  
ATOM   3981 1HG1 VAL 1  71     278.116 240.829 211.500  1.00 36.00           H  
ATOM   3982 2HG1 VAL 1  71     277.728 242.525 211.877  1.00 36.00           H  
ATOM   3983 3HG1 VAL 1  71     278.415 241.467 213.134  1.00 36.00           H  
ATOM   3984 1HG2 VAL 1  71     276.734 239.009 212.409  1.00 36.00           H  
ATOM   3985 2HG2 VAL 1  71     276.985 239.592 214.072  1.00 36.00           H  
ATOM   3986 3HG2 VAL 1  71     275.334 239.375 213.444  1.00 36.00           H  
ATOM   3987  N   VAL 1  72     275.187 244.059 212.562  1.00 36.00           N  
ATOM   3988  CA  VAL 1  72     275.349 245.450 212.146  1.00 36.00           C  
ATOM   3989  C   VAL 1  72     275.138 246.388 213.328  1.00 36.00           C  
ATOM   3990  O   VAL 1  72     275.915 247.323 213.546  1.00 36.00           O  
ATOM   3991  CB  VAL 1  72     274.391 245.781 210.990  1.00 36.00           C  
ATOM   3992  CG1 VAL 1  72     274.516 247.238 210.609  1.00 36.00           C  
ATOM   3993  CG2 VAL 1  72     274.686 244.905 209.802  1.00 36.00           C  
ATOM   3994  H   VAL 1  72     274.411 243.523 212.198  1.00 36.00           H  
ATOM   3995  HA  VAL 1  72     276.374 245.590 211.800  1.00 36.00           H  
ATOM   3996  HB  VAL 1  72     273.366 245.609 211.319  1.00 36.00           H  
ATOM   3997 1HG1 VAL 1  72     273.832 247.459 209.789  1.00 36.00           H  
ATOM   3998 2HG1 VAL 1  72     274.267 247.861 211.467  1.00 36.00           H  
ATOM   3999 3HG1 VAL 1  72     275.538 247.445 210.293  1.00 36.00           H  
ATOM   4000 1HG2 VAL 1  72     274.000 245.148 208.991  1.00 36.00           H  
ATOM   4001 2HG2 VAL 1  72     275.712 245.071 209.473  1.00 36.00           H  
ATOM   4002 3HG2 VAL 1  72     274.560 243.858 210.081  1.00 36.00           H  
ATOM   4003  N   ALA 1  73     274.076 246.156 214.103  1.00 36.00           N  
ATOM   4004  CA  ALA 1  73     273.781 247.017 215.243  1.00 36.00           C  
ATOM   4005  C   ALA 1  73     274.922 247.025 216.249  1.00 36.00           C  
ATOM   4006  O   ALA 1  73     275.159 248.031 216.923  1.00 36.00           O  
ATOM   4007  CB  ALA 1  73     272.483 246.571 215.914  1.00 36.00           C  
ATOM   4008  H   ALA 1  73     273.465 245.377 213.904  1.00 36.00           H  
ATOM   4009  HA  ALA 1  73     273.659 248.036 214.875  1.00 36.00           H  
ATOM   4010 1HB  ALA 1  73     272.271 247.220 216.764  1.00 36.00           H  
ATOM   4011 2HB  ALA 1  73     271.663 246.632 215.198  1.00 36.00           H  
ATOM   4012 3HB  ALA 1  73     272.587 245.543 216.259  1.00 36.00           H  
ATOM   4013  N   VAL 1  74     275.638 245.908 216.372  1.00 36.00           N  
ATOM   4014  CA  VAL 1  74     276.768 245.850 217.295  1.00 36.00           C  
ATOM   4015  C   VAL 1  74     277.924 246.688 216.768  1.00 36.00           C  
ATOM   4016  O   VAL 1  74     278.590 247.404 217.524  1.00 36.00           O  
ATOM   4017  CB  VAL 1  74     277.189 244.392 217.540  1.00 36.00           C  
ATOM   4018  CG1 VAL 1  74     278.549 244.337 218.205  1.00 36.00           C  
ATOM   4019  CG2 VAL 1  74     276.157 243.691 218.399  1.00 36.00           C  
ATOM   4020  H   VAL 1  74     275.405 245.090 215.827  1.00 36.00           H  
ATOM   4021  HA  VAL 1  74     276.461 246.288 218.245  1.00 36.00           H  
ATOM   4022  HB  VAL 1  74     277.270 243.881 216.580  1.00 36.00           H  
ATOM   4023 1HG1 VAL 1  74     278.831 243.297 218.371  1.00 36.00           H  
ATOM   4024 2HG1 VAL 1  74     279.288 244.815 217.562  1.00 36.00           H  
ATOM   4025 3HG1 VAL 1  74     278.507 244.857 219.161  1.00 36.00           H  
ATOM   4026 1HG2 VAL 1  74     276.463 242.659 218.566  1.00 36.00           H  
ATOM   4027 2HG2 VAL 1  74     276.071 244.204 219.357  1.00 36.00           H  
ATOM   4028 3HG2 VAL 1  74     275.192 243.705 217.892  1.00 36.00           H  
ATOM   4029  N   LEU 1  75     278.183 246.610 215.463  1.00 36.00           N  
ATOM   4030  CA  LEU 1  75     279.246 247.419 214.877  1.00 36.00           C  
ATOM   4031  C   LEU 1  75     278.931 248.904 214.983  1.00 36.00           C  
ATOM   4032  O   LEU 1  75     279.816 249.714 215.278  1.00 36.00           O  
ATOM   4033  CB  LEU 1  75     279.464 247.027 213.419  1.00 36.00           C  
ATOM   4034  CG  LEU 1  75     280.734 246.233 213.132  1.00 36.00           C  
ATOM   4035  CD1 LEU 1  75     280.991 246.190 211.641  1.00 36.00           C  
ATOM   4036  CD2 LEU 1  75     281.915 246.840 213.864  1.00 36.00           C  
ATOM   4037  H   LEU 1  75     277.649 245.993 214.867  1.00 36.00           H  
ATOM   4038  HA  LEU 1  75     280.166 247.234 215.431  1.00 36.00           H  
ATOM   4039 1HB  LEU 1  75     278.617 246.427 213.090  1.00 36.00           H  
ATOM   4040 2HB  LEU 1  75     279.496 247.934 212.816  1.00 36.00           H  
ATOM   4041  HG  LEU 1  75     280.602 245.203 213.464  1.00 36.00           H  
ATOM   4042 1HD1 LEU 1  75     281.900 245.621 211.444  1.00 36.00           H  
ATOM   4043 2HD1 LEU 1  75     280.149 245.713 211.140  1.00 36.00           H  
ATOM   4044 3HD1 LEU 1  75     281.110 247.205 211.264  1.00 36.00           H  
ATOM   4045 1HD2 LEU 1  75     282.813 246.260 213.649  1.00 36.00           H  
ATOM   4046 2HD2 LEU 1  75     282.059 247.868 213.533  1.00 36.00           H  
ATOM   4047 3HD2 LEU 1  75     281.723 246.827 214.937  1.00 36.00           H  
ATOM   4048  N   ILE 1  76     277.676 249.283 214.739  1.00 36.00           N  
ATOM   4049  CA  ILE 1  76     277.284 250.682 214.858  1.00 36.00           C  
ATOM   4050  C   ILE 1  76     277.388 251.153 216.301  1.00 36.00           C  
ATOM   4051  O   ILE 1  76     277.831 252.276 216.564  1.00 36.00           O  
ATOM   4052  CB  ILE 1  76     275.865 250.885 214.298  1.00 36.00           C  
ATOM   4053  CG1 ILE 1  76     275.830 250.547 212.810  1.00 36.00           C  
ATOM   4054  CG2 ILE 1  76     275.401 252.307 214.525  1.00 36.00           C  
ATOM   4055  CD1 ILE 1  76     274.446 250.563 212.216  1.00 36.00           C  
ATOM   4056  H   ILE 1  76     276.983 248.599 214.468  1.00 36.00           H  
ATOM   4057  HA  ILE 1  76     277.980 251.286 214.277  1.00 36.00           H  
ATOM   4058  HB  ILE 1  76     275.176 250.205 214.798  1.00 36.00           H  
ATOM   4059 1HG1 ILE 1  76     276.446 251.258 212.261  1.00 36.00           H  
ATOM   4060 2HG1 ILE 1  76     276.257 249.556 212.651  1.00 36.00           H  
ATOM   4061 1HG2 ILE 1  76     274.396 252.430 214.121  1.00 36.00           H  
ATOM   4062 2HG2 ILE 1  76     275.392 252.520 215.593  1.00 36.00           H  
ATOM   4063 3HG2 ILE 1  76     276.081 252.996 214.023  1.00 36.00           H  
ATOM   4064 1HD1 ILE 1  76     274.502 250.312 211.156  1.00 36.00           H  
ATOM   4065 2HD1 ILE 1  76     273.821 249.831 212.729  1.00 36.00           H  
ATOM   4066 3HD1 ILE 1  76     274.012 251.555 212.331  1.00 36.00           H  
ATOM   4067  N   ALA 1  77     277.004 250.309 217.256  1.00 36.00           N  
ATOM   4068  CA  ALA 1  77     277.049 250.660 218.669  1.00 36.00           C  
ATOM   4069  C   ALA 1  77     278.456 250.635 219.243  1.00 36.00           C  
ATOM   4070  O   ALA 1  77     278.613 250.716 220.465  1.00 36.00           O  
ATOM   4071  CB  ALA 1  77     276.145 249.726 219.476  1.00 36.00           C  
ATOM   4072  H   ALA 1  77     276.670 249.394 216.986  1.00 36.00           H  
ATOM   4073  HA  ALA 1  77     276.687 251.682 218.775  1.00 36.00           H  
ATOM   4074 1HB  ALA 1  77     276.188 249.999 220.530  1.00 36.00           H  
ATOM   4075 2HB  ALA 1  77     275.119 249.815 219.119  1.00 36.00           H  
ATOM   4076 3HB  ALA 1  77     276.483 248.698 219.354  1.00 36.00           H  
ATOM   4077  N   ASN 1  78     279.476 250.512 218.397  1.00 36.00           N  
ATOM   4078  CA  ASN 1  78     280.862 250.620 218.819  1.00 36.00           C  
ATOM   4079  C   ASN 1  78     281.592 251.784 218.172  1.00 36.00           C  
ATOM   4080  O   ASN 1  78     282.715 252.093 218.585  1.00 36.00           O  
ATOM   4081  CB  ASN 1  78     281.623 249.321 218.515  1.00 36.00           C  
ATOM   4082  CG  ASN 1  78     281.478 248.295 219.613  1.00 36.00           C  
ATOM   4083  OD1 ASN 1  78     280.555 247.483 219.602  1.00 36.00           O  
ATOM   4084  ND2 ASN 1  78     282.392 248.325 220.573  1.00 36.00           N  
ATOM   4085  H   ASN 1  78     279.270 250.336 217.424  1.00 36.00           H  
ATOM   4086  HA  ASN 1  78     280.883 250.791 219.896  1.00 36.00           H  
ATOM   4087 1HB  ASN 1  78     281.254 248.893 217.582  1.00 36.00           H  
ATOM   4088 2HB  ASN 1  78     282.681 249.542 218.378  1.00 36.00           H  
ATOM   4089 1HD2 ASN 1  78     282.347 247.669 221.327  1.00 36.00           H  
ATOM   4090 2HD2 ASN 1  78     283.126 249.003 220.543  1.00 36.00           H  
ATOM   4091  N   SER 1  79     280.997 252.430 217.176  1.00 36.00           N  
ATOM   4092  CA  SER 1  79     281.551 253.634 216.580  1.00 36.00           C  
ATOM   4093  C   SER 1  79     281.064 254.901 217.265  1.00 36.00           C  
ATOM   4094  O   SER 1  79     281.428 256.000 216.835  1.00 36.00           O  
ATOM   4095  CB  SER 1  79     281.201 253.690 215.090  1.00 36.00           C  
ATOM   4096  OG  SER 1  79     281.337 252.415 214.490  1.00 36.00           O  
ATOM   4097  H   SER 1  79     280.124 252.063 216.824  1.00 36.00           H  
ATOM   4098  HA  SER 1  79     282.636 253.605 216.686  1.00 36.00           H  
ATOM   4099 1HB  SER 1  79     280.178 254.044 214.969  1.00 36.00           H  
ATOM   4100 2HB  SER 1  79     281.855 254.402 214.589  1.00 36.00           H  
ATOM   4101  HG  SER 1  79     281.420 252.573 213.546  1.00 36.00           H  
ATOM   4102  N   LEU 1  80     280.257 254.776 218.314  1.00 36.00           N  
ATOM   4103  CA  LEU 1  80     279.666 255.935 218.962  1.00 36.00           C  
ATOM   4104  C   LEU 1  80     280.639 256.561 219.951  1.00 36.00           C  
ATOM   4105  O   LEU 1  80     281.429 255.874 220.602  1.00 36.00           O  
ATOM   4106  CB  LEU 1  80     278.373 255.541 219.672  1.00 36.00           C  
ATOM   4107  CG  LEU 1  80     277.185 255.300 218.742  1.00 36.00           C  
ATOM   4108  CD1 LEU 1  80     276.006 254.738 219.505  1.00 36.00           C  
ATOM   4109  CD2 LEU 1  80     276.802 256.591 218.060  1.00 36.00           C  
ATOM   4110  H   LEU 1  80     280.049 253.854 218.670  1.00 36.00           H  
ATOM   4111  HA  LEU 1  80     279.435 256.677 218.198  1.00 36.00           H  
ATOM   4112 1HB  LEU 1  80     278.552 254.629 220.240  1.00 36.00           H  
ATOM   4113 2HB  LEU 1  80     278.105 256.333 220.371  1.00 36.00           H  
ATOM   4114  HG  LEU 1  80     277.457 254.560 217.988  1.00 36.00           H  
ATOM   4115 1HD1 LEU 1  80     275.174 254.575 218.820  1.00 36.00           H  
ATOM   4116 2HD1 LEU 1  80     276.288 253.790 219.963  1.00 36.00           H  
ATOM   4117 3HD1 LEU 1  80     275.705 255.442 220.280  1.00 36.00           H  
ATOM   4118 1HD2 LEU 1  80     275.955 256.414 217.396  1.00 36.00           H  
ATOM   4119 2HD2 LEU 1  80     276.527 257.331 218.811  1.00 36.00           H  
ATOM   4120 3HD2 LEU 1  80     277.647 256.960 217.478  1.00 36.00           H  
ATOM   4121  N   ASN 1  81     280.569 257.885 220.058  1.00 36.00           N  
ATOM   4122  CA  ASN 1  81     281.440 258.644 220.942  1.00 36.00           C  
ATOM   4123  C   ASN 1  81     280.842 260.029 221.134  1.00 36.00           C  
ATOM   4124  O   ASN 1  81     279.911 260.428 220.432  1.00 36.00           O  
ATOM   4125  CB  ASN 1  81     282.861 258.742 220.382  1.00 36.00           C  
ATOM   4126  CG  ASN 1  81     283.799 257.734 221.001  1.00 36.00           C  
ATOM   4127  OD1 ASN 1  81     283.557 257.241 222.101  1.00 36.00           O  
ATOM   4128  ND2 ASN 1  81     284.880 257.422 220.299  1.00 36.00           N  
ATOM   4129  H   ASN 1  81     279.884 258.376 219.502  1.00 36.00           H  
ATOM   4130  HA  ASN 1  81     281.489 258.131 221.904  1.00 36.00           H  
ATOM   4131 1HB  ASN 1  81     282.839 258.585 219.302  1.00 36.00           H  
ATOM   4132 2HB  ASN 1  81     283.254 259.743 220.559  1.00 36.00           H  
ATOM   4133 1HD2 ASN 1  81     285.537 256.759 220.660  1.00 36.00           H  
ATOM   4134 2HD2 ASN 1  81     285.038 257.848 219.409  1.00 36.00           H  
ATOM   4135  N   ASP 1  82     281.391 260.758 222.106  1.00 36.00           N  
ATOM   4136  CA  ASP 1  82     281.021 262.159 222.276  1.00 36.00           C  
ATOM   4137  C   ASP 1  82     281.365 262.965 221.032  1.00 36.00           C  
ATOM   4138  O   ASP 1  82     280.546 263.742 220.531  1.00 36.00           O  
ATOM   4139  CB  ASP 1  82     281.729 262.740 223.499  1.00 36.00           C  
ATOM   4140  CG  ASP 1  82     281.061 262.353 224.800  1.00 36.00           C  
ATOM   4141  OD1 ASP 1  82     279.893 262.742 225.007  1.00 36.00           O  
ATOM   4142  OD2 ASP 1  82     281.703 261.657 225.614  1.00 36.00           O  
ATOM   4143  H   ASP 1  82     282.068 260.348 222.733  1.00 36.00           H  
ATOM   4144  HA  ASP 1  82     279.943 262.216 222.431  1.00 36.00           H  
ATOM   4145 1HB  ASP 1  82     282.763 262.394 223.519  1.00 36.00           H  
ATOM   4146 2HB  ASP 1  82     281.749 263.827 223.425  1.00 36.00           H  
ATOM   4147  N   ASP 1  83     282.579 262.790 220.519  1.00 36.00           N  
ATOM   4148  CA  ASP 1  83     283.073 263.580 219.395  1.00 36.00           C  
ATOM   4149  C   ASP 1  83     282.831 262.840 218.080  1.00 36.00           C  
ATOM   4150  O   ASP 1  83     283.747 262.383 217.397  1.00 36.00           O  
ATOM   4151  CB  ASP 1  83     284.552 263.905 219.599  1.00 36.00           C  
ATOM   4152  CG  ASP 1  83     285.365 262.702 220.050  1.00 36.00           C  
ATOM   4153  OD1 ASP 1  83     285.101 261.574 219.582  1.00 36.00           O  
ATOM   4154  OD2 ASP 1  83     286.277 262.891 220.883  1.00 36.00           O  
ATOM   4155  H   ASP 1  83     283.177 262.084 220.924  1.00 36.00           H  
ATOM   4156  HA  ASP 1  83     282.509 264.511 219.352  1.00 36.00           H  
ATOM   4157 1HB  ASP 1  83     284.974 264.281 218.666  1.00 36.00           H  
ATOM   4158 2HB  ASP 1  83     284.652 264.693 220.345  1.00 36.00           H  
ATOM   4159  N   ILE 1  84     281.555 262.745 217.720  1.00 36.00           N  
ATOM   4160  CA  ILE 1  84     281.137 262.102 216.481  1.00 36.00           C  
ATOM   4161  C   ILE 1  84     280.717 263.187 215.499  1.00 36.00           C  
ATOM   4162  O   ILE 1  84     280.055 264.161 215.874  1.00 36.00           O  
ATOM   4163  CB  ILE 1  84     280.012 261.073 216.724  1.00 36.00           C  
ATOM   4164  CG1 ILE 1  84     279.822 260.195 215.491  1.00 36.00           C  
ATOM   4165  CG2 ILE 1  84     278.709 261.741 217.120  1.00 36.00           C  
ATOM   4166  CD1 ILE 1  84     278.796 259.112 215.671  1.00 36.00           C  
ATOM   4167  H   ILE 1  84     280.853 263.135 218.332  1.00 36.00           H  
ATOM   4168  HA  ILE 1  84     281.992 261.574 216.059  1.00 36.00           H  
ATOM   4169  HB  ILE 1  84     280.305 260.396 217.526  1.00 36.00           H  
ATOM   4170 1HG1 ILE 1  84     279.521 260.814 214.646  1.00 36.00           H  
ATOM   4171 2HG1 ILE 1  84     280.771 259.725 215.229  1.00 36.00           H  
ATOM   4172 1HG2 ILE 1  84     277.945 260.981 217.280  1.00 36.00           H  
ATOM   4173 2HG2 ILE 1  84     278.856 262.307 218.038  1.00 36.00           H  
ATOM   4174 3HG2 ILE 1  84     278.389 262.414 216.324  1.00 36.00           H  
ATOM   4175 1HD1 ILE 1  84     278.717 258.529 214.752  1.00 36.00           H  
ATOM   4176 2HD1 ILE 1  84     279.096 258.458 216.490  1.00 36.00           H  
ATOM   4177 3HD1 ILE 1  84     277.830 259.560 215.899  1.00 36.00           H  
ATOM   4178  N   SER 1  85     281.142 263.037 214.248  1.00 36.00           N  
ATOM   4179  CA  SER 1  85     280.893 264.033 213.220  1.00 36.00           C  
ATOM   4180  C   SER 1  85     279.499 263.861 212.630  1.00 36.00           C  
ATOM   4181  O   SER 1  85     278.828 262.850 212.835  1.00 36.00           O  
ATOM   4182  CB  SER 1  85     281.937 263.930 212.111  1.00 36.00           C  
ATOM   4183  OG  SER 1  85     283.247 264.033 212.631  1.00 36.00           O  
ATOM   4184  H   SER 1  85     281.655 262.200 214.008  1.00 36.00           H  
ATOM   4185  HA  SER 1  85     280.963 265.023 213.673  1.00 36.00           H  
ATOM   4186 1HB  SER 1  85     281.825 262.979 211.592  1.00 36.00           H  
ATOM   4187 2HB  SER 1  85     281.772 264.722 211.381  1.00 36.00           H  
ATOM   4188  HG  SER 1  85     283.838 263.960 211.877  1.00 36.00           H  
ATOM   4189  N   LEU 1  86     279.062 264.873 211.880  1.00 36.00           N  
ATOM   4190  CA  LEU 1  86     277.862 264.711 211.069  1.00 36.00           C  
ATOM   4191  C   LEU 1  86     278.130 263.823 209.863  1.00 36.00           C  
ATOM   4192  O   LEU 1  86     277.201 263.222 209.315  1.00 36.00           O  
ATOM   4193  CB  LEU 1  86     277.338 266.072 210.617  1.00 36.00           C  
ATOM   4194  CG  LEU 1  86     276.407 266.788 211.590  1.00 36.00           C  
ATOM   4195  CD1 LEU 1  86     276.112 268.185 211.094  1.00 36.00           C  
ATOM   4196  CD2 LEU 1  86     275.124 266.006 211.765  1.00 36.00           C  
ATOM   4197  H   LEU 1  86     279.551 265.756 211.865  1.00 36.00           H  
ATOM   4198  HA  LEU 1  86     277.098 264.226 211.676  1.00 36.00           H  
ATOM   4199 1HB  LEU 1  86     278.188 266.727 210.434  1.00 36.00           H  
ATOM   4200 2HB  LEU 1  86     276.797 265.942 209.680  1.00 36.00           H  
ATOM   4201  HG  LEU 1  86     276.898 266.885 212.559  1.00 36.00           H  
ATOM   4202 1HD1 LEU 1  86     275.447 268.687 211.797  1.00 36.00           H  
ATOM   4203 2HD1 LEU 1  86     277.043 268.746 211.013  1.00 36.00           H  
ATOM   4204 3HD1 LEU 1  86     275.634 268.130 210.117  1.00 36.00           H  
ATOM   4205 1HD2 LEU 1  86     274.471 266.530 212.464  1.00 36.00           H  
ATOM   4206 2HD2 LEU 1  86     274.623 265.909 210.802  1.00 36.00           H  
ATOM   4207 3HD2 LEU 1  86     275.353 265.014 212.157  1.00 36.00           H  
ATOM   4208  N   TYR 1  87     279.387 263.742 209.430  1.00 36.00           N  
ATOM   4209  CA  TYR 1  87     279.753 262.839 208.348  1.00 36.00           C  
ATOM   4210  C   TYR 1  87     279.616 261.387 208.784  1.00 36.00           C  
ATOM   4211  O   TYR 1  87     278.973 260.578 208.109  1.00 36.00           O  
ATOM   4212  CB  TYR 1  87     281.177 263.145 207.888  1.00 36.00           C  
ATOM   4213  CG  TYR 1  87     281.759 262.140 206.929  1.00 36.00           C  
ATOM   4214  CD1 TYR 1  87     281.238 261.983 205.657  1.00 36.00           C  
ATOM   4215  CD2 TYR 1  87     282.844 261.359 207.292  1.00 36.00           C  
ATOM   4216  CE1 TYR 1  87     281.772 261.067 204.778  1.00 36.00           C  
ATOM   4217  CE2 TYR 1  87     283.384 260.442 206.420  1.00 36.00           C  
ATOM   4218  CZ  TYR 1  87     282.845 260.300 205.166  1.00 36.00           C  
ATOM   4219  OH  TYR 1  87     283.385 259.385 204.295  1.00 36.00           O  
ATOM   4220  H   TYR 1  87     280.102 264.315 209.857  1.00 36.00           H  
ATOM   4221  HA  TYR 1  87     279.067 263.001 207.516  1.00 36.00           H  
ATOM   4222 1HB  TYR 1  87     281.201 264.121 207.400  1.00 36.00           H  
ATOM   4223 2HB  TYR 1  87     281.836 263.197 208.754  1.00 36.00           H  
ATOM   4224  HD1 TYR 1  87     280.391 262.590 205.336  1.00 36.00           H  
ATOM   4225  HD2 TYR 1  87     283.284 261.465 208.283  1.00 36.00           H  
ATOM   4226  HE1 TYR 1  87     281.348 260.958 203.780  1.00 36.00           H  
ATOM   4227  HE2 TYR 1  87     284.235 259.833 206.727  1.00 36.00           H  
ATOM   4228  HH  TYR 1  87     284.122 258.938 204.718  1.00 36.00           H  
ATOM   4229  N   LYS 1  88     280.212 261.041 209.928  1.00 36.00           N  
ATOM   4230  CA  LYS 1  88     280.160 259.663 210.403  1.00 36.00           C  
ATOM   4231  C   LYS 1  88     278.773 259.296 210.911  1.00 36.00           C  
ATOM   4232  O   LYS 1  88     278.275 258.205 210.623  1.00 36.00           O  
ATOM   4233  CB  LYS 1  88     281.203 259.445 211.495  1.00 36.00           C  
ATOM   4234  CG  LYS 1  88     282.609 259.300 210.955  1.00 36.00           C  
ATOM   4235  CD  LYS 1  88     283.649 259.385 212.053  1.00 36.00           C  
ATOM   4236  CE  LYS 1  88     285.054 259.394 211.468  1.00 36.00           C  
ATOM   4237  NZ  LYS 1  88     286.094 259.652 212.504  1.00 36.00           N  
ATOM   4238  H   LYS 1  88     280.705 261.732 210.475  1.00 36.00           H  
ATOM   4239  HA  LYS 1  88     280.383 259.000 209.566  1.00 36.00           H  
ATOM   4240 1HB  LYS 1  88     281.184 260.286 212.189  1.00 36.00           H  
ATOM   4241 2HB  LYS 1  88     280.955 258.547 212.061  1.00 36.00           H  
ATOM   4242 1HG  LYS 1  88     282.709 258.337 210.453  1.00 36.00           H  
ATOM   4243 2HG  LYS 1  88     282.803 260.089 210.229  1.00 36.00           H  
ATOM   4244 1HD  LYS 1  88     283.494 260.297 212.631  1.00 36.00           H  
ATOM   4245 2HD  LYS 1  88     283.544 258.530 212.720  1.00 36.00           H  
ATOM   4246 1HE  LYS 1  88     285.259 258.433 211.000  1.00 36.00           H  
ATOM   4247 2HE  LYS 1  88     285.125 260.168 210.703  1.00 36.00           H  
ATOM   4248 1HZ  LYS 1  88     287.008 259.650 212.072  1.00 36.00           H  
ATOM   4249 2HZ  LYS 1  88     285.927 260.552 212.933  1.00 36.00           H  
ATOM   4250 3HZ  LYS 1  88     286.054 258.931 213.209  1.00 36.00           H  
ATOM   4251  N   SER 1  89     278.134 260.190 211.666  1.00 36.00           N  
ATOM   4252  CA  SER 1  89     276.830 259.871 212.239  1.00 36.00           C  
ATOM   4253  C   SER 1  89     275.793 259.603 211.158  1.00 36.00           C  
ATOM   4254  O   SER 1  89     274.852 258.832 211.370  1.00 36.00           O  
ATOM   4255  CB  SER 1  89     276.366 261.002 213.150  1.00 36.00           C  
ATOM   4256  OG  SER 1  89     274.954 261.041 213.218  1.00 36.00           O  
ATOM   4257  H   SER 1  89     278.544 261.094 211.849  1.00 36.00           H  
ATOM   4258  HA  SER 1  89     276.926 258.959 212.830  1.00 36.00           H  
ATOM   4259 1HB  SER 1  89     276.780 260.858 214.147  1.00 36.00           H  
ATOM   4260 2HB  SER 1  89     276.744 261.951 212.772  1.00 36.00           H  
ATOM   4261  HG  SER 1  89     274.737 261.770 213.803  1.00 36.00           H  
ATOM   4262  N   PHE 1  90     275.942 260.234 209.995  1.00 36.00           N  
ATOM   4263  CA  PHE 1  90     275.000 259.989 208.911  1.00 36.00           C  
ATOM   4264  C   PHE 1  90     275.373 258.746 208.116  1.00 36.00           C  
ATOM   4265  O   PHE 1  90     274.515 258.162 207.444  1.00 36.00           O  
ATOM   4266  CB  PHE 1  90     274.927 261.207 207.997  1.00 36.00           C  
ATOM   4267  CG  PHE 1  90     273.870 262.192 208.390  1.00 36.00           C  
ATOM   4268  CD1 PHE 1  90     272.544 261.816 208.437  1.00 36.00           C  
ATOM   4269  CD2 PHE 1  90     274.200 263.495 208.703  1.00 36.00           C  
ATOM   4270  CE1 PHE 1  90     271.570 262.716 208.792  1.00 36.00           C  
ATOM   4271  CE2 PHE 1  90     273.230 264.398 209.060  1.00 36.00           C  
ATOM   4272  CZ  PHE 1  90     271.913 264.008 209.104  1.00 36.00           C  
ATOM   4273  H   PHE 1  90     276.701 260.883 209.849  1.00 36.00           H  
ATOM   4274  HA  PHE 1  90     274.014 259.812 209.342  1.00 36.00           H  
ATOM   4275 1HB  PHE 1  90     275.888 261.719 207.998  1.00 36.00           H  
ATOM   4276 2HB  PHE 1  90     274.729 260.884 206.976  1.00 36.00           H  
ATOM   4277  HD1 PHE 1  90     272.273 260.789 208.189  1.00 36.00           H  
ATOM   4278  HD2 PHE 1  90     275.246 263.803 208.668  1.00 36.00           H  
ATOM   4279  HE1 PHE 1  90     270.527 262.403 208.826  1.00 36.00           H  
ATOM   4280  HE2 PHE 1  90     273.503 265.423 209.308  1.00 36.00           H  
ATOM   4281  HZ  PHE 1  90     271.143 264.724 209.385  1.00 36.00           H  
ATOM   4282  N   LEU 1  91     276.640 258.330 208.172  1.00 36.00           N  
ATOM   4283  CA  LEU 1  91     277.042 257.084 207.529  1.00 36.00           C  
ATOM   4284  C   LEU 1  91     276.478 255.880 208.270  1.00 36.00           C  
ATOM   4285  O   LEU 1  91     276.152 254.861 207.654  1.00 36.00           O  
ATOM   4286  CB  LEU 1  91     278.565 257.004 207.455  1.00 36.00           C  
ATOM   4287  CG  LEU 1  91     279.249 257.735 206.303  1.00 36.00           C  
ATOM   4288  CD1 LEU 1  91     280.739 257.807 206.541  1.00 36.00           C  
ATOM   4289  CD2 LEU 1  91     278.961 257.040 204.994  1.00 36.00           C  
ATOM   4290  H   LEU 1  91     277.334 258.877 208.661  1.00 36.00           H  
ATOM   4291  HA  LEU 1  91     276.638 257.072 206.517  1.00 36.00           H  
ATOM   4292 1HB  LEU 1  91     278.979 257.410 208.376  1.00 36.00           H  
ATOM   4293 2HB  LEU 1  91     278.855 255.956 207.381  1.00 36.00           H  
ATOM   4294  HG  LEU 1  91     278.878 258.759 206.250  1.00 36.00           H  
ATOM   4295 1HD1 LEU 1  91     281.215 258.331 205.712  1.00 36.00           H  
ATOM   4296 2HD1 LEU 1  91     280.934 258.345 207.469  1.00 36.00           H  
ATOM   4297 3HD1 LEU 1  91     281.145 256.799 206.613  1.00 36.00           H  
ATOM   4298 1HD2 LEU 1  91     279.455 257.574 204.181  1.00 36.00           H  
ATOM   4299 2HD2 LEU 1  91     279.335 256.017 205.035  1.00 36.00           H  
ATOM   4300 3HD2 LEU 1  91     277.885 257.027 204.818  1.00 36.00           H  
ATOM   4301  N   GLN 1  92     276.359 255.975 209.597  1.00 36.00           N  
ATOM   4302  CA  GLN 1  92     275.772 254.883 210.365  1.00 36.00           C  
ATOM   4303  C   GLN 1  92     274.267 254.804 210.151  1.00 36.00           C  
ATOM   4304  O   GLN 1  92     273.672 253.731 210.292  1.00 36.00           O  
ATOM   4305  CB  GLN 1  92     276.090 255.046 211.850  1.00 36.00           C  
ATOM   4306  CG  GLN 1  92     277.499 255.511 212.143  1.00 36.00           C  
ATOM   4307  CD  GLN 1  92     278.545 254.507 211.727  1.00 36.00           C  
ATOM   4308  OE1 GLN 1  92     278.286 253.308 211.683  1.00 36.00           O  
ATOM   4309  NE2 GLN 1  92     279.740 254.990 211.421  1.00 36.00           N  
ATOM   4310  H   GLN 1  92     276.674 256.803 210.081  1.00 36.00           H  
ATOM   4311  HA  GLN 1  92     276.203 253.944 210.016  1.00 36.00           H  
ATOM   4312 1HB  GLN 1  92     275.403 255.767 212.292  1.00 36.00           H  
ATOM   4313 2HB  GLN 1  92     275.940 254.094 212.360  1.00 36.00           H  
ATOM   4314 1HG  GLN 1  92     277.685 256.437 211.600  1.00 36.00           H  
ATOM   4315 2HG  GLN 1  92     277.599 255.679 213.215  1.00 36.00           H  
ATOM   4316 1HE2 GLN 1  92     280.474 254.371 211.138  1.00 36.00           H  
ATOM   4317 2HE2 GLN 1  92     279.910 255.975 211.472  1.00 36.00           H  
ATOM   4318  N   LEU 1  93     273.629 255.929 209.827  1.00 36.00           N  
ATOM   4319  CA  LEU 1  93     272.203 255.897 209.522  1.00 36.00           C  
ATOM   4320  C   LEU 1  93     271.945 255.186 208.202  1.00 36.00           C  
ATOM   4321  O   LEU 1  93     271.031 254.362 208.101  1.00 36.00           O  
ATOM   4322  CB  LEU 1  93     271.639 257.316 209.487  1.00 36.00           C  
ATOM   4323  CG  LEU 1  93     270.208 257.479 208.974  1.00 36.00           C  
ATOM   4324  CD1 LEU 1  93     269.203 257.028 210.014  1.00 36.00           C  
ATOM   4325  CD2 LEU 1  93     269.952 258.917 208.567  1.00 36.00           C  
ATOM   4326  H   LEU 1  93     274.121 256.810 209.788  1.00 36.00           H  
ATOM   4327  HA  LEU 1  93     271.694 255.336 210.305  1.00 36.00           H  
ATOM   4328 1HB  LEU 1  93     271.666 257.725 210.495  1.00 36.00           H  
ATOM   4329 2HB  LEU 1  93     272.279 257.928 208.851  1.00 36.00           H  
ATOM   4330  HG  LEU 1  93     270.056 256.833 208.108  1.00 36.00           H  
ATOM   4331 1HD1 LEU 1  93     268.193 257.154 209.623  1.00 36.00           H  
ATOM   4332 2HD1 LEU 1  93     269.371 255.977 210.250  1.00 36.00           H  
ATOM   4333 3HD1 LEU 1  93     269.320 257.626 210.916  1.00 36.00           H  
ATOM   4334 1HD2 LEU 1  93     268.929 259.016 208.204  1.00 36.00           H  
ATOM   4335 2HD2 LEU 1  93     270.096 259.569 209.429  1.00 36.00           H  
ATOM   4336 3HD2 LEU 1  93     270.647 259.201 207.777  1.00 36.00           H  
ATOM   4337  N   GLY 1  94     272.738 255.495 207.177  1.00 36.00           N  
ATOM   4338  CA  GLY 1  94     272.614 254.777 205.921  1.00 36.00           C  
ATOM   4339  C   GLY 1  94     273.024 253.323 206.042  1.00 36.00           C  
ATOM   4340  O   GLY 1  94     272.581 252.476 205.264  1.00 36.00           O  
ATOM   4341  H   GLY 1  94     273.430 256.226 207.259  1.00 36.00           H  
ATOM   4342 1HA  GLY 1  94     271.582 254.827 205.573  1.00 36.00           H  
ATOM   4343 2HA  GLY 1  94     273.232 255.258 205.164  1.00 36.00           H  
ATOM   4344  N   ALA 1  95     273.887 253.016 207.012  1.00 36.00           N  
ATOM   4345  CA  ALA 1  95     274.305 251.636 207.228  1.00 36.00           C  
ATOM   4346  C   ALA 1  95     273.159 250.793 207.769  1.00 36.00           C  
ATOM   4347  O   ALA 1  95     272.930 249.669 207.312  1.00 36.00           O  
ATOM   4348  CB  ALA 1  95     275.499 251.595 208.180  1.00 36.00           C  
ATOM   4349  H   ALA 1  95     274.259 253.741 207.607  1.00 36.00           H  
ATOM   4350  HA  ALA 1  95     274.602 251.217 206.266  1.00 36.00           H  
ATOM   4351 1HB  ALA 1  95     275.805 250.560 208.336  1.00 36.00           H  
ATOM   4352 2HB  ALA 1  95     276.328 252.157 207.749  1.00 36.00           H  
ATOM   4353 3HB  ALA 1  95     275.218 252.037 209.134  1.00 36.00           H  
ATOM   4354  N   GLY 1  96     272.432 251.317 208.755  1.00 36.00           N  
ATOM   4355  CA  GLY 1  96     271.325 250.565 209.323  1.00 36.00           C  
ATOM   4356  C   GLY 1  96     270.095 250.577 208.440  1.00 36.00           C  
ATOM   4357  O   GLY 1  96     269.298 249.639 208.457  1.00 36.00           O  
ATOM   4358  H   GLY 1  96     272.639 252.236 209.117  1.00 36.00           H  
ATOM   4359 1HA  GLY 1  96     271.633 249.532 209.486  1.00 36.00           H  
ATOM   4360 2HA  GLY 1  96     271.065 250.980 210.296  1.00 36.00           H  
ATOM   4361  N   LEU 1  97     269.919 251.645 207.663  1.00 36.00           N  
ATOM   4362  CA  LEU 1  97     268.806 251.700 206.722  1.00 36.00           C  
ATOM   4363  C   LEU 1  97     268.961 250.656 205.624  1.00 36.00           C  
ATOM   4364  O   LEU 1  97     267.969 250.121 205.120  1.00 36.00           O  
ATOM   4365  CB  LEU 1  97     268.705 253.099 206.121  1.00 36.00           C  
ATOM   4366  CG  LEU 1  97     267.520 253.375 205.202  1.00 36.00           C  
ATOM   4367  CD1 LEU 1  97     266.229 253.354 205.992  1.00 36.00           C  
ATOM   4368  CD2 LEU 1  97     267.704 254.710 204.504  1.00 36.00           C  
ATOM   4369  H   LEU 1  97     270.555 252.427 207.718  1.00 36.00           H  
ATOM   4370  HA  LEU 1  97     267.886 251.479 207.261  1.00 36.00           H  
ATOM   4371 1HB  LEU 1  97     268.654 253.822 206.932  1.00 36.00           H  
ATOM   4372 2HB  LEU 1  97     269.608 253.295 205.543  1.00 36.00           H  
ATOM   4373  HG  LEU 1  97     267.449 252.585 204.453  1.00 36.00           H  
ATOM   4374 1HD1 LEU 1  97     265.391 253.552 205.324  1.00 36.00           H  
ATOM   4375 2HD1 LEU 1  97     266.101 252.374 206.453  1.00 36.00           H  
ATOM   4376 3HD1 LEU 1  97     266.264 254.119 206.766  1.00 36.00           H  
ATOM   4377 1HD2 LEU 1  97     266.853 254.898 203.848  1.00 36.00           H  
ATOM   4378 2HD2 LEU 1  97     267.772 255.503 205.248  1.00 36.00           H  
ATOM   4379 3HD2 LEU 1  97     268.620 254.688 203.912  1.00 36.00           H  
ATOM   4380  N   SER 1  98     270.202 250.366 205.233  1.00 36.00           N  
ATOM   4381  CA  SER 1  98     270.460 249.335 204.236  1.00 36.00           C  
ATOM   4382  C   SER 1  98     270.016 247.965 204.733  1.00 36.00           C  
ATOM   4383  O   SER 1  98     269.196 247.295 204.100  1.00 36.00           O  
ATOM   4384  CB  SER 1  98     271.945 249.321 203.881  1.00 36.00           C  
ATOM   4385  OG  SER 1  98     272.293 250.460 203.121  1.00 36.00           O  
ATOM   4386  H   SER 1  98     270.981 250.868 205.633  1.00 36.00           H  
ATOM   4387  HA  SER 1  98     269.882 249.567 203.340  1.00 36.00           H  
ATOM   4388 1HB  SER 1  98     272.537 249.296 204.795  1.00 36.00           H  
ATOM   4389 2HB  SER 1  98     272.176 248.419 203.316  1.00 36.00           H  
ATOM   4390  HG  SER 1  98     272.393 251.178 203.750  1.00 36.00           H  
ATOM   4391  N   VAL 1  99     270.553 247.533 205.875  1.00 36.00           N  
ATOM   4392  CA  VAL 1  99     270.249 246.200 206.385  1.00 36.00           C  
ATOM   4393  C   VAL 1  99     268.874 246.159 207.040  1.00 36.00           C  
ATOM   4394  O   VAL 1  99     268.356 245.078 207.344  1.00 36.00           O  
ATOM   4395  CB  VAL 1  99     271.348 245.743 207.360  1.00 36.00           C  
ATOM   4396  CG1 VAL 1  99     271.088 246.291 208.741  1.00 36.00           C  
ATOM   4397  CG2 VAL 1  99     271.432 244.233 207.392  1.00 36.00           C  
ATOM   4398  H   VAL 1  99     271.178 248.129 206.398  1.00 36.00           H  
ATOM   4399  HA  VAL 1  99     270.215 245.507 205.543  1.00 36.00           H  
ATOM   4400  HB  VAL 1  99     272.305 246.149 207.031  1.00 36.00           H  
ATOM   4401 1HG1 VAL 1  99     271.875 245.958 209.418  1.00 36.00           H  
ATOM   4402 2HG1 VAL 1  99     271.078 247.380 208.704  1.00 36.00           H  
ATOM   4403 3HG1 VAL 1  99     270.124 245.930 209.100  1.00 36.00           H  
ATOM   4404 1HG2 VAL 1  99     272.214 243.926 208.086  1.00 36.00           H  
ATOM   4405 2HG2 VAL 1  99     270.476 243.822 207.718  1.00 36.00           H  
ATOM   4406 3HG2 VAL 1  99     271.666 243.860 206.394  1.00 36.00           H  
ATOM   4407  N   GLY 1 100     268.261 247.317 207.279  1.00 36.00           N  
ATOM   4408  CA  GLY 1 100     266.938 247.324 207.877  1.00 36.00           C  
ATOM   4409  C   GLY 1 100     265.855 246.937 206.889  1.00 36.00           C  
ATOM   4410  O   GLY 1 100     265.100 245.991 207.117  1.00 36.00           O  
ATOM   4411  H   GLY 1 100     268.702 248.196 207.050  1.00 36.00           H  
ATOM   4412 1HA  GLY 1 100     266.916 246.632 208.719  1.00 36.00           H  
ATOM   4413 2HA  GLY 1 100     266.722 248.316 208.271  1.00 36.00           H  
ATOM   4414  N   LEU 1 101     265.762 247.669 205.780  1.00 36.00           N  
ATOM   4415  CA  LEU 1 101     264.744 247.374 204.779  1.00 36.00           C  
ATOM   4416  C   LEU 1 101     265.075 246.120 203.985  1.00 36.00           C  
ATOM   4417  O   LEU 1 101     264.180 245.508 203.395  1.00 36.00           O  
ATOM   4418  CB  LEU 1 101     264.582 248.562 203.837  1.00 36.00           C  
ATOM   4419  CG  LEU 1 101     263.234 249.271 203.823  1.00 36.00           C  
ATOM   4420  CD1 LEU 1 101     263.227 250.345 202.753  1.00 36.00           C  
ATOM   4421  CD2 LEU 1 101     262.118 248.273 203.594  1.00 36.00           C  
ATOM   4422  H   LEU 1 101     266.398 248.437 205.623  1.00 36.00           H  
ATOM   4423  HA  LEU 1 101     263.798 247.196 205.289  1.00 36.00           H  
ATOM   4424 1HB  LEU 1 101     265.328 249.312 204.093  1.00 36.00           H  
ATOM   4425 2HB  LEU 1 101     264.770 248.225 202.817  1.00 36.00           H  
ATOM   4426  HG  LEU 1 101     263.075 249.769 204.779  1.00 36.00           H  
ATOM   4427 1HD1 LEU 1 101     262.260 250.848 202.748  1.00 36.00           H  
ATOM   4428 2HD1 LEU 1 101     264.012 251.071 202.961  1.00 36.00           H  
ATOM   4429 3HD1 LEU 1 101     263.403 249.889 201.779  1.00 36.00           H  
ATOM   4430 1HD2 LEU 1 101     261.160 248.793 203.587  1.00 36.00           H  
ATOM   4431 2HD2 LEU 1 101     262.267 247.774 202.636  1.00 36.00           H  
ATOM   4432 3HD2 LEU 1 101     262.123 247.532 204.393  1.00 36.00           H  
ATOM   4433  N   SER 1 102     266.350 245.735 203.936  1.00 36.00           N  
ATOM   4434  CA  SER 1 102     266.728 244.515 203.233  1.00 36.00           C  
ATOM   4435  C   SER 1 102     266.263 243.281 203.993  1.00 36.00           C  
ATOM   4436  O   SER 1 102     265.634 242.386 203.421  1.00 36.00           O  
ATOM   4437  CB  SER 1 102     268.239 244.481 203.025  1.00 36.00           C  
ATOM   4438  OG  SER 1 102     268.621 245.338 201.968  1.00 36.00           O  
ATOM   4439  H   SER 1 102     267.067 246.285 204.386  1.00 36.00           H  
ATOM   4440  HA  SER 1 102     266.237 244.510 202.259  1.00 36.00           H  
ATOM   4441 1HB  SER 1 102     268.740 244.784 203.944  1.00 36.00           H  
ATOM   4442 2HB  SER 1 102     268.553 243.461 202.803  1.00 36.00           H  
ATOM   4443  HG  SER 1 102     268.636 246.223 202.338  1.00 36.00           H  
ATOM   4444  N   GLY 1 103     266.572 243.212 205.288  1.00 36.00           N  
ATOM   4445  CA  GLY 1 103     266.153 242.066 206.077  1.00 36.00           C  
ATOM   4446  C   GLY 1 103     264.649 241.989 206.244  1.00 36.00           C  
ATOM   4447  O   GLY 1 103     264.084 240.902 206.363  1.00 36.00           O  
ATOM   4448  H   GLY 1 103     267.098 243.950 205.733  1.00 36.00           H  
ATOM   4449 1HA  GLY 1 103     266.503 241.149 205.602  1.00 36.00           H  
ATOM   4450 2HA  GLY 1 103     266.615 242.114 207.062  1.00 36.00           H  
ATOM   4451  N   LEU 1 104     263.981 243.141 206.263  1.00 36.00           N  
ATOM   4452  CA  LEU 1 104     262.528 243.154 206.377  1.00 36.00           C  
ATOM   4453  C   LEU 1 104     261.876 242.553 205.140  1.00 36.00           C  
ATOM   4454  O   LEU 1 104     261.001 241.689 205.244  1.00 36.00           O  
ATOM   4455  CB  LEU 1 104     262.036 244.582 206.609  1.00 36.00           C  
ATOM   4456  CG  LEU 1 104     260.529 244.834 206.631  1.00 36.00           C  
ATOM   4457  CD1 LEU 1 104     259.851 243.922 207.624  1.00 36.00           C  
ATOM   4458  CD2 LEU 1 104     260.248 246.280 206.968  1.00 36.00           C  
ATOM   4459  H   LEU 1 104     264.477 244.018 206.198  1.00 36.00           H  
ATOM   4460  HA  LEU 1 104     262.243 242.539 207.230  1.00 36.00           H  
ATOM   4461 1HB  LEU 1 104     262.419 244.930 207.567  1.00 36.00           H  
ATOM   4462 2HB  LEU 1 104     262.442 245.221 205.825  1.00 36.00           H  
ATOM   4463  HG  LEU 1 104     260.108 244.607 205.651  1.00 36.00           H  
ATOM   4464 1HD1 LEU 1 104     258.778 244.117 207.624  1.00 36.00           H  
ATOM   4465 2HD1 LEU 1 104     260.030 242.883 207.345  1.00 36.00           H  
ATOM   4466 3HD1 LEU 1 104     260.253 244.105 208.619  1.00 36.00           H  
ATOM   4467 1HD2 LEU 1 104     259.171 246.448 206.980  1.00 36.00           H  
ATOM   4468 2HD2 LEU 1 104     260.662 246.512 207.949  1.00 36.00           H  
ATOM   4469 3HD2 LEU 1 104     260.707 246.924 206.218  1.00 36.00           H  
ATOM   4470  N   ALA 1 105     262.292 243.001 203.954  1.00 36.00           N  
ATOM   4471  CA  ALA 1 105     261.698 242.490 202.724  1.00 36.00           C  
ATOM   4472  C   ALA 1 105     262.148 241.065 202.437  1.00 36.00           C  
ATOM   4473  O   ALA 1 105     261.407 240.289 201.824  1.00 36.00           O  
ATOM   4474  CB  ALA 1 105     262.046 243.403 201.556  1.00 36.00           C  
ATOM   4475  H   ALA 1 105     263.021 243.697 203.896  1.00 36.00           H  
ATOM   4476  HA  ALA 1 105     260.615 242.473 202.852  1.00 36.00           H  
ATOM   4477 1HB  ALA 1 105     261.597 243.012 200.642  1.00 36.00           H  
ATOM   4478 2HB  ALA 1 105     261.661 244.404 201.749  1.00 36.00           H  
ATOM   4479 3HB  ALA 1 105     263.128 243.446 201.438  1.00 36.00           H  
ATOM   4480  N   ALA 1 106     263.361 240.703 202.855  1.00 36.00           N  
ATOM   4481  CA  ALA 1 106     263.821 239.331 202.673  1.00 36.00           C  
ATOM   4482  C   ALA 1 106     263.015 238.366 203.529  1.00 36.00           C  
ATOM   4483  O   ALA 1 106     262.762 237.228 203.123  1.00 36.00           O  
ATOM   4484  CB  ALA 1 106     265.307 239.223 203.002  1.00 36.00           C  
ATOM   4485  H   ALA 1 106     263.973 241.372 203.300  1.00 36.00           H  
ATOM   4486  HA  ALA 1 106     263.669 239.058 201.628  1.00 36.00           H  
ATOM   4487 1HB  ALA 1 106     265.637 238.193 202.862  1.00 36.00           H  
ATOM   4488 2HB  ALA 1 106     265.874 239.878 202.342  1.00 36.00           H  
ATOM   4489 3HB  ALA 1 106     265.472 239.519 204.036  1.00 36.00           H  
ATOM   4490  N   GLY 1 107     262.611 238.800 204.723  1.00 36.00           N  
ATOM   4491  CA  GLY 1 107     261.825 237.935 205.586  1.00 36.00           C  
ATOM   4492  C   GLY 1 107     260.415 237.727 205.074  1.00 36.00           C  
ATOM   4493  O   GLY 1 107     259.795 236.698 205.346  1.00 36.00           O  
ATOM   4494  H   GLY 1 107     262.845 239.730 205.040  1.00 36.00           H  
ATOM   4495 1HA  GLY 1 107     262.316 236.966 205.674  1.00 36.00           H  
ATOM   4496 2HA  GLY 1 107     261.778 238.364 206.586  1.00 36.00           H  
ATOM   4497  N   PHE 1 108     259.882 238.705 204.341  1.00 36.00           N  
ATOM   4498  CA  PHE 1 108     258.576 238.536 203.713  1.00 36.00           C  
ATOM   4499  C   PHE 1 108     258.608 237.409 202.691  1.00 36.00           C  
ATOM   4500  O   PHE 1 108     257.717 236.556 202.660  1.00 36.00           O  
ATOM   4501  CB  PHE 1 108     258.131 239.840 203.050  1.00 36.00           C  
ATOM   4502  CG  PHE 1 108     257.683 240.897 204.017  1.00 36.00           C  
ATOM   4503  CD1 PHE 1 108     257.484 240.603 205.351  1.00 36.00           C  
ATOM   4504  CD2 PHE 1 108     257.455 242.188 203.586  1.00 36.00           C  
ATOM   4505  CE1 PHE 1 108     257.070 241.578 206.234  1.00 36.00           C  
ATOM   4506  CE2 PHE 1 108     257.042 243.163 204.464  1.00 36.00           C  
ATOM   4507  CZ  PHE 1 108     256.850 242.857 205.789  1.00 36.00           C  
ATOM   4508  H   PHE 1 108     260.380 239.574 204.214  1.00 36.00           H  
ATOM   4509  HA  PHE 1 108     257.852 238.271 204.485  1.00 36.00           H  
ATOM   4510 1HB  PHE 1 108     258.952 240.247 202.461  1.00 36.00           H  
ATOM   4511 2HB  PHE 1 108     257.308 239.637 202.366  1.00 36.00           H  
ATOM   4512  HD1 PHE 1 108     257.658 239.586 205.704  1.00 36.00           H  
ATOM   4513  HD2 PHE 1 108     257.607 242.431 202.533  1.00 36.00           H  
ATOM   4514  HE1 PHE 1 108     256.918 241.332 207.284  1.00 36.00           H  
ATOM   4515  HE2 PHE 1 108     256.866 244.178 204.108  1.00 36.00           H  
ATOM   4516  HZ  PHE 1 108     256.522 243.628 206.484  1.00 36.00           H  
ATOM   4517  N   ALA 1 109     259.638 237.390 201.843  1.00 36.00           N  
ATOM   4518  CA  ALA 1 109     259.720 236.376 200.797  1.00 36.00           C  
ATOM   4519  C   ALA 1 109     259.927 234.987 201.382  1.00 36.00           C  
ATOM   4520  O   ALA 1 109     259.400 234.002 200.856  1.00 36.00           O  
ATOM   4521  CB  ALA 1 109     260.845 236.718 199.823  1.00 36.00           C  
ATOM   4522  H   ALA 1 109     260.372 238.079 201.918  1.00 36.00           H  
ATOM   4523  HA  ALA 1 109     258.773 236.368 200.258  1.00 36.00           H  
ATOM   4524 1HB  ALA 1 109     260.898 235.955 199.046  1.00 36.00           H  
ATOM   4525 2HB  ALA 1 109     260.648 237.688 199.366  1.00 36.00           H  
ATOM   4526 3HB  ALA 1 109     261.791 236.755 200.360  1.00 36.00           H  
ATOM   4527  N   ILE 1 110     260.702 234.885 202.462  1.00 36.00           N  
ATOM   4528  CA  ILE 1 110     260.915 233.593 203.110  1.00 36.00           C  
ATOM   4529  C   ILE 1 110     259.615 233.082 203.719  1.00 36.00           C  
ATOM   4530  O   ILE 1 110     259.374 231.872 203.787  1.00 36.00           O  
ATOM   4531  CB  ILE 1 110     262.036 233.710 204.159  1.00 36.00           C  
ATOM   4532  CG1 ILE 1 110     263.375 233.966 203.470  1.00 36.00           C  
ATOM   4533  CG2 ILE 1 110     262.121 232.464 205.012  1.00 36.00           C  
ATOM   4534  CD1 ILE 1 110     264.521 234.158 204.421  1.00 36.00           C  
ATOM   4535  H   ILE 1 110     261.150 235.706 202.842  1.00 36.00           H  
ATOM   4536  HA  ILE 1 110     261.215 232.871 202.351  1.00 36.00           H  
ATOM   4537  HB  ILE 1 110     261.838 234.562 204.809  1.00 36.00           H  
ATOM   4538 1HG1 ILE 1 110     263.612 233.128 202.814  1.00 36.00           H  
ATOM   4539 2HG1 ILE 1 110     263.299 234.857 202.846  1.00 36.00           H  
ATOM   4540 1HG2 ILE 1 110     262.922 232.577 205.742  1.00 36.00           H  
ATOM   4541 2HG2 ILE 1 110     261.175 232.313 205.531  1.00 36.00           H  
ATOM   4542 3HG2 ILE 1 110     262.327 231.602 204.377  1.00 36.00           H  
ATOM   4543 1HD1 ILE 1 110     265.436 234.335 203.856  1.00 36.00           H  
ATOM   4544 2HD1 ILE 1 110     264.320 235.015 205.065  1.00 36.00           H  
ATOM   4545 3HD1 ILE 1 110     264.639 233.264 205.032  1.00 36.00           H  
ATOM   4546  N   GLY 1 111     258.750 233.993 204.159  1.00 36.00           N  
ATOM   4547  CA  GLY 1 111     257.483 233.573 204.732  1.00 36.00           C  
ATOM   4548  C   GLY 1 111     256.505 233.075 203.687  1.00 36.00           C  
ATOM   4549  O   GLY 1 111     255.888 232.023 203.850  1.00 36.00           O  
ATOM   4550  H   GLY 1 111     258.961 234.979 204.101  1.00 36.00           H  
ATOM   4551 1HA  GLY 1 111     257.657 232.780 205.459  1.00 36.00           H  
ATOM   4552 2HA  GLY 1 111     257.032 234.407 205.268  1.00 36.00           H  
ATOM   4553  N   ILE 1 112     256.346 233.830 202.598  1.00 36.00           N  
ATOM   4554  CA  ILE 1 112     255.380 233.456 201.566  1.00 36.00           C  
ATOM   4555  C   ILE 1 112     255.822 232.182 200.859  1.00 36.00           C  
ATOM   4556  O   ILE 1 112     255.043 231.236 200.703  1.00 36.00           O  
ATOM   4557  CB  ILE 1 112     255.185 234.607 200.566  1.00 36.00           C  
ATOM   4558  CG1 ILE 1 112     254.989 235.934 201.293  1.00 36.00           C  
ATOM   4559  CG2 ILE 1 112     254.005 234.319 199.667  1.00 36.00           C  
ATOM   4560  CD1 ILE 1 112     253.716 236.028 202.057  1.00 36.00           C  
ATOM   4561  H   ILE 1 112     256.894 234.669 202.477  1.00 36.00           H  
ATOM   4562  HA  ILE 1 112     254.424 233.247 202.046  1.00 36.00           H  
ATOM   4563  HB  ILE 1 112     256.081 234.714 199.956  1.00 36.00           H  
ATOM   4564 1HG1 ILE 1 112     255.813 236.093 201.988  1.00 36.00           H  
ATOM   4565 2HG1 ILE 1 112     255.009 236.751 200.571  1.00 36.00           H  
ATOM   4566 1HG2 ILE 1 112     253.875 235.140 198.963  1.00 36.00           H  
ATOM   4567 2HG2 ILE 1 112     254.183 233.395 199.118  1.00 36.00           H  
ATOM   4568 3HG2 ILE 1 112     253.104 234.213 200.271  1.00 36.00           H  
ATOM   4569 1HD1 ILE 1 112     253.654 237.002 202.543  1.00 36.00           H  
ATOM   4570 2HD1 ILE 1 112     252.873 235.909 201.375  1.00 36.00           H  
ATOM   4571 3HD1 ILE 1 112     253.686 235.244 202.812  1.00 36.00           H  
ATOM   4572  N   VAL 1 113     257.075 232.147 200.401  1.00 36.00           N  
ATOM   4573  CA  VAL 1 113     257.571 230.973 199.693  1.00 36.00           C  
ATOM   4574  C   VAL 1 113     257.731 229.795 200.639  1.00 36.00           C  
ATOM   4575  O   VAL 1 113     257.555 228.640 200.237  1.00 36.00           O  
ATOM   4576  CB  VAL 1 113     258.894 231.301 198.980  1.00 36.00           C  
ATOM   4577  CG1 VAL 1 113     259.384 230.102 198.202  1.00 36.00           C  
ATOM   4578  CG2 VAL 1 113     258.715 232.483 198.062  1.00 36.00           C  
ATOM   4579  H   VAL 1 113     257.692 232.934 200.541  1.00 36.00           H  
ATOM   4580  HA  VAL 1 113     256.832 230.682 198.945  1.00 36.00           H  
ATOM   4581  HB  VAL 1 113     259.650 231.537 199.728  1.00 36.00           H  
ATOM   4582 1HG1 VAL 1 113     260.321 230.350 197.703  1.00 36.00           H  
ATOM   4583 2HG1 VAL 1 113     259.546 229.267 198.884  1.00 36.00           H  
ATOM   4584 3HG1 VAL 1 113     258.640 229.823 197.456  1.00 36.00           H  
ATOM   4585 1HG2 VAL 1 113     259.659 232.703 197.565  1.00 36.00           H  
ATOM   4586 2HG2 VAL 1 113     257.956 232.251 197.314  1.00 36.00           H  
ATOM   4587 3HG2 VAL 1 113     258.399 233.350 198.642  1.00 36.00           H  
ATOM   4588  N   GLY 1 114     258.063 230.053 201.902  1.00 36.00           N  
ATOM   4589  CA  GLY 1 114     258.227 228.961 202.845  1.00 36.00           C  
ATOM   4590  C   GLY 1 114     256.915 228.298 203.215  1.00 36.00           C  
ATOM   4591  O   GLY 1 114     256.852 227.079 203.371  1.00 36.00           O  
ATOM   4592  H   GLY 1 114     258.204 231.001 202.218  1.00 36.00           H  
ATOM   4593 1HA  GLY 1 114     258.892 228.209 202.420  1.00 36.00           H  
ATOM   4594 2HA  GLY 1 114     258.700 229.332 203.753  1.00 36.00           H  
ATOM   4595  N   ASP 1 115     255.852 229.090 203.364  1.00 36.00           N  
ATOM   4596  CA  ASP 1 115     254.557 228.533 203.745  1.00 36.00           C  
ATOM   4597  C   ASP 1 115     253.970 227.695 202.619  1.00 36.00           C  
ATOM   4598  O   ASP 1 115     253.502 226.575 202.844  1.00 36.00           O  
ATOM   4599  CB  ASP 1 115     253.600 229.656 204.136  1.00 36.00           C  
ATOM   4600  CG  ASP 1 115     252.195 229.160 204.403  1.00 36.00           C  
ATOM   4601  OD1 ASP 1 115     251.431 228.977 203.436  1.00 36.00           O  
ATOM   4602  OD2 ASP 1 115     251.847 228.959 205.581  1.00 36.00           O  
ATOM   4603  H   ASP 1 115     255.934 230.085 203.214  1.00 36.00           H  
ATOM   4604  HA  ASP 1 115     254.701 227.877 204.604  1.00 36.00           H  
ATOM   4605 1HB  ASP 1 115     253.971 230.155 205.031  1.00 36.00           H  
ATOM   4606 2HB  ASP 1 115     253.564 230.398 203.338  1.00 36.00           H  
ATOM   4607  N   ALA 1 116     253.966 228.232 201.399  1.00 36.00           N  
ATOM   4608  CA  ALA 1 116     253.531 227.446 200.251  1.00 36.00           C  
ATOM   4609  C   ALA 1 116     254.487 226.294 199.984  1.00 36.00           C  
ATOM   4610  O   ALA 1 116     254.098 225.276 199.403  1.00 36.00           O  
ATOM   4611  CB  ALA 1 116     253.412 228.338 199.019  1.00 36.00           C  
ATOM   4612  H   ALA 1 116     254.263 229.186 201.257  1.00 36.00           H  
ATOM   4613  HA  ALA 1 116     252.552 227.024 200.480  1.00 36.00           H  
ATOM   4614 1HB  ALA 1 116     253.086 227.740 198.167  1.00 36.00           H  
ATOM   4615 2HB  ALA 1 116     252.683 229.126 199.209  1.00 36.00           H  
ATOM   4616 3HB  ALA 1 116     254.380 228.785 198.799  1.00 36.00           H  
ATOM   4617  N   GLY 1 117     255.742 226.433 200.403  1.00 36.00           N  
ATOM   4618  CA  GLY 1 117     256.723 225.405 200.113  1.00 36.00           C  
ATOM   4619  C   GLY 1 117     256.541 224.155 200.949  1.00 36.00           C  
ATOM   4620  O   GLY 1 117     256.808 223.046 200.480  1.00 36.00           O  
ATOM   4621  H   GLY 1 117     256.025 227.250 200.924  1.00 36.00           H  
ATOM   4622 1HA  GLY 1 117     256.663 225.132 199.059  1.00 36.00           H  
ATOM   4623 2HA  GLY 1 117     257.724 225.798 200.287  1.00 36.00           H  
ATOM   4624  N   VAL 1 118     256.100 224.310 202.198  1.00 36.00           N  
ATOM   4625  CA  VAL 1 118     255.937 223.143 203.059  1.00 36.00           C  
ATOM   4626  C   VAL 1 118     254.588 222.481 202.827  1.00 36.00           C  
ATOM   4627  O   VAL 1 118     254.450 221.270 203.021  1.00 36.00           O  
ATOM   4628  CB  VAL 1 118     256.112 223.518 204.540  1.00 36.00           C  
ATOM   4629  CG1 VAL 1 118     257.580 223.665 204.879  1.00 36.00           C  
ATOM   4630  CG2 VAL 1 118     255.346 224.776 204.872  1.00 36.00           C  
ATOM   4631  H   VAL 1 118     255.875 225.225 202.562  1.00 36.00           H  
ATOM   4632  HA  VAL 1 118     256.702 222.411 202.798  1.00 36.00           H  
ATOM   4633  HB  VAL 1 118     255.738 222.701 205.159  1.00 36.00           H  
ATOM   4634 1HG1 VAL 1 118     257.685 223.930 205.931  1.00 36.00           H  
ATOM   4635 2HG1 VAL 1 118     258.093 222.722 204.690  1.00 36.00           H  
ATOM   4636 3HG1 VAL 1 118     258.019 224.449 204.262  1.00 36.00           H  
ATOM   4637 1HG2 VAL 1 118     255.485 225.019 205.925  1.00 36.00           H  
ATOM   4638 2HG2 VAL 1 118     255.712 225.598 204.257  1.00 36.00           H  
ATOM   4639 3HG2 VAL 1 118     254.285 224.619 204.673  1.00 36.00           H  
ATOM   4640  N   ARG 1 119     253.575 223.251 202.427  1.00 36.00           N  
ATOM   4641  CA  ARG 1 119     252.288 222.657 202.089  1.00 36.00           C  
ATOM   4642  C   ARG 1 119     252.382 221.800 200.839  1.00 36.00           C  
ATOM   4643  O   ARG 1 119     251.669 220.800 200.719  1.00 36.00           O  
ATOM   4644  CB  ARG 1 119     251.238 223.745 201.882  1.00 36.00           C  
ATOM   4645  CG  ARG 1 119     250.865 224.541 203.109  1.00 36.00           C  
ATOM   4646  CD  ARG 1 119     249.765 225.524 202.762  1.00 36.00           C  
ATOM   4647  NE  ARG 1 119     249.506 226.487 203.824  1.00 36.00           N  
ATOM   4648  CZ  ARG 1 119     248.618 226.303 204.792  1.00 36.00           C  
ATOM   4649  NH1 ARG 1 119     247.907 225.189 204.831  1.00 36.00           N  
ATOM   4650  NH2 ARG 1 119     248.439 227.230 205.718  1.00 36.00           N  
ATOM   4651  H   ARG 1 119     253.689 224.252 202.354  1.00 36.00           H  
ATOM   4652  HA  ARG 1 119     251.972 222.020 202.916  1.00 36.00           H  
ATOM   4653 1HB  ARG 1 119     251.592 224.454 201.135  1.00 36.00           H  
ATOM   4654 2HB  ARG 1 119     250.320 223.297 201.499  1.00 36.00           H  
ATOM   4655 1HG  ARG 1 119     250.513 223.865 203.889  1.00 36.00           H  
ATOM   4656 2HG  ARG 1 119     251.738 225.086 203.468  1.00 36.00           H  
ATOM   4657 1HD  ARG 1 119     250.045 226.083 201.870  1.00 36.00           H  
ATOM   4658 2HD  ARG 1 119     248.838 224.982 202.574  1.00 36.00           H  
ATOM   4659  HE  ARG 1 119     250.038 227.347 203.819  1.00 36.00           H  
ATOM   4660 1HH1 ARG 1 119     248.040 224.479 204.124  1.00 36.00           H  
ATOM   4661 2HH1 ARG 1 119     247.230 225.047 205.567  1.00 36.00           H  
ATOM   4662 1HH2 ARG 1 119     248.980 228.083 205.690  1.00 36.00           H  
ATOM   4663 2HH2 ARG 1 119     247.762 227.085 206.452  1.00 36.00           H  
ATOM   4664  N   GLY 1 120     253.245 222.175 199.902  1.00 36.00           N  
ATOM   4665  CA  GLY 1 120     253.330 221.495 198.627  1.00 36.00           C  
ATOM   4666  C   GLY 1 120     254.281 220.321 198.619  1.00 36.00           C  
ATOM   4667  O   GLY 1 120     254.101 219.381 197.843  1.00 36.00           O  
ATOM   4668  H   GLY 1 120     253.858 222.956 200.085  1.00 36.00           H  
ATOM   4669 1HA  GLY 1 120     252.341 221.135 198.340  1.00 36.00           H  
ATOM   4670 2HA  GLY 1 120     253.651 222.199 197.860  1.00 36.00           H  
ATOM   4671  N   THR 1 121     255.303 220.363 199.470  1.00 36.00           N  
ATOM   4672  CA  THR 1 121     256.220 219.240 199.594  1.00 36.00           C  
ATOM   4673  C   THR 1 121     255.633 218.101 200.413  1.00 36.00           C  
ATOM   4674  O   THR 1 121     256.178 216.994 200.390  1.00 36.00           O  
ATOM   4675  CB  THR 1 121     257.535 219.702 200.217  1.00 36.00           C  
ATOM   4676  OG1 THR 1 121     257.836 221.023 199.759  1.00 36.00           O  
ATOM   4677  CG2 THR 1 121     258.664 218.785 199.811  1.00 36.00           C  
ATOM   4678  H   THR 1 121     255.449 221.183 200.041  1.00 36.00           H  
ATOM   4679  HA  THR 1 121     256.422 218.846 198.598  1.00 36.00           H  
ATOM   4680  HB  THR 1 121     257.444 219.698 201.303  1.00 36.00           H  
ATOM   4681  HG1 THR 1 121     257.323 221.660 200.263  1.00 36.00           H  
ATOM   4682 1HG2 THR 1 121     259.593 219.129 200.265  1.00 36.00           H  
ATOM   4683 2HG2 THR 1 121     258.448 217.771 200.149  1.00 36.00           H  
ATOM   4684 3HG2 THR 1 121     258.765 218.791 198.727  1.00 36.00           H  
ATOM   4685  N   ALA 1 122     254.538 218.342 201.132  1.00 36.00           N  
ATOM   4686  CA  ALA 1 122     253.846 217.249 201.801  1.00 36.00           C  
ATOM   4687  C   ALA 1 122     253.202 216.316 200.787  1.00 36.00           C  
ATOM   4688  O   ALA 1 122     253.179 215.097 200.980  1.00 36.00           O  
ATOM   4689  CB  ALA 1 122     252.798 217.800 202.765  1.00 36.00           C  
ATOM   4690  H   ALA 1 122     254.177 219.281 201.221  1.00 36.00           H  
ATOM   4691  HA  ALA 1 122     254.583 216.678 202.367  1.00 36.00           H  
ATOM   4692 1HB  ALA 1 122     252.288 216.973 203.259  1.00 36.00           H  
ATOM   4693 2HB  ALA 1 122     253.286 218.425 203.514  1.00 36.00           H  
ATOM   4694 3HB  ALA 1 122     252.073 218.395 202.212  1.00 36.00           H  
ATOM   4695  N   GLN 1 123     252.677 216.871 199.698  1.00 36.00           N  
ATOM   4696  CA  GLN 1 123     252.019 216.072 198.674  1.00 36.00           C  
ATOM   4697  C   GLN 1 123     252.987 215.587 197.606  1.00 36.00           C  
ATOM   4698  O   GLN 1 123     252.896 214.436 197.169  1.00 36.00           O  
ATOM   4699  CB  GLN 1 123     250.897 216.878 198.025  1.00 36.00           C  
ATOM   4700  CG  GLN 1 123     249.807 217.281 198.987  1.00 36.00           C  
ATOM   4701  CD  GLN 1 123     249.219 218.626 198.648  1.00 36.00           C  
ATOM   4702  OE1 GLN 1 123     249.230 219.045 197.493  1.00 36.00           O  
ATOM   4703  NE2 GLN 1 123     248.709 219.321 199.656  1.00 36.00           N  
ATOM   4704  H   GLN 1 123     252.737 217.872 199.578  1.00 36.00           H  
ATOM   4705  HA  GLN 1 123     251.591 215.188 199.147  1.00 36.00           H  
ATOM   4706 1HB  GLN 1 123     251.311 217.782 197.578  1.00 36.00           H  
ATOM   4707 2HB  GLN 1 123     250.447 216.293 197.223  1.00 36.00           H  
ATOM   4708 1HG  GLN 1 123     249.011 216.537 198.950  1.00 36.00           H  
ATOM   4709 2HG  GLN 1 123     250.225 217.331 199.993  1.00 36.00           H  
ATOM   4710 1HE2 GLN 1 123     248.304 220.221 199.490  1.00 36.00           H  
ATOM   4711 2HE2 GLN 1 123     248.728 218.946 200.583  1.00 36.00           H  
ATOM   4712  N   GLN 1 124     253.912 216.440 197.178  1.00 36.00           N  
ATOM   4713  CA  GLN 1 124     254.881 216.100 196.137  1.00 36.00           C  
ATOM   4714  C   GLN 1 124     256.282 216.107 196.728  1.00 36.00           C  
ATOM   4715  O   GLN 1 124     256.885 217.182 196.887  1.00 36.00           O  
ATOM   4716  CB  GLN 1 124     254.787 217.081 194.972  1.00 36.00           C  
ATOM   4717  CG  GLN 1 124     255.675 216.731 193.804  1.00 36.00           C  
ATOM   4718  CD  GLN 1 124     255.359 215.373 193.235  1.00 36.00           C  
ATOM   4719  OE1 GLN 1 124     256.164 214.449 193.320  1.00 36.00           O  
ATOM   4720  NE2 GLN 1 124     254.179 215.241 192.649  1.00 36.00           N  
ATOM   4721  H   GLN 1 124     253.941 217.359 197.595  1.00 36.00           H  
ATOM   4722  HA  GLN 1 124     254.654 215.100 195.767  1.00 36.00           H  
ATOM   4723 1HB  GLN 1 124     253.758 217.124 194.615  1.00 36.00           H  
ATOM   4724 2HB  GLN 1 124     255.056 218.080 195.315  1.00 36.00           H  
ATOM   4725 1HG  GLN 1 124     255.534 217.473 193.019  1.00 36.00           H  
ATOM   4726 2HG  GLN 1 124     256.712 216.731 194.137  1.00 36.00           H  
ATOM   4727 1HE2 GLN 1 124     253.912 214.361 192.252  1.00 36.00           H  
ATOM   4728 2HE2 GLN 1 124     253.553 216.019 192.603  1.00 36.00           H  
ATOM   4729  N   PRO 1 125     256.842 214.945 197.069  1.00 36.00           N  
ATOM   4730  CA  PRO 1 125     258.177 214.920 197.685  1.00 36.00           C  
ATOM   4731  C   PRO 1 125     259.289 215.454 196.801  1.00 36.00           C  
ATOM   4732  O   PRO 1 125     260.392 215.684 197.310  1.00 36.00           O  
ATOM   4733  CB  PRO 1 125     258.391 213.433 197.989  1.00 36.00           C  
ATOM   4734  CG  PRO 1 125     257.027 212.861 198.060  1.00 36.00           C  
ATOM   4735  CD  PRO 1 125     256.215 213.616 197.065  1.00 36.00           C  
ATOM   4736  HA  PRO 1 125     258.159 215.512 198.612  1.00 36.00           H  
ATOM   4737 1HB  PRO 1 125     259.001 212.971 197.199  1.00 36.00           H  
ATOM   4738 2HB  PRO 1 125     258.946 213.317 198.932  1.00 36.00           H  
ATOM   4739 1HG  PRO 1 125     257.055 211.784 197.835  1.00 36.00           H  
ATOM   4740 2HG  PRO 1 125     256.626 212.962 199.079  1.00 36.00           H  
ATOM   4741 1HD  PRO 1 125     256.296 213.130 196.082  1.00 36.00           H  
ATOM   4742 2HD  PRO 1 125     255.167 213.650 197.397  1.00 36.00           H  
ATOM   4743  N   ARG 1 126     259.049 215.656 195.511  1.00 36.00           N  
ATOM   4744  CA  ARG 1 126     260.092 216.104 194.599  1.00 36.00           C  
ATOM   4745  C   ARG 1 126     260.259 217.614 194.583  1.00 36.00           C  
ATOM   4746  O   ARG 1 126     261.176 218.112 193.926  1.00 36.00           O  
ATOM   4747  CB  ARG 1 126     259.796 215.610 193.182  1.00 36.00           C  
ATOM   4748  CG  ARG 1 126     259.627 214.109 193.076  1.00 36.00           C  
ATOM   4749  CD  ARG 1 126     259.200 213.711 191.680  1.00 36.00           C  
ATOM   4750  NE  ARG 1 126     259.992 214.397 190.666  1.00 36.00           N  
ATOM   4751  CZ  ARG 1 126     259.810 214.258 189.359  1.00 36.00           C  
ATOM   4752  NH1 ARG 1 126     258.859 213.454 188.905  1.00 36.00           N  
ATOM   4753  NH2 ARG 1 126     260.577 214.921 188.505  1.00 36.00           N  
ATOM   4754  H   ARG 1 126     258.119 215.494 195.154  1.00 36.00           H  
ATOM   4755  HA  ARG 1 126     261.043 215.683 194.927  1.00 36.00           H  
ATOM   4756 1HB  ARG 1 126     258.883 216.080 192.817  1.00 36.00           H  
ATOM   4757 2HB  ARG 1 126     260.606 215.909 192.517  1.00 36.00           H  
ATOM   4758 1HG  ARG 1 126     260.575 213.620 193.305  1.00 36.00           H  
ATOM   4759 2HG  ARG 1 126     258.867 213.777 193.784  1.00 36.00           H  
ATOM   4760 1HD  ARG 1 126     259.329 212.637 191.552  1.00 36.00           H  
ATOM   4761 2HD  ARG 1 126     258.151 213.970 191.534  1.00 36.00           H  
ATOM   4762  HE  ARG 1 126     260.725 215.018 190.983  1.00 36.00           H  
ATOM   4763 1HH1 ARG 1 126     258.273 212.948 189.554  1.00 36.00           H  
ATOM   4764 2HH1 ARG 1 126     258.719 213.348 187.911  1.00 36.00           H  
ATOM   4765 1HH2 ARG 1 126     261.303 215.535 188.849  1.00 36.00           H  
ATOM   4766 2HH2 ARG 1 126     260.436 214.814 187.512  1.00 36.00           H  
ATOM   4767  N   LEU 1 127     259.403 218.352 195.283  1.00 36.00           N  
ATOM   4768  CA  LEU 1 127     259.492 219.802 195.343  1.00 36.00           C  
ATOM   4769  C   LEU 1 127     260.374 220.293 196.480  1.00 36.00           C  
ATOM   4770  O   LEU 1 127     260.322 221.479 196.815  1.00 36.00           O  
ATOM   4771  CB  LEU 1 127     258.096 220.412 195.481  1.00 36.00           C  
ATOM   4772  CG  LEU 1 127     257.157 220.322 194.280  1.00 36.00           C  
ATOM   4773  CD1 LEU 1 127     255.888 221.102 194.546  1.00 36.00           C  
ATOM   4774  CD2 LEU 1 127     257.842 220.836 193.034  1.00 36.00           C  
ATOM   4775  H   LEU 1 127     258.665 217.883 195.790  1.00 36.00           H  
ATOM   4776  HA  LEU 1 127     259.940 220.159 194.417  1.00 36.00           H  
ATOM   4777 1HB  LEU 1 127     257.585 219.927 196.312  1.00 36.00           H  
ATOM   4778 2HB  LEU 1 127     258.201 221.471 195.715  1.00 36.00           H  
ATOM   4779  HG  LEU 1 127     256.867 219.282 194.122  1.00 36.00           H  
ATOM   4780 1HD1 LEU 1 127     255.228 221.028 193.682  1.00 36.00           H  
ATOM   4781 2HD1 LEU 1 127     255.385 220.691 195.421  1.00 36.00           H  
ATOM   4782 3HD1 LEU 1 127     256.134 222.147 194.726  1.00 36.00           H  
ATOM   4783 1HD2 LEU 1 127     257.159 220.764 192.187  1.00 36.00           H  
ATOM   4784 2HD2 LEU 1 127     258.130 221.877 193.180  1.00 36.00           H  
ATOM   4785 3HD2 LEU 1 127     258.731 220.237 192.835  1.00 36.00           H  
ATOM   4786  N   PHE 1 128     261.177 219.417 197.085  1.00 36.00           N  
ATOM   4787  CA  PHE 1 128     262.006 219.845 198.207  1.00 36.00           C  
ATOM   4788  C   PHE 1 128     263.178 220.691 197.733  1.00 36.00           C  
ATOM   4789  O   PHE 1 128     263.335 221.840 198.159  1.00 36.00           O  
ATOM   4790  CB  PHE 1 128     262.501 218.638 198.997  1.00 36.00           C  
ATOM   4791  CG  PHE 1 128     263.126 219.000 200.310  1.00 36.00           C  
ATOM   4792  CD1 PHE 1 128     262.375 219.600 201.302  1.00 36.00           C  
ATOM   4793  CD2 PHE 1 128     264.463 218.747 200.551  1.00 36.00           C  
ATOM   4794  CE1 PHE 1 128     262.942 219.938 202.508  1.00 36.00           C  
ATOM   4795  CE2 PHE 1 128     265.035 219.084 201.756  1.00 36.00           C  
ATOM   4796  CZ  PHE 1 128     264.273 219.679 202.735  1.00 36.00           C  
ATOM   4797  H   PHE 1 128     261.222 218.455 196.779  1.00 36.00           H  
ATOM   4798  HA  PHE 1 128     261.400 220.468 198.867  1.00 36.00           H  
ATOM   4799 1HB  PHE 1 128     261.668 217.962 199.188  1.00 36.00           H  
ATOM   4800 2HB  PHE 1 128     263.235 218.093 198.406  1.00 36.00           H  
ATOM   4801  HD1 PHE 1 128     261.319 219.804 201.121  1.00 36.00           H  
ATOM   4802  HD2 PHE 1 128     265.066 218.275 199.775  1.00 36.00           H  
ATOM   4803  HE1 PHE 1 128     262.337 220.410 203.282  1.00 36.00           H  
ATOM   4804  HE2 PHE 1 128     266.090 218.880 201.936  1.00 36.00           H  
ATOM   4805  HZ  PHE 1 128     264.727 219.945 203.689  1.00 36.00           H  
ATOM   4806  N   VAL 1 129     264.016 220.143 196.851  1.00 36.00           N  
ATOM   4807  CA  VAL 1 129     265.115 220.932 196.309  1.00 36.00           C  
ATOM   4808  C   VAL 1 129     264.606 222.082 195.457  1.00 36.00           C  
ATOM   4809  O   VAL 1 129     265.370 222.999 195.142  1.00 36.00           O  
ATOM   4810  CB  VAL 1 129     266.082 220.048 195.504  1.00 36.00           C  
ATOM   4811  CG1 VAL 1 129     267.102 219.417 196.429  1.00 36.00           C  
ATOM   4812  CG2 VAL 1 129     265.318 218.976 194.761  1.00 36.00           C  
ATOM   4813  H   VAL 1 129     263.902 219.186 196.550  1.00 36.00           H  
ATOM   4814  HA  VAL 1 129     265.664 221.377 197.140  1.00 36.00           H  
ATOM   4815  HB  VAL 1 129     266.618 220.671 194.788  1.00 36.00           H  
ATOM   4816 1HG1 VAL 1 129     267.782 218.793 195.849  1.00 36.00           H  
ATOM   4817 2HG1 VAL 1 129     267.668 220.200 196.934  1.00 36.00           H  
ATOM   4818 3HG1 VAL 1 129     266.590 218.803 197.170  1.00 36.00           H  
ATOM   4819 1HG2 VAL 1 129     266.015 218.359 194.195  1.00 36.00           H  
ATOM   4820 2HG2 VAL 1 129     264.777 218.354 195.475  1.00 36.00           H  
ATOM   4821 3HG2 VAL 1 129     264.609 219.443 194.077  1.00 36.00           H  
ATOM   4822  N   GLY 1 130     263.334 222.056 195.064  1.00 36.00           N  
ATOM   4823  CA  GLY 1 130     262.751 223.218 194.417  1.00 36.00           C  
ATOM   4824  C   GLY 1 130     262.479 224.338 195.400  1.00 36.00           C  
ATOM   4825  O   GLY 1 130     262.704 225.511 195.104  1.00 36.00           O  
ATOM   4826  H   GLY 1 130     262.763 221.236 195.209  1.00 36.00           H  
ATOM   4827 1HA  GLY 1 130     263.424 223.578 193.639  1.00 36.00           H  
ATOM   4828 2HA  GLY 1 130     261.819 222.934 193.929  1.00 36.00           H  
ATOM   4829  N   MET 1 131     261.986 223.986 196.589  1.00 36.00           N  
ATOM   4830  CA  MET 1 131     261.734 224.989 197.619  1.00 36.00           C  
ATOM   4831  C   MET 1 131     263.035 225.525 198.200  1.00 36.00           C  
ATOM   4832  O   MET 1 131     263.122 226.702 198.563  1.00 36.00           O  
ATOM   4833  CB  MET 1 131     260.861 224.395 198.724  1.00 36.00           C  
ATOM   4834  CG  MET 1 131     260.558 225.351 199.860  1.00 36.00           C  
ATOM   4835  SD  MET 1 131     259.945 224.525 201.340  1.00 36.00           S  
ATOM   4836  CE  MET 1 131     261.371 223.561 201.816  1.00 36.00           C  
ATOM   4837  H   MET 1 131     261.782 223.016 196.786  1.00 36.00           H  
ATOM   4838  HA  MET 1 131     261.205 225.826 197.164  1.00 36.00           H  
ATOM   4839 1HB  MET 1 131     259.913 224.065 198.301  1.00 36.00           H  
ATOM   4840 2HB  MET 1 131     261.353 223.518 199.146  1.00 36.00           H  
ATOM   4841 1HG  MET 1 131     261.462 225.897 200.126  1.00 36.00           H  
ATOM   4842 2HG  MET 1 131     259.806 226.071 199.538  1.00 36.00           H  
ATOM   4843 1HE  MET 1 131     261.142 222.994 202.719  1.00 36.00           H  
ATOM   4844 2HE  MET 1 131     261.630 222.872 201.011  1.00 36.00           H  
ATOM   4845 3HE  MET 1 131     262.212 224.227 202.009  1.00 36.00           H  
ATOM   4846  N   ILE 1 132     264.057 224.676 198.301  1.00 36.00           N  
ATOM   4847  CA  ILE 1 132     265.304 225.097 198.931  1.00 36.00           C  
ATOM   4848  C   ILE 1 132     266.064 226.059 198.030  1.00 36.00           C  
ATOM   4849  O   ILE 1 132     266.681 227.018 198.506  1.00 36.00           O  
ATOM   4850  CB  ILE 1 132     266.152 223.868 199.300  1.00 36.00           C  
ATOM   4851  CG1 ILE 1 132     265.424 223.022 200.338  1.00 36.00           C  
ATOM   4852  CG2 ILE 1 132     267.496 224.288 199.845  1.00 36.00           C  
ATOM   4853  CD1 ILE 1 132     265.080 223.774 201.592  1.00 36.00           C  
ATOM   4854  H   ILE 1 132     263.979 223.734 197.944  1.00 36.00           H  
ATOM   4855  HA  ILE 1 132     265.063 225.644 199.842  1.00 36.00           H  
ATOM   4856  HB  ILE 1 132     266.309 223.254 198.413  1.00 36.00           H  
ATOM   4857 1HG1 ILE 1 132     264.502 222.631 199.908  1.00 36.00           H  
ATOM   4858 2HG1 ILE 1 132     266.043 222.167 200.611  1.00 36.00           H  
ATOM   4859 1HG2 ILE 1 132     268.078 223.404 200.100  1.00 36.00           H  
ATOM   4860 2HG2 ILE 1 132     268.028 224.868 199.092  1.00 36.00           H  
ATOM   4861 3HG2 ILE 1 132     267.352 224.898 200.738  1.00 36.00           H  
ATOM   4862 1HD1 ILE 1 132     264.564 223.109 202.285  1.00 36.00           H  
ATOM   4863 2HD1 ILE 1 132     265.994 224.144 202.057  1.00 36.00           H  
ATOM   4864 3HD1 ILE 1 132     264.431 224.613 201.346  1.00 36.00           H  
ATOM   4865  N   LEU 1 133     266.033 225.829 196.718  1.00 36.00           N  
ATOM   4866  CA  LEU 1 133     266.739 226.720 195.804  1.00 36.00           C  
ATOM   4867  C   LEU 1 133     266.095 228.098 195.770  1.00 36.00           C  
ATOM   4868  O   LEU 1 133     266.787 229.105 195.596  1.00 36.00           O  
ATOM   4869  CB  LEU 1 133     266.784 226.115 194.404  1.00 36.00           C  
ATOM   4870  CG  LEU 1 133     267.884 225.080 194.188  1.00 36.00           C  
ATOM   4871  CD1 LEU 1 133     267.772 224.467 192.811  1.00 36.00           C  
ATOM   4872  CD2 LEU 1 133     269.241 225.720 194.375  1.00 36.00           C  
ATOM   4873  H   LEU 1 133     265.524 225.042 196.343  1.00 36.00           H  
ATOM   4874  HA  LEU 1 133     267.759 226.846 196.164  1.00 36.00           H  
ATOM   4875 1HB  LEU 1 133     265.826 225.640 194.200  1.00 36.00           H  
ATOM   4876 2HB  LEU 1 133     266.928 226.919 193.682  1.00 36.00           H  
ATOM   4877  HG  LEU 1 133     267.767 224.270 194.908  1.00 36.00           H  
ATOM   4878 1HD1 LEU 1 133     268.564 223.731 192.675  1.00 36.00           H  
ATOM   4879 2HD1 LEU 1 133     266.803 223.979 192.708  1.00 36.00           H  
ATOM   4880 3HD1 LEU 1 133     267.868 225.247 192.057  1.00 36.00           H  
ATOM   4881 1HD2 LEU 1 133     270.020 224.973 194.220  1.00 36.00           H  
ATOM   4882 2HD2 LEU 1 133     269.364 226.529 193.654  1.00 36.00           H  
ATOM   4883 3HD2 LEU 1 133     269.318 226.121 195.386  1.00 36.00           H  
ATOM   4884  N   ILE 1 134     264.774 228.165 195.924  1.00 36.00           N  
ATOM   4885  CA  ILE 1 134     264.101 229.460 195.946  1.00 36.00           C  
ATOM   4886  C   ILE 1 134     264.369 230.176 197.262  1.00 36.00           C  
ATOM   4887  O   ILE 1 134     264.528 231.401 197.298  1.00 36.00           O  
ATOM   4888  CB  ILE 1 134     262.594 229.286 195.694  1.00 36.00           C  
ATOM   4889  CG1 ILE 1 134     262.355 228.549 194.381  1.00 36.00           C  
ATOM   4890  CG2 ILE 1 134     261.910 230.631 195.652  1.00 36.00           C  
ATOM   4891  CD1 ILE 1 134     260.909 228.221 194.132  1.00 36.00           C  
ATOM   4892  H   ILE 1 134     264.225 227.324 196.027  1.00 36.00           H  
ATOM   4893  HA  ILE 1 134     264.518 230.080 195.153  1.00 36.00           H  
ATOM   4894  HB  ILE 1 134     262.158 228.690 196.495  1.00 36.00           H  
ATOM   4895 1HG1 ILE 1 134     262.718 229.157 193.552  1.00 36.00           H  
ATOM   4896 2HG1 ILE 1 134     262.923 227.619 194.377  1.00 36.00           H  
ATOM   4897 1HG2 ILE 1 134     260.844 230.491 195.472  1.00 36.00           H  
ATOM   4898 2HG2 ILE 1 134     262.053 231.141 196.603  1.00 36.00           H  
ATOM   4899 3HG2 ILE 1 134     262.338 231.231 194.849  1.00 36.00           H  
ATOM   4900 1HD1 ILE 1 134     260.813 227.698 193.180  1.00 36.00           H  
ATOM   4901 2HD1 ILE 1 134     260.536 227.585 194.935  1.00 36.00           H  
ATOM   4902 3HD1 ILE 1 134     260.328 229.142 194.099  1.00 36.00           H  
ATOM   4903  N   LEU 1 135     264.428 229.428 198.364  1.00 36.00           N  
ATOM   4904  CA  LEU 1 135     264.675 230.042 199.664  1.00 36.00           C  
ATOM   4905  C   LEU 1 135     266.116 230.512 199.801  1.00 36.00           C  
ATOM   4906  O   LEU 1 135     266.408 231.362 200.647  1.00 36.00           O  
ATOM   4907  CB  LEU 1 135     264.333 229.064 200.785  1.00 36.00           C  
ATOM   4908  CG  LEU 1 135     262.852 228.805 201.048  1.00 36.00           C  
ATOM   4909  CD1 LEU 1 135     262.690 227.938 202.275  1.00 36.00           C  
ATOM   4910  CD2 LEU 1 135     262.103 230.106 201.216  1.00 36.00           C  
ATOM   4911  H   LEU 1 135     264.302 228.427 198.308  1.00 36.00           H  
ATOM   4912  HA  LEU 1 135     264.036 230.919 199.759  1.00 36.00           H  
ATOM   4913 1HB  LEU 1 135     264.790 228.102 200.558  1.00 36.00           H  
ATOM   4914 2HB  LEU 1 135     264.762 229.436 201.715  1.00 36.00           H  
ATOM   4915  HG  LEU 1 135     262.423 228.258 200.208  1.00 36.00           H  
ATOM   4916 1HD1 LEU 1 135     261.630 227.757 202.456  1.00 36.00           H  
ATOM   4917 2HD1 LEU 1 135     263.197 226.986 202.118  1.00 36.00           H  
ATOM   4918 3HD1 LEU 1 135     263.124 228.443 203.137  1.00 36.00           H  
ATOM   4919 1HD2 LEU 1 135     261.049 229.897 201.402  1.00 36.00           H  
ATOM   4920 2HD2 LEU 1 135     262.518 230.658 202.059  1.00 36.00           H  
ATOM   4921 3HD2 LEU 1 135     262.200 230.702 200.308  1.00 36.00           H  
ATOM   4922  N   ILE 1 136     267.029 229.965 198.999  1.00 36.00           N  
ATOM   4923  CA  ILE 1 136     268.406 230.447 199.014  1.00 36.00           C  
ATOM   4924  C   ILE 1 136     268.502 231.790 198.306  1.00 36.00           C  
ATOM   4925  O   ILE 1 136     269.243 232.682 198.732  1.00 36.00           O  
ATOM   4926  CB  ILE 1 136     269.348 229.402 198.388  1.00 36.00           C  
ATOM   4927  CG1 ILE 1 136     269.549 228.227 199.346  1.00 36.00           C
[truncated: 3,549,421 more chars]
