# Supplementary material for: Automatic and accurate ligand structure determination guided by cryo-electron microscopy maps
Source: Nat Commun. 2023 Mar 1;14:1164. doi: 10.1038/s41467-023-36732-5 (PMC9976687; doi:10.1038/s41467-023-36732-5)
Supplement: Supplementary file 4 — Supplementary Data 1 [file 41467_2023_36732_MOESM4_ESM.zip › muenks_etal_figure_structures/3E_7ocf_GLU_dock.pdb]

HEADER                                            25-FEB-22   XXXX              
EXPDTA    THEORETICAL MODEL                                                     
REMARK 220                                                                      
REMARK 220 EXPERIMENTAL DETAILS                                                 
REMARK 220  EXPERIMENT TYPE                : THEORETICAL MODELLING              
REMARK 220  DATE OF DATA COLLECTION        : 25-FEB-22                          
REMARK 220                                                                      
REMARK 220 REMARK: MODEL GENERATED BY ROSETTA                                   
REMARK 220  VERSION 2020.28.post.dev+400.amuenks.metaldock.930fc6117f1          
HETNAM     LG1 X   1  LG1                                                       
SSBOND     CYS I   52    CYS I   91                                       2.03  
SSBOND     CYS J   52    CYS J   91                                       2.03  
SSBOND     CYS I   90    CYS I  100                                       2.03  
SSBOND     CYS J   90    CYS J  100                                       2.03  
SSBOND     CYS A  714    CYS A  769                                       2.03  
SSBOND     CYS C  714    CYS C  769                                       2.03  
SSBOND     CYS B  718    CYS B  773                                       2.03  
SSBOND     CYS D  718    CYS D  773                                       2.03  
ATOM      1  N   THR A 390     218.434 147.524 218.139  1.00 51.84           N  
ATOM      2  CA  THR A 390     217.598 147.050 217.042  1.00 51.84           C  
ATOM      3  C   THR A 390     216.217 147.694 217.095  1.00 51.84           C  
ATOM      4  O   THR A 390     215.841 148.294 218.102  1.00 51.84           O  
ATOM      5  CB  THR A 390     217.458 145.517 217.071  1.00 51.84           C  
ATOM      6  OG1 THR A 390     216.789 145.118 218.275  1.00 51.84           O  
ATOM      7  CG2 THR A 390     218.827 144.855 217.013  1.00 51.84           C  
ATOM      8 1H   THR A 390     219.333 147.090 218.085  1.00 51.84           H  
ATOM      9 2H   THR A 390     218.539 148.516 218.074  1.00 51.84           H  
ATOM     10 3H   THR A 390     218.004 147.291 219.012  1.00 51.84           H  
ATOM     11  HA  THR A 390     218.075 147.323 216.101  1.00 51.84           H  
ATOM     12  HB  THR A 390     216.866 145.189 216.217  1.00 51.84           H  
ATOM     13  HG1 THR A 390     216.426 144.236 218.162  1.00 51.84           H  
ATOM     14 1HG2 THR A 390     218.708 143.772 217.035  1.00 51.84           H  
ATOM     15 2HG2 THR A 390     219.333 145.147 216.094  1.00 51.84           H  
ATOM     16 3HG2 THR A 390     219.420 145.171 217.870  1.00 51.84           H  
ATOM     17  N   TYR A 391     215.465 147.569 216.003  1.00 51.84           N  
ATOM     18  CA  TYR A 391     214.118 148.110 215.920  1.00 51.84           C  
ATOM     19  C   TYR A 391     213.202 147.094 215.259  1.00 51.84           C  
ATOM     20  O   TYR A 391     213.588 146.432 214.292  1.00 51.84           O  
ATOM     21  CB  TYR A 391     214.106 149.432 215.149  1.00 51.84           C  
ATOM     22  CG  TYR A 391     214.932 150.522 215.794  1.00 51.84           C  
ATOM     23  CD1 TYR A 391     216.023 151.054 215.123  1.00 51.84           C  
ATOM     24  CD2 TYR A 391     214.598 150.991 217.056  1.00 51.84           C  
ATOM     25  CE1 TYR A 391     216.778 152.051 215.712  1.00 51.84           C  
ATOM     26  CE2 TYR A 391     215.353 151.987 217.645  1.00 51.84           C  
ATOM     27  CZ  TYR A 391     216.438 152.516 216.978  1.00 51.84           C  
ATOM     28  OH  TYR A 391     217.190 153.508 217.564  1.00 51.84           O  
ATOM     29  H   TYR A 391     215.849 147.080 215.207  1.00 51.84           H  
ATOM     30  HA  TYR A 391     213.763 148.310 216.932  1.00 51.84           H  
ATOM     31 1HB  TYR A 391     214.486 149.268 214.140  1.00 51.84           H  
ATOM     32 2HB  TYR A 391     213.081 149.790 215.058  1.00 51.84           H  
ATOM     33  HD1 TYR A 391     216.286 150.686 214.131  1.00 51.84           H  
ATOM     34  HD2 TYR A 391     213.741 150.572 217.584  1.00 51.84           H  
ATOM     35  HE1 TYR A 391     217.635 152.468 215.185  1.00 51.84           H  
ATOM     36  HE2 TYR A 391     215.091 152.354 218.638  1.00 51.84           H  
ATOM     37  HH  TYR A 391     216.827 153.714 218.429  1.00 51.84           H  
ATOM     38  N   ILE A 392     211.986 146.980 215.786  1.00 51.84           N  
ATOM     39  CA  ILE A 392     210.949 146.119 215.231  1.00 51.84           C  
ATOM     40  C   ILE A 392     209.883 147.014 214.620  1.00 51.84           C  
ATOM     41  O   ILE A 392     209.394 147.943 215.275  1.00 51.84           O  
ATOM     42  CB  ILE A 392     210.329 145.202 216.302  1.00 51.84           C  
ATOM     43  CG1 ILE A 392     211.396 144.279 216.897  1.00 51.84           C  
ATOM     44  CG2 ILE A 392     209.188 144.390 215.711  1.00 51.84           C  
ATOM     45  CD1 ILE A 392     210.931 143.515 218.116  1.00 51.84           C  
ATOM     46  H   ILE A 392     211.784 147.523 216.613  1.00 51.84           H  
ATOM     47  HA  ILE A 392     211.395 145.495 214.458  1.00 51.84           H  
ATOM     48  HB  ILE A 392     209.945 145.809 217.122  1.00 51.84           H  
ATOM     49 1HG1 ILE A 392     211.715 143.560 216.144  1.00 51.84           H  
ATOM     50 2HG1 ILE A 392     212.270 144.867 217.178  1.00 51.84           H  
ATOM     51 1HG2 ILE A 392     208.761 143.747 216.481  1.00 51.84           H  
ATOM     52 2HG2 ILE A 392     208.419 145.064 215.334  1.00 51.84           H  
ATOM     53 3HG2 ILE A 392     209.564 143.776 214.892  1.00 51.84           H  
ATOM     54 1HD1 ILE A 392     211.741 142.883 218.480  1.00 51.84           H  
ATOM     55 2HD1 ILE A 392     210.639 144.218 218.897  1.00 51.84           H  
ATOM     56 3HD1 ILE A 392     210.078 142.892 217.851  1.00 51.84           H  
ATOM     57  N   VAL A 393     209.524 146.737 213.370  1.00 51.84           N  
ATOM     58  CA  VAL A 393     208.653 147.600 212.584  1.00 51.84           C  
ATOM     59  C   VAL A 393     207.416 146.811 212.182  1.00 51.84           C  
ATOM     60  O   VAL A 393     207.525 145.669 211.720  1.00 51.84           O  
ATOM     61  CB  VAL A 393     209.380 148.151 211.346  1.00 51.84           C  
ATOM     62  CG1 VAL A 393     210.595 148.943 211.772  1.00 51.84           C  
ATOM     63  CG2 VAL A 393     209.789 147.025 210.420  1.00 51.84           C  
ATOM     64  H   VAL A 393     209.877 145.886 212.956  1.00 51.84           H  
ATOM     65  HA  VAL A 393     208.350 148.444 213.206  1.00 51.84           H  
ATOM     66  HB  VAL A 393     208.710 148.826 210.814  1.00 51.84           H  
ATOM     67 1HG1 VAL A 393     211.105 149.330 210.890  1.00 51.84           H  
ATOM     68 2HG1 VAL A 393     210.284 149.774 212.405  1.00 51.84           H  
ATOM     69 3HG1 VAL A 393     211.274 148.297 212.328  1.00 51.84           H  
ATOM     70 1HG2 VAL A 393     210.301 147.437 209.551  1.00 51.84           H  
ATOM     71 2HG2 VAL A 393     210.458 146.345 210.948  1.00 51.84           H  
ATOM     72 3HG2 VAL A 393     208.902 146.481 210.095  1.00 51.84           H  
ATOM     73  N   THR A 394     206.247 147.418 212.361  1.00 51.84           N  
ATOM     74  CA  THR A 394     204.970 146.778 212.076  1.00 51.84           C  
ATOM     75  C   THR A 394     204.399 147.368 210.793  1.00 51.84           C  
ATOM     76  O   THR A 394     204.009 148.538 210.759  1.00 51.84           O  
ATOM     77  CB  THR A 394     203.971 146.955 213.234  1.00 51.84           C  
ATOM     78  OG1 THR A 394     202.739 146.298 212.910  1.00 51.84           O  
ATOM     79  CG2 THR A 394     203.704 148.431 213.486  1.00 51.84           C  
ATOM     80  H   THR A 394     206.255 148.365 212.712  1.00 51.84           H  
ATOM     81  HA  THR A 394     205.142 145.710 211.936  1.00 51.84           H  
ATOM     82  HB  THR A 394     204.380 146.506 214.139  1.00 51.84           H  
ATOM     83  HG1 THR A 394     202.826 145.356 213.075  1.00 51.84           H  
ATOM     84 1HG2 THR A 394     202.996 148.537 214.308  1.00 51.84           H  
ATOM     85 2HG2 THR A 394     204.637 148.931 213.744  1.00 51.84           H  
ATOM     86 3HG2 THR A 394     203.286 148.884 212.588  1.00 51.84           H  
ATOM     87  N   THR A 395     204.339 146.554 209.745  1.00 51.84           N  
ATOM     88  CA  THR A 395     203.777 146.945 208.463  1.00 51.84           C  
ATOM     89  C   THR A 395     202.604 146.039 208.125  1.00 51.84           C  
ATOM     90  O   THR A 395     202.660 144.826 208.346  1.00 51.84           O  
ATOM     91  CB  THR A 395     204.831 146.886 207.341  1.00 51.84           C  
ATOM     92  OG1 THR A 395     205.342 145.551 207.232  1.00 51.84           O  
ATOM     93  CG2 THR A 395     205.977 147.841 207.636  1.00 51.84           C  
ATOM     94  H   THR A 395     204.705 145.619 209.857  1.00 51.84           H  
ATOM     95  HA  THR A 395     203.427 147.975 208.538  1.00 51.84           H  
ATOM     96  HB  THR A 395     204.369 147.163 206.393  1.00 51.84           H  
ATOM     97  HG1 THR A 395     205.746 145.294 208.064  1.00 51.84           H  
ATOM     98 1HG2 THR A 395     206.712 147.786 206.833  1.00 51.84           H  
ATOM     99 2HG2 THR A 395     205.594 148.858 207.709  1.00 51.84           H  
ATOM    100 3HG2 THR A 395     206.449 147.563 208.578  1.00 51.84           H  
ATOM    101  N   ILE A 396     201.539 146.637 207.585  1.00 51.84           N  
ATOM    102  CA  ILE A 396     200.315 145.892 207.296  1.00 51.84           C  
ATOM    103  C   ILE A 396     200.385 145.091 206.008  1.00 51.84           C  
ATOM    104  O   ILE A 396     199.483 144.286 205.746  1.00 51.84           O  
ATOM    105  CB  ILE A 396     199.110 146.848 207.220  1.00 51.84           C  
ATOM    106  CG1 ILE A 396     197.802 146.072 207.390  1.00 51.84           C  
ATOM    107  CG2 ILE A 396     199.116 147.608 205.903  1.00 51.84           C  
ATOM    108  CD1 ILE A 396     197.642 145.432 208.750  1.00 51.84           C  
ATOM    109  H   ILE A 396     201.577 147.623 207.370  1.00 51.84           H  
ATOM    110  HA  ILE A 396     200.143 145.182 208.104  1.00 51.84           H  
ATOM    111  HB  ILE A 396     199.161 147.562 208.041  1.00 51.84           H  
ATOM    112 1HG1 ILE A 396     196.958 146.741 207.226  1.00 51.84           H  
ATOM    113 2HG1 ILE A 396     197.745 145.286 206.636  1.00 51.84           H  
ATOM    114 1HG2 ILE A 396     198.257 148.278 205.866  1.00 51.84           H  
ATOM    115 2HG2 ILE A 396     200.033 148.189 205.822  1.00 51.84           H  
ATOM    116 3HG2 ILE A 396     199.060 146.901 205.075  1.00 51.84           H  
ATOM    117 1HD1 ILE A 396     196.691 144.900 208.793  1.00 51.84           H  
ATOM    118 2HD1 ILE A 396     198.459 144.730 208.920  1.00 51.84           H  
ATOM    119 3HD1 ILE A 396     197.661 146.204 209.519  1.00 51.84           H  
ATOM    120  N   LEU A 397     201.424 145.282 205.195  1.00 51.84           N  
ATOM    121  CA  LEU A 397     201.582 144.550 203.940  1.00 51.84           C  
ATOM    122  C   LEU A 397     200.373 144.783 203.029  1.00 51.84           C  
ATOM    123  O   LEU A 397     199.574 143.890 202.744  1.00 51.84           O  
ATOM    124  CB  LEU A 397     201.802 143.056 204.210  1.00 51.84           C  
ATOM    125  CG  LEU A 397     202.337 142.243 203.027  1.00 51.84           C  
ATOM    126  CD1 LEU A 397     203.180 141.077 203.513  1.00 51.84           C  
ATOM    127  CD2 LEU A 397     201.203 141.746 202.141  1.00 51.84           C  
ATOM    128  H   LEU A 397     202.125 145.959 205.461  1.00 51.84           H  
ATOM    129  HA  LEU A 397     202.455 144.941 203.419  1.00 51.84           H  
ATOM    130 1HB  LEU A 397     202.508 142.952 205.031  1.00 51.84           H  
ATOM    131 2HB  LEU A 397     200.853 142.614 204.515  1.00 51.84           H  
ATOM    132  HG  LEU A 397     202.999 142.867 202.426  1.00 51.84           H  
ATOM    133 1HD1 LEU A 397     203.550 140.513 202.656  1.00 51.84           H  
ATOM    134 2HD1 LEU A 397     204.024 141.454 204.090  1.00 51.84           H  
ATOM    135 3HD1 LEU A 397     202.573 140.426 204.140  1.00 51.84           H  
ATOM    136 1HD2 LEU A 397     201.615 141.173 201.309  1.00 51.84           H  
ATOM    137 2HD2 LEU A 397     200.537 141.110 202.724  1.00 51.84           H  
ATOM    138 3HD2 LEU A 397     200.644 142.598 201.753  1.00 51.84           H  
ATOM    139  N   GLU A 398     200.246 146.037 202.606  1.00 51.84           N  
ATOM    140  CA  GLU A 398     199.180 146.451 201.710  1.00 51.84           C  
ATOM    141  C   GLU A 398     199.785 147.073 200.463  1.00 51.84           C  
ATOM    142  O   GLU A 398     200.872 147.656 200.502  1.00 51.84           O  
ATOM    143  CB  GLU A 398     198.242 147.445 202.399  1.00 51.84           C  
ATOM    144  CG  GLU A 398     197.084 147.920 201.533  1.00 51.84           C  
ATOM    145  CD  GLU A 398     196.114 146.821 201.200  1.00 51.84           C  
ATOM    146  OE1 GLU A 398     195.683 146.141 202.100  1.00 51.84           O  
ATOM    147  OE2 GLU A 398     195.802 146.662 200.043  1.00 51.84           O  
ATOM    148  H   GLU A 398     200.917 146.722 202.921  1.00 51.84           H  
ATOM    149  HA  GLU A 398     198.601 145.570 201.430  1.00 51.84           H  
ATOM    150 1HB  GLU A 398     197.824 146.989 203.296  1.00 51.84           H  
ATOM    151 2HB  GLU A 398     198.808 148.322 202.711  1.00 51.84           H  
ATOM    152 1HG  GLU A 398     196.551 148.712 202.060  1.00 51.84           H  
ATOM    153 2HG  GLU A 398     197.482 148.339 200.610  1.00 51.84           H  
ATOM    154  N   ASP A 399     199.076 146.931 199.357  1.00 51.84           N  
ATOM    155  CA  ASP A 399     199.531 147.504 198.099  1.00 51.84           C  
ATOM    156  C   ASP A 399     199.293 149.010 198.106  1.00 51.84           C  
ATOM    157  O   ASP A 399     198.174 149.449 198.390  1.00 51.84           O  
ATOM    158  CB  ASP A 399     198.808 146.861 196.913  1.00 51.84           C  
ATOM    159  CG  ASP A 399     199.217 145.412 196.683  1.00 51.84           C  
ATOM    160  OD1 ASP A 399     200.232 145.013 197.204  1.00 51.84           O  
ATOM    161  OD2 ASP A 399     198.512 144.719 195.990  1.00 51.84           O  
ATOM    162  H   ASP A 399     198.205 146.419 199.378  1.00 51.84           H  
ATOM    163  HA  ASP A 399     200.597 147.304 197.993  1.00 51.84           H  
ATOM    164 1HB  ASP A 399     197.731 146.897 197.080  1.00 51.84           H  
ATOM    165 2HB  ASP A 399     199.017 147.430 196.007  1.00 51.84           H  
ATOM    166  N   PRO A 400     200.307 149.835 197.800  1.00 51.84           N  
ATOM    167  CA  PRO A 400     201.711 149.572 197.487  1.00 51.84           C  
ATOM    168  C   PRO A 400     202.666 149.992 198.595  1.00 51.84           C  
ATOM    169  O   PRO A 400     203.830 150.285 198.331  1.00 51.84           O  
ATOM    170  CB  PRO A 400     201.931 150.421 196.243  1.00 51.84           C  
ATOM    171  CG  PRO A 400     201.047 151.590 196.446  1.00 51.84           C  
ATOM    172  CD  PRO A 400     199.945 151.201 197.404  1.00 51.84           C  
ATOM    173  HA  PRO A 400     201.838 148.502 197.267  1.00 51.84           H  
ATOM    174 1HB  PRO A 400     202.992 150.696 196.158  1.00 51.84           H  
ATOM    175 2HB  PRO A 400     201.676 149.842 195.342  1.00 51.84           H  
ATOM    176 1HG  PRO A 400     201.623 152.437 196.845  1.00 51.84           H  
ATOM    177 2HG  PRO A 400     200.624 151.918 195.484  1.00 51.84           H  
ATOM    178 1HD  PRO A 400     199.948 151.886 198.264  1.00 51.84           H  
ATOM    179 2HD  PRO A 400     198.976 151.236 196.883  1.00 51.84           H  
ATOM    180  N   TYR A 401     202.172 150.020 199.830  1.00 51.84           N  
ATOM    181  CA  TYR A 401     203.003 150.468 200.939  1.00 51.84           C  
ATOM    182  C   TYR A 401     204.029 149.413 201.329  1.00 51.84           C  
ATOM    183  O   TYR A 401     205.176 149.747 201.641  1.00 51.84           O  
ATOM    184  CB  TYR A 401     202.125 150.837 202.134  1.00 51.84           C  
ATOM    185  CG  TYR A 401     201.116 151.913 201.819  1.00 51.84           C  
ATOM    186  CD1 TYR A 401     199.895 151.598 201.250  1.00 51.84           C  
ATOM    187  CD2 TYR A 401     201.388 153.242 202.080  1.00 51.84           C  
ATOM    188  CE1 TYR A 401     198.975 152.572 200.955  1.00 51.84           C  
ATOM    189  CE2 TYR A 401     200.476 154.223 201.788  1.00 51.84           C  
ATOM    190  CZ  TYR A 401     199.269 153.885 201.226  1.00 51.84           C  
ATOM    191  OH  TYR A 401     198.349 154.864 200.932  1.00 51.84           O  
ATOM    192  H   TYR A 401     201.221 149.733 200.012  1.00 51.84           H  
ATOM    193  HA  TYR A 401     203.556 151.352 200.621  1.00 51.84           H  
ATOM    194 1HB  TYR A 401     201.590 149.951 202.480  1.00 51.84           H  
ATOM    195 2HB  TYR A 401     202.753 151.181 202.954  1.00 51.84           H  
ATOM    196  HD1 TYR A 401     199.649 150.559 201.027  1.00 51.84           H  
ATOM    197  HD2 TYR A 401     202.342 153.526 202.524  1.00 51.84           H  
ATOM    198  HE1 TYR A 401     198.019 152.301 200.507  1.00 51.84           H  
ATOM    199  HE2 TYR A 401     200.710 155.266 202.001  1.00 51.84           H  
ATOM    200  HH  TYR A 401     198.705 155.721 201.180  1.00 51.84           H  
ATOM    201  N   VAL A 402     203.638 148.141 201.315  1.00 51.84           N  
ATOM    202  CA  VAL A 402     204.555 147.035 201.564  1.00 51.84           C  
ATOM    203  C   VAL A 402     204.257 145.950 200.541  1.00 51.84           C  
ATOM    204  O   VAL A 402     203.114 145.490 200.436  1.00 51.84           O  
ATOM    205  CB  VAL A 402     204.389 146.480 202.991  1.00 51.84           C  
ATOM    206  CG1 VAL A 402     205.341 145.317 203.225  1.00 51.84           C  
ATOM    207  CG2 VAL A 402     204.628 147.586 204.007  1.00 51.84           C  
ATOM    208  H   VAL A 402     202.666 147.941 201.123  1.00 51.84           H  
ATOM    209  HA  VAL A 402     205.576 147.397 201.438  1.00 51.84           H  
ATOM    210  HB  VAL A 402     203.376 146.094 203.105  1.00 51.84           H  
ATOM    211 1HG1 VAL A 402     205.210 144.937 204.238  1.00 51.84           H  
ATOM    212 2HG1 VAL A 402     205.128 144.523 202.509  1.00 51.84           H  
ATOM    213 3HG1 VAL A 402     206.369 145.657 203.096  1.00 51.84           H  
ATOM    214 1HG2 VAL A 402     204.508 147.187 205.014  1.00 51.84           H  
ATOM    215 2HG2 VAL A 402     205.639 147.977 203.889  1.00 51.84           H  
ATOM    216 3HG2 VAL A 402     203.908 148.389 203.847  1.00 51.84           H  
ATOM    217  N   MET A 403     205.274 145.544 199.785  1.00 51.84           N  
ATOM    218  CA  MET A 403     205.133 144.521 198.762  1.00 51.84           C  
ATOM    219  C   MET A 403     206.246 143.497 198.919  1.00 51.84           C  
ATOM    220  O   MET A 403     207.379 143.847 199.262  1.00 51.84           O  
ATOM    221  CB  MET A 403     205.157 145.144 197.368  1.00 51.84           C  
ATOM    222  CG  MET A 403     204.004 146.097 197.084  1.00 51.84           C  
ATOM    223  SD  MET A 403     204.130 146.875 195.462  1.00 51.84           S  
ATOM    224  CE  MET A 403     205.435 148.065 195.757  1.00 51.84           C  
ATOM    225  H   MET A 403     206.178 145.969 199.935  1.00 51.84           H  
ATOM    226  HA  MET A 403     204.168 144.031 198.894  1.00 51.84           H  
ATOM    227 1HB  MET A 403     206.087 145.694 197.232  1.00 51.84           H  
ATOM    228 2HB  MET A 403     205.131 144.354 196.616  1.00 51.84           H  
ATOM    229 1HG  MET A 403     203.062 145.552 197.133  1.00 51.84           H  
ATOM    230 2HG  MET A 403     203.985 146.880 197.841  1.00 51.84           H  
ATOM    231 1HE  MET A 403     205.628 148.627 194.844  1.00 51.84           H  
ATOM    232 2HE  MET A 403     205.129 148.751 196.549  1.00 51.84           H  
ATOM    233 3HE  MET A 403     206.342 147.542 196.061  1.00 51.84           H  
ATOM    234  N   LEU A 404     205.915 142.234 198.667  1.00 51.84           N  
ATOM    235  CA  LEU A 404     206.890 141.152 198.703  1.00 51.84           C  
ATOM    236  C   LEU A 404     207.531 141.025 197.327  1.00 51.84           C  
ATOM    237  O   LEU A 404     206.828 140.894 196.320  1.00 51.84           O  
ATOM    238  CB  LEU A 404     206.225 139.830 199.106  1.00 51.84           C  
ATOM    239  CG  LEU A 404     207.152 138.609 199.163  1.00 51.84           C  
ATOM    240  CD1 LEU A 404     208.182 138.804 200.267  1.00 51.84           C  
ATOM    241  CD2 LEU A 404     206.326 137.354 199.401  1.00 51.84           C  
ATOM    242  H   LEU A 404     204.953 142.022 198.444  1.00 51.84           H  
ATOM    243  HA  LEU A 404     207.654 141.399 199.440  1.00 51.84           H  
ATOM    244 1HB  LEU A 404     205.777 139.952 200.091  1.00 51.84           H  
ATOM    245 2HB  LEU A 404     205.430 139.609 198.394  1.00 51.84           H  
ATOM    246  HG  LEU A 404     207.689 138.516 198.219  1.00 51.84           H  
ATOM    247 1HD1 LEU A 404     208.841 137.937 200.308  1.00 51.84           H  
ATOM    248 2HD1 LEU A 404     208.772 139.697 200.061  1.00 51.84           H  
ATOM    249 3HD1 LEU A 404     207.673 138.917 201.224  1.00 51.84           H  
ATOM    250 1HD2 LEU A 404     206.985 136.486 199.441  1.00 51.84           H  
ATOM    251 2HD2 LEU A 404     205.789 137.446 200.346  1.00 51.84           H  
ATOM    252 3HD2 LEU A 404     205.610 137.229 198.588  1.00 51.84           H  
ATOM    253  N   LYS A 405     208.859 141.069 197.286  1.00 51.84           N  
ATOM    254  CA  LYS A 405     209.562 140.999 196.015  1.00 51.84           C  
ATOM    255  C   LYS A 405     209.222 139.702 195.293  1.00 51.84           C  
ATOM    256  O   LYS A 405     209.062 138.648 195.915  1.00 51.84           O  
ATOM    257  CB  LYS A 405     211.073 141.111 196.226  1.00 51.84           C  
ATOM    258  CG  LYS A 405     211.893 141.053 194.944  1.00 51.84           C  
ATOM    259  CD  LYS A 405     211.745 142.334 194.136  1.00 51.84           C  
ATOM    260  CE  LYS A 405     212.632 142.314 192.900  1.00 51.84           C  
ATOM    261  NZ  LYS A 405     212.471 143.546 192.080  1.00 51.84           N  
ATOM    262  H   LYS A 405     209.392 141.152 198.140  1.00 51.84           H  
ATOM    263  HA  LYS A 405     209.241 141.837 195.396  1.00 51.84           H  
ATOM    264 1HB  LYS A 405     211.301 142.052 196.728  1.00 51.84           H  
ATOM    265 2HB  LYS A 405     211.410 140.303 196.876  1.00 51.84           H  
ATOM    266 1HG  LYS A 405     212.945 140.909 195.192  1.00 51.84           H  
ATOM    267 2HG  LYS A 405     211.561 140.211 194.338  1.00 51.84           H  
ATOM    268 1HD  LYS A 405     210.706 142.451 193.826  1.00 51.84           H  
ATOM    269 2HD  LYS A 405     212.019 143.188 194.754  1.00 51.84           H  
ATOM    270 1HE  LYS A 405     213.674 142.227 193.202  1.00 51.84           H  
ATOM    271 2HE  LYS A 405     212.381 141.449 192.286  1.00 51.84           H  
ATOM    272 1HZ  LYS A 405     213.074 143.493 191.271  1.00 51.84           H  
ATOM    273 2HZ  LYS A 405     211.510 143.627 191.778  1.00 51.84           H  
ATOM    274 3HZ  LYS A 405     212.719 144.354 192.633  1.00 51.84           H  
ATOM    275  N   LYS A 406     209.100 139.787 193.965  1.00 51.84           N  
ATOM    276  CA  LYS A 406     208.779 138.604 193.173  1.00 51.84           C  
ATOM    277  C   LYS A 406     209.726 137.457 193.495  1.00 51.84           C  
ATOM    278  O   LYS A 406     209.305 136.298 193.590  1.00 51.84           O  
ATOM    279  CB  LYS A 406     208.832 138.926 191.679  1.00 51.84           C  
ATOM    280  CG  LYS A 406     207.698 139.814 191.186  1.00 51.84           C  
ATOM    281  CD  LYS A 406     207.830 140.106 189.699  1.00 51.84           C  
ATOM    282  CE  LYS A 406     206.707 141.007 189.208  1.00 51.84           C  
ATOM    283  NZ  LYS A 406     206.845 141.332 187.763  1.00 51.84           N  
ATOM    284  H   LYS A 406     209.229 140.672 193.497  1.00 51.84           H  
ATOM    285  HA  LYS A 406     207.767 138.283 193.425  1.00 51.84           H  
ATOM    286 1HB  LYS A 406     209.773 139.427 191.448  1.00 51.84           H  
ATOM    287 2HB  LYS A 406     208.805 138.000 191.106  1.00 51.84           H  
ATOM    288 1HG  LYS A 406     206.743 139.319 191.367  1.00 51.84           H  
ATOM    289 2HG  LYS A 406     207.708 140.756 191.735  1.00 51.84           H  
ATOM    290 1HD  LYS A 406     208.787 140.595 189.508  1.00 51.84           H  
ATOM    291 2HD  LYS A 406     207.803 139.171 189.141  1.00 51.84           H  
ATOM    292 1HE  LYS A 406     205.749 140.513 189.367  1.00 51.84           H  
ATOM    293 2HE  LYS A 406     206.710 141.936 189.778  1.00 51.84           H  
ATOM    294 1HZ  LYS A 406     206.082 141.930 187.477  1.00 51.84           H  
ATOM    295 2HZ  LYS A 406     207.723 141.808 187.607  1.00 51.84           H  
ATOM    296 3HZ  LYS A 406     206.824 140.480 187.222  1.00 51.84           H  
ATOM    297  N   ASN A 407     211.011 137.760 193.669  1.00 51.84           N  
ATOM    298  CA  ASN A 407     211.990 136.763 194.100  1.00 51.84           C  
ATOM    299  C   ASN A 407     211.991 136.656 195.626  1.00 51.84           C  
ATOM    300  O   ASN A 407     213.007 136.822 196.299  1.00 51.84           O  
ATOM    301  CB  ASN A 407     213.374 137.103 193.580  1.00 51.84           C  
ATOM    302  CG  ASN A 407     213.469 137.001 192.083  1.00 51.84           C  
ATOM    303  OD1 ASN A 407     212.761 136.205 191.456  1.00 51.84           O  
ATOM    304  ND2 ASN A 407     214.332 137.793 191.497  1.00 51.84           N  
ATOM    305  H   ASN A 407     211.316 138.707 193.498  1.00 51.84           H  
ATOM    306  HA  ASN A 407     211.696 135.792 193.697  1.00 51.84           H  
ATOM    307 1HB  ASN A 407     213.638 138.117 193.881  1.00 51.84           H  
ATOM    308 2HB  ASN A 407     214.106 136.428 194.025  1.00 51.84           H  
ATOM    309 1HD2 ASN A 407     214.438 137.769 190.503  1.00 51.84           H  
ATOM    310 2HD2 ASN A 407     214.884 138.421 192.044  1.00 51.84           H  
ATOM    311  N   ALA A 408     210.804 136.375 196.167  1.00 51.84           N  
ATOM    312  CA  ALA A 408     210.656 136.279 197.615  1.00 51.84           C  
ATOM    313  C   ALA A 408     211.519 135.158 198.179  1.00 51.84           C  
ATOM    314  O   ALA A 408     212.229 135.345 199.174  1.00 51.84           O  
ATOM    315  CB  ALA A 408     209.187 136.061 197.977  1.00 51.84           C  
ATOM    316  H   ALA A 408     209.996 136.226 195.579  1.00 51.84           H  
ATOM    317  HA  ALA A 408     210.995 137.218 198.053  1.00 51.84           H  
ATOM    318 1HB  ALA A 408     209.086 135.990 199.060  1.00 51.84           H  
ATOM    319 2HB  ALA A 408     208.594 136.899 197.611  1.00 51.84           H  
ATOM    320 3HB  ALA A 408     208.833 135.139 197.519  1.00 51.84           H  
ATOM    321  N   ASN A 409     211.468 133.979 197.555  1.00 51.84           N  
ATOM    322  CA  ASN A 409     212.295 132.870 198.016  1.00 51.84           C  
ATOM    323  C   ASN A 409     213.775 133.186 197.850  1.00 51.84           C  
ATOM    324  O   ASN A 409     214.578 132.933 198.755  1.00 51.84           O  
ATOM    325  CB  ASN A 409     211.935 131.592 197.281  1.00 51.84           C  
ATOM    326  CG  ASN A 409     210.617 131.022 197.725  1.00 51.84           C  
ATOM    327  OD1 ASN A 409     210.163 131.274 198.847  1.00 51.84           O  
ATOM    328  ND2 ASN A 409     209.992 130.257 196.865  1.00 51.84           N  
ATOM    329  H   ASN A 409     210.859 133.842 196.761  1.00 51.84           H  
ATOM    330  HA  ASN A 409     212.104 132.714 199.079  1.00 51.84           H  
ATOM    331 1HB  ASN A 409     211.891 131.789 196.209  1.00 51.84           H  
ATOM    332 2HB  ASN A 409     212.714 130.847 197.445  1.00 51.84           H  
ATOM    333 1HD2 ASN A 409     209.111 129.850 197.106  1.00 51.84           H  
ATOM    334 2HD2 ASN A 409     210.396 130.080 195.968  1.00 51.84           H  
ATOM    335  N   GLN A 410     214.155 133.744 196.699  1.00 51.84           N  
ATOM    336  CA  GLN A 410     215.558 134.070 196.462  1.00 51.84           C  
ATOM    337  C   GLN A 410     216.026 135.181 197.394  1.00 51.84           C  
ATOM    338  O   GLN A 410     217.080 135.068 198.032  1.00 51.84           O  
ATOM    339  CB  GLN A 410     215.775 134.484 195.004  1.00 51.84           C  
ATOM    340  CG  GLN A 410     215.587 133.357 194.003  1.00 51.84           C  
ATOM    341  CD  GLN A 410     214.128 133.130 193.654  1.00 51.84           C  
ATOM    342  OE1 GLN A 410     213.227 133.579 194.369  1.00 51.84           O  
ATOM    343  NE2 GLN A 410     213.886 132.430 192.552  1.00 51.84           N  
ATOM    344  H   GLN A 410     213.475 133.946 195.981  1.00 51.84           H  
ATOM    345  HA  GLN A 410     216.159 133.185 196.673  1.00 51.84           H  
ATOM    346 1HB  GLN A 410     215.080 135.283 194.746  1.00 51.84           H  
ATOM    347 2HB  GLN A 410     216.785 134.876 194.884  1.00 51.84           H  
ATOM    348 1HG  GLN A 410     216.122 133.606 193.087  1.00 51.84           H  
ATOM    349 2HG  GLN A 410     215.984 132.436 194.429  1.00 51.84           H  
ATOM    350 1HE2 GLN A 410     212.942 132.249 192.271  1.00 51.84           H  
ATOM    351 2HE2 GLN A 410     214.646 132.085 192.001  1.00 51.84           H  
ATOM    352  N   PHE A 411     215.256 136.261 197.485  1.00 51.84           N  
ATOM    353  CA  PHE A 411     215.616 137.363 198.364  1.00 51.84           C  
ATOM    354  C   PHE A 411     215.349 136.994 199.818  1.00 51.84           C  
ATOM    355  O   PHE A 411     214.463 136.193 200.129  1.00 51.84           O  
ATOM    356  CB  PHE A 411     214.833 138.624 197.995  1.00 51.84           C  
ATOM    357  CG  PHE A 411     215.268 139.250 196.700  1.00 51.84           C  
ATOM    358  CD1 PHE A 411     215.703 138.463 195.644  1.00 51.84           C  
ATOM    359  CD2 PHE A 411     215.244 140.627 196.536  1.00 51.84           C  
ATOM    360  CE1 PHE A 411     216.103 139.038 194.453  1.00 51.84           C  
ATOM    361  CE2 PHE A 411     215.642 141.204 195.346  1.00 51.84           C  
ATOM    362  CZ  PHE A 411     216.073 140.408 194.303  1.00 51.84           C  
ATOM    363  H   PHE A 411     214.408 136.324 196.940  1.00 51.84           H  
ATOM    364  HA  PHE A 411     216.681 137.566 198.246  1.00 51.84           H  
ATOM    365 1HB  PHE A 411     213.773 138.384 197.917  1.00 51.84           H  
ATOM    366 2HB  PHE A 411     214.943 139.365 198.785  1.00 51.84           H  
ATOM    367  HD1 PHE A 411     215.726 137.379 195.762  1.00 51.84           H  
ATOM    368  HD2 PHE A 411     214.904 141.255 197.359  1.00 51.84           H  
ATOM    369  HE1 PHE A 411     216.443 138.407 193.632  1.00 51.84           H  
ATOM    370  HE2 PHE A 411     215.618 142.287 195.229  1.00 51.84           H  
ATOM    371  HZ  PHE A 411     216.389 140.862 193.365  1.00 51.84           H  
ATOM    372  N   GLU A 412     216.132 137.587 200.716  1.00 51.84           N  
ATOM    373  CA  GLU A 412     216.000 137.333 202.142  1.00 51.84           C  
ATOM    374  C   GLU A 412     216.296 138.610 202.915  1.00 51.84           C  
ATOM    375  O   GLU A 412     216.996 139.505 202.436  1.00 51.84           O  
ATOM    376  CB  GLU A 412     216.944 136.213 202.586  1.00 51.84           C  
ATOM    377  CG  GLU A 412     216.806 135.817 204.049  1.00 51.84           C  
ATOM    378  CD  GLU A 412     215.441 135.284 204.385  1.00 51.84           C  
ATOM    379  OE1 GLU A 412     215.193 134.131 204.124  1.00 51.84           O  
ATOM    380  OE2 GLU A 412     214.644 136.031 204.903  1.00 51.84           O  
ATOM    381  H   GLU A 412     216.839 138.233 200.395  1.00 51.84           H  
ATOM    382  HA  GLU A 412     214.974 137.024 202.345  1.00 51.84           H  
ATOM    383 1HB  GLU A 412     216.764 135.324 201.980  1.00 51.84           H  
ATOM    384 2HB  GLU A 412     217.976 136.519 202.418  1.00 51.84           H  
ATOM    385 1HG  GLU A 412     217.548 135.053 204.279  1.00 51.84           H  
ATOM    386 2HG  GLU A 412     217.014 136.686 204.671  1.00 51.84           H  
ATOM    387  N   GLY A 413     215.752 138.679 204.129  1.00 51.84           N  
ATOM    388  CA  GLY A 413     216.004 139.813 204.995  1.00 51.84           C  
ATOM    389  C   GLY A 413     215.248 141.062 204.564  1.00 51.84           C  
ATOM    390  O   GLY A 413     214.264 141.016 203.820  1.00 51.84           O  
ATOM    391  H   GLY A 413     215.154 137.933 204.457  1.00 51.84           H  
ATOM    392 1HA  GLY A 413     215.717 139.562 206.017  1.00 51.84           H  
ATOM    393 2HA  GLY A 413     217.071 140.032 205.006  1.00 51.84           H  
ATOM    394  N   ASN A 414     215.737 142.204 205.054  1.00 51.84           N  
ATOM    395  CA  ASN A 414     215.103 143.477 204.730  1.00 51.84           C  
ATOM    396  C   ASN A 414     215.092 143.717 203.227  1.00 51.84           C  
ATOM    397  O   ASN A 414     214.100 144.209 202.677  1.00 51.84           O  
ATOM    398  CB  ASN A 414     215.819 144.621 205.448  1.00 51.84           C  
ATOM    399  CG  ASN A 414     215.385 144.767 206.894  1.00 51.84           C  
ATOM    400  OD1 ASN A 414     214.434 144.125 207.337  1.00 51.84           O  
ATOM    401  ND2 ASN A 414     216.073 145.628 207.635  1.00 51.84           N  
ATOM    402  H   ASN A 414     216.550 142.198 205.654  1.00 51.84           H  
ATOM    403  HA  ASN A 414     214.066 143.444 205.069  1.00 51.84           H  
ATOM    404 1HB  ASN A 414     216.896 144.451 205.421  1.00 51.84           H  
ATOM    405 2HB  ASN A 414     215.622 145.558 204.927  1.00 51.84           H  
ATOM    406 1HD2 ASN A 414     215.831 145.765 208.596  1.00 51.84           H  
ATOM    407 2HD2 ASN A 414     216.832 146.139 207.233  1.00 51.84           H  
ATOM    408  N   ASP A 415     216.184 143.370 202.544  1.00 51.84           N  
ATOM    409  CA  ASP A 415     216.243 143.562 201.101  1.00 51.84           C  
ATOM    410  C   ASP A 415     215.169 142.763 200.375  1.00 51.84           C  
ATOM    411  O   ASP A 415     214.846 143.080 199.225  1.00 51.84           O  
ATOM    412  CB  ASP A 415     217.622 143.166 200.569  1.00 51.84           C  
ATOM    413  CG  ASP A 415     218.714 144.152 200.962  1.00 51.84           C  
ATOM    414  OD1 ASP A 415     218.386 145.241 201.368  1.00 51.84           O  
ATOM    415  OD2 ASP A 415     219.866 143.807 200.851  1.00 51.84           O  
ATOM    416  H   ASP A 415     216.980 142.971 203.020  1.00 51.84           H  
ATOM    417  HA  ASP A 415     216.069 144.616 200.885  1.00 51.84           H  
ATOM    418 1HB  ASP A 415     217.890 142.180 200.950  1.00 51.84           H  
ATOM    419 2HB  ASP A 415     217.587 143.099 199.482  1.00 51.84           H  
ATOM    420  N   ARG A 416     214.608 141.739 201.020  1.00 51.84           N  
ATOM    421  CA  ARG A 416     213.577 140.937 200.374  1.00 51.84           C  
ATOM    422  C   ARG A 416     212.306 141.740 200.137  1.00 51.84           C  
ATOM    423  O   ARG A 416     211.575 141.471 199.177  1.00 51.84           O  
ATOM    424  CB  ARG A 416     213.247 139.714 201.218  1.00 51.84           C  
ATOM    425  CG  ARG A 416     212.276 138.737 200.575  1.00 51.84           C  
ATOM    426  CD  ARG A 416     212.120 137.503 201.388  1.00 51.84           C  
ATOM    427  NE  ARG A 416     211.498 137.776 202.674  1.00 51.84           N  
ATOM    428  CZ  ARG A 416     211.487 136.922 203.715  1.00 51.84           C  
ATOM    429  NH1 ARG A 416     212.067 135.747 203.608  1.00 51.84           N  
ATOM    430  NH2 ARG A 416     210.893 137.264 204.845  1.00 51.84           N  
ATOM    431  H   ARG A 416     214.892 141.509 201.962  1.00 51.84           H  
ATOM    432  HA  ARG A 416     213.948 140.614 199.401  1.00 51.84           H  
ATOM    433 1HB  ARG A 416     214.163 139.170 201.443  1.00 51.84           H  
ATOM    434 2HB  ARG A 416     212.815 140.033 202.167  1.00 51.84           H  
ATOM    435 1HG  ARG A 416     211.298 139.207 200.475  1.00 51.84           H  
ATOM    436 2HG  ARG A 416     212.645 138.453 199.589  1.00 51.84           H  
ATOM    437 1HD  ARG A 416     211.495 136.791 200.851  1.00 51.84           H  
ATOM    438 2HD  ARG A 416     213.099 137.061 201.570  1.00 51.84           H  
ATOM    439  HE  ARG A 416     211.041 138.671 202.794  1.00 51.84           H  
ATOM    440 1HH1 ARG A 416     212.521 135.485 202.744  1.00 51.84           H  
ATOM    441 2HH1 ARG A 416     212.058 135.106 204.388  1.00 51.84           H  
ATOM    442 1HH2 ARG A 416     210.447 138.168 204.928  1.00 51.84           H  
ATOM    443 2HH2 ARG A 416     210.884 136.624 205.625  1.00 51.84           H  
ATOM    444  N   TYR A 417     212.026 142.719 200.989  1.00 51.84           N  
ATOM    445  CA  TYR A 417     210.799 143.497 200.911  1.00 51.84           C  
ATOM    446  C   TYR A 417     211.058 144.843 200.248  1.00 51.84           C  
ATOM    447  O   TYR A 417     212.067 145.499 200.520  1.00 51.84           O  
ATOM    448  CB  TYR A 417     210.200 143.705 202.302  1.00 51.84           C  
ATOM    449  CG  TYR A 417     209.335 142.559 202.769  1.00 51.84           C  
ATOM    450  CD1 TYR A 417     209.603 141.901 203.960  1.00 51.84           C  
ATOM    451  CD2 TYR A 417     208.260 142.121 202.006  1.00 51.84           C  
ATOM    452  CE1 TYR A 417     208.815 140.852 204.387  1.00 51.84           C  
ATOM    453  CE2 TYR A 417     207.470 141.073 202.422  1.00 51.84           C  
ATOM    454  CZ  TYR A 417     207.751 140.440 203.613  1.00 51.84           C  
ATOM    455  OH  TYR A 417     206.964 139.393 204.033  1.00 51.84           O  
ATOM    456  H   TYR A 417     212.695 142.926 201.717  1.00 51.84           H  
ATOM    457  HA  TYR A 417     210.079 142.948 200.303  1.00 51.84           H  
ATOM    458 1HB  TYR A 417     211.003 143.844 203.028  1.00 51.84           H  
ATOM    459 2HB  TYR A 417     209.595 144.611 202.306  1.00 51.84           H  
ATOM    460  HD1 TYR A 417     210.448 142.210 204.576  1.00 51.84           H  
ATOM    461  HD2 TYR A 417     208.029 142.608 201.059  1.00 51.84           H  
ATOM    462  HE1 TYR A 417     209.041 140.347 205.326  1.00 51.84           H  
ATOM    463  HE2 TYR A 417     206.628 140.748 201.810  1.00 51.84           H  
ATOM    464  HH  TYR A 417     206.272 139.235 203.387  1.00 51.84           H  
ATOM    465  N   GLU A 418     210.131 145.251 199.379  1.00 51.84           N  
ATOM    466  CA  GLU A 418     210.269 146.502 198.636  1.00 51.84           C  
ATOM    467  C   GLU A 418     208.879 147.116 198.498  1.00 51.84           C  
ATOM    468  O   GLU A 418     208.067 146.650 197.693  1.00 51.84           O  
ATOM    469  CB  GLU A 418     210.896 146.268 197.260  1.00 51.84           C  
ATOM    470  CG  GLU A 418     211.140 147.537 196.456  1.00 51.84           C  
ATOM    471  CD  GLU A 418     211.830 147.276 195.146  1.00 51.84           C  
ATOM    472  OE1 GLU A 418     212.137 146.140 194.874  1.00 51.84           O  
ATOM    473  OE2 GLU A 418     212.051 148.214 194.417  1.00 51.84           O  
ATOM    474  H   GLU A 418     209.312 144.679 199.232  1.00 51.84           H  
ATOM    475  HA  GLU A 418     210.911 147.174 199.207  1.00 51.84           H  
ATOM    476 1HB  GLU A 418     211.852 145.758 197.378  1.00 51.84           H  
ATOM    477 2HB  GLU A 418     210.249 145.618 196.671  1.00 51.84           H  
ATOM    478 1HG  GLU A 418     210.182 148.019 196.259  1.00 51.84           H  
ATOM    479 2HG  GLU A 418     211.744 148.220 197.050  1.00 51.84           H  
ATOM    480  N   GLY A 419     208.616 148.155 199.291  1.00 51.84           N  
ATOM    481  CA  GLY A 419     207.364 148.881 199.215  1.00 51.84           C  
ATOM    482  C   GLY A 419     207.575 150.322 199.623  1.00 51.84           C  
ATOM    483  O   GLY A 419     208.636 150.699 200.127  1.00 51.84           O  
ATOM    484  H   GLY A 419     209.311 148.443 199.965  1.00 51.84           H  
ATOM    485 1HA  GLY A 419     206.974 148.829 198.199  1.00 51.84           H  
ATOM    486 2HA  GLY A 419     206.629 148.408 199.866  1.00 51.84           H  
ATOM    487  N   TYR A 420     206.542 151.136 199.396  1.00 51.84           N  
ATOM    488  CA  TYR A 420     206.641 152.548 199.747  1.00 51.84           C  
ATOM    489  C   TYR A 420     206.921 152.718 201.232  1.00 51.84           C  
ATOM    490  O   TYR A 420     207.755 153.541 201.625  1.00 51.84           O  
ATOM    491  CB  TYR A 420     205.362 153.278 199.352  1.00 51.84           C  
ATOM    492  CG  TYR A 420     205.396 154.768 199.602  1.00 51.84           C  
ATOM    493  CD1 TYR A 420     205.880 155.638 198.641  1.00 51.84           C  
ATOM    494  CD2 TYR A 420     204.935 155.302 200.793  1.00 51.84           C  
ATOM    495  CE1 TYR A 420     205.907 156.997 198.861  1.00 51.84           C  
ATOM    496  CE2 TYR A 420     204.960 156.658 201.020  1.00 51.84           C  
ATOM    497  CZ  TYR A 420     205.445 157.500 200.053  1.00 51.84           C  
ATOM    498  OH  TYR A 420     205.468 158.854 200.283  1.00 51.84           O  
ATOM    499  H   TYR A 420     205.687 150.790 198.984  1.00 51.84           H  
ATOM    500  HA  TYR A 420     207.478 152.983 199.200  1.00 51.84           H  
ATOM    501 1HB  TYR A 420     205.166 153.119 198.290  1.00 51.84           H  
ATOM    502 2HB  TYR A 420     204.520 152.863 199.905  1.00 51.84           H  
ATOM    503  HD1 TYR A 420     206.248 155.250 197.690  1.00 51.84           H  
ATOM    504  HD2 TYR A 420     204.545 154.645 201.570  1.00 51.84           H  
ATOM    505  HE1 TYR A 420     206.292 157.666 198.091  1.00 51.84           H  
ATOM    506  HE2 TYR A 420     204.596 157.059 201.966  1.00 51.84           H  
ATOM    507  HH  TYR A 420     205.833 159.302 199.515  1.00 51.84           H  
ATOM    508  N   CYS A 421     206.239 151.942 202.072  1.00 51.84           N  
ATOM    509  CA  CYS A 421     206.556 151.956 203.493  1.00 51.84           C  
ATOM    510  C   CYS A 421     207.994 151.516 203.729  1.00 51.84           C  
ATOM    511  O   CYS A 421     208.696 152.090 204.567  1.00 51.84           O  
ATOM    512  CB  CYS A 421     205.610 151.037 204.268  1.00 51.84           C  
ATOM    513  SG  CYS A 421     205.721 149.295 203.794  1.00 51.84           S  
ATOM    514  H   CYS A 421     205.500 151.339 201.739  1.00 51.84           H  
ATOM    515  HA  CYS A 421     206.453 152.977 203.861  1.00 51.84           H  
ATOM    516 1HB  CYS A 421     205.823 151.111 205.334  1.00 51.84           H  
ATOM    517 2HB  CYS A 421     204.581 151.363 204.116  1.00 51.84           H  
ATOM    518  HG  CYS A 421     207.004 149.148 204.107  1.00 51.84           H  
ATOM    519  N   VAL A 422     208.454 150.505 202.991  1.00 51.84           N  
ATOM    520  CA  VAL A 422     209.818 150.014 203.165  1.00 51.84           C  
ATOM    521  C   VAL A 422     210.826 151.082 202.759  1.00 51.84           C  
ATOM    522  O   VAL A 422     211.818 151.323 203.459  1.00 51.84           O  
ATOM    523  CB  VAL A 422     210.046 148.745 202.323  1.00 51.84           C  
ATOM    524  CG1 VAL A 422     211.513 148.341 202.355  1.00 51.84           C  
ATOM    525  CG2 VAL A 422     209.165 147.617 202.837  1.00 51.84           C  
ATOM    526  H   VAL A 422     207.858 150.069 202.302  1.00 51.84           H  
ATOM    527  HA  VAL A 422     209.978 149.804 204.224  1.00 51.84           H  
ATOM    528  HB  VAL A 422     209.795 148.959 201.284  1.00 51.84           H  
ATOM    529 1HG1 VAL A 422     211.656 147.442 201.754  1.00 51.84           H  
ATOM    530 2HG1 VAL A 422     212.121 149.149 201.949  1.00 51.84           H  
ATOM    531 3HG1 VAL A 422     211.812 148.141 203.384  1.00 51.84           H  
ATOM    532 1HG2 VAL A 422     209.331 146.723 202.237  1.00 51.84           H  
ATOM    533 2HG2 VAL A 422     209.413 147.406 203.878  1.00 51.84           H  
ATOM    534 3HG2 VAL A 422     208.118 147.912 202.766  1.00 51.84           H  
ATOM    535  N   GLU A 423     210.597 151.731 201.616  1.00 51.84           N  
ATOM    536  CA  GLU A 423     211.519 152.768 201.167  1.00 51.84           C  
ATOM    537  C   GLU A 423     211.522 153.947 202.129  1.00 51.84           C  
ATOM    538  O   GLU A 423     212.575 154.536 202.402  1.00 51.84           O  
ATOM    539  CB  GLU A 423     211.146 153.244 199.762  1.00 51.84           C  
ATOM    540  CG  GLU A 423     212.092 154.285 199.179  1.00 51.84           C  
ATOM    541  CD  GLU A 423     213.482 153.756 198.963  1.00 51.84           C  
ATOM    542  OE1 GLU A 423     213.638 152.561 198.887  1.00 51.84           O  
ATOM    543  OE2 GLU A 423     214.391 154.549 198.874  1.00 51.84           O  
ATOM    544  H   GLU A 423     209.788 151.514 201.052  1.00 51.84           H  
ATOM    545  HA  GLU A 423     212.526 152.351 201.149  1.00 51.84           H  
ATOM    546 1HB  GLU A 423     211.127 152.392 199.082  1.00 51.84           H  
ATOM    547 2HB  GLU A 423     210.144 153.673 199.776  1.00 51.84           H  
ATOM    548 1HG  GLU A 423     211.694 154.629 198.225  1.00 51.84           H  
ATOM    549 2HG  GLU A 423     212.134 155.140 199.853  1.00 51.84           H  
ATOM    550  N   LEU A 424     210.349 154.303 202.654  1.00 51.84           N  
ATOM    551  CA  LEU A 424     210.278 155.373 203.641  1.00 51.84           C  
ATOM    552  C   LEU A 424     211.039 154.999 204.903  1.00 51.84           C  
ATOM    553  O   LEU A 424     211.737 155.834 205.490  1.00 51.84           O  
ATOM    554  CB  LEU A 424     208.818 155.682 203.965  1.00 51.84           C  
ATOM    555  CG  LEU A 424     208.553 156.578 205.173  1.00 51.84           C  
ATOM    556  CD1 LEU A 424     209.361 157.855 205.096  1.00 51.84           C  
ATOM    557  CD2 LEU A 424     207.073 156.893 205.258  1.00 51.84           C  
ATOM    558  H   LEU A 424     209.499 153.835 202.374  1.00 51.84           H  
ATOM    559  HA  LEU A 424     210.743 156.263 203.220  1.00 51.84           H  
ATOM    560 1HB  LEU A 424     208.366 156.167 203.102  1.00 51.84           H  
ATOM    561 2HB  LEU A 424     208.295 154.742 204.143  1.00 51.84           H  
ATOM    562  HG  LEU A 424     208.866 156.065 206.083  1.00 51.84           H  
ATOM    563 1HD1 LEU A 424     209.151 158.472 205.970  1.00 51.84           H  
ATOM    564 2HD1 LEU A 424     210.423 157.612 205.072  1.00 51.84           H  
ATOM    565 3HD1 LEU A 424     209.092 158.402 204.194  1.00 51.84           H  
ATOM    566 1HD2 LEU A 424     206.886 157.532 206.122  1.00 51.84           H  
ATOM    567 2HD2 LEU A 424     206.758 157.408 204.351  1.00 51.84           H  
ATOM    568 3HD2 LEU A 424     206.509 155.966 205.364  1.00 51.84           H  
ATOM    569  N   ALA A 425     210.907 153.747 205.341  1.00 51.84           N  
ATOM    570  CA  ALA A 425     211.660 153.290 206.499  1.00 51.84           C  
ATOM    571  C   ALA A 425     213.152 153.397 206.243  1.00 51.84           C  
ATOM    572  O   ALA A 425     213.912 153.840 207.111  1.00 51.84           O  
ATOM    573  CB  ALA A 425     211.278 151.851 206.831  1.00 51.84           C  
ATOM    574  H   ALA A 425     210.284 153.104 204.875  1.00 51.84           H  
ATOM    575  HA  ALA A 425     211.405 153.931 207.343  1.00 51.84           H  
ATOM    576 1HB  ALA A 425     211.845 151.515 207.699  1.00 51.84           H  
ATOM    577 2HB  ALA A 425     210.212 151.799 207.053  1.00 51.84           H  
ATOM    578 3HB  ALA A 425     211.503 151.210 205.981  1.00 51.84           H  
ATOM    579  N   ALA A 426     213.589 153.001 205.050  1.00 51.84           N  
ATOM    580  CA  ALA A 426     215.004 153.095 204.715  1.00 51.84           C  
ATOM    581  C   ALA A 426     215.478 154.542 204.763  1.00 51.84           C  
ATOM    582  O   ALA A 426     216.532 154.847 205.333  1.00 51.84           O  
ATOM    583  CB  ALA A 426     215.254 152.491 203.334  1.00 51.84           C  
ATOM    584  H   ALA A 426     212.945 152.632 204.366  1.00 51.84           H  
ATOM    585  HA  ALA A 426     215.566 152.530 205.459  1.00 51.84           H  
ATOM    586 1HB  ALA A 426     216.314 152.565 203.091  1.00 51.84           H  
ATOM    587 2HB  ALA A 426     214.954 151.443 203.336  1.00 51.84           H  
ATOM    588 3HB  ALA A 426     214.673 153.033 202.590  1.00 51.84           H  
ATOM    589  N   GLU A 427     214.703 155.452 204.172  1.00 51.84           N  
ATOM    590  CA  GLU A 427     215.108 156.854 204.131  1.00 51.84           C  
ATOM    591  C   GLU A 427     215.177 157.444 205.533  1.00 51.84           C  
ATOM    592  O   GLU A 427     216.149 158.120 205.892  1.00 51.84           O  
ATOM    593  CB  GLU A 427     214.137 157.667 203.272  1.00 51.84           C  
ATOM    594  CG  GLU A 427     214.203 157.357 201.784  1.00 51.84           C  
ATOM    595  CD  GLU A 427     215.517 157.742 201.164  1.00 51.84           C  
ATOM    596  OE1 GLU A 427     215.821 158.910 201.138  1.00 51.84           O  
ATOM    597  OE2 GLU A 427     216.219 156.866 200.715  1.00 51.84           O  
ATOM    598  H   GLU A 427     213.828 155.180 203.747  1.00 51.84           H  
ATOM    599  HA  GLU A 427     216.106 156.913 203.697  1.00 51.84           H  
ATOM    600 1HB  GLU A 427     213.115 157.485 203.607  1.00 51.84           H  
ATOM    601 2HB  GLU A 427     214.339 158.730 203.402  1.00 51.84           H  
ATOM    602 1HG  GLU A 427     214.045 156.288 201.638  1.00 51.84           H  
ATOM    603 2HG  GLU A 427     213.398 157.887 201.277  1.00 51.84           H  
ATOM    604  N   ILE A 428     214.159 157.186 206.351  1.00 51.84           N  
ATOM    605  CA  ILE A 428     214.152 157.742 207.699  1.00 51.84           C  
ATOM    606  C   ILE A 428     215.295 157.158 208.515  1.00 51.84           C  
ATOM    607  O   ILE A 428     215.967 157.874 209.266  1.00 51.84           O  
ATOM    608  CB  ILE A 428     212.789 157.511 208.376  1.00 51.84           C  
ATOM    609  CG1 ILE A 428     212.767 158.172 209.750  1.00 51.84           C  
ATOM    610  CG2 ILE A 428     212.506 156.041 208.518  1.00 51.84           C  
ATOM    611  CD1 ILE A 428     211.397 158.235 210.364  1.00 51.84           C  
ATOM    612  H   ILE A 428     213.386 156.608 206.054  1.00 51.84           H  
ATOM    613  HA  ILE A 428     214.327 158.815 207.632  1.00 51.84           H  
ATOM    614  HB  ILE A 428     212.002 157.963 207.774  1.00 51.84           H  
ATOM    615 1HG1 ILE A 428     213.423 157.625 210.427  1.00 51.84           H  
ATOM    616 2HG1 ILE A 428     213.154 159.188 209.672  1.00 51.84           H  
ATOM    617 1HG2 ILE A 428     211.538 155.902 209.000  1.00 51.84           H  
ATOM    618 2HG2 ILE A 428     212.491 155.577 207.533  1.00 51.84           H  
ATOM    619 3HG2 ILE A 428     213.283 155.578 209.126  1.00 51.84           H  
ATOM    620 1HD1 ILE A 428     211.457 158.718 211.340  1.00 51.84           H  
ATOM    621 2HD1 ILE A 428     210.733 158.808 209.716  1.00 51.84           H  
ATOM    622 3HD1 ILE A 428     211.005 157.226 210.484  1.00 51.84           H  
ATOM    623  N   ALA A 429     215.542 155.853 208.379  1.00 51.84           N  
ATOM    624  CA  ALA A 429     216.642 155.235 209.108  1.00 51.84           C  
ATOM    625  C   ALA A 429     217.974 155.843 208.700  1.00 51.84           C  
ATOM    626  O   ALA A 429     218.826 156.117 209.551  1.00 51.84           O  
ATOM    627  CB  ALA A 429     216.642 153.726 208.873  1.00 51.84           C  
ATOM    628  H   ALA A 429     214.972 155.282 207.772  1.00 51.84           H  
ATOM    629  HA  ALA A 429     216.496 155.430 210.171  1.00 51.84           H  
ATOM    630 1HB  ALA A 429     217.467 153.272 209.422  1.00 51.84           H  
ATOM    631 2HB  ALA A 429     215.699 153.303 209.221  1.00 51.84           H  
ATOM    632 3HB  ALA A 429     216.759 153.524 207.810  1.00 51.84           H  
ATOM    633  N   LYS A 430     218.175 156.065 207.400  1.00 51.84           N  
ATOM    634  CA  LYS A 430     219.376 156.766 206.963  1.00 51.84           C  
ATOM    635  C   LYS A 430     219.436 158.161 207.565  1.00 51.84           C  
ATOM    636  O   LYS A 430     220.526 158.680 207.830  1.00 51.84           O  
ATOM    637  CB  LYS A 430     219.428 156.847 205.437  1.00 51.84           C  
ATOM    638  CG  LYS A 430     219.684 155.516 204.744  1.00 51.84           C  
ATOM    639  CD  LYS A 430     219.941 155.707 203.257  1.00 51.84           C  
ATOM    640  CE  LYS A 430     218.667 156.089 202.519  1.00 51.84           C  
ATOM    641  NZ  LYS A 430     218.884 156.192 201.050  1.00 51.84           N  
ATOM    642  H   LYS A 430     217.507 155.755 206.709  1.00 51.84           H  
ATOM    643  HA  LYS A 430     220.247 156.210 207.312  1.00 51.84           H  
ATOM    644 1HB  LYS A 430     218.484 157.243 205.061  1.00 51.84           H  
ATOM    645 2HB  LYS A 430     220.215 157.538 205.136  1.00 51.84           H  
ATOM    646 1HG  LYS A 430     220.552 155.032 205.195  1.00 51.84           H  
ATOM    647 2HG  LYS A 430     218.820 154.865 204.874  1.00 51.84           H  
ATOM    648 1HD  LYS A 430     220.684 156.493 203.114  1.00 51.84           H  
ATOM    649 2HD  LYS A 430     220.331 154.781 202.833  1.00 51.84           H  
ATOM    650 1HE  LYS A 430     217.899 155.340 202.708  1.00 51.84           H  
ATOM    651 2HE  LYS A 430     218.306 157.049 202.888  1.00 51.84           H  
ATOM    652 1HZ  LYS A 430     218.017 156.447 200.598  1.00 51.84           H  
ATOM    653 2HZ  LYS A 430     219.582 156.898 200.861  1.00 51.84           H  
ATOM    654 3HZ  LYS A 430     219.200 155.302 200.693  1.00 51.84           H  
ATOM    655  N   HIS A 431     218.277 158.779 207.788  1.00 51.84           N  
ATOM    656  CA  HIS A 431     218.255 160.098 208.408  1.00 51.84           C  
ATOM    657  C   HIS A 431     218.643 160.034 209.881  1.00 51.84           C  
ATOM    658  O   HIS A 431     219.224 160.990 210.406  1.00 51.84           O  
ATOM    659  CB  HIS A 431     216.868 160.734 208.269  1.00 51.84           C  
ATOM    660  CG  HIS A 431     216.807 162.154 208.740  1.00 51.84           C  
ATOM    661  ND1 HIS A 431     216.636 162.490 210.067  1.00 51.84           N  
ATOM    662  CD2 HIS A 431     216.894 163.323 208.063  1.00 51.84           C  
ATOM    663  CE1 HIS A 431     216.621 163.807 210.185  1.00 51.84           C  
ATOM    664  NE2 HIS A 431     216.775 164.334 208.984  1.00 51.84           N  
ATOM    665  H   HIS A 431     217.404 158.342 207.531  1.00 51.84           H  
ATOM    666  HA  HIS A 431     218.981 160.744 207.915  1.00 51.84           H  
ATOM    667 1HB  HIS A 431     216.559 160.708 207.224  1.00 51.84           H  
ATOM    668 2HB  HIS A 431     216.143 160.154 208.840  1.00 51.84           H  
ATOM    669  HD1 HIS A 431     216.612 161.856 210.840  1.00 51.84           H  
ATOM    670  HD2 HIS A 431     217.029 163.559 207.007  1.00 51.84           H  
ATOM    671  HE1 HIS A 431     216.496 164.275 211.161  1.00 51.84           H  
ATOM    672  N   VAL A 432     218.336 158.928 210.558  1.00 51.84           N  
ATOM    673  CA  VAL A 432     218.572 158.817 211.989  1.00 51.84           C  
ATOM    674  C   VAL A 432     219.650 157.793 212.331  1.00 51.84           C  
ATOM    675  O   VAL A 432     220.339 157.956 213.345  1.00 51.84           O  
ATOM    676  CB  VAL A 432     217.261 158.486 212.733  1.00 51.84           C  
ATOM    677  CG1 VAL A 432     216.243 159.592 212.533  1.00 51.84           C  
ATOM    678  CG2 VAL A 432     216.707 157.147 212.273  1.00 51.84           C  
ATOM    679  H   VAL A 432     217.929 158.146 210.065  1.00 51.84           H  
ATOM    680  HA  VAL A 432     218.946 159.775 212.354  1.00 51.84           H  
ATOM    681  HB  VAL A 432     217.463 158.441 213.804  1.00 51.84           H  
ATOM    682 1HG1 VAL A 432     215.325 159.342 213.065  1.00 51.84           H  
ATOM    683 2HG1 VAL A 432     216.643 160.529 212.921  1.00 51.84           H  
ATOM    684 3HG1 VAL A 432     216.028 159.700 211.471  1.00 51.84           H  
ATOM    685 1HG2 VAL A 432     215.783 156.932 212.810  1.00 51.84           H  
ATOM    686 2HG2 VAL A 432     216.505 157.185 211.203  1.00 51.84           H  
ATOM    687 3HG2 VAL A 432     217.436 156.362 212.477  1.00 51.84           H  
ATOM    688  N   GLY A 433     219.817 156.748 211.527  1.00 51.84           N  
ATOM    689  CA  GLY A 433     220.829 155.744 211.787  1.00 51.84           C  
ATOM    690  C   GLY A 433     220.480 154.813 212.931  1.00 51.84           C  
ATOM    691  O   GLY A 433     221.162 154.805 213.960  1.00 51.84           O  
ATOM    692  H   GLY A 433     219.224 156.650 210.715  1.00 51.84           H  
ATOM    693 1HA  GLY A 433     220.986 155.145 210.890  1.00 51.84           H  
ATOM    694 2HA  GLY A 433     221.775 156.232 212.017  1.00 51.84           H  
ATOM    695  N   TYR A 434     219.419 154.027 212.766  1.00 51.84           N  
ATOM    696  CA  TYR A 434     219.005 153.046 213.759  1.00 51.84           C  
ATOM    697  C   TYR A 434     218.738 151.715 213.075  1.00 51.84           C  
ATOM    698  O   TYR A 434     218.086 151.664 212.027  1.00 51.84           O  
ATOM    699  CB  TYR A 434     217.764 153.523 214.517  1.00 51.84           C  
ATOM    700  CG  TYR A 434     217.982 154.797 215.303  1.00 51.84           C  
ATOM    701  CD1 TYR A 434     217.250 155.935 214.996  1.00 51.84           C  
ATOM    702  CD2 TYR A 434     218.913 154.828 216.331  1.00 51.84           C  
ATOM    703  CE1 TYR A 434     217.449 157.099 215.714  1.00 51.84           C  
ATOM    704  CE2 TYR A 434     219.111 155.991 217.048  1.00 51.84           C  
ATOM    705  CZ  TYR A 434     218.383 157.123 216.743  1.00 51.84           C  
ATOM    706  OH  TYR A 434     218.581 158.282 217.458  1.00 51.84           O  
ATOM    707  H   TYR A 434     218.884 154.121 211.915  1.00 51.84           H  
ATOM    708  HA  TYR A 434     219.812 152.924 214.483  1.00 51.84           H  
ATOM    709 1HB  TYR A 434     216.949 153.693 213.812  1.00 51.84           H  
ATOM    710 2HB  TYR A 434     217.441 152.747 215.211  1.00 51.84           H  
ATOM    711  HD1 TYR A 434     216.518 155.911 214.189  1.00 51.84           H  
ATOM    712  HD2 TYR A 434     219.489 153.934 216.571  1.00 51.84           H  
ATOM    713  HE1 TYR A 434     216.874 157.992 215.473  1.00 51.84           H  
ATOM    714  HE2 TYR A 434     219.844 156.016 217.856  1.00 51.84           H  
ATOM    715  HH  TYR A 434     219.254 158.134 218.127  1.00 51.84           H  
ATOM    716  N   SER A 435     219.243 150.639 213.672  1.00 51.84           N  
ATOM    717  CA  SER A 435     219.045 149.310 213.112  1.00 51.84           C  
ATOM    718  C   SER A 435     217.593 148.874 213.261  1.00 51.84           C  
ATOM    719  O   SER A 435     216.946 149.143 214.276  1.00 51.84           O  
ATOM    720  CB  SER A 435     219.967 148.304 213.798  1.00 51.84           C  
ATOM    721  OG  SER A 435     219.876 148.407 215.208  1.00 51.84           O  
ATOM    722  H   SER A 435     219.772 150.739 214.527  1.00 51.84           H  
ATOM    723  HA  SER A 435     219.290 149.342 212.050  1.00 51.84           H  
ATOM    724 1HB  SER A 435     219.699 147.294 213.488  1.00 51.84           H  
ATOM    725 2HB  SER A 435     220.995 148.480 213.485  1.00 51.84           H  
ATOM    726  HG  SER A 435     220.479 147.749 215.561  1.00 51.84           H  
ATOM    727  N   TYR A 436     217.085 148.193 212.237  1.00 51.84           N  
ATOM    728  CA  TYR A 436     215.700 147.751 212.223  1.00 51.84           C  
ATOM    729  C   TYR A 436     215.597 146.467 211.415  1.00 51.84           C  
ATOM    730  O   TYR A 436     216.441 146.176 210.563  1.00 51.84           O  
ATOM    731  CB  TYR A 436     214.778 148.825 211.637  1.00 51.84           C  
ATOM    732  CG  TYR A 436     215.071 149.161 210.191  1.00 51.84           C  
ATOM    733  CD1 TYR A 436     216.225 149.846 209.837  1.00 51.84           C  
ATOM    734  CD2 TYR A 436     214.191 148.798 209.180  1.00 51.84           C  
ATOM    735  CE1 TYR A 436     216.498 150.155 208.520  1.00 51.84           C  
ATOM    736  CE2 TYR A 436     214.455 149.104 207.859  1.00 51.84           C  
ATOM    737  CZ  TYR A 436     215.609 149.782 207.535  1.00 51.84           C  
ATOM    738  OH  TYR A 436     215.877 150.090 206.221  1.00 51.84           O  
ATOM    739  H   TYR A 436     217.678 147.978 211.449  1.00 51.84           H  
ATOM    740  HA  TYR A 436     215.388 147.557 213.250  1.00 51.84           H  
ATOM    741 1HB  TYR A 436     213.741 148.492 211.705  1.00 51.84           H  
ATOM    742 2HB  TYR A 436     214.867 149.739 212.223  1.00 51.84           H  
ATOM    743  HD1 TYR A 436     216.936 150.150 210.606  1.00 51.84           H  
ATOM    744  HD2 TYR A 436     213.273 148.263 209.423  1.00 51.84           H  
ATOM    745  HE1 TYR A 436     217.410 150.693 208.265  1.00 51.84           H  
ATOM    746  HE2 TYR A 436     213.751 148.810 207.080  1.00 51.84           H  
ATOM    747  HH  TYR A 436     215.165 149.764 205.666  1.00 51.84           H  
ATOM    748  N   ARG A 437     214.544 145.701 211.692  1.00 51.84           N  
ATOM    749  CA  ARG A 437     214.269 144.454 210.991  1.00 51.84           C  
ATOM    750  C   ARG A 437     212.844 144.496 210.465  1.00 51.84           C  
ATOM    751  O   ARG A 437     211.898 144.649 211.244  1.00 51.84           O  
ATOM    752  CB  ARG A 437     214.449 143.252 211.907  1.00 51.84           C  
ATOM    753  CG  ARG A 437     215.865 143.047 212.422  1.00 51.84           C  
ATOM    754  CD  ARG A 437     216.785 142.612 211.340  1.00 51.84           C  
ATOM    755  NE  ARG A 437     218.131 142.375 211.836  1.00 51.84           N  
ATOM    756  CZ  ARG A 437     219.088 143.319 211.932  1.00 51.84           C  
ATOM    757  NH1 ARG A 437     218.832 144.555 211.564  1.00 51.84           N  
ATOM    758  NH2 ARG A 437     220.284 143.002 212.397  1.00 51.84           N  
ATOM    759  H   ARG A 437     213.914 146.005 212.421  1.00 51.84           H  
ATOM    760  HA  ARG A 437     214.965 144.366 210.156  1.00 51.84           H  
ATOM    761 1HB  ARG A 437     213.795 143.354 212.773  1.00 51.84           H  
ATOM    762 2HB  ARG A 437     214.155 142.345 211.380  1.00 51.84           H  
ATOM    763 1HG  ARG A 437     216.241 143.983 212.836  1.00 51.84           H  
ATOM    764 2HG  ARG A 437     215.863 142.281 213.199  1.00 51.84           H  
ATOM    765 1HD  ARG A 437     216.416 141.687 210.899  1.00 51.84           H  
ATOM    766 2HD  ARG A 437     216.835 143.385 210.573  1.00 51.84           H  
ATOM    767  HE  ARG A 437     218.366 141.436 212.129  1.00 51.84           H  
ATOM    768 1HH1 ARG A 437     217.918 144.797 211.209  1.00 51.84           H  
ATOM    769 2HH1 ARG A 437     219.549 145.262 211.637  1.00 51.84           H  
ATOM    770 1HH2 ARG A 437     220.481 142.052 212.680  1.00 51.84           H  
ATOM    771 2HH2 ARG A 437     221.001 143.709 212.469  1.00 51.84           H  
ATOM    772  N   LEU A 438     212.693 144.356 209.151  1.00 51.84           N  
ATOM    773  CA  LEU A 438     211.369 144.374 208.547  1.00 51.84           C  
ATOM    774  C   LEU A 438     210.509 143.263 209.134  1.00 51.84           C  
ATOM    775  O   LEU A 438     210.950 142.117 209.258  1.00 51.84           O  
ATOM    776  CB  LEU A 438     211.471 144.210 207.026  1.00 51.84           C  
ATOM    777  CG  LEU A 438     210.167 144.418 206.245  1.00 51.84           C  
ATOM    778  CD1 LEU A 438     209.202 143.283 206.556  1.00 51.84           C  
ATOM    779  CD2 LEU A 438     209.564 145.765 206.614  1.00 51.84           C  
ATOM    780  H   LEU A 438     213.502 144.235 208.559  1.00 51.84           H  
ATOM    781  HA  LEU A 438     210.902 145.333 208.767  1.00 51.84           H  
ATOM    782 1HB  LEU A 438     212.201 144.924 206.648  1.00 51.84           H  
ATOM    783 2HB  LEU A 438     211.831 143.204 206.808  1.00 51.84           H  
ATOM    784  HG  LEU A 438     210.376 144.395 205.175  1.00 51.84           H  
ATOM    785 1HD1 LEU A 438     208.275 143.430 206.002  1.00 51.84           H  
ATOM    786 2HD1 LEU A 438     209.650 142.333 206.265  1.00 51.84           H  
ATOM    787 3HD1 LEU A 438     208.987 143.270 207.624  1.00 51.84           H  
ATOM    788 1HD2 LEU A 438     208.637 145.914 206.059  1.00 51.84           H  
ATOM    789 2HD2 LEU A 438     209.354 145.789 207.684  1.00 51.84           H  
ATOM    790 3HD2 LEU A 438     210.268 146.560 206.365  1.00 51.84           H  
ATOM    791  N   GLU A 439     209.274 143.606 209.493  1.00 51.84           N  
ATOM    792  CA  GLU A 439     208.349 142.647 210.075  1.00 51.84           C  
ATOM    793  C   GLU A 439     206.933 143.015 209.662  1.00 51.84           C  
ATOM    794  O   GLU A 439     206.648 144.157 209.296  1.00 51.84           O  
ATOM    795  CB  GLU A 439     208.471 142.622 211.601  1.00 51.84           C  
ATOM    796  CG  GLU A 439     207.610 141.569 212.283  1.00 51.84           C  
ATOM    797  CD  GLU A 439     207.947 140.169 211.854  1.00 51.84           C  
ATOM    798  OE1 GLU A 439     207.647 139.822 210.737  1.00 51.84           O  
ATOM    799  OE2 GLU A 439     208.505 139.444 212.644  1.00 51.84           O  
ATOM    800  H   GLU A 439     208.972 144.560 209.357  1.00 51.84           H  
ATOM    801  HA  GLU A 439     208.591 141.656 209.690  1.00 51.84           H  
ATOM    802 1HB  GLU A 439     209.509 142.437 211.879  1.00 51.84           H  
ATOM    803 2HB  GLU A 439     208.193 143.595 212.004  1.00 51.84           H  
ATOM    804 1HG  GLU A 439     207.744 141.648 213.362  1.00 51.84           H  
ATOM    805 2HG  GLU A 439     206.563 141.771 212.059  1.00 51.84           H  
ATOM    806  N   ILE A 440     206.048 142.025 209.725  1.00 51.84           N  
ATOM    807  CA  ILE A 440     204.649 142.185 209.356  1.00 51.84           C  
ATOM    808  C   ILE A 440     203.789 141.669 210.499  1.00 51.84           C  
ATOM    809  O   ILE A 440     204.132 140.676 211.149  1.00 51.84           O  
ATOM    810  CB  ILE A 440     204.311 141.452 208.044  1.00 51.84           C  
ATOM    811  CG1 ILE A 440     205.106 142.049 206.882  1.00 51.84           C  
ATOM    812  CG2 ILE A 440     202.827 141.550 207.746  1.00 51.84           C  
ATOM    813  CD1 ILE A 440     206.473 141.444 206.685  1.00 51.84           C  
ATOM    814  H   ILE A 440     206.372 141.124 210.046  1.00 51.84           H  
ATOM    815  HA  ILE A 440     204.450 143.246 209.209  1.00 51.84           H  
ATOM    816  HB  ILE A 440     204.585 140.401 208.133  1.00 51.84           H  
ATOM    817 1HG1 ILE A 440     204.547 141.923 205.956  1.00 51.84           H  
ATOM    818 2HG1 ILE A 440     205.235 143.120 207.042  1.00 51.84           H  
ATOM    819 1HG2 ILE A 440     202.608 141.027 206.815  1.00 51.84           H  
ATOM    820 2HG2 ILE A 440     202.262 141.096 208.558  1.00 51.84           H  
ATOM    821 3HG2 ILE A 440     202.544 142.598 207.648  1.00 51.84           H  
ATOM    822 1HD1 ILE A 440     206.966 141.927 205.842  1.00 51.84           H  
ATOM    823 2HD1 ILE A 440     207.069 141.590 207.587  1.00 51.84           H  
ATOM    824 3HD1 ILE A 440     206.373 140.378 206.485  1.00 51.84           H  
ATOM    825  N   VAL A 441     202.670 142.349 210.743  1.00 51.84           N  
ATOM    826  CA  VAL A 441     201.793 141.984 211.847  1.00 51.84           C  
ATOM    827  C   VAL A 441     201.118 140.655 211.539  1.00 51.84           C  
ATOM    828  O   VAL A 441     200.527 140.472 210.466  1.00 51.84           O  
ATOM    829  CB  VAL A 441     200.762 143.093 212.100  1.00 51.84           C  
ATOM    830  CG1 VAL A 441     199.798 143.217 210.925  1.00 51.84           C  
ATOM    831  CG2 VAL A 441     200.008 142.833 213.387  1.00 51.84           C  
ATOM    832  H   VAL A 441     202.421 143.132 210.155  1.00 51.84           H  
ATOM    833  HA  VAL A 441     202.400 141.860 212.744  1.00 51.84           H  
ATOM    834  HB  VAL A 441     201.281 144.049 212.175  1.00 51.84           H  
ATOM    835 1HG1 VAL A 441     199.077 144.009 211.127  1.00 51.84           H  
ATOM    836 2HG1 VAL A 441     200.356 143.457 210.020  1.00 51.84           H  
ATOM    837 3HG1 VAL A 441     199.270 142.274 210.786  1.00 51.84           H  
ATOM    838 1HG2 VAL A 441     199.282 143.629 213.550  1.00 51.84           H  
ATOM    839 2HG2 VAL A 441     199.489 141.877 213.317  1.00 51.84           H  
ATOM    840 3HG2 VAL A 441     200.710 142.805 214.220  1.00 51.84           H  
ATOM    841  N   SER A 442     201.205 139.718 212.483  1.00 51.84           N  
ATOM    842  CA  SER A 442     200.616 138.400 212.272  1.00 51.84           C  
ATOM    843  C   SER A 442     199.097 138.478 212.196  1.00 51.84           C  
ATOM    844  O   SER A 442     198.476 137.807 211.363  1.00 51.84           O  
ATOM    845  CB  SER A 442     201.027 137.460 213.388  1.00 51.84           C  
ATOM    846  OG  SER A 442     202.405 137.213 213.355  1.00 51.84           O  
ATOM    847  H   SER A 442     201.679 139.911 213.353  1.00 51.84           H  
ATOM    848  HA  SER A 442     200.974 138.009 211.318  1.00 51.84           H  
ATOM    849 1HB  SER A 442     200.756 137.897 214.349  1.00 51.84           H  
ATOM    850 2HB  SER A 442     200.483 136.521 213.292  1.00 51.84           H  
ATOM    851  HG  SER A 442     202.585 136.616 214.086  1.00 51.84           H  
ATOM    852  N   ASP A 443     198.480 139.290 213.056  1.00 51.84           N  
ATOM    853  CA  ASP A 443     197.025 139.386 213.079  1.00 51.84           C  
ATOM    854  C   ASP A 443     196.457 139.865 211.751  1.00 51.84           C  
ATOM    855  O   ASP A 443     195.296 139.574 211.446  1.00 51.84           O  
ATOM    856  CB  ASP A 443     196.574 140.331 214.195  1.00 51.84           C  
ATOM    857  CG  ASP A 443     196.768 139.741 215.585  1.00 51.84           C  
ATOM    858  OD1 ASP A 443     196.962 138.552 215.683  1.00 51.84           O  
ATOM    859  OD2 ASP A 443     196.720 140.484 216.536  1.00 51.84           O  
ATOM    860  H   ASP A 443     199.020 139.848 213.701  1.00 51.84           H  
ATOM    861  HA  ASP A 443     196.616 138.393 213.267  1.00 51.84           H  
ATOM    862 1HB  ASP A 443     197.135 141.264 214.131  1.00 51.84           H  
ATOM    863 2HB  ASP A 443     195.520 140.574 214.063  1.00 51.84           H  
ATOM    864  N   GLY A 444     197.241 140.592 210.959  1.00 51.84           N  
ATOM    865  CA  GLY A 444     196.755 141.079 209.680  1.00 51.84           C  
ATOM    866  C   GLY A 444     195.558 141.993 209.794  1.00 51.84           C  
ATOM    867  O   GLY A 444     194.679 141.965 208.926  1.00 51.84           O  
ATOM    868  H   GLY A 444     198.185 140.812 211.242  1.00 51.84           H  
ATOM    869 1HA  GLY A 444     197.553 141.619 209.169  1.00 51.84           H  
ATOM    870 2HA  GLY A 444     196.483 140.234 209.048  1.00 51.84           H  
ATOM    871  N   LYS A 445     195.499 142.807 210.843  1.00 51.84           N  
ATOM    872  CA  LYS A 445     194.386 143.712 211.075  1.00 51.84           C  
ATOM    873  C   LYS A 445     194.922 145.087 211.442  1.00 51.84           C  
ATOM    874  O   LYS A 445     196.105 145.260 211.745  1.00 51.84           O  
ATOM    875  CB  LYS A 445     193.468 143.180 212.177  1.00 51.84           C  
ATOM    876  CG  LYS A 445     192.782 141.862 211.843  1.00 51.84           C  
ATOM    877  CD  LYS A 445     191.853 141.423 212.964  1.00 51.84           C  
ATOM    878  CE  LYS A 445     191.171 140.103 212.634  1.00 51.84           C  
ATOM    879  NZ  LYS A 445     190.261 139.659 213.725  1.00 51.84           N  
ATOM    880  H   LYS A 445     196.264 142.789 211.501  1.00 51.84           H  
ATOM    881  HA  LYS A 445     193.805 143.789 210.155  1.00 51.84           H  
ATOM    882 1HB  LYS A 445     194.044 143.036 213.091  1.00 51.84           H  
ATOM    883 2HB  LYS A 445     192.692 143.916 212.391  1.00 51.84           H  
ATOM    884 1HG  LYS A 445     192.204 141.975 210.925  1.00 51.84           H  
ATOM    885 2HG  LYS A 445     193.535 141.091 211.683  1.00 51.84           H  
ATOM    886 1HD  LYS A 445     192.423 141.307 213.886  1.00 51.84           H  
ATOM    887 2HD  LYS A 445     191.089 142.185 213.123  1.00 51.84           H  
ATOM    888 1HE  LYS A 445     190.593 140.211 211.717  1.00 51.84           H  
ATOM    889 2HE  LYS A 445     191.926 139.334 212.473  1.00 51.84           H  
ATOM    890 1HZ  LYS A 445     189.831 138.782 213.468  1.00 51.84           H  
ATOM    891 2HZ  LYS A 445     190.791 139.537 214.577  1.00 51.84           H  
ATOM    892 3HZ  LYS A 445     189.545 140.355 213.871  1.00 51.84           H  
ATOM    893  N   TYR A 446     194.036 146.068 211.412  1.00 51.84           N  
ATOM    894  CA  TYR A 446     194.290 147.444 211.794  1.00 51.84           C  
ATOM    895  C   TYR A 446     193.777 147.730 213.165  1.00 51.84           C  
ATOM    896  O   TYR A 446     193.173 146.869 213.784  1.00 51.84           O  
ATOM    897  CB  TYR A 446     193.680 148.422 210.842  1.00 51.84           C  
ATOM    898  CG  TYR A 446     194.286 148.475 209.549  1.00 51.84           C  
ATOM    899  CD1 TYR A 446     193.720 147.783 208.521  1.00 51.84           C  
ATOM    900  CD2 TYR A 446     195.386 149.238 209.337  1.00 51.84           C  
ATOM    901  CE1 TYR A 446     194.264 147.874 207.295  1.00 51.84           C  
ATOM    902  CE2 TYR A 446     195.915 149.330 208.138  1.00 51.84           C  
ATOM    903  CZ  TYR A 446     195.376 148.678 207.110  1.00 51.84           C  
ATOM    904  OH  TYR A 446     195.921 148.784 205.887  1.00 51.84           O  
ATOM    905  H   TYR A 446     193.077 145.839 211.142  1.00 51.84           H  
ATOM    906  HA  TYR A 446     195.387 147.593 211.814  1.00 51.84           H  
ATOM    907 1HB  TYR A 446     192.644 148.160 210.721  1.00 51.84           H  
ATOM    908 2HB  TYR A 446     193.719 149.430 211.255  1.00 51.84           H  
ATOM    909  HD1 TYR A 446     192.825 147.160 208.696  1.00 51.84           H  
ATOM    910  HD2 TYR A 446     195.823 149.774 210.174  1.00 51.84           H  
ATOM    911  HE1 TYR A 446     193.822 147.324 206.456  1.00 51.84           H  
ATOM    912  HE2 TYR A 446     196.796 149.941 207.972  1.00 51.84           H  
ATOM    913  HH  TYR A 446     195.711 147.996 205.365  1.00 51.84           H  
ATOM    914  N   GLY A 447     194.009 148.943 213.637  1.00 51.84           N  
ATOM    915  CA  GLY A 447     193.591 149.315 214.971  1.00 51.84           C  
ATOM    916  C   GLY A 447     192.103 149.176 215.208  1.00 51.84           C  
ATOM    917  O   GLY A 447     191.291 149.833 214.551  1.00 51.84           O  
ATOM    918  H   GLY A 447     194.484 149.624 213.062  1.00 51.84           H  
ATOM    919 1HA  GLY A 447     194.113 148.697 215.701  1.00 51.84           H  
ATOM    920 2HA  GLY A 447     193.873 150.349 215.165  1.00 51.84           H  
ATOM    921  N   ALA A 448     191.738 148.313 216.156  1.00 51.84           N  
ATOM    922  CA  ALA A 448     190.332 148.087 216.477  1.00 51.84           C  
ATOM    923  C   ALA A 448     190.268 147.553 217.909  1.00 51.84           C  
ATOM    924  O   ALA A 448     190.560 146.378 218.144  1.00 51.84           O  
ATOM    925  CB  ALA A 448     189.696 147.124 215.488  1.00 51.84           C  
ATOM    926  H   ALA A 448     192.447 147.803 216.664  1.00 51.84           H  
ATOM    927  HA  ALA A 448     189.812 149.043 216.414  1.00 51.84           H  
ATOM    928 1HB  ALA A 448     188.649 146.973 215.749  1.00 51.84           H  
ATOM    929 2HB  ALA A 448     189.762 147.539 214.482  1.00 51.84           H  
ATOM    930 3HB  ALA A 448     190.220 146.170 215.522  1.00 51.84           H  
ATOM    931  N   ARG A 449     189.891 148.420 218.846  1.00 51.84           N  
ATOM    932  CA  ARG A 449     189.766 148.057 220.254  1.00 51.84           C  
ATOM    933  C   ARG A 449     188.307 147.723 220.532  1.00 51.84           C  
ATOM    934  O   ARG A 449     187.454 148.616 220.570  1.00 51.84           O  
ATOM    935  CB  ARG A 449     190.225 149.187 221.163  1.00 51.84           C  
ATOM    936  CG  ARG A 449     190.152 148.882 222.650  1.00 51.84           C  
ATOM    937  CD  ARG A 449     190.647 150.017 223.470  1.00 51.84           C  
ATOM    938  NE  ARG A 449     190.563 149.736 224.894  1.00 51.84           N  
ATOM    939  CZ  ARG A 449     190.912 150.601 225.866  1.00 51.84           C  
ATOM    940  NH1 ARG A 449     191.365 151.794 225.553  1.00 51.84           N  
ATOM    941  NH2 ARG A 449     190.798 150.249 227.135  1.00 51.84           N  
ATOM    942  H   ARG A 449     189.685 149.367 218.562  1.00 51.84           H  
ATOM    943  HA  ARG A 449     190.385 147.178 220.441  1.00 51.84           H  
ATOM    944 1HB  ARG A 449     191.257 149.445 220.930  1.00 51.84           H  
ATOM    945 2HB  ARG A 449     189.617 150.073 220.978  1.00 51.84           H  
ATOM    946 1HG  ARG A 449     189.117 148.682 222.930  1.00 51.84           H  
ATOM    947 2HG  ARG A 449     190.763 148.006 222.873  1.00 51.84           H  
ATOM    948 1HD  ARG A 449     191.689 150.217 223.222  1.00 51.84           H  
ATOM    949 2HD  ARG A 449     190.049 150.904 223.262  1.00 51.84           H  
ATOM    950  HE  ARG A 449     190.219 148.827 225.174  1.00 51.84           H  
ATOM    951 1HH1 ARG A 449     191.452 152.063 224.583  1.00 51.84           H  
ATOM    952 2HH1 ARG A 449     191.626 152.443 226.282  1.00 51.84           H  
ATOM    953 1HH2 ARG A 449     190.450 149.331 227.376  1.00 51.84           H  
ATOM    954 2HH2 ARG A 449     191.060 150.897 227.864  1.00 51.84           H  
ATOM    955  N   ASP A 450     188.023 146.438 220.730  1.00 51.84           N  
ATOM    956  CA  ASP A 450     186.655 146.007 220.958  1.00 51.84           C  
ATOM    957  C   ASP A 450     186.154 146.524 222.306  1.00 51.84           C  
ATOM    958  O   ASP A 450     186.929 146.655 223.258  1.00 51.84           O  
ATOM    959  CB  ASP A 450     186.556 144.480 220.910  1.00 51.84           C  
ATOM    960  CG  ASP A 450     186.735 143.918 219.506  1.00 51.84           C  
ATOM    961  OD1 ASP A 450     186.645 144.675 218.569  1.00 51.84           O  
ATOM    962  OD2 ASP A 450     186.959 142.738 219.385  1.00 51.84           O  
ATOM    963  H   ASP A 450     188.761 145.749 220.723  1.00 51.84           H  
ATOM    964  HA  ASP A 450     186.027 146.415 220.165  1.00 51.84           H  
ATOM    965 1HB  ASP A 450     187.317 144.046 221.559  1.00 51.84           H  
ATOM    966 2HB  ASP A 450     185.583 144.167 221.291  1.00 51.84           H  
ATOM    967  N   PRO A 451     184.857 146.828 222.415  1.00 51.84           N  
ATOM    968  CA  PRO A 451     184.353 147.349 223.695  1.00 51.84           C  
ATOM    969  C   PRO A 451     184.373 146.321 224.811  1.00 51.84           C  
ATOM    970  O   PRO A 451     184.723 146.657 225.949  1.00 51.84           O  
ATOM    971  CB  PRO A 451     182.925 147.797 223.349  1.00 51.84           C  
ATOM    972  CG  PRO A 451     182.537 146.957 222.180  1.00 51.84           C  
ATOM    973  CD  PRO A 451     183.796 146.727 221.397  1.00 51.84           C  
ATOM    974  HA  PRO A 451     184.970 148.205 224.005  1.00 51.84           H  
ATOM    975 1HB  PRO A 451     182.264 147.647 224.215  1.00 51.84           H  
ATOM    976 2HB  PRO A 451     182.914 148.872 223.118  1.00 51.84           H  
ATOM    977 1HG  PRO A 451     182.091 146.012 222.523  1.00 51.84           H  
ATOM    978 2HG  PRO A 451     181.771 147.471 221.580  1.00 51.84           H  
ATOM    979 1HD  PRO A 451     183.768 145.726 220.942  1.00 51.84           H  
ATOM    980 2HD  PRO A 451     183.894 147.502 220.623  1.00 51.84           H  
ATOM    981  N   ASP A 452     184.006 145.071 224.520  1.00 51.84           N  
ATOM    982  CA  ASP A 452     183.907 144.064 225.571  1.00 51.84           C  
ATOM    983  C   ASP A 452     185.280 143.710 226.133  1.00 51.84           C  
ATOM    984  O   ASP A 452     185.475 143.690 227.354  1.00 51.84           O  
ATOM    985  CB  ASP A 452     183.227 142.800 225.039  1.00 51.84           C  
ATOM    986  CG  ASP A 452     181.740 142.995 224.774  1.00 51.84           C  
ATOM    987  OD1 ASP A 452     181.190 143.955 225.261  1.00 51.84           O  
ATOM    988  OD2 ASP A 452     181.168 142.181 224.089  1.00 51.84           O  
ATOM    989  H   ASP A 452     183.793 144.810 223.567  1.00 51.84           H  
ATOM    990  HA  ASP A 452     183.314 144.474 226.389  1.00 51.84           H  
ATOM    991 1HB  ASP A 452     183.708 142.491 224.111  1.00 51.84           H  
ATOM    992 2HB  ASP A 452     183.350 141.990 225.758  1.00 51.84           H  
ATOM    993  N   THR A 453     186.245 143.429 225.259  1.00 51.84           N  
ATOM    994  CA  THR A 453     187.559 142.981 225.704  1.00 51.84           C  
ATOM    995  C   THR A 453     188.510 144.129 226.014  1.00 51.84           C  
ATOM    996  O   THR A 453     189.394 143.974 226.865  1.00 51.84           O  
ATOM    997  CB  THR A 453     188.200 142.077 224.647  1.00 51.84           C  
ATOM    998  OG1 THR A 453     188.188 142.735 223.374  1.00 51.84           O  
ATOM    999  CG2 THR A 453     187.450 140.758 224.550  1.00 51.84           C  
ATOM   1000  H   THR A 453     186.068 143.526 224.269  1.00 51.84           H  
ATOM   1001  HA  THR A 453     187.437 142.410 226.624  1.00 51.84           H  
ATOM   1002  HB  THR A 453     189.238 141.880 224.917  1.00 51.84           H  
ATOM   1003  HG1 THR A 453     188.844 142.331 222.799  1.00 51.84           H  
ATOM   1004 1HG2 THR A 453     187.919 140.127 223.794  1.00 51.84           H  
ATOM   1005 2HG2 THR A 453     187.479 140.251 225.514  1.00 51.84           H  
ATOM   1006 3HG2 THR A 453     186.415 140.948 224.271  1.00 51.84           H  
ATOM   1007  N   LYS A 454     188.355 145.273 225.351  1.00 51.84           N  
ATOM   1008  CA  LYS A 454     189.256 146.407 225.544  1.00 51.84           C  
ATOM   1009  C   LYS A 454     190.695 146.022 225.211  1.00 51.84           C  
ATOM   1010  O   LYS A 454     191.640 146.411 225.901  1.00 51.84           O  
ATOM   1011  CB  LYS A 454     189.168 146.926 226.980  1.00 51.84           C  
ATOM   1012  CG  LYS A 454     187.790 147.437 227.380  1.00 51.84           C  
ATOM   1013  CD  LYS A 454     187.798 147.998 228.794  1.00 51.84           C  
ATOM   1014  CE  LYS A 454     186.449 148.599 229.160  1.00 51.84           C  
ATOM   1015  NZ  LYS A 454     185.379 147.567 229.227  1.00 51.84           N  
ATOM   1016  H   LYS A 454     187.591 145.357 224.695  1.00 51.84           H  
ATOM   1017  HA  LYS A 454     188.966 147.200 224.854  1.00 51.84           H  
ATOM   1018 1HB  LYS A 454     189.444 146.130 227.672  1.00 51.84           H  
ATOM   1019 2HB  LYS A 454     189.879 147.740 227.117  1.00 51.84           H  
ATOM   1020 1HG  LYS A 454     187.477 148.220 226.689  1.00 51.84           H  
ATOM   1021 2HG  LYS A 454     187.070 146.621 227.326  1.00 51.84           H  
ATOM   1022 1HD  LYS A 454     188.035 147.201 229.501  1.00 51.84           H  
ATOM   1023 2HD  LYS A 454     188.563 148.770 228.875  1.00 51.84           H  
ATOM   1024 1HE  LYS A 454     186.522 149.093 230.128  1.00 51.84           H  
ATOM   1025 2HE  LYS A 454     186.170 149.346 228.416  1.00 51.84           H  
ATOM   1026 1HZ  LYS A 454     184.502 148.006 229.471  1.00 51.84           H  
ATOM   1027 2HZ  LYS A 454     185.290 147.115 228.328  1.00 51.84           H  
ATOM   1028 3HZ  LYS A 454     185.617 146.880 229.927  1.00 51.84           H  
ATOM   1029  N   ALA A 455     190.863 145.249 224.141  1.00 51.84           N  
ATOM   1030  CA  ALA A 455     192.168 144.791 223.690  1.00 51.84           C  
ATOM   1031  C   ALA A 455     192.438 145.312 222.286  1.00 51.84           C  
ATOM   1032  O   ALA A 455     191.563 145.267 221.416  1.00 51.84           O  
ATOM   1033  CB  ALA A 455     192.254 143.263 223.704  1.00 51.84           C  
ATOM   1034  H   ALA A 455     190.040 144.973 223.625  1.00 51.84           H  
ATOM   1035  HA  ALA A 455     192.920 145.186 224.373  1.00 51.84           H  
ATOM   1036 1HB  ALA A 455     193.241 142.951 223.362  1.00 51.84           H  
ATOM   1037 2HB  ALA A 455     192.090 142.898 224.718  1.00 51.84           H  
ATOM   1038 3HB  ALA A 455     191.494 142.850 223.042  1.00 51.84           H  
ATOM   1039  N   TRP A 456     193.653 145.808 222.074  1.00 51.84           N  
ATOM   1040  CA  TRP A 456     194.069 146.316 220.776  1.00 51.84           C  
ATOM   1041  C   TRP A 456     194.582 145.182 219.901  1.00 51.84           C  
ATOM   1042  O   TRP A 456     195.310 144.300 220.366  1.00 51.84           O  
ATOM   1043  CB  TRP A 456     195.156 147.379 220.939  1.00 51.84           C  
ATOM   1044  CG  TRP A 456     194.648 148.668 221.505  1.00 51.84           C  
ATOM   1045  CD1 TRP A 456     194.880 149.163 222.753  1.00 51.84           C  
ATOM   1046  CD2 TRP A 456     193.816 149.626 220.841  1.00 51.84           C  
ATOM   1047  NE1 TRP A 456     194.246 150.371 222.908  1.00 51.84           N  
ATOM   1048  CE2 TRP A 456     193.585 150.677 221.749  1.00 51.84           C  
ATOM   1049  CE3 TRP A 456     193.243 149.697 219.568  1.00 51.84           C  
ATOM   1050  CZ2 TRP A 456     192.808 151.786 221.424  1.00 51.84           C  
ATOM   1051  CZ3 TRP A 456     192.472 150.798 219.248  1.00 51.84           C  
ATOM   1052  CH2 TRP A 456     192.262 151.827 220.172  1.00 51.84           C  
ATOM   1053  H   TRP A 456     194.307 145.831 222.843  1.00 51.84           H  
ATOM   1054  HA  TRP A 456     193.207 146.772 220.290  1.00 51.84           H  
ATOM   1055 1HB  TRP A 456     195.940 147.000 221.595  1.00 51.84           H  
ATOM   1056 2HB  TRP A 456     195.612 147.585 219.970  1.00 51.84           H  
ATOM   1057  HD1 TRP A 456     195.481 148.671 223.516  1.00 51.84           H  
ATOM   1058  HE1 TRP A 456     194.263 150.942 223.741  1.00 51.84           H  
ATOM   1059  HE3 TRP A 456     193.404 148.900 218.842  1.00 51.84           H  
ATOM   1060  HZ2 TRP A 456     192.635 152.599 222.129  1.00 51.84           H  
ATOM   1061  HZ3 TRP A 456     192.029 150.844 218.252  1.00 51.84           H  
ATOM   1062  HH2 TRP A 456     191.647 152.680 219.883  1.00 51.84           H  
ATOM   1063  N   ASN A 457     194.199 145.215 218.629  1.00 51.84           N  
ATOM   1064  CA  ASN A 457     194.630 144.227 217.655  1.00 51.84           C  
ATOM   1065  C   ASN A 457     195.220 144.935 216.445  1.00 51.84           C  
ATOM   1066  O   ASN A 457     194.958 146.116 216.201  1.00 51.84           O  
ATOM   1067  CB  ASN A 457     193.473 143.322 217.219  1.00 51.84           C  
ATOM   1068  CG  ASN A 457     192.333 144.094 216.589  1.00 51.84           C  
ATOM   1069  OD1 ASN A 457     192.416 145.308 216.404  1.00 51.84           O  
ATOM   1070  ND2 ASN A 457     191.260 143.389 216.250  1.00 51.84           N  
ATOM   1071  H   ASN A 457     193.584 145.960 218.335  1.00 51.84           H  
ATOM   1072  HA  ASN A 457     195.396 143.600 218.113  1.00 51.84           H  
ATOM   1073 1HB  ASN A 457     193.837 142.586 216.501  1.00 51.84           H  
ATOM   1074 2HB  ASN A 457     193.092 142.776 218.082  1.00 51.84           H  
ATOM   1075 1HD2 ASN A 457     190.475 143.844 215.829  1.00 51.84           H  
ATOM   1076 2HD2 ASN A 457     191.237 142.403 216.415  1.00 51.84           H  
ATOM   1077  N   GLY A 458     196.022 144.198 215.690  1.00 51.84           N  
ATOM   1078  CA  GLY A 458     196.676 144.750 214.522  1.00 51.84           C  
ATOM   1079  C   GLY A 458     198.020 145.366 214.857  1.00 51.84           C  
ATOM   1080  O   GLY A 458     198.665 145.043 215.859  1.00 51.84           O  
ATOM   1081  H   GLY A 458     196.182 143.230 215.932  1.00 51.84           H  
ATOM   1082 1HA  GLY A 458     196.817 143.965 213.778  1.00 51.84           H  
ATOM   1083 2HA  GLY A 458     196.037 145.508 214.071  1.00 51.84           H  
ATOM   1084  N   MET A 459     198.448 146.281 213.984  1.00 51.84           N  
ATOM   1085  CA  MET A 459     199.727 146.951 214.193  1.00 51.84           C  
ATOM   1086  C   MET A 459     199.725 147.723 215.503  1.00 51.84           C  
ATOM   1087  O   MET A 459     200.703 147.686 216.260  1.00 51.84           O  
ATOM   1088  CB  MET A 459     200.036 147.884 213.023  1.00 51.84           C  
ATOM   1089  CG  MET A 459     200.379 147.171 211.723  1.00 51.84           C  
ATOM   1090  SD  MET A 459     200.965 148.301 210.445  1.00 51.84           S  
ATOM   1091  CE  MET A 459     199.435 149.102 209.974  1.00 51.84           C  
ATOM   1092  H   MET A 459     197.895 146.519 213.173  1.00 51.84           H  
ATOM   1093  HA  MET A 459     200.509 146.194 214.249  1.00 51.84           H  
ATOM   1094 1HB  MET A 459     199.178 148.527 212.835  1.00 51.84           H  
ATOM   1095 2HB  MET A 459     200.877 148.528 213.284  1.00 51.84           H  
ATOM   1096 1HG  MET A 459     201.155 146.429 211.909  1.00 51.84           H  
ATOM   1097 2HG  MET A 459     199.496 146.654 211.347  1.00 51.84           H  
ATOM   1098 1HE  MET A 459     199.633 149.832 209.188  1.00 51.84           H  
ATOM   1099 2HE  MET A 459     198.731 148.354 209.606  1.00 51.84           H  
ATOM   1100 3HE  MET A 459     199.008 149.608 210.840  1.00 51.84           H  
ATOM   1101  N   VAL A 460     198.628 148.422 215.794  1.00 51.84           N  
ATOM   1102  CA  VAL A 460     198.536 149.149 217.053  1.00 51.84           C  
ATOM   1103  C   VAL A 460     198.618 148.182 218.224  1.00 51.84           C  
ATOM   1104  O   VAL A 460     199.202 148.495 219.267  1.00 51.84           O  
ATOM   1105  CB  VAL A 460     197.244 149.982 217.095  1.00 51.84           C  
ATOM   1106  CG1 VAL A 460     196.044 149.084 217.218  1.00 51.84           C  
ATOM   1107  CG2 VAL A 460     197.285 150.961 218.242  1.00 51.84           C  
ATOM   1108  H   VAL A 460     197.852 148.456 215.148  1.00 51.84           H  
ATOM   1109  HA  VAL A 460     199.390 149.823 217.126  1.00 51.84           H  
ATOM   1110  HB  VAL A 460     197.146 150.530 216.158  1.00 51.84           H  
ATOM   1111 1HG1 VAL A 460     195.138 149.689 217.246  1.00 51.84           H  
ATOM   1112 2HG1 VAL A 460     196.004 148.411 216.361  1.00 51.84           H  
ATOM   1113 3HG1 VAL A 460     196.119 148.501 218.135  1.00 51.84           H  
ATOM   1114 1HG2 VAL A 460     196.364 151.543 218.256  1.00 51.84           H  
ATOM   1115 2HG2 VAL A 460     197.386 150.417 219.181  1.00 51.84           H  
ATOM   1116 3HG2 VAL A 460     198.135 151.632 218.117  1.00 51.84           H  
ATOM   1117  N   GLY A 461     198.025 146.998 218.077  1.00 51.84           N  
ATOM   1118  CA  GLY A 461     198.102 146.016 219.146  1.00 51.84           C  
ATOM   1119  C   GLY A 461     199.532 145.612 219.440  1.00 51.84           C  
ATOM   1120  O   GLY A 461     199.947 145.536 220.598  1.00 51.84           O  
ATOM   1121  H   GLY A 461     197.520 146.768 217.233  1.00 51.84           H  
ATOM   1122 1HA  GLY A 461     197.650 146.425 220.049  1.00 51.84           H  
ATOM   1123 2HA  GLY A 461     197.527 145.133 218.870  1.00 51.84           H  
ATOM   1124  N   GLU A 462     200.310 145.357 218.388  1.00 51.84           N  
ATOM   1125  CA  GLU A 462     201.718 145.037 218.580  1.00 51.84           C  
ATOM   1126  C   GLU A 462     202.474 146.217 219.169  1.00 51.84           C  
ATOM   1127  O   GLU A 462     203.441 146.026 219.916  1.00 51.84           O  
ATOM   1128  CB  GLU A 462     202.357 144.621 217.253  1.00 51.84           C  
ATOM   1129  CG  GLU A 462     201.865 143.287 216.709  1.00 51.84           C  
ATOM   1130  CD  GLU A 462     202.196 142.130 217.610  1.00 51.84           C  
ATOM   1131  OE1 GLU A 462     201.429 141.857 218.502  1.00 51.84           O  
ATOM   1132  OE2 GLU A 462     203.218 141.518 217.407  1.00 51.84           O  
ATOM   1133  H   GLU A 462     199.935 145.382 217.450  1.00 51.84           H  
ATOM   1134  HA  GLU A 462     201.792 144.208 219.284  1.00 51.84           H  
ATOM   1135 1HB  GLU A 462     202.159 145.383 216.499  1.00 51.84           H  
ATOM   1136 2HB  GLU A 462     203.438 144.554 217.375  1.00 51.84           H  
ATOM   1137 1HG  GLU A 462     200.784 143.335 216.581  1.00 51.84           H  
ATOM   1138 2HG  GLU A 462     202.312 143.119 215.730  1.00 51.84           H  
ATOM   1139  N   LEU A 463     202.052 147.441 218.846  1.00 51.84           N  
ATOM   1140  CA  LEU A 463     202.764 148.615 219.338  1.00 51.84           C  
ATOM   1141  C   LEU A 463     202.520 148.834 220.826  1.00 51.84           C  
ATOM   1142  O   LEU A 463     203.459 149.107 221.582  1.00 51.84           O  
ATOM   1143  CB  LEU A 463     202.331 149.861 218.555  1.00 51.84           C  
ATOM   1144  CG  LEU A 463     202.753 149.901 217.081  1.00 51.84           C  
ATOM   1145  CD1 LEU A 463     202.109 151.102 216.401  1.00 51.84           C  
ATOM   1146  CD2 LEU A 463     204.270 149.968 216.988  1.00 51.84           C  
ATOM   1147  H   LEU A 463     201.239 147.568 218.260  1.00 51.84           H  
ATOM   1148  HA  LEU A 463     203.833 148.453 219.202  1.00 51.84           H  
ATOM   1149 1HB  LEU A 463     201.245 149.933 218.591  1.00 51.84           H  
ATOM   1150 2HB  LEU A 463     202.749 150.741 219.044  1.00 51.84           H  
ATOM   1151  HG  LEU A 463     202.398 149.002 216.576  1.00 51.84           H  
ATOM   1152 1HD1 LEU A 463     202.408 151.130 215.353  1.00 51.84           H  
ATOM   1153 2HD1 LEU A 463     201.024 151.018 216.465  1.00 51.84           H  
ATOM   1154 3HD1 LEU A 463     202.433 152.017 216.895  1.00 51.84           H  
ATOM   1155 1HD2 LEU A 463     204.569 149.996 215.940  1.00 51.84           H  
ATOM   1156 2HD2 LEU A 463     204.625 150.868 217.491  1.00 51.84           H  
ATOM   1157 3HD2 LEU A 463     204.703 149.090 217.467  1.00 51.84           H  
ATOM   1158  N   VAL A 464     201.267 148.713 221.266  1.00 51.84           N  
ATOM   1159  CA  VAL A 464     200.924 149.075 222.637  1.00 51.84           C  
ATOM   1160  C   VAL A 464     201.534 148.092 223.627  1.00 51.84           C  
ATOM   1161  O   VAL A 464     201.994 148.484 224.706  1.00 51.84           O  
ATOM   1162  CB  VAL A 464     199.396 149.163 222.799  1.00 51.84           C  
ATOM   1163  CG1 VAL A 464     199.036 149.460 224.242  1.00 51.84           C  
ATOM   1164  CG2 VAL A 464     198.827 150.232 221.891  1.00 51.84           C  
ATOM   1165  H   VAL A 464     200.543 148.369 220.652  1.00 51.84           H  
ATOM   1166  HA  VAL A 464     201.357 150.052 222.855  1.00 51.84           H  
ATOM   1167  HB  VAL A 464     198.956 148.200 222.538  1.00 51.84           H  
ATOM   1168 1HG1 VAL A 464     197.952 149.519 224.341  1.00 51.84           H  
ATOM   1169 2HG1 VAL A 464     199.416 148.664 224.882  1.00 51.84           H  
ATOM   1170 3HG1 VAL A 464     199.479 150.410 224.539  1.00 51.84           H  
ATOM   1171 1HG2 VAL A 464     197.746 150.279 222.018  1.00 51.84           H  
ATOM   1172 2HG2 VAL A 464     199.266 151.197 222.145  1.00 51.84           H  
ATOM   1173 3HG2 VAL A 464     199.060 149.990 220.853  1.00 51.84           H  
ATOM   1174  N   TYR A 465     201.551 146.807 223.285  1.00 51.84           N  
ATOM   1175  CA  TYR A 465     202.012 145.775 224.203  1.00 51.84           C  
ATOM   1176  C   TYR A 465     203.518 145.567 224.153  1.00 51.84           C  
ATOM   1177  O   TYR A 465     204.028 144.677 224.840  1.00 51.84           O  
ATOM   1178  CB  TYR A 465     201.307 144.446 223.907  1.00 51.84           C  
ATOM   1179  CG  TYR A 465     199.807 144.459 224.121  1.00 51.84           C  
ATOM   1180  CD1 TYR A 465     199.171 145.543 224.713  1.00 51.84           C  
ATOM   1181  CD2 TYR A 465     199.026 143.378 223.736  1.00 51.84           C  
ATOM   1182  CE1 TYR A 465     197.804 145.552 224.908  1.00 51.84           C  
ATOM   1183  CE2 TYR A 465     197.658 143.378 223.928  1.00 51.84           C  
ATOM   1184  CZ  TYR A 465     197.053 144.467 224.516  1.00 51.84           C  
ATOM   1185  OH  TYR A 465     195.691 144.471 224.710  1.00 51.84           O  
ATOM   1186  H   TYR A 465     201.236 146.540 222.363  1.00 51.84           H  
ATOM   1187  HA  TYR A 465     201.767 146.082 225.220  1.00 51.84           H  
ATOM   1188 1HB  TYR A 465     201.490 144.159 222.870  1.00 51.84           H  
ATOM   1189 2HB  TYR A 465     201.724 143.664 224.541  1.00 51.84           H  
ATOM   1190  HD1 TYR A 465     199.753 146.408 225.033  1.00 51.84           H  
ATOM   1191  HD2 TYR A 465     199.491 142.507 223.273  1.00 51.84           H  
ATOM   1192  HE1 TYR A 465     197.326 146.413 225.374  1.00 51.84           H  
ATOM   1193  HE2 TYR A 465     197.064 142.519 223.615  1.00 51.84           H  
ATOM   1194  HH  TYR A 465     195.431 145.296 225.127  1.00 51.84           H  
ATOM   1195  N   GLY A 466     204.239 146.358 223.364  1.00 51.84           N  
ATOM   1196  CA  GLY A 466     205.673 146.220 223.249  1.00 51.84           C  
ATOM   1197  C   GLY A 466     206.137 145.247 222.191  1.00 51.84           C  
ATOM   1198  O   GLY A 466     207.351 145.088 222.010  1.00 51.84           O  
ATOM   1199  H   GLY A 466     203.770 147.075 222.829  1.00 51.84           H  
ATOM   1200 1HA  GLY A 466     206.115 147.191 223.025  1.00 51.84           H  
ATOM   1201 2HA  GLY A 466     206.084 145.893 224.204  1.00 51.84           H  
ATOM   1202  N   ARG A 467     205.214 144.588 221.488  1.00 51.84           N  
ATOM   1203  CA  ARG A 467     205.615 143.657 220.439  1.00 51.84           C  
ATOM   1204  C   ARG A 467     206.363 144.375 219.323  1.00 51.84           C  
ATOM   1205  O   ARG A 467     207.375 143.874 218.820  1.00 51.84           O  
ATOM   1206  CB  ARG A 467     204.400 142.949 219.858  1.00 51.84           C  
ATOM   1207  CG  ARG A 467     203.717 141.971 220.801  1.00 51.84           C  
ATOM   1208  CD  ARG A 467     204.593 140.815 221.121  1.00 51.84           C  
ATOM   1209  NE  ARG A 467     204.850 139.990 219.952  1.00 51.84           N  
ATOM   1210  CZ  ARG A 467     205.847 139.089 219.856  1.00 51.84           C  
ATOM   1211  NH1 ARG A 467     206.670 138.909 220.865  1.00 51.84           N  
ATOM   1212  NH2 ARG A 467     205.998 138.386 218.747  1.00 51.84           N  
ATOM   1213  H   ARG A 467     204.231 144.726 221.674  1.00 51.84           H  
ATOM   1214  HA  ARG A 467     206.293 142.920 220.872  1.00 51.84           H  
ATOM   1215 1HB  ARG A 467     203.659 143.688 219.556  1.00 51.84           H  
ATOM   1216 2HB  ARG A 467     204.694 142.396 218.966  1.00 51.84           H  
ATOM   1217 1HG  ARG A 467     203.466 142.479 221.733  1.00 51.84           H  
ATOM   1218 2HG  ARG A 467     202.806 141.594 220.336  1.00 51.84           H  
ATOM   1219 1HD  ARG A 467     205.548 141.176 221.501  1.00 51.84           H  
ATOM   1220 2HD  ARG A 467     204.113 140.194 221.877  1.00 51.84           H  
ATOM   1221  HE  ARG A 467     204.237 140.100 219.155  1.00 51.84           H  
ATOM   1222 1HH1 ARG A 467     206.555 139.447 221.712  1.00 51.84           H  
ATOM   1223 2HH1 ARG A 467     207.418 138.234 220.793  1.00 51.84           H  
ATOM   1224 1HH2 ARG A 467     205.365 138.524 217.971  1.00 51.84           H  
ATOM   1225 2HH2 ARG A 467     206.745 137.711 218.675  1.00 51.84           H  
ATOM   1226  N   ALA A 468     205.882 145.550 218.927  1.00 51.84           N  
ATOM   1227  CA  ALA A 468     206.478 146.328 217.851  1.00 51.84           C  
ATOM   1228  C   ALA A 468     207.098 147.600 218.414  1.00 51.84           C  
ATOM   1229  O   ALA A 468     206.545 148.221 219.327  1.00 51.84           O  
ATOM   1230  CB  ALA A 468     205.434 146.679 216.788  1.00 51.84           C  
ATOM   1231  H   ALA A 468     205.066 145.910 219.401  1.00 51.84           H  
ATOM   1232  HA  ALA A 468     207.258 145.723 217.388  1.00 51.84           H  
ATOM   1233 1HB  ALA A 468     205.904 147.260 215.995  1.00 51.84           H  
ATOM   1234 2HB  ALA A 468     205.019 145.762 216.369  1.00 51.84           H  
ATOM   1235 3HB  ALA A 468     204.636 147.264 217.242  1.00 51.84           H  
ATOM   1236  N   ASP A 469     208.254 147.979 217.867  1.00 51.84           N  
ATOM   1237  CA  ASP A 469     208.966 149.166 218.324  1.00 51.84           C  
ATOM   1238  C   ASP A 469     208.454 150.440 217.662  1.00 51.84           C  
ATOM   1239  O   ASP A 469     208.326 151.473 218.327  1.00 51.84           O  
ATOM   1240  CB  ASP A 469     210.464 149.016 218.050  1.00 51.84           C  
ATOM   1241  CG  ASP A 469     211.289 150.090 218.727  1.00 51.84           C  
ATOM   1242  OD1 ASP A 469     210.774 150.734 219.666  1.00 51.84           O  
ATOM   1243  OD2 ASP A 469     212.451 150.295 218.316  1.00 51.84           O  
ATOM   1244  H   ASP A 469     208.646 147.429 217.117  1.00 51.84           H  
ATOM   1245  HA  ASP A 469     208.813 149.269 219.399  1.00 51.84           H  
ATOM   1246 1HB  ASP A 469     210.802 148.040 218.400  1.00 51.84           H  
ATOM   1247 2HB  ASP A 469     210.644 149.059 216.976  1.00 51.84           H  
ATOM   1248  N   VAL A 470     208.169 150.391 216.362  1.00 51.84           N  
ATOM   1249  CA  VAL A 470     207.631 151.521 215.615  1.00 51.84           C  
ATOM   1250  C   VAL A 470     206.750 150.972 214.503  1.00 51.84           C  
ATOM   1251  O   VAL A 470     206.768 149.778 214.198  1.00 51.84           O  
ATOM   1252  CB  VAL A 470     208.739 152.423 215.031  1.00 51.84           C  
ATOM   1253  CG1 VAL A 470     209.548 153.051 216.147  1.00 51.84           C  
ATOM   1254  CG2 VAL A 470     209.630 151.630 214.109  1.00 51.84           C  
ATOM   1255  H   VAL A 470     208.339 149.519 215.881  1.00 51.84           H  
ATOM   1256  HA  VAL A 470     207.031 152.130 216.293  1.00 51.84           H  
ATOM   1257  HB  VAL A 470     208.276 153.236 214.473  1.00 51.84           H  
ATOM   1258 1HG1 VAL A 470     210.326 153.685 215.721  1.00 51.84           H  
ATOM   1259 2HG1 VAL A 470     208.893 153.654 216.776  1.00 51.84           H  
ATOM   1260 3HG1 VAL A 470     210.009 152.267 216.748  1.00 51.84           H  
ATOM   1261 1HG2 VAL A 470     210.406 152.280 213.705  1.00 51.84           H  
ATOM   1262 2HG2 VAL A 470     210.093 150.813 214.664  1.00 51.84           H  
ATOM   1263 3HG2 VAL A 470     209.036 151.222 213.291  1.00 51.84           H  
ATOM   1264  N   ALA A 471     205.964 151.855 213.891  1.00 51.84           N  
ATOM   1265  CA  ALA A 471     204.991 151.456 212.872  1.00 51.84           C  
ATOM   1266  C   ALA A 471     205.023 152.470 211.732  1.00 51.84           C  
ATOM   1267  O   ALA A 471     204.311 153.477 211.762  1.00 51.84           O  
ATOM   1268  CB  ALA A 471     203.600 151.344 213.474  1.00 51.84           C  
ATOM   1269  H   ALA A 471     206.044 152.831 214.139  1.00 51.84           H  
ATOM   1270  HA  ALA A 471     205.286 150.480 212.486  1.00 51.84           H  
ATOM   1271 1HB  ALA A 471     202.892 151.046 212.700  1.00 51.84           H  
ATOM   1272 2HB  ALA A 471     203.606 150.596 214.267  1.00 51.84           H  
ATOM   1273 3HB  ALA A 471     203.304 152.307 213.885  1.00 51.84           H  
ATOM   1274  N   VAL A 472     205.849 152.196 210.729  1.00 51.84           N  
ATOM   1275  CA  VAL A 472     205.879 153.018 209.509  1.00 51.84           C  
ATOM   1276  C   VAL A 472     204.987 152.308 208.499  1.00 51.84           C  
ATOM   1277  O   VAL A 472     205.430 151.530 207.653  1.00 51.84           O  
ATOM   1278  CB  VAL A 472     207.305 153.244 208.999  1.00 51.84           C  
ATOM   1279  CG1 VAL A 472     208.113 153.994 210.028  1.00 51.84           C  
ATOM   1280  CG2 VAL A 472     207.988 151.935 208.683  1.00 51.84           C  
ATOM   1281  H   VAL A 472     206.472 151.404 210.804  1.00 51.84           H  
ATOM   1282  HA  VAL A 472     205.448 153.993 209.739  1.00 51.84           H  
ATOM   1283  HB  VAL A 472     207.265 153.848 208.093  1.00 51.84           H  
ATOM   1284 1HG1 VAL A 472     209.125 154.149 209.654  1.00 51.84           H  
ATOM   1285 2HG1 VAL A 472     207.647 154.960 210.224  1.00 51.84           H  
ATOM   1286 3HG1 VAL A 472     208.153 153.416 210.952  1.00 51.84           H  
ATOM   1287 1HG2 VAL A 472     208.998 152.129 208.323  1.00 51.84           H  
ATOM   1288 2HG2 VAL A 472     208.035 151.322 209.584  1.00 51.84           H  
ATOM   1289 3HG2 VAL A 472     207.424 151.407 207.914  1.00 51.84           H  
ATOM   1290  N   ALA A 473     203.692 152.586 208.582  1.00 51.84           N  
ATOM   1291  CA  ALA A 473     202.736 151.930 207.706  1.00 51.84           C  
ATOM   1292  C   ALA A 473     201.472 152.768 207.646  1.00 51.84           C  
ATOM   1293  O   ALA A 473     201.228 153.593 208.533  1.00 51.84           O  
ATOM   1294  CB  ALA A 473     202.416 150.515 208.201  1.00 51.84           C  
ATOM   1295  H   ALA A 473     203.359 153.259 209.257  1.00 51.84           H  
ATOM   1296  HA  ALA A 473     203.180 151.858 206.713  1.00 51.84           H  
ATOM   1297 1HB  ALA A 473     201.698 150.047 207.527  1.00 51.84           H  
ATOM   1298 2HB  ALA A 473     203.331 149.922 208.225  1.00 51.84           H  
ATOM   1299 3HB  ALA A 473     201.992 150.567 209.202  1.00 51.84           H  
ATOM   1300  N   PRO A 474     200.644 152.575 206.617  1.00 51.84           N  
ATOM   1301  CA  PRO A 474     199.350 153.265 206.577  1.00 51.84           C  
ATOM   1302  C   PRO A 474     198.545 153.039 207.839  1.00 51.84           C  
ATOM   1303  O   PRO A 474     198.112 151.919 208.126  1.00 51.84           O  
ATOM   1304  CB  PRO A 474     198.656 152.653 205.353  1.00 51.84           C  
ATOM   1305  CG  PRO A 474     199.455 151.441 204.997  1.00 51.84           C  
ATOM   1306  CD  PRO A 474     200.845 151.731 205.430  1.00 51.84           C  
ATOM   1307  HA  PRO A 474     199.519 154.342 206.431  1.00 51.84           H  
ATOM   1308 1HB  PRO A 474     197.613 152.403 205.597  1.00 51.84           H  
ATOM   1309 2HB  PRO A 474     198.627 153.384 204.532  1.00 51.84           H  
ATOM   1310 1HG  PRO A 474     199.044 150.554 205.501  1.00 51.84           H  
ATOM   1311 2HG  PRO A 474     199.393 151.249 203.915  1.00 51.84           H  
ATOM   1312 1HD  PRO A 474     201.356 150.789 205.678  1.00 51.84           H  
ATOM   1313 2HD  PRO A 474     201.377 152.261 204.626  1.00 51.84           H  
ATOM   1314  N   LEU A 475     198.333 154.110 208.594  1.00 51.84           N  
ATOM   1315  CA  LEU A 475     197.661 154.026 209.888  1.00 51.84           C  
ATOM   1316  C   LEU A 475     196.958 155.363 210.119  1.00 51.84           C  
ATOM   1317  O   LEU A 475     197.568 156.325 210.588  1.00 51.84           O  
ATOM   1318  CB  LEU A 475     198.661 153.713 210.988  1.00 51.84           C  
ATOM   1319  CG  LEU A 475     198.085 153.400 212.361  1.00 51.84           C  
ATOM   1320  CD1 LEU A 475     199.013 152.472 213.107  1.00 51.84           C  
ATOM   1321  CD2 LEU A 475     197.868 154.675 213.146  1.00 51.84           C  
ATOM   1322  H   LEU A 475     198.647 155.010 208.260  1.00 51.84           H  
ATOM   1323  HA  LEU A 475     196.928 153.221 209.845  1.00 51.84           H  
ATOM   1324 1HB  LEU A 475     199.255 152.853 210.683  1.00 51.84           H  
ATOM   1325 2HB  LEU A 475     199.329 154.567 211.104  1.00 51.84           H  
ATOM   1326  HG  LEU A 475     197.130 152.887 212.246  1.00 51.84           H  
ATOM   1327 1HD1 LEU A 475     198.595 152.251 214.089  1.00 51.84           H  
ATOM   1328 2HD1 LEU A 475     199.128 151.544 212.546  1.00 51.84           H  
ATOM   1329 3HD1 LEU A 475     199.985 152.948 213.225  1.00 51.84           H  
ATOM   1330 1HD2 LEU A 475     197.455 154.433 214.125  1.00 51.84           H  
ATOM   1331 2HD2 LEU A 475     198.820 155.192 213.271  1.00 51.84           H  
ATOM   1332 3HD2 LEU A 475     197.173 155.320 212.608  1.00 51.84           H  
ATOM   1333  N   THR A 476     195.674 155.380 209.929  1.00 51.84           N  
ATOM   1334  CA  THR A 476     195.068 156.674 209.924  1.00 51.84           C  
ATOM   1335  C   THR A 476     195.161 157.218 211.280  1.00 51.84           C  
ATOM   1336  O   THR A 476     194.646 156.635 212.208  1.00 51.84           O  
ATOM   1337  CB  THR A 476     193.619 156.616 209.562  1.00 51.84           C  
ATOM   1338  OG1 THR A 476     193.498 155.994 208.320  1.00 51.84           O  
ATOM   1339  CG2 THR A 476     193.106 157.997 209.443  1.00 51.84           C  
ATOM   1340  H   THR A 476     195.170 154.520 209.733  1.00 51.84           H  
ATOM   1341  HA  THR A 476     195.596 157.340 209.247  1.00 51.84           H  
ATOM   1342  HB  THR A 476     193.052 156.064 210.315  1.00 51.84           H  
ATOM   1343  HG1 THR A 476     192.557 155.911 208.076  1.00 51.84           H  
ATOM   1344 1HG2 THR A 476     192.067 157.946 209.144  1.00 51.84           H  
ATOM   1345 2HG2 THR A 476     193.176 158.529 210.392  1.00 51.84           H  
ATOM   1346 3HG2 THR A 476     193.683 158.536 208.683  1.00 51.84           H  
ATOM   1347  N   ILE A 477     195.685 158.382 211.388  1.00 51.84           N  
ATOM   1348  CA  ILE A 477     195.825 159.016 212.689  1.00 51.84           C  
ATOM   1349  C   ILE A 477     194.495 159.639 213.087  1.00 51.84           C  
ATOM   1350  O   ILE A 477     193.903 160.417 212.328  1.00 51.84           O  
ATOM   1351  CB  ILE A 477     196.928 160.090 212.675  1.00 51.84           C  
ATOM   1352  CG1 ILE A 477     198.290 159.453 212.384  1.00 51.84           C  
ATOM   1353  CG2 ILE A 477     196.958 160.837 214.000  1.00 51.84           C  
ATOM   1354  CD1 ILE A 477     199.388 160.457 212.117  1.00 51.84           C  
ATOM   1355  H   ILE A 477     196.119 158.810 210.582  1.00 51.84           H  
ATOM   1356  HA  ILE A 477     196.083 158.251 213.420  1.00 51.84           H  
ATOM   1357  HB  ILE A 477     196.734 160.800 211.872  1.00 51.84           H  
ATOM   1358 1HG1 ILE A 477     198.590 158.835 213.230  1.00 51.84           H  
ATOM   1359 2HG1 ILE A 477     198.207 158.799 211.516  1.00 51.84           H  
ATOM   1360 1HG2 ILE A 477     197.744 161.592 213.973  1.00 51.84           H  
ATOM   1361 2HG2 ILE A 477     195.997 161.321 214.166  1.00 51.84           H  
ATOM   1362 3HG2 ILE A 477     197.157 160.135 214.809  1.00 51.84           H  
ATOM   1363 1HD1 ILE A 477     200.322 159.930 211.919  1.00 51.84           H  
ATOM   1364 2HD1 ILE A 477     199.123 161.064 211.250  1.00 51.84           H  
ATOM   1365 3HD1 ILE A 477     199.513 161.100 212.986  1.00 51.84           H  
ATOM   1366  N   THR A 478     194.020 159.300 214.280  1.00 51.84           N  
ATOM   1367  CA  THR A 478     192.717 159.753 214.740  1.00 51.84           C  
ATOM   1368  C   THR A 478     192.769 159.927 216.253  1.00 51.84           C  
ATOM   1369  O   THR A 478     193.827 159.798 216.877  1.00 51.84           O  
ATOM   1370  CB  THR A 478     191.622 158.770 214.313  1.00 51.84           C  
ATOM   1371  OG1 THR A 478     190.342 159.270 214.713  1.00 51.84           O  
ATOM   1372  CG2 THR A 478     191.850 157.420 214.949  1.00 51.84           C  
ATOM   1373  H   THR A 478     194.578 158.712 214.883  1.00 51.84           H  
ATOM   1374  HA  THR A 478     192.508 160.723 214.288  1.00 51.84           H  
ATOM   1375  HB  THR A 478     191.632 158.662 213.228  1.00 51.84           H  
ATOM   1376  HG1 THR A 478     189.701 159.099 214.018  1.00 51.84           H  
ATOM   1377 1HG2 THR A 478     191.064 156.733 214.635  1.00 51.84           H  
ATOM   1378 2HG2 THR A 478     192.819 157.030 214.637  1.00 51.84           H  
ATOM   1379 3HG2 THR A 478     191.832 157.521 216.033  1.00 51.84           H  
ATOM   1380  N   LEU A 479     191.610 160.217 216.845  1.00 51.84           N  
ATOM   1381  CA  LEU A 479     191.559 160.625 218.246  1.00 51.84           C  
ATOM   1382  C   LEU A 479     191.764 159.442 219.184  1.00 51.84           C  
ATOM   1383  O   LEU A 479     192.699 159.428 219.995  1.00 51.84           O  
ATOM   1384  CB  LEU A 479     190.223 161.312 218.527  1.00 51.84           C  
ATOM   1385  CG  LEU A 479     190.024 161.840 219.945  1.00 51.84           C  
ATOM   1386  CD1 LEU A 479     191.193 162.709 220.361  1.00 51.84           C  
ATOM   1387  CD2 LEU A 479     188.729 162.618 220.034  1.00 51.84           C  
ATOM   1388  H   LEU A 479     190.750 160.155 216.319  1.00 51.84           H  
ATOM   1389  HA  LEU A 479     192.369 161.330 218.430  1.00 51.84           H  
ATOM   1390 1HB  LEU A 479     190.116 162.155 217.846  1.00 51.84           H  
ATOM   1391 2HB  LEU A 479     189.419 160.604 218.325  1.00 51.84           H  
ATOM   1392  HG  LEU A 479     189.987 161.003 220.643  1.00 51.84           H  
ATOM   1393 1HD1 LEU A 479     191.032 163.075 221.375  1.00 51.84           H  
ATOM   1394 2HD1 LEU A 479     192.112 162.123 220.330  1.00 51.84           H  
ATOM   1395 3HD1 LEU A 479     191.278 163.554 219.679  1.00 51.84           H  
ATOM   1396 1HD2 LEU A 479     188.597 162.989 221.050  1.00 51.84           H  
ATOM   1397 2HD2 LEU A 479     188.762 163.459 219.341  1.00 51.84           H  
ATOM   1398 3HD2 LEU A 479     187.895 161.966 219.774  1.00 51.84           H  
ATOM   1399  N   VAL A 480     190.884 158.443 219.099  1.00 51.84           N  
ATOM   1400  CA  VAL A 480     190.938 157.329 220.041  1.00 51.84           C  
ATOM   1401  C   VAL A 480     192.296 156.647 219.974  1.00 51.84           C  
ATOM   1402  O   VAL A 480     192.886 156.300 221.003  1.00 51.84           O  
ATOM   1403  CB  VAL A 480     189.789 156.342 219.767  1.00 51.84           C  
ATOM   1404  CG1 VAL A 480     189.931 155.720 218.390  1.00 51.84           C  
ATOM   1405  CG2 VAL A 480     189.740 155.267 220.840  1.00 51.84           C  
ATOM   1406  H   VAL A 480     190.172 158.447 218.382  1.00 51.84           H  
ATOM   1407  HA  VAL A 480     190.827 157.724 221.051  1.00 51.84           H  
ATOM   1408  HB  VAL A 480     188.846 156.888 219.764  1.00 51.84           H  
ATOM   1409 1HG1 VAL A 480     189.108 155.026 218.217  1.00 51.84           H  
ATOM   1410 2HG1 VAL A 480     189.909 156.503 217.633  1.00 51.84           H  
ATOM   1411 3HG1 VAL A 480     190.877 155.182 218.329  1.00 51.84           H  
ATOM   1412 1HG2 VAL A 480     188.921 154.580 220.629  1.00 51.84           H  
ATOM   1413 2HG2 VAL A 480     190.682 154.718 220.848  1.00 51.84           H  
ATOM   1414 3HG2 VAL A 480     189.582 155.731 221.813  1.00 51.84           H  
ATOM   1415  N   ARG A 481     192.813 156.445 218.764  1.00 51.84           N  
ATOM   1416  CA  ARG A 481     194.127 155.830 218.627  1.00 51.84           C  
ATOM   1417  C   ARG A 481     195.208 156.731 219.206  1.00 51.84           C  
ATOM   1418  O   ARG A 481     196.066 156.270 219.965  1.00 51.84           O  
ATOM   1419  CB  ARG A 481     194.399 155.514 217.158  1.00 51.84           C  
ATOM   1420  CG  ARG A 481     193.266 154.747 216.499  1.00 51.84           C  
ATOM   1421  CD  ARG A 481     193.556 154.382 215.063  1.00 51.84           C  
ATOM   1422  NE  ARG A 481     194.648 153.425 214.952  1.00 51.84           N  
ATOM   1423  CZ  ARG A 481     194.830 152.618 213.914  1.00 51.84           C  
ATOM   1424  NH1 ARG A 481     193.989 152.638 212.891  1.00 51.84           N  
ATOM   1425  NH2 ARG A 481     195.853 151.779 213.904  1.00 51.84           N  
ATOM   1426  H   ARG A 481     192.306 156.713 217.932  1.00 51.84           H  
ATOM   1427  HA  ARG A 481     194.135 154.900 219.197  1.00 51.84           H  
ATOM   1428 1HB  ARG A 481     194.557 156.441 216.609  1.00 51.84           H  
ATOM   1429 2HB  ARG A 481     195.313 154.925 217.075  1.00 51.84           H  
ATOM   1430 1HG  ARG A 481     193.087 153.821 217.045  1.00 51.84           H  
ATOM   1431 2HG  ARG A 481     192.361 155.355 216.509  1.00 51.84           H  
ATOM   1432 1HD  ARG A 481     192.668 153.937 214.614  1.00 51.84           H  
ATOM   1433 2HD  ARG A 481     193.832 155.278 214.508  1.00 51.84           H  
ATOM   1434  HE  ARG A 481     195.308 153.374 215.716  1.00 51.84           H  
ATOM   1435 1HH1 ARG A 481     193.202 153.271 212.896  1.00 51.84           H  
ATOM   1436 2HH1 ARG A 481     194.135 152.021 212.105  1.00 51.84           H  
ATOM   1437 1HH2 ARG A 481     196.494 151.754 214.685  1.00 51.84           H  
ATOM   1438 2HH2 ARG A 481     195.994 151.164 213.116  1.00 51.84           H  
ATOM   1439  N   GLU A 482     195.153 158.028 218.899  1.00 51.84           N  
ATOM   1440  CA  GLU A 482     196.157 158.953 219.411  1.00 51.84           C  
ATOM   1441  C   GLU A 482     196.141 159.028 220.929  1.00 51.84           C  
ATOM   1442  O   GLU A 482     197.133 159.455 221.530  1.00 51.84           O  
ATOM   1443  CB  GLU A 482     195.937 160.350 218.825  1.00 51.84           C  
ATOM   1444  CG  GLU A 482     197.043 161.346 219.143  1.00 51.84           C  
ATOM   1445  CD  GLU A 482     196.865 162.012 220.479  1.00 51.84           C  
ATOM   1446  OE1 GLU A 482     195.869 161.766 221.116  1.00 51.84           O  
ATOM   1447  OE2 GLU A 482     197.727 162.767 220.863  1.00 51.84           O  
ATOM   1448  H   GLU A 482     194.414 158.381 218.308  1.00 51.84           H  
ATOM   1449  HA  GLU A 482     197.142 158.595 219.110  1.00 51.84           H  
ATOM   1450 1HB  GLU A 482     195.850 160.280 217.741  1.00 51.84           H  
ATOM   1451 2HB  GLU A 482     195.000 160.759 219.203  1.00 51.84           H  
ATOM   1452 1HG  GLU A 482     198.000 160.825 219.134  1.00 51.84           H  
ATOM   1453 2HG  GLU A 482     197.067 162.106 218.363  1.00 51.84           H  
ATOM   1454  N   GLU A 483     195.038 158.627 221.562  1.00 51.84           N  
ATOM   1455  CA  GLU A 483     194.946 158.667 223.017  1.00 51.84           C  
ATOM   1456  C   GLU A 483     195.866 157.666 223.703  1.00 51.84           C  
ATOM   1457  O   GLU A 483     196.028 157.746 224.925  1.00 51.84           O  
ATOM   1458  CB  GLU A 483     193.505 158.411 223.454  1.00 51.84           C  
ATOM   1459  CG  GLU A 483     192.616 159.636 223.392  1.00 51.84           C  
ATOM   1460  CD  GLU A 483     191.145 159.297 223.522  1.00 51.84           C  
ATOM   1461  OE1 GLU A 483     190.342 160.217 223.785  1.00 51.84           O  
ATOM   1462  OE2 GLU A 483     190.790 158.111 223.362  1.00 51.84           O  
ATOM   1463  H   GLU A 483     194.250 158.289 221.028  1.00 51.84           H  
ATOM   1464  HA  GLU A 483     195.247 159.659 223.355  1.00 51.84           H  
ATOM   1465 1HB  GLU A 483     193.064 157.640 222.821  1.00 51.84           H  
ATOM   1466 2HB  GLU A 483     193.496 158.038 224.478  1.00 51.84           H  
ATOM   1467 1HG  GLU A 483     192.895 160.316 224.196  1.00 51.84           H  
ATOM   1468 2HG  GLU A 483     192.786 160.148 222.446  1.00 51.84           H  
ATOM   1469  N   VAL A 484     196.458 156.730 222.964  1.00 51.84           N  
ATOM   1470  CA  VAL A 484     197.270 155.678 223.564  1.00 51.84           C  
ATOM   1471  C   VAL A 484     198.658 155.661 222.943  1.00 51.84           C  
ATOM   1472  O   VAL A 484     199.635 155.274 223.594  1.00 51.84           O  
ATOM   1473  CB  VAL A 484     196.597 154.308 223.392  1.00 51.84           C  
ATOM   1474  CG1 VAL A 484     197.416 153.223 224.071  1.00 51.84           C  
ATOM   1475  CG2 VAL A 484     195.183 154.344 223.927  1.00 51.84           C  
ATOM   1476  H   VAL A 484     196.341 156.749 221.961  1.00 51.84           H  
ATOM   1477  HA  VAL A 484     197.370 155.884 224.630  1.00 51.84           H  
ATOM   1478  HB  VAL A 484     196.574 154.055 222.331  1.00 51.84           H  
ATOM   1479 1HG1 VAL A 484     196.924 152.259 223.938  1.00 51.84           H  
ATOM   1480 2HG1 VAL A 484     198.411 153.186 223.626  1.00 51.84           H  
ATOM   1481 3HG1 VAL A 484     197.501 153.443 225.135  1.00 51.84           H  
ATOM   1482 1HG2 VAL A 484     194.720 153.366 223.797  1.00 51.84           H  
ATOM   1483 2HG2 VAL A 484     195.201 154.599 224.986  1.00 51.84           H  
ATOM   1484 3HG2 VAL A 484     194.607 155.093 223.383  1.00 51.84           H  
ATOM   1485  N   ILE A 485     198.756 156.082 221.688  1.00 51.84           N  
ATOM   1486  CA  ILE A 485     199.970 155.916 220.902  1.00 51.84           C  
ATOM   1487  C   ILE A 485     200.376 157.265 220.333  1.00 51.84           C  
ATOM   1488  O   ILE A 485     199.528 158.041 219.879  1.00 51.84           O  
ATOM   1489  CB  ILE A 485     199.770 154.879 219.777  1.00 51.84           C  
ATOM   1490  CG1 ILE A 485     201.108 154.504 219.154  1.00 51.84           C  
ATOM   1491  CG2 ILE A 485     198.847 155.407 218.710  1.00 51.84           C  
ATOM   1492  CD1 ILE A 485     201.943 153.659 220.053  1.00 51.84           C  
ATOM   1493  H   ILE A 485     197.956 156.533 221.268  1.00 51.84           H  
ATOM   1494  HA  ILE A 485     200.761 155.558 221.559  1.00 51.84           H  
ATOM   1495  HB  ILE A 485     199.337 153.970 220.193  1.00 51.84           H  
ATOM   1496 1HG1 ILE A 485     200.937 153.965 218.222  1.00 51.84           H  
ATOM   1497 2HG1 ILE A 485     201.663 155.410 218.909  1.00 51.84           H  
ATOM   1498 1HG2 ILE A 485     198.725 154.655 217.930  1.00 51.84           H  
ATOM   1499 2HG2 ILE A 485     197.877 155.635 219.149  1.00 51.84           H  
ATOM   1500 3HG2 ILE A 485     199.272 156.313 218.277  1.00 51.84           H  
ATOM   1501 1HD1 ILE A 485     202.885 153.422 219.558  1.00 51.84           H  
ATOM   1502 2HD1 ILE A 485     202.145 154.200 220.977  1.00 51.84           H  
ATOM   1503 3HD1 ILE A 485     201.412 152.736 220.281  1.00 51.84           H  
ATOM   1504  N   ASP A 486     201.676 157.545 220.362  1.00 51.84           N  
ATOM   1505  CA  ASP A 486     202.195 158.805 219.853  1.00 51.84           C  
ATOM   1506  C   ASP A 486     202.247 158.784 218.333  1.00 51.84           C  
ATOM   1507  O   ASP A 486     202.786 157.849 217.732  1.00 51.84           O  
ATOM   1508  CB  ASP A 486     203.588 159.083 220.415  1.00 51.84           C  
ATOM   1509  CG  ASP A 486     203.568 159.391 221.897  1.00 51.84           C  
ATOM   1510  OD1 ASP A 486     204.639 159.314 222.537  1.00 51.84           O  
ATOM   1511  OD2 ASP A 486     202.476 159.693 222.424  1.00 51.84           O  
ATOM   1512  H   ASP A 486     202.319 156.867 220.746  1.00 51.84           H  
ATOM   1513  HA  ASP A 486     201.528 159.607 220.169  1.00 51.84           H  
ATOM   1514 1HB  ASP A 486     204.229 158.217 220.244  1.00 51.84           H  
ATOM   1515 2HB  ASP A 486     204.032 159.927 219.886  1.00 51.84           H  
ATOM   1516  N   PHE A 487     201.692 159.820 217.716  1.00 51.84           N  
ATOM   1517  CA  PHE A 487     201.767 160.012 216.277  1.00 51.84           C  
ATOM   1518  C   PHE A 487     202.765 161.113 215.969  1.00 51.84           C  
ATOM   1519  O   PHE A 487     202.717 162.188 216.574  1.00 51.84           O  
ATOM   1520  CB  PHE A 487     200.410 160.393 215.690  1.00 51.84           C  
ATOM   1521  CG  PHE A 487     199.395 159.289 215.706  1.00 51.84           C  
ATOM   1522  CD1 PHE A 487     199.776 157.962 215.728  1.00 51.84           C  
ATOM   1523  CD2 PHE A 487     198.048 159.590 215.687  1.00 51.84           C  
ATOM   1524  CE1 PHE A 487     198.834 156.962 215.736  1.00 51.84           C  
ATOM   1525  CE2 PHE A 487     197.104 158.598 215.700  1.00 51.84           C  
ATOM   1526  CZ  PHE A 487     197.495 157.279 215.723  1.00 51.84           C  
ATOM   1527  H   PHE A 487     201.199 160.499 218.277  1.00 51.84           H  
ATOM   1528  HA  PHE A 487     202.084 159.074 215.818  1.00 51.84           H  
ATOM   1529 1HB  PHE A 487     199.997 161.234 216.245  1.00 51.84           H  
ATOM   1530 2HB  PHE A 487     200.538 160.714 214.657  1.00 51.84           H  
ATOM   1531  HD1 PHE A 487     200.837 157.713 215.739  1.00 51.84           H  
ATOM   1532  HD2 PHE A 487     197.739 160.636 215.668  1.00 51.84           H  
ATOM   1533  HE1 PHE A 487     199.148 155.918 215.752  1.00 51.84           H  
ATOM   1534  HE2 PHE A 487     196.044 158.851 215.691  1.00 51.84           H  
ATOM   1535  HZ  PHE A 487     196.747 156.488 215.729  1.00 51.84           H  
ATOM   1536  N   SER A 488     203.662 160.843 215.033  1.00 51.84           N  
ATOM   1537  CA  SER A 488     204.464 161.905 214.461  1.00 51.84           C  
ATOM   1538  C   SER A 488     203.619 162.677 213.456  1.00 51.84           C  
ATOM   1539  O   SER A 488     202.473 162.327 213.167  1.00 51.84           O  
ATOM   1540  CB  SER A 488     205.720 161.341 213.812  1.00 51.84           C  
ATOM   1541  OG  SER A 488     206.367 162.328 213.031  1.00 51.84           O  
ATOM   1542  H   SER A 488     203.796 159.896 214.708  1.00 51.84           H  
ATOM   1543  HA  SER A 488     204.762 162.583 215.261  1.00 51.84           H  
ATOM   1544 1HB  SER A 488     206.398 160.979 214.584  1.00 51.84           H  
ATOM   1545 2HB  SER A 488     205.455 160.490 213.185  1.00 51.84           H  
ATOM   1546  HG  SER A 488     207.143 161.903 212.657  1.00 51.84           H  
ATOM   1547  N   LYS A 489     204.188 163.742 212.916  1.00 51.84           N  
ATOM   1548  CA  LYS A 489     203.438 164.577 212.002  1.00 51.84           C  
ATOM   1549  C   LYS A 489     203.158 163.808 210.714  1.00 51.84           C  
ATOM   1550  O   LYS A 489     203.923 162.920 210.335  1.00 51.84           O  
ATOM   1551  CB  LYS A 489     204.209 165.851 211.701  1.00 51.84           C  
ATOM   1552  CG  LYS A 489     204.672 166.602 212.939  1.00 51.84           C  
ATOM   1553  CD  LYS A 489     203.519 167.043 213.815  1.00 51.84           C  
ATOM   1554  CE  LYS A 489     202.535 167.892 213.053  1.00 51.84           C  
ATOM   1555  NZ  LYS A 489     203.227 168.879 212.199  1.00 51.84           N  
ATOM   1556  H   LYS A 489     205.144 163.985 213.132  1.00 51.84           H  
ATOM   1557  HA  LYS A 489     202.491 164.843 212.473  1.00 51.84           H  
ATOM   1558 1HB  LYS A 489     205.088 165.611 211.102  1.00 51.84           H  
ATOM   1559 2HB  LYS A 489     203.585 166.523 211.111  1.00 51.84           H  
ATOM   1560 1HG  LYS A 489     205.327 165.961 213.530  1.00 51.84           H  
ATOM   1561 2HG  LYS A 489     205.233 167.486 212.639  1.00 51.84           H  
ATOM   1562 1HD  LYS A 489     203.001 166.165 214.203  1.00 51.84           H  
ATOM   1563 2HD  LYS A 489     203.902 167.620 214.657  1.00 51.84           H  
ATOM   1564 1HE  LYS A 489     201.911 167.254 212.428  1.00 51.84           H  
ATOM   1565 2HE  LYS A 489     201.889 168.419 213.755  1.00 51.84           H  
ATOM   1566 1HZ  LYS A 489     202.544 169.433 211.702  1.00 51.84           H  
ATOM   1567 2HZ  LYS A 489     203.795 169.484 212.775  1.00 51.84           H  
ATOM   1568 3HZ  LYS A 489     203.816 168.396 211.535  1.00 51.84           H  
ATOM   1569  N   PRO A 490     202.066 164.123 210.028  1.00 51.84           N  
ATOM   1570  CA  PRO A 490     201.695 163.341 208.846  1.00 51.84           C  
ATOM   1571  C   PRO A 490     202.804 163.196 207.823  1.00 51.84           C  
ATOM   1572  O   PRO A 490     203.803 163.919 207.852  1.00 51.84           O  
ATOM   1573  CB  PRO A 490     200.523 164.136 208.268  1.00 51.84           C  
ATOM   1574  CG  PRO A 490     199.908 164.765 209.420  1.00 51.84           C  
ATOM   1575  CD  PRO A 490     201.007 165.075 210.392  1.00 51.84           C  
ATOM   1576  HA  PRO A 490     201.374 162.337 209.162  1.00 51.84           H  
ATOM   1577 1HB  PRO A 490     200.890 164.866 207.531  1.00 51.84           H  
ATOM   1578 2HB  PRO A 490     199.836 163.461 207.736  1.00 51.84           H  
ATOM   1579 1HG  PRO A 490     199.375 165.678 209.115  1.00 51.84           H  
ATOM   1580 2HG  PRO A 490     199.159 164.093 209.864  1.00 51.84           H  
ATOM   1581 1HD  PRO A 490     201.336 166.116 210.254  1.00 51.84           H  
ATOM   1582 2HD  PRO A 490     200.645 164.914 211.418  1.00 51.84           H  
ATOM   1583  N   PHE A 491     202.626 162.240 206.918  1.00 51.84           N  
ATOM   1584  CA  PHE A 491     203.488 162.104 205.761  1.00 51.84           C  
ATOM   1585  C   PHE A 491     202.700 161.854 204.488  1.00 51.84           C  
ATOM   1586  O   PHE A 491     203.312 161.633 203.441  1.00 51.84           O  
ATOM   1587  CB  PHE A 491     204.498 160.968 205.961  1.00 51.84           C  
ATOM   1588  CG  PHE A 491     203.872 159.620 206.136  1.00 51.84           C  
ATOM   1589  CD1 PHE A 491     203.773 159.052 207.388  1.00 51.84           C  
ATOM   1590  CD2 PHE A 491     203.391 158.917 205.051  1.00 51.84           C  
ATOM   1591  CE1 PHE A 491     203.201 157.817 207.558  1.00 51.84           C  
ATOM   1592  CE2 PHE A 491     202.815 157.678 205.214  1.00 51.84           C  
ATOM   1593  CZ  PHE A 491     202.720 157.127 206.467  1.00 51.84           C  
ATOM   1594  H   PHE A 491     201.864 161.588 207.043  1.00 51.84           H  
ATOM   1595  HA  PHE A 491     204.039 163.036 205.628  1.00 51.84           H  
ATOM   1596 1HB  PHE A 491     205.167 160.921 205.102  1.00 51.84           H  
ATOM   1597 2HB  PHE A 491     205.107 161.174 206.839  1.00 51.84           H  
ATOM   1598  HD1 PHE A 491     204.156 159.597 208.251  1.00 51.84           H  
ATOM   1599  HD2 PHE A 491     203.467 159.356 204.055  1.00 51.84           H  
ATOM   1600  HE1 PHE A 491     203.128 157.384 208.555  1.00 51.84           H  
ATOM   1601  HE2 PHE A 491     202.435 157.133 204.349  1.00 51.84           H  
ATOM   1602  HZ  PHE A 491     202.266 156.145 206.598  1.00 51.84           H  
ATOM   1603  N   MET A 492     201.372 161.855 204.546  1.00 51.84           N  
ATOM   1604  CA  MET A 492     200.545 161.688 203.362  1.00 51.84           C  
ATOM   1605  C   MET A 492     199.094 161.986 203.706  1.00 51.84           C  
ATOM   1606  O   MET A 492     198.570 161.470 204.697  1.00 51.84           O  
ATOM   1607  CB  MET A 492     200.697 160.274 202.811  1.00 51.84           C  
ATOM   1608  CG  MET A 492     200.096 160.059 201.441  1.00 51.84           C  
ATOM   1609  SD  MET A 492     200.173 158.341 200.908  1.00 51.84           S  
ATOM   1610  CE  MET A 492     201.906 157.983 201.175  1.00 51.84           C  
ATOM   1611  H   MET A 492     200.926 161.976 205.444  1.00 51.84           H  
ATOM   1612  HA  MET A 492     200.877 162.398 202.605  1.00 51.84           H  
ATOM   1613 1HB  MET A 492     201.754 160.019 202.751  1.00 51.84           H  
ATOM   1614 2HB  MET A 492     200.227 159.565 203.493  1.00 51.84           H  
ATOM   1615 1HG  MET A 492     199.052 160.370 201.449  1.00 51.84           H  
ATOM   1616 2HG  MET A 492     200.627 160.669 200.710  1.00 51.84           H  
ATOM   1617 1HE  MET A 492     202.112 156.951 200.890  1.00 51.84           H  
ATOM   1618 2HE  MET A 492     202.514 158.656 200.569  1.00 51.84           H  
ATOM   1619 3HE  MET A 492     202.148 158.124 202.228  1.00 51.84           H  
ATOM   1620  N   SER A 493     198.439 162.822 202.912  1.00 51.84           N  
ATOM   1621  CA  SER A 493     197.030 163.090 203.129  1.00 51.84           C  
ATOM   1622  C   SER A 493     196.184 161.983 202.516  1.00 51.84           C  
ATOM   1623  O   SER A 493     196.636 161.223 201.657  1.00 51.84           O  
ATOM   1624  CB  SER A 493     196.629 164.436 202.537  1.00 51.84           C  
ATOM   1625  OG  SER A 493     195.254 164.693 202.765  1.00 51.84           O  
ATOM   1626  H   SER A 493     198.915 163.280 202.148  1.00 51.84           H  
ATOM   1627  HA  SER A 493     196.844 163.119 204.203  1.00 51.84           H  
ATOM   1628 1HB  SER A 493     197.232 165.225 202.986  1.00 51.84           H  
ATOM   1629 2HB  SER A 493     196.832 164.438 201.467  1.00 51.84           H  
ATOM   1630  HG  SER A 493     195.075 165.549 202.368  1.00 51.84           H  
ATOM   1631  N   LEU A 494     194.967 161.858 202.992  1.00 51.84           N  
ATOM   1632  CA  LEU A 494     194.070 160.822 202.537  1.00 51.84           C  
ATOM   1633  C   LEU A 494     192.639 161.161 202.848  1.00 51.84           C  
ATOM   1634  O   LEU A 494     192.365 162.182 203.444  1.00 51.84           O  
ATOM   1635  CB  LEU A 494     194.429 159.527 203.170  1.00 51.84           C  
ATOM   1636  CG  LEU A 494     194.385 159.545 204.614  1.00 51.84           C  
ATOM   1637  CD1 LEU A 494     193.116 158.921 205.151  1.00 51.84           C  
ATOM   1638  CD2 LEU A 494     195.459 158.843 205.064  1.00 51.84           C  
ATOM   1639  H   LEU A 494     194.674 162.511 203.728  1.00 51.84           H  
ATOM   1640  HA  LEU A 494     194.171 160.730 201.454  1.00 51.84           H  
ATOM   1641 1HB  LEU A 494     193.752 158.768 202.816  1.00 51.84           H  
ATOM   1642 2HB  LEU A 494     195.429 159.228 202.833  1.00 51.84           H  
ATOM   1643  HG  LEU A 494     194.443 160.560 204.972  1.00 51.84           H  
ATOM   1644 1HD1 LEU A 494     193.154 158.925 206.253  1.00 51.84           H  
ATOM   1645 2HD1 LEU A 494     192.238 159.438 204.858  1.00 51.84           H  
ATOM   1646 3HD1 LEU A 494     193.055 157.890 204.809  1.00 51.84           H  
ATOM   1647 1HD2 LEU A 494     195.433 158.834 206.156  1.00 51.84           H  
ATOM   1648 2HD2 LEU A 494     195.350 157.889 204.695  1.00 51.84           H  
ATOM   1649 3HD2 LEU A 494     196.398 159.293 204.708  1.00 51.84           H  
ATOM   1650  N   GLY A 495     191.730 160.304 202.404  1.00 51.84           N  
ATOM   1651  CA  GLY A 495     190.316 160.465 202.657  1.00 51.84           C  
ATOM   1652  C   GLY A 495     189.579 159.206 202.271  1.00 51.84           C  
ATOM   1653  O   GLY A 495     190.043 158.420 201.439  1.00 51.84           O  
ATOM   1654  H   GLY A 495     192.056 159.462 201.950  1.00 51.84           H  
ATOM   1655 1HA  GLY A 495     190.158 160.689 203.712  1.00 51.84           H  
ATOM   1656 2HA  GLY A 495     189.939 161.314 202.088  1.00 51.84           H  
ATOM   1657  N   ILE A 496     188.387 159.057 202.871  1.00 51.84           N  
ATOM   1658  CA  ILE A 496     187.396 158.008 202.587  1.00 51.84           C  
ATOM   1659  C   ILE A 496     186.723 158.241 201.274  1.00 51.84           C  
ATOM   1660  O   ILE A 496     186.415 159.391 200.937  1.00 51.84           O  
ATOM   1661  CB  ILE A 496     186.313 158.047 203.684  1.00 51.84           C  
ATOM   1662  CG1 ILE A 496     186.946 157.661 205.012  1.00 51.84           C  
ATOM   1663  CG2 ILE A 496     185.144 157.127 203.312  1.00 51.84           C  
ATOM   1664  CD1 ILE A 496     186.057 157.901 206.235  1.00 51.84           C  
ATOM   1665  H   ILE A 496     188.147 159.738 203.574  1.00 51.84           H  
ATOM   1666  HA  ILE A 496     187.882 157.042 202.582  1.00 51.84           H  
ATOM   1667  HB  ILE A 496     185.952 159.065 203.796  1.00 51.84           H  
ATOM   1668 1HG1 ILE A 496     187.225 156.612 204.977  1.00 51.84           H  
ATOM   1669 2HG1 ILE A 496     187.849 158.253 205.152  1.00 51.84           H  
ATOM   1670 1HG2 ILE A 496     184.399 157.180 204.077  1.00 51.84           H  
ATOM   1671 2HG2 ILE A 496     184.676 157.431 202.377  1.00 51.84           H  
ATOM   1672 3HG2 ILE A 496     185.502 156.095 203.222  1.00 51.84           H  
ATOM   1673 1HD1 ILE A 496     186.605 157.615 207.136  1.00 51.84           H  
ATOM   1674 2HD1 ILE A 496     185.801 158.966 206.297  1.00 51.84           H  
ATOM   1675 3HD1 ILE A 496     185.151 157.320 206.181  1.00 51.84           H  
ATOM   1676  N   SER A 497     186.536 157.188 200.474  1.00 51.84           N  
ATOM   1677  CA  SER A 497     185.949 157.393 199.162  1.00 51.84           C  
ATOM   1678  C   SER A 497     185.108 156.188 198.777  1.00 51.84           C  
ATOM   1679  O   SER A 497     185.196 155.118 199.384  1.00 51.84           O  
ATOM   1680  CB  SER A 497     187.022 157.634 198.103  1.00 51.84           C  
ATOM   1681  OG  SER A 497     187.760 156.451 197.860  1.00 51.84           O  
ATOM   1682  H   SER A 497     186.720 156.246 200.789  1.00 51.84           H  
ATOM   1683  HA  SER A 497     185.307 158.274 199.203  1.00 51.84           H  
ATOM   1684 1HB  SER A 497     186.552 157.972 197.180  1.00 51.84           H  
ATOM   1685 2HB  SER A 497     187.692 158.425 198.438  1.00 51.84           H  
ATOM   1686  HG  SER A 497     188.161 156.212 198.699  1.00 51.84           H  
ATOM   1687  N   ILE A 498     184.297 156.381 197.743  1.00 51.84           N  
ATOM   1688  CA  ILE A 498     183.351 155.381 197.267  1.00 51.84           C  
ATOM   1689  C   ILE A 498     183.917 154.732 196.013  1.00 51.84           C  
ATOM   1690  O   ILE A 498     184.395 155.426 195.107  1.00 51.84           O  
ATOM   1691  CB  ILE A 498     181.979 156.018 196.989  1.00 51.84           C  
ATOM   1692  CG1 ILE A 498     181.379 156.547 198.291  1.00 51.84           C  
ATOM   1693  CG2 ILE A 498     181.045 155.018 196.336  1.00 51.84           C  
ATOM   1694  CD1 ILE A 498     180.125 157.374 198.110  1.00 51.84           C  
ATOM   1695  H   ILE A 498     184.349 157.272 197.271  1.00 51.84           H  
ATOM   1696  HA  ILE A 498     183.230 154.623 198.040  1.00 51.84           H  
ATOM   1697  HB  ILE A 498     182.102 156.871 196.322  1.00 51.84           H  
ATOM   1698 1HG1 ILE A 498     181.138 155.711 198.947  1.00 51.84           H  
ATOM   1699 2HG1 ILE A 498     182.115 157.164 198.807  1.00 51.84           H  
ATOM   1700 1HG2 ILE A 498     180.080 155.489 196.149  1.00 51.84           H  
ATOM   1701 2HG2 ILE A 498     181.473 154.682 195.393  1.00 51.84           H  
ATOM   1702 3HG2 ILE A 498     180.908 154.162 196.997  1.00 51.84           H  
ATOM   1703 1HD1 ILE A 498     179.766 157.709 199.083  1.00 51.84           H  
ATOM   1704 2HD1 ILE A 498     180.347 158.241 197.487  1.00 51.84           H  
ATOM   1705 3HD1 ILE A 498     179.357 156.769 197.630  1.00 51.84           H  
ATOM   1706  N   MET A 499     183.860 153.406 195.958  1.00 51.84           N  
ATOM   1707  CA  MET A 499     184.323 152.643 194.810  1.00 51.84           C  
ATOM   1708  C   MET A 499     183.167 151.861 194.207  1.00 51.84           C  
ATOM   1709  O   MET A 499     182.333 151.308 194.930  1.00 51.84           O  
ATOM   1710  CB  MET A 499     185.443 151.685 195.201  1.00 51.84           C  
ATOM   1711  CG  MET A 499     185.979 150.855 194.045  1.00 51.84           C  
ATOM   1712  SD  MET A 499     187.158 149.605 194.575  1.00 51.84           S  
ATOM   1713  CE  MET A 499     188.202 150.597 195.628  1.00 51.84           C  
ATOM   1714  H   MET A 499     183.477 152.915 196.753  1.00 51.84           H  
ATOM   1715  HA  MET A 499     184.711 153.338 194.066  1.00 51.84           H  
ATOM   1716 1HB  MET A 499     186.272 152.249 195.625  1.00 51.84           H  
ATOM   1717 2HB  MET A 499     185.084 151.001 195.971  1.00 51.84           H  
ATOM   1718 1HG  MET A 499     185.151 150.356 193.541  1.00 51.84           H  
ATOM   1719 2HG  MET A 499     186.471 151.509 193.325  1.00 51.84           H  
ATOM   1720 1HE  MET A 499     188.994 149.975 196.045  1.00 51.84           H  
ATOM   1721 2HE  MET A 499     188.643 151.406 195.045  1.00 51.84           H  
ATOM   1722 3HE  MET A 499     187.606 151.017 196.439  1.00 51.84           H  
ATOM   1723  N   ILE A 500     183.127 151.820 192.876  1.00 51.84           N  
ATOM   1724  CA  ILE A 500     182.078 151.139 192.130  1.00 51.84           C  
ATOM   1725  C   ILE A 500     182.715 150.457 190.928  1.00 51.84           C  
ATOM   1726  O   ILE A 500     183.745 150.901 190.413  1.00 51.84           O  
ATOM   1727  CB  ILE A 500     180.970 152.114 191.672  1.00 51.84           C  
ATOM   1728  CG1 ILE A 500     180.225 152.692 192.873  1.00 51.84           C  
ATOM   1729  CG2 ILE A 500     179.984 151.419 190.758  1.00 51.84           C  
ATOM   1730  CD1 ILE A 500     179.941 154.151 192.746  1.00 51.84           C  
ATOM   1731  H   ILE A 500     183.865 152.288 192.370  1.00 51.84           H  
ATOM   1732  HA  ILE A 500     181.621 150.393 192.779  1.00 51.84           H  
ATOM   1733  HB  ILE A 500     181.419 152.948 191.133  1.00 51.84           H  
ATOM   1734 1HG1 ILE A 500     179.280 152.165 193.002  1.00 51.84           H  
ATOM   1735 2HG1 ILE A 500     180.813 152.533 193.777  1.00 51.84           H  
ATOM   1736 1HG2 ILE A 500     179.213 152.125 190.449  1.00 51.84           H  
ATOM   1737 2HG2 ILE A 500     180.505 151.044 189.878  1.00 51.84           H  
ATOM   1738 3HG2 ILE A 500     179.521 150.586 191.288  1.00 51.84           H  
ATOM   1739 1HD1 ILE A 500     179.410 154.497 193.633  1.00 51.84           H  
ATOM   1740 2HD1 ILE A 500     180.879 154.697 192.648  1.00 51.84           H  
ATOM   1741 3HD1 ILE A 500     179.325 154.326 191.865  1.00 51.84           H  
ATOM   1742  N   LYS A 501     182.097 149.367 190.484  1.00 51.84           N  
ATOM   1743  CA  LYS A 501     182.510 148.726 189.244  1.00 51.84           C  
ATOM   1744  C   LYS A 501     182.125 149.619 188.073  1.00 51.84           C  
ATOM   1745  O   LYS A 501     180.938 149.876 187.845  1.00 51.84           O  
ATOM   1746  CB  LYS A 501     181.874 147.342 189.100  1.00 51.84           C  
ATOM   1747  CG  LYS A 501     182.331 146.564 187.874  1.00 51.84           C  
ATOM   1748  CD  LYS A 501     181.710 145.176 187.837  1.00 51.84           C  
ATOM   1749  CE  LYS A 501     182.166 144.396 186.612  1.00 51.84           C  
ATOM   1750  NZ  LYS A 501     181.566 143.035 186.563  1.00 51.84           N  
ATOM   1751  H   LYS A 501     181.329 148.973 191.009  1.00 51.84           H  
ATOM   1752  HA  LYS A 501     183.593 148.599 189.264  1.00 51.84           H  
ATOM   1753 1HB  LYS A 501     182.103 146.743 189.982  1.00 51.84           H  
ATOM   1754 2HB  LYS A 501     180.789 147.444 189.047  1.00 51.84           H  
ATOM   1755 1HG  LYS A 501     182.045 147.105 186.971  1.00 51.84           H  
ATOM   1756 2HG  LYS A 501     183.416 146.467 187.889  1.00 51.84           H  
ATOM   1757 1HD  LYS A 501     181.995 144.625 188.735  1.00 51.84           H  
ATOM   1758 2HD  LYS A 501     180.624 145.263 187.816  1.00 51.84           H  
ATOM   1759 1HE  LYS A 501     181.883 144.938 185.711  1.00 51.84           H  
ATOM   1760 2HE  LYS A 501     183.252 144.300 186.626  1.00 51.84           H  
ATOM   1761 1HZ  LYS A 501     181.893 142.552 185.739  1.00 51.84           H  
ATOM   1762 2HZ  LYS A 501     181.838 142.517 187.387  1.00 51.84           H  
ATOM   1763 3HZ  LYS A 501     180.559 143.112 186.531  1.00 51.84           H  
ATOM   1764  N   LYS A 502     183.118 150.090 187.334  1.00 51.84           N  
ATOM   1765  CA  LYS A 502     182.861 151.048 186.271  1.00 51.84           C  
ATOM   1766  C   LYS A 502     182.001 150.401 185.191  1.00 51.84           C  
ATOM   1767  O   LYS A 502     182.429 149.405 184.588  1.00 51.84           O  
ATOM   1768  CB  LYS A 502     184.171 151.565 185.676  1.00 51.84           C  
ATOM   1769  CG  LYS A 502     183.999 152.649 184.620  1.00 51.84           C  
ATOM   1770  CD  LYS A 502     185.344 153.156 184.124  1.00 51.84           C  
ATOM   1771  CE  LYS A 502     185.174 154.244 183.074  1.00 51.84           C  
ATOM   1772  NZ  LYS A 502     186.482 154.751 182.579  1.00 51.84           N  
ATOM   1773  H   LYS A 502     184.066 149.786 187.504  1.00 51.84           H  
ATOM   1774  HA  LYS A 502     182.327 151.900 186.694  1.00 51.84           H  
ATOM   1775 1HB  LYS A 502     184.798 151.969 186.471  1.00 51.84           H  
ATOM   1776 2HB  LYS A 502     184.715 150.737 185.220  1.00 51.84           H  
ATOM   1777 1HG  LYS A 502     183.437 152.248 183.775  1.00 51.84           H  
ATOM   1778 2HG  LYS A 502     183.439 153.482 185.043  1.00 51.84           H  
ATOM   1779 1HD  LYS A 502     185.914 153.558 184.963  1.00 51.84           H  
ATOM   1780 2HD  LYS A 502     185.907 152.330 183.688  1.00 51.84           H  
ATOM   1781 1HE  LYS A 502     184.608 153.851 182.231  1.00 51.84           H  
ATOM   1782 2HE  LYS A 502     184.615 155.077 183.501  1.00 51.84           H  
ATOM   1783 1HZ  LYS A 502     186.326 155.469 181.887  1.00 51.84           H  
ATOM   1784 2HZ  LYS A 502     187.009 155.136 183.351  1.00 51.84           H  
ATOM   1785 3HZ  LYS A 502     187.002 153.991 182.163  1.00 51.84           H  
ATOM   1786  N   PRO A 503     180.804 150.915 184.913  1.00 51.84           N  
ATOM   1787  CA  PRO A 503     180.002 150.338 183.829  1.00 51.84           C  
ATOM   1788  C   PRO A 503     180.722 150.460 182.496  1.00 51.84           C  
ATOM   1789  O   PRO A 503     181.394 151.456 182.219  1.00 51.84           O  
ATOM   1790  CB  PRO A 503     178.708 151.161 183.859  1.00 51.84           C  
ATOM   1791  CG  PRO A 503     179.042 152.398 184.610  1.00 51.84           C  
ATOM   1792  CD  PRO A 503     180.098 152.015 185.590  1.00 51.84           C  
ATOM   1793  HA  PRO A 503     179.795 149.281 184.054  1.00 51.84           H  
ATOM   1794 1HB  PRO A 503     178.374 151.375 182.833  1.00 51.84           H  
ATOM   1795 2HB  PRO A 503     177.906 150.584 184.344  1.00 51.84           H  
ATOM   1796 1HG  PRO A 503     179.390 153.179 183.919  1.00 51.84           H  
ATOM   1797 2HG  PRO A 503     178.145 152.793 185.110  1.00 51.84           H  
ATOM   1798 1HD  PRO A 503     180.762 152.873 185.768  1.00 51.84           H  
ATOM   1799 2HD  PRO A 503     179.626 151.687 186.528  1.00 51.84           H  
ATOM   1800  N   GLN A 504     180.577 149.431 181.667  1.00 51.84           N  
ATOM   1801  CA  GLN A 504     181.233 149.418 180.368  1.00 51.84           C  
ATOM   1802  C   GLN A 504     180.590 150.457 179.459  1.00 51.84           C  
ATOM   1803  O   GLN A 504     179.375 150.430 179.234  1.00 51.84           O  
ATOM   1804  CB  GLN A 504     181.153 148.028 179.730  1.00 51.84           C  
ATOM   1805  CG  GLN A 504     181.810 147.932 178.363  1.00 51.84           C  
ATOM   1806  CD  GLN A 504     183.319 148.068 178.436  1.00 51.84           C  
ATOM   1807  OE1 GLN A 504     183.982 147.374 179.212  1.00 51.84           O  
ATOM   1808  NE2 GLN A 504     183.871 148.964 177.626  1.00 51.84           N  
ATOM   1809  H   GLN A 504     180.004 148.644 181.937  1.00 51.84           H  
ATOM   1810  HA  GLN A 504     182.283 149.672 180.508  1.00 51.84           H  
ATOM   1811 1HB  GLN A 504     181.630 147.299 180.384  1.00 51.84           H  
ATOM   1812 2HB  GLN A 504     180.108 147.737 179.622  1.00 51.84           H  
ATOM   1813 1HG  GLN A 504     181.574 146.962 177.926  1.00 51.84           H  
ATOM   1814 2HG  GLN A 504     181.425 148.732 177.730  1.00 51.84           H  
ATOM   1815 1HE2 GLN A 504     184.863 149.098 177.629  1.00 51.84           H  
ATOM   1816 2HE2 GLN A 504     183.296 149.505 177.012  1.00 51.84           H  
ATOM   1817  N   LYS A 505     181.402 151.368 178.936  1.00 51.84           N  
ATOM   1818  CA  LYS A 505     180.942 152.403 178.020  1.00 51.84           C  
ATOM   1819  C   LYS A 505     181.307 151.984 176.603  1.00 51.84           C  
ATOM   1820  O   LYS A 505     182.481 151.740 176.305  1.00 51.84           O  
ATOM   1821  CB  LYS A 505     181.557 153.761 178.361  1.00 51.84           C  
ATOM   1822  CG  LYS A 505     181.113 154.899 177.452  1.00 51.84           C  
ATOM   1823  CD  LYS A 505     179.664 155.283 177.716  1.00 51.84           C  
ATOM   1824  CE  LYS A 505     179.231 156.448 176.838  1.00 51.84           C  
ATOM   1825  NZ  LYS A 505     179.124 156.057 175.407  1.00 51.84           N  
ATOM   1826  H   LYS A 505     182.380 151.334 179.189  1.00 51.84           H  
ATOM   1827  HA  LYS A 505     179.859 152.490 178.112  1.00 51.84           H  
ATOM   1828 1HB  LYS A 505     181.299 154.030 179.386  1.00 51.84           H  
ATOM   1829 2HB  LYS A 505     182.644 153.693 178.305  1.00 51.84           H  
ATOM   1830 1HG  LYS A 505     181.747 155.770 177.622  1.00 51.84           H  
ATOM   1831 2HG  LYS A 505     181.215 154.595 176.411  1.00 51.84           H  
ATOM   1832 1HD  LYS A 505     179.018 154.427 177.514  1.00 51.84           H  
ATOM   1833 2HD  LYS A 505     179.547 155.566 178.762  1.00 51.84           H  
ATOM   1834 1HE  LYS A 505     178.263 156.817 177.175  1.00 51.84           H  
ATOM   1835 2HE  LYS A 505     179.954 157.259 176.927  1.00 51.84           H  
ATOM   1836 1HZ  LYS A 505     178.835 156.856 174.860  1.00 51.84           H  
ATOM   1837 2HZ  LYS A 505     180.022 155.731 175.078  1.00 51.84           H  
ATOM   1838 3HZ  LYS A 505     178.441 155.319 175.309  1.00 51.84           H  
ATOM   1839  N   SER A 506     180.304 151.904 175.734  1.00 51.84           N  
ATOM   1840  CA  SER A 506     180.511 151.434 174.368  1.00 51.84           C  
ATOM   1841  C   SER A 506     181.298 152.490 173.608  1.00 51.84           C  
ATOM   1842  O   SER A 506     180.738 153.480 173.133  1.00 51.84           O  
ATOM   1843  CB  SER A 506     179.187 151.164 173.681  1.00 51.84           C  
ATOM   1844  OG  SER A 506     178.499 150.117 174.309  1.00 51.84           O  
ATOM   1845  H   SER A 506     179.376 152.175 176.026  1.00 51.84           H  
ATOM   1846  HA  SER A 506     181.088 150.509 174.404  1.00 51.84           H  
ATOM   1847 1HB  SER A 506     178.577 152.067 173.700  1.00 51.84           H  
ATOM   1848 2HB  SER A 506     179.364 150.911 172.636  1.00 51.84           H  
ATOM   1849  HG  SER A 506     177.680 150.008 173.821  1.00 51.84           H  
ATOM   1850  N   LYS A 507     182.602 152.284 173.494  1.00 51.84           N  
ATOM   1851  CA  LYS A 507     183.424 153.207 172.732  1.00 51.84           C  
ATOM   1852  C   LYS A 507     182.935 153.226 171.288  1.00 51.84           C  
ATOM   1853  O   LYS A 507     182.758 152.157 170.687  1.00 51.84           O  
ATOM   1854  CB  LYS A 507     184.901 152.813 172.800  1.00 51.84           C  
ATOM   1855  CG  LYS A 507     185.843 153.779 172.095  1.00 51.84           C  
ATOM   1856  CD  LYS A 507     187.295 153.359 172.265  1.00 51.84           C  
ATOM   1857  CE  LYS A 507     188.237 154.319 171.553  1.00 51.84           C  
ATOM   1858  NZ  LYS A 507     189.662 153.920 171.711  1.00 51.84           N  
ATOM   1859  H   LYS A 507     183.038 151.486 173.934  1.00 51.84           H  
ATOM   1860  HA  LYS A 507     183.324 154.201 173.168  1.00 51.84           H  
ATOM   1861 1HB  LYS A 507     185.211 152.745 173.843  1.00 51.84           H  
ATOM   1862 2HB  LYS A 507     185.036 151.828 172.354  1.00 51.84           H  
ATOM   1863 1HG  LYS A 507     185.604 153.809 171.031  1.00 51.84           H  
ATOM   1864 2HG  LYS A 507     185.712 154.780 172.506  1.00 51.84           H  
ATOM   1865 1HD  LYS A 507     187.546 153.337 173.326  1.00 51.84           H  
ATOM   1866 2HD  LYS A 507     187.435 152.358 171.856  1.00 51.84           H  
ATOM   1867 1HE  LYS A 507     187.996 154.345 170.492  1.00 51.84           H  
ATOM   1868 2HE  LYS A 507     188.108 155.323 171.957  1.00 51.84           H  
ATOM   1869 1HZ  LYS A 507     190.253 154.580 171.226  1.00 51.84           H  
ATOM   1870 2HZ  LYS A 507     189.903 153.910 172.693  1.00 51.84           H  
ATOM   1871 3HZ  LYS A 507     189.799 152.998 171.323  1.00 51.84           H  
ATOM   1872  N   PRO A 508     182.696 154.397 170.701  1.00 51.84           N  
ATOM   1873  CA  PRO A 508     182.176 154.432 169.328  1.00 51.84           C  
ATOM   1874  C   PRO A 508     183.071 153.650 168.383  1.00 51.84           C  
ATOM   1875  O   PRO A 508     184.239 153.987 168.181  1.00 51.84           O  
ATOM   1876  CB  PRO A 508     182.159 155.928 168.993  1.00 51.84           C  
ATOM   1877  CG  PRO A 508     183.072 156.559 169.971  1.00 51.84           C  
ATOM   1878  CD  PRO A 508     182.945 155.751 171.217  1.00 51.84           C  
ATOM   1879  HA  PRO A 508     181.158 154.017 169.316  1.00 51.84           H  
ATOM   1880 1HB  PRO A 508     182.488 156.085 167.955  1.00 51.84           H  
ATOM   1881 2HB  PRO A 508     181.134 156.319 169.068  1.00 51.84           H  
ATOM   1882 1HG  PRO A 508     184.102 156.561 169.583  1.00 51.84           H  
ATOM   1883 2HG  PRO A 508     182.791 157.610 170.130  1.00 51.84           H  
ATOM   1884 1HD  PRO A 508     183.884 155.805 171.787  1.00 51.84           H  
ATOM   1885 2HD  PRO A 508     182.105 156.130 171.816  1.00 51.84           H  
ATOM   1886  N   GLY A 509     182.510 152.596 167.802  1.00 51.84           N  
ATOM   1887  CA  GLY A 509     183.242 151.807 166.837  1.00 51.84           C  
ATOM   1888  C   GLY A 509     183.582 152.623 165.611  1.00 51.84           C  
ATOM   1889  O   GLY A 509     183.343 153.833 165.578  1.00 51.84           O  
ATOM   1890  H   GLY A 509     181.562 152.336 168.032  1.00 51.84           H  
ATOM   1891 1HA  GLY A 509     184.158 151.430 167.294  1.00 51.84           H  
ATOM   1892 2HA  GLY A 509     182.647 150.941 166.549  1.00 51.84           H  
ATOM   1893  N   VAL A 510     184.148 151.979 164.593  1.00 51.84           N  
ATOM   1894  CA  VAL A 510     184.443 152.696 163.359  1.00 51.84           C  
ATOM   1895  C   VAL A 510     183.155 153.200 162.724  1.00 51.84           C  
ATOM   1896  O   VAL A 510     183.084 154.338 162.248  1.00 51.84           O  
ATOM   1897  CB  VAL A 510     185.246 151.803 162.395  1.00 51.84           C  
ATOM   1898  CG1 VAL A 510     186.602 151.519 162.973  1.00 51.84           C  
ATOM   1899  CG2 VAL A 510     184.522 150.507 162.116  1.00 51.84           C  
ATOM   1900  H   VAL A 510     184.379 150.998 164.659  1.00 51.84           H  
ATOM   1901  HA  VAL A 510     185.044 153.573 163.603  1.00 51.84           H  
ATOM   1902  HB  VAL A 510     185.389 152.336 161.454  1.00 51.84           H  
ATOM   1903 1HG1 VAL A 510     187.166 150.887 162.286  1.00 51.84           H  
ATOM   1904 2HG1 VAL A 510     187.137 152.456 163.124  1.00 51.84           H  
ATOM   1905 3HG1 VAL A 510     186.490 151.006 163.928  1.00 51.84           H  
ATOM   1906 1HG2 VAL A 510     185.114 149.899 161.432  1.00 51.84           H  
ATOM   1907 2HG2 VAL A 510     184.375 149.964 163.050  1.00 51.84           H  
ATOM   1908 3HG2 VAL A 510     183.553 150.721 161.664  1.00 51.84           H  
ATOM   1909  N   PHE A 511     182.119 152.368 162.711  1.00 51.84           N  
ATOM   1910  CA  PHE A 511     180.832 152.737 162.130  1.00 51.84           C  
ATOM   1911  C   PHE A 511     179.900 153.327 163.180  1.00 51.84           C  
ATOM   1912  O   PHE A 511     178.771 152.881 163.367  1.00 51.84           O  
ATOM   1913  CB  PHE A 511     180.200 151.527 161.458  1.00 51.84           C  
ATOM   1914  CG  PHE A 511     180.941 151.046 160.242  1.00 51.84           C  
ATOM   1915  CD1 PHE A 511     182.096 151.670 159.819  1.00 51.84           C  
ATOM   1916  CD2 PHE A 511     180.470 149.970 159.516  1.00 51.84           C  
ATOM   1917  CE1 PHE A 511     182.770 151.228 158.708  1.00 51.84           C  
ATOM   1918  CE2 PHE A 511     181.142 149.528 158.402  1.00 51.84           C  
ATOM   1919  CZ  PHE A 511     182.293 150.159 157.998  1.00 51.84           C  
ATOM   1920  H   PHE A 511     182.230 151.450 163.118  1.00 51.84           H  
ATOM   1921  HA  PHE A 511     181.000 153.510 161.379  1.00 51.84           H  
ATOM   1922 1HB  PHE A 511     180.146 150.703 162.168  1.00 51.84           H  
ATOM   1923 2HB  PHE A 511     179.181 151.768 161.159  1.00 51.84           H  
ATOM   1924  HD1 PHE A 511     182.475 152.525 160.379  1.00 51.84           H  
ATOM   1925  HD2 PHE A 511     179.556 149.468 159.836  1.00 51.84           H  
ATOM   1926  HE1 PHE A 511     183.685 151.728 158.391  1.00 51.84           H  
ATOM   1927  HE2 PHE A 511     180.761 148.677 157.838  1.00 51.84           H  
ATOM   1928  HZ  PHE A 511     182.824 149.810 157.113  1.00 51.84           H  
ATOM   1929  N   SER A 512     180.386 154.349 163.880  1.00 51.84           N  
ATOM   1930  CA  SER A 512     179.570 155.046 164.861  1.00 51.84           C  
ATOM   1931  C   SER A 512     178.673 156.095 164.231  1.00 51.84           C  
ATOM   1932  O   SER A 512     177.749 156.580 164.891  1.00 51.84           O  
ATOM   1933  CB  SER A 512     180.459 155.715 165.906  1.00 51.84           C  
ATOM   1934  OG  SER A 512     179.683 156.468 166.818  1.00 51.84           O  
ATOM   1935  H   SER A 512     181.339 154.649 163.730  1.00 51.84           H  
ATOM   1936  HA  SER A 512     178.930 154.317 165.359  1.00 51.84           H  
ATOM   1937 1HB  SER A 512     181.024 154.954 166.444  1.00 51.84           H  
ATOM   1938 2HB  SER A 512     181.178 156.366 165.409  1.00 51.84           H  
ATOM   1939  HG  SER A 512     178.898 155.944 166.993  1.00 51.84           H  
ATOM   1940  N   PHE A 513     178.925 156.460 162.979  1.00 51.84           N  
ATOM   1941  CA  PHE A 513     178.115 157.456 162.301  1.00 51.84           C  
ATOM   1942  C   PHE A 513     176.786 156.901 161.810  1.00 51.84           C  
ATOM   1943  O   PHE A 513     176.020 157.639 161.183  1.00 51.84           O  
ATOM   1944  CB  PHE A 513     178.894 158.055 161.132  1.00 51.84           C  
ATOM   1945  CG  PHE A 513     179.344 157.053 160.116  1.00 51.84           C  
ATOM   1946  CD1 PHE A 513     180.652 156.633 160.086  1.00 51.84           C  
ATOM   1947  CD2 PHE A 513     178.467 156.543 159.184  1.00 51.84           C  
ATOM   1948  CE1 PHE A 513     181.075 155.719 159.155  1.00 51.84           C  
ATOM   1949  CE2 PHE A 513     178.885 155.627 158.249  1.00 51.84           C  
ATOM   1950  CZ  PHE A 513     180.188 155.216 158.234  1.00 51.84           C  
ATOM   1951  H   PHE A 513     179.698 156.036 162.486  1.00 51.84           H  
ATOM   1952  HA  PHE A 513     177.877 158.250 163.010  1.00 51.84           H  
ATOM   1953 1HB  PHE A 513     178.276 158.794 160.624  1.00 51.84           H  
ATOM   1954 2HB  PHE A 513     179.777 158.570 161.509  1.00 51.84           H  
ATOM   1955  HD1 PHE A 513     181.357 157.034 160.814  1.00 51.84           H  
ATOM   1956  HD2 PHE A 513     177.428 156.872 159.197  1.00 51.84           H  
ATOM   1957  HE1 PHE A 513     182.115 155.392 159.146  1.00 51.84           H  
ATOM   1958  HE2 PHE A 513     178.180 155.229 157.519  1.00 51.84           H  
ATOM   1959  HZ  PHE A 513     180.523 154.492 157.492  1.00 51.84           H  
ATOM   1960  N   LEU A 514     176.502 155.629 162.066  1.00 51.84           N  
ATOM   1961  CA  LEU A 514     175.224 155.025 161.730  1.00 51.84           C  
ATOM   1962  C   LEU A 514     174.342 154.817 162.949  1.00 51.84           C  
ATOM   1963  O   LEU A 514     173.191 154.401 162.802  1.00 51.84           O  
ATOM   1964  CB  LEU A 514     175.445 153.688 161.029  1.00 51.84           C  
ATOM   1965  CG  LEU A 514     176.327 153.734 159.789  1.00 51.84           C  
ATOM   1966  CD1 LEU A 514     176.451 152.370 159.171  1.00 51.84           C  
ATOM   1967  CD2 LEU A 514     175.780 154.702 158.794  1.00 51.84           C  
ATOM   1968  H   LEU A 514     177.211 155.065 162.513  1.00 51.84           H  
ATOM   1969  HA  LEU A 514     174.693 155.693 161.053  1.00 51.84           H  
ATOM   1970 1HB  LEU A 514     175.901 152.996 161.736  1.00 51.84           H  
ATOM   1971 2HB  LEU A 514     174.476 153.286 160.733  1.00 51.84           H  
ATOM   1972  HG  LEU A 514     177.334 154.046 160.070  1.00 51.84           H  
ATOM   1973 1HD1 LEU A 514     177.086 152.427 158.287  1.00 51.84           H  
ATOM   1974 2HD1 LEU A 514     176.895 151.683 159.891  1.00 51.84           H  
ATOM   1975 3HD1 LEU A 514     175.464 152.009 158.885  1.00 51.84           H  
ATOM   1976 1HD2 LEU A 514     176.424 154.722 157.914  1.00 51.84           H  
ATOM   1977 2HD2 LEU A 514     174.776 154.395 158.502  1.00 51.84           H  
ATOM   1978 3HD2 LEU A 514     175.741 155.697 159.238  1.00 51.84           H  
ATOM   1979  N   ASP A 515     174.856 155.091 164.143  1.00 51.84           N  
ATOM   1980  CA  ASP A 515     174.047 154.953 165.347  1.00 51.84           C  
ATOM   1981  C   ASP A 515     172.780 155.795 165.317  1.00 51.84           C  
ATOM   1982  O   ASP A 515     171.743 155.312 165.801  1.00 51.84           O  
ATOM   1983  CB  ASP A 515     174.896 155.308 166.568  1.00 51.84           C  
ATOM   1984  CG  ASP A 515     176.066 154.369 166.751  1.00 51.84           C  
ATOM   1985  OD1 ASP A 515     175.864 153.143 166.634  1.00 51.84           O  
ATOM   1986  OD2 ASP A 515     177.188 154.857 167.002  1.00 51.84           O  
ATOM   1987  H   ASP A 515     175.815 155.398 164.227  1.00 51.84           H  
ATOM   1988  HA  ASP A 515     173.719 153.916 165.427  1.00 51.84           H  
ATOM   1989 1HB  ASP A 515     175.273 156.326 166.466  1.00 51.84           H  
ATOM   1990 2HB  ASP A 515     174.276 155.277 167.464  1.00 51.84           H  
ATOM   1991  N   PRO A 516     172.782 157.023 164.800  1.00 51.84           N  
ATOM   1992  CA  PRO A 516     171.570 157.847 164.882  1.00 51.84           C  
ATOM   1993  C   PRO A 516     170.355 157.192 164.270  1.00 51.84           C  
ATOM   1994  O   PRO A 516     169.227 157.492 164.676  1.00 51.84           O  
ATOM   1995  CB  PRO A 516     171.966 159.116 164.122  1.00 51.84           C  
ATOM   1996  CG  PRO A 516     173.416 159.147 164.165  1.00 51.84           C  
ATOM   1997  CD  PRO A 516     173.876 157.742 164.140  1.00 51.84           C  
ATOM   1998  HA  PRO A 516     171.355 158.070 165.937  1.00 51.84           H  
ATOM   1999 1HB  PRO A 516     171.579 159.075 163.093  1.00 51.84           H  
ATOM   2000 2HB  PRO A 516     171.514 159.997 164.600  1.00 51.84           H  
ATOM   2001 1HG  PRO A 516     173.810 159.714 163.308  1.00 51.84           H  
ATOM   2002 2HG  PRO A 516     173.758 159.665 165.073  1.00 51.84           H  
ATOM   2003 1HD  PRO A 516     174.006 157.416 163.097  1.00 51.84           H  
ATOM   2004 2HD  PRO A 516     174.823 157.655 164.694  1.00 51.84           H  
ATOM   2005  N   LEU A 517     170.549 156.312 163.297  1.00 51.84           N  
ATOM   2006  CA  LEU A 517     169.470 155.580 162.655  1.00 51.84           C  
ATOM   2007  C   LEU A 517     169.706 154.093 162.857  1.00 51.84           C  
ATOM   2008  O   LEU A 517     170.765 153.575 162.490  1.00 51.84           O  
ATOM   2009  CB  LEU A 517     169.394 155.910 161.170  1.00 51.84           C  
ATOM   2010  CG  LEU A 517     168.991 157.329 160.807  1.00 51.84           C  
ATOM   2011  CD1 LEU A 517     169.023 157.510 159.326  1.00 51.84           C  
ATOM   2012  CD2 LEU A 517     167.626 157.605 161.300  1.00 51.84           C  
ATOM   2013  H   LEU A 517     171.500 156.151 162.996  1.00 51.84           H  
ATOM   2014  HA  LEU A 517     168.530 155.872 163.121  1.00 51.84           H  
ATOM   2015 1HB  LEU A 517     170.370 155.728 160.723  1.00 51.84           H  
ATOM   2016 2HB  LEU A 517     168.673 155.240 160.702  1.00 51.84           H  
ATOM   2017  HG  LEU A 517     169.688 158.033 161.263  1.00 51.84           H  
ATOM   2018 1HD1 LEU A 517     168.733 158.531 159.078  1.00 51.84           H  
ATOM   2019 2HD1 LEU A 517     170.032 157.321 158.958  1.00 51.84           H  
ATOM   2020 3HD1 LEU A 517     168.329 156.812 158.859  1.00 51.84           H  
ATOM   2021 1HD2 LEU A 517     167.343 158.625 161.037  1.00 51.84           H  
ATOM   2022 2HD2 LEU A 517     166.926 156.905 160.844  1.00 51.84           H  
ATOM   2023 3HD2 LEU A 517     167.600 157.489 162.384  1.00 51.84           H  
ATOM   2024  N   ALA A 518     168.721 153.411 163.422  1.00 51.84           N  
ATOM   2025  CA  ALA A 518     168.877 152.006 163.734  1.00 51.84           C  
ATOM   2026  C   ALA A 518     168.954 151.168 162.463  1.00 51.84           C  
ATOM   2027  O   ALA A 518     168.502 151.565 161.389  1.00 51.84           O  
ATOM   2028  CB  ALA A 518     167.727 151.528 164.606  1.00 51.84           C  
ATOM   2029  H   ALA A 518     167.848 153.869 163.641  1.00 51.84           H  
ATOM   2030  HA  ALA A 518     169.811 151.882 164.282  1.00 51.84           H  
ATOM   2031 1HB  ALA A 518     167.858 150.470 164.833  1.00 51.84           H  
ATOM   2032 2HB  ALA A 518     167.713 152.099 165.535  1.00 51.84           H  
ATOM   2033 3HB  ALA A 518     166.786 151.672 164.078  1.00 51.84           H  
ATOM   2034  N   TYR A 519     169.526 149.975 162.616  1.00 51.84           N  
ATOM   2035  CA  TYR A 519     169.801 149.104 161.480  1.00 51.84           C  
ATOM   2036  C   TYR A 519     168.563 148.886 160.620  1.00 51.84           C  
ATOM   2037  O   TYR A 519     168.640 148.887 159.382  1.00 51.84           O  
ATOM   2038  CB  TYR A 519     170.348 147.779 162.005  1.00 51.84           C  
ATOM   2039  CG  TYR A 519     170.411 146.659 161.003  1.00 51.84           C  
ATOM   2040  CD1 TYR A 519     171.382 146.637 160.025  1.00 51.84           C  
ATOM   2041  CD2 TYR A 519     169.520 145.605 161.059  1.00 51.84           C  
ATOM   2042  CE1 TYR A 519     171.451 145.609 159.114  1.00 51.84           C  
ATOM   2043  CE2 TYR A 519     169.580 144.574 160.156  1.00 51.84           C  
ATOM   2044  CZ  TYR A 519     170.549 144.579 159.185  1.00 51.84           C  
ATOM   2045  OH  TYR A 519     170.618 143.550 158.276  1.00 51.84           O  
ATOM   2046  H   TYR A 519     169.776 149.666 163.545  1.00 51.84           H  
ATOM   2047  HA  TYR A 519     170.550 149.584 160.849  1.00 51.84           H  
ATOM   2048 1HB  TYR A 519     171.359 147.928 162.387  1.00 51.84           H  
ATOM   2049 2HB  TYR A 519     169.732 147.435 162.835  1.00 51.84           H  
ATOM   2050  HD1 TYR A 519     172.113 147.444 159.964  1.00 51.84           H  
ATOM   2051  HD2 TYR A 519     168.750 145.582 161.830  1.00 51.84           H  
ATOM   2052  HE1 TYR A 519     172.227 145.610 158.349  1.00 51.84           H  
ATOM   2053  HE2 TYR A 519     168.860 143.757 160.212  1.00 51.84           H  
ATOM   2054  HH  TYR A 519     171.347 143.707 157.671  1.00 51.84           H  
ATOM   2055  N   GLU A 520     167.408 148.710 161.258  1.00 51.84           N  
ATOM   2056  CA  GLU A 520     166.191 148.440 160.509  1.00 51.84           C  
ATOM   2057  C   GLU A 520     165.892 149.566 159.533  1.00 51.84           C  
ATOM   2058  O   GLU A 520     165.438 149.325 158.407  1.00 51.84           O  
ATOM   2059  CB  GLU A 520     165.023 148.246 161.467  1.00 51.84           C  
ATOM   2060  CG  GLU A 520     165.132 147.042 162.371  1.00 51.84           C  
ATOM   2061  CD  GLU A 520     165.898 147.323 163.642  1.00 51.84           C  
ATOM   2062  OE1 GLU A 520     166.399 148.455 163.796  1.00 51.84           O  
ATOM   2063  OE2 GLU A 520     165.997 146.413 164.492  1.00 51.84           O  
ATOM   2064  H   GLU A 520     167.364 148.762 162.266  1.00 51.84           H  
ATOM   2065  HA  GLU A 520     166.334 147.523 159.936  1.00 51.84           H  
ATOM   2066 1HB  GLU A 520     164.924 149.126 162.103  1.00 51.84           H  
ATOM   2067 2HB  GLU A 520     164.099 148.147 160.898  1.00 51.84           H  
ATOM   2068 1HG  GLU A 520     164.130 146.706 162.634  1.00 51.84           H  
ATOM   2069 2HG  GLU A 520     165.625 146.236 161.828  1.00 51.84           H  
ATOM   2070  N   ILE A 521     166.146 150.806 159.944  1.00 51.84           N  
ATOM   2071  CA  ILE A 521     165.835 151.939 159.087  1.00 51.84           C  
ATOM   2072  C   ILE A 521     166.748 151.959 157.875  1.00 51.84           C  
ATOM   2073  O   ILE A 521     166.317 152.298 156.773  1.00 51.84           O  
ATOM   2074  CB  ILE A 521     165.917 153.248 159.878  1.00 51.84           C  
ATOM   2075  CG1 ILE A 521     164.795 153.297 160.892  1.00 51.84           C  
ATOM   2076  CG2 ILE A 521     165.774 154.394 158.960  1.00 51.84           C  
ATOM   2077  CD1 ILE A 521     164.945 154.359 161.921  1.00 51.84           C  
ATOM   2078  H   ILE A 521     166.556 150.974 160.852  1.00 51.84           H  
ATOM   2079  HA  ILE A 521     164.819 151.821 158.714  1.00 51.84           H  
ATOM   2080  HB  ILE A 521     166.881 153.308 160.383  1.00 51.84           H  
ATOM   2081 1HG1 ILE A 521     163.848 153.457 160.379  1.00 51.84           H  
ATOM   2082 2HG1 ILE A 521     164.728 152.338 161.407  1.00 51.84           H  
ATOM   2083 1HG2 ILE A 521     165.832 155.323 159.526  1.00 51.84           H  
ATOM   2084 2HG2 ILE A 521     166.573 154.369 158.221  1.00 51.84           H  
ATOM   2085 3HG2 ILE A 521     164.810 154.337 158.454  1.00 51.84           H  
ATOM   2086 1HD1 ILE A 521     164.099 154.323 162.607  1.00 51.84           H  
ATOM   2087 2HD1 ILE A 521     165.870 154.199 162.477  1.00 51.84           H  
ATOM   2088 3HD1 ILE A 521     164.977 155.333 161.436  1.00 51.84           H  
ATOM   2089  N   TRP A 522     168.018 151.604 158.050  1.00 51.84           N  
ATOM   2090  CA  TRP A 522     168.912 151.544 156.902  1.00 51.84           C  
ATOM   2091  C   TRP A 522     168.480 150.451 155.933  1.00 51.84           C  
ATOM   2092  O   TRP A 522     168.481 150.652 154.709  1.00 51.84           O  
ATOM   2093  CB  TRP A 522     170.341 151.316 157.369  1.00 51.84           C  
ATOM   2094  CG  TRP A 522     170.911 152.438 158.157  1.00 51.84           C  
ATOM   2095  CD1 TRP A 522     171.165 152.452 159.489  1.00 51.84           C  
ATOM   2096  CD2 TRP A 522     171.309 153.715 157.661  1.00 51.84           C  
ATOM   2097  NE1 TRP A 522     171.696 153.658 159.858  1.00 51.84           N  
ATOM   2098  CE2 TRP A 522     171.794 154.452 158.750  1.00 51.84           C  
ATOM   2099  CE3 TRP A 522     171.302 154.306 156.401  1.00 51.84           C  
ATOM   2100  CZ2 TRP A 522     172.263 155.746 158.616  1.00 51.84           C  
ATOM   2101  CZ3 TRP A 522     171.768 155.590 156.273  1.00 51.84           C  
ATOM   2102  CH2 TRP A 522     172.242 156.296 157.371  1.00 51.84           C  
ATOM   2103  H   TRP A 522     168.377 151.374 158.966  1.00 51.84           H  
ATOM   2104  HA  TRP A 522     168.861 152.496 156.374  1.00 51.84           H  
ATOM   2105 1HB  TRP A 522     170.384 150.417 157.985  1.00 51.84           H  
ATOM   2106 2HB  TRP A 522     170.984 151.151 156.505  1.00 51.84           H  
ATOM   2107  HD1 TRP A 522     170.974 151.623 160.168  1.00 51.84           H  
ATOM   2108  HE1 TRP A 522     171.970 153.918 160.795  1.00 51.84           H  
ATOM   2109  HE3 TRP A 522     170.936 153.758 155.533  1.00 51.84           H  
ATOM   2110  HZ2 TRP A 522     172.640 156.316 159.465  1.00 51.84           H  
ATOM   2111  HZ3 TRP A 522     171.756 156.044 155.282  1.00 51.84           H  
ATOM   2112  HH2 TRP A 522     172.605 157.314 157.229  1.00 51.84           H  
ATOM   2113  N   MET A 523     168.093 149.292 156.461  1.00 51.84           N  
ATOM   2114  CA  MET A 523     167.615 148.225 155.591  1.00 51.84           C  
ATOM   2115  C   MET A 523     166.405 148.683 154.788  1.00 51.84           C  
ATOM   2116  O   MET A 523     166.353 148.517 153.561  1.00 51.84           O  
ATOM   2117  CB  MET A 523     167.271 146.994 156.423  1.00 51.84           C  
ATOM   2118  CG  MET A 523     166.852 145.784 155.620  1.00 51.84           C  
ATOM   2119  SD  MET A 523     165.828 144.663 156.579  1.00 51.84           S  
ATOM   2120  CE  MET A 523     166.753 144.636 158.102  1.00 51.84           C  
ATOM   2121  H   MET A 523     168.124 149.136 157.459  1.00 51.84           H  
ATOM   2122  HA  MET A 523     168.409 147.968 154.890  1.00 51.84           H  
ATOM   2123 1HB  MET A 523     168.133 146.709 157.025  1.00 51.84           H  
ATOM   2124 2HB  MET A 523     166.458 147.234 157.109  1.00 51.84           H  
ATOM   2125 1HG  MET A 523     166.293 146.106 154.742  1.00 51.84           H  
ATOM   2126 2HG  MET A 523     167.738 145.247 155.282  1.00 51.84           H  
ATOM   2127 1HE  MET A 523     166.255 143.982 158.819  1.00 51.84           H  
ATOM   2128 2HE  MET A 523     167.761 144.265 157.910  1.00 51.84           H  
ATOM   2129 3HE  MET A 523     166.811 145.645 158.511  1.00 51.84           H  
ATOM   2130  N   CYS A 524     165.418 149.265 155.465  1.00 51.84           N  
ATOM   2131  CA  CYS A 524     164.211 149.686 154.768  1.00 51.84           C  
ATOM   2132  C   CYS A 524     164.480 150.855 153.836  1.00 51.84           C  
ATOM   2133  O   CYS A 524     163.787 151.012 152.828  1.00 51.84           O  
ATOM   2134  CB  CYS A 524     163.130 150.033 155.774  1.00 51.84           C  
ATOM   2135  SG  CYS A 524     162.302 148.593 156.451  1.00 51.84           S  
ATOM   2136  H   CYS A 524     165.491 149.421 156.460  1.00 51.84           H  
ATOM   2137  HA  CYS A 524     163.865 148.860 154.147  1.00 51.84           H  
ATOM   2138 1HB  CYS A 524     163.567 150.598 156.597  1.00 51.84           H  
ATOM   2139 2HB  CYS A 524     162.383 150.669 155.300  1.00 51.84           H  
ATOM   2140  HG  CYS A 524     163.391 148.042 156.978  1.00 51.84           H  
ATOM   2141  N   ILE A 525     165.486 151.672 154.139  1.00 51.84           N  
ATOM   2142  CA  ILE A 525     165.899 152.721 153.218  1.00 51.84           C  
ATOM   2143  C   ILE A 525     166.399 152.112 151.922  1.00 51.84           C  
ATOM   2144  O   ILE A 525     166.072 152.581 150.829  1.00 51.84           O  
ATOM   2145  CB  ILE A 525     166.976 153.603 153.861  1.00 51.84           C  
ATOM   2146  CG1 ILE A 525     166.340 154.625 154.777  1.00 51.84           C  
ATOM   2147  CG2 ILE A 525     167.756 154.293 152.808  1.00 51.84           C  
ATOM   2148  CD1 ILE A 525     167.313 155.304 155.668  1.00 51.84           C  
ATOM   2149  H   ILE A 525     165.974 151.568 155.018  1.00 51.84           H  
ATOM   2150  HA  ILE A 525     165.033 153.340 152.988  1.00 51.84           H  
ATOM   2151  HB  ILE A 525     167.646 152.983 154.457  1.00 51.84           H  
ATOM   2152 1HG1 ILE A 525     165.832 155.381 154.180  1.00 51.84           H  
ATOM   2153 2HG1 ILE A 525     165.587 154.139 155.398  1.00 51.84           H  
ATOM   2154 1HG2 ILE A 525     168.519 154.918 153.271  1.00 51.84           H  
ATOM   2155 2HG2 ILE A 525     168.234 153.554 152.166  1.00 51.84           H  
ATOM   2156 3HG2 ILE A 525     167.090 154.916 152.211  1.00 51.84           H  
ATOM   2157 1HD1 ILE A 525     166.789 156.023 156.298  1.00 51.84           H  
ATOM   2158 2HD1 ILE A 525     167.809 154.564 156.297  1.00 51.84           H  
ATOM   2159 3HD1 ILE A 525     168.056 155.824 155.065  1.00 51.84           H  
ATOM   2160  N   VAL A 526     167.233 151.081 152.024  1.00 51.84           N  
ATOM   2161  CA  VAL A 526     167.714 150.413 150.819  1.00 51.84           C  
ATOM   2162  C   VAL A 526     166.545 149.818 150.044  1.00 51.84           C  
ATOM   2163  O   VAL A 526     166.447 149.952 148.815  1.00 51.84           O  
ATOM   2164  CB  VAL A 526     168.751 149.343 151.183  1.00 51.84           C  
ATOM   2165  CG1 VAL A 526     168.983 148.441 150.020  1.00 51.84           C  
ATOM   2166  CG2 VAL A 526     170.031 149.997 151.584  1.00 51.84           C  
ATOM   2167  H   VAL A 526     167.542 150.749 152.927  1.00 51.84           H  
ATOM   2168  HA  VAL A 526     168.188 151.156 150.177  1.00 51.84           H  
ATOM   2169  HB  VAL A 526     168.369 148.747 152.013  1.00 51.84           H  
ATOM   2170 1HG1 VAL A 526     169.721 147.684 150.288  1.00 51.84           H  
ATOM   2171 2HG1 VAL A 526     168.048 147.954 149.745  1.00 51.84           H  
ATOM   2172 3HG1 VAL A 526     169.352 149.023 149.176  1.00 51.84           H  
ATOM   2173 1HG2 VAL A 526     170.764 149.233 151.842  1.00 51.84           H  
ATOM   2174 2HG2 VAL A 526     170.408 150.597 150.756  1.00 51.84           H  
ATOM   2175 3HG2 VAL A 526     169.857 150.639 152.448  1.00 51.84           H  
ATOM   2176  N   PHE A 527     165.639 149.153 150.757  1.00 51.84           N  
ATOM   2177  CA  PHE A 527     164.483 148.561 150.097  1.00 51.84           C  
ATOM   2178  C   PHE A 527     163.678 149.615 149.353  1.00 51.84           C  
ATOM   2179  O   PHE A 527     163.282 149.409 148.200  1.00 51.84           O  
ATOM   2180  CB  PHE A 527     163.599 147.851 151.117  1.00 51.84           C  
ATOM   2181  CG  PHE A 527     164.162 146.559 151.633  1.00 51.84           C  
ATOM   2182  CD1 PHE A 527     163.422 145.778 152.493  1.00 51.84           C  
ATOM   2183  CD2 PHE A 527     165.421 146.128 151.269  1.00 51.84           C  
ATOM   2184  CE1 PHE A 527     163.915 144.600 152.974  1.00 51.84           C  
ATOM   2185  CE2 PHE A 527     165.921 144.945 151.751  1.00 51.84           C  
ATOM   2186  CZ  PHE A 527     165.167 144.181 152.606  1.00 51.84           C  
ATOM   2187  H   PHE A 527     165.741 149.051 151.757  1.00 51.84           H  
ATOM   2188  HA  PHE A 527     164.837 147.829 149.370  1.00 51.84           H  
ATOM   2189 1HB  PHE A 527     163.430 148.506 151.971  1.00 51.84           H  
ATOM   2190 2HB  PHE A 527     162.628 147.638 150.671  1.00 51.84           H  
ATOM   2191  HD1 PHE A 527     162.427 146.110 152.791  1.00 51.84           H  
ATOM   2192  HD2 PHE A 527     166.020 146.736 150.590  1.00 51.84           H  
ATOM   2193  HE1 PHE A 527     163.313 143.993 153.650  1.00 51.84           H  
ATOM   2194  HE2 PHE A 527     166.916 144.611 151.457  1.00 51.84           H  
ATOM   2195  HZ  PHE A 527     165.565 143.243 152.992  1.00 51.84           H  
ATOM   2196  N   ALA A 528     163.432 150.756 149.990  1.00 51.84           N  
ATOM   2197  CA  ALA A 528     162.627 151.793 149.369  1.00 51.84           C  
ATOM   2198  C   ALA A 528     163.363 152.493 148.240  1.00 51.84           C  
ATOM   2199  O   ALA A 528     162.733 152.908 147.268  1.00 51.84           O  
ATOM   2200  CB  ALA A 528     162.195 152.813 150.410  1.00 51.84           C  
ATOM   2201  H   ALA A 528     163.805 150.911 150.916  1.00 51.84           H  
ATOM   2202  HA  ALA A 528     161.741 151.323 148.942  1.00 51.84           H  
ATOM   2203 1HB  ALA A 528     161.592 153.586 149.934  1.00 51.84           H  
ATOM   2204 2HB  ALA A 528     161.606 152.318 151.182  1.00 51.84           H  
ATOM   2205 3HB  ALA A 528     163.076 153.267 150.861  1.00 51.84           H  
ATOM   2206  N   TYR A 529     164.680 152.643 148.345  1.00 51.84           N  
ATOM   2207  CA  TYR A 529     165.453 153.190 147.239  1.00 51.84           C  
ATOM   2208  C   TYR A 529     165.304 152.319 146.006  1.00 51.84           C  
ATOM   2209  O   TYR A 529     165.049 152.813 144.901  1.00 51.84           O  
ATOM   2210  CB  TYR A 529     166.916 153.313 147.654  1.00 51.84           C  
ATOM   2211  CG  TYR A 529     167.907 153.432 146.529  1.00 51.84           C  
ATOM   2212  CD1 TYR A 529     167.857 154.483 145.645  1.00 51.84           C  
ATOM   2213  CD2 TYR A 529     168.919 152.509 146.378  1.00 51.84           C  
ATOM   2214  CE1 TYR A 529     168.767 154.598 144.631  1.00 51.84           C  
ATOM   2215  CE2 TYR A 529     169.833 152.617 145.368  1.00 51.84           C  
ATOM   2216  CZ  TYR A 529     169.753 153.665 144.498  1.00 51.84           C  
ATOM   2217  OH  TYR A 529     170.662 153.785 143.481  1.00 51.84           O  
ATOM   2218  H   TYR A 529     165.157 152.378 149.195  1.00 51.84           H  
ATOM   2219  HA  TYR A 529     165.064 154.180 147.002  1.00 51.84           H  
ATOM   2220 1HB  TYR A 529     167.042 154.192 148.288  1.00 51.84           H  
ATOM   2221 2HB  TYR A 529     167.202 152.442 148.243  1.00 51.84           H  
ATOM   2222  HD1 TYR A 529     167.082 155.243 145.746  1.00 51.84           H  
ATOM   2223  HD2 TYR A 529     169.001 151.672 147.071  1.00 51.84           H  
ATOM   2224  HE1 TYR A 529     168.710 155.439 143.941  1.00 51.84           H  
ATOM   2225  HE2 TYR A 529     170.618 151.868 145.261  1.00 51.84           H  
ATOM   2226  HH  TYR A 529     170.463 154.571 142.967  1.00 51.84           H  
ATOM   2227  N   ILE A 530     165.415 151.007 146.188  1.00 51.84           N  
ATOM   2228  CA  ILE A 530     165.259 150.101 145.060  1.00 51.84           C  
ATOM   2229  C   ILE A 530     163.837 150.154 144.522  1.00 51.84           C  
ATOM   2230  O   ILE A 530     163.619 150.202 143.304  1.00 51.84           O  
ATOM   2231  CB  ILE A 530     165.663 148.682 145.475  1.00 51.84           C  
ATOM   2232  CG1 ILE A 530     167.164 148.636 145.714  1.00 51.84           C  
ATOM   2233  CG2 ILE A 530     165.288 147.716 144.415  1.00 51.84           C  
ATOM   2234  CD1 ILE A 530     167.611 147.481 146.535  1.00 51.84           C  
ATOM   2235  H   ILE A 530     165.607 150.625 147.103  1.00 51.84           H  
ATOM   2236  HA  ILE A 530     165.913 150.435 144.256  1.00 51.84           H  
ATOM   2237  HB  ILE A 530     165.153 148.414 146.400  1.00 51.84           H  
ATOM   2238 1HG1 ILE A 530     167.683 148.593 144.757  1.00 51.84           H  
ATOM   2239 2HG1 ILE A 530     167.481 149.550 146.217  1.00 51.84           H  
ATOM   2240 1HG2 ILE A 530     165.580 146.711 144.719  1.00 51.84           H  
ATOM   2241 2HG2 ILE A 530     164.211 147.749 144.258  1.00 51.84           H  
ATOM   2242 3HG2 ILE A 530     165.798 147.977 143.488  1.00 51.84           H  
ATOM   2243 1HD1 ILE A 530     168.693 147.521 146.660  1.00 51.84           H  
ATOM   2244 2HD1 ILE A 530     167.131 147.522 147.513  1.00 51.84           H  
ATOM   2245 3HD1 ILE A 530     167.338 146.552 146.035  1.00 51.84           H  
ATOM   2246  N   GLY A 531     162.848 150.145 145.413  1.00 51.84           N  
ATOM   2247  CA  GLY A 531     161.468 150.206 144.968  1.00 51.84           C  
ATOM   2248  C   GLY A 531     161.171 151.458 144.171  1.00 51.84           C  
ATOM   2249  O   GLY A 531     160.536 151.405 143.118  1.00 51.84           O  
ATOM   2250  H   GLY A 531     163.044 150.096 146.403  1.00 51.84           H  
ATOM   2251 1HA  GLY A 531     161.245 149.333 144.355  1.00 51.84           H  
ATOM   2252 2HA  GLY A 531     160.805 150.169 145.832  1.00 51.84           H  
ATOM   2253  N   VAL A 532     161.630 152.603 144.665  1.00 51.84           N  
ATOM   2254  CA  VAL A 532     161.376 153.864 143.990  1.00 51.84           C  
ATOM   2255  C   VAL A 532     162.074 153.901 142.642  1.00 51.84           C  
ATOM   2256  O   VAL A 532     161.502 154.356 141.648  1.00 51.84           O  
ATOM   2257  CB  VAL A 532     161.814 155.036 144.872  1.00 51.84           C  
ATOM   2258  CG1 VAL A 532     161.923 156.259 144.048  1.00 51.84           C  
ATOM   2259  CG2 VAL A 532     160.822 155.241 145.958  1.00 51.84           C  
ATOM   2260  H   VAL A 532     162.164 152.603 145.522  1.00 51.84           H  
ATOM   2261  HA  VAL A 532     160.305 153.947 143.804  1.00 51.84           H  
ATOM   2262  HB  VAL A 532     162.789 154.809 145.304  1.00 51.84           H  
ATOM   2263 1HG1 VAL A 532     162.235 157.094 144.676  1.00 51.84           H  
ATOM   2264 2HG1 VAL A 532     162.660 156.102 143.260  1.00 51.84           H  
ATOM   2265 3HG1 VAL A 532     160.955 156.484 143.601  1.00 51.84           H  
ATOM   2266 1HG2 VAL A 532     161.136 156.075 146.585  1.00 51.84           H  
ATOM   2267 2HG2 VAL A 532     159.847 155.460 145.523  1.00 51.84           H  
ATOM   2268 3HG2 VAL A 532     160.754 154.337 146.564  1.00 51.84           H  
ATOM   2269  N   SER A 533     163.328 153.460 142.589  1.00 51.84           N  
ATOM   2270  CA  SER A 533     164.037 153.476 141.320  1.00 51.84           C  
ATOM   2271  C   SER A 533     163.335 152.604 140.294  1.00 51.84           C  
ATOM   2272  O   SER A 533     163.144 153.011 139.142  1.00 51.84           O  
ATOM   2273  CB  SER A 533     165.469 153.021 141.532  1.00 51.84           C  
ATOM   2274  OG  SER A 533     166.055 153.730 142.600  1.00 51.84           O  
ATOM   2275  H   SER A 533     163.800 153.113 143.412  1.00 51.84           H  
ATOM   2276  HA  SER A 533     164.040 154.498 140.938  1.00 51.84           H  
ATOM   2277 1HB  SER A 533     165.484 151.952 141.742  1.00 51.84           H  
ATOM   2278 2HB  SER A 533     166.041 153.183 140.619  1.00 51.84           H  
ATOM   2279  HG  SER A 533     165.740 153.307 143.403  1.00 51.84           H  
ATOM   2280  N   VAL A 534     162.920 151.407 140.699  1.00 51.84           N  
ATOM   2281  CA  VAL A 534     162.239 150.514 139.773  1.00 51.84           C  
ATOM   2282  C   VAL A 534     160.919 151.116 139.320  1.00 51.84           C  
ATOM   2283  O   VAL A 534     160.567 151.064 138.136  1.00 51.84           O  
ATOM   2284  CB  VAL A 534     162.035 149.140 140.419  1.00 51.84           C  
ATOM   2285  CG1 VAL A 534     161.035 148.375 139.655  1.00 51.84           C  
ATOM   2286  CG2 VAL A 534     163.324 148.407 140.440  1.00 51.84           C  
ATOM   2287  H   VAL A 534     163.072 151.105 141.651  1.00 51.84           H  
ATOM   2288  HA  VAL A 534     162.861 150.396 138.885  1.00 51.84           H  
ATOM   2289  HB  VAL A 534     161.674 149.278 141.438  1.00 51.84           H  
ATOM   2290 1HG1 VAL A 534     160.892 147.398 140.118  1.00 51.84           H  
ATOM   2291 2HG1 VAL A 534     160.089 148.915 139.651  1.00 51.84           H  
ATOM   2292 3HG1 VAL A 534     161.383 148.243 138.631  1.00 51.84           H  
ATOM   2293 1HG2 VAL A 534     163.179 147.430 140.900  1.00 51.84           H  
ATOM   2294 2HG2 VAL A 534     163.686 148.278 139.420  1.00 51.84           H  
ATOM   2295 3HG2 VAL A 534     164.056 148.974 141.016  1.00 51.84           H  
ATOM   2296  N   VAL A 535     160.152 151.670 140.256  1.00 51.84           N  
ATOM   2297  CA  VAL A 535     158.856 152.237 139.912  1.00 51.84           C  
ATOM   2298  C   VAL A 535     159.017 153.402 138.954  1.00 51.84           C  
ATOM   2299  O   VAL A 535     158.238 153.559 138.011  1.00 51.84           O  
ATOM   2300  CB  VAL A 535     158.110 152.661 141.179  1.00 51.84           C  
ATOM   2301  CG1 VAL A 535     156.991 153.548 140.822  1.00 51.84           C  
ATOM   2302  CG2 VAL A 535     157.592 151.470 141.881  1.00 51.84           C  
ATOM   2303  H   VAL A 535     160.464 151.702 141.216  1.00 51.84           H  
ATOM   2304  HA  VAL A 535     158.270 151.474 139.399  1.00 51.84           H  
ATOM   2305  HB  VAL A 535     158.798 153.198 141.832  1.00 51.84           H  
ATOM   2306 1HG1 VAL A 535     156.462 153.848 141.727  1.00 51.84           H  
ATOM   2307 2HG1 VAL A 535     157.376 154.433 140.317  1.00 51.84           H  
ATOM   2308 3HG1 VAL A 535     156.305 153.020 140.160  1.00 51.84           H  
ATOM   2309 1HG2 VAL A 535     157.063 151.780 142.782  1.00 51.84           H  
ATOM   2310 2HG2 VAL A 535     156.908 150.930 141.226  1.00 51.84           H  
ATOM   2311 3HG2 VAL A 535     158.422 150.819 142.154  1.00 51.84           H  
ATOM   2312  N   LEU A 536     159.997 154.262 139.203  1.00 51.84           N  
ATOM   2313  CA  LEU A 536     160.239 155.386 138.312  1.00 51.84           C  
ATOM   2314  C   LEU A 536     160.619 154.904 136.920  1.00 51.84           C  
ATOM   2315  O   LEU A 536     160.085 155.388 135.915  1.00 51.84           O  
ATOM   2316  CB  LEU A 536     161.322 156.273 138.906  1.00 51.84           C  
ATOM   2317  CG  LEU A 536     161.713 157.521 138.149  1.00 51.84           C  
ATOM   2318  CD1 LEU A 536     160.502 158.323 137.883  1.00 51.84           C  
ATOM   2319  CD2 LEU A 536     162.684 158.312 138.952  1.00 51.84           C  
ATOM   2320  H   LEU A 536     160.585 154.143 140.016  1.00 51.84           H  
ATOM   2321  HA  LEU A 536     159.317 155.959 138.220  1.00 51.84           H  
ATOM   2322 1HB  LEU A 536     161.000 156.599 139.894  1.00 51.84           H  
ATOM   2323 2HB  LEU A 536     162.231 155.683 139.019  1.00 51.84           H  
ATOM   2324  HG  LEU A 536     162.172 157.242 137.200  1.00 51.84           H  
ATOM   2325 1HD1 LEU A 536     160.776 159.225 137.337  1.00 51.84           H  
ATOM   2326 2HD1 LEU A 536     159.801 157.738 137.287  1.00 51.84           H  
ATOM   2327 3HD1 LEU A 536     160.034 158.599 138.827  1.00 51.84           H  
ATOM   2328 1HD2 LEU A 536     162.964 159.211 138.402  1.00 51.84           H  
ATOM   2329 2HD2 LEU A 536     162.227 158.594 139.901  1.00 51.84           H  
ATOM   2330 3HD2 LEU A 536     163.573 157.711 139.143  1.00 51.84           H  
ATOM   2331  N   PHE A 537     161.524 153.927 136.842  1.00 51.84           N  
ATOM   2332  CA  PHE A 537     161.886 153.367 135.547  1.00 51.84           C  
ATOM   2333  C   PHE A 537     160.657 152.864 134.818  1.00 51.84           C  
ATOM   2334  O   PHE A 537     160.410 153.218 133.662  1.00 51.84           O  
ATOM   2335  CB  PHE A 537     162.881 152.233 135.732  1.00 51.84           C  
ATOM   2336  CG  PHE A 537     162.861 151.223 134.629  1.00 51.84           C  
ATOM   2337  CD1 PHE A 537     163.623 151.385 133.496  1.00 51.84           C  
ATOM   2338  CD2 PHE A 537     162.086 150.104 134.737  1.00 51.84           C  
ATOM   2339  CE1 PHE A 537     163.596 150.449 132.497  1.00 51.84           C  
ATOM   2340  CE2 PHE A 537     162.057 149.175 133.745  1.00 51.84           C  
ATOM   2341  CZ  PHE A 537     162.813 149.346 132.625  1.00 51.84           C  
ATOM   2342  H   PHE A 537     161.966 153.566 137.675  1.00 51.84           H  
ATOM   2343  HA  PHE A 537     162.351 154.151 134.949  1.00 51.84           H  
ATOM   2344 1HB  PHE A 537     163.889 152.641 135.800  1.00 51.84           H  
ATOM   2345 2HB  PHE A 537     162.674 151.716 136.668  1.00 51.84           H  
ATOM   2346  HD1 PHE A 537     164.253 152.270 133.400  1.00 51.84           H  
ATOM   2347  HD2 PHE A 537     161.479 149.964 135.632  1.00 51.84           H  
ATOM   2348  HE1 PHE A 537     164.202 150.590 131.602  1.00 51.84           H  
ATOM   2349  HE2 PHE A 537     161.426 148.292 133.847  1.00 51.84           H  
ATOM   2350  HZ  PHE A 537     162.788 148.599 131.833  1.00 51.84           H  
ATOM   2351  N   LEU A 538     159.876 152.028 135.488  1.00 51.84           N  
ATOM   2352  CA  LEU A 538     158.668 151.481 134.893  1.00 51.84           C  
ATOM   2353  C   LEU A 538     157.775 152.592 134.371  1.00 51.84           C  
ATOM   2354  O   LEU A 538     157.505 152.690 133.171  1.00 51.84           O  
ATOM   2355  CB  LEU A 538     157.948 150.640 135.939  1.00 51.84           C  
ATOM   2356  CG  LEU A 538     156.712 149.859 135.561  1.00 51.84           C  
ATOM   2357  CD1 LEU A 538     156.654 148.665 136.439  1.00 51.84           C  
ATOM   2358  CD2 LEU A 538     155.502 150.685 135.776  1.00 51.84           C  
ATOM   2359  H   LEU A 538     160.123 151.764 136.431  1.00 51.84           H  
ATOM   2360  HA  LEU A 538     158.952 150.850 134.052  1.00 51.84           H  
ATOM   2361 1HB  LEU A 538     158.646 149.903 136.333  1.00 51.84           H  
ATOM   2362 2HB  LEU A 538     157.640 151.291 136.757  1.00 51.84           H  
ATOM   2363  HG  LEU A 538     156.768 149.575 134.510  1.00 51.84           H  
ATOM   2364 1HD1 LEU A 538     155.771 148.075 136.193  1.00 51.84           H  
ATOM   2365 2HD1 LEU A 538     157.547 148.059 136.289  1.00 51.84           H  
ATOM   2366 3HD1 LEU A 538     156.600 148.981 137.480  1.00 51.84           H  
ATOM   2367 1HD2 LEU A 538     154.616 150.112 135.500  1.00 51.84           H  
ATOM   2368 2HD2 LEU A 538     155.437 150.969 136.827  1.00 51.84           H  
ATOM   2369 3HD2 LEU A 538     155.560 151.583 135.161  1.00 51.84           H  
ATOM   2370  N   VAL A 539     157.351 153.471 135.274  1.00 51.84           N  
ATOM   2371  CA  VAL A 539     156.368 154.496 134.953  1.00 51.84           C  
ATOM   2372  C   VAL A 539     156.822 155.326 133.766  1.00 51.84           C  
ATOM   2373  O   VAL A 539     156.044 155.614 132.851  1.00 51.84           O  
ATOM   2374  CB  VAL A 539     156.121 155.373 136.185  1.00 51.84           C  
ATOM   2375  CG1 VAL A 539     155.444 156.617 135.802  1.00 51.84           C  
ATOM   2376  CG2 VAL A 539     155.300 154.631 137.159  1.00 51.84           C  
ATOM   2377  H   VAL A 539     157.724 153.424 136.211  1.00 51.84           H  
ATOM   2378  HA  VAL A 539     155.435 154.005 134.672  1.00 51.84           H  
ATOM   2379  HB  VAL A 539     157.080 155.632 136.634  1.00 51.84           H  
ATOM   2380 1HG1 VAL A 539     155.276 157.228 136.689  1.00 51.84           H  
ATOM   2381 2HG1 VAL A 539     156.065 157.167 135.096  1.00 51.84           H  
ATOM   2382 3HG1 VAL A 539     154.486 156.382 135.339  1.00 51.84           H  
ATOM   2383 1HG2 VAL A 539     155.124 155.253 138.036  1.00 51.84           H  
ATOM   2384 2HG2 VAL A 539     154.345 154.367 136.704  1.00 51.84           H  
ATOM   2385 3HG2 VAL A 539     155.823 153.722 137.459  1.00 51.84           H  
ATOM   2386  N   SER A 540     158.082 155.747 133.773  1.00 51.84           N  
ATOM   2387  CA  SER A 540     158.549 156.605 132.696  1.00 51.84           C  
ATOM   2388  C   SER A 540     158.618 155.866 131.368  1.00 51.84           C  
ATOM   2389  O   SER A 540     158.417 156.478 130.314  1.00 51.84           O  
ATOM   2390  CB  SER A 540     159.913 157.186 133.047  1.00 51.84           C  
ATOM   2391  OG  SER A 540     159.888 157.795 134.320  1.00 51.84           O  
ATOM   2392  H   SER A 540     158.724 155.486 134.508  1.00 51.84           H  
ATOM   2393  HA  SER A 540     157.838 157.423 132.572  1.00 51.84           H  
ATOM   2394 1HB  SER A 540     160.660 156.393 133.034  1.00 51.84           H  
ATOM   2395 2HB  SER A 540     160.200 157.919 132.295  1.00 51.84           H  
ATOM   2396  HG  SER A 540     159.966 157.081 134.957  1.00 51.84           H  
ATOM   2397  N   ARG A 541     158.890 154.565 131.386  1.00 51.84           N  
ATOM   2398  CA  ARG A 541     159.240 153.842 130.169  1.00 51.84           C  
ATOM   2399  C   ARG A 541     158.522 152.502 130.083  1.00 51.84           C  
ATOM   2400  O   ARG A 541     159.132 151.456 129.868  1.00 51.84           O  
ATOM   2401  CB  ARG A 541     160.750 153.674 130.076  1.00 51.84           C  
ATOM   2402  CG  ARG A 541     161.409 154.751 129.247  1.00 51.84           C  
ATOM   2403  CD  ARG A 541     162.897 154.758 129.428  1.00 51.84           C  
ATOM   2404  NE  ARG A 541     163.447 153.413 129.449  1.00 51.84           N  
ATOM   2405  CZ  ARG A 541     163.690 152.689 128.364  1.00 51.84           C  
ATOM   2406  NH1 ARG A 541     164.199 151.473 128.486  1.00 51.84           N  
ATOM   2407  NH2 ARG A 541     163.416 153.174 127.162  1.00 51.84           N  
ATOM   2408  H   ARG A 541     158.854 154.064 132.263  1.00 51.84           H  
ATOM   2409  HA  ARG A 541     158.897 154.422 129.312  1.00 51.84           H  
ATOM   2410 1HB  ARG A 541     161.180 153.691 131.077  1.00 51.84           H  
ATOM   2411 2HB  ARG A 541     160.982 152.704 129.637  1.00 51.84           H  
ATOM   2412 1HG  ARG A 541     161.193 154.581 128.192  1.00 51.84           H  
ATOM   2413 2HG  ARG A 541     161.023 155.727 129.545  1.00 51.84           H  
ATOM   2414 1HD  ARG A 541     163.361 155.303 128.607  1.00 51.84           H  
ATOM   2415 2HD  ARG A 541     163.146 155.243 130.371  1.00 51.84           H  
ATOM   2416  HE  ARG A 541     163.657 153.005 130.350  1.00 51.84           H  
ATOM   2417 1HH1 ARG A 541     164.401 151.099 129.403  1.00 51.84           H  
ATOM   2418 2HH1 ARG A 541     164.385 150.919 127.663  1.00 51.84           H  
ATOM   2419 1HH2 ARG A 541     163.020 154.099 127.069  1.00 51.84           H  
ATOM   2420 2HH2 ARG A 541     163.602 152.620 126.340  1.00 51.84           H  
ATOM   2421  N   PHE A 542     157.212 152.514 130.264  1.00 51.84           N  
ATOM   2422  CA  PHE A 542     156.384 151.396 129.844  1.00 51.84           C  
ATOM   2423  C   PHE A 542     155.310 151.794 128.851  1.00 51.84           C  
ATOM   2424  O   PHE A 542     154.862 150.947 128.077  1.00 51.84           O  
ATOM   2425  CB  PHE A 542     155.723 150.706 131.048  1.00 51.84           C  
ATOM   2426  CG  PHE A 542     154.536 151.430 131.605  1.00 51.84           C  
ATOM   2427  CD1 PHE A 542     154.638 152.148 132.773  1.00 51.84           C  
ATOM   2428  CD2 PHE A 542     153.312 151.366 130.981  1.00 51.84           C  
ATOM   2429  CE1 PHE A 542     153.554 152.804 133.292  1.00 51.84           C  
ATOM   2430  CE2 PHE A 542     152.230 152.024 131.492  1.00 51.84           C  
ATOM   2431  CZ  PHE A 542     152.349 152.741 132.652  1.00 51.84           C  
ATOM   2432  H   PHE A 542     156.775 153.313 130.702  1.00 51.84           H  
ATOM   2433  HA  PHE A 542     157.018 150.666 129.339  1.00 51.84           H  
ATOM   2434 1HB  PHE A 542     155.399 149.706 130.762  1.00 51.84           H  
ATOM   2435 2HB  PHE A 542     156.452 150.596 131.850  1.00 51.84           H  
ATOM   2436  HD1 PHE A 542     155.598 152.193 133.289  1.00 51.84           H  
ATOM   2437  HD2 PHE A 542     153.216 150.795 130.057  1.00 51.84           H  
ATOM   2438  HE1 PHE A 542     153.654 153.375 134.215  1.00 51.84           H  
ATOM   2439  HE2 PHE A 542     151.271 151.978 130.977  1.00 51.84           H  
ATOM   2440  HZ  PHE A 542     151.484 153.259 133.065  1.00 51.84           H  
ATOM   2441  N   SER A 543     154.876 153.044 128.865  1.00 51.84           N  
ATOM   2442  CA  SER A 543     153.867 153.533 127.941  1.00 51.84           C  
ATOM   2443  C   SER A 543     154.498 153.813 126.584  1.00 51.84           C  
ATOM   2444  O   SER A 543     155.172 154.837 126.421  1.00 51.84           O  
ATOM   2445  CB  SER A 543     153.219 154.799 128.494  1.00 51.84           C  
ATOM   2446  OG  SER A 543     154.200 155.778 128.773  1.00 51.84           O  
ATOM   2447  H   SER A 543     155.266 153.678 129.548  1.00 51.84           H  
ATOM   2448  HA  SER A 543     153.100 152.765 127.828  1.00 51.84           H  
ATOM   2449 1HB  SER A 543     152.503 155.187 127.770  1.00 51.84           H  
ATOM   2450 2HB  SER A 543     152.667 154.558 129.402  1.00 51.84           H  
ATOM   2451  HG  SER A 543     153.724 156.539 129.114  1.00 51.84           H  
ATOM   2452  N   PRO A 544     154.301 152.951 125.585  1.00 51.84           N  
ATOM   2453  CA  PRO A 544     154.893 153.221 124.268  1.00 51.84           C  
ATOM   2454  C   PRO A 544     154.372 154.488 123.623  1.00 51.84           C  
ATOM   2455  O   PRO A 544     155.057 155.057 122.765  1.00 51.84           O  
ATOM   2456  CB  PRO A 544     154.508 151.980 123.456  1.00 51.84           C  
ATOM   2457  CG  PRO A 544     153.261 151.512 124.090  1.00 51.84           C  
ATOM   2458  CD  PRO A 544     153.441 151.758 125.549  1.00 51.84           C  
ATOM   2459  HA  PRO A 544     155.985 153.300 124.372  1.00 51.84           H  
ATOM   2460 1HB  PRO A 544     154.376 152.249 122.398  1.00 51.84           H  
ATOM   2461 2HB  PRO A 544     155.317 151.236 123.500  1.00 51.84           H  
ATOM   2462 1HG  PRO A 544     152.398 152.059 123.681  1.00 51.84           H  
ATOM   2463 2HG  PRO A 544     153.097 150.447 123.867  1.00 51.84           H  
ATOM   2464 1HD  PRO A 544     152.462 151.950 126.013  1.00 51.84           H  
ATOM   2465 2HD  PRO A 544     153.925 150.885 126.012  1.00 51.84           H  
ATOM   2466  N   TYR A 545     153.181 154.948 124.007  1.00 51.84           N  
ATOM   2467  CA  TYR A 545     152.580 156.094 123.336  1.00 51.84           C  
ATOM   2468  C   TYR A 545     153.436 157.345 123.488  1.00 51.84           C  
ATOM   2469  O   TYR A 545     153.643 158.085 122.520  1.00 51.84           O  
ATOM   2470  CB  TYR A 545     151.177 156.342 123.888  1.00 51.84           C  
ATOM   2471  CG  TYR A 545     150.207 155.196 123.693  1.00 51.84           C  
ATOM   2472  CD1 TYR A 545     150.519 154.115 122.880  1.00 51.84           C  
ATOM   2473  CD2 TYR A 545     148.973 155.201 124.321  1.00 51.84           C  
ATOM   2474  CE1 TYR A 545     149.630 153.072 122.704  1.00 51.84           C  
ATOM   2475  CE2 TYR A 545     148.078 154.165 124.151  1.00 51.84           C  
ATOM   2476  CZ  TYR A 545     148.411 153.103 123.343  1.00 51.84           C  
ATOM   2477  OH  TYR A 545     147.520 152.069 123.174  1.00 51.84           O  
ATOM   2478  H   TYR A 545     152.683 154.506 124.767  1.00 51.84           H  
ATOM   2479  HA  TYR A 545     152.507 155.872 122.271  1.00 51.84           H  
ATOM   2480 1HB  TYR A 545     151.237 156.546 124.958  1.00 51.84           H  
ATOM   2481 2HB  TYR A 545     150.748 157.223 123.411  1.00 51.84           H  
ATOM   2482  HD1 TYR A 545     151.480 154.078 122.367  1.00 51.84           H  
ATOM   2483  HD2 TYR A 545     148.692 156.035 124.964  1.00 51.84           H  
ATOM   2484  HE1 TYR A 545     149.895 152.233 122.062  1.00 51.84           H  
ATOM   2485  HE2 TYR A 545     147.111 154.191 124.656  1.00 51.84           H  
ATOM   2486  HH  TYR A 545     146.726 152.246 123.684  1.00 51.84           H  
ATOM   2487  N   GLU A 546     153.947 157.596 124.695  1.00 51.84           N  
ATOM   2488  CA  GLU A 546     154.628 158.861 124.950  1.00 51.84           C  
ATOM   2489  C   GLU A 546     155.984 158.919 124.258  1.00 51.84           C  
ATOM   2490  O   GLU A 546     156.326 159.935 123.641  1.00 51.84           O  
ATOM   2491  CB  GLU A 546     154.785 159.076 126.455  1.00 51.84           C  
ATOM   2492  CG  GLU A 546     155.792 158.154 127.124  1.00 51.84           C  
ATOM   2493  CD  GLU A 546     155.714 158.215 128.637  1.00 51.84           C  
ATOM   2494  OE1 GLU A 546     155.968 157.181 129.289  1.00 51.84           O  
ATOM   2495  OE2 GLU A 546     155.388 159.295 129.174  1.00 51.84           O  
ATOM   2496  H   GLU A 546     153.869 156.920 125.441  1.00 51.84           H  
ATOM   2497  HA  GLU A 546     154.021 159.669 124.540  1.00 51.84           H  
ATOM   2498 1HB  GLU A 546     155.096 160.103 126.646  1.00 51.84           H  
ATOM   2499 2HB  GLU A 546     153.822 158.930 126.946  1.00 51.84           H  
ATOM   2500 1HG  GLU A 546     155.605 157.131 126.798  1.00 51.84           H  
ATOM   2501 2HG  GLU A 546     156.794 158.432 126.800  1.00 51.84           H  
ATOM   2502  N   TRP A 547     156.767 157.847 124.344  1.00 51.84           N  
ATOM   2503  CA  TRP A 547     158.118 157.832 123.803  1.00 51.84           C  
ATOM   2504  C   TRP A 547     158.213 157.172 122.434  1.00 51.84           C  
ATOM   2505  O   TRP A 547     159.322 157.026 121.912  1.00 51.84           O  
ATOM   2506  CB  TRP A 547     159.065 157.123 124.776  1.00 51.84           C  
ATOM   2507  CG  TRP A 547     158.840 155.652 124.848  1.00 51.84           C  
ATOM   2508  CD1 TRP A 547     157.912 155.009 125.601  1.00 51.84           C  
ATOM   2509  CD2 TRP A 547     159.556 154.635 124.138  1.00 51.84           C  
ATOM   2510  NE1 TRP A 547     158.000 153.653 125.408  1.00 51.84           N  
ATOM   2511  CE2 TRP A 547     159.002 153.399 124.512  1.00 51.84           C  
ATOM   2512  CE3 TRP A 547     160.611 154.651 123.222  1.00 51.84           C  
ATOM   2513  CZ2 TRP A 547     159.464 152.193 124.005  1.00 51.84           C  
ATOM   2514  CZ3 TRP A 547     161.068 153.450 122.720  1.00 51.84           C  
ATOM   2515  CH2 TRP A 547     160.496 152.238 123.112  1.00 51.84           C  
ATOM   2516  H   TRP A 547     156.410 157.019 124.800  1.00 51.84           H  
ATOM   2517  HA  TRP A 547     158.450 158.862 123.675  1.00 51.84           H  
ATOM   2518 1HB  TRP A 547     160.097 157.300 124.474  1.00 51.84           H  
ATOM   2519 2HB  TRP A 547     158.940 157.541 125.775  1.00 51.84           H  
ATOM   2520  HD1 TRP A 547     157.200 155.498 126.264  1.00 51.84           H  
ATOM   2521  HE1 TRP A 547     157.421 152.956 125.855  1.00 51.84           H  
ATOM   2522  HE3 TRP A 547     161.061 155.592 122.909  1.00 51.84           H  
ATOM   2523  HZ2 TRP A 547     159.029 151.237 124.297  1.00 51.84           H  
ATOM   2524  HZ3 TRP A 547     161.891 153.472 122.006  1.00 51.84           H  
ATOM   2525  HH2 TRP A 547     160.884 151.308 122.695  1.00 51.84           H  
ATOM   2526  N   HIS A 548     157.088 156.773 121.838  1.00 51.84           N  
ATOM   2527  CA  HIS A 548     157.141 156.154 120.518  1.00 51.84           C  
ATOM   2528  C   HIS A 548     157.802 157.085 119.510  1.00 51.84           C  
ATOM   2529  O   HIS A 548     158.667 156.666 118.733  1.00 51.84           O  
ATOM   2530  CB  HIS A 548     155.735 155.780 120.035  1.00 51.84           C  
ATOM   2531  CG  HIS A 548     155.717 155.123 118.690  1.00 51.84           C  
ATOM   2532  ND1 HIS A 548     156.175 153.839 118.483  1.00 51.84           N  
ATOM   2533  CD2 HIS A 548     155.296 155.572 117.484  1.00 51.84           C  
ATOM   2534  CE1 HIS A 548     156.036 153.526 117.207  1.00 51.84           C  
ATOM   2535  NE2 HIS A 548     155.506 154.560 116.580  1.00 51.84           N  
ATOM   2536  H   HIS A 548     156.192 156.893 122.290  1.00 51.84           H  
ATOM   2537  HA  HIS A 548     157.740 155.245 120.566  1.00 51.84           H  
ATOM   2538 1HB  HIS A 548     155.272 155.103 120.753  1.00 51.84           H  
ATOM   2539 2HB  HIS A 548     155.118 156.677 119.986  1.00 51.84           H  
ATOM   2540  HD1 HIS A 548     156.486 153.202 119.188  1.00 51.84           H  
ATOM   2541  HD2 HIS A 548     154.862 156.517 117.156  1.00 51.84           H  
ATOM   2542  HE1 HIS A 548     156.342 152.547 116.839  1.00 51.84           H  
ATOM   2543  N   SER A 549     157.411 158.355 119.515  1.00 51.84           N  
ATOM   2544  CA  SER A 549     158.021 159.340 118.636  1.00 51.84           C  
ATOM   2545  C   SER A 549     159.361 159.787 119.203  1.00 51.84           C  
ATOM   2546  O   SER A 549     159.525 159.922 120.419  1.00 51.84           O  
ATOM   2547  CB  SER A 549     157.097 160.544 118.458  1.00 51.84           C  
ATOM   2548  OG  SER A 549     157.670 161.499 117.584  1.00 51.84           O  
ATOM   2549  H   SER A 549     156.674 158.645 120.142  1.00 51.84           H  
ATOM   2550  HA  SER A 549     158.184 158.879 117.661  1.00 51.84           H  
ATOM   2551 1HB  SER A 549     156.138 160.211 118.060  1.00 51.84           H  
ATOM   2552 2HB  SER A 549     156.906 161.003 119.428  1.00 51.84           H  
ATOM   2553  HG  SER A 549     157.035 162.217 117.525  1.00 51.84           H  
ATOM   2554  N   GLU A 550     160.323 160.018 118.312  1.00 51.84           N  
ATOM   2555  CA  GLU A 550     161.670 160.417 118.713  1.00 51.84           C  
ATOM   2556  C   GLU A 550     162.261 159.411 119.697  1.00 51.84           C  
ATOM   2557  O   GLU A 550     162.894 159.775 120.690  1.00 51.84           O  
ATOM   2558  CB  GLU A 550     161.652 161.813 119.340  1.00 51.84           C  
ATOM   2559  CG  GLU A 550     161.167 162.914 118.409  1.00 51.84           C  
ATOM   2560  CD  GLU A 550     161.245 164.282 119.029  1.00 51.84           C  
ATOM   2561  OE1 GLU A 550     161.561 164.369 120.191  1.00 51.84           O  
ATOM   2562  OE2 GLU A 550     160.989 165.240 118.339  1.00 51.84           O  
ATOM   2563  H   GLU A 550     160.112 159.914 117.330  1.00 51.84           H  
ATOM   2564  HA  GLU A 550     162.308 160.419 117.829  1.00 51.84           H  
ATOM   2565 1HB  GLU A 550     161.006 161.809 120.218  1.00 51.84           H  
ATOM   2566 2HB  GLU A 550     162.656 162.075 119.674  1.00 51.84           H  
ATOM   2567 1HG  GLU A 550     161.773 162.903 117.503  1.00 51.84           H  
ATOM   2568 2HG  GLU A 550     160.136 162.708 118.125  1.00 51.84           H  
ATOM   2569  N   GLU A 551     162.048 158.129 119.417  1.00 51.84           N  
ATOM   2570  CA  GLU A 551     162.545 157.061 120.276  1.00 51.84           C  
ATOM   2571  C   GLU A 551     164.055 156.906 120.133  1.00 51.84           C  
ATOM   2572  O   GLU A 551     164.552 156.550 119.065  1.00 51.84           O  
ATOM   2573  CB  GLU A 551     161.850 155.739 119.942  1.00 51.84           C  
ATOM   2574  CG  GLU A 551     160.360 155.716 120.252  1.00 51.84           C  
ATOM   2575  CD  GLU A 551     159.718 154.393 119.938  1.00 51.84           C  
ATOM   2576  OE1 GLU A 551     159.679 154.031 118.787  1.00 51.84           O  
ATOM   2577  OE2 GLU A 551     159.265 153.744 120.852  1.00 51.84           O  
ATOM   2578  H   GLU A 551     161.527 157.889 118.586  1.00 51.84           H  
ATOM   2579  HA  GLU A 551     162.326 157.321 121.313  1.00 51.84           H  
ATOM   2580 1HB  GLU A 551     161.975 155.520 118.881  1.00 51.84           H  
ATOM   2581 2HB  GLU A 551     162.321 154.929 120.501  1.00 51.84           H  
ATOM   2582 1HG  GLU A 551     160.216 155.935 121.310  1.00 51.84           H  
ATOM   2583 2HG  GLU A 551     159.868 156.499 119.677  1.00 51.84           H  
ATOM   2584  N   SER A 564     162.286 158.262 124.032  1.00 51.84           N  
ATOM   2585  CA  SER A 564     162.127 159.707 124.141  1.00 51.84           C  
ATOM   2586  C   SER A 564     162.517 160.198 125.529  1.00 51.84           C  
ATOM   2587  O   SER A 564     162.759 161.388 125.729  1.00 51.84           O  
ATOM   2588  CB  SER A 564     160.686 160.115 123.836  1.00 51.84           C  
ATOM   2589  OG  SER A 564     160.563 161.523 123.737  1.00 51.84           O  
ATOM   2590  H   SER A 564     162.002 157.676 124.804  1.00 51.84           H  
ATOM   2591  HA  SER A 564     162.784 160.183 123.413  1.00 51.84           H  
ATOM   2592 1HB  SER A 564     160.367 159.654 122.901  1.00 51.84           H  
ATOM   2593 2HB  SER A 564     160.029 159.746 124.623  1.00 51.84           H  
ATOM   2594  HG  SER A 564     159.753 161.684 123.247  1.00 51.84           H  
ATOM   2595  N   ASN A 565     162.576 159.276 126.486  1.00 51.84           N  
ATOM   2596  CA  ASN A 565     162.917 159.590 127.864  1.00 51.84           C  
ATOM   2597  C   ASN A 565     164.227 158.916 128.242  1.00 51.84           C  
ATOM   2598  O   ASN A 565     164.554 157.831 127.752  1.00 51.84           O  
ATOM   2599  CB  ASN A 565     161.812 159.152 128.826  1.00 51.84           C  
ATOM   2600  CG  ASN A 565     160.745 160.203 129.000  1.00 51.84           C  
ATOM   2601  OD1 ASN A 565     161.038 161.350 129.331  1.00 51.84           O  
ATOM   2602  ND2 ASN A 565     159.498 159.823 128.770  1.00 51.84           N  
ATOM   2603  H   ASN A 565     162.373 158.319 126.235  1.00 51.84           H  
ATOM   2604  HA  ASN A 565     163.037 160.671 127.953  1.00 51.84           H  
ATOM   2605 1HB  ASN A 565     161.347 158.237 128.455  1.00 51.84           H  
ATOM   2606 2HB  ASN A 565     162.246 158.927 129.800  1.00 51.84           H  
ATOM   2607 1HD2 ASN A 565     158.749 160.478 128.870  1.00 51.84           H  
ATOM   2608 2HD2 ASN A 565     159.305 158.881 128.497  1.00 51.84           H  
ATOM   2609  N   GLU A 566     164.972 159.579 129.117  1.00 51.84           N  
ATOM   2610  CA  GLU A 566     166.266 159.106 129.576  1.00 51.84           C  
ATOM   2611  C   GLU A 566     166.174 158.277 130.848  1.00 51.84           C  
ATOM   2612  O   GLU A 566     167.209 157.854 131.371  1.00 51.84           O  
ATOM   2613  CB  GLU A 566     167.189 160.301 129.807  1.00 51.84           C  
ATOM   2614  CG  GLU A 566     168.624 160.075 129.395  1.00 51.84           C  
ATOM   2615  CD  GLU A 566     169.447 161.346 129.447  1.00 51.84           C  
ATOM   2616  OE1 GLU A 566     170.687 161.251 129.562  1.00 51.84           O  
ATOM   2617  OE2 GLU A 566     168.853 162.442 129.375  1.00 51.84           O  
ATOM   2618  H   GLU A 566     164.612 160.453 129.474  1.00 51.84           H  
ATOM   2619  HA  GLU A 566     166.694 158.466 128.804  1.00 51.84           H  
ATOM   2620 1HB  GLU A 566     166.815 161.162 129.253  1.00 51.84           H  
ATOM   2621 2HB  GLU A 566     167.184 160.565 130.865  1.00 51.84           H  
ATOM   2622 1HG  GLU A 566     169.069 159.335 130.059  1.00 51.84           H  
ATOM   2623 2HG  GLU A 566     168.641 159.672 128.383  1.00 51.84           H  
ATOM   2624  N   PHE A 567     164.967 158.032 131.354  1.00 51.84           N  
ATOM   2625  CA  PHE A 567     164.781 157.343 132.629  1.00 51.84           C  
ATOM   2626  C   PHE A 567     164.754 155.831 132.423  1.00 51.84           C  
ATOM   2627  O   PHE A 567     163.730 155.163 132.542  1.00 51.84           O  
ATOM   2628  CB  PHE A 567     163.516 157.826 133.316  1.00 51.84           C  
ATOM   2629  CG  PHE A 567     163.681 159.125 134.018  1.00 51.84           C  
ATOM   2630  CD1 PHE A 567     164.367 159.192 135.201  1.00 51.84           C  
ATOM   2631  CD2 PHE A 567     163.157 160.279 133.494  1.00 51.84           C  
ATOM   2632  CE1 PHE A 567     164.530 160.370 135.846  1.00 51.84           C  
ATOM   2633  CE2 PHE A 567     163.317 161.468 134.140  1.00 51.84           C  
ATOM   2634  CZ  PHE A 567     164.003 161.515 135.318  1.00 51.84           C  
ATOM   2635  H   PHE A 567     164.155 158.335 130.835  1.00 51.84           H  
ATOM   2636  HA  PHE A 567     165.633 157.568 133.272  1.00 51.84           H  
ATOM   2637 1HB  PHE A 567     162.720 157.933 132.580  1.00 51.84           H  
ATOM   2638 2HB  PHE A 567     163.190 157.083 134.043  1.00 51.84           H  
ATOM   2639  HD1 PHE A 567     164.787 158.280 135.625  1.00 51.84           H  
ATOM   2640  HD2 PHE A 567     162.608 160.240 132.552  1.00 51.84           H  
ATOM   2641  HE1 PHE A 567     165.081 160.404 136.785  1.00 51.84           H  
ATOM   2642  HE2 PHE A 567     162.897 162.381 133.718  1.00 51.84           H  
ATOM   2643  HZ  PHE A 567     164.129 162.464 135.837  1.00 51.84           H  
ATOM   2644  N   GLY A 568     165.926 155.299 132.115  1.00 51.84           N  
ATOM   2645  CA  GLY A 568     166.136 153.873 132.198  1.00 51.84           C  
ATOM   2646  C   GLY A 568     166.156 153.439 133.644  1.00 51.84           C  
ATOM   2647  O   GLY A 568     165.591 154.117 134.502  1.00 51.84           O  
ATOM   2648  H   GLY A 568     166.687 155.892 131.817  1.00 51.84           H  
ATOM   2649 1HA  GLY A 568     165.342 153.356 131.658  1.00 51.84           H  
ATOM   2650 2HA  GLY A 568     167.076 153.615 131.712  1.00 51.84           H  
ATOM   2651  N   ILE A 569     166.782 152.304 133.927  1.00 51.84           N  
ATOM   2652  CA  ILE A 569     166.906 151.836 135.302  1.00 51.84           C  
ATOM   2653  C   ILE A 569     168.169 152.379 135.948  1.00 51.84           C  
ATOM   2654  O   ILE A 569     168.159 152.778 137.115  1.00 51.84           O  
ATOM   2655  CB  ILE A 569     166.873 150.302 135.336  1.00 51.84           C  
ATOM   2656  CG1 ILE A 569     166.964 149.798 136.761  1.00 51.84           C  
ATOM   2657  CG2 ILE A 569     168.012 149.737 134.574  1.00 51.84           C  
ATOM   2658  CD1 ILE A 569     165.764 150.044 137.544  1.00 51.84           C  
ATOM   2659  H   ILE A 569     167.181 151.752 133.181  1.00 51.84           H  
ATOM   2660  HA  ILE A 569     166.063 152.220 135.875  1.00 51.84           H  
ATOM   2661  HB  ILE A 569     165.943 149.948 134.893  1.00 51.84           H  
ATOM   2662 1HG1 ILE A 569     167.157 148.726 136.756  1.00 51.84           H  
ATOM   2663 2HG1 ILE A 569     167.804 150.278 137.264  1.00 51.84           H  
ATOM   2664 1HG2 ILE A 569     167.970 148.649 134.611  1.00 51.84           H  
ATOM   2665 2HG2 ILE A 569     167.955 150.067 133.538  1.00 51.84           H  
ATOM   2666 3HG2 ILE A 569     168.949 150.079 135.013  1.00 51.84           H  
ATOM   2667 1HD1 ILE A 569     165.902 149.656 138.554  1.00 51.84           H  
ATOM   2668 2HD1 ILE A 569     165.573 151.117 137.590  1.00 51.84           H  
ATOM   2669 3HD1 ILE A 569     164.916 149.544 137.077  1.00 51.84           H  
ATOM   2670  N   PHE A 570     169.258 152.401 135.189  1.00 51.84           N  
ATOM   2671  CA  PHE A 570     170.518 152.927 135.690  1.00 51.84           C  
ATOM   2672  C   PHE A 570     170.374 154.387 136.085  1.00 51.84           C  
ATOM   2673  O   PHE A 570     170.737 154.783 137.200  1.00 51.84           O  
ATOM   2674  CB  PHE A 570     171.564 152.745 134.600  1.00 51.84           C  
ATOM   2675  CG  PHE A 570     172.965 153.012 135.025  1.00 51.84           C  
ATOM   2676  CD1 PHE A 570     173.447 152.562 136.229  1.00 51.84           C  
ATOM   2677  CD2 PHE A 570     173.819 153.682 134.180  1.00 51.84           C  
ATOM   2678  CE1 PHE A 570     174.749 152.803 136.589  1.00 51.84           C  
ATOM   2679  CE2 PHE A 570     175.110 153.922 134.535  1.00 51.84           C  
ATOM   2680  CZ  PHE A 570     175.578 153.485 135.741  1.00 51.84           C  
ATOM   2681  H   PHE A 570     169.214 152.046 134.244  1.00 51.84           H  
ATOM   2682  HA  PHE A 570     170.802 152.359 136.577  1.00 51.84           H  
ATOM   2683 1HB  PHE A 570     171.523 151.724 134.224  1.00 51.84           H  
ATOM   2684 2HB  PHE A 570     171.340 153.410 133.767  1.00 51.84           H  
ATOM   2685  HD1 PHE A 570     172.783 152.010 136.896  1.00 51.84           H  
ATOM   2686  HD2 PHE A 570     173.445 154.031 133.217  1.00 51.84           H  
ATOM   2687  HE1 PHE A 570     175.122 152.451 137.550  1.00 51.84           H  
ATOM   2688  HE2 PHE A 570     175.771 154.463 133.858  1.00 51.84           H  
ATOM   2689  HZ  PHE A 570     176.610 153.681 136.027  1.00 51.84           H  
ATOM   2690  N   ASN A 571     169.798 155.195 135.200  1.00 51.84           N  
ATOM   2691  CA  ASN A 571     169.599 156.601 135.511  1.00 51.84           C  
ATOM   2692  C   ASN A 571     168.547 156.793 136.587  1.00 51.84           C  
ATOM   2693  O   ASN A 571     168.612 157.767 137.337  1.00 51.84           O  
ATOM   2694  CB  ASN A 571     169.212 157.363 134.257  1.00 51.84           C  
ATOM   2695  CG  ASN A 571     170.290 157.334 133.214  1.00 51.84           C  
ATOM   2696  OD1 ASN A 571     171.469 157.498 133.516  1.00 51.84           O  
ATOM   2697  ND2 ASN A 571     169.896 157.114 131.975  1.00 51.84           N  
ATOM   2698  H   ASN A 571     169.493 154.841 134.304  1.00 51.84           H  
ATOM   2699  HA  ASN A 571     170.536 157.007 135.894  1.00 51.84           H  
ATOM   2700 1HB  ASN A 571     168.301 156.934 133.837  1.00 51.84           H  
ATOM   2701 2HB  ASN A 571     168.996 158.400 134.514  1.00 51.84           H  
ATOM   2702 1HD2 ASN A 571     170.568 157.083 131.234  1.00 51.84           H  
ATOM   2703 2HD2 ASN A 571     168.926 156.978 131.776  1.00 51.84           H  
ATOM   2704  N   SER A 572     167.577 155.889 136.684  1.00 51.84           N  
ATOM   2705  CA  SER A 572     166.596 155.988 137.754  1.00 51.84           C  
ATOM   2706  C   SER A 572     167.261 155.813 139.108  1.00 51.84           C  
ATOM   2707  O   SER A 572     167.003 156.574 140.047  1.00 51.84           O  
ATOM   2708  CB  SER A 572     165.506 154.950 137.557  1.00 51.84           C  
ATOM   2709  OG  SER A 572     164.941 155.059 136.277  1.00 51.84           O  
ATOM   2710  H   SER A 572     167.508 155.129 136.023  1.00 51.84           H  
ATOM   2711  HA  SER A 572     166.147 156.982 137.721  1.00 51.84           H  
ATOM   2712 1HB  SER A 572     165.924 153.953 137.692  1.00 51.84           H  
ATOM   2713 2HB  SER A 572     164.734 155.085 138.313  1.00 51.84           H  
ATOM   2714  HG  SER A 572     164.801 154.159 135.972  1.00 51.84           H  
ATOM   2715  N   LEU A 573     168.128 154.811 139.225  1.00 51.84           N  
ATOM   2716  CA  LEU A 573     168.871 154.623 140.461  1.00 51.84           C  
ATOM   2717  C   LEU A 573     169.772 155.815 140.738  1.00 51.84           C  
ATOM   2718  O   LEU A 573     169.884 156.268 141.883  1.00 51.84           O  
ATOM   2719  CB  LEU A 573     169.683 153.339 140.383  1.00 51.84           C  
ATOM   2720  CG  LEU A 573     168.867 152.057 140.297  1.00 51.84           C  
ATOM   2721  CD1 LEU A 573     169.616 151.010 139.575  1.00 51.84           C  
ATOM   2722  CD2 LEU A 573     168.547 151.543 141.647  1.00 51.84           C  
ATOM   2723  H   LEU A 573     168.279 154.171 138.458  1.00 51.84           H  
ATOM   2724  HA  LEU A 573     168.160 154.543 141.283  1.00 51.84           H  
ATOM   2725 1HB  LEU A 573     170.325 153.387 139.505  1.00 51.84           H  
ATOM   2726 2HB  LEU A 573     170.317 153.274 141.267  1.00 51.84           H  
ATOM   2727  HG  LEU A 573     167.934 152.254 139.767  1.00 51.84           H  
ATOM   2728 1HD1 LEU A 573     169.015 150.102 139.524  1.00 51.84           H  
ATOM   2729 2HD1 LEU A 573     169.839 151.353 138.565  1.00 51.84           H  
ATOM   2730 3HD1 LEU A 573     170.546 150.800 140.101  1.00 51.84           H  
ATOM   2731 1HD2 LEU A 573     167.963 150.627 141.559  1.00 51.84           H  
ATOM   2732 2HD2 LEU A 573     169.472 151.333 142.185  1.00 51.84           H  
ATOM   2733 3HD2 LEU A 573     167.970 152.290 142.193  1.00 51.84           H  
ATOM   2734  N   TRP A 574     170.412 156.348 139.700  1.00 51.84           N  
ATOM   2735  CA  TRP A 574     171.279 157.504 139.886  1.00 51.84           C  
ATOM   2736  C   TRP A 574     170.495 158.699 140.407  1.00 51.84           C  
ATOM   2737  O   TRP A 574     170.941 159.401 141.316  1.00 51.84           O  
ATOM   2738  CB  TRP A 574     171.968 157.846 138.576  1.00 51.84           C  
ATOM   2739  CG  TRP A 574     173.036 158.864 138.693  1.00 51.84           C  
ATOM   2740  CD1 TRP A 574     173.150 160.013 137.980  1.00 51.84           C  
ATOM   2741  CD2 TRP A 574     174.156 158.827 139.573  1.00 51.84           C  
ATOM   2742  NE1 TRP A 574     174.270 160.696 138.361  1.00 51.84           N  
ATOM   2743  CE2 TRP A 574     174.906 159.985 139.341  1.00 51.84           C  
ATOM   2744  CE3 TRP A 574     174.597 157.924 140.536  1.00 51.84           C  
ATOM   2745  CZ2 TRP A 574     176.066 160.262 140.032  1.00 51.84           C  
ATOM   2746  CZ3 TRP A 574     175.744 158.203 141.218  1.00 51.84           C  
ATOM   2747  CH2 TRP A 574     176.467 159.359 140.967  1.00 51.84           C  
ATOM   2748  H   TRP A 574     170.304 155.958 138.775  1.00 51.84           H  
ATOM   2749  HA  TRP A 574     172.035 157.253 140.629  1.00 51.84           H  
ATOM   2750 1HB  TRP A 574     172.411 156.945 138.152  1.00 51.84           H  
ATOM   2751 2HB  TRP A 574     171.231 158.215 137.863  1.00 51.84           H  
ATOM   2752  HD1 TRP A 574     172.450 160.343 137.215  1.00 51.84           H  
ATOM   2753  HE1 TRP A 574     174.578 161.580 137.981  1.00 51.84           H  
ATOM   2754  HE3 TRP A 574     174.035 157.014 140.742  1.00 51.84           H  
ATOM   2755  HZ2 TRP A 574     176.648 161.165 139.848  1.00 51.84           H  
ATOM   2756  HZ3 TRP A 574     176.079 157.488 141.970  1.00 51.84           H  
ATOM   2757  HH2 TRP A 574     177.379 159.545 141.534  1.00 51.84           H  
ATOM   2758  N   PHE A 575     169.324 158.952 139.831  1.00 51.84           N  
ATOM   2759  CA  PHE A 575     168.506 160.075 140.266  1.00 51.84           C  
ATOM   2760  C   PHE A 575     168.010 159.875 141.688  1.00 51.84           C  
ATOM   2761  O   PHE A 575     168.067 160.797 142.506  1.00 51.84           O  
ATOM   2762  CB  PHE A 575     167.341 160.259 139.300  1.00 51.84           C  
ATOM   2763  CG  PHE A 575     166.202 161.053 139.849  1.00 51.84           C  
ATOM   2764  CD1 PHE A 575     166.103 162.398 139.604  1.00 51.84           C  
ATOM   2765  CD2 PHE A 575     165.211 160.447 140.580  1.00 51.84           C  
ATOM   2766  CE1 PHE A 575     165.053 163.123 140.094  1.00 51.84           C  
ATOM   2767  CE2 PHE A 575     164.160 161.171 141.075  1.00 51.84           C  
ATOM   2768  CZ  PHE A 575     164.081 162.507 140.830  1.00 51.84           C  
ATOM   2769  H   PHE A 575     168.991 158.362 139.082  1.00 51.84           H  
ATOM   2770  HA  PHE A 575     169.122 160.975 140.259  1.00 51.84           H  
ATOM   2771 1HB  PHE A 575     167.692 160.759 138.398  1.00 51.84           H  
ATOM   2772 2HB  PHE A 575     166.956 159.284 139.005  1.00 51.84           H  
ATOM   2773  HD1 PHE A 575     166.874 162.889 139.010  1.00 51.84           H  
ATOM   2774  HD2 PHE A 575     165.275 159.376 140.776  1.00 51.84           H  
ATOM   2775  HE1 PHE A 575     164.991 164.193 139.897  1.00 51.84           H  
ATOM   2776  HE2 PHE A 575     163.387 160.679 141.666  1.00 51.84           H  
ATOM   2777  HZ  PHE A 575     163.244 163.084 141.222  1.00 51.84           H  
ATOM   2778  N   SER A 576     167.528 158.676 142.007  1.00 51.84           N  
ATOM   2779  CA  SER A 576     167.048 158.421 143.357  1.00 51.84           C  
ATOM   2780  C   SER A 576     168.157 158.613 144.376  1.00 51.84           C  
ATOM   2781  O   SER A 576     167.923 159.144 145.466  1.00 51.84           O  
ATOM   2782  CB  SER A 576     166.480 157.017 143.447  1.00 51.84           C  
ATOM   2783  OG  SER A 576     165.354 156.884 142.613  1.00 51.84           O  
ATOM   2784  H   SER A 576     167.489 157.934 141.323  1.00 51.84           H  
ATOM   2785  HA  SER A 576     166.257 159.137 143.585  1.00 51.84           H  
ATOM   2786 1HB  SER A 576     167.244 156.296 143.156  1.00 51.84           H  
ATOM   2787 2HB  SER A 576     166.204 156.802 144.479  1.00 51.84           H  
ATOM   2788  HG  SER A 576     165.051 155.979 142.720  1.00 51.84           H  
ATOM   2789  N   LEU A 577     169.370 158.182 144.043  1.00 51.84           N  
ATOM   2790  CA  LEU A 577     170.491 158.369 144.951  1.00 51.84           C  
ATOM   2791  C   LEU A 577     170.903 159.829 145.042  1.00 51.84           C  
ATOM   2792  O   LEU A 577     171.300 160.294 146.115  1.00 51.84           O  
ATOM   2793  CB  LEU A 577     171.666 157.519 144.495  1.00 51.84           C  
ATOM   2794  CG  LEU A 577     172.970 157.669 145.249  1.00 51.84           C  
ATOM   2795  CD1 LEU A 577     172.810 157.163 146.636  1.00 51.84           C  
ATOM   2796  CD2 LEU A 577     174.036 156.907 144.543  1.00 51.84           C  
ATOM   2797  H   LEU A 577     169.525 157.721 143.158  1.00 51.84           H  
ATOM   2798  HA  LEU A 577     170.186 158.049 145.947  1.00 51.84           H  
ATOM   2799 1HB  LEU A 577     171.383 156.470 144.563  1.00 51.84           H  
ATOM   2800 2HB  LEU A 577     171.878 157.750 143.451  1.00 51.84           H  
ATOM   2801  HG  LEU A 577     173.244 158.723 145.295  1.00 51.84           H  
ATOM   2802 1HD1 LEU A 577     173.751 157.273 147.174  1.00 51.84           H  
ATOM   2803 2HD1 LEU A 577     172.033 157.734 147.144  1.00 51.84           H  
ATOM   2804 3HD1 LEU A 577     172.529 156.111 146.609  1.00 51.84           H  
ATOM   2805 1HD2 LEU A 577     174.978 157.013 145.083  1.00 51.84           H  
ATOM   2806 2HD2 LEU A 577     173.761 155.853 144.497  1.00 51.84           H  
ATOM   2807 3HD2 LEU A 577     174.152 157.296 143.531  1.00 51.84           H  
ATOM   2808  N   GLY A 578     170.824 160.563 143.935  1.00 51.84           N  
ATOM   2809  CA  GLY A 578     171.217 161.954 143.942  1.00 51.84           C  
ATOM   2810  C   GLY A 578     170.236 162.854 144.645  1.00 51.84           C  
ATOM   2811  O   GLY A 578     170.565 164.009 144.930  1.00 51.84           O  
ATOM   2812  H   GLY A 578     170.487 160.151 143.077  1.00 51.84           H  
ATOM   2813 1HA  GLY A 578     172.188 162.055 144.428  1.00 51.84           H  
ATOM   2814 2HA  GLY A 578     171.333 162.304 142.917  1.00 51.84           H  
ATOM   2815  N   ALA A 579     169.036 162.358 144.922  1.00 51.84           N  
ATOM   2816  CA  ALA A 579     168.056 163.099 145.692  1.00 51.84           C  
ATOM   2817  C   ALA A 579     168.030 162.699 147.156  1.00 51.84           C  
ATOM   2818  O   ALA A 579     167.541 163.474 147.982  1.00 51.84           O  
ATOM   2819  CB  ALA A 579     166.663 162.911 145.096  1.00 51.84           C  
ATOM   2820  H   ALA A 579     168.801 161.435 144.585  1.00 51.84           H  
ATOM   2821  HA  ALA A 579     168.320 164.156 145.649  1.00 51.84           H  
ATOM   2822 1HB  ALA A 579     165.937 163.473 145.684  1.00 51.84           H  
ATOM   2823 2HB  ALA A 579     166.655 163.273 144.068  1.00 51.84           H  
ATOM   2824 3HB  ALA A 579     166.401 161.854 145.110  1.00 51.84           H  
ATOM   2825  N   PHE A 580     168.540 161.519 147.499  1.00 51.84           N  
ATOM   2826  CA  PHE A 580     168.627 161.155 148.904  1.00 51.84           C  
ATOM   2827  C   PHE A 580     169.779 161.861 149.592  1.00 51.84           C  
ATOM   2828  O   PHE A 580     169.699 162.147 150.791  1.00 51.84           O  
ATOM   2829  CB  PHE A 580     168.784 159.649 149.072  1.00 51.84           C  
ATOM   2830  CG  PHE A 580     168.756 159.205 150.495  1.00 51.84           C  
ATOM   2831  CD1 PHE A 580     167.565 159.000 151.143  1.00 51.84           C  
ATOM   2832  CD2 PHE A 580     169.923 159.006 151.188  1.00 51.84           C  
ATOM   2833  CE1 PHE A 580     167.539 158.601 152.447  1.00 51.84           C  
ATOM   2834  CE2 PHE A 580     169.902 158.607 152.495  1.00 51.84           C  
ATOM   2835  CZ  PHE A 580     168.709 158.404 153.126  1.00 51.84           C  
ATOM   2836  H   PHE A 580     168.869 160.868 146.801  1.00 51.84           H  
ATOM   2837  HA  PHE A 580     167.704 161.461 149.399  1.00 51.84           H  
ATOM   2838 1HB  PHE A 580     167.984 159.138 148.537  1.00 51.84           H  
ATOM   2839 2HB  PHE A 580     169.728 159.330 148.631  1.00 51.84           H  
ATOM   2840  HD1 PHE A 580     166.631 159.159 150.604  1.00 51.84           H  
ATOM   2841  HD2 PHE A 580     170.876 159.169 150.683  1.00 51.84           H  
ATOM   2842  HE1 PHE A 580     166.585 158.439 152.948  1.00 51.84           H  
ATOM   2843  HE2 PHE A 580     170.836 158.451 153.034  1.00 51.84           H  
ATOM   2844  HZ  PHE A 580     168.689 158.087 154.168  1.00 51.84           H  
ATOM   2845  N   MET A 581     170.846 162.150 148.861  1.00 51.84           N  
ATOM   2846  CA  MET A 581     171.995 162.847 149.406  1.00 51.84           C  
ATOM   2847  C   MET A 581     171.854 164.353 149.300  1.00 51.84           C  
ATOM   2848  O   MET A 581     172.786 165.080 149.652  1.00 51.84           O  
ATOM   2849  CB  MET A 581     173.262 162.404 148.691  1.00 51.84           C  
ATOM   2850  CG  MET A 581     173.490 160.918 148.671  1.00 51.84           C  
ATOM   2851  SD  MET A 581     173.699 160.194 150.298  1.00 51.84           S  
ATOM   2852  CE  MET A 581     174.469 158.650 149.840  1.00 51.84           C  
ATOM   2853  H   MET A 581     170.854 161.872 147.890  1.00 51.84           H  
ATOM   2854  HA  MET A 581     172.082 162.597 150.463  1.00 51.84           H  
ATOM   2855 1HB  MET A 581     173.235 162.747 147.658  1.00 51.84           H  
ATOM   2856 2HB  MET A 581     174.129 162.865 149.167  1.00 51.84           H  
ATOM   2857 1HG  MET A 581     172.643 160.426 148.194  1.00 51.84           H  
ATOM   2858 2HG  MET A 581     174.385 160.695 148.090  1.00 51.84           H  
ATOM   2859 1HE  MET A 581     174.673 158.065 150.737  1.00 51.84           H  
ATOM   2860 2HE  MET A 581     173.801 158.090 149.184  1.00 51.84           H  
ATOM   2861 3HE  MET A 581     175.405 158.851 149.318  1.00 51.84           H  
ATOM   2862  N   GLN A 582     170.717 164.833 148.809  1.00 51.84           N  
ATOM   2863  CA  GLN A 582     170.391 166.242 148.655  1.00 51.84           C  
ATOM   2864  C   GLN A 582     171.242 166.914 147.594  1.00 51.84           C  
ATOM   2865  O   GLN A 582     171.164 168.135 147.443  1.00 51.84           O  
ATOM   2866  CB  GLN A 582     170.531 167.014 149.970  1.00 51.84           C  
ATOM   2867  CG  GLN A 582     169.620 166.534 151.077  1.00 51.84           C  
ATOM   2868  CD  GLN A 582     168.287 167.241 151.092  1.00 51.84           C  
ATOM   2869  OE1 GLN A 582     167.583 167.288 150.087  1.00 51.84           O  
ATOM   2870  NE2 GLN A 582     167.931 167.799 152.240  1.00 51.84           N  
ATOM   2871  H   GLN A 582     170.041 164.138 148.527  1.00 51.84           H  
ATOM   2872  HA  GLN A 582     169.354 166.323 148.329  1.00 51.84           H  
ATOM   2873 1HB  GLN A 582     171.558 166.941 150.327  1.00 51.84           H  
ATOM   2874 2HB  GLN A 582     170.319 168.069 149.797  1.00 51.84           H  
ATOM   2875 1HG  GLN A 582     169.434 165.468 150.944  1.00 51.84           H  
ATOM   2876 2HG  GLN A 582     170.106 166.712 152.036  1.00 51.84           H  
ATOM   2877 1HE2 GLN A 582     167.058 168.282 152.312  1.00 51.84           H  
ATOM   2878 2HE2 GLN A 582     168.535 167.737 153.035  1.00 51.84           H  
ATOM   2879  N   GLN A 583     172.041 166.164 146.847  1.00 51.84           N  
ATOM   2880  CA  GLN A 583     172.828 166.736 145.766  1.00 51.84           C  
ATOM   2881  C   GLN A 583     171.911 166.967 144.572  1.00 51.84           C  
ATOM   2882  O   GLN A 583     170.684 166.879 144.670  1.00 51.84           O  
ATOM   2883  CB  GLN A 583     173.996 165.829 145.404  1.00 51.84           C  
ATOM   2884  CG  GLN A 583     174.847 165.390 146.572  1.00 51.84           C  
ATOM   2885  CD  GLN A 583     175.929 166.370 146.928  1.00 51.84           C  
ATOM   2886  OE1 GLN A 583     176.300 167.228 146.130  1.00 51.84           O  
ATOM   2887  NE2 GLN A 583     176.453 166.241 148.136  1.00 51.84           N  
ATOM   2888  H   GLN A 583     172.106 165.173 147.032  1.00 51.84           H  
ATOM   2889  HA  GLN A 583     173.226 167.694 146.098  1.00 51.84           H  
ATOM   2890 1HB  GLN A 583     173.621 164.931 144.914  1.00 51.84           H  
ATOM   2891 2HB  GLN A 583     174.648 166.340 144.696  1.00 51.84           H  
ATOM   2892 1HG  GLN A 583     174.209 165.268 147.447  1.00 51.84           H  
ATOM   2893 2HG  GLN A 583     175.326 164.443 146.324  1.00 51.84           H  
ATOM   2894 1HE2 GLN A 583     177.178 166.862 148.436  1.00 51.84           H  
ATOM   2895 2HE2 GLN A 583     176.125 165.523 148.750  1.00 51.84           H  
ATOM   2896  N   GLY A 584     172.499 167.267 143.424  1.00 51.84           N  
ATOM   2897  CA  GLY A 584     171.734 167.608 142.250  1.00 51.84           C  
ATOM   2898  C   GLY A 584     171.219 166.385 141.522  1.00 51.84           C  
ATOM   2899  O   GLY A 584     171.251 165.256 142.012  1.00 51.84           O  
ATOM   2900  H   GLY A 584     173.507 167.257 143.368  1.00 51.84           H  
ATOM   2901 1HA  GLY A 584     170.889 168.235 142.536  1.00 51.84           H  
ATOM   2902 2HA  GLY A 584     172.352 168.193 141.570  1.00 51.84           H  
ATOM   2903  N   CYS A 585     170.718 166.637 140.317  1.00 51.84           N  
ATOM   2904  CA  CYS A 585     170.232 165.577 139.444  1.00 51.84           C  
ATOM   2905  C   CYS A 585     170.260 166.131 138.029  1.00 51.84           C  
ATOM   2906  O   CYS A 585     169.548 167.094 137.731  1.00 51.84           O  
ATOM   2907  CB  CYS A 585     168.830 165.143 139.846  1.00 51.84           C  
ATOM   2908  SG  CYS A 585     167.654 166.501 140.054  1.00 51.84           S  
ATOM   2909  H   CYS A 585     170.674 167.595 139.999  1.00 51.84           H  
ATOM   2910  HA  CYS A 585     170.898 164.719 139.537  1.00 51.84           H  
ATOM   2911 1HB  CYS A 585     168.428 164.467 139.091  1.00 51.84           H  
ATOM   2912 2HB  CYS A 585     168.875 164.594 140.787  1.00 51.84           H  
ATOM   2913  HG  CYS A 585     167.746 166.956 138.808  1.00 51.84           H  
ATOM   2914  N   ASP A 586     171.074 165.529 137.164  1.00 51.84           N  
ATOM   2915  CA  ASP A 586     171.228 166.056 135.816  1.00 51.84           C  
ATOM   2916  C   ASP A 586     169.938 165.987 135.019  1.00 51.84           C  
ATOM   2917  O   ASP A 586     169.841 166.630 133.969  1.00 51.84           O  
ATOM   2918  CB  ASP A 586     172.326 165.299 135.081  1.00 51.84           C  
ATOM   2919  CG  ASP A 586     172.086 163.809 135.058  1.00 51.84           C  
ATOM   2920  OD1 ASP A 586     171.093 163.363 135.669  1.00 51.84           O  
ATOM   2921  OD2 ASP A 586     172.890 163.084 134.435  1.00 51.84           O  
ATOM   2922  H   ASP A 586     171.591 164.704 137.432  1.00 51.84           H  
ATOM   2923  HA  ASP A 586     171.511 167.107 135.886  1.00 51.84           H  
ATOM   2924 1HB  ASP A 586     172.393 165.661 134.055  1.00 51.84           H  
ATOM   2925 2HB  ASP A 586     173.286 165.494 135.560  1.00 51.84           H  
ATOM   2926  N   ILE A 587     168.957 165.225 135.490  1.00 51.84           N  
ATOM   2927  CA  ILE A 587     167.656 165.104 134.855  1.00 51.84           C  
ATOM   2928  C   ILE A 587     166.589 165.242 135.930  1.00 51.84           C  
ATOM   2929  O   ILE A 587     166.879 165.283 137.125  1.00 51.84           O  
ATOM   2930  CB  ILE A 587     167.499 163.766 134.118  1.00 51.84           C  
ATOM   2931  CG1 ILE A 587     167.812 162.619 135.068  1.00 51.84           C  
ATOM   2932  CG2 ILE A 587     168.428 163.711 132.948  1.00 51.84           C  
ATOM   2933  CD1 ILE A 587     167.501 161.280 134.518  1.00 51.84           C  
ATOM   2934  H   ILE A 587     169.141 164.707 136.337  1.00 51.84           H  
ATOM   2935  HA  ILE A 587     167.553 165.904 134.123  1.00 51.84           H  
ATOM   2936  HB  ILE A 587     166.473 163.663 133.765  1.00 51.84           H  
ATOM   2937 1HG1 ILE A 587     168.869 162.642 135.330  1.00 51.84           H  
ATOM   2938 2HG1 ILE A 587     167.245 162.746 135.991  1.00 51.84           H  
ATOM   2939 1HG2 ILE A 587     168.308 162.758 132.433  1.00 51.84           H  
ATOM   2940 2HG2 ILE A 587     168.197 164.525 132.262  1.00 51.84           H  
ATOM   2941 3HG2 ILE A 587     169.456 163.809 133.295  1.00 51.84           H  
ATOM   2942 1HD1 ILE A 587     167.751 160.517 135.255  1.00 51.84           H  
ATOM   2943 2HD1 ILE A 587     166.438 161.221 134.282  1.00 51.84           H  
ATOM   2944 3HD1 ILE A 587     168.083 161.114 133.613  1.00 51.84           H  
ATOM   2945  N   SER A 588     165.340 165.317 135.489  1.00 51.84           N  
ATOM   2946  CA  SER A 588     164.211 165.288 136.400  1.00 51.84           C  
ATOM   2947  C   SER A 588     163.021 164.710 135.660  1.00 51.84           C  
ATOM   2948  O   SER A 588     162.946 164.823 134.432  1.00 51.84           O  
ATOM   2949  CB  SER A 588     163.868 166.680 136.939  1.00 51.84           C  
ATOM   2950  OG  SER A 588     163.433 167.536 135.899  1.00 51.84           O  
ATOM   2951  H   SER A 588     165.169 165.396 134.497  1.00 51.84           H  
ATOM   2952  HA  SER A 588     164.468 164.655 137.250  1.00 51.84           H  
ATOM   2953 1HB  SER A 588     163.086 166.595 137.694  1.00 51.84           H  
ATOM   2954 2HB  SER A 588     164.745 167.109 137.423  1.00 51.84           H  
ATOM   2955  HG  SER A 588     163.239 168.380 136.314  1.00 51.84           H  
ATOM   2956  N   PRO A 589     162.082 164.091 136.366  1.00 51.84           N  
ATOM   2957  CA  PRO A 589     160.926 163.515 135.687  1.00 51.84           C  
ATOM   2958  C   PRO A 589     160.123 164.582 134.968  1.00 51.84           C  
ATOM   2959  O   PRO A 589     160.018 165.722 135.418  1.00 51.84           O  
ATOM   2960  CB  PRO A 589     160.126 162.882 136.826  1.00 51.84           C  
ATOM   2961  CG  PRO A 589     161.054 162.762 137.927  1.00 51.84           C  
ATOM   2962  CD  PRO A 589     161.999 163.885 137.814  1.00 51.84           C  
ATOM   2963  HA  PRO A 589     161.268 162.748 134.977  1.00 51.84           H  
ATOM   2964 1HB  PRO A 589     159.262 163.516 137.077  1.00 51.84           H  
ATOM   2965 2HB  PRO A 589     159.728 161.907 136.510  1.00 51.84           H  
ATOM   2966 1HG  PRO A 589     160.513 162.787 138.885  1.00 51.84           H  
ATOM   2967 2HG  PRO A 589     161.574 161.794 137.882  1.00 51.84           H  
ATOM   2968 1HD  PRO A 589     161.587 164.765 138.330  1.00 51.84           H  
ATOM   2969 2HD  PRO A 589     162.966 163.596 138.251  1.00 51.84           H  
ATOM   2970  N   ARG A 590     159.550 164.194 133.834  1.00 51.84           N  
ATOM   2971  CA  ARG A 590     158.792 165.109 133.002  1.00 51.84           C  
ATOM   2972  C   ARG A 590     157.316 164.768 132.916  1.00 51.84           C  
ATOM   2973  O   ARG A 590     156.517 165.651 132.592  1.00 51.84           O  
ATOM   2974  CB  ARG A 590     159.381 165.145 131.586  1.00 51.84           C  
ATOM   2975  CG  ARG A 590     159.198 166.461 130.865  1.00 51.84           C  
ATOM   2976  CD  ARG A 590     160.145 166.590 129.685  1.00 51.84           C  
ATOM   2977  NE  ARG A 590     161.519 166.825 130.114  1.00 51.84           N  
ATOM   2978  CZ  ARG A 590     161.959 167.977 130.611  1.00 51.84           C  
ATOM   2979  NH1 ARG A 590     161.130 169.004 130.755  1.00 51.84           N  
ATOM   2980  NH2 ARG A 590     163.227 168.102 130.971  1.00 51.84           N  
ATOM   2981  H   ARG A 590     159.647 163.231 133.545  1.00 51.84           H  
ATOM   2982  HA  ARG A 590     158.858 166.107 133.436  1.00 51.84           H  
ATOM   2983 1HB  ARG A 590     160.448 164.935 131.631  1.00 51.84           H  
ATOM   2984 2HB  ARG A 590     158.919 164.365 130.980  1.00 51.84           H  
ATOM   2985 1HG  ARG A 590     158.175 166.533 130.494  1.00 51.84           H  
ATOM   2986 2HG  ARG A 590     159.393 167.284 131.554  1.00 51.84           H  
ATOM   2987 1HD  ARG A 590     160.123 165.672 129.099  1.00 51.84           H  
ATOM   2988 2HD  ARG A 590     159.835 167.427 129.060  1.00 51.84           H  
ATOM   2989  HE  ARG A 590     162.176 166.061 130.027  1.00 51.84           H  
ATOM   2990 1HH1 ARG A 590     160.160 168.912 130.487  1.00 51.84           H  
ATOM   2991 2HH1 ARG A 590     161.468 169.877 131.133  1.00 51.84           H  
ATOM   2992 1HH2 ARG A 590     163.861 167.321 130.868  1.00 51.84           H  
ATOM   2993 2HH2 ARG A 590     163.560 168.976 131.348  1.00 51.84           H  
ATOM   2994  N   SER A 591     156.935 163.528 133.184  1.00 51.84           N  
ATOM   2995  CA  SER A 591     155.543 163.125 133.216  1.00 51.84           C  
ATOM   2996  C   SER A 591     154.969 163.271 134.621  1.00 51.84           C  
ATOM   2997  O   SER A 591     155.691 163.429 135.605  1.00 51.84           O  
ATOM   2998  CB  SER A 591     155.409 161.689 132.734  1.00 51.84           C  
ATOM   2999  OG  SER A 591     156.277 160.842 133.457  1.00 51.84           O  
ATOM   3000  H   SER A 591     157.650 162.841 133.373  1.00 51.84           H  
ATOM   3001  HA  SER A 591     154.978 163.777 132.548  1.00 51.84           H  
ATOM   3002 1HB  SER A 591     154.378 161.358 132.859  1.00 51.84           H  
ATOM   3003 2HB  SER A 591     155.642 161.639 131.671  1.00 51.84           H  
ATOM   3004  HG  SER A 591     156.141 159.960 133.104  1.00 51.84           H  
ATOM   3005  N   LEU A 592     153.641 163.220 134.706  1.00 51.84           N  
ATOM   3006  CA  LEU A 592     152.978 163.321 136.000  1.00 51.84           C  
ATOM   3007  C   LEU A 592     153.311 162.132 136.884  1.00 51.84           C  
ATOM   3008  O   LEU A 592     153.587 162.291 138.080  1.00 51.84           O  
ATOM   3009  CB  LEU A 592     151.470 163.421 135.802  1.00 51.84           C  
ATOM   3010  CG  LEU A 592     150.596 163.313 137.048  1.00 51.84           C  
ATOM   3011  CD1 LEU A 592     150.765 164.516 137.924  1.00 51.84           C  
ATOM   3012  CD2 LEU A 592     149.151 163.149 136.661  1.00 51.84           C  
ATOM   3013  H   LEU A 592     153.080 163.111 133.873  1.00 51.84           H  
ATOM   3014  HA  LEU A 592     153.330 164.223 136.500  1.00 51.84           H  
ATOM   3015 1HB  LEU A 592     151.243 164.379 135.338  1.00 51.84           H  
ATOM   3016 2HB  LEU A 592     151.155 162.628 135.124  1.00 51.84           H  
ATOM   3017  HG  LEU A 592     150.906 162.449 137.637  1.00 51.84           H  
ATOM   3018 1HD1 LEU A 592     150.132 164.416 138.806  1.00 51.84           H  
ATOM   3019 2HD1 LEU A 592     151.807 164.597 138.234  1.00 51.84           H  
ATOM   3020 3HD1 LEU A 592     150.479 165.411 137.373  1.00 51.84           H  
ATOM   3021 1HD2 LEU A 592     148.539 163.072 137.561  1.00 51.84           H  
ATOM   3022 2HD2 LEU A 592     148.830 164.012 136.077  1.00 51.84           H  
ATOM   3023 3HD2 LEU A 592     149.034 162.244 136.065  1.00 51.84           H  
ATOM   3024  N   SER A 593     153.288 160.935 136.315  1.00 51.84           N  
ATOM   3025  CA  SER A 593     153.414 159.729 137.109  1.00 51.84           C  
ATOM   3026  C   SER A 593     154.835 159.487 137.586  1.00 51.84           C  
ATOM   3027  O   SER A 593     155.034 158.697 138.513  1.00 51.84           O  
ATOM   3028  CB  SER A 593     152.909 158.546 136.298  1.00 51.84           C  
ATOM   3029  OG  SER A 593     153.490 158.531 135.012  1.00 51.84           O  
ATOM   3030  H   SER A 593     153.181 160.856 135.314  1.00 51.84           H  
ATOM   3031  HA  SER A 593     152.802 159.839 138.006  1.00 51.84           H  
ATOM   3032 1HB  SER A 593     153.147 157.619 136.819  1.00 51.84           H  
ATOM   3033 2HB  SER A 593     151.825 158.602 136.210  1.00 51.84           H  
ATOM   3034  HG  SER A 593     153.125 157.763 134.566  1.00 51.84           H  
ATOM   3035  N   GLY A 594     155.818 160.139 136.982  1.00 51.84           N  
ATOM   3036  CA  GLY A 594     157.163 160.105 137.508  1.00 51.84           C  
ATOM   3037  C   GLY A 594     157.385 161.238 138.480  1.00 51.84           C  
ATOM   3038  O   GLY A 594     158.193 161.141 139.406  1.00 51.84           O  
ATOM   3039  H   GLY A 594     155.631 160.668 136.143  1.00 51.84           H  
ATOM   3040 1HA  GLY A 594     157.335 159.150 138.005  1.00 51.84           H  
ATOM   3041 2HA  GLY A 594     157.876 160.174 136.688  1.00 51.84           H  
ATOM   3042  N   ARG A 595     156.635 162.318 138.287  1.00 51.84           N  
ATOM   3043  CA  ARG A 595     156.776 163.476 139.152  1.00 51.84           C  
ATOM   3044  C   ARG A 595     156.184 163.224 140.526  1.00 51.84           C  
ATOM   3045  O   ARG A 595     156.717 163.714 141.525  1.00 51.84           O  
ATOM   3046  CB  ARG A 595     156.134 164.688 138.497  1.00 51.84           C  
ATOM   3047  CG  ARG A 595     157.132 165.537 137.762  1.00 51.84           C  
ATOM   3048  CD  ARG A 595     156.529 166.495 136.773  1.00 51.84           C  
ATOM   3049  NE  ARG A 595     157.581 167.147 136.006  1.00 51.84           N  
ATOM   3050  CZ  ARG A 595     157.435 168.283 135.342  1.00 51.84           C  
ATOM   3051  NH1 ARG A 595     156.280 168.911 135.343  1.00 51.84           N  
ATOM   3052  NH2 ARG A 595     158.456 168.791 134.677  1.00 51.84           N  
ATOM   3053  H   ARG A 595     155.959 162.344 137.537  1.00 51.84           H  
ATOM   3054  HA  ARG A 595     157.839 163.672 139.297  1.00 51.84           H  
ATOM   3055 1HB  ARG A 595     155.366 164.359 137.798  1.00 51.84           H  
ATOM   3056 2HB  ARG A 595     155.644 165.296 139.258  1.00 51.84           H  
ATOM   3057 1HG  ARG A 595     157.697 166.135 138.477  1.00 51.84           H  
ATOM   3058 2HG  ARG A 595     157.815 164.895 137.205  1.00 51.84           H  
ATOM   3059 1HD  ARG A 595     155.874 165.951 136.093  1.00 51.84           H  
ATOM   3060 2HD  ARG A 595     155.952 167.251 137.305  1.00 51.84           H  
ATOM   3061  HE  ARG A 595     158.488 166.700 135.978  1.00 51.84           H  
ATOM   3062 1HH1 ARG A 595     155.497 168.527 135.853  1.00 51.84           H  
ATOM   3063 2HH1 ARG A 595     156.176 169.777 134.835  1.00 51.84           H  
ATOM   3064 1HH2 ARG A 595     159.346 168.313 134.676  1.00 51.84           H  
ATOM   3065 2HH2 ARG A 595     158.347 169.657 134.170  1.00 51.84           H  
ATOM   3066  N   ILE A 596     155.099 162.460 140.604  1.00 51.84           N  
ATOM   3067  CA  ILE A 596     154.577 162.057 141.905  1.00 51.84           C  
ATOM   3068  C   ILE A 596     155.645 161.310 142.689  1.00 51.84           C  
ATOM   3069  O   ILE A 596     155.879 161.573 143.876  1.00 51.84           O  
ATOM   3070  CB  ILE A 596     153.320 161.196 141.731  1.00 51.84           C  
ATOM   3071  CG1 ILE A 596     152.213 162.017 141.098  1.00 51.84           C  
ATOM   3072  CG2 ILE A 596     152.885 160.675 143.050  1.00 51.84           C  
ATOM   3073  CD1 ILE A 596     151.042 161.224 140.683  1.00 51.84           C  
ATOM   3074  H   ILE A 596     154.626 162.151 139.767  1.00 51.84           H  
ATOM   3075  HA  ILE A 596     154.312 162.954 142.464  1.00 51.84           H  
ATOM   3076  HB  ILE A 596     153.540 160.360 141.068  1.00 51.84           H  
ATOM   3077 1HG1 ILE A 596     151.876 162.777 141.802  1.00 51.84           H  
ATOM   3078 2HG1 ILE A 596     152.600 162.534 140.220  1.00 51.84           H  
ATOM   3079 1HG2 ILE A 596     151.991 160.064 142.923  1.00 51.84           H  
ATOM   3080 2HG2 ILE A 596     153.680 160.069 143.482  1.00 51.84           H  
ATOM   3081 3HG2 ILE A 596     152.663 161.509 143.716  1.00 51.84           H  
ATOM   3082 1HD1 ILE A 596     150.295 161.883 140.240  1.00 51.84           H  
ATOM   3083 2HD1 ILE A 596     151.349 160.478 139.950  1.00 51.84           H  
ATOM   3084 3HD1 ILE A 596     150.614 160.725 141.552  1.00 51.84           H  
ATOM   3085  N   VAL A 597     156.295 160.351 142.035  1.00 51.84           N  
ATOM   3086  CA  VAL A 597     157.326 159.560 142.688  1.00 51.84           C  
ATOM   3087  C   VAL A 597     158.478 160.448 143.122  1.00 51.84           C  
ATOM   3088  O   VAL A 597     158.984 160.339 144.242  1.00 51.84           O  
ATOM   3089  CB  VAL A 597     157.808 158.449 141.749  1.00 51.84           C  
ATOM   3090  CG1 VAL A 597     158.972 157.772 142.344  1.00 51.84           C  
ATOM   3091  CG2 VAL A 597     156.716 157.476 141.514  1.00 51.84           C  
ATOM   3092  H   VAL A 597     156.071 160.166 141.068  1.00 51.84           H  
ATOM   3093  HA  VAL A 597     156.899 159.105 143.583  1.00 51.84           H  
ATOM   3094  HB  VAL A 597     158.109 158.893 140.800  1.00 51.84           H  
ATOM   3095 1HG1 VAL A 597     159.315 156.982 141.675  1.00 51.84           H  
ATOM   3096 2HG1 VAL A 597     159.775 158.493 142.494  1.00 51.84           H  
ATOM   3097 3HG1 VAL A 597     158.689 157.337 143.303  1.00 51.84           H  
ATOM   3098 1HG2 VAL A 597     157.066 156.690 140.846  1.00 51.84           H  
ATOM   3099 2HG2 VAL A 597     156.410 157.035 142.464  1.00 51.84           H  
ATOM   3100 3HG2 VAL A 597     155.866 157.986 141.061  1.00 51.84           H  
ATOM   3101  N   GLY A 598     158.924 161.327 142.232  1.00 51.84           N  
ATOM   3102  CA  GLY A 598     160.010 162.218 142.585  1.00 51.84           C  
ATOM   3103  C   GLY A 598     159.681 163.068 143.794  1.00 51.84           C  
ATOM   3104  O   GLY A 598     160.489 163.205 144.712  1.00 51.84           O  
ATOM   3105  H   GLY A 598     158.519 161.387 141.309  1.00 51.84           H  
ATOM   3106 1HA  GLY A 598     160.907 161.634 142.791  1.00 51.84           H  
ATOM   3107 2HA  GLY A 598     160.236 162.868 141.741  1.00 51.84           H  
ATOM   3108  N   GLY A 599     158.481 163.642 143.815  1.00 51.84           N  
ATOM   3109  CA  GLY A 599     158.108 164.505 144.919  1.00 51.84           C  
ATOM   3110  C   GLY A 599     158.003 163.764 146.234  1.00 51.84           C  
ATOM   3111  O   GLY A 599     158.479 164.241 147.268  1.00 51.84           O  
ATOM   3112  H   GLY A 599     157.820 163.485 143.068  1.00 51.84           H  
ATOM   3113 1HA  GLY A 599     158.844 165.303 145.022  1.00 51.84           H  
ATOM   3114 2HA  GLY A 599     157.150 164.977 144.704  1.00 51.84           H  
ATOM   3115  N   VAL A 600     157.375 162.593 146.220  1.00 51.84           N  
ATOM   3116  CA  VAL A 600     157.224 161.860 147.466  1.00 51.84           C  
ATOM   3117  C   VAL A 600     158.571 161.337 147.950  1.00 51.84           C  
ATOM   3118  O   VAL A 600     158.824 161.278 149.159  1.00 51.84           O  
ATOM   3119  CB  VAL A 600     156.189 160.743 147.287  1.00 51.84           C  
ATOM   3120  CG1 VAL A 600     156.771 159.625 146.517  1.00 51.84           C  
ATOM   3121  CG2 VAL A 600     155.712 160.276 148.607  1.00 51.84           C  
ATOM   3122  H   VAL A 600     157.000 162.199 145.369  1.00 51.84           H  
ATOM   3123  HA  VAL A 600     156.872 162.550 148.234  1.00 51.84           H  
ATOM   3124  HB  VAL A 600     155.347 161.129 146.713  1.00 51.84           H  
ATOM   3125 1HG1 VAL A 600     156.025 158.839 146.397  1.00 51.84           H  
ATOM   3126 2HG1 VAL A 600     157.082 159.982 145.536  1.00 51.84           H  
ATOM   3127 3HG1 VAL A 600     157.634 159.227 147.050  1.00 51.84           H  
ATOM   3128 1HG2 VAL A 600     154.977 159.483 148.469  1.00 51.84           H  
ATOM   3129 2HG2 VAL A 600     156.554 159.894 149.184  1.00 51.84           H  
ATOM   3130 3HG2 VAL A 600     155.253 161.107 149.143  1.00 51.84           H  
ATOM   3131  N   TRP A 601     159.461 160.968 147.031  1.00 51.84           N  
ATOM   3132  CA  TRP A 601     160.813 160.583 147.414  1.00 51.84           C  
ATOM   3133  C   TRP A 601     161.568 161.761 148.010  1.00 51.84           C  
ATOM   3134  O   TRP A 601     162.338 161.596 148.961  1.00 51.84           O  
ATOM   3135  CB  TRP A 601     161.538 160.026 146.196  1.00 51.84           C  
ATOM   3136  CG  TRP A 601     162.931 159.578 146.406  1.00 51.84           C  
ATOM   3137  CD1 TRP A 601     164.034 160.060 145.788  1.00 51.84           C  
ATOM   3138  CD2 TRP A 601     163.381 158.537 147.273  1.00 51.84           C  
ATOM   3139  NE1 TRP A 601     165.148 159.393 146.216  1.00 51.84           N  
ATOM   3140  CE2 TRP A 601     164.770 158.452 147.133  1.00 51.84           C  
ATOM   3141  CE3 TRP A 601     162.744 157.674 148.157  1.00 51.84           C  
ATOM   3142  CZ2 TRP A 601     165.529 157.544 147.842  1.00 51.84           C  
ATOM   3143  CZ3 TRP A 601     163.504 156.774 148.856  1.00 51.84           C  
ATOM   3144  CH2 TRP A 601     164.876 156.717 148.698  1.00 51.84           C  
ATOM   3145  H   TRP A 601     159.203 160.952 146.055  1.00 51.84           H  
ATOM   3146  HA  TRP A 601     160.749 159.810 148.179  1.00 51.84           H  
ATOM   3147 1HB  TRP A 601     160.988 159.170 145.805  1.00 51.84           H  
ATOM   3148 2HB  TRP A 601     161.566 160.782 145.412  1.00 51.84           H  
ATOM   3149  HD1 TRP A 601     164.036 160.864 145.054  1.00 51.84           H  
ATOM   3150  HE1 TRP A 601     166.093 159.566 145.906  1.00 51.84           H  
ATOM   3151  HE3 TRP A 601     161.664 157.714 148.293  1.00 51.84           H  
ATOM   3152  HZ2 TRP A 601     166.612 157.482 147.731  1.00 51.84           H  
ATOM   3153  HZ3 TRP A 601     162.994 156.099 149.544  1.00 51.84           H  
ATOM   3154  HH2 TRP A 601     165.444 155.988 149.276  1.00 51.84           H  
ATOM   3155  N   TRP A 602     161.361 162.957 147.463  1.00 51.84           N  
ATOM   3156  CA  TRP A 602     161.975 164.144 148.040  1.00 51.84           C  
ATOM   3157  C   TRP A 602     161.469 164.387 149.451  1.00 51.84           C  
ATOM   3158  O   TRP A 602     162.243 164.729 150.348  1.00 51.84           O  
ATOM   3159  CB  TRP A 602     161.692 165.356 147.167  1.00 51.84           C  
ATOM   3160  CG  TRP A 602     162.333 165.308 145.839  1.00 51.84           C  
ATOM   3161  CD1 TRP A 602     163.265 164.423 145.414  1.00 51.84           C  
ATOM   3162  CD2 TRP A 602     162.092 166.191 144.747  1.00 51.84           C  
ATOM   3163  NE1 TRP A 602     163.625 164.697 144.122  1.00 51.84           N  
ATOM   3164  CE2 TRP A 602     162.915 165.783 143.691  1.00 51.84           C  
ATOM   3165  CE3 TRP A 602     161.258 167.288 144.561  1.00 51.84           C  
ATOM   3166  CZ2 TRP A 602     162.927 166.430 142.473  1.00 51.84           C  
ATOM   3167  CZ3 TRP A 602     161.273 167.924 143.357  1.00 51.84           C  
ATOM   3168  CH2 TRP A 602     162.100 167.499 142.327  1.00 51.84           C  
ATOM   3169  H   TRP A 602     160.777 163.053 146.644  1.00 51.84           H  
ATOM   3170  HA  TRP A 602     163.053 163.988 148.087  1.00 51.84           H  
ATOM   3171 1HB  TRP A 602     160.617 165.454 147.018  1.00 51.84           H  
ATOM   3172 2HB  TRP A 602     162.036 166.257 147.674  1.00 51.84           H  
ATOM   3173  HD1 TRP A 602     163.671 163.610 146.013  1.00 51.84           H  
ATOM   3174  HE1 TRP A 602     164.303 164.182 143.579  1.00 51.84           H  
ATOM   3175  HE3 TRP A 602     160.604 167.630 145.363  1.00 51.84           H  
ATOM   3176  HZ2 TRP A 602     163.567 166.107 141.652  1.00 51.84           H  
ATOM   3177  HZ3 TRP A 602     160.613 168.782 143.224  1.00 51.84           H  
ATOM   3178  HH2 TRP A 602     162.084 168.038 141.380  1.00 51.84           H  
ATOM   3179  N   PHE A 603     160.168 164.226 149.665  1.00 51.84           N  
ATOM   3180  CA  PHE A 603     159.616 164.386 151.004  1.00 51.84           C  
ATOM   3181  C   PHE A 603     160.217 163.370 151.964  1.00 51.84           C  
ATOM   3182  O   PHE A 603     160.621 163.714 153.084  1.00 51.84           O  
ATOM   3183  CB  PHE A 603     158.100 164.255 150.934  1.00 51.84           C  
ATOM   3184  CG  PHE A 603     157.434 164.098 152.255  1.00 51.84           C  
ATOM   3185  CD1 PHE A 603     157.257 165.175 153.094  1.00 51.84           C  
ATOM   3186  CD2 PHE A 603     156.949 162.872 152.641  1.00 51.84           C  
ATOM   3187  CE1 PHE A 603     156.631 165.023 154.303  1.00 51.84           C  
ATOM   3188  CE2 PHE A 603     156.324 162.714 153.841  1.00 51.84           C  
ATOM   3189  CZ  PHE A 603     156.163 163.788 154.676  1.00 51.84           C  
ATOM   3190  H   PHE A 603     159.549 163.991 148.903  1.00 51.84           H  
ATOM   3191  HA  PHE A 603     159.877 165.380 151.369  1.00 51.84           H  
ATOM   3192 1HB  PHE A 603     157.681 165.137 150.452  1.00 51.84           H  
ATOM   3193 2HB  PHE A 603     157.837 163.392 150.323  1.00 51.84           H  
ATOM   3194  HD1 PHE A 603     157.621 166.155 152.786  1.00 51.84           H  
ATOM   3195  HD2 PHE A 603     157.077 162.017 151.977  1.00 51.84           H  
ATOM   3196  HE1 PHE A 603     156.507 165.881 154.963  1.00 51.84           H  
ATOM   3197  HE2 PHE A 603     155.953 161.733 154.138  1.00 51.84           H  
ATOM   3198  HZ  PHE A 603     155.665 163.660 155.636  1.00 51.84           H  
ATOM   3199  N   PHE A 604     160.319 162.119 151.526  1.00 51.84           N  
ATOM   3200  CA  PHE A 604     160.886 161.077 152.371  1.00 51.84           C  
ATOM   3201  C   PHE A 604     162.329 161.388 152.736  1.00 51.84           C  
ATOM   3202  O   PHE A 604     162.720 161.299 153.906  1.00 51.84           O  
ATOM   3203  CB  PHE A 604     160.783 159.737 151.656  1.00 51.84           C  
ATOM   3204  CG  PHE A 604     161.630 158.660 152.245  1.00 51.84           C  
ATOM   3205  CD1 PHE A 604     161.296 158.070 153.435  1.00 51.84           C  
ATOM   3206  CD2 PHE A 604     162.746 158.218 151.587  1.00 51.84           C  
ATOM   3207  CE1 PHE A 604     162.074 157.071 153.960  1.00 51.84           C  
ATOM   3208  CE2 PHE A 604     163.521 157.226 152.105  1.00 51.84           C  
ATOM   3209  CZ  PHE A 604     163.187 156.652 153.292  1.00 51.84           C  
ATOM   3210  H   PHE A 604     160.002 161.881 150.597  1.00 51.84           H  
ATOM   3211  HA  PHE A 604     160.313 161.034 153.299  1.00 51.84           H  
ATOM   3212 1HB  PHE A 604     159.749 159.395 151.671  1.00 51.84           H  
ATOM   3213 2HB  PHE A 604     161.073 159.858 150.613  1.00 51.84           H  
ATOM   3214  HD1 PHE A 604     160.402 158.403 153.962  1.00 51.84           H  
ATOM   3215  HD2 PHE A 604     163.014 158.678 150.636  1.00 51.84           H  
ATOM   3216  HE1 PHE A 604     161.803 156.612 154.911  1.00 51.84           H  
ATOM   3217  HE2 PHE A 604     164.410 156.892 151.570  1.00 51.84           H  
ATOM   3218  HZ  PHE A 604     163.808 155.860 153.709  1.00 51.84           H  
ATOM   3219  N   THR A 605     163.138 161.764 151.749  1.00 51.84           N  
ATOM   3220  CA  THR A 605     164.540 162.016 152.040  1.00 51.84           C  
ATOM   3221  C   THR A 605     164.709 163.258 152.893  1.00 51.84           C  
ATOM   3222  O   THR A 605     165.584 163.300 153.758  1.00 51.84           O  
ATOM   3223  CB  THR A 605     165.348 162.145 150.761  1.00 51.84           C  
ATOM   3224  OG1 THR A 605     166.733 162.185 151.092  1.00 51.84           O  
ATOM   3225  CG2 THR A 605     165.029 163.394 150.072  1.00 51.84           C  
ATOM   3226  H   THR A 605     162.804 161.879 150.803  1.00 51.84           H  
ATOM   3227  HA  THR A 605     164.932 161.173 152.610  1.00 51.84           H  
ATOM   3228  HB  THR A 605     165.122 161.307 150.102  1.00 51.84           H  
ATOM   3229  HG1 THR A 605     166.976 161.376 151.549  1.00 51.84           H  
ATOM   3230 1HG2 THR A 605     165.619 163.466 149.158  1.00 51.84           H  
ATOM   3231 2HG2 THR A 605     163.968 163.411 149.822  1.00 51.84           H  
ATOM   3232 3HG2 THR A 605     165.262 164.237 150.721  1.00 51.84           H  
ATOM   3233  N   LEU A 606     163.896 164.284 152.665  1.00 51.84           N  
ATOM   3234  CA  LEU A 606     163.937 165.456 153.526  1.00 51.84           C  
ATOM   3235  C   LEU A 606     163.714 165.059 154.972  1.00 51.84           C  
ATOM   3236  O   LEU A 606     164.506 165.404 155.858  1.00 51.84           O  
ATOM   3237  CB  LEU A 606     162.889 166.465 153.077  1.00 51.84           C  
ATOM   3238  CG  LEU A 606     162.561 167.590 154.039  1.00 51.84           C  
ATOM   3239  CD1 LEU A 606     163.782 168.397 154.264  1.00 51.84           C  
ATOM   3240  CD2 LEU A 606     161.472 168.454 153.493  1.00 51.84           C  
ATOM   3241  H   LEU A 606     163.243 164.262 151.895  1.00 51.84           H  
ATOM   3242  HA  LEU A 606     164.924 165.911 153.444  1.00 51.84           H  
ATOM   3243 1HB  LEU A 606     163.226 166.926 152.150  1.00 51.84           H  
ATOM   3244 2HB  LEU A 606     161.958 165.934 152.878  1.00 51.84           H  
ATOM   3245  HG  LEU A 606     162.233 167.171 154.991  1.00 51.84           H  
ATOM   3246 1HD1 LEU A 606     163.559 169.210 154.955  1.00 51.84           H  
ATOM   3247 2HD1 LEU A 606     164.563 167.765 154.688  1.00 51.84           H  
ATOM   3248 3HD1 LEU A 606     164.124 168.811 153.316  1.00 51.84           H  
ATOM   3249 1HD2 LEU A 606     161.253 169.254 154.201  1.00 51.84           H  
ATOM   3250 2HD2 LEU A 606     161.791 168.886 152.544  1.00 51.84           H  
ATOM   3251 3HD2 LEU A 606     160.576 167.854 153.335  1.00 51.84           H  
ATOM   3252  N   ILE A 607     162.649 164.302 155.226  1.00 51.84           N  
ATOM   3253  CA  ILE A 607     162.346 163.896 156.591  1.00 51.84           C  
ATOM   3254  C   ILE A 607     163.507 163.110 157.180  1.00 51.84           C  
ATOM   3255  O   ILE A 607     163.988 163.404 158.282  1.00 51.84           O  
ATOM   3256  CB  ILE A 607     161.051 163.076 156.626  1.00 51.84           C  
ATOM   3257  CG1 ILE A 607     159.882 163.890 156.090  1.00 51.84           C  
ATOM   3258  CG2 ILE A 607     160.786 162.642 158.011  1.00 51.84           C  
ATOM   3259  CD1 ILE A 607     159.369 164.907 157.021  1.00 51.84           C  
ATOM   3260  H   ILE A 607     162.041 164.002 154.477  1.00 51.84           H  
ATOM   3261  HA  ILE A 607     162.210 164.792 157.196  1.00 51.84           H  
ATOM   3262  HB  ILE A 607     161.157 162.202 155.984  1.00 51.84           H  
ATOM   3263 1HG1 ILE A 607     160.182 164.396 155.173  1.00 51.84           H  
ATOM   3264 2HG1 ILE A 607     159.058 163.222 155.839  1.00 51.84           H  
ATOM   3265 1HG2 ILE A 607     159.866 162.059 158.040  1.00 51.84           H  
ATOM   3266 2HG2 ILE A 607     161.614 162.029 158.365  1.00 51.84           H  
ATOM   3267 3HG2 ILE A 607     160.682 163.517 158.653  1.00 51.84           H  
ATOM   3268 1HD1 ILE A 607     158.538 165.438 156.558  1.00 51.84           H  
ATOM   3269 2HD1 ILE A 607     159.025 164.423 157.936  1.00 51.84           H  
ATOM   3270 3HD1 ILE A 607     160.162 165.614 157.261  1.00 51.84           H  
ATOM   3271  N   ILE A 608     163.981 162.102 156.450  1.00 51.84           N  
ATOM   3272  CA  ILE A 608     164.977 161.193 157.005  1.00 51.84           C  
ATOM   3273  C   ILE A 608     166.293 161.915 157.245  1.00 51.84           C  
ATOM   3274  O   ILE A 608     166.944 161.723 158.276  1.00 51.84           O  
ATOM   3275  CB  ILE A 608     165.171 159.984 156.083  1.00 51.84           C  
ATOM   3276  CG1 ILE A 608     163.895 159.166 155.995  1.00 51.84           C  
ATOM   3277  CG2 ILE A 608     166.266 159.140 156.599  1.00 51.84           C  
ATOM   3278  CD1 ILE A 608     163.553 158.437 157.229  1.00 51.84           C  
ATOM   3279  H   ILE A 608     163.655 161.957 155.505  1.00 51.84           H  
ATOM   3280  HA  ILE A 608     164.622 160.840 157.973  1.00 51.84           H  
ATOM   3281  HB  ILE A 608     165.421 160.328 155.080  1.00 51.84           H  
ATOM   3282 1HG1 ILE A 608     163.060 159.821 155.749  1.00 51.84           H  
ATOM   3283 2HG1 ILE A 608     163.985 158.436 155.190  1.00 51.84           H  
ATOM   3284 1HG2 ILE A 608     166.403 158.280 155.943  1.00 51.84           H  
ATOM   3285 2HG2 ILE A 608     167.187 159.720 156.633  1.00 51.84           H  
ATOM   3286 3HG2 ILE A 608     166.017 158.795 157.603  1.00 51.84           H  
ATOM   3287 1HD1 ILE A 608     162.629 157.879 157.078  1.00 51.84           H  
ATOM   3288 2HD1 ILE A 608     164.358 157.744 157.478  1.00 51.84           H  
ATOM   3289 3HD1 ILE A 608     163.419 159.146 158.045  1.00 51.84           H  
ATOM   3290  N   ILE A 609     166.725 162.730 156.286  1.00 51.84           N  
ATOM   3291  CA  ILE A 609     168.001 163.419 156.408  1.00 51.84           C  
ATOM   3292  C   ILE A 609     167.956 164.445 157.527  1.00 51.84           C  
ATOM   3293  O   ILE A 609     168.918 164.586 158.287  1.00 51.84           O  
ATOM   3294  CB  ILE A 609     168.380 164.055 155.065  1.00 51.84           C  
ATOM   3295  CG1 ILE A 609     168.633 162.972 154.032  1.00 51.84           C  
ATOM   3296  CG2 ILE A 609     169.582 164.905 155.209  1.00 51.84           C  
ATOM   3297  CD1 ILE A 609     169.817 162.125 154.299  1.00 51.84           C  
ATOM   3298  H   ILE A 609     166.164 162.876 155.459  1.00 51.84           H  
ATOM   3299  HA  ILE A 609     168.763 162.690 156.682  1.00 51.84           H  
ATOM   3300  HB  ILE A 609     167.555 164.670 154.708  1.00 51.84           H  
ATOM   3301 1HG1 ILE A 609     167.764 162.318 153.970  1.00 51.84           H  
ATOM   3302 2HG1 ILE A 609     168.768 163.429 153.051  1.00 51.84           H  
ATOM   3303 1HG2 ILE A 609     169.834 165.346 154.245  1.00 51.84           H  
ATOM   3304 2HG2 ILE A 609     169.383 165.697 155.929  1.00 51.84           H  
ATOM   3305 3HG2 ILE A 609     170.417 164.298 155.559  1.00 51.84           H  
ATOM   3306 1HD1 ILE A 609     169.918 161.381 153.509  1.00 51.84           H  
ATOM   3307 2HD1 ILE A 609     170.712 162.748 154.327  1.00 51.84           H  
ATOM   3308 3HD1 ILE A 609     169.695 161.621 155.257  1.00 51.84           H  
ATOM   3309  N   SER A 610     166.860 165.195 157.643  1.00 51.84           N  
ATOM   3310  CA  SER A 610     166.759 166.134 158.748  1.00 51.84           C  
ATOM   3311  C   SER A 610     166.799 165.403 160.079  1.00 51.84           C  
ATOM   3312  O   SER A 610     167.482 165.835 161.017  1.00 51.84           O  
ATOM   3313  CB  SER A 610     165.484 166.953 158.619  1.00 51.84           C  
ATOM   3314  OG  SER A 610     165.465 167.644 157.389  1.00 51.84           O  
ATOM   3315  H   SER A 610     166.098 165.128 156.983  1.00 51.84           H  
ATOM   3316  HA  SER A 610     167.617 166.807 158.710  1.00 51.84           H  
ATOM   3317 1HB  SER A 610     164.620 166.293 158.688  1.00 51.84           H  
ATOM   3318 2HB  SER A 610     165.422 167.661 159.444  1.00 51.84           H  
ATOM   3319  HG  SER A 610     164.641 168.136 157.374  1.00 51.84           H  
ATOM   3320  N   SER A 611     166.087 164.282 160.175  1.00 51.84           N  
ATOM   3321  CA  SER A 611     166.119 163.484 161.390  1.00 51.84           C  
ATOM   3322  C   SER A 611     167.534 163.030 161.714  1.00 51.84           C  
ATOM   3323  O   SER A 611     167.997 163.149 162.855  1.00 51.84           O  
ATOM   3324  CB  SER A 611     165.199 162.285 161.224  1.00 51.84           C  
ATOM   3325  OG  SER A 611     165.514 161.286 162.164  1.00 51.84           O  
ATOM   3326  H   SER A 611     165.516 163.976 159.400  1.00 51.84           H  
ATOM   3327  HA  SER A 611     165.763 164.099 162.218  1.00 51.84           H  
ATOM   3328 1HB  SER A 611     164.164 162.600 161.352  1.00 51.84           H  
ATOM   3329 2HB  SER A 611     165.298 161.888 160.215  1.00 51.84           H  
ATOM   3330  HG  SER A 611     164.899 160.566 162.002  1.00 51.84           H  
ATOM   3331  N   TYR A 612     168.234 162.499 160.716  1.00 51.84           N  
ATOM   3332  CA  TYR A 612     169.582 161.998 160.933  1.00 51.84           C  
ATOM   3333  C   TYR A 612     170.507 163.111 161.387  1.00 51.84           C  
ATOM   3334  O   TYR A 612     171.273 162.947 162.339  1.00 51.84           O  
ATOM   3335  CB  TYR A 612     170.100 161.358 159.652  1.00 51.84           C  
ATOM   3336  CG  TYR A 612     171.583 161.137 159.610  1.00 51.84           C  
ATOM   3337  CD1 TYR A 612     172.132 159.930 159.985  1.00 51.84           C  
ATOM   3338  CD2 TYR A 612     172.432 162.130 159.173  1.00 51.84           C  
ATOM   3339  CE1 TYR A 612     173.483 159.722 159.942  1.00 51.84           C  
ATOM   3340  CE2 TYR A 612     173.783 161.933 159.127  1.00 51.84           C  
ATOM   3341  CZ  TYR A 612     174.303 160.725 159.512  1.00 51.84           C  
ATOM   3342  OH  TYR A 612     175.654 160.512 159.473  1.00 51.84           O  
ATOM   3343  H   TYR A 612     167.830 162.440 159.792  1.00 51.84           H  
ATOM   3344  HA  TYR A 612     169.549 161.244 161.720  1.00 51.84           H  
ATOM   3345 1HB  TYR A 612     169.619 160.390 159.508  1.00 51.84           H  
ATOM   3346 2HB  TYR A 612     169.837 161.984 158.800  1.00 51.84           H  
ATOM   3347  HD1 TYR A 612     171.487 159.119 160.324  1.00 51.84           H  
ATOM   3348  HD2 TYR A 612     172.029 163.092 158.858  1.00 51.84           H  
ATOM   3349  HE1 TYR A 612     173.896 158.760 160.243  1.00 51.84           H  
ATOM   3350  HE2 TYR A 612     174.440 162.734 158.787  1.00 51.84           H  
ATOM   3351  HH  TYR A 612     175.845 159.620 159.774  1.00 51.84           H  
ATOM   3352  N   THR A 613     170.452 164.254 160.711  1.00 51.84           N  
ATOM   3353  CA  THR A 613     171.327 165.364 161.054  1.00 51.84           C  
ATOM   3354  C   THR A 613     171.068 165.853 162.472  1.00 51.84           C  
ATOM   3355  O   THR A 613     172.006 166.081 163.245  1.00 51.84           O  
ATOM   3356  CB  THR A 613     171.138 166.489 160.046  1.00 51.84           C  
ATOM   3357  OG1 THR A 613     171.675 166.083 158.785  1.00 51.84           O  
ATOM   3358  CG2 THR A 613     171.837 167.721 160.508  1.00 51.84           C  
ATOM   3359  H   THR A 613     169.798 164.361 159.949  1.00 51.84           H  
ATOM   3360  HA  THR A 613     172.360 165.016 161.012  1.00 51.84           H  
ATOM   3361  HB  THR A 613     170.075 166.700 159.932  1.00 51.84           H  
ATOM   3362  HG1 THR A 613     171.043 165.515 158.337  1.00 51.84           H  
ATOM   3363 1HG2 THR A 613     171.693 168.517 159.778  1.00 51.84           H  
ATOM   3364 2HG2 THR A 613     171.429 168.032 161.469  1.00 51.84           H  
ATOM   3365 3HG2 THR A 613     172.902 167.516 160.615  1.00 51.84           H  
ATOM   3366  N   ALA A 614     169.796 166.024 162.835  1.00 51.84           N  
ATOM   3367  CA  ALA A 614     169.474 166.500 164.173  1.00 51.84           C  
ATOM   3368  C   ALA A 614     169.939 165.515 165.235  1.00 51.84           C  
ATOM   3369  O   ALA A 614     170.563 165.900 166.233  1.00 51.84           O  
ATOM   3370  CB  ALA A 614     167.975 166.741 164.286  1.00 51.84           C  
ATOM   3371  H   ALA A 614     169.045 165.826 162.189  1.00 51.84           H  
ATOM   3372  HA  ALA A 614     170.002 167.440 164.334  1.00 51.84           H  
ATOM   3373 1HB  ALA A 614     167.739 167.097 165.289  1.00 51.84           H  
ATOM   3374 2HB  ALA A 614     167.671 167.489 163.554  1.00 51.84           H  
ATOM   3375 3HB  ALA A 614     167.442 165.811 164.097  1.00 51.84           H  
ATOM   3376  N   ASN A 615     169.653 164.230 165.041  1.00 51.84           N  
ATOM   3377  CA  ASN A 615     170.042 163.261 166.053  1.00 51.84           C  
ATOM   3378  C   ASN A 615     171.554 163.090 166.103  1.00 51.84           C  
ATOM   3379  O   ASN A 615     172.104 162.770 167.160  1.00 51.84           O  
ATOM   3380  CB  ASN A 615     169.346 161.933 165.794  1.00 51.84           C  
ATOM   3381  CG  ASN A 615     169.058 161.176 167.063  1.00 51.84           C  
ATOM   3382  OD1 ASN A 615     169.323 161.654 168.163  1.00 51.84           O  
ATOM   3383  ND2 ASN A 615     168.498 159.991 166.920  1.00 51.84           N  
ATOM   3384  H   ASN A 615     169.174 163.910 164.212  1.00 51.84           H  
ATOM   3385  HA  ASN A 615     169.734 163.637 167.030  1.00 51.84           H  
ATOM   3386 1HB  ASN A 615     168.407 162.110 165.268  1.00 51.84           H  
ATOM   3387 2HB  ASN A 615     169.971 161.315 165.149  1.00 51.84           H  
ATOM   3388 1HD2 ASN A 615     168.282 159.439 167.726  1.00 51.84           H  
ATOM   3389 2HD2 ASN A 615     168.290 159.644 166.006  1.00 51.84           H  
ATOM   3390  N   LEU A 616     172.249 163.321 164.990  1.00 51.84           N  
ATOM   3391  CA  LEU A 616     173.705 163.307 165.018  1.00 51.84           C  
ATOM   3392  C   LEU A 616     174.230 164.464 165.843  1.00 51.84           C  
ATOM   3393  O   LEU A 616     175.134 164.295 166.670  1.00 51.84           O  
ATOM   3394  CB  LEU A 616     174.261 163.380 163.603  1.00 51.84           C  
ATOM   3395  CG  LEU A 616     175.768 163.248 163.447  1.00 51.84           C  
ATOM   3396  CD1 LEU A 616     176.243 161.958 164.005  1.00 51.84           C  
ATOM   3397  CD2 LEU A 616     176.155 163.321 162.003  1.00 51.84           C  
ATOM   3398  H   LEU A 616     171.776 163.508 164.118  1.00 51.84           H  
ATOM   3399  HA  LEU A 616     174.033 162.374 165.475  1.00 51.84           H  
ATOM   3400 1HB  LEU A 616     173.808 162.587 163.011  1.00 51.84           H  
ATOM   3401 2HB  LEU A 616     173.978 164.338 163.167  1.00 51.84           H  
ATOM   3402  HG  LEU A 616     176.262 164.056 163.987  1.00 51.84           H  
ATOM   3403 1HD1 LEU A 616     177.324 161.885 163.883  1.00 51.84           H  
ATOM   3404 2HD1 LEU A 616     175.994 161.906 165.065  1.00 51.84           H  
ATOM   3405 3HD1 LEU A 616     175.762 161.135 163.478  1.00 51.84           H  
ATOM   3406 1HD2 LEU A 616     177.238 163.225 161.911  1.00 51.84           H  
ATOM   3407 2HD2 LEU A 616     175.672 162.512 161.455  1.00 51.84           H  
ATOM   3408 3HD2 LEU A 616     175.839 164.279 161.589  1.00 51.84           H  
ATOM   3409  N   ALA A 617     173.680 165.655 165.619  1.00 51.84           N  
ATOM   3410  CA  ALA A 617     174.022 166.785 166.469  1.00 51.84           C  
ATOM   3411  C   ALA A 617     173.831 166.419 167.928  1.00 51.84           C  
ATOM   3412  O   ALA A 617     174.673 166.731 168.775  1.00 51.84           O  
ATOM   3413  CB  ALA A 617     173.167 167.999 166.111  1.00 51.84           C  
ATOM   3414  H   ALA A 617     173.024 165.789 164.863  1.00 51.84           H  
ATOM   3415  HA  ALA A 617     175.071 167.030 166.301  1.00 51.84           H  
ATOM   3416 1HB  ALA A 617     173.435 168.836 166.756  1.00 51.84           H  
ATOM   3417 2HB  ALA A 617     173.341 168.272 165.070  1.00 51.84           H  
ATOM   3418 3HB  ALA A 617     172.115 167.756 166.251  1.00 51.84           H  
ATOM   3419  N   ALA A 618     172.731 165.733 168.234  1.00 51.84           N  
ATOM   3420  CA  ALA A 618     172.474 165.339 169.614  1.00 51.84           C  
ATOM   3421  C   ALA A 618     173.542 164.378 170.123  1.00 51.84           C  
ATOM   3422  O   ALA A 618     174.034 164.524 171.248  1.00 51.84           O  
ATOM   3423  CB  ALA A 618     171.091 164.708 169.722  1.00 51.84           C  
ATOM   3424  H   ALA A 618     172.066 165.479 167.518  1.00 51.84           H  
ATOM   3425  HA  ALA A 618     172.508 166.235 170.234  1.00 51.84           H  
ATOM   3426 1HB  ALA A 618     170.905 164.415 170.755  1.00 51.84           H  
ATOM   3427 2HB  ALA A 618     170.337 165.429 169.407  1.00 51.84           H  
ATOM   3428 3HB  ALA A 618     171.042 163.829 169.082  1.00 51.84           H  
ATOM   3429  N   PHE A 619     173.915 163.392 169.309  1.00 51.84           N  
ATOM   3430  CA  PHE A 619     174.888 162.397 169.751  1.00 51.84           C  
ATOM   3431  C   PHE A 619     176.252 163.022 170.001  1.00 51.84           C  
ATOM   3432  O   PHE A 619     176.914 162.698 170.993  1.00 51.84           O  
ATOM   3433  CB  PHE A 619     175.011 161.276 168.721  1.00 51.84           C  
ATOM   3434  CG  PHE A 619     173.911 160.259 168.790  1.00 51.84           C  
ATOM   3435  CD1 PHE A 619     172.760 160.496 169.516  1.00 51.84           C  
ATOM   3436  CD2 PHE A 619     174.041 159.056 168.135  1.00 51.84           C  
ATOM   3437  CE1 PHE A 619     171.762 159.555 169.577  1.00 51.84           C  
ATOM   3438  CE2 PHE A 619     173.047 158.112 168.193  1.00 51.84           C  
ATOM   3439  CZ  PHE A 619     171.904 158.361 168.915  1.00 51.84           C  
ATOM   3440  H   PHE A 619     173.529 163.323 168.378  1.00 51.84           H  
ATOM   3441  HA  PHE A 619     174.542 161.969 170.693  1.00 51.84           H  
ATOM   3442 1HB  PHE A 619     175.015 161.702 167.719  1.00 51.84           H  
ATOM   3443 2HB  PHE A 619     175.959 160.758 168.859  1.00 51.84           H  
ATOM   3444  HD1 PHE A 619     172.649 161.443 170.044  1.00 51.84           H  
ATOM   3445  HD2 PHE A 619     174.948 158.858 167.562  1.00 51.84           H  
ATOM   3446  HE1 PHE A 619     170.858 159.757 170.151  1.00 51.84           H  
ATOM   3447  HE2 PHE A 619     173.164 157.164 167.668  1.00 51.84           H  
ATOM   3448  HZ  PHE A 619     171.114 157.613 168.963  1.00 51.84           H  
ATOM   3449  N   LEU A 620     176.695 163.911 169.112  1.00 51.84           N  
ATOM   3450  CA  LEU A 620     178.032 164.471 169.258  1.00 51.84           C  
ATOM   3451  C   LEU A 620     178.173 165.234 170.569  1.00 51.84           C  
ATOM   3452  O   LEU A 620     179.175 165.083 171.277  1.00 51.84           O  
ATOM   3453  CB  LEU A 620     178.354 165.372 168.070  1.00 51.84           C  
ATOM   3454  CG  LEU A 620     178.314 164.689 166.708  1.00 51.84           C  
ATOM   3455  CD1 LEU A 620     178.747 165.645 165.641  1.00 51.84           C  
ATOM   3456  CD2 LEU A 620     179.180 163.463 166.695  1.00 51.84           C  
ATOM   3457  H   LEU A 620     176.121 164.206 168.336  1.00 51.84           H  
ATOM   3458  HA  LEU A 620     178.750 163.651 169.283  1.00 51.84           H  
ATOM   3459 1HB  LEU A 620     177.641 166.194 168.054  1.00 51.84           H  
ATOM   3460 2HB  LEU A 620     179.353 165.787 168.209  1.00 51.84           H  
ATOM   3461  HG  LEU A 620     177.290 164.395 166.478  1.00 51.84           H  
ATOM   3462 1HD1 LEU A 620     178.715 165.147 164.672  1.00 51.84           H  
ATOM   3463 2HD1 LEU A 620     178.077 166.505 165.629  1.00 51.84           H  
ATOM   3464 3HD1 LEU A 620     179.764 165.979 165.843  1.00 51.84           H  
ATOM   3465 1HD2 LEU A 620     179.133 162.994 165.711  1.00 51.84           H  
ATOM   3466 2HD2 LEU A 620     180.211 163.743 166.914  1.00 51.84           H  
ATOM   3467 3HD2 LEU A 620     178.827 162.760 167.449  1.00 51.84           H  
ATOM   3468  N   THR A 621     177.185 166.056 170.912  1.00 51.84           N  
ATOM   3469  CA  THR A 621     177.169 166.722 172.215  1.00 51.84           C  
ATOM   3470  C   THR A 621     176.373 165.909 173.231  1.00 51.84           C  
ATOM   3471  O   THR A 621     175.467 166.407 173.898  1.00 51.84           O  
ATOM   3472  CB  THR A 621     176.616 168.138 172.087  1.00 51.84           C  
ATOM   3473  OG1 THR A 621     176.602 168.766 173.375  1.00 51.84           O  
ATOM   3474  CG2 THR A 621     175.208 168.135 171.519  1.00 51.84           C  
ATOM   3475  H   THR A 621     176.430 166.226 170.263  1.00 51.84           H  
ATOM   3476  HA  THR A 621     178.193 166.781 172.586  1.00 51.84           H  
ATOM   3477  HB  THR A 621     177.258 168.721 171.427  1.00 51.84           H  
ATOM   3478  HG1 THR A 621     177.484 169.085 173.584  1.00 51.84           H  
ATOM   3479 1HG2 THR A 621     174.845 169.160 171.441  1.00 51.84           H  
ATOM   3480 2HG2 THR A 621     175.216 167.676 170.531  1.00 51.84           H  
ATOM   3481 3HG2 THR A 621     174.552 167.567 172.177  1.00 51.84           H  
ATOM   3482  N   VAL A 622     176.724 164.635 173.352  1.00 51.84           N  
ATOM   3483  CA  VAL A 622     176.073 163.732 174.291  1.00 51.84           C  
ATOM   3484  C   VAL A 622     176.815 163.797 175.618  1.00 51.84           C  
ATOM   3485  O   VAL A 622     178.040 163.632 175.666  1.00 51.84           O  
ATOM   3486  CB  VAL A 622     176.072 162.287 173.758  1.00 51.84           C  
ATOM   3487  CG1 VAL A 622     177.496 161.804 173.524  1.00 51.84           C  
ATOM   3488  CG2 VAL A 622     175.347 161.375 174.736  1.00 51.84           C  
ATOM   3489  H   VAL A 622     177.471 164.284 172.769  1.00 51.84           H  
ATOM   3490  HA  VAL A 622     175.045 164.066 174.436  1.00 51.84           H  
ATOM   3491  HB  VAL A 622     175.563 162.265 172.794  1.00 51.84           H  
ATOM   3492 1HG1 VAL A 622     177.476 160.781 173.147  1.00 51.84           H  
ATOM   3493 2HG1 VAL A 622     177.984 162.450 172.795  1.00 51.84           H  
ATOM   3494 3HG1 VAL A 622     178.048 161.833 174.463  1.00 51.84           H  
ATOM   3495 1HG2 VAL A 622     175.349 160.355 174.352  1.00 51.84           H  
ATOM   3496 2HG2 VAL A 622     175.852 161.401 175.701  1.00 51.84           H  
ATOM   3497 3HG2 VAL A 622     174.318 161.715 174.856  1.00 51.84           H  
ATOM   3498  N   GLU A 623     176.075 164.041 176.694  1.00 51.84           N  
ATOM   3499  CA  GLU A 623     176.679 164.109 178.016  1.00 51.84           C  
ATOM   3500  C   GLU A 623     177.173 162.734 178.447  1.00 51.84           C  
ATOM   3501  O   GLU A 623     176.528 161.713 178.187  1.00 51.84           O  
ATOM   3502  CB  GLU A 623     175.677 164.651 179.038  1.00 51.84           C  
ATOM   3503  CG  GLU A 623     175.290 166.108 178.826  1.00 51.84           C  
ATOM   3504  CD  GLU A 623     174.334 166.617 179.869  1.00 51.84           C  
ATOM   3505  OE1 GLU A 623     173.902 165.836 180.683  1.00 51.84           O  
ATOM   3506  OE2 GLU A 623     174.037 167.788 179.853  1.00 51.84           O  
ATOM   3507  H   GLU A 623     175.080 164.182 176.600  1.00 51.84           H  
ATOM   3508  HA  GLU A 623     177.531 164.788 177.973  1.00 51.84           H  
ATOM   3509 1HB  GLU A 623     174.766 164.054 179.006  1.00 51.84           H  
ATOM   3510 2HB  GLU A 623     176.094 164.559 180.041  1.00 51.84           H  
ATOM   3511 1HG  GLU A 623     176.191 166.720 178.846  1.00 51.84           H  
ATOM   3512 2HG  GLU A 623     174.835 166.212 177.842  1.00 51.84           H  
ATOM   3513  N   ARG A 624     178.325 162.711 179.112  1.00 51.84           N  
ATOM   3514  CA  ARG A 624     178.885 161.458 179.590  1.00 51.84           C  
ATOM   3515  C   ARG A 624     177.967 160.837 180.638  1.00 51.84           C  
ATOM   3516  O   ARG A 624     177.186 161.520 181.305  1.00 51.84           O  
ATOM   3517  CB  ARG A 624     180.269 161.677 180.185  1.00 51.84           C  
ATOM   3518  CG  ARG A 624     180.289 162.469 181.482  1.00 51.84           C  
ATOM   3519  CD  ARG A 624     181.669 162.627 182.008  1.00 51.84           C  
ATOM   3520  NE  ARG A 624     181.701 163.442 183.212  1.00 51.84           N  
ATOM   3521  CZ  ARG A 624     181.520 162.969 184.460  1.00 51.84           C  
ATOM   3522  NH1 ARG A 624     181.294 161.688 184.652  1.00 51.84           N  
ATOM   3523  NH2 ARG A 624     181.568 163.793 185.492  1.00 51.84           N  
ATOM   3524  H   ARG A 624     178.823 163.572 179.290  1.00 51.84           H  
ATOM   3525  HA  ARG A 624     178.970 160.772 178.746  1.00 51.84           H  
ATOM   3526 1HB  ARG A 624     180.737 160.713 180.380  1.00 51.84           H  
ATOM   3527 2HB  ARG A 624     180.895 162.205 179.465  1.00 51.84           H  
ATOM   3528 1HG  ARG A 624     179.872 163.462 181.309  1.00 51.84           H  
ATOM   3529 2HG  ARG A 624     179.693 161.951 182.234  1.00 51.84           H  
ATOM   3530 1HD  ARG A 624     182.081 161.647 182.248  1.00 51.84           H  
ATOM   3531 2HD  ARG A 624     182.293 163.108 181.254  1.00 51.84           H  
ATOM   3532  HE  ARG A 624     181.872 164.433 183.104  1.00 51.84           H  
ATOM   3533 1HH1 ARG A 624     181.258 161.058 183.863  1.00 51.84           H  
ATOM   3534 2HH1 ARG A 624     181.158 161.334 185.588  1.00 51.84           H  
ATOM   3535 1HH2 ARG A 624     181.741 164.778 185.345  1.00 51.84           H  
ATOM   3536 2HH2 ARG A 624     181.431 163.439 186.427  1.00 51.84           H  
ATOM   3537  N   MET A 625     178.067 159.515 180.774  1.00 51.84           N  
ATOM   3538  CA  MET A 625     177.216 158.787 181.704  1.00 51.84           C  
ATOM   3539  C   MET A 625     177.386 159.329 183.116  1.00 51.84           C  
ATOM   3540  O   MET A 625     178.447 159.169 183.727  1.00 51.84           O  
ATOM   3541  CB  MET A 625     177.532 157.293 181.659  1.00 51.84           C  
ATOM   3542  CG  MET A 625     176.626 156.431 182.527  1.00 51.84           C  
ATOM   3543  SD  MET A 625     177.021 154.675 182.414  1.00 51.84           S  
ATOM   3544  CE  MET A 625     176.454 154.307 180.756  1.00 51.84           C  
ATOM   3545  H   MET A 625     178.744 159.005 180.225  1.00 51.84           H  
ATOM   3546  HA  MET A 625     176.177 158.926 181.403  1.00 51.84           H  
ATOM   3547 1HB  MET A 625     177.451 156.935 180.634  1.00 51.84           H  
ATOM   3548 2HB  MET A 625     178.560 157.129 181.983  1.00 51.84           H  
ATOM   3549 1HG  MET A 625     176.719 156.740 183.568  1.00 51.84           H  
ATOM   3550 2HG  MET A 625     175.589 156.572 182.222  1.00 51.84           H  
ATOM   3551 1HE  MET A 625     176.630 153.253 180.537  1.00 51.84           H  
ATOM   3552 2HE  MET A 625     175.387 154.520 180.680  1.00 51.84           H  
ATOM   3553 3HE  MET A 625     176.999 154.923 180.040  1.00 51.84           H  
ATOM   3554  N   VAL A 626     176.344 159.972 183.640  1.00 51.84           N  
ATOM   3555  CA  VAL A 626     176.359 160.513 184.994  1.00 51.84           C  
ATOM   3556  C   VAL A 626     175.821 159.419 185.910  1.00 51.84           C  
ATOM   3557  O   VAL A 626     174.611 159.210 186.007  1.00 51.84           O  
ATOM   3558  CB  VAL A 626     175.493 161.782 185.105  1.00 51.84           C  
ATOM   3559  CG1 VAL A 626     175.519 162.322 186.527  1.00 51.84           C  
ATOM   3560  CG2 VAL A 626     175.985 162.832 184.120  1.00 51.84           C  
ATOM   3561  H   VAL A 626     175.515 160.086 183.074  1.00 51.84           H  
ATOM   3562  HA  VAL A 626     177.389 160.748 185.261  1.00 51.84           H  
ATOM   3563  HB  VAL A 626     174.458 161.526 184.877  1.00 51.84           H  
ATOM   3564 1HG1 VAL A 626     174.902 163.219 186.587  1.00 51.84           H  
ATOM   3565 2HG1 VAL A 626     175.129 161.567 187.210  1.00 51.84           H  
ATOM   3566 3HG1 VAL A 626     176.544 162.569 186.804  1.00 51.84           H  
ATOM   3567 1HG2 VAL A 626     175.368 163.726 184.203  1.00 51.84           H  
ATOM   3568 2HG2 VAL A 626     177.022 163.083 184.344  1.00 51.84           H  
ATOM   3569 3HG2 VAL A 626     175.918 162.439 183.105  1.00 51.84           H  
ATOM   3570  N   SER A 627     176.726 158.720 186.582  1.00 51.84           N  
ATOM   3571  CA  SER A 627     176.312 157.630 187.449  1.00 51.84           C  
ATOM   3572  C   SER A 627     175.472 158.179 188.599  1.00 51.84           C  
ATOM   3573  O   SER A 627     175.733 159.288 189.084  1.00 51.84           O  
ATOM   3574  CB  SER A 627     177.522 156.891 187.986  1.00 51.84           C  
ATOM   3575  OG  SER A 627     178.241 156.284 186.948  1.00 51.84           O  
ATOM   3576  H   SER A 627     177.709 158.936 186.499  1.00 51.84           H  
ATOM   3577  HA  SER A 627     175.710 156.932 186.865  1.00 51.84           H  
ATOM   3578 1HB  SER A 627     178.167 157.589 188.519  1.00 51.84           H  
ATOM   3579 2HB  SER A 627     177.199 156.134 188.700  1.00 51.84           H  
ATOM   3580  HG  SER A 627     178.984 155.841 187.365  1.00 51.84           H  
ATOM   3581  N   PRO A 628     174.463 157.442 189.065  1.00 51.84           N  
ATOM   3582  CA  PRO A 628     173.639 157.921 190.178  1.00 51.84           C  
ATOM   3583  C   PRO A 628     174.287 157.785 191.546  1.00 51.84           C  
ATOM   3584  O   PRO A 628     173.603 157.978 192.555  1.00 51.84           O  
ATOM   3585  CB  PRO A 628     172.384 157.039 190.080  1.00 51.84           C  
ATOM   3586  CG  PRO A 628     172.774 155.841 189.267  1.00 51.84           C  
ATOM   3587  CD  PRO A 628     174.148 156.049 188.708  1.00 51.84           C  
ATOM   3588  HA  PRO A 628     173.390 158.980 190.015  1.00 51.84           H  
ATOM   3589 1HB  PRO A 628     172.043 156.756 191.087  1.00 51.84           H  
ATOM   3590 2HB  PRO A 628     171.564 157.602 189.610  1.00 51.84           H  
ATOM   3591 1HG  PRO A 628     172.751 154.935 189.890  1.00 51.84           H  
ATOM   3592 2HG  PRO A 628     172.052 155.684 188.452  1.00 51.84           H  
ATOM   3593 1HD  PRO A 628     174.847 155.345 189.182  1.00 51.84           H  
ATOM   3594 2HD  PRO A 628     174.127 155.901 187.618  1.00 51.84           H  
ATOM   3595  N   ILE A 629     175.575 157.463 191.602  1.00 51.84           N  
ATOM   3596  CA  ILE A 629     176.285 157.298 192.859  1.00 51.84           C  
ATOM   3597  C   ILE A 629     177.169 158.510 193.159  1.00 51.84           C  
ATOM   3598  O   ILE A 629     178.140 158.398 193.906  1.00 51.84           O  
ATOM   3599  CB  ILE A 629     177.107 156.001 192.867  1.00 51.84           C  
ATOM   3600  CG1 ILE A 629     176.369 154.880 192.127  1.00 51.84           C  
ATOM   3601  CG2 ILE A 629     177.401 155.574 194.291  1.00 51.84           C  
ATOM   3602  CD1 ILE A 629     175.048 154.497 192.747  1.00 51.84           C  
ATOM   3603  H   ILE A 629     176.073 157.329 190.734  1.00 51.84           H  
ATOM   3604  HA  ILE A 629     175.553 157.244 193.665  1.00 51.84           H  
ATOM   3605  HB  ILE A 629     178.048 156.164 192.343  1.00 51.84           H  
ATOM   3606 1HG1 ILE A 629     176.184 155.184 191.097  1.00 51.84           H  
ATOM   3607 2HG1 ILE A 629     176.997 153.989 192.096  1.00 51.84           H  
ATOM   3608 1HG2 ILE A 629     177.983 154.653 194.282  1.00 51.84           H  
ATOM   3609 2HG2 ILE A 629     177.967 156.356 194.796  1.00 51.84           H  
ATOM   3610 3HG2 ILE A 629     176.463 155.405 194.821  1.00 51.84           H  
ATOM   3611 1HD1 ILE A 629     174.590 153.697 192.164  1.00 51.84           H  
ATOM   3612 2HD1 ILE A 629     175.211 154.153 193.769  1.00 51.84           H  
ATOM   3613 3HD1 ILE A 629     174.386 155.362 192.757  1.00 51.84           H  
ATOM   3614  N   GLU A 630     176.840 159.673 192.592  1.00 51.84           N  
ATOM   3615  CA  GLU A 630     177.713 160.835 192.718  1.00 51.84           C  
ATOM   3616  C   GLU A 630     177.910 161.230 194.176  1.00 51.84           C  
ATOM   3617  O   GLU A 630     179.029 161.550 194.593  1.00 51.84           O  
ATOM   3618  CB  GLU A 630     177.140 162.018 191.934  1.00 51.84           C  
ATOM   3619  CG  GLU A 630     178.000 163.273 191.972  1.00 51.84           C  
ATOM   3620  CD  GLU A 630     179.316 163.102 191.267  1.00 51.84           C  
ATOM   3621  OE1 GLU A 630     179.421 162.217 190.452  1.00 51.84           O  
ATOM   3622  OE2 GLU A 630     180.218 163.857 191.543  1.00 51.84           O  
ATOM   3623  H   GLU A 630     175.980 159.758 192.069  1.00 51.84           H  
ATOM   3624  HA  GLU A 630     178.692 160.578 192.312  1.00 51.84           H  
ATOM   3625 1HB  GLU A 630     177.009 161.733 190.890  1.00 51.84           H  
ATOM   3626 2HB  GLU A 630     176.156 162.274 192.329  1.00 51.84           H  
ATOM   3627 1HG  GLU A 630     177.453 164.090 191.503  1.00 51.84           H  
ATOM   3628 2HG  GLU A 630     178.182 163.544 193.011  1.00 51.84           H  
ATOM   3629  N   SER A 631     176.841 161.214 194.963  1.00 51.84           N  
ATOM   3630  CA  SER A 631     176.879 161.668 196.344  1.00 51.84           C  
ATOM   3631  C   SER A 631     176.809 160.486 197.300  1.00 51.84           C  
ATOM   3632  O   SER A 631     176.260 159.430 196.974  1.00 51.84           O  
ATOM   3633  CB  SER A 631     175.727 162.631 196.637  1.00 51.84           C  
ATOM   3634  OG  SER A 631     175.714 163.001 198.005  1.00 51.84           O  
ATOM   3635  H   SER A 631     175.970 160.872 194.581  1.00 51.84           H  
ATOM   3636  HA  SER A 631     177.819 162.196 196.509  1.00 51.84           H  
ATOM   3637 1HB  SER A 631     175.830 163.521 196.016  1.00 51.84           H  
ATOM   3638 2HB  SER A 631     174.781 162.157 196.375  1.00 51.84           H  
ATOM   3639  HG  SER A 631     174.971 163.600 198.110  1.00 51.84           H  
ATOM   3640  N   ALA A 632     177.379 160.677 198.491  1.00 51.84           N  
ATOM   3641  CA  ALA A 632     177.277 159.659 199.529  1.00 51.84           C  
ATOM   3642  C   ALA A 632     175.831 159.466 199.960  1.00 51.84           C  
ATOM   3643  O   ALA A 632     175.388 158.335 200.191  1.00 51.84           O  
ATOM   3644  CB  ALA A 632     178.144 160.039 200.726  1.00 51.84           C  
ATOM   3645  H   ALA A 632     177.886 161.528 198.685  1.00 51.84           H  
ATOM   3646  HA  ALA A 632     177.636 158.716 199.116  1.00 51.84           H  
ATOM   3647 1HB  ALA A 632     178.059 159.271 201.495  1.00 51.84           H  
ATOM   3648 2HB  ALA A 632     179.184 160.123 200.410  1.00 51.84           H  
ATOM   3649 3HB  ALA A 632     177.809 160.993 201.129  1.00 51.84           H  
ATOM   3650  N   GLU A 633     175.079 160.561 200.086  1.00 51.84           N  
ATOM   3651  CA  GLU A 633     173.663 160.441 200.412  1.00 51.84           C  
ATOM   3652  C   GLU A 633     172.920 159.672 199.328  1.00 51.84           C  
ATOM   3653  O   GLU A 633     172.095 158.801 199.627  1.00 51.84           O  
ATOM   3654  CB  GLU A 633     173.035 161.825 200.593  1.00 51.84           C  
ATOM   3655  CG  GLU A 633     171.566 161.802 200.991  1.00 51.84           C  
ATOM   3656  CD  GLU A 633     171.000 163.176 201.217  1.00 51.84           C  
ATOM   3657  OE1 GLU A 633     171.732 164.128 201.089  1.00 51.84           O  
ATOM   3658  OE2 GLU A 633     169.833 163.274 201.516  1.00 51.84           O  
ATOM   3659  H   GLU A 633     175.478 161.480 199.958  1.00 51.84           H  
ATOM   3660  HA  GLU A 633     173.568 159.882 201.344  1.00 51.84           H  
ATOM   3661 1HB  GLU A 633     173.581 162.375 201.360  1.00 51.84           H  
ATOM   3662 2HB  GLU A 633     173.121 162.387 199.663  1.00 51.84           H  
ATOM   3663 1HG  GLU A 633     170.995 161.310 200.205  1.00 51.84           H  
ATOM   3664 2HG  GLU A 633     171.457 161.215 201.903  1.00 51.84           H  
ATOM   3665  N   ASP A 634     173.198 159.983 198.060  1.00 51.84           N  
ATOM   3666  CA  ASP A 634     172.586 159.235 196.969  1.00 51.84           C  
ATOM   3667  C   ASP A 634     173.044 157.783 196.979  1.00 51.84           C  
ATOM   3668  O   ASP A 634     172.243 156.869 196.750  1.00 51.84           O  
ATOM   3669  CB  ASP A 634     172.925 159.875 195.621  1.00 51.84           C  
ATOM   3670  CG  ASP A 634     172.208 161.200 195.397  1.00 51.84           C  
ATOM   3671  OD1 ASP A 634     171.266 161.470 196.103  1.00 51.84           O  
ATOM   3672  OD2 ASP A 634     172.610 161.929 194.522  1.00 51.84           O  
ATOM   3673  H   ASP A 634     173.833 160.737 197.843  1.00 51.84           H  
ATOM   3674  HA  ASP A 634     171.504 159.244 197.107  1.00 51.84           H  
ATOM   3675 1HB  ASP A 634     174.000 160.046 195.559  1.00 51.84           H  
ATOM   3676 2HB  ASP A 634     172.655 159.192 194.815  1.00 51.84           H  
ATOM   3677  N   LEU A 635     174.331 157.550 197.243  1.00 51.84           N  
ATOM   3678  CA  LEU A 635     174.848 156.189 197.300  1.00 51.84           C  
ATOM   3679  C   LEU A 635     174.254 155.398 198.456  1.00 51.84           C  
ATOM   3680  O   LEU A 635     174.260 154.163 198.414  1.00 51.84           O  
ATOM   3681  CB  LEU A 635     176.376 156.214 197.430  1.00 51.84           C  
ATOM   3682  CG  LEU A 635     177.069 154.846 197.393  1.00 51.84           C  
ATOM   3683  CD1 LEU A 635     178.496 155.013 196.887  1.00 51.84           C  
ATOM   3684  CD2 LEU A 635     177.051 154.230 198.784  1.00 51.84           C  
ATOM   3685  H   LEU A 635     174.960 158.322 197.406  1.00 51.84           H  
ATOM   3686  HA  LEU A 635     174.579 155.678 196.376  1.00 51.84           H  
ATOM   3687 1HB  LEU A 635     176.783 156.814 196.617  1.00 51.84           H  
ATOM   3688 2HB  LEU A 635     176.637 156.693 198.373  1.00 51.84           H  
ATOM   3689  HG  LEU A 635     176.544 154.190 196.699  1.00 51.84           H  
ATOM   3690 1HD1 LEU A 635     178.989 154.041 196.861  1.00 51.84           H  
ATOM   3691 2HD1 LEU A 635     178.478 155.437 195.883  1.00 51.84           H  
ATOM   3692 3HD1 LEU A 635     179.043 155.679 197.553  1.00 51.84           H  
ATOM   3693 1HD2 LEU A 635     177.544 153.258 198.758  1.00 51.84           H  
ATOM   3694 2HD2 LEU A 635     177.578 154.885 199.479  1.00 51.84           H  
ATOM   3695 3HD2 LEU A 635     176.020 154.106 199.114  1.00 51.84           H  
ATOM   3696  N   ALA A 636     173.747 156.078 199.482  1.00 51.84           N  
ATOM   3697  CA  ALA A 636     173.141 155.405 200.622  1.00 51.84           C  
ATOM   3698  C   ALA A 636     171.647 155.183 200.423  1.00 51.84           C  
ATOM   3699  O   ALA A 636     171.116 154.142 200.826  1.00 51.84           O  
ATOM   3700  CB  ALA A 636     173.386 156.214 201.897  1.00 51.84           C  
ATOM   3701  H   ALA A 636     173.784 157.087 199.469  1.00 51.84           H  
ATOM   3702  HA  ALA A 636     173.609 154.426 200.725  1.00 51.84           H  
ATOM   3703 1HB  ALA A 636     172.929 155.703 202.745  1.00 51.84           H  
ATOM   3704 2HB  ALA A 636     174.458 156.310 202.066  1.00 51.84           H  
ATOM   3705 3HB  ALA A 636     172.945 157.204 201.790  1.00 51.84           H  
ATOM   3706  N   LYS A 637     170.956 156.146 199.809  1.00 51.84           N  
ATOM   3707  CA  LYS A 637     169.546 155.953 199.492  1.00 51.84           C  
ATOM   3708  C   LYS A 637     169.356 154.852 198.458  1.00 51.84           C  
ATOM   3709  O   LYS A 637     168.314 154.188 198.446  1.00 51.84           O  
ATOM   3710  CB  LYS A 637     168.927 157.258 198.988  1.00 51.84           C  
ATOM   3711  CG  LYS A 637     168.776 158.335 200.055  1.00 51.84           C  
ATOM   3712  CD  LYS A 637     168.165 159.603 199.477  1.00 51.84           C  
ATOM   3713  CE  LYS A 637     168.014 160.680 200.540  1.00 51.84           C  
ATOM   3714  NZ  LYS A 637     167.453 161.940 199.981  1.00 51.84           N  
ATOM   3715  H   LYS A 637     171.402 157.017 199.558  1.00 51.84           H  
ATOM   3716  HA  LYS A 637     169.025 155.649 200.401  1.00 51.84           H  
ATOM   3717 1HB  LYS A 637     169.542 157.666 198.186  1.00 51.84           H  
ATOM   3718 2HB  LYS A 637     167.939 157.056 198.574  1.00 51.84           H  
ATOM   3719 1HG  LYS A 637     168.135 157.966 200.856  1.00 51.84           H  
ATOM   3720 2HG  LYS A 637     169.753 158.571 200.474  1.00 51.84           H  
ATOM   3721 1HD  LYS A 637     168.801 159.981 198.675  1.00 51.84           H  
ATOM   3722 2HD  LYS A 637     167.183 159.377 199.061  1.00 51.84           H  
ATOM   3723 1HE  LYS A 637     167.355 160.322 201.330  1.00 51.84           H  
ATOM   3724 2HE  LYS A 637     168.988 160.896 200.980  1.00 51.84           H  
ATOM   3725 1HZ  LYS A 637     167.369 162.627 200.716  1.00 51.84           H  
ATOM   3726 2HZ  LYS A 637     168.066 162.291 199.260  1.00 51.84           H  
ATOM   3727 3HZ  LYS A 637     166.541 161.756 199.587  1.00 51.84           H  
ATOM   3728  N   GLN A 638     170.345 154.641 197.592  1.00 51.84           N  
ATOM   3729  CA  GLN A 638     170.270 153.586 196.591  1.00 51.84           C  
ATOM   3730  C   GLN A 638     170.488 152.230 197.247  1.00 51.84           C  
ATOM   3731  O   GLN A 638     171.546 151.615 197.083  1.00 51.84           O  
ATOM   3732  CB  GLN A 638     171.303 153.812 195.484  1.00 51.84           C  
ATOM   3733  CG  GLN A 638     171.114 155.106 194.711  1.00 51.84           C  
ATOM   3734  CD  GLN A 638     169.832 155.113 193.899  1.00 51.84           C  
ATOM   3735  OE1 GLN A 638     169.584 154.209 193.096  1.00 51.84           O  
ATOM   3736  NE2 GLN A 638     169.009 156.135 194.105  1.00 51.84           N  
ATOM   3737  H   GLN A 638     171.167 155.226 197.629  1.00 51.84           H  
ATOM   3738  HA  GLN A 638     169.275 153.602 196.145  1.00 51.84           H  
ATOM   3739 1HB  GLN A 638     172.303 153.821 195.916  1.00 51.84           H  
ATOM   3740 2HB  GLN A 638     171.261 152.986 194.773  1.00 51.84           H  
ATOM   3741 1HG  GLN A 638     171.077 155.936 195.416  1.00 51.84           H  
ATOM   3742 2HG  GLN A 638     171.952 155.234 194.026  1.00 51.84           H  
ATOM   3743 1HE2 GLN A 638     168.148 156.194 193.598  1.00 51.84           H  
ATOM   3744 2HE2 GLN A 638     169.249 156.846 194.765  1.00 51.84           H  
ATOM   3745  N   THR A 639     169.489 151.759 197.997  1.00 51.84           N  
ATOM   3746  CA  THR A 639     169.607 150.465 198.657  1.00 51.84           C  
ATOM   3747  C   THR A 639     169.630 149.313 197.665  1.00 51.84           C  
ATOM   3748  O   THR A 639     170.030 148.204 198.034  1.00 51.84           O  
ATOM   3749  CB  THR A 639     168.462 150.266 199.649  1.00 51.84           C  
ATOM   3750  OG1 THR A 639     168.633 149.017 200.330  1.00 51.84           O  
ATOM   3751  CG2 THR A 639     167.121 150.270 198.933  1.00 51.84           C  
ATOM   3752  H   THR A 639     168.641 152.295 198.114  1.00 51.84           H  
ATOM   3753  HA  THR A 639     170.550 150.440 199.203  1.00 51.84           H  
ATOM   3754  HB  THR A 639     168.474 151.070 200.385  1.00 51.84           H  
ATOM   3755  HG1 THR A 639     168.124 149.025 201.145  1.00 51.84           H  
ATOM   3756 1HG2 THR A 639     166.320 150.127 199.659  1.00 51.84           H  
ATOM   3757 2HG2 THR A 639     166.983 151.223 198.424  1.00 51.84           H  
ATOM   3758 3HG2 THR A 639     167.096 149.462 198.203  1.00 51.84           H  
ATOM   3759  N   GLU A 640     169.208 149.544 196.419  1.00 51.84           N  
ATOM   3760  CA  GLU A 640     169.364 148.519 195.394  1.00 51.84           C  
ATOM   3761  C   GLU A 640     170.824 148.123 195.243  1.00 51.84           C  
ATOM   3762  O   GLU A 640     171.125 147.011 194.793  1.00 51.84           O  
ATOM   3763  CB  GLU A 640     168.817 149.013 194.053  1.00 51.84           C  
ATOM   3764  CG  GLU A 640     168.825 147.967 192.947  1.00 51.84           C  
ATOM   3765  CD  GLU A 640     167.901 146.814 193.226  1.00 51.84           C  
ATOM   3766  OE1 GLU A 640     167.003 146.974 194.017  1.00 51.84           O  
ATOM   3767  OE2 GLU A 640     168.095 145.770 192.647  1.00 51.84           O  
ATOM   3768  H   GLU A 640     168.779 150.424 196.173  1.00 51.84           H  
ATOM   3769  HA  GLU A 640     168.806 147.634 195.702  1.00 51.84           H  
ATOM   3770 1HB  GLU A 640     167.790 149.355 194.183  1.00 51.84           H  
ATOM   3771 2HB  GLU A 640     169.405 149.865 193.712  1.00 51.84           H  
ATOM   3772 1HG  GLU A 640     168.525 148.439 192.012  1.00 51.84           H  
ATOM   3773 2HG  GLU A 640     169.840 147.592 192.823  1.00 51.84           H  
ATOM   3774  N   ILE A 641     171.738 149.018 195.605  1.00 51.84           N  
ATOM   3775  CA  ILE A 641     173.164 148.732 195.665  1.00 51.84           C  
ATOM   3776  C   ILE A 641     173.556 148.673 197.132  1.00 51.84           C  
ATOM   3777  O   ILE A 641     173.362 149.645 197.874  1.00 51.84           O  
ATOM   3778  CB  ILE A 641     173.992 149.792 194.924  1.00 51.84           C  
ATOM   3779  CG1 ILE A 641     173.507 149.938 193.481  1.00 51.84           C  
ATOM   3780  CG2 ILE A 641     175.468 149.433 194.987  1.00 51.84           C  
ATOM   3781  CD1 ILE A 641     172.378 150.936 193.318  1.00 51.84           C  
ATOM   3782  H   ILE A 641     171.411 149.942 195.849  1.00 51.84           H  
ATOM   3783  HA  ILE A 641     173.344 147.770 195.186  1.00 51.84           H  
ATOM   3784  HB  ILE A 641     173.839 150.764 195.390  1.00 51.84           H  
ATOM   3785 1HG1 ILE A 641     174.336 150.252 192.848  1.00 51.84           H  
ATOM   3786 2HG1 ILE A 641     173.164 148.971 193.113  1.00 51.84           H  
ATOM   3787 1HG2 ILE A 641     176.049 150.189 194.459  1.00 51.84           H  
ATOM   3788 2HG2 ILE A 641     175.788 149.391 196.027  1.00 51.84           H  
ATOM   3789 3HG2 ILE A 641     175.626 148.461 194.519  1.00 51.84           H  
ATOM   3790 1HD1 ILE A 641     172.085 150.986 192.269  1.00 51.84           H  
ATOM   3791 2HD1 ILE A 641     171.523 150.620 193.918  1.00 51.84           H  
ATOM   3792 3HD1 ILE A 641     172.711 151.919 193.649  1.00 51.84           H  
ATOM   3793  N   ALA A 642     174.098 147.538 197.553  1.00 51.84           N  
ATOM   3794  CA  ALA A 642     174.546 147.387 198.927  1.00 51.84           C  
ATOM   3795  C   ALA A 642     175.910 148.037 199.112  1.00 51.84           C  
ATOM   3796  O   ALA A 642     176.736 148.071 198.196  1.00 51.84           O  
ATOM   3797  CB  ALA A 642     174.612 145.910 199.314  1.00 51.84           C  
ATOM   3798  H   ALA A 642     174.203 146.763 196.913  1.00 51.84           H  
ATOM   3799  HA  ALA A 642     173.826 147.887 199.575  1.00 51.84           H  
ATOM   3800 1HB  ALA A 642     174.949 145.819 200.346  1.00 51.84           H  
ATOM   3801 2HB  ALA A 642     173.622 145.463 199.215  1.00 51.84           H  
ATOM   3802 3HB  ALA A 642     175.310 145.393 198.658  1.00 51.84           H  
ATOM   3803  N   TYR A 643     176.142 148.551 200.317  1.00 51.84           N  
ATOM   3804  CA  TYR A 643     177.378 149.251 200.622  1.00 51.84           C  
ATOM   3805  C   TYR A 643     177.800 148.940 202.048  1.00 51.84           C  
ATOM   3806  O   TYR A 643     176.962 148.721 202.926  1.00 51.84           O  
ATOM   3807  CB  TYR A 643     177.222 150.763 200.445  1.00 51.84           C  
ATOM   3808  CG  TYR A 643     176.025 151.347 201.155  1.00 51.84           C  
ATOM   3809  CD1 TYR A 643     174.762 151.294 200.581  1.00 51.84           C  
ATOM   3810  CD2 TYR A 643     176.157 151.963 202.391  1.00 51.84           C  
ATOM   3811  CE1 TYR A 643     173.665 151.830 201.220  1.00 51.84           C  
ATOM   3812  CE2 TYR A 643     175.066 152.504 203.038  1.00 51.84           C  
ATOM   3813  CZ  TYR A 643     173.822 152.435 202.448  1.00 51.84           C  
ATOM   3814  OH  TYR A 643     172.727 152.970 203.084  1.00 51.84           O  
ATOM   3815  H   TYR A 643     175.441 148.452 201.038  1.00 51.84           H  
ATOM   3816  HA  TYR A 643     178.150 148.905 199.934  1.00 51.84           H  
ATOM   3817 1HB  TYR A 643     178.114 151.267 200.818  1.00 51.84           H  
ATOM   3818 2HB  TYR A 643     177.132 150.998 199.385  1.00 51.84           H  
ATOM   3819  HD1 TYR A 643     174.625 150.822 199.608  1.00 51.84           H  
ATOM   3820  HD2 TYR A 643     177.136 152.026 202.867  1.00 51.84           H  
ATOM   3821  HE1 TYR A 643     172.682 151.778 200.752  1.00 51.84           H  
ATOM   3822  HE2 TYR A 643     175.190 152.983 204.009  1.00 51.84           H  
ATOM   3823  HH  TYR A 643     171.946 152.837 202.541  1.00 51.84           H  
ATOM   3824  N   GLY A 644     179.111 148.932 202.267  1.00 51.84           N  
ATOM   3825  CA  GLY A 644     179.650 148.663 203.586  1.00 51.84           C  
ATOM   3826  C   GLY A 644     181.064 149.179 203.708  1.00 51.84           C  
ATOM   3827  O   GLY A 644     181.720 149.515 202.719  1.00 51.84           O  
ATOM   3828  H   GLY A 644     179.746 149.116 201.504  1.00 51.84           H  
ATOM   3829 1HA  GLY A 644     179.018 149.133 204.340  1.00 51.84           H  
ATOM   3830 2HA  GLY A 644     179.631 147.590 203.775  1.00 51.84           H  
ATOM   3831  N   THR A 645     181.530 149.228 204.952  1.00 51.84           N  
ATOM   3832  CA  THR A 645     182.862 149.704 205.285  1.00 51.84           C  
ATOM   3833  C   THR A 645     183.702 148.552 205.819  1.00 51.84           C  
ATOM   3834  O   THR A 645     183.186 147.624 206.447  1.00 51.84           O  
ATOM   3835  CB  THR A 645     182.810 150.843 206.319  1.00 51.84           C  
ATOM   3836  OG1 THR A 645     184.135 151.340 206.554  1.00 51.84           O  
ATOM   3837  CG2 THR A 645     182.219 150.348 207.630  1.00 51.84           C  
ATOM   3838  H   THR A 645     180.919 148.916 205.693  1.00 51.84           H  
ATOM   3839  HA  THR A 645     183.325 150.098 204.380  1.00 51.84           H  
ATOM   3840  HB  THR A 645     182.195 151.657 205.934  1.00 51.84           H  
ATOM   3841  HG1 THR A 645     184.108 152.297 206.631  1.00 51.84           H  
ATOM   3842 1HG2 THR A 645     182.190 151.167 208.349  1.00 51.84           H  
ATOM   3843 2HG2 THR A 645     181.208 149.980 207.457  1.00 51.84           H  
ATOM   3844 3HG2 THR A 645     182.835 149.541 208.025  1.00 51.84           H  
ATOM   3845  N   LEU A 646     185.014 148.634 205.624  1.00 51.84           N  
ATOM   3846  CA  LEU A 646     185.875 147.523 205.982  1.00 51.84           C  
ATOM   3847  C   LEU A 646     185.873 147.369 207.461  1.00 51.84           C  
ATOM   3848  O   LEU A 646     185.978 148.325 208.181  1.00 51.84           O  
ATOM   3849  CB  LEU A 646     187.295 147.730 205.463  1.00 51.84           C  
ATOM   3850  CG  LEU A 646     188.326 146.612 205.834  1.00 51.84           C  
ATOM   3851  CD1 LEU A 646     189.344 146.446 204.744  1.00 51.84           C  
ATOM   3852  CD2 LEU A 646     189.078 147.008 207.109  1.00 51.84           C  
ATOM   3853  H   LEU A 646     185.393 149.464 205.189  1.00 51.84           H  
ATOM   3854  HA  LEU A 646     185.474 146.629 205.552  1.00 51.84           H  
ATOM   3855 1HB  LEU A 646     187.232 147.761 204.392  1.00 51.84           H  
ATOM   3856 2HB  LEU A 646     187.672 148.690 205.817  1.00 51.84           H  
ATOM   3857  HG  LEU A 646     187.795 145.673 205.991  1.00 51.84           H  
ATOM   3858 1HD1 LEU A 646     190.030 145.668 205.052  1.00 51.84           H  
ATOM   3859 2HD1 LEU A 646     188.854 146.147 203.822  1.00 51.84           H  
ATOM   3860 3HD1 LEU A 646     189.878 147.384 204.593  1.00 51.84           H  
ATOM   3861 1HD2 LEU A 646     189.788 146.227 207.348  1.00 51.84           H  
ATOM   3862 2HD2 LEU A 646     189.611 147.948 206.939  1.00 51.84           H  
ATOM   3863 3HD2 LEU A 646     188.410 147.137 207.943  1.00 51.84           H  
ATOM   3864  N   GLU A 647     185.763 146.113 207.895  1.00 51.84           N  
ATOM   3865  CA  GLU A 647     185.623 145.768 209.301  1.00 51.84           C  
ATOM   3866  C   GLU A 647     186.987 145.672 209.971  1.00 51.84           C  
ATOM   3867  O   GLU A 647     187.972 145.243 209.364  1.00 51.84           O  
ATOM   3868  CB  GLU A 647     184.869 144.445 209.455  1.00 51.84           C  
ATOM   3869  CG  GLU A 647     184.580 144.051 210.897  1.00 51.84           C  
ATOM   3870  CD  GLU A 647     183.795 142.773 211.007  1.00 51.84           C  
ATOM   3871  OE1 GLU A 647     183.462 142.213 209.991  1.00 51.84           O  
ATOM   3872  OE2 GLU A 647     183.530 142.356 212.110  1.00 51.84           O  
ATOM   3873  H   GLU A 647     185.798 145.373 207.208  1.00 51.84           H  
ATOM   3874  HA  GLU A 647     185.047 146.552 209.794  1.00 51.84           H  
ATOM   3875 1HB  GLU A 647     183.918 144.504 208.927  1.00 51.84           H  
ATOM   3876 2HB  GLU A 647     185.447 143.641 208.999  1.00 51.84           H  
ATOM   3877 1HG  GLU A 647     185.524 143.931 211.427  1.00 51.84           H  
ATOM   3878 2HG  GLU A 647     184.024 144.855 211.377  1.00 51.84           H  
ATOM   3879  N   ALA A 648     187.029 146.066 211.244  1.00 51.84           N  
ATOM   3880  CA  ALA A 648     188.263 146.082 212.028  1.00 51.84           C  
ATOM   3881  C   ALA A 648     189.239 147.128 211.494  1.00 51.84           C  
ATOM   3882  O   ALA A 648     190.449 146.901 211.445  1.00 51.84           O  
ATOM   3883  CB  ALA A 648     188.920 144.700 212.063  1.00 51.84           C  
ATOM   3884  H   ALA A 648     186.167 146.364 211.677  1.00 51.84           H  
ATOM   3885  HA  ALA A 648     188.012 146.370 213.049  1.00 51.84           H  
ATOM   3886 1HB  ALA A 648     189.835 144.747 212.654  1.00 51.84           H  
ATOM   3887 2HB  ALA A 648     188.234 143.982 212.513  1.00 51.84           H  
ATOM   3888 3HB  ALA A 648     189.160 144.385 211.048  1.00 51.84           H  
ATOM   3889  N   GLY A 649     188.707 148.286 211.095  1.00 51.84           N  
ATOM   3890  CA  GLY A 649     189.528 149.358 210.577  1.00 51.84           C  
ATOM   3891  C   GLY A 649     189.092 150.693 211.146  1.00 51.84           C  
ATOM   3892  O   GLY A 649     188.028 150.816 211.757  1.00 51.84           O  
ATOM   3893  H   GLY A 649     187.707 148.417 211.156  1.00 51.84           H  
ATOM   3894 1HA  GLY A 649     190.572 149.170 210.828  1.00 51.84           H  
ATOM   3895 2HA  GLY A 649     189.458 149.377 209.490  1.00 51.84           H  
ATOM   3896  N   SER A 650     189.909 151.713 210.929  1.00 51.84           N  
ATOM   3897  CA  SER A 650     189.599 153.029 211.401  1.00 51.84           C  
ATOM   3898  C   SER A 650     188.446 153.629 210.661  1.00 51.84           C  
ATOM   3899  O   SER A 650     187.718 154.464 211.197  1.00 51.84           O  
ATOM   3900  CB  SER A 650     190.806 153.916 211.296  1.00 51.84           C  
ATOM   3901  OG  SER A 650     191.785 153.470 212.154  1.00 51.84           O  
ATOM   3902  H   SER A 650     190.790 151.538 210.445  1.00 51.84           H  
ATOM   3903  HA  SER A 650     189.371 152.948 212.465  1.00 51.84           H  
ATOM   3904 1HB  SER A 650     191.163 153.909 210.265  1.00 51.84           H  
ATOM   3905 2HB  SER A 650     190.525 154.944 211.540  1.00 51.84           H  
ATOM   3906  HG  SER A 650     192.497 154.122 212.099  1.00 51.84           H  
ATOM   3907  N   THR A 651     188.240 153.207 209.425  1.00 51.84           N  
ATOM   3908  CA  THR A 651     187.120 153.784 208.708  1.00 51.84           C  
ATOM   3909  C   THR A 651     185.846 153.365 209.404  1.00 51.84           C  
ATOM   3910  O   THR A 651     184.958 154.173 209.631  1.00 51.84           O  
ATOM   3911  CB  THR A 651     187.125 153.253 207.282  1.00 51.84           C  
ATOM   3912  OG1 THR A 651     188.305 153.614 206.641  1.00 51.84           O  
ATOM   3913  CG2 THR A 651     186.065 153.857 206.592  1.00 51.84           C  
ATOM   3914  H   THR A 651     188.859 152.558 208.960  1.00 51.84           H  
ATOM   3915  HA  THR A 651     187.193 154.852 208.702  1.00 51.84           H  
ATOM   3916  HB  THR A 651     187.011 152.164 207.268  1.00 51.84           H  
ATOM   3917  HG1 THR A 651     189.006 153.052 206.990  1.00 51.84           H  
ATOM   3918 1HG2 THR A 651     186.024 153.480 205.535  1.00 51.84           H  
ATOM   3919 2HG2 THR A 651     185.145 153.591 207.079  1.00 51.84           H  
ATOM   3920 3HG2 THR A 651     186.191 154.937 206.600  1.00 51.84           H  
ATOM   3921  N   LYS A 652     185.787 152.110 209.768  1.00 51.84           N  
ATOM   3922  CA  LYS A 652     184.627 151.531 210.432  1.00 51.84           C  
ATOM   3923  C   LYS A 652     184.395 152.200 211.776  1.00 51.84           C  
ATOM   3924  O   LYS A 652     183.253 152.484 212.148  1.00 51.84           O  
ATOM   3925  CB  LYS A 652     184.804 150.023 210.615  1.00 51.84           C  
ATOM   3926  CG  LYS A 652     183.621 149.326 211.273  1.00 51.84           C  
ATOM   3927  CD  LYS A 652     183.814 147.817 211.301  1.00 51.84           C  
ATOM   3928  CE  LYS A 652     184.898 147.415 212.291  1.00 51.84           C  
ATOM   3929  NZ  LYS A 652     185.023 145.937 212.411  1.00 51.84           N  
ATOM   3930  H   LYS A 652     186.578 151.519 209.555  1.00 51.84           H  
ATOM   3931  HA  LYS A 652     183.749 151.705 209.809  1.00 51.84           H  
ATOM   3932 1HB  LYS A 652     184.970 149.555 209.644  1.00 51.84           H  
ATOM   3933 2HB  LYS A 652     185.687 149.831 211.225  1.00 51.84           H  
ATOM   3934 1HG  LYS A 652     183.507 149.688 212.295  1.00 51.84           H  
ATOM   3935 2HG  LYS A 652     182.710 149.556 210.721  1.00 51.84           H  
ATOM   3936 1HD  LYS A 652     182.878 147.335 211.586  1.00 51.84           H  
ATOM   3937 2HD  LYS A 652     184.095 147.467 210.308  1.00 51.84           H  
ATOM   3938 1HE  LYS A 652     185.855 147.824 211.968  1.00 51.84           H  
ATOM   3939 2HE  LYS A 652     184.665 147.828 213.273  1.00 51.84           H  
ATOM   3940 1HZ  LYS A 652     185.750 145.713 213.075  1.00 51.84           H  
ATOM   3941 2HZ  LYS A 652     184.146 145.549 212.728  1.00 51.84           H  
ATOM   3942 3HZ  LYS A 652     185.258 145.545 211.510  1.00 51.84           H  
ATOM   3943  N   GLU A 653     185.470 152.491 212.455  1.00 51.84           N  
ATOM   3944  CA  GLU A 653     185.398 153.159 213.713  1.00 51.84           C  
ATOM   3945  C   GLU A 653     184.863 154.585 213.582  1.00 51.84           C  
ATOM   3946  O   GLU A 653     184.061 155.030 214.398  1.00 51.84           O  
ATOM   3947  CB  GLU A 653     186.808 153.097 214.287  1.00 51.84           C  
ATOM   3948  CG  GLU A 653     187.273 151.667 214.726  1.00 51.84           C  
ATOM   3949  CD  GLU A 653     186.398 150.926 215.703  1.00 51.84           C  
ATOM   3950  OE1 GLU A 653     185.883 151.509 216.632  1.00 51.84           O  
ATOM   3951  OE2 GLU A 653     186.198 149.748 215.498  1.00 51.84           O  
ATOM   3952  H   GLU A 653     186.362 152.170 212.097  1.00 51.84           H  
ATOM   3953  HA  GLU A 653     184.742 152.597 214.361  1.00 51.84           H  
ATOM   3954 1HB  GLU A 653     187.463 153.335 213.473  1.00 51.84           H  
ATOM   3955 2HB  GLU A 653     187.022 153.810 215.018  1.00 51.84           H  
ATOM   3956 1HG  GLU A 653     187.295 151.059 213.859  1.00 51.84           H  
ATOM   3957 2HG  GLU A 653     188.293 151.724 215.107  1.00 51.84           H  
ATOM   3958  N   PHE A 654     185.222 155.271 212.535  1.00 51.84           N  
ATOM   3959  CA  PHE A 654     184.707 156.605 212.250  1.00 51.84           C  
ATOM   3960  C   PHE A 654     183.211 156.562 211.983  1.00 51.84           C  
ATOM   3961  O   PHE A 654     182.442 157.347 212.550  1.00 51.84           O  
ATOM   3962  CB  PHE A 654     185.448 157.203 211.055  1.00 51.84           C  
ATOM   3963  CG  PHE A 654     184.763 158.394 210.450  1.00 51.84           C  
ATOM   3964  CD1 PHE A 654     184.879 159.644 211.028  1.00 51.84           C  
ATOM   3965  CD2 PHE A 654     184.008 158.262 209.300  1.00 51.84           C  
ATOM   3966  CE1 PHE A 654     184.249 160.740 210.470  1.00 51.84           C  
ATOM   3967  CE2 PHE A 654     183.378 159.354 208.740  1.00 51.84           C  
ATOM   3968  CZ  PHE A 654     183.499 160.594 209.325  1.00 51.84           C  
ATOM   3969  H   PHE A 654     185.932 154.879 211.933  1.00 51.84           H  
ATOM   3970  HA  PHE A 654     184.877 157.235 213.124  1.00 51.84           H  
ATOM   3971 1HB  PHE A 654     186.448 157.506 211.362  1.00 51.84           H  
ATOM   3972 2HB  PHE A 654     185.559 156.445 210.280  1.00 51.84           H  
ATOM   3973  HD1 PHE A 654     185.476 159.759 211.933  1.00 51.84           H  
ATOM   3974  HD2 PHE A 654     183.911 157.280 208.836  1.00 51.84           H  
ATOM   3975  HE1 PHE A 654     184.346 161.720 210.937  1.00 51.84           H  
ATOM   3976  HE2 PHE A 654     182.783 159.235 207.834  1.00 51.84           H  
ATOM   3977  HZ  PHE A 654     183.002 161.457 208.884  1.00 51.84           H  
ATOM   3978  N   PHE A 655     182.776 155.639 211.124  1.00 51.84           N  
ATOM   3979  CA  PHE A 655     181.348 155.531 210.847  1.00 51.84           C  
ATOM   3980  C   PHE A 655     180.581 155.093 212.084  1.00 51.84           C  
ATOM   3981  O   PHE A 655     179.413 155.458 212.254  1.00 51.84           O  
ATOM   3982  CB  PHE A 655     181.102 154.565 209.692  1.00 51.84           C  
ATOM   3983  CG  PHE A 655     181.468 155.128 208.358  1.00 51.84           C  
ATOM   3984  CD1 PHE A 655     180.677 156.094 207.763  1.00 51.84           C  
ATOM   3985  CD2 PHE A 655     182.604 154.701 207.703  1.00 51.84           C  
ATOM   3986  CE1 PHE A 655     181.013 156.621 206.537  1.00 51.84           C  
ATOM   3987  CE2 PHE A 655     182.948 155.223 206.478  1.00 51.84           C  
ATOM   3988  CZ  PHE A 655     182.151 156.183 205.892  1.00 51.84           C  
ATOM   3989  H   PHE A 655     183.416 155.011 210.659  1.00 51.84           H  
ATOM   3990  HA  PHE A 655     180.975 156.516 210.564  1.00 51.84           H  
ATOM   3991 1HB  PHE A 655     181.679 153.654 209.850  1.00 51.84           H  
ATOM   3992 2HB  PHE A 655     180.049 154.285 209.669  1.00 51.84           H  
ATOM   3993  HD1 PHE A 655     179.779 156.437 208.277  1.00 51.84           H  
ATOM   3994  HD2 PHE A 655     183.233 153.941 208.168  1.00 51.84           H  
ATOM   3995  HE1 PHE A 655     180.381 157.381 206.080  1.00 51.84           H  
ATOM   3996  HE2 PHE A 655     183.848 154.879 205.969  1.00 51.84           H  
ATOM   3997  HZ  PHE A 655     182.420 156.593 204.920  1.00 51.84           H  
ATOM   3998  N   ARG A 656     181.224 154.321 212.960  1.00 51.84           N  
ATOM   3999  CA  ARG A 656     180.608 153.979 214.235  1.00 51.84           C  
ATOM   4000  C   ARG A 656     180.363 155.228 215.064  1.00 51.84           C  
ATOM   4001  O   ARG A 656     179.319 155.359 215.715  1.00 51.84           O  
ATOM   4002  CB  ARG A 656     181.499 152.998 214.996  1.00 51.84           C  
ATOM   4003  CG  ARG A 656     180.865 152.449 216.259  1.00 51.84           C  
ATOM   4004  CD  ARG A 656     181.789 151.519 217.038  1.00 51.84           C  
ATOM   4005  NE  ARG A 656     182.734 150.788 216.199  1.00 51.84           N  
ATOM   4006  CZ  ARG A 656     182.388 149.888 215.284  1.00 51.84           C  
ATOM   4007  NH1 ARG A 656     181.110 149.615 215.062  1.00 51.84           N  
ATOM   4008  NH2 ARG A 656     183.326 149.270 214.577  1.00 51.84           N  
ATOM   4009  H   ARG A 656     182.145 153.965 212.748  1.00 51.84           H  
ATOM   4010  HA  ARG A 656     179.646 153.504 214.038  1.00 51.84           H  
ATOM   4011 1HB  ARG A 656     181.751 152.158 214.349  1.00 51.84           H  
ATOM   4012 2HB  ARG A 656     182.432 153.491 215.270  1.00 51.84           H  
ATOM   4013 1HG  ARG A 656     180.595 153.274 216.919  1.00 51.84           H  
ATOM   4014 2HG  ARG A 656     179.969 151.883 216.000  1.00 51.84           H  
ATOM   4015 1HD  ARG A 656     182.373 152.100 217.751  1.00 51.84           H  
ATOM   4016 2HD  ARG A 656     181.194 150.780 217.573  1.00 51.84           H  
ATOM   4017  HE  ARG A 656     183.719 150.980 216.323  1.00 51.84           H  
ATOM   4018 1HH1 ARG A 656     180.393 150.092 215.589  1.00 51.84           H  
ATOM   4019 2HH1 ARG A 656     180.854 148.930 214.365  1.00 51.84           H  
ATOM   4020 1HH2 ARG A 656     184.301 149.484 214.735  1.00 51.84           H  
ATOM   4021 2HH2 ARG A 656     183.066 148.586 213.882  1.00 51.84           H  
ATOM   4022  N   ARG A 657     181.313 156.159 215.050  1.00 51.84           N  
ATOM   4023  CA  ARG A 657     181.193 157.405 215.792  1.00 51.84           C  
ATOM   4024  C   ARG A 657     180.727 158.566 214.928  1.00 51.84           C  
ATOM   4025  O   ARG A 657     180.611 159.687 215.431  1.00 51.84           O  
ATOM   4026  CB  ARG A 657     182.528 157.746 216.458  1.00 51.84           C  
ATOM   4027  CG  ARG A 657     182.668 157.095 217.823  1.00 51.84           C  
ATOM   4028  CD  ARG A 657     184.077 157.150 218.389  1.00 51.84           C  
ATOM   4029  NE  ARG A 657     185.000 156.299 217.649  1.00 51.84           N  
ATOM   4030  CZ  ARG A 657     184.977 154.972 217.691  1.00 51.84           C  
ATOM   4031  NH1 ARG A 657     184.076 154.342 218.432  1.00 51.84           N  
ATOM   4032  NH2 ARG A 657     185.858 154.272 216.995  1.00 51.84           N  
ATOM   4033  H   ARG A 657     182.145 155.990 214.503  1.00 51.84           H  
ATOM   4034  HA  ARG A 657     180.435 157.275 216.565  1.00 51.84           H  
ATOM   4035 1HB  ARG A 657     183.347 157.416 215.820  1.00 51.84           H  
ATOM   4036 2HB  ARG A 657     182.614 158.827 216.568  1.00 51.84           H  
ATOM   4037 1HG  ARG A 657     182.014 157.599 218.535  1.00 51.84           H  
ATOM   4038 2HG  ARG A 657     182.388 156.043 217.755  1.00 51.84           H  
ATOM   4039 1HD  ARG A 657     184.448 158.173 218.342  1.00 51.84           H  
ATOM   4040 2HD  ARG A 657     184.066 156.816 219.426  1.00 51.84           H  
ATOM   4041  HE  ARG A 657     185.696 156.751 217.071  1.00 51.84           H  
ATOM   4042 1HH1 ARG A 657     183.403 154.872 218.968  1.00 51.84           H  
ATOM   4043 2HH1 ARG A 657     184.062 153.333 218.461  1.00 51.84           H  
ATOM   4044 1HH2 ARG A 657     186.549 154.747 216.431  1.00 51.84           H  
ATOM   4045 2HH2 ARG A 657     185.840 153.263 217.027  1.00 51.84           H  
ATOM   4046  N   SER A 658     180.445 158.326 213.651  1.00 51.84           N  
ATOM   4047  CA  SER A 658     179.937 159.387 212.794  1.00 51.84           C  
ATOM   4048  C   SER A 658     178.635 159.945 213.355  1.00 51.84           C  
ATOM   4049  O   SER A 658     177.751 159.199 213.784  1.00 51.84           O  
ATOM   4050  CB  SER A 658     179.719 158.860 211.377  1.00 51.84           C  
ATOM   4051  OG  SER A 658     178.827 157.759 211.375  1.00 51.84           O  
ATOM   4052  H   SER A 658     180.581 157.403 213.263  1.00 51.84           H  
ATOM   4053  HA  SER A 658     180.676 160.189 212.761  1.00 51.84           H  
ATOM   4054 1HB  SER A 658     179.319 159.656 210.750  1.00 51.84           H  
ATOM   4055 2HB  SER A 658     180.674 158.557 210.951  1.00 51.84           H  
ATOM   4056  HG  SER A 658     179.236 157.086 211.924  1.00 51.84           H  
ATOM   4057  N   LYS A 659     178.522 161.274 213.348  1.00 51.84           N  
ATOM   4058  CA  LYS A 659     177.370 161.962 213.909  1.00 51.84           C  
ATOM   4059  C   LYS A 659     176.513 162.665 212.868  1.00 51.84           C  
ATOM   4060  O   LYS A 659     175.384 163.055 213.185  1.00 51.84           O  
ATOM   4061  CB  LYS A 659     177.832 162.974 214.958  1.00 51.84           C  
ATOM   4062  CG  LYS A 659     178.593 162.364 216.128  1.00 51.84           C  
ATOM   4063  CD  LYS A 659     177.712 161.412 216.924  1.00 51.84           C  
ATOM   4064  CE  LYS A 659     178.441 160.874 218.146  1.00 51.84           C  
ATOM   4065  NZ  LYS A 659     177.606 159.909 218.912  1.00 51.84           N  
ATOM   4066  H   LYS A 659     179.267 161.817 212.936  1.00 51.84           H  
ATOM   4067  HA  LYS A 659     176.730 161.225 214.396  1.00 51.84           H  
ATOM   4068 1HB  LYS A 659     178.479 163.715 214.488  1.00 51.84           H  
ATOM   4069 2HB  LYS A 659     176.967 163.502 215.360  1.00 51.84           H  
ATOM   4070 1HG  LYS A 659     179.459 161.818 215.754  1.00 51.84           H  
ATOM   4071 2HG  LYS A 659     178.943 163.158 216.787  1.00 51.84           H  
ATOM   4072 1HD  LYS A 659     176.812 161.935 217.249  1.00 51.84           H  
ATOM   4073 2HD  LYS A 659     177.416 160.576 216.291  1.00 51.84           H  
ATOM   4074 1HE  LYS A 659     179.356 160.373 217.832  1.00 51.84           H  
ATOM   4075 2HE  LYS A 659     178.712 161.701 218.802  1.00 51.84           H  
ATOM   4076 1HZ  LYS A 659     178.124 159.576 219.713  1.00 51.84           H  
ATOM   4077 2HZ  LYS A 659     176.762 160.368 219.225  1.00 51.84           H  
ATOM   4078 3HZ  LYS A 659     177.364 159.128 218.320  1.00 51.84           H  
ATOM   4079  N   ILE A 660     177.009 162.842 211.642  1.00 51.84           N  
ATOM   4080  CA  ILE A 660     176.226 163.544 210.633  1.00 51.84           C  
ATOM   4081  C   ILE A 660     175.078 162.661 210.153  1.00 51.84           C  
ATOM   4082  O   ILE A 660     175.099 161.430 210.274  1.00 51.84           O  
ATOM   4083  CB  ILE A 660     177.103 163.957 209.437  1.00 51.84           C  
ATOM   4084  CG1 ILE A 660     178.248 164.860 209.901  1.00 51.84           C  
ATOM   4085  CG2 ILE A 660     176.264 164.657 208.379  1.00 51.84           C  
ATOM   4086  CD1 ILE A 660     177.788 166.139 210.562  1.00 51.84           C  
ATOM   4087  H   ILE A 660     177.926 162.494 211.399  1.00 51.84           H  
ATOM   4088  HA  ILE A 660     175.790 164.432 211.090  1.00 51.84           H  
ATOM   4089  HB  ILE A 660     177.559 163.070 208.997  1.00 51.84           H  
ATOM   4090 1HG1 ILE A 660     178.876 164.317 210.607  1.00 51.84           H  
ATOM   4091 2HG1 ILE A 660     178.872 165.125 209.047  1.00 51.84           H  
ATOM   4092 1HG2 ILE A 660     176.899 164.943 207.541  1.00 51.84           H  
ATOM   4093 2HG2 ILE A 660     175.483 163.983 208.029  1.00 51.84           H  
ATOM   4094 3HG2 ILE A 660     175.807 165.549 208.808  1.00 51.84           H  
ATOM   4095 1HD1 ILE A 660     178.656 166.726 210.863  1.00 51.84           H  
ATOM   4096 2HD1 ILE A 660     177.186 166.716 209.860  1.00 51.84           H  
ATOM   4097 3HD1 ILE A 660     177.191 165.899 211.441  1.00 51.84           H  
ATOM   4098  N   ALA A 661     174.058 163.312 209.594  1.00 51.84           N  
ATOM   4099  CA  ALA A 661     172.835 162.607 209.223  1.00 51.84           C  
ATOM   4100  C   ALA A 661     173.113 161.511 208.203  1.00 51.84           C  
ATOM   4101  O   ALA A 661     172.692 160.362 208.380  1.00 51.84           O  
ATOM   4102  CB  ALA A 661     171.813 163.601 208.673  1.00 51.84           C  
ATOM   4103  H   ALA A 661     174.125 164.305 209.422  1.00 51.84           H  
ATOM   4104  HA  ALA A 661     172.431 162.136 210.119  1.00 51.84           H  
ATOM   4105 1HB  ALA A 661     170.901 163.070 208.397  1.00 51.84           H  
ATOM   4106 2HB  ALA A 661     171.583 164.345 209.435  1.00 51.84           H  
ATOM   4107 3HB  ALA A 661     172.224 164.096 207.795  1.00 51.84           H  
ATOM   4108  N   VAL A 662     173.816 161.848 207.121  1.00 51.84           N  
ATOM   4109  CA  VAL A 662     174.056 160.867 206.068  1.00 51.84           C  
ATOM   4110  C   VAL A 662     174.882 159.708 206.605  1.00 51.84           C  
ATOM   4111  O   VAL A 662     174.588 158.536 206.335  1.00 51.84           O  
ATOM   4112  CB  VAL A 662     174.736 161.532 204.856  1.00 51.84           C  
ATOM   4113  CG1 VAL A 662     173.839 162.610 204.269  1.00 51.84           C  
ATOM   4114  CG2 VAL A 662     176.085 162.109 205.245  1.00 51.84           C  
ATOM   4115  H   VAL A 662     174.188 162.781 207.018  1.00 51.84           H  
ATOM   4116  HA  VAL A 662     173.096 160.460 205.749  1.00 51.84           H  
ATOM   4117  HB  VAL A 662     174.880 160.784 204.076  1.00 51.84           H  
ATOM   4118 1HG1 VAL A 662     174.334 163.069 203.413  1.00 51.84           H  
ATOM   4119 2HG1 VAL A 662     172.898 162.164 203.947  1.00 51.84           H  
ATOM   4120 3HG1 VAL A 662     173.642 163.370 205.024  1.00 51.84           H  
ATOM   4121 1HG2 VAL A 662     176.547 162.572 204.374  1.00 51.84           H  
ATOM   4122 2HG2 VAL A 662     175.949 162.857 206.026  1.00 51.84           H  
ATOM   4123 3HG2 VAL A 662     176.729 161.311 205.615  1.00 51.84           H  
ATOM   4124  N   PHE A 663     175.925 160.013 207.378  1.00 51.84           N  
ATOM   4125  CA  PHE A 663     176.765 158.954 207.922  1.00 51.84           C  
ATOM   4126  C   PHE A 663     175.996 158.110 208.927  1.00 51.84           C  
ATOM   4127  O   PHE A 663     176.162 156.888 208.970  1.00 51.84           O  
ATOM   4128  CB  PHE A 663     178.015 159.550 208.565  1.00 51.84           C  
ATOM   4129  CG  PHE A 663     178.743 160.517 207.682  1.00 51.84           C  
ATOM   4130  CD1 PHE A 663     179.206 160.128 206.438  1.00 51.84           C  
ATOM   4131  CD2 PHE A 663     178.967 161.815 208.097  1.00 51.84           C  
ATOM   4132  CE1 PHE A 663     179.874 161.021 205.624  1.00 51.84           C  
ATOM   4133  CE2 PHE A 663     179.633 162.711 207.288  1.00 51.84           C  
ATOM   4134  CZ  PHE A 663     180.088 162.312 206.050  1.00 51.84           C  
ATOM   4135  H   PHE A 663     176.144 160.975 207.594  1.00 51.84           H  
ATOM   4136  HA  PHE A 663     177.069 158.299 207.104  1.00 51.84           H  
ATOM   4137 1HB  PHE A 663     177.740 160.067 209.483  1.00 51.84           H  
ATOM   4138 2HB  PHE A 663     178.703 158.749 208.834  1.00 51.84           H  
ATOM   4139  HD1 PHE A 663     179.037 159.104 206.103  1.00 51.84           H  
ATOM   4140  HD2 PHE A 663     178.607 162.129 209.077  1.00 51.84           H  
ATOM   4141  HE1 PHE A 663     180.231 160.703 204.645  1.00 51.84           H  
ATOM   4142  HE2 PHE A 663     179.801 163.733 207.626  1.00 51.84           H  
ATOM   4143  HZ  PHE A 663     180.617 163.017 205.411  1.00 51.84           H  
ATOM   4144  N   GLU A 664     175.149 158.740 209.742  1.00 51.84           N  
ATOM   4145  CA  GLU A 664     174.343 157.977 210.689  1.00 51.84           C  
ATOM   4146  C   GLU A 664     173.398 157.028 209.962  1.00 51.84           C  
ATOM   4147  O   GLU A 664     173.256 155.862 210.349  1.00 51.84           O  
ATOM   4148  CB  GLU A 664     173.543 158.919 211.591  1.00 51.84           C  
ATOM   4149  CG  GLU A 664     172.712 158.216 212.655  1.00 51.84           C  
ATOM   4150  CD  GLU A 664     171.991 159.174 213.562  1.00 51.84           C  
ATOM   4151  OE1 GLU A 664     171.230 159.971 213.068  1.00 51.84           O  
ATOM   4152  OE2 GLU A 664     172.200 159.109 214.750  1.00 51.84           O  
ATOM   4153  H   GLU A 664     175.055 159.745 209.714  1.00 51.84           H  
ATOM   4154  HA  GLU A 664     175.011 157.375 211.306  1.00 51.84           H  
ATOM   4155 1HB  GLU A 664     174.223 159.604 212.096  1.00 51.84           H  
ATOM   4156 2HB  GLU A 664     172.866 159.519 210.982  1.00 51.84           H  
ATOM   4157 1HG  GLU A 664     171.980 157.575 212.166  1.00 51.84           H  
ATOM   4158 2HG  GLU A 664     173.367 157.582 213.252  1.00 51.84           H  
ATOM   4159  N   LYS A 665     172.744 157.509 208.903  1.00 51.84           N  
ATOM   4160  CA  LYS A 665     171.835 156.653 208.150  1.00 51.84           C  
ATOM   4161  C   LYS A 665     172.587 155.509 207.482  1.00 51.84           C  
ATOM   4162  O   LYS A 665     172.126 154.360 207.493  1.00 51.84           O  
ATOM   4163  CB  LYS A 665     171.076 157.467 207.101  1.00 51.84           C  
ATOM   4164  CG  LYS A 665     170.041 158.426 207.677  1.00 51.84           C  
ATOM   4165  CD  LYS A 665     169.345 159.212 206.577  1.00 51.84           C  
ATOM   4166  CE  LYS A 665     168.319 160.179 207.151  1.00 51.84           C  
ATOM   4167  NZ  LYS A 665     167.657 160.984 206.089  1.00 51.84           N  
ATOM   4168  H   LYS A 665     172.871 158.468 208.612  1.00 51.84           H  
ATOM   4169  HA  LYS A 665     171.116 156.217 208.844  1.00 51.84           H  
ATOM   4170 1HB  LYS A 665     171.783 158.053 206.513  1.00 51.84           H  
ATOM   4171 2HB  LYS A 665     170.562 156.791 206.418  1.00 51.84           H  
ATOM   4172 1HG  LYS A 665     169.295 157.862 208.238  1.00 51.84           H  
ATOM   4173 2HG  LYS A 665     170.530 159.123 208.357  1.00 51.84           H  
ATOM   4174 1HD  LYS A 665     170.085 159.777 206.008  1.00 51.84           H  
ATOM   4175 2HD  LYS A 665     168.840 158.523 205.900  1.00 51.84           H  
ATOM   4176 1HE  LYS A 665     167.558 159.621 207.695  1.00 51.84           H  
ATOM   4177 2HE  LYS A 665     168.810 160.857 207.850  1.00 51.84           H  
ATOM   4178 1HZ  LYS A 665     166.986 161.611 206.510  1.00 51.84           H  
ATOM   4179 2HZ  LYS A 665     168.352 161.521 205.590  1.00 51.84           H  
ATOM   4180 3HZ  LYS A 665     167.182 160.367 205.446  1.00 51.84           H  
ATOM   4181  N   MET A 666     173.748 155.803 206.893  1.00 51.84           N  
ATOM   4182  CA  MET A 666     174.538 154.751 206.262  1.00 51.84           C  
ATOM   4183  C   MET A 666     174.993 153.725 207.290  1.00 51.84           C  
ATOM   4184  O   MET A 666     175.001 152.519 207.017  1.00 51.84           O  
ATOM   4185  CB  MET A 666     175.741 155.352 205.538  1.00 51.84           C  
ATOM   4186  CG  MET A 666     175.388 156.176 204.308  1.00 51.84           C  
ATOM   4187  SD  MET A 666     176.827 156.977 203.572  1.00 51.84           S  
ATOM   4188  CE  MET A 666     177.695 155.563 202.900  1.00 51.84           C  
ATOM   4189  H   MET A 666     174.091 156.752 206.877  1.00 51.84           H  
ATOM   4190  HA  MET A 666     173.912 154.239 205.531  1.00 51.84           H  
ATOM   4191 1HB  MET A 666     176.294 155.994 206.223  1.00 51.84           H  
ATOM   4192 2HB  MET A 666     176.413 154.553 205.223  1.00 51.84           H  
ATOM   4193 1HG  MET A 666     174.931 155.532 203.558  1.00 51.84           H  
ATOM   4194 2HG  MET A 666     174.668 156.947 204.581  1.00 51.84           H  
ATOM   4195 1HE  MET A 666     178.611 155.896 202.410  1.00 51.84           H  
ATOM   4196 2HE  MET A 666     177.945 154.872 203.706  1.00 51.84           H  
ATOM   4197 3HE  MET A 666     177.059 155.057 202.173  1.00 51.84           H  
ATOM   4198  N   TRP A 667     175.374 154.186 208.481  1.00 51.84           N  
ATOM   4199  CA  TRP A 667     175.793 153.273 209.536  1.00 51.84           C  
ATOM   4200  C   TRP A 667     174.639 152.394 209.988  1.00 51.84           C  
ATOM   4201  O   TRP A 667     174.818 151.193 210.218  1.00 51.84           O  
ATOM   4202  CB  TRP A 667     176.351 154.070 210.710  1.00 51.84           C  
ATOM   4203  CG  TRP A 667     176.677 153.241 211.898  1.00 51.84           C  
ATOM   4204  CD1 TRP A 667     176.259 153.448 213.175  1.00 51.84           C  
ATOM   4205  CD2 TRP A 667     177.489 152.065 211.925  1.00 51.84           C  
ATOM   4206  NE1 TRP A 667     176.764 152.476 214.001  1.00 51.84           N  
ATOM   4207  CE2 TRP A 667     177.523 151.613 213.256  1.00 51.84           C  
ATOM   4208  CE3 TRP A 667     178.193 151.351 210.953  1.00 51.84           C  
ATOM   4209  CZ2 TRP A 667     178.232 150.480 213.641  1.00 51.84           C  
ATOM   4210  CZ3 TRP A 667     178.896 150.228 211.336  1.00 51.84           C  
ATOM   4211  CH2 TRP A 667     178.911 149.803 212.667  1.00 51.84           C  
ATOM   4212  H   TRP A 667     175.375 155.180 208.661  1.00 51.84           H  
ATOM   4213  HA  TRP A 667     176.575 152.624 209.142  1.00 51.84           H  
ATOM   4214 1HB  TRP A 667     177.258 154.589 210.399  1.00 51.84           H  
ATOM   4215 2HB  TRP A 667     175.628 154.827 211.012  1.00 51.84           H  
ATOM   4216  HD1 TRP A 667     175.617 154.266 213.495  1.00 51.84           H  
ATOM   4217  HE1 TRP A 667     176.604 152.407 214.996  1.00 51.84           H  
ATOM   4218  HE3 TRP A 667     178.185 151.674 209.912  1.00 51.84           H  
ATOM   4219  HZ2 TRP A 667     178.253 150.133 214.674  1.00 51.84           H  
ATOM   4220  HZ3 TRP A 667     179.443 149.678 210.569  1.00 51.84           H  
ATOM   4221  HH2 TRP A 667     179.479 148.911 212.932  1.00 51.84           H  
ATOM   4222  N   THR A 668     173.448 152.975 210.128  1.00 51.84           N  
ATOM   4223  CA  THR A 668     172.284 152.177 210.493  1.00 51.84           C  
ATOM   4224  C   THR A 668     171.992 151.129 209.428  1.00 51.84           C  
ATOM   4225  O   THR A 668     171.694 149.972 209.748  1.00 51.84           O  
ATOM   4226  CB  THR A 668     171.043 153.064 210.703  1.00 51.84           C  
ATOM   4227  OG1 THR A 668     171.286 153.983 211.776  1.00 51.84           O  
ATOM   4228  CG2 THR A 668     169.828 152.212 211.035  1.00 51.84           C  
ATOM   4229  H   THR A 668     173.338 153.968 209.984  1.00 51.84           H  
ATOM   4230  HA  THR A 668     172.500 151.657 211.426  1.00 51.84           H  
ATOM   4231  HB  THR A 668     170.844 153.632 209.794  1.00 51.84           H  
ATOM   4232  HG1 THR A 668     172.041 154.535 211.559  1.00 51.84           H  
ATOM   4233 1HG2 THR A 668     168.960 152.856 211.179  1.00 51.84           H  
ATOM   4234 2HG2 THR A 668     169.634 151.520 210.215  1.00 51.84           H  
ATOM   4235 3HG2 THR A 668     170.017 151.649 211.948  1.00 51.84           H  
ATOM   4236  N   TYR A 669     172.079 151.515 208.154  1.00 51.84           N  
ATOM   4237  CA  TYR A 669     171.857 150.556 207.078  1.00 51.84           C  
ATOM   4238  C   TYR A 669     172.882 149.429 207.124  1.00 51.84           C  
ATOM   4239  O   TYR A 669     172.531 148.253 206.970  1.00 51.84           O  
ATOM   4240  CB  TYR A 669     171.908 151.271 205.728  1.00 51.84           C  
ATOM   4241  CG  TYR A 669     171.884 150.351 204.523  1.00 51.84           C  
ATOM   4242  CD1 TYR A 669     170.716 150.147 203.802  1.00 51.84           C  
ATOM   4243  CD2 TYR A 669     173.034 149.696 204.102  1.00 51.84           C  
ATOM   4244  CE1 TYR A 669     170.693 149.312 202.700  1.00 51.84           C  
ATOM   4245  CE2 TYR A 669     173.020 148.859 203.006  1.00 51.84           C  
ATOM   4246  CZ  TYR A 669     171.848 148.670 202.308  1.00 51.84           C  
ATOM   4247  OH  TYR A 669     171.832 147.838 201.211  1.00 51.84           O  
ATOM   4248  H   TYR A 669     172.299 152.473 207.922  1.00 51.84           H  
ATOM   4249  HA  TYR A 669     170.869 150.113 207.207  1.00 51.84           H  
ATOM   4250 1HB  TYR A 669     171.059 151.951 205.644  1.00 51.84           H  
ATOM   4251 2HB  TYR A 669     172.815 151.871 205.669  1.00 51.84           H  
ATOM   4252  HD1 TYR A 669     169.796 150.649 204.102  1.00 51.84           H  
ATOM   4253  HD2 TYR A 669     173.970 149.838 204.641  1.00 51.84           H  
ATOM   4254  HE1 TYR A 669     169.765 149.165 202.147  1.00 51.84           H  
ATOM   4255  HE2 TYR A 669     173.933 148.350 202.697  1.00 51.84           H  
ATOM   4256  HH  TYR A 669     170.946 147.815 200.841  1.00 51.84           H  
ATOM   4257  N   MET A 670     174.153 149.767 207.335  1.00 51.84           N  
ATOM   4258  CA  MET A 670     175.225 148.784 207.280  1.00 51.84           C  
ATOM   4259  C   MET A 670     175.370 147.986 208.565  1.00 51.84           C  
ATOM   4260  O   MET A 670     176.123 147.007 208.583  1.00 51.84           O  
ATOM   4261  CB  MET A 670     176.544 149.479 206.948  1.00 51.84           C  
ATOM   4262  CG  MET A 670     177.067 150.394 208.046  1.00 51.84           C  
ATOM   4263  SD  MET A 670     178.638 151.169 207.615  1.00 51.84           S  
ATOM   4264  CE  MET A 670     178.105 152.346 206.375  1.00 51.84           C  
ATOM   4265  H   MET A 670     174.379 150.730 207.538  1.00 51.84           H  
ATOM   4266  HA  MET A 670     175.001 148.072 206.486  1.00 51.84           H  
ATOM   4267 1HB  MET A 670     177.308 148.731 206.744  1.00 51.84           H  
ATOM   4268 2HB  MET A 670     176.422 150.078 206.044  1.00 51.84           H  
ATOM   4269 1HG  MET A 670     176.338 151.179 208.244  1.00 51.84           H  
ATOM   4270 2HG  MET A 670     177.207 149.820 208.962  1.00 51.84           H  
ATOM   4271 1HE  MET A 670     178.967 152.905 206.010  1.00 51.84           H  
ATOM   4272 2HE  MET A 670     177.639 151.814 205.545  1.00 51.84           H  
ATOM   4273 3HE  MET A 670     177.385 153.037 206.814  1.00 51.84           H  
ATOM   4274  N   LYS A 671     174.676 148.376 209.635  1.00 51.84           N  
ATOM   4275  CA  LYS A 671     174.819 147.670 210.903  1.00 51.84           C  
ATOM   4276  C   LYS A 671     174.389 146.215 210.770  1.00 51.84           C  
ATOM   4277  O   LYS A 671     175.070 145.306 211.260  1.00 51.84           O  
ATOM   4278  CB  LYS A 671     174.005 148.362 211.998  1.00 51.84           C  
ATOM   4279  CG  LYS A 671     174.131 147.722 213.374  1.00 51.84           C  
ATOM   4280  CD  LYS A 671     173.350 148.504 214.420  1.00 51.84           C  
ATOM   4281  CE  LYS A 671     173.450 147.850 215.790  1.00 51.84           C  
ATOM   4282  NZ  LYS A 671     172.691 148.604 216.824  1.00 51.84           N  
ATOM   4283  H   LYS A 671     174.045 149.163 209.578  1.00 51.84           H  
ATOM   4284  HA  LYS A 671     175.871 147.681 211.189  1.00 51.84           H  
ATOM   4285 1HB  LYS A 671     174.320 149.402 212.082  1.00 51.84           H  
ATOM   4286 2HB  LYS A 671     172.950 148.360 211.723  1.00 51.84           H  
ATOM   4287 1HG  LYS A 671     173.749 146.701 213.337  1.00 51.84           H  
ATOM   4288 2HG  LYS A 671     175.180 147.689 213.665  1.00 51.84           H  
ATOM   4289 1HD  LYS A 671     173.742 149.520 214.482  1.00 51.84           H  
ATOM   4290 2HD  LYS A 671     172.301 148.556 214.128  1.00 51.84           H  
ATOM   4291 1HE  LYS A 671     173.058 146.835 215.738  1.00 51.84           H  
ATOM   4292 2HE  LYS A 671     174.496 147.796 216.093  1.00 51.84           H  
ATOM   4293 1HZ  LYS A 671     172.783 148.139 217.716  1.00 51.84           H  
ATOM   4294 2HZ  LYS A 671     173.059 149.543 216.895  1.00 51.84           H  
ATOM   4295 3HZ  LYS A 671     171.716 148.644 216.564  1.00 51.84           H  
ATOM   4296  N   SER A 672     173.262 145.975 210.103  1.00 51.84           N  
ATOM   4297  CA  SER A 672     172.735 144.625 209.921  1.00 51.84           C  
ATOM   4298  C   SER A 672     172.251 144.487 208.484  1.00 51.84           C  
ATOM   4299  O   SER A 672     171.236 145.082 208.109  1.00 51.84           O  
ATOM   4300  CB  SER A 672     171.603 144.349 210.891  1.00 51.84           C  
ATOM   4301  OG  SER A 672     171.066 143.071 210.686  1.00 51.84           O  
ATOM   4302  H   SER A 672     172.757 146.757 209.711  1.00 51.84           H  
ATOM   4303  HA  SER A 672     173.539 143.911 210.105  1.00 51.84           H  
ATOM   4304 1HB  SER A 672     171.971 144.433 211.913  1.00 51.84           H  
ATOM   4305 2HB  SER A 672     170.823 145.099 210.762  1.00 51.84           H  
ATOM   4306  HG  SER A 672     170.362 142.973 211.332  1.00 51.84           H  
ATOM   4307  N   ALA A 673     172.976 143.708 207.685  1.00 51.84           N  
ATOM   4308  CA  ALA A 673     172.589 143.439 206.310  1.00 51.84           C  
ATOM   4309  C   ALA A 673     173.184 142.106 205.886  1.00 51.84           C  
ATOM   4310  O   ALA A 673     174.340 141.809 206.196  1.00 51.84           O  
ATOM   4311  CB  ALA A 673     173.054 144.556 205.370  1.00 51.84           C  
ATOM   4312  H   ALA A 673     173.821 143.292 208.048  1.00 51.84           H  
ATOM   4313  HA  ALA A 673     171.501 143.385 206.269  1.00 51.84           H  
ATOM   4314 1HB  ALA A 673     172.748 144.323 204.350  1.00 51.84           H  
ATOM   4315 2HB  ALA A 673     172.605 145.500 205.677  1.00 51.84           H  
ATOM   4316 3HB  ALA A 673     174.139 144.639 205.413  1.00 51.84           H  
ATOM   4317  N   GLU A 674     172.388 141.311 205.171  1.00 51.84           N  
ATOM   4318  CA  GLU A 674     172.786 139.973 204.761  1.00 51.84           C  
ATOM   4319  C   GLU A 674     172.933 139.910 203.249  1.00 51.84           C  
ATOM   4320  O   GLU A 674     172.001 140.298 202.532  1.00 51.84           O  
ATOM   4321  CB  GLU A 674     171.764 138.936 205.234  1.00 51.84           C  
ATOM   4322  CG  GLU A 674     172.115 137.499 204.875  1.00 51.84           C  
ATOM   4323  CD  GLU A 674     171.111 136.506 205.390  1.00 51.84           C  
ATOM   4324  OE1 GLU A 674     170.174 136.916 206.033  1.00 51.84           O  
ATOM   4325  OE2 GLU A 674     171.280 135.336 205.141  1.00 51.84           O  
ATOM   4326  H   GLU A 674     171.476 141.655 204.907  1.00 51.84           H  
ATOM   4327  HA  GLU A 674     173.745 139.740 205.225  1.00 51.84           H  
ATOM   4328 1HB  GLU A 674     171.662 138.995 206.318  1.00 51.84           H  
ATOM   4329 2HB  GLU A 674     170.790 139.161 204.800  1.00 51.84           H  
ATOM   4330 1HG  GLU A 674     172.173 137.410 203.791  1.00 51.84           H  
ATOM   4331 2HG  GLU A 674     173.096 137.262 205.285  1.00 51.84           H  
ATOM   4332  N   PRO A 675     174.075 139.438 202.715  1.00 51.84           N  
ATOM   4333  CA  PRO A 675     175.259 138.981 203.452  1.00 51.84           C  
ATOM   4334  C   PRO A 675     176.007 140.132 204.112  1.00 51.84           C  
ATOM   4335  O   PRO A 675     175.720 141.294 203.826  1.00 51.84           O  
ATOM   4336  CB  PRO A 675     176.114 138.318 202.370  1.00 51.84           C  
ATOM   4337  CG  PRO A 675     175.694 138.964 201.107  1.00 51.84           C  
ATOM   4338  CD  PRO A 675     174.235 139.258 201.262  1.00 51.84           C  
ATOM   4339  HA  PRO A 675     174.951 138.247 204.212  1.00 51.84           H  
ATOM   4340 1HB  PRO A 675     177.181 138.471 202.587  1.00 51.84           H  
ATOM   4341 2HB  PRO A 675     175.940 137.232 202.366  1.00 51.84           H  
ATOM   4342 1HG  PRO A 675     176.280 139.878 200.935  1.00 51.84           H  
ATOM   4343 2HG  PRO A 675     175.889 138.296 200.255  1.00 51.84           H  
ATOM   4344 1HD  PRO A 675     173.985 140.177 200.711  1.00 51.84           H  
ATOM   4345 2HD  PRO A 675     173.647 138.408 200.885  1.00 51.84           H  
ATOM   4346  N   SER A 676     176.951 139.805 204.993  1.00 51.84           N  
ATOM   4347  CA  SER A 676     177.668 140.821 205.753  1.00 51.84           C  
ATOM   4348  C   SER A 676     178.287 141.855 204.823  1.00 51.84           C  
ATOM   4349  O   SER A 676     179.196 141.538 204.049  1.00 51.84           O  
ATOM   4350  CB  SER A 676     178.751 140.172 206.617  1.00 51.84           C  
ATOM   4351  OG  SER A 676     179.305 141.105 207.527  1.00 51.84           O  
ATOM   4352  H   SER A 676     177.176 138.831 205.139  1.00 51.84           H  
ATOM   4353  HA  SER A 676     176.958 141.330 206.406  1.00 51.84           H  
ATOM   4354 1HB  SER A 676     178.324 139.334 207.167  1.00 51.84           H  
ATOM   4355 2HB  SER A 676     179.538 139.775 205.977  1.00 51.84           H  
ATOM   4356  HG  SER A 676     179.969 140.625 208.027  1.00 51.84           H  
ATOM   4357  N   VAL A 677     177.804 143.097 204.896  1.00 51.84           N  
ATOM   4358  CA  VAL A 677     178.371 144.158 204.074  1.00 51.84           C  
ATOM   4359  C   VAL A 677     179.817 144.435 204.454  1.00 51.84           C  
ATOM   4360  O   VAL A 677     180.577 144.970 203.639  1.00 51.84           O  
ATOM   4361  CB  VAL A 677     177.527 145.442 204.181  1.00 51.84           C  
ATOM   4362  CG1 VAL A 677     176.156 145.232 203.551  1.00 51.84           C  
ATOM   4363  CG2 VAL A 677     177.394 145.883 205.632  1.00 51.84           C  
ATOM   4364  H   VAL A 677     177.041 143.313 205.521  1.00 51.84           H  
ATOM   4365  HA  VAL A 677     178.369 143.828 203.034  1.00 51.84           H  
ATOM   4366  HB  VAL A 677     178.013 146.234 203.611  1.00 51.84           H  
ATOM   4367 1HG1 VAL A 677     175.572 146.149 203.635  1.00 51.84           H  
ATOM   4368 2HG1 VAL A 677     176.275 144.973 202.499  1.00 51.84           H  
ATOM   4369 3HG1 VAL A 677     175.638 144.425 204.068  1.00 51.84           H  
ATOM   4370 1HG2 VAL A 677     176.795 146.791 205.682  1.00 51.84           H  
ATOM   4371 2HG2 VAL A 677     176.909 145.095 206.209  1.00 51.84           H  
ATOM   4372 3HG2 VAL A 677     178.384 146.078 206.045  1.00 51.84           H  
ATOM   4373  N   PHE A 678     180.222 144.083 205.670  1.00 51.84           N  
ATOM   4374  CA  PHE A 678     181.610 144.241 206.063  1.00 51.84           C  
ATOM   4375  C   PHE A 678     182.486 143.237 205.322  1.00 51.84           C  
ATOM   4376  O   PHE A 678     182.008 142.264 204.732  1.00 51.84           O  
ATOM   4377  CB  PHE A 678     181.776 144.059 207.571  1.00 51.84           C  
ATOM   4378  CG  PHE A 678     181.304 145.231 208.385  1.00 51.84           C  
ATOM   4379  CD1 PHE A 678     180.382 146.131 207.877  1.00 51.84           C  
ATOM   4380  CD2 PHE A 678     181.795 145.436 209.662  1.00 51.84           C  
ATOM   4381  CE1 PHE A 678     179.957 147.205 208.630  1.00 51.84           C  
ATOM   4382  CE2 PHE A 678     181.374 146.510 210.418  1.00 51.84           C  
ATOM   4383  CZ  PHE A 678     180.454 147.394 209.902  1.00 51.84           C  
ATOM   4384  H   PHE A 678     179.563 143.701 206.333  1.00 51.84           H  
ATOM   4385  HA  PHE A 678     181.931 145.250 205.800  1.00 51.84           H  
ATOM   4386 1HB  PHE A 678     181.222 143.178 207.894  1.00 51.84           H  
ATOM   4387 2HB  PHE A 678     182.826 143.888 207.803  1.00 51.84           H  
ATOM   4388  HD1 PHE A 678     179.992 145.982 206.870  1.00 51.84           H  
ATOM   4389  HD2 PHE A 678     182.524 144.735 210.070  1.00 51.84           H  
ATOM   4390  HE1 PHE A 678     179.228 147.903 208.219  1.00 51.84           H  
ATOM   4391  HE2 PHE A 678     181.769 146.660 211.422  1.00 51.84           H  
ATOM   4392  HZ  PHE A 678     180.121 148.242 210.498  1.00 51.84           H  
ATOM   4393  N   VAL A 679     183.794 143.490 205.357  1.00 51.84           N  
ATOM   4394  CA  VAL A 679     184.768 142.684 204.638  1.00 51.84           C  
ATOM   4395  C   VAL A 679     186.011 142.542 205.504  1.00 51.84           C  
ATOM   4396  O   VAL A 679     186.223 143.293 206.458  1.00 51.84           O  
ATOM   4397  CB  VAL A 679     185.118 143.305 203.267  1.00 51.84           C  
ATOM   4398  CG1 VAL A 679     185.816 144.635 203.452  1.00 51.84           C  
ATOM   4399  CG2 VAL A 679     185.962 142.357 202.436  1.00 51.84           C  
ATOM   4400  H   VAL A 679     184.114 144.274 205.907  1.00 51.84           H  
ATOM   4401  HA  VAL A 679     184.339 141.696 204.463  1.00 51.84           H  
ATOM   4402  HB  VAL A 679     184.194 143.519 202.729  1.00 51.84           H  
ATOM   4403 1HG1 VAL A 679     186.055 145.059 202.476  1.00 51.84           H  
ATOM   4404 2HG1 VAL A 679     185.161 145.317 203.993  1.00 51.84           H  
ATOM   4405 3HG1 VAL A 679     186.735 144.487 204.018  1.00 51.84           H  
ATOM   4406 1HG2 VAL A 679     186.192 142.820 201.477  1.00 51.84           H  
ATOM   4407 2HG2 VAL A 679     186.889 142.137 202.965  1.00 51.84           H  
ATOM   4408 3HG2 VAL A 679     185.411 141.431 202.268  1.00 51.84           H  
ATOM   4409  N   ARG A 680     186.837 141.556 205.161  1.00 51.84           N  
ATOM   4410  CA  ARG A 680     188.041 141.262 205.926  1.00 51.84           C  
ATOM   4411  C   ARG A 680     189.247 142.049 205.426  1.00 51.84           C  
ATOM   4412  O   ARG A 680     189.901 142.747 206.206  1.00 51.84           O  
ATOM   4413  CB  ARG A 680     188.355 139.774 205.864  1.00 51.84           C  
ATOM   4414  CG  ARG A 680     187.392 138.885 206.633  1.00 51.84           C  
ATOM   4415  CD  ARG A 680     187.909 137.498 206.764  1.00 51.84           C  
ATOM   4416  NE  ARG A 680     188.035 136.843 205.472  1.00 51.84           N  
ATOM   4417  CZ  ARG A 680     187.048 136.159 204.862  1.00 51.84           C  
ATOM   4418  NH1 ARG A 680     185.871 136.050 205.437  1.00 51.84           N  
ATOM   4419  NH2 ARG A 680     187.263 135.597 203.685  1.00 51.84           N  
ATOM   4420  H   ARG A 680     186.622 140.997 204.348  1.00 51.84           H  
ATOM   4421  HA  ARG A 680     187.871 141.553 206.963  1.00 51.84           H  
ATOM   4422 1HB  ARG A 680     188.351 139.445 204.826  1.00 51.84           H  
ATOM   4423 2HB  ARG A 680     189.355 139.597 206.259  1.00 51.84           H  
ATOM   4424 1HG  ARG A 680     187.242 139.290 207.634  1.00 51.84           H  
ATOM   4425 2HG  ARG A 680     186.435 138.846 206.111  1.00 51.84           H  
ATOM   4426 1HD  ARG A 680     188.893 137.520 207.232  1.00 51.84           H  
ATOM   4427 2HD  ARG A 680     187.228 136.912 207.379  1.00 51.84           H  
ATOM   4428  HE  ARG A 680     188.927 136.904 204.998  1.00 51.84           H  
ATOM   4429 1HH1 ARG A 680     185.707 136.480 206.336  1.00 51.84           H  
ATOM   4430 2HH1 ARG A 680     185.131 135.538 204.979  1.00 51.84           H  
ATOM   4431 1HH2 ARG A 680     188.168 135.681 203.243  1.00 51.84           H  
ATOM   4432 2HH2 ARG A 680     186.523 135.085 203.228  1.00 51.84           H  
ATOM   4433  N   THR A 681     189.550 141.952 204.134  1.00 51.84           N  
ATOM   4434  CA  THR A 681     190.738 142.569 203.564  1.00 51.84           C  
ATOM   4435  C   THR A 681     190.355 143.427 202.366  1.00 51.84           C  
ATOM   4436  O   THR A 681     189.295 143.252 201.759  1.00 51.84           O  
ATOM   4437  CB  THR A 681     191.774 141.510 203.143  1.00 51.84           C  
ATOM   4438  OG1 THR A 681     191.224 140.684 202.108  1.00 51.84           O  
ATOM   4439  CG2 THR A 681     192.160 140.641 204.329  1.00 51.84           C  
ATOM   4440  H   THR A 681     188.929 141.430 203.531  1.00 51.84           H  
ATOM   4441  HA  THR A 681     191.196 143.204 204.322  1.00 51.84           H  
ATOM   4442  HB  THR A 681     192.665 142.006 202.758  1.00 51.84           H  
ATOM   4443  HG1 THR A 681     191.872 140.025 201.848  1.00 51.84           H  
ATOM   4444 1HG2 THR A 681     192.894 139.899 204.013  1.00 51.84           H  
ATOM   4445 2HG2 THR A 681     192.590 141.264 205.113  1.00 51.84           H  
ATOM   4446 3HG2 THR A 681     191.275 140.135 204.713  1.00 51.84           H  
ATOM   4447  N   THR A 682     191.246 144.363 202.032  1.00 51.84           N  
ATOM   4448  CA  THR A 682     190.983 145.276 200.925  1.00 51.84           C  
ATOM   4449  C   THR A 682     190.816 144.520 199.615  1.00 51.84           C  
ATOM   4450  O   THR A 682     189.930 144.840 198.814  1.00 51.84           O  
ATOM   4451  CB  THR A 682     192.112 146.298 200.808  1.00 51.84           C  
ATOM   4452  OG1 THR A 682     193.361 145.618 200.636  1.00 51.84           O  
ATOM   4453  CG2 THR A 682     192.178 147.161 202.053  1.00 51.84           C  
ATOM   4454  H   THR A 682     192.112 144.447 202.544  1.00 51.84           H  
ATOM   4455  HA  THR A 682     190.050 145.803 201.126  1.00 51.84           H  
ATOM   4456  HB  THR A 682     191.938 146.934 199.940  1.00 51.84           H  
ATOM   4457  HG1 THR A 682     194.004 146.222 200.257  1.00 51.84           H  
ATOM   4458 1HG2 THR A 682     192.987 147.883 201.952  1.00 51.84           H  
ATOM   4459 2HG2 THR A 682     191.233 147.689 202.180  1.00 51.84           H  
ATOM   4460 3HG2 THR A 682     192.361 146.531 202.922  1.00 51.84           H  
ATOM   4461  N   GLU A 683     191.665 143.519 199.373  1.00 51.84           N  
ATOM   4462  CA  GLU A 683     191.507 142.709 198.172  1.00 51.84           C  
ATOM   4463  C   GLU A 683     190.147 142.031 198.161  1.00 51.84           C  
ATOM   4464  O   GLU A 683     189.523 141.883 197.102  1.00 51.84           O  
ATOM   4465  CB  GLU A 683     192.623 141.666 198.081  1.00 51.84           C  
ATOM   4466  CG  GLU A 683     194.018 142.243 197.885  1.00 51.84           C  
ATOM   4467  CD  GLU A 683     194.611 142.801 199.163  1.00 51.84           C  
ATOM   4468  OE1 GLU A 683     193.969 142.666 200.225  1.00 51.84           O  
ATOM   4469  OE2 GLU A 683     195.718 143.376 199.104  1.00 51.84           O  
ATOM   4470  H   GLU A 683     192.420 143.311 200.011  1.00 51.84           H  
ATOM   4471  HA  GLU A 683     191.569 143.364 197.302  1.00 51.84           H  
ATOM   4472 1HB  GLU A 683     192.636 141.067 198.992  1.00 51.84           H  
ATOM   4473 2HB  GLU A 683     192.423 140.991 197.248  1.00 51.84           H  
ATOM   4474 1HG  GLU A 683     194.674 141.460 197.506  1.00 51.84           H  
ATOM   4475 2HG  GLU A 683     193.971 143.033 197.137  1.00 51.84           H  
ATOM   4476  N   GLU A 684     189.668 141.618 199.336  1.00 51.84           N  
ATOM   4477  CA  GLU A 684     188.362 140.979 199.422  1.00 51.84           C  
ATOM   4478  C   GLU A 684     187.262 141.930 198.970  1.00 51.84           C  
ATOM   4479  O   GLU A 684     186.386 141.556 198.185  1.00 51.84           O  
ATOM   4480  CB  GLU A 684     188.090 140.508 200.852  1.00 51.84           C  
ATOM   4481  CG  GLU A 684     186.754 139.802 201.038  1.00 51.84           C  
ATOM   4482  CD  GLU A 684     186.682 138.485 200.315  1.00 51.84           C  
ATOM   4483  OE1 GLU A 684     187.716 137.939 200.011  1.00 51.84           O  
ATOM   4484  OE2 GLU A 684     185.593 138.025 200.067  1.00 51.84           O  
ATOM   4485  H   GLU A 684     190.209 141.746 200.179  1.00 51.84           H  
ATOM   4486  HA  GLU A 684     188.354 140.117 198.754  1.00 51.84           H  
ATOM   4487 1HB  GLU A 684     188.877 139.822 201.165  1.00 51.84           H  
ATOM   4488 2HB  GLU A 684     188.113 141.363 201.528  1.00 51.84           H  
ATOM   4489 1HG  GLU A 684     186.591 139.628 202.101  1.00 51.84           H  
ATOM   4490 2HG  GLU A 684     185.958 140.452 200.678  1.00 51.84           H  
ATOM   4491  N   GLY A 685     187.301 143.176 199.444  1.00 51.84           N  
ATOM   4492  CA  GLY A 685     186.299 144.142 199.023  1.00 51.84           C  
ATOM   4493  C   GLY A 685     186.410 144.479 197.550  1.00 51.84           C  
ATOM   4494  O   GLY A 685     185.398 144.645 196.860  1.00 51.84           O  
ATOM   4495  H   GLY A 685     188.018 143.463 200.094  1.00 51.84           H  
ATOM   4496 1HA  GLY A 685     185.304 143.745 199.225  1.00 51.84           H  
ATOM   4497 2HA  GLY A 685     186.406 145.055 199.607  1.00 51.84           H  
ATOM   4498  N   MET A 686     187.642 144.590 197.049  1.00 51.84           N  
ATOM   4499  CA  MET A 686     187.839 144.855 195.630  1.00 51.84           C  
ATOM   4500  C   MET A 686     187.198 143.764 194.785  1.00 51.84           C  
ATOM   4501  O   MET A 686     186.430 144.050 193.860  1.00 51.84           O  
ATOM   4502  CB  MET A 686     189.328 144.973 195.313  1.00 51.84           C  
ATOM   4503  CG  MET A 686     189.641 145.240 193.847  1.00 51.84           C  
ATOM   4504  SD  MET A 686     191.412 145.261 193.507  1.00 51.84           S  
ATOM   4505  CE  MET A 686     191.809 143.523 193.676  1.00 51.84           C  
ATOM   4506  H   MET A 686     188.449 144.491 197.648  1.00 51.84           H  
ATOM   4507  HA  MET A 686     187.355 145.800 195.384  1.00 51.84           H  
ATOM   4508 1HB  MET A 686     189.762 145.781 195.900  1.00 51.84           H  
ATOM   4509 2HB  MET A 686     189.836 144.051 195.600  1.00 51.84           H  
ATOM   4510 1HG  MET A 686     189.180 144.470 193.230  1.00 51.84           H  
ATOM   4511 2HG  MET A 686     189.224 146.204 193.556  1.00 51.84           H  
ATOM   4512 1HE  MET A 686     192.874 143.373 193.494  1.00 51.84           H  
ATOM   4513 2HE  MET A 686     191.562 143.190 194.685  1.00 51.84           H  
ATOM   4514 3HE  MET A 686     191.233 142.946 192.952  1.00 51.84           H  
ATOM   4515  N   ILE A 687     187.482 142.500 195.100  1.00 51.84           N  
ATOM   4516  CA  ILE A 687     186.886 141.416 194.329  1.00 51.84           C  
ATOM   4517  C   ILE A 687     185.376 141.393 194.524  1.00 51.84           C  
ATOM   4518  O   ILE A 687     184.624 141.084 193.593  1.00 51.84           O  
ATOM   4519  CB  ILE A 687     187.529 140.066 194.695  1.00 51.84           C  
ATOM   4520  CG1 ILE A 687     187.317 139.747 196.175  1.00 51.84           C  
ATOM   4521  CG2 ILE A 687     189.007 140.087 194.353  1.00 51.84           C  
ATOM   4522  CD1 ILE A 687     187.758 138.352 196.574  1.00 51.84           C  
ATOM   4523  H   ILE A 687     188.103 142.276 195.864  1.00 51.84           H  
ATOM   4524  HA  ILE A 687     187.062 141.607 193.271  1.00 51.84           H  
ATOM   4525  HB  ILE A 687     187.042 139.268 194.135  1.00 51.84           H  
ATOM   4526 1HG1 ILE A 687     187.866 140.464 196.784  1.00 51.84           H  
ATOM   4527 2HG1 ILE A 687     186.260 139.851 196.422  1.00 51.84           H  
ATOM   4528 1HG2 ILE A 687     189.455 139.129 194.615  1.00 51.84           H  
ATOM   4529 2HG2 ILE A 687     189.130 140.265 193.285  1.00 51.84           H  
ATOM   4530 3HG2 ILE A 687     189.499 140.883 194.913  1.00 51.84           H  
ATOM   4531 1HD1 ILE A 687     187.574 138.203 197.638  1.00 51.84           H  
ATOM   4532 2HD1 ILE A 687     187.194 137.614 196.001  1.00 51.84           H  
ATOM   4533 3HD1 ILE A 687     188.821 138.234 196.370  1.00 51.84           H  
ATOM   4534  N   ARG A 688     184.903 141.721 195.729  1.00 51.84           N  
ATOM   4535  CA  ARG A 688     183.467 141.709 195.980  1.00 51.84           C  
ATOM   4536  C   ARG A 688     182.747 142.698 195.076  1.00 51.84           C  
ATOM   4537  O   ARG A 688     181.702 142.376 194.499  1.00 51.84           O  
ATOM   4538  CB  ARG A 688     183.173 142.048 197.434  1.00 51.84           C  
ATOM   4539  CG  ARG A 688     183.557 140.968 198.432  1.00 51.84           C  
ATOM   4540  CD  ARG A 688     183.317 141.403 199.832  1.00 51.84           C  
ATOM   4541  NE  ARG A 688     181.907 141.648 200.089  1.00 51.84           N  
ATOM   4542  CZ  ARG A 688     181.015 140.699 200.435  1.00 51.84           C  
ATOM   4543  NH1 ARG A 688     181.402 139.449 200.563  1.00 51.84           N  
ATOM   4544  NH2 ARG A 688     179.752 141.025 200.648  1.00 51.84           N  
ATOM   4545  H   ARG A 688     185.531 141.980 196.476  1.00 51.84           H  
ATOM   4546  HA  ARG A 688     183.085 140.712 195.757  1.00 51.84           H  
ATOM   4547 1HB  ARG A 688     183.705 142.957 197.710  1.00 51.84           H  
ATOM   4548 2HB  ARG A 688     182.107 142.243 197.553  1.00 51.84           H  
ATOM   4549 1HG  ARG A 688     182.965 140.071 198.245  1.00 51.84           H  
ATOM   4550 2HG  ARG A 688     184.617 140.732 198.324  1.00 51.84           H  
ATOM   4551 1HD  ARG A 688     183.658 140.628 200.518  1.00 51.84           H  
ATOM   4552 2HD  ARG A 688     183.864 142.325 200.025  1.00 51.84           H  
ATOM   4553  HE  ARG A 688     181.571 142.598 200.001  1.00 51.84           H  
ATOM   4554 1HH1 ARG A 688     182.368 139.201 200.401  1.00 51.84           H  
ATOM   4555 2HH1 ARG A 688     180.735 138.738 200.823  1.00 51.84           H  
ATOM   4556 1HH2 ARG A 688     179.455 141.986 200.550  1.00 51.84           H  
ATOM   4557 2HH2 ARG A 688     179.085 140.314 200.908  1.00 51.84           H  
ATOM   4558  N   VAL A 689     183.289 143.908 194.940  1.00 51.84           N  
ATOM   4559  CA  VAL A 689     182.685 144.870 194.022  1.00 51.84           C  
ATOM   4560  C   VAL A 689     182.873 144.417 192.580  1.00 51.84           C  
ATOM   4561  O   VAL A 689     181.993 144.617 191.734  1.00 51.84           O  
ATOM   4562  CB  VAL A 689     183.249 146.285 194.249  1.00 51.84           C  
ATOM   4563  CG1 VAL A 689     182.820 146.816 195.606  1.00 51.84           C  
ATOM   4564  CG2 VAL A 689     184.760 146.303 194.113  1.00 51.84           C  
ATOM   4565  H   VAL A 689     184.112 144.175 195.460  1.00 51.84           H  
ATOM   4566  HA  VAL A 689     181.610 144.896 194.206  1.00 51.84           H  
ATOM   4567  HB  VAL A 689     182.820 146.960 193.508  1.00 51.84           H  
ATOM   4568 1HG1 VAL A 689     183.227 147.817 195.750  1.00 51.84           H  
ATOM   4569 2HG1 VAL A 689     181.732 146.857 195.653  1.00 51.84           H  
ATOM   4570 3HG1 VAL A 689     183.194 146.157 196.389  1.00 51.84           H  
ATOM   4571 1HG2 VAL A 689     185.128 147.315 194.278  1.00 51.84           H  
ATOM   4572 2HG2 VAL A 689     185.200 145.632 194.851  1.00 51.84           H  
ATOM   4573 3HG2 VAL A 689     185.039 145.974 193.112  1.00 51.84           H  
ATOM   4574  N   ARG A 690     184.017 143.801 192.273  1.00 51.84           N  
ATOM   4575  CA  ARG A 690     184.273 143.354 190.908  1.00 51.84           C  
ATOM   4576  C   ARG A 690     183.212 142.363 190.444  1.00 51.84           C  
ATOM   4577  O   ARG A 690     182.592 142.546 189.390  1.00 51.84           O  
ATOM   4578  CB  ARG A 690     185.661 142.719 190.822  1.00 51.84           C  
ATOM   4579  CG  ARG A 690     186.809 143.704 190.830  1.00 51.84           C  
ATOM   4580  CD  ARG A 690     188.139 142.982 190.761  1.00 51.84           C  
ATOM   4581  NE  ARG A 690     189.266 143.904 190.665  1.00 51.84           N  
ATOM   4582  CZ  ARG A 690     190.468 143.571 190.202  1.00 51.84           C  
ATOM   4583  NH1 ARG A 690     190.707 142.336 189.782  1.00 51.84           N  
ATOM   4584  NH2 ARG A 690     191.433 144.478 190.152  1.00 51.84           N  
ATOM   4585  H   ARG A 690     184.716 143.638 192.983  1.00 51.84           H  
ATOM   4586  HA  ARG A 690     184.238 144.221 190.248  1.00 51.84           H  
ATOM   4587 1HB  ARG A 690     185.802 142.039 191.661  1.00 51.84           H  
ATOM   4588 2HB  ARG A 690     185.736 142.130 189.907  1.00 51.84           H  
ATOM   4589 1HG  ARG A 690     186.725 144.368 189.969  1.00 51.84           H  
ATOM   4590 2HG  ARG A 690     186.776 144.293 191.747  1.00 51.84           H  
ATOM   4591 1HD  ARG A 690     188.272 142.379 191.658  1.00 51.84           H  
ATOM   4592 2HD  ARG A 690     188.157 142.336 189.884  1.00 51.84           H  
ATOM   4593  HE  ARG A 690     189.121 144.857 190.971  1.00 51.84           H  
ATOM   4594 1HH1 ARG A 690     189.974 141.641 189.812  1.00 51.84           H  
ATOM   4595 2HH1 ARG A 690     191.621 142.090 189.431  1.00 51.84           H  
ATOM   4596 1HH2 ARG A 690     191.255 145.422 190.465  1.00 51.84           H  
ATOM   4597 2HH2 ARG A 690     192.344 144.226 189.801  1.00 51.84           H  
ATOM   4598  N   LYS A 691     182.986 141.306 191.225  1.00 51.84           N  
ATOM   4599  CA  LYS A 691     182.066 140.260 190.795  1.00 51.84           C  
ATOM   4600  C   LYS A 691     180.632 140.771 190.752  1.00 51.84           C  
ATOM   4601  O   LYS A 691     179.877 140.442 189.830  1.00 51.84           O  
ATOM   4602  CB  LYS A 691     182.170 139.047 191.720  1.00 51.84           C  
ATOM   4603  CG  LYS A 691     183.589 138.570 192.005  1.00 51.84           C  
ATOM   4604  CD  LYS A 691     184.494 138.652 190.785  1.00 51.84           C  
ATOM   4605  CE  LYS A 691     185.839 138.004 191.058  1.00 51.84           C  
ATOM   4606  NZ  LYS A 691     186.728 138.041 189.866  1.00 51.84           N  
ATOM   4607  H   LYS A 691     183.447 141.218 192.119  1.00 51.84           H  
ATOM   4608  HA  LYS A 691     182.338 139.953 189.784  1.00 51.84           H  
ATOM   4609 1HB  LYS A 691     181.704 139.279 192.678  1.00 51.84           H  
ATOM   4610 2HB  LYS A 691     181.624 138.209 191.285  1.00 51.84           H  
ATOM   4611 1HG  LYS A 691     184.026 139.180 192.796  1.00 51.84           H  
ATOM   4612 2HG  LYS A 691     183.563 137.534 192.342  1.00 51.84           H  
ATOM   4613 1HD  LYS A 691     184.017 138.147 189.943  1.00 51.84           H  
ATOM   4614 2HD  LYS A 691     184.650 139.697 190.517  1.00 51.84           H  
ATOM   4615 1HE  LYS A 691     186.332 138.522 191.879  1.00 51.84           H  
ATOM   4616 2HE  LYS A 691     185.689 136.965 191.351  1.00 51.84           H  
ATOM   4617 1HZ  LYS A 691     187.609 137.601 190.089  1.00 51.84           H  
ATOM   4618 2HZ  LYS A 691     186.288 137.546 189.102  1.00 51.84           H  
ATOM   4619 3HZ  LYS A 691     186.890 139.000 189.596  1.00 51.84           H  
ATOM   4620  N   SER A 692     180.240 141.571 191.740  1.00 51.84           N  
ATOM   4621  CA  SER A 692     178.883 142.094 191.779  1.00 51.84           C  
ATOM   4622  C   SER A 692     178.573 142.871 190.507  1.00 51.84           C  
ATOM   4623  O   SER A 692     179.401 143.637 190.007  1.00 51.84           O  
ATOM   4624  CB  SER A 692     178.697 142.992 193.001  1.00 51.84           C  
ATOM   4625  OG  SER A 692     177.446 143.655 192.958  1.00 51.84           O  
ATOM   4626  H   SER A 692     180.885 141.823 192.475  1.00 51.84           H  
ATOM   4627  HA  SER A 692     178.190 141.254 191.852  1.00 51.84           H  
ATOM   4628 1HB  SER A 692     178.762 142.391 193.907  1.00 51.84           H  
ATOM   4629 2HB  SER A 692     179.500 143.727 193.038  1.00 51.84           H  
ATOM   4630  HG  SER A 692     177.405 144.194 193.751  1.00 51.84           H  
ATOM   4631  N   LYS A 693     177.367 142.666 189.981  1.00 51.84           N  
ATOM   4632  CA  LYS A 693     176.938 143.350 188.770  1.00 51.84           C  
ATOM   4633  C   LYS A 693     176.469 144.759 189.102  1.00 51.84           C  
ATOM   4634  O   LYS A 693     175.348 145.143 188.757  1.00 51.84           O  
ATOM   4635  CB  LYS A 693     175.824 142.568 188.071  1.00 51.84           C  
ATOM   4636  CG  LYS A 693     176.251 141.207 187.537  1.00 51.84           C  
ATOM   4637  CD  LYS A 693     175.095 140.498 186.846  1.00 51.84           C  
ATOM   4638  CE  LYS A 693     175.520 139.139 186.311  1.00 51.84           C  
ATOM   4639  NZ  LYS A 693     174.393 138.422 185.654  1.00 51.84           N  
ATOM   4640  H   LYS A 693     176.734 142.021 190.432  1.00 51.84           H  
ATOM   4641  HA  LYS A 693     177.788 143.415 188.090  1.00 51.84           H  
ATOM   4642 1HB  LYS A 693     174.998 142.412 188.765  1.00 51.84           H  
ATOM   4643 2HB  LYS A 693     175.441 143.151 187.233  1.00 51.84           H  
ATOM   4644 1HG  LYS A 693     177.066 141.335 186.824  1.00 51.84           H  
ATOM   4645 2HG  LYS A 693     176.605 140.588 188.360  1.00 51.84           H  
ATOM   4646 1HD  LYS A 693     174.277 140.361 187.554  1.00 51.84           H  
ATOM   4647 2HD  LYS A 693     174.737 141.108 186.017  1.00 51.84           H  
ATOM   4648 1HE  LYS A 693     176.323 139.268 185.587  1.00 51.84           H  
ATOM   4649 2HE  LYS A 693     175.895 138.526 187.130  1.00 51.84           H  
ATOM   4650 1HZ  LYS A 693     174.715 137.527 185.314  1.00 51.84           H  
ATOM   4651 2HZ  LYS A 693     173.649 138.280 186.322  1.00 51.84           H  
ATOM   4652 3HZ  LYS A 693     174.050 138.972 184.880  1.00 51.84           H  
ATOM   4653  N   GLY A 694     177.317 145.532 189.777  1.00 51.84           N  
ATOM   4654  CA  GLY A 694     176.943 146.874 190.169  1.00 51.84           C  
ATOM   4655  C   GLY A 694     175.998 146.944 191.342  1.00 51.84           C  
ATOM   4656  O   GLY A 694     175.513 148.032 191.665  1.00 51.84           O  
ATOM   4657  H   GLY A 694     178.233 145.185 190.022  1.00 51.84           H  
ATOM   4658 1HA  GLY A 694     177.838 147.441 190.425  1.00 51.84           H  
ATOM   4659 2HA  GLY A 694     176.471 147.380 189.328  1.00 51.84           H  
ATOM   4660  N   LYS A 695     175.722 145.817 191.991  1.00 51.84           N  
ATOM   4661  CA  LYS A 695     174.815 145.765 193.128  1.00 51.84           C  
ATOM   4662  C   LYS A 695     175.530 145.971 194.456  1.00 51.84           C  
ATOM   4663  O   LYS A 695     174.902 145.828 195.511  1.00 51.84           O  
ATOM   4664  CB  LYS A 695     174.068 144.430 193.143  1.00 51.84           C  
ATOM   4665  CG  LYS A 695     173.210 144.175 191.912  1.00 51.84           C  
ATOM   4666  CD  LYS A 695     172.077 145.186 191.809  1.00 51.84           C  
ATOM   4667  CE  LYS A 695     171.160 144.873 190.635  1.00 51.84           C  
ATOM   4668  NZ  LYS A 695     170.069 145.876 190.499  1.00 51.84           N  
ATOM   4669  H   LYS A 695     176.164 144.966 191.675  1.00 51.84           H  
ATOM   4670  HA  LYS A 695     174.088 146.571 193.028  1.00 51.84           H  
ATOM   4671 1HB  LYS A 695     174.785 143.613 193.226  1.00 51.84           H  
ATOM   4672 2HB  LYS A 695     173.419 144.386 194.018  1.00 51.84           H  
ATOM   4673 1HG  LYS A 695     173.828 144.243 191.016  1.00 51.84           H  
ATOM   4674 2HG  LYS A 695     172.787 143.172 191.964  1.00 51.84           H  
ATOM   4675 1HD  LYS A 695     171.493 145.173 192.730  1.00 51.84           H  
ATOM   4676 2HD  LYS A 695     172.492 146.185 191.677  1.00 51.84           H  
ATOM   4677 1HE  LYS A 695     171.741 144.859 189.714  1.00 51.84           H  
ATOM   4678 2HE  LYS A 695     170.715 143.888 190.774  1.00 51.84           H  
ATOM   4679 1HZ  LYS A 695     169.484 145.633 189.712  1.00 51.84           H  
ATOM   4680 2HZ  LYS A 695     169.512 145.885 191.342  1.00 51.84           H  
ATOM   4681 3HZ  LYS A 695     170.469 146.792 190.351  1.00 51.84           H  
ATOM   4682  N   TYR A 696     176.819 146.302 194.431  1.00 51.84           N  
ATOM   4683  CA  TYR A 696     177.615 146.439 195.640  1.00 51.84           C  
ATOM   4684  C   TYR A 696     178.432 147.723 195.586  1.00 51.84           C  
ATOM   4685  O   TYR A 696     178.850 148.170 194.514  1.00 51.84           O  
ATOM   4686  CB  TYR A 696     178.542 145.228 195.820  1.00 51.84           C  
ATOM   4687  CG  TYR A 696     179.370 145.253 197.081  1.00 51.84           C  
ATOM   4688  CD1 TYR A 696     180.703 144.875 197.062  1.00 51.84           C  
ATOM   4689  CD2 TYR A 696     178.820 145.654 198.291  1.00 51.84           C  
ATOM   4690  CE1 TYR A 696     181.467 144.894 198.209  1.00 51.84           C  
ATOM   4691  CE2 TYR A 696     179.576 145.678 199.444  1.00 51.84           C  
ATOM   4692  CZ  TYR A 696     180.899 145.298 199.397  1.00 51.84           C  
ATOM   4693  OH  TYR A 696     181.654 145.320 200.545  1.00 51.84           O  
ATOM   4694  H   TYR A 696     177.255 146.463 193.534  1.00 51.84           H  
ATOM   4695  HA  TYR A 696     176.940 146.489 196.495  1.00 51.84           H  
ATOM   4696 1HB  TYR A 696     177.948 144.313 195.830  1.00 51.84           H  
ATOM   4697 2HB  TYR A 696     179.226 145.165 194.974  1.00 51.84           H  
ATOM   4698  HD1 TYR A 696     181.165 144.555 196.128  1.00 51.84           H  
ATOM   4699  HD2 TYR A 696     177.774 145.956 198.341  1.00 51.84           H  
ATOM   4700  HE1 TYR A 696     182.513 144.593 198.171  1.00 51.84           H  
ATOM   4701  HE2 TYR A 696     179.125 145.995 200.385  1.00 51.84           H  
ATOM   4702  HH  TYR A 696     181.111 145.621 201.278  1.00 51.84           H  
ATOM   4703  N   ALA A 697     178.651 148.313 196.761  1.00 51.84           N  
ATOM   4704  CA  ALA A 697     179.476 149.502 196.917  1.00 51.84           C  
ATOM   4705  C   ALA A 697     180.448 149.291 198.070  1.00 51.84           C  
ATOM   4706  O   ALA A 697     180.224 148.462 198.955  1.00 51.84           O  
ATOM   4707  CB  ALA A 697     178.625 150.755 197.163  1.00 51.84           C  
ATOM   4708  H   ALA A 697     178.217 147.905 197.576  1.00 51.84           H  
ATOM   4709  HA  ALA A 697     180.039 149.647 195.995  1.00 51.84           H  
ATOM   4710 1HB  ALA A 697     179.277 151.621 197.274  1.00 51.84           H  
ATOM   4711 2HB  ALA A 697     177.954 150.911 196.318  1.00 51.84           H  
ATOM   4712 3HB  ALA A 697     178.038 150.623 198.071  1.00 51.84           H  
ATOM   4713  N   TYR A 698     181.537 150.057 198.050  1.00 51.84           N  
ATOM   4714  CA  TYR A 698     182.645 149.860 198.973  1.00 51.84           C  
ATOM   4715  C   TYR A 698     183.206 151.209 199.398  1.00 51.84           C  
ATOM   4716  O   TYR A 698     183.264 152.146 198.597  1.00 51.84           O  
ATOM   4717  CB  TYR A 698     183.748 149.014 198.322  1.00 51.84           C  
ATOM   4718  CG  TYR A 698     184.887 148.613 199.235  1.00 51.84           C  
ATOM   4719  CD1 TYR A 698     184.724 148.548 200.609  1.00 51.84           C  
ATOM   4720  CD2 TYR A 698     186.127 148.296 198.713  1.00 51.84           C  
ATOM   4721  CE1 TYR A 698     185.765 148.183 201.434  1.00 51.84           C  
ATOM   4722  CE2 TYR A 698     187.173 147.929 199.528  1.00 51.84           C  
ATOM   4723  CZ  TYR A 698     186.988 147.874 200.888  1.00 51.84           C  
ATOM   4724  OH  TYR A 698     188.034 147.506 201.702  1.00 51.84           O  
ATOM   4725  H   TYR A 698     181.591 150.800 197.368  1.00 51.84           H  
ATOM   4726  HA  TYR A 698     182.274 149.330 199.851  1.00 51.84           H  
ATOM   4727 1HB  TYR A 698     183.315 148.096 197.922  1.00 51.84           H  
ATOM   4728 2HB  TYR A 698     184.181 149.562 197.486  1.00 51.84           H  
ATOM   4729  HD1 TYR A 698     183.759 148.788 201.055  1.00 51.84           H  
ATOM   4730  HD2 TYR A 698     186.291 148.335 197.636  1.00 51.84           H  
ATOM   4731  HE1 TYR A 698     185.615 148.138 202.512  1.00 51.84           H  
ATOM   4732  HE2 TYR A 698     188.143 147.684 199.093  1.00 51.84           H  
ATOM   4733  HH  TYR A 698     187.745 147.517 202.617  1.00 51.84           H  
ATOM   4734  N   LEU A 699     183.615 151.299 200.661  1.00 51.84           N  
ATOM   4735  CA  LEU A 699     184.252 152.485 201.214  1.00 51.84           C  
ATOM   4736  C   LEU A 699     185.720 152.184 201.478  1.00 51.84           C  
ATOM   4737  O   LEU A 699     186.049 151.141 202.052  1.00 51.84           O  
ATOM   4738  CB  LEU A 699     183.560 152.925 202.503  1.00 51.84           C  
ATOM   4739  CG  LEU A 699     182.306 153.777 202.314  1.00 51.84           C  
ATOM   4740  CD1 LEU A 699     181.407 153.188 201.256  1.00 51.84           C  
ATOM   4741  CD2 LEU A 699     181.552 153.908 203.614  1.00 51.84           C  
ATOM   4742  H   LEU A 699     183.470 150.496 201.256  1.00 51.84           H  
ATOM   4743  HA  LEU A 699     184.171 153.292 200.486  1.00 51.84           H  
ATOM   4744 1HB  LEU A 699     183.279 152.037 203.067  1.00 51.84           H  
ATOM   4745 2HB  LEU A 699     184.268 153.500 203.099  1.00 51.84           H  
ATOM   4746  HG  LEU A 699     182.590 154.771 201.969  1.00 51.84           H  
ATOM   4747 1HD1 LEU A 699     180.522 153.814 201.141  1.00 51.84           H  
ATOM   4748 2HD1 LEU A 699     181.943 153.141 200.308  1.00 51.84           H  
ATOM   4749 3HD1 LEU A 699     181.105 152.184 201.553  1.00 51.84           H  
ATOM   4750 1HD2 LEU A 699     180.662 154.519 203.459  1.00 51.84           H  
ATOM   4751 2HD2 LEU A 699     181.256 152.919 203.964  1.00 51.84           H  
ATOM   4752 3HD2 LEU A 699     182.191 154.381 204.359  1.00 51.84           H  
ATOM   4753  N   LEU A 700     186.597 153.089 201.052  1.00 51.84           N  
ATOM   4754  CA  LEU A 700     188.026 152.837 201.115  1.00 51.84           C  
ATOM   4755  C   LEU A 700     188.782 154.157 201.141  1.00 51.84           C  
ATOM   4756  O   LEU A 700     188.282 155.186 200.677  1.00 51.84           O  
ATOM   4757  CB  LEU A 700     188.464 151.983 199.923  1.00 51.84           C  
ATOM   4758  CG  LEU A 700     189.935 151.599 199.796  1.00 51.84           C  
ATOM   4759  CD1 LEU A 700     190.446 150.925 201.047  1.00 51.84           C  
ATOM   4760  CD2 LEU A 700     190.106 150.681 198.604  1.00 51.84           C  
ATOM   4761  H   LEU A 700     186.268 153.967 200.677  1.00 51.84           H  
ATOM   4762  HA  LEU A 700     188.241 152.293 202.034  1.00 51.84           H  
ATOM   4763 1HB  LEU A 700     187.909 151.047 199.944  1.00 51.84           H  
ATOM   4764 2HB  LEU A 700     188.210 152.512 199.004  1.00 51.84           H  
ATOM   4765  HG  LEU A 700     190.535 152.498 199.655  1.00 51.84           H  
ATOM   4766 1HD1 LEU A 700     191.497 150.667 200.917  1.00 51.84           H  
ATOM   4767 2HD1 LEU A 700     190.341 151.603 201.894  1.00 51.84           H  
ATOM   4768 3HD1 LEU A 700     189.870 150.019 201.233  1.00 51.84           H  
ATOM   4769 1HD2 LEU A 700     191.156 150.403 198.506  1.00 51.84           H  
ATOM   4770 2HD2 LEU A 700     189.504 149.783 198.747  1.00 51.84           H  
ATOM   4771 3HD2 LEU A 700     189.781 151.195 197.699  1.00 51.84           H  
ATOM   4772  N   GLU A 701     190.018 154.139 201.584  1.00 51.84           N  
ATOM   4773  CA  GLU A 701     190.874 155.289 201.596  1.00 51.84           C  
ATOM   4774  C   GLU A 701     191.206 155.744 200.228  1.00 51.84           C  
ATOM   4775  O   GLU A 701     191.206 154.984 199.254  1.00 51.84           O  
ATOM   4776  CB  GLU A 701     192.065 154.972 202.380  1.00 51.84           C  
ATOM   4777  CG  GLU A 701     191.713 154.878 203.779  1.00 51.84           C  
ATOM   4778  CD  GLU A 701     192.774 154.416 204.553  1.00 51.84           C  
ATOM   4779  OE1 GLU A 701     193.593 153.708 204.075  1.00 51.84           O  
ATOM   4780  OE2 GLU A 701     192.808 154.750 205.692  1.00 51.84           O  
ATOM   4781  H   GLU A 701     190.383 153.283 201.969  1.00 51.84           H  
ATOM   4782  HA  GLU A 701     190.342 156.094 202.104  1.00 51.84           H  
ATOM   4783 1HB  GLU A 701     192.484 154.026 202.051  1.00 51.84           H  
ATOM   4784 2HB  GLU A 701     192.822 155.745 202.253  1.00 51.84           H  
ATOM   4785 1HG  GLU A 701     191.436 155.862 204.150  1.00 51.84           H  
ATOM   4786 2HG  GLU A 701     190.852 154.220 203.915  1.00 51.84           H  
ATOM   4787  N   SER A 702     191.481 157.029 200.122  1.00 51.84           N  
ATOM   4788  CA  SER A 702     191.574 157.659 198.815  1.00 51.84           C  
ATOM   4789  C   SER A 702     192.894 157.390 198.106  1.00 51.84           C  
ATOM   4790  O   SER A 702     193.072 157.845 196.973  1.00 51.84           O  
ATOM   4791  CB  SER A 702     191.372 159.169 198.947  1.00 51.84           C  
ATOM   4792  OG  SER A 702     191.507 159.808 197.692  1.00 51.84           O  
ATOM   4793  H   SER A 702     191.713 157.566 200.945  1.00 51.84           H  
ATOM   4794  HA  SER A 702     190.787 157.252 198.178  1.00 51.84           H  
ATOM   4795 1HB  SER A 702     190.382 159.369 199.356  1.00 51.84           H  
ATOM   4796 2HB  SER A 702     192.103 159.574 199.645  1.00 51.84           H  
ATOM   4797  HG  SER A 702     190.825 160.484 197.664  1.00 51.84           H  
ATOM   4798  N   THR A 703     193.820 156.671 198.734  1.00 51.84           N  
ATOM   4799  CA  THR A 703     195.098 156.344 198.117  1.00 51.84           C  
ATOM   4800  C   THR A 703     195.079 154.980 197.443  1.00 51.84           C  
ATOM   4801  O   THR A 703     195.430 154.857 196.265  1.00 51.84           O  
ATOM   4802  CB  THR A 703     196.212 156.379 199.167  1.00 51.84           C  
ATOM   4803  OG1 THR A 703     195.929 155.427 200.196  1.00 51.84           O  
ATOM   4804  CG2 THR A 703     196.315 157.751 199.780  1.00 51.84           C  
ATOM   4805  H   THR A 703     193.627 156.343 199.669  1.00 51.84           H  
ATOM   4806  HA  THR A 703     195.313 157.089 197.350  1.00 51.84           H  
ATOM   4807  HB  THR A 703     197.162 156.124 198.698  1.00 51.84           H  
ATOM   4808  HG1 THR A 703     196.738 155.219 200.670  1.00 51.84           H  
ATOM   4809 1HG2 THR A 703     197.111 157.758 200.523  1.00 51.84           H  
ATOM   4810 2HG2 THR A 703     196.537 158.481 199.002  1.00 51.84           H  
ATOM   4811 3HG2 THR A 703     195.370 158.007 200.258  1.00 51.84           H  
ATOM   4812  N   MET A 704     194.649 154.012 198.199  1.00 51.84           N  
ATOM   4813  CA  MET A 704     194.517 152.633 197.757  1.00 51.84           C  
ATOM   4814  C   MET A 704     193.579 152.557 196.559  1.00 51.84           C  
ATOM   4815  O   MET A 704     193.893 151.950 195.563  1.00 51.84           O  
ATOM   4816  CB  MET A 704     194.001 151.880 198.947  1.00 51.84           C  
ATOM   4817  CG  MET A 704     195.049 151.821 200.048  1.00 51.84           C  
ATOM   4818  SD  MET A 704     194.466 151.080 201.533  1.00 51.84           S  
ATOM   4819  CE  MET A 704     195.814 151.443 202.643  1.00 51.84           C  
ATOM   4820  H   MET A 704     194.434 154.245 199.160  1.00 51.84           H  
ATOM   4821  HA  MET A 704     195.495 152.269 197.459  1.00 51.84           H  
ATOM   4822 1HB  MET A 704     193.106 152.350 199.345  1.00 51.84           H  
ATOM   4823 2HB  MET A 704     193.751 150.856 198.653  1.00 51.84           H  
ATOM   4824 1HG  MET A 704     195.904 151.240 199.688  1.00 51.84           H  
ATOM   4825 2HG  MET A 704     195.398 152.821 200.286  1.00 51.84           H  
ATOM   4826 1HE  MET A 704     195.589 151.043 203.636  1.00 51.84           H  
ATOM   4827 2HE  MET A 704     196.734 150.999 202.268  1.00 51.84           H  
ATOM   4828 3HE  MET A 704     195.943 152.516 202.708  1.00 51.84           H  
ATOM   4829  N   ASN A 705     192.457 153.234 196.657  1.00 51.84           N  
ATOM   4830  CA  ASN A 705     191.445 153.283 195.611  1.00 51.84           C  
ATOM   4831  C   ASN A 705     192.044 153.782 194.306  1.00 51.84           C  
ATOM   4832  O   ASN A 705     191.897 153.147 193.256  1.00 51.84           O  
ATOM   4833  CB  ASN A 705     190.300 154.188 196.057  1.00 51.84           C  
ATOM   4834  CG  ASN A 705     189.184 154.264 195.048  1.00 51.84           C  
ATOM   4835  OD1 ASN A 705     189.299 153.769 193.928  1.00 51.84           O  
ATOM   4836  ND2 ASN A 705     188.090 154.899 195.439  1.00 51.84           N  
ATOM   4837  H   ASN A 705     192.298 153.736 197.518  1.00 51.84           H  
ATOM   4838  HA  ASN A 705     191.063 152.273 195.451  1.00 51.84           H  
ATOM   4839 1HB  ASN A 705     189.892 153.822 197.000  1.00 51.84           H  
ATOM   4840 2HB  ASN A 705     190.679 155.195 196.233  1.00 51.84           H  
ATOM   4841 1HD2 ASN A 705     187.311 154.985 194.816  1.00 51.84           H  
ATOM   4842 2HD2 ASN A 705     188.041 155.293 196.356  1.00 51.84           H  
ATOM   4843  N   GLU A 706     192.726 154.924 194.357  1.00 51.84           N  
ATOM   4844  CA  GLU A 706     193.343 155.468 193.155  1.00 51.84           C  
ATOM   4845  C   GLU A 706     194.414 154.533 192.619  1.00 51.84           C  
ATOM   4846  O   GLU A 706     194.549 154.364 191.402  1.00 51.84           O  
ATOM   4847  CB  GLU A 706     193.932 156.845 193.450  1.00 51.84           C  
ATOM   4848  CG  GLU A 706     192.889 157.902 193.745  1.00 51.84           C  
ATOM   4849  CD  GLU A 706     191.992 158.185 192.557  1.00 51.84           C  
ATOM   4850  OE1 GLU A 706     192.439 157.978 191.409  1.00 51.84           O  
ATOM   4851  OE2 GLU A 706     190.838 158.607 192.769  1.00 51.84           O  
ATOM   4852  H   GLU A 706     192.822 155.424 195.229  1.00 51.84           H  
ATOM   4853  HA  GLU A 706     192.575 155.569 192.387  1.00 51.84           H  
ATOM   4854 1HB  GLU A 706     194.602 156.778 194.307  1.00 51.84           H  
ATOM   4855 2HB  GLU A 706     194.523 157.178 192.597  1.00 51.84           H  
ATOM   4856 1HG  GLU A 706     192.274 157.568 194.580  1.00 51.84           H  
ATOM   4857 2HG  GLU A 706     193.392 158.820 194.044  1.00 51.84           H  
ATOM   4858  N   TYR A 707     195.188 153.913 193.510  1.00 51.84           N  
ATOM   4859  CA  TYR A 707     196.262 153.042 193.053  1.00 51.84           C  
ATOM   4860  C   TYR A 707     195.719 151.857 192.268  1.00 51.84           C  
ATOM   4861  O   TYR A 707     196.259 151.501 191.215  1.00 51.84           O  
ATOM   4862  CB  TYR A 707     197.085 152.553 194.238  1.00 51.84           C  
ATOM   4863  CG  TYR A 707     198.174 151.589 193.844  1.00 51.84           C  
ATOM   4864  CD1 TYR A 707     198.332 150.385 194.505  1.00 51.84           C  
ATOM   4865  CD2 TYR A 707     199.033 151.877 192.797  1.00 51.84           C  
ATOM   4866  CE1 TYR A 707     199.323 149.503 194.146  1.00 51.84           C  
ATOM   4867  CE2 TYR A 707     200.026 151.003 192.432  1.00 51.84           C  
ATOM   4868  CZ  TYR A 707     200.167 149.816 193.105  1.00 51.84           C  
ATOM   4869  OH  TYR A 707     201.160 148.944 192.732  1.00 51.84           O  
ATOM   4870  H   TYR A 707     195.043 154.036 194.502  1.00 51.84           H  
ATOM   4871  HA  TYR A 707     196.910 153.612 192.387  1.00 51.84           H  
ATOM   4872 1HB  TYR A 707     197.542 153.406 194.740  1.00 51.84           H  
ATOM   4873 2HB  TYR A 707     196.430 152.061 194.957  1.00 51.84           H  
ATOM   4874  HD1 TYR A 707     197.664 150.122 195.325  1.00 51.84           H  
ATOM   4875  HD2 TYR A 707     198.927 152.812 192.247  1.00 51.84           H  
ATOM   4876  HE1 TYR A 707     199.431 148.559 194.679  1.00 51.84           H  
ATOM   4877  HE2 TYR A 707     200.698 151.254 191.611  1.00 51.84           H  
ATOM   4878  HH  TYR A 707     201.128 148.166 193.293  1.00 51.84           H  
ATOM   4879  N   ILE A 708     194.651 151.231 192.762  1.00 51.84           N  
ATOM   4880  CA  ILE A 708     194.145 150.043 192.083  1.00 51.84           C  
ATOM   4881  C   ILE A 708     193.288 150.422 190.883  1.00 51.84           C  
ATOM   4882  O   ILE A 708     193.227 149.672 189.902  1.00 51.84           O  
ATOM   4883  CB  ILE A 708     193.374 149.138 193.057  1.00 51.84           C  
ATOM   4884  CG1 ILE A 708     192.102 149.823 193.556  1.00 51.84           C  
ATOM   4885  CG2 ILE A 708     194.267 148.755 194.222  1.00 51.84           C  
ATOM   4886  CD1 ILE A 708     191.161 148.881 194.252  1.00 51.84           C  
ATOM   4887  H   ILE A 708     194.183 151.558 193.595  1.00 51.84           H  
ATOM   4888  HA  ILE A 708     194.992 149.482 191.690  1.00 51.84           H  
ATOM   4889  HB  ILE A 708     193.053 148.235 192.538  1.00 51.84           H  
ATOM   4890 1HG1 ILE A 708     192.367 150.624 194.245  1.00 51.84           H  
ATOM   4891 2HG1 ILE A 708     191.579 150.277 192.714  1.00 51.84           H  
ATOM   4892 1HG2 ILE A 708     193.714 148.114 194.908  1.00 51.84           H  
ATOM   4893 2HG2 ILE A 708     195.140 148.220 193.850  1.00 51.84           H  
ATOM   4894 3HG2 ILE A 708     194.588 149.655 194.745  1.00 51.84           H  
ATOM   4895 1HD1 ILE A 708     190.277 149.427 194.582  1.00 51.84           H  
ATOM   4896 2HD1 ILE A 708     190.862 148.090 193.563  1.00 51.84           H  
ATOM   4897 3HD1 ILE A 708     191.658 148.442 195.115  1.00 51.84           H  
ATOM   4898  N   GLU A 709     192.617 151.575 190.926  1.00 51.84           N  
ATOM   4899  CA  GLU A 709     191.934 152.067 189.738  1.00 51.84           C  
ATOM   4900  C   GLU A 709     192.908 152.277 188.592  1.00 51.84           C  
ATOM   4901  O   GLU A 709     192.491 152.310 187.429  1.00 51.84           O  
ATOM   4902  CB  GLU A 709     191.204 153.376 190.045  1.00 51.84           C  
ATOM   4903  CG  GLU A 709     190.340 153.897 188.905  1.00 51.84           C  
ATOM   4904  CD  GLU A 709     189.554 155.123 189.279  1.00 51.84           C  
ATOM   4905  OE1 GLU A 709     188.773 155.048 190.197  1.00 51.84           O  
ATOM   4906  OE2 GLU A 709     189.736 156.136 188.645  1.00 51.84           O  
ATOM   4907  H   GLU A 709     192.575 152.117 191.777  1.00 51.84           H  
ATOM   4908  HA  GLU A 709     191.202 151.321 189.425  1.00 51.84           H  
ATOM   4909 1HB  GLU A 709     190.562 153.240 190.916  1.00 51.84           H  
ATOM   4910 2HB  GLU A 709     191.932 154.149 190.292  1.00 51.84           H  
ATOM   4911 1HG  GLU A 709     190.980 154.134 188.056  1.00 51.84           H  
ATOM   4912 2HG  GLU A 709     189.652 153.111 188.597  1.00 51.84           H  
ATOM   4913  N   GLN A 710     194.193 152.423 188.901  1.00 51.84           N  
ATOM   4914  CA  GLN A 710     195.251 152.521 187.909  1.00 51.84           C  
ATOM   4915  C   GLN A 710     195.819 151.166 187.508  1.00 51.84           C  
ATOM   4916  O   GLN A 710     196.520 151.082 186.494  1.00 51.84           O  
ATOM   4917  CB  GLN A 710     196.373 153.403 188.457  1.00 51.84           C  
ATOM   4918  CG  GLN A 710     197.596 153.514 187.574  1.00 51.84           C  
ATOM   4919  CD  GLN A 710     198.610 154.508 188.109  1.00 51.84           C  
ATOM   4920  OE1 GLN A 710     199.337 155.141 187.344  1.00 51.84           O
[truncated: 2,994,845 more chars]
