# Supplementary material for: Automatic and accurate ligand structure determination guided by cryo-electron microscopy maps
Source: Nat Commun. 2023 Mar 1;14:1164. doi: 10.1038/s41467-023-36732-5 (PMC9976687; doi:10.1038/s41467-023-36732-5)
Supplement: Supplementary file 4 — Supplementary Data 1 [file 41467_2023_36732_MOESM4_ESM.zip › muenks_etal_figure_structures/3C_7lrd_X5M_dock.pdb]

HEADER                                            25-OCT-21   XXXX              
EXPDTA    THEORETICAL MODEL                                                     
REMARK 220                                                                      
REMARK 220 EXPERIMENTAL DETAILS                                                 
REMARK 220  EXPERIMENT TYPE                : THEORETICAL MODELLING              
REMARK 220  DATE OF DATA COLLECTION        : 25-OCT-21                          
REMARK 220                                                                      
REMARK 220 REMARK: MODEL GENERATED BY ROSETTA                                   
REMARK 220  VERSION 2020.28.post.dev+400.amuenks.metaldock.930fc6117f1          
HETNAM     X5M X   1  X5M                                                       
ATOM      1  N   ASN A   2     161.381 198.033 148.431  1.00 41.47           N  
ATOM      2  CA  ASN A   2     160.051 198.199 147.855  1.00 41.47           C  
ATOM      3  C   ASN A   2     159.028 197.335 148.584  1.00 41.47           C  
ATOM      4  O   ASN A   2     158.034 196.903 148.000  1.00 41.47           O  
ATOM      5  CB  ASN A   2     160.063 197.859 146.363  1.00 41.47           C  
ATOM      6  CG  ASN A   2     160.426 196.412 146.094  1.00 41.47           C  
ATOM      7  OD1 ASN A   2     159.575 195.608 145.716  1.00 41.47           O  
ATOM      8  ND2 ASN A   2     161.697 196.075 146.277  1.00 41.47           N  
ATOM      9 1H   ASN A   2     162.032 198.609 147.937  1.00 41.47           H  
ATOM     10 2H   ASN A   2     161.363 198.301 149.394  1.00 41.47           H  
ATOM     11 3H   ASN A   2     161.659 197.076 148.357  1.00 41.47           H  
ATOM     12  HA  ASN A   2     159.751 199.242 147.971  1.00 41.47           H  
ATOM     13 1HB  ASN A   2     159.079 198.059 145.936  1.00 41.47           H  
ATOM     14 2HB  ASN A   2     160.778 198.501 145.849  1.00 41.47           H  
ATOM     15 1HD2 ASN A   2     161.993 195.133 146.114  1.00 41.47           H  
ATOM     16 2HD2 ASN A   2     162.357 196.762 146.577  1.00 41.47           H  
ATOM     17  N   ILE A   3     159.281 197.085 149.866  1.00 41.47           N  
ATOM     18  CA  ILE A   3     158.379 196.328 150.726  1.00 41.47           C  
ATOM     19  C   ILE A   3     157.876 197.262 151.815  1.00 41.47           C  
ATOM     20  O   ILE A   3     158.676 197.875 152.531  1.00 41.47           O  
ATOM     21  CB  ILE A   3     159.074 195.100 151.339  1.00 41.47           C  
ATOM     22  CG1 ILE A   3     159.640 194.202 150.239  1.00 41.47           C  
ATOM     23  CG2 ILE A   3     158.105 194.324 152.215  1.00 41.47           C  
ATOM     24  CD1 ILE A   3     160.431 193.031 150.763  1.00 41.47           C  
ATOM     25  H   ILE A   3     160.143 197.443 150.251  1.00 41.47           H  
ATOM     26  HA  ILE A   3     157.541 195.977 150.124  1.00 41.47           H  
ATOM     27  HB  ILE A   3     159.918 195.425 151.946  1.00 41.47           H  
ATOM     28 1HG1 ILE A   3     158.824 193.819 149.626  1.00 41.47           H  
ATOM     29 2HG1 ILE A   3     160.288 194.789 149.588  1.00 41.47           H  
ATOM     30 1HG2 ILE A   3     158.612 193.459 152.640  1.00 41.47           H  
ATOM     31 2HG2 ILE A   3     157.747 194.966 153.019  1.00 41.47           H  
ATOM     32 3HG2 ILE A   3     157.259 193.990 151.614  1.00 41.47           H  
ATOM     33 1HD1 ILE A   3     160.801 192.439 149.926  1.00 41.47           H  
ATOM     34 2HD1 ILE A   3     161.273 193.395 151.351  1.00 41.47           H  
ATOM     35 3HD1 ILE A   3     159.791 192.412 151.389  1.00 41.47           H  
ATOM     36  N   SER A   4     156.556 197.368 151.940  1.00 41.47           N  
ATOM     37  CA  SER A   4     155.937 198.276 152.892  1.00 41.47           C  
ATOM     38  C   SER A   4     154.947 197.519 153.761  1.00 41.47           C  
ATOM     39  O   SER A   4     154.311 196.559 153.318  1.00 41.47           O  
ATOM     40  CB  SER A   4     155.225 199.433 152.180  1.00 41.47           C  
ATOM     41  OG  SER A   4     154.214 198.951 151.313  1.00 41.47           O  
ATOM     42  H   SER A   4     155.967 196.796 151.351  1.00 41.47           H  
ATOM     43  HA  SER A   4     156.717 198.696 153.527  1.00 41.47           H  
ATOM     44 1HB  SER A   4     154.784 200.100 152.920  1.00 41.47           H  
ATOM     45 2HB  SER A   4     155.951 200.011 151.609  1.00 41.47           H  
ATOM     46  HG  SER A   4     153.819 199.728 150.909  1.00 41.47           H  
ATOM     47  N   VAL A   5     154.824 197.961 155.008  1.00 41.47           N  
ATOM     48  CA  VAL A   5     153.870 197.373 155.939  1.00 41.47           C  
ATOM     49  C   VAL A   5     152.486 197.932 155.644  1.00 41.47           C  
ATOM     50  O   VAL A   5     152.294 199.153 155.588  1.00 41.47           O  
ATOM     51  CB  VAL A   5     154.285 197.652 157.391  1.00 41.47           C  
ATOM     52  CG1 VAL A   5     153.297 197.019 158.353  1.00 41.47           C  
ATOM     53  CG2 VAL A   5     155.690 197.137 157.649  1.00 41.47           C  
ATOM     54  H   VAL A   5     155.407 198.725 155.318  1.00 41.47           H  
ATOM     55  HA  VAL A   5     153.855 196.294 155.784  1.00 41.47           H  
ATOM     56  HB  VAL A   5     154.258 198.728 157.566  1.00 41.47           H  
ATOM     57 1HG1 VAL A   5     153.604 197.226 159.378  1.00 41.47           H  
ATOM     58 2HG1 VAL A   5     152.304 197.435 158.181  1.00 41.47           H  
ATOM     59 3HG1 VAL A   5     153.272 195.942 158.192  1.00 41.47           H  
ATOM     60 1HG2 VAL A   5     155.969 197.343 158.681  1.00 41.47           H  
ATOM     61 2HG2 VAL A   5     155.721 196.062 157.471  1.00 41.47           H  
ATOM     62 3HG2 VAL A   5     156.389 197.636 156.978  1.00 41.47           H  
ATOM     63  N   ASP A   6     151.517 197.041 155.453  1.00 41.47           N  
ATOM     64  CA  ASP A   6     150.155 197.452 155.141  1.00 41.47           C  
ATOM     65  C   ASP A   6     149.432 197.821 156.430  1.00 41.47           C  
ATOM     66  O   ASP A   6     149.186 196.960 157.281  1.00 41.47           O  
ATOM     67  CB  ASP A   6     149.417 196.334 154.407  1.00 41.47           C  
ATOM     68  CG  ASP A   6     148.155 196.818 153.716  1.00 41.47           C  
ATOM     69  OD1 ASP A   6     147.561 197.817 154.170  1.00 41.47           O  
ATOM     70  OD2 ASP A   6     147.755 196.194 152.713  1.00 41.47           O  
ATOM     71  H   ASP A   6     151.729 196.057 155.525  1.00 41.47           H  
ATOM     72  HA  ASP A   6     150.197 198.328 154.492  1.00 41.47           H  
ATOM     73 1HB  ASP A   6     150.076 195.891 153.660  1.00 41.47           H  
ATOM     74 2HB  ASP A   6     149.149 195.549 155.114  1.00 41.47           H  
ATOM     75  N   LEU A   7     149.092 199.101 156.572  1.00 41.47           N  
ATOM     76  CA  LEU A   7     148.394 199.596 157.750  1.00 41.47           C  
ATOM     77  C   LEU A   7     146.881 199.623 157.583  1.00 41.47           C  
ATOM     78  O   LEU A   7     146.171 199.862 158.565  1.00 41.47           O  
ATOM     79  CB  LEU A   7     148.892 201.002 158.104  1.00 41.47           C  
ATOM     80  CG  LEU A   7     150.391 201.142 158.370  1.00 41.47           C  
ATOM     81  CD1 LEU A   7     150.757 202.593 158.630  1.00 41.47           C  
ATOM     82  CD2 LEU A   7     150.813 200.264 159.537  1.00 41.47           C  
ATOM     83  H   LEU A   7     149.329 199.748 155.833  1.00 41.47           H  
ATOM     84  HA  LEU A   7     148.605 198.928 158.583  1.00 41.47           H  
ATOM     85 1HB  LEU A   7     148.642 201.675 157.285  1.00 41.47           H  
ATOM     86 2HB  LEU A   7     148.369 201.341 158.998  1.00 41.47           H  
ATOM     87  HG  LEU A   7     150.947 200.840 157.482  1.00 41.47           H  
ATOM     88 1HD1 LEU A   7     151.828 202.671 158.816  1.00 41.47           H  
ATOM     89 2HD1 LEU A   7     150.497 203.196 157.759  1.00 41.47           H  
ATOM     90 3HD1 LEU A   7     150.210 202.956 159.499  1.00 41.47           H  
ATOM     91 1HD2 LEU A   7     151.883 200.378 159.709  1.00 41.47           H  
ATOM     92 2HD2 LEU A   7     150.267 200.562 160.432  1.00 41.47           H  
ATOM     93 3HD2 LEU A   7     150.591 199.222 159.307  1.00 41.47           H  
ATOM     94  N   GLU A   8     146.375 199.386 156.376  1.00 41.47           N  
ATOM     95  CA  GLU A   8     144.943 199.404 156.112  1.00 41.47           C  
ATOM     96  C   GLU A   8     144.301 198.028 156.216  1.00 41.47           C  
ATOM     97  O   GLU A   8     143.091 197.907 155.998  1.00 41.47           O  
ATOM     98  CB  GLU A   8     144.674 199.992 154.722  1.00 41.47           C  
ATOM     99  CG  GLU A   8     145.350 201.331 154.468  1.00 41.47           C  
ATOM    100  CD  GLU A   8     144.829 202.433 155.370  1.00 41.47           C  
ATOM    101  OE1 GLU A   8     143.665 202.345 155.812  1.00 41.47           O  
ATOM    102  OE2 GLU A   8     145.587 203.390 155.637  1.00 41.47           O  
ATOM    103  H   GLU A   8     147.012 199.187 155.618  1.00 41.47           H  
ATOM    104  HA  GLU A   8     144.461 200.034 156.860  1.00 41.47           H  
ATOM    105 1HB  GLU A   8     145.016 199.293 153.958  1.00 41.47           H  
ATOM    106 2HB  GLU A   8     143.601 200.127 154.585  1.00 41.47           H  
ATOM    107 1HG  GLU A   8     146.422 201.221 154.628  1.00 41.47           H  
ATOM    108 2HG  GLU A   8     145.193 201.614 153.427  1.00 41.47           H  
ATOM    109  N   THR A   9     145.074 196.996 156.537  1.00 41.47           N  
ATOM    110  CA  THR A   9     144.535 195.647 156.616  1.00 41.47           C  
ATOM    111  C   THR A   9     143.727 195.457 157.895  1.00 41.47           C  
ATOM    112  O   THR A   9     143.941 196.138 158.902  1.00 41.47           O  
ATOM    113  CB  THR A   9     145.663 194.618 156.558  1.00 41.47           C  
ATOM    114  OG1 THR A   9     145.112 193.298 156.625  1.00 41.47           O  
ATOM    115  CG2 THR A   9     146.624 194.822 157.717  1.00 41.47           C  
ATOM    116  H   THR A   9     146.053 197.147 156.730  1.00 41.47           H  
ATOM    117  HA  THR A   9     143.873 195.489 155.763  1.00 41.47           H  
ATOM    118  HB  THR A   9     146.205 194.725 155.618  1.00 41.47           H  
ATOM    119  HG1 THR A   9     145.750 192.668 156.282  1.00 41.47           H  
ATOM    120 1HG2 THR A   9     147.422 194.082 157.662  1.00 41.47           H  
ATOM    121 2HG2 THR A   9     147.052 195.823 157.662  1.00 41.47           H  
ATOM    122 3HG2 THR A   9     146.087 194.708 158.658  1.00 41.47           H  
ATOM    123  N   ASN A  10     142.781 194.521 157.843  1.00 41.47           N  
ATOM    124  CA  ASN A  10     141.991 194.158 159.011  1.00 41.47           C  
ATOM    125  C   ASN A  10     142.650 193.088 159.868  1.00 41.47           C  
ATOM    126  O   ASN A  10     142.213 192.872 161.003  1.00 41.47           O  
ATOM    127  CB  ASN A  10     140.602 193.676 158.583  1.00 41.47           C  
ATOM    128  CG  ASN A  10     139.799 194.753 157.884  1.00 41.47           C  
ATOM    129  OD1 ASN A  10     139.932 195.938 158.188  1.00 41.47           O  
ATOM    130  ND2 ASN A  10     138.959 194.346 156.941  1.00 41.47           N  
ATOM    131  H   ASN A  10     142.608 194.050 156.966  1.00 41.47           H  
ATOM    132  HA  ASN A  10     141.876 195.042 159.640  1.00 41.47           H  
ATOM    133 1HB  ASN A  10     140.703 192.823 157.911  1.00 41.47           H  
ATOM    134 2HB  ASN A  10     140.047 193.339 159.459  1.00 41.47           H  
ATOM    135 1HD2 ASN A  10     138.402 195.013 156.445  1.00 41.47           H  
ATOM    136 2HD2 ASN A  10     138.882 193.373 156.725  1.00 41.47           H  
ATOM    137  N   TYR A  11     143.681 192.418 159.360  1.00 41.47           N  
ATOM    138  CA  TYR A  11     144.348 191.374 160.124  1.00 41.47           C  
ATOM    139  C   TYR A  11     145.077 191.965 161.323  1.00 41.47           C  
ATOM    140  O   TYR A  11     145.608 193.078 161.263  1.00 41.47           O  
ATOM    141  CB  TYR A  11     145.336 190.612 159.242  1.00 41.47           C  
ATOM    142  CG  TYR A  11     144.691 189.710 158.217  1.00 41.47           C  
ATOM    143  CD1 TYR A  11     144.238 188.447 158.566  1.00 41.47           C  
ATOM    144  CD2 TYR A  11     144.547 190.117 156.900  1.00 41.47           C  
ATOM    145  CE1 TYR A  11     143.653 187.617 157.632  1.00 41.47           C  
ATOM    146  CE2 TYR A  11     143.963 189.294 155.960  1.00 41.47           C  
ATOM    147  CZ  TYR A  11     143.518 188.045 156.331  1.00 41.47           C  
ATOM    148  OH  TYR A  11     142.934 187.222 155.396  1.00 41.47           O  
ATOM    149  H   TYR A  11     144.011 192.634 158.429  1.00 41.47           H  
ATOM    150  HA  TYR A  11     143.594 190.675 160.486  1.00 41.47           H  
ATOM    151 1HB  TYR A  11     145.972 191.322 158.710  1.00 41.47           H  
ATOM    152 2HB  TYR A  11     145.984 189.998 159.867  1.00 41.47           H  
ATOM    153  HD1 TYR A  11     144.342 188.096 159.592  1.00 41.47           H  
ATOM    154  HD2 TYR A  11     144.899 191.102 156.592  1.00 41.47           H  
ATOM    155  HE1 TYR A  11     143.304 186.628 157.925  1.00 41.47           H  
ATOM    156  HE2 TYR A  11     143.857 189.634 154.929  1.00 41.47           H  
ATOM    157  HH  TYR A  11     142.682 186.395 155.812  1.00 41.47           H  
ATOM    158  N   ALA A  12     145.099 191.211 162.419  1.00 41.47           N  
ATOM    159  CA  ALA A  12     145.821 191.615 163.623  1.00 41.47           C  
ATOM    160  C   ALA A  12     147.234 191.030 163.613  1.00 41.47           C  
ATOM    161  O   ALA A  12     147.635 190.259 164.485  1.00 41.47           O  
ATOM    162  CB  ALA A  12     145.050 191.191 164.867  1.00 41.47           C  
ATOM    163  H   ALA A  12     144.601 190.333 162.415  1.00 41.47           H  
ATOM    164  HA  ALA A  12     145.912 192.702 163.615  1.00 41.47           H  
ATOM    165 1HB  ALA A  12     145.599 191.498 165.757  1.00 41.47           H  
ATOM    166 2HB  ALA A  12     144.068 191.664 164.865  1.00 41.47           H  
ATOM    167 3HB  ALA A  12     144.932 190.109 164.869  1.00 41.47           H  
ATOM    168  N   GLU A  13     147.992 191.418 162.591  1.00 41.47           N  
ATOM    169  CA  GLU A  13     149.347 190.921 162.392  1.00 41.47           C  
ATOM    170  C   GLU A  13     150.031 191.806 161.360  1.00 41.47           C  
ATOM    171  O   GLU A  13     149.392 192.626 160.695  1.00 41.47           O  
ATOM    172  CB  GLU A  13     149.345 189.460 161.945  1.00 41.47           C  
ATOM    173  CG  GLU A  13     148.491 189.207 160.723  1.00 41.47           C  
ATOM    174  CD  GLU A  13     148.053 187.766 160.620  1.00 41.47           C  
ATOM    175  OE1 GLU A  13     148.654 186.911 161.303  1.00 41.47           O  
ATOM    176  OE2 GLU A  13     147.099 187.490 159.864  1.00 41.47           O  
ATOM    177  H   GLU A  13     147.610 192.081 161.932  1.00 41.47           H  
ATOM    178  HA  GLU A  13     149.883 190.987 163.339  1.00 41.47           H  
ATOM    179 1HB  GLU A  13     150.366 189.146 161.722  1.00 41.47           H  
ATOM    180 2HB  GLU A  13     148.979 188.832 162.756  1.00 41.47           H  
ATOM    181 1HG  GLU A  13     147.610 189.847 160.769  1.00 41.47           H  
ATOM    182 2HG  GLU A  13     149.058 189.481 159.833  1.00 41.47           H  
ATOM    183  N   LEU A  14     151.344 191.631 161.238  1.00 41.47           N  
ATOM    184  CA  LEU A  14     152.118 192.393 160.266  1.00 41.47           C  
ATOM    185  C   LEU A  14     151.827 191.884 158.863  1.00 41.47           C  
ATOM    186  O   LEU A  14     152.088 190.718 158.551  1.00 41.47           O  
ATOM    187  CB  LEU A  14     153.609 192.285 160.569  1.00 41.47           C  
ATOM    188  CG  LEU A  14     154.121 192.932 161.853  1.00 41.47           C  
ATOM    189  CD1 LEU A  14     155.621 192.731 161.978  1.00 41.47           C  
ATOM    190  CD2 LEU A  14     153.773 194.410 161.882  1.00 41.47           C  
ATOM    191  H   LEU A  14     151.817 190.960 161.826  1.00 41.47           H  
ATOM    192  HA  LEU A  14     151.824 193.440 160.333  1.00 41.47           H  
ATOM    193 1HB  LEU A  14     153.878 191.231 160.622  1.00 41.47           H  
ATOM    194 2HB  LEU A  14     154.165 192.739 159.748  1.00 41.47           H  
ATOM    195  HG  LEU A  14     153.663 192.445 162.714  1.00 41.47           H  
ATOM    196 1HD1 LEU A  14     155.976 193.197 162.897  1.00 41.47           H  
ATOM    197 2HD1 LEU A  14     155.845 191.665 162.003  1.00 41.47           H  
ATOM    198 3HD1 LEU A  14     156.122 193.188 161.124  1.00 41.47           H  
ATOM    199 1HD2 LEU A  14     154.146 194.854 162.805  1.00 41.47           H  
ATOM    200 2HD2 LEU A  14     154.233 194.909 161.028  1.00 41.47           H  
ATOM    201 3HD2 LEU A  14     152.691 194.530 161.832  1.00 41.47           H  
ATOM    202  N   VAL A  15     151.295 192.757 158.015  1.00 41.47           N  
ATOM    203  CA  VAL A  15     151.018 192.437 156.621  1.00 41.47           C  
ATOM    204  C   VAL A  15     151.992 193.229 155.762  1.00 41.47           C  
ATOM    205  O   VAL A  15     151.995 194.466 155.790  1.00 41.47           O  
ATOM    206  CB  VAL A  15     149.562 192.746 156.244  1.00 41.47           C  
ATOM    207  CG1 VAL A  15     149.349 192.538 154.755  1.00 41.47           C  
ATOM    208  CG2 VAL A  15     148.620 191.865 157.040  1.00 41.47           C  
ATOM    209  H   VAL A  15     151.075 193.681 158.360  1.00 41.47           H  
ATOM    210  HA  VAL A  15     151.186 191.370 156.470  1.00 41.47           H  
ATOM    211  HB  VAL A  15     149.353 193.793 156.465  1.00 41.47           H  
ATOM    212 1HG1 VAL A  15     148.312 192.761 154.501  1.00 41.47           H  
ATOM    213 2HG1 VAL A  15     150.009 193.202 154.196  1.00 41.47           H  
ATOM    214 3HG1 VAL A  15     149.570 191.503 154.497  1.00 41.47           H  
ATOM    215 1HG2 VAL A  15     147.590 192.093 156.765  1.00 41.47           H  
ATOM    216 2HG2 VAL A  15     148.830 190.818 156.823  1.00 41.47           H  
ATOM    217 3HG2 VAL A  15     148.760 192.051 158.105  1.00 41.47           H  
ATOM    218  N   LEU A  16     152.818 192.518 155.004  1.00 41.47           N  
ATOM    219  CA  LEU A  16     153.829 193.126 154.153  1.00 41.47           C  
ATOM    220  C   LEU A  16     153.359 193.058 152.707  1.00 41.47           C  
ATOM    221  O   LEU A  16     153.072 191.971 152.196  1.00 41.47           O  
ATOM    222  CB  LEU A  16     155.175 192.422 154.312  1.00 41.47           C  
ATOM    223  CG  LEU A  16     155.731 192.297 155.731  1.00 41.47           C  
ATOM    224  CD1 LEU A  16     157.130 191.710 155.701  1.00 41.47           C  
ATOM    225  CD2 LEU A  16     155.726 193.641 156.433  1.00 41.47           C  
ATOM    226  H   LEU A  16     152.733 191.512 155.025  1.00 41.47           H  
ATOM    227  HA  LEU A  16     153.949 194.168 154.449  1.00 41.47           H  
ATOM    228 1HB  LEU A  16     155.087 191.412 153.914  1.00 41.47           H  
ATOM    229 2HB  LEU A  16     155.919 192.959 153.724  1.00 41.47           H  
ATOM    230  HG  LEU A  16     155.116 191.601 156.302  1.00 41.47           H  
ATOM    231 1HD1 LEU A  16     157.511 191.627 156.718  1.00 41.47           H  
ATOM    232 2HD1 LEU A  16     157.099 190.721 155.244  1.00 41.47           H  
ATOM    233 3HD1 LEU A  16     157.784 192.359 155.120  1.00 41.47           H  
ATOM    234 1HD2 LEU A  16     156.125 193.527 157.441  1.00 41.47           H  
ATOM    235 2HD2 LEU A  16     156.344 194.345 155.875  1.00 41.47           H  
ATOM    236 3HD2 LEU A  16     154.705 194.019 156.487  1.00 41.47           H  
ATOM    237  N   ASP A  17     153.283 194.213 152.056  1.00 41.47           N  
ATOM    238  CA  ASP A  17     152.882 194.302 150.659  1.00 41.47           C  
ATOM    239  C   ASP A  17     154.137 194.335 149.797  1.00 41.47           C  
ATOM    240  O   ASP A  17     154.972 195.234 149.945  1.00 41.47           O  
ATOM    241  CB  ASP A  17     152.022 195.541 150.416  1.00 41.47           C  
ATOM    242  CG  ASP A  17     151.359 195.533 149.053  1.00 41.47           C  
ATOM    243  OD1 ASP A  17     151.430 194.498 148.359  1.00 41.47           O  
ATOM    244  OD2 ASP A  17     150.765 196.565 148.674  1.00 41.47           O  
ATOM    245  H   ASP A  17     153.514 195.060 152.556  1.00 41.47           H  
ATOM    246  HA  ASP A  17     152.292 193.419 150.411  1.00 41.47           H  
ATOM    247 1HB  ASP A  17     151.248 195.604 151.182  1.00 41.47           H  
ATOM    248 2HB  ASP A  17     152.640 196.436 150.500  1.00 41.47           H  
ATOM    249  N   VAL A  18     154.266 193.360 148.901  1.00 41.47           N  
ATOM    250  CA  VAL A  18     155.442 193.225 148.054  1.00 41.47           C  
ATOM    251  C   VAL A  18     155.158 193.648 146.620  1.00 41.47           C  
ATOM    252  O   VAL A  18     155.997 193.439 145.738  1.00 41.47           O  
ATOM    253  CB  VAL A  18     156.000 191.794 148.100  1.00 41.47           C  
ATOM    254  CG1 VAL A  18     156.388 191.429 149.518  1.00 41.47           C  
ATOM    255  CG2 VAL A  18     154.979 190.811 147.560  1.00 41.47           C  
ATOM    256  H   VAL A  18     153.514 192.691 148.810  1.00 41.47           H  
ATOM    257  HA  VAL A  18     156.212 193.905 148.420  1.00 41.47           H  
ATOM    258  HB  VAL A  18     156.902 191.746 147.490  1.00 41.47           H  
ATOM    259 1HG1 VAL A  18     156.782 190.413 149.537  1.00 41.47           H  
ATOM    260 2HG1 VAL A  18     157.150 192.121 149.875  1.00 41.47           H  
ATOM    261 3HG1 VAL A  18     155.510 191.489 150.162  1.00 41.47           H  
ATOM    262 1HG2 VAL A  18     155.389 189.803 147.598  1.00 41.47           H  
ATOM    263 2HG2 VAL A  18     154.073 190.858 148.164  1.00 41.47           H  
ATOM    264 3HG2 VAL A  18     154.739 191.066 146.527  1.00 41.47           H  
ATOM    265  N   GLY A  19     153.998 194.240 146.362  1.00 41.47           N  
ATOM    266  CA  GLY A  19     153.672 194.692 145.029  1.00 41.47           C  
ATOM    267  C   GLY A  19     153.181 193.573 144.131  1.00 41.47           C  
ATOM    268  O   GLY A  19     152.849 192.469 144.568  1.00 41.47           O  
ATOM    269  H   GLY A  19     153.329 194.379 147.106  1.00 41.47           H  
ATOM    270 1HA  GLY A  19     152.902 195.463 145.084  1.00 41.47           H  
ATOM    271 2HA  GLY A  19     154.550 195.148 144.574  1.00 41.47           H  
ATOM    272  N   ARG A  20     153.134 193.883 142.838  1.00 41.47           N  
ATOM    273  CA  ARG A  20     152.653 192.924 141.853  1.00 41.47           C  
ATOM    274  C   ARG A  20     153.647 191.781 141.697  1.00 41.47           C  
ATOM    275  O   ARG A  20     154.842 192.006 141.482  1.00 41.47           O  
ATOM    276  CB  ARG A  20     152.428 193.620 140.512  1.00 41.47           C  
ATOM    277  CG  ARG A  20     151.461 194.789 140.581  1.00 41.47           C  
ATOM    278  CD  ARG A  20     151.434 195.566 139.276  1.00 41.47           C  
ATOM    279  NE  ARG A  20     151.002 194.741 138.152  1.00 41.47           N  
ATOM    280  CZ  ARG A  20     149.737 194.609 137.767  1.00 41.47           C  
ATOM    281  NH1 ARG A  20     148.775 195.248 138.417  1.00 41.47           N  
ATOM    282  NH2 ARG A  20     149.434 193.838 136.731  1.00 41.47           N  
ATOM    283  H   ARG A  20     153.435 194.796 142.529  1.00 41.47           H  
ATOM    284  HA  ARG A  20     151.703 192.516 142.202  1.00 41.47           H  
ATOM    285 1HB  ARG A  20     153.378 193.989 140.129  1.00 41.47           H  
ATOM    286 2HB  ARG A  20     152.041 192.902 139.789  1.00 41.47           H  
ATOM    287 1HG  ARG A  20     150.455 194.419 140.782  1.00 41.47           H  
ATOM    288 2HG  ARG A  20     151.765 195.467 141.379  1.00 41.47           H  
ATOM    289 1HD  ARG A  20     150.743 196.404 139.365  1.00 41.47           H  
ATOM    290 2HD  ARG A  20     152.432 195.942 139.055  1.00 41.47           H  
ATOM    291  HE  ARG A  20     151.713 194.240 137.636  1.00 41.47           H  
ATOM    292 1HH1 ARG A  20     149.003 195.836 139.206  1.00 41.47           H  
ATOM    293 2HH1 ARG A  20     147.814 195.147 138.123  1.00 41.47           H  
ATOM    294 1HH2 ARG A  20     150.165 193.350 136.233  1.00 41.47           H  
ATOM    295 2HH2 ARG A  20     148.472 193.739 136.439  1.00 41.47           H  
ATOM    296  N   VAL A  21     153.151 190.550 141.807  1.00 41.47           N  
ATOM    297  CA  VAL A  21     153.968 189.350 141.685  1.00 41.47           C  
ATOM    298  C   VAL A  21     153.281 188.395 140.719  1.00 41.47           C  
ATOM    299  O   VAL A  21     152.093 188.096 140.878  1.00 41.47           O  
ATOM    300  CB  VAL A  21     154.193 188.666 143.048  1.00 41.47           C  
ATOM    301  CG1 VAL A  21     154.956 187.366 142.870  1.00 41.47           C  
ATOM    302  CG2 VAL A  21     154.935 189.594 143.994  1.00 41.47           C  
ATOM    303  H   VAL A  21     152.161 190.456 141.983  1.00 41.47           H  
ATOM    304  HA  VAL A  21     154.942 189.634 141.286  1.00 41.47           H  
ATOM    305  HB  VAL A  21     153.225 188.412 143.480  1.00 41.47           H  
ATOM    306 1HG1 VAL A  21     155.105 186.896 143.842  1.00 41.47           H  
ATOM    307 2HG1 VAL A  21     154.386 186.695 142.227  1.00 41.47           H  
ATOM    308 3HG1 VAL A  21     155.924 187.572 142.414  1.00 41.47           H  
ATOM    309 1HG2 VAL A  21     155.084 189.095 144.950  1.00 41.47           H  
ATOM    310 2HG2 VAL A  21     155.903 189.853 143.564  1.00 41.47           H  
ATOM    311 3HG2 VAL A  21     154.350 190.502 144.146  1.00 41.47           H  
ATOM    312  N   THR A  22     154.024 187.922 139.722  1.00 41.47           N  
ATOM    313  CA  THR A  22     153.509 186.916 138.804  1.00 41.47           C  
ATOM    314  C   THR A  22     153.546 185.549 139.473  1.00 41.47           C  
ATOM    315  O   THR A  22     154.551 185.176 140.085  1.00 41.47           O  
ATOM    316  CB  THR A  22     154.326 186.898 137.513  1.00 41.47           C  
ATOM    317  OG1 THR A  22     154.325 188.205 136.928  1.00 41.47           O  
ATOM    318  CG2 THR A  22     153.736 185.909 136.524  1.00 41.47           C  
ATOM    319  H   THR A  22     154.965 188.266 139.597  1.00 41.47           H  
ATOM    320  HA  THR A  22     152.476 187.168 138.558  1.00 41.47           H  
ATOM    321  HB  THR A  22     155.353 186.611 137.736  1.00 41.47           H  
ATOM    322  HG1 THR A  22     154.969 188.757 137.377  1.00 41.47           H  
ATOM    323 1HG2 THR A  22     154.330 185.909 135.610  1.00 41.47           H  
ATOM    324 2HG2 THR A  22     153.741 184.911 136.960  1.00 41.47           H  
ATOM    325 3HG2 THR A  22     152.711 186.197 136.289  1.00 41.47           H  
ATOM    326  N   LEU A  23     152.449 184.806 139.362  1.00 41.47           N  
ATOM    327  CA  LEU A  23     152.315 183.513 140.015  1.00 41.47           C  
ATOM    328  C   LEU A  23     151.898 182.459 139.001  1.00 41.47           C  
ATOM    329  O   LEU A  23     151.304 182.760 137.964  1.00 41.47           O  
ATOM    330  CB  LEU A  23     151.302 183.570 141.162  1.00 41.47           C  
ATOM    331  CG  LEU A  23     151.696 184.468 142.331  1.00 41.47           C  
ATOM    332  CD1 LEU A  23     150.519 184.658 143.258  1.00 41.47           C  
ATOM    333  CD2 LEU A  23     152.875 183.877 143.079  1.00 41.47           C  
ATOM    334  H   LEU A  23     151.683 185.156 138.803  1.00 41.47           H  
ATOM    335  HA  LEU A  23     153.284 183.234 140.428  1.00 41.47           H  
ATOM    336 1HB  LEU A  23     150.352 183.927 140.768  1.00 41.47           H  
ATOM    337 2HB  LEU A  23     151.156 182.561 141.547  1.00 41.47           H  
ATOM    338  HG  LEU A  23     151.971 185.454 141.955  1.00 41.47           H  
ATOM    339 1HD1 LEU A  23     150.811 185.301 144.088  1.00 41.47           H  
ATOM    340 2HD1 LEU A  23     149.698 185.122 142.712  1.00 41.47           H  
ATOM    341 3HD1 LEU A  23     150.200 183.691 143.643  1.00 41.47           H  
ATOM    342 1HD2 LEU A  23     153.144 184.531 143.909  1.00 41.47           H  
ATOM    343 2HD2 LEU A  23     152.607 182.893 143.463  1.00 41.47           H  
ATOM    344 3HD2 LEU A  23     153.725 183.783 142.402  1.00 41.47           H  
ATOM    345  N   GLY A  24     152.219 181.216 139.318  1.00 41.47           N  
ATOM    346  CA  GLY A  24     151.936 180.093 138.441  1.00 41.47           C  
ATOM    347  C   GLY A  24     153.224 179.561 137.845  1.00 41.47           C  
ATOM    348  O   GLY A  24     154.122 180.326 137.469  1.00 41.47           O  
ATOM    349  H   GLY A  24     152.677 181.047 140.202  1.00 41.47           H  
ATOM    350 1HA  GLY A  24     151.429 179.310 139.004  1.00 41.47           H  
ATOM    351 2HA  GLY A  24     151.258 180.411 137.650  1.00 41.47           H  
ATOM    352  N   GLU A  25     153.325 178.234 137.760  1.00 41.47           N  
ATOM    353  CA  GLU A  25     154.535 177.616 137.229  1.00 41.47           C  
ATOM    354  C   GLU A  25     154.754 178.006 135.772  1.00 41.47           C  
ATOM    355  O   GLU A  25     155.829 178.490 135.400  1.00 41.47           O  
ATOM    356  CB  GLU A  25     154.447 176.098 137.373  1.00 41.47           C  
ATOM    357  CG  GLU A  25     154.042 175.632 138.761  1.00 41.47           C  
ATOM    358  CD  GLU A  25     153.737 174.148 138.811  1.00 41.47           C  
ATOM    359  OE1 GLU A  25     153.999 173.452 137.808  1.00 41.47           O  
ATOM    360  OE2 GLU A  25     153.232 173.677 139.852  1.00 41.47           O  
ATOM    361  H   GLU A  25     152.564 177.644 138.063  1.00 41.47           H  
ATOM    362  HA  GLU A  25     155.389 177.978 137.803  1.00 41.47           H  
ATOM    363 1HB  GLU A  25     153.722 175.706 136.659  1.00 41.47           H  
ATOM    364 2HB  GLU A  25     155.414 175.653 137.135  1.00 41.47           H  
ATOM    365 1HG  GLU A  25     154.852 175.852 139.457  1.00 41.47           H  
ATOM    366 2HG  GLU A  25     153.165 176.193 139.079  1.00 41.47           H  
ATOM    367  N   ASN A  26     153.732 177.812 134.933  1.00 41.47           N  
ATOM    368  CA  ASN A  26     153.852 178.164 133.523  1.00 41.47           C  
ATOM    369  C   ASN A  26     154.016 179.667 133.339  1.00 41.47           C  
ATOM    370  O   ASN A  26     154.795 180.111 132.488  1.00 41.47           O  
ATOM    371  CB  ASN A  26     152.635 177.659 132.750  1.00 41.47           C  
ATOM    372  CG  ASN A  26     152.472 176.155 132.837  1.00 41.47           C  
ATOM    373  OD1 ASN A  26     153.445 175.424 133.019  1.00 41.47           O  
ATOM    374  ND2 ASN A  26     151.238 175.686 132.706  1.00 41.47           N  
ATOM    375  H   ASN A  26     152.865 177.419 135.269  1.00 41.47           H  
ATOM    376  HA  ASN A  26     154.748 177.686 133.121  1.00 41.47           H  
ATOM    377 1HB  ASN A  26     151.734 178.134 133.139  1.00 41.47           H  
ATOM    378 2HB  ASN A  26     152.727 177.943 131.701  1.00 41.47           H  
ATOM    379 1HD2 ASN A  26     151.070 174.701 132.754  1.00 41.47           H  
ATOM    380 2HD2 ASN A  26     150.477 176.317 132.558  1.00 41.47           H  
ATOM    381  N   SER A  27     153.284 180.463 134.119  1.00 41.47           N  
ATOM    382  CA  SER A  27     153.376 181.912 133.987  1.00 41.47           C  
ATOM    383  C   SER A  27     154.762 182.418 134.359  1.00 41.47           C  
ATOM    384  O   SER A  27     155.322 183.280 133.671  1.00 41.47           O  
ATOM    385  CB  SER A  27     152.311 182.584 134.852  1.00 41.47           C  
ATOM    386  OG  SER A  27     151.012 182.159 134.480  1.00 41.47           O  
ATOM    387  H   SER A  27     152.660 180.070 134.808  1.00 41.47           H  
ATOM    388  HA  SER A  27     153.200 182.176 132.943  1.00 41.47           H  
ATOM    389 1HB  SER A  27     152.488 182.344 135.900  1.00 41.47           H  
ATOM    390 2HB  SER A  27     152.386 183.666 134.746  1.00 41.47           H  
ATOM    391  HG  SER A  27     150.405 182.621 135.063  1.00 41.47           H  
ATOM    392  N   ARG A  28     155.340 181.893 135.442  1.00 41.47           N  
ATOM    393  CA  ARG A  28     156.648 182.366 135.877  1.00 41.47           C  
ATOM    394  C   ARG A  28     157.773 181.830 135.001  1.00 41.47           C  
ATOM    395  O   ARG A  28     158.762 182.536 134.770  1.00 41.47           O  
ATOM    396  CB  ARG A  28     156.891 181.992 137.338  1.00 41.47           C  
ATOM    397  CG  ARG A  28     156.047 182.782 138.317  1.00 41.47           C  
ATOM    398  CD  ARG A  28     156.523 182.589 139.743  1.00 41.47           C  
ATOM    399  NE  ARG A  28     157.852 183.151 139.957  1.00 41.47           N  
ATOM    400  CZ  ARG A  28     158.086 184.421 140.270  1.00 41.47           C  
ATOM    401  NH1 ARG A  28     157.076 185.270 140.399  1.00 41.47           N  
ATOM    402  NH2 ARG A  28     159.327 184.845 140.452  1.00 41.47           N  
ATOM    403  H   ARG A  28     154.879 181.166 135.970  1.00 41.47           H  
ATOM    404  HA  ARG A  28     156.672 183.453 135.786  1.00 41.47           H  
ATOM    405 1HB  ARG A  28     156.680 180.934 137.482  1.00 41.47           H  
ATOM    406 2HB  ARG A  28     157.941 182.153 137.585  1.00 41.47           H  
ATOM    407 1HG  ARG A  28     156.107 183.844 138.074  1.00 41.47           H  
ATOM    408 2HG  ARG A  28     155.010 182.452 138.252  1.00 41.47           H  
ATOM    409 1HD  ARG A  28     155.833 183.081 140.426  1.00 41.47           H  
ATOM    410 2HD  ARG A  28     156.564 181.525 139.972  1.00 41.47           H  
ATOM    411  HE  ARG A  28     158.646 182.532 139.860  1.00 41.47           H  
ATOM    412 1HH1 ARG A  28     156.127 184.952 140.259  1.00 41.47           H  
ATOM    413 2HH1 ARG A  28     157.254 186.235 140.637  1.00 41.47           H  
ATOM    414 1HH2 ARG A  28     160.101 184.202 140.352  1.00 41.47           H  
ATOM    415 2HH2 ARG A  28     159.501 185.810 140.689  1.00 41.47           H  
ATOM    416  N   LYS A  29     157.655 180.595 134.507  1.00 41.47           N  
ATOM    417  CA  LYS A  29     158.708 180.058 133.653  1.00 41.47           C  
ATOM    418  C   LYS A  29     158.736 180.723 132.284  1.00 41.47           C  
ATOM    419  O   LYS A  29     159.754 180.637 131.589  1.00 41.47           O  
ATOM    420  CB  LYS A  29     158.547 178.546 133.491  1.00 41.47           C  
ATOM    421  CG  LYS A  29     157.433 178.131 132.549  1.00 41.47           C  
ATOM    422  CD  LYS A  29     157.374 176.620 132.402  1.00 41.47           C  
ATOM    423  CE  LYS A  29     156.267 176.199 131.450  1.00 41.47           C  
ATOM    424  NZ  LYS A  29     156.174 174.719 131.330  1.00 41.47           N  
ATOM    425  H   LYS A  29     156.849 180.023 134.713  1.00 41.47           H  
ATOM    426  HA  LYS A  29     159.672 180.258 134.124  1.00 41.47           H  
ATOM    427 1HB  LYS A  29     159.478 178.119 133.116  1.00 41.47           H  
ATOM    428 2HB  LYS A  29     158.348 178.095 134.463  1.00 41.47           H  
ATOM    429 1HG  LYS A  29     156.478 178.489 132.934  1.00 41.47           H  
ATOM    430 2HG  LYS A  29     157.600 178.578 131.569  1.00 41.47           H  
ATOM    431 1HD  LYS A  29     158.329 176.254 132.021  1.00 41.47           H  
ATOM    432 2HD  LYS A  29     157.194 176.167 133.376  1.00 41.47           H  
ATOM    433 1HE  LYS A  29     155.314 176.584 131.808  1.00 41.47           H  
ATOM    434 2HE  LYS A  29     156.457 176.621 130.463  1.00 41.47           H  
ATOM    435 1HZ  LYS A  29     155.430 174.479 130.690  1.00 41.47           H  
ATOM    436 2HZ  LYS A  29     157.049 174.353 130.980  1.00 41.47           H  
ATOM    437 3HZ  LYS A  29     155.981 174.319 132.236  1.00 41.47           H  
ATOM    438  N   LYS A  30     157.652 181.384 131.884  1.00 41.47           N  
ATOM    439  CA  LYS A  30     157.566 182.044 130.589  1.00 41.47           C  
ATOM    440  C   LYS A  30     157.729 183.555 130.681  1.00 41.47           C  
ATOM    441  O   LYS A  30     157.460 184.255 129.701  1.00 41.47           O  
ATOM    442  CB  LYS A  30     156.236 181.706 129.913  1.00 41.47           C  
ATOM    443  CG  LYS A  30     156.107 180.253 129.492  1.00 41.47           C  
ATOM    444  CD  LYS A  30     154.799 180.008 128.758  1.00 41.47           C  
ATOM    445  CE  LYS A  30     154.700 178.570 128.275  1.00 41.47           C  
ATOM    446  NZ  LYS A  30     153.425 178.318 127.546  1.00 41.47           N  
ATOM    447  H   LYS A  30     156.860 181.425 132.510  1.00 41.47           H  
ATOM    448  HA  LYS A  30     158.381 181.682 129.961  1.00 41.47           H  
ATOM    449 1HB  LYS A  30     155.414 181.935 130.591  1.00 41.47           H  
ATOM    450 2HB  LYS A  30     156.110 182.327 129.025  1.00 41.47           H  
ATOM    451 1HG  LYS A  30     156.938 179.989 128.837  1.00 41.47           H  
ATOM    452 2HG  LYS A  30     156.145 179.614 130.373  1.00 41.47           H  
ATOM    453 1HD  LYS A  30     153.962 180.219 129.425  1.00 41.47           H  
ATOM    454 2HD  LYS A  30     154.734 180.676 127.899  1.00 41.47           H  
ATOM    455 1HE  LYS A  30     155.536 178.351 127.611  1.00 41.47           H  
ATOM    456 2HE  LYS A  30     154.757 177.895 129.128  1.00 41.47           H  
ATOM    457 1HZ  LYS A  30     153.396 177.355 127.241  1.00 41.47           H  
ATOM    458 2HZ  LYS A  30     152.644 178.501 128.160  1.00 41.47           H  
ATOM    459 3HZ  LYS A  30     153.371 178.927 126.741  1.00 41.47           H  
ATOM    460  N   MET A  31     158.156 184.074 131.830  1.00 41.47           N  
ATOM    461  CA  MET A  31     158.356 185.511 131.976  1.00 41.47           C  
ATOM    462  C   MET A  31     159.522 185.961 131.103  1.00 41.47           C  
ATOM    463  O   MET A  31     160.636 185.442 131.224  1.00 41.47           O  
ATOM    464  CB  MET A  31     158.611 185.868 133.438  1.00 41.47           C  
ATOM    465  CG  MET A  31     157.416 185.653 134.348  1.00 41.47           C  
ATOM    466  SD  MET A  31     157.718 186.207 136.035  1.00 41.47           S  
ATOM    467  CE  MET A  31     158.025 187.949 135.765  1.00 41.47           C  
ATOM    468  H   MET A  31     158.345 183.469 132.615  1.00 41.47           H  
ATOM    469  HA  MET A  31     157.451 186.022 131.645  1.00 41.47           H  
ATOM    470 1HB  MET A  31     159.436 185.269 133.819  1.00 41.47           H  
ATOM    471 2HB  MET A  31     158.905 186.916 133.511  1.00 41.47           H  
ATOM    472 1HG  MET A  31     156.557 186.197 133.955  1.00 41.47           H  
ATOM    473 2HG  MET A  31     157.164 184.593 134.374  1.00 41.47           H  
ATOM    474 1HE  MET A  31     158.229 188.435 136.719  1.00 41.47           H  
ATOM    475 2HE  MET A  31     158.884 188.069 135.104  1.00 41.47           H  
ATOM    476 3HE  MET A  31     157.147 188.406 135.305  1.00 41.47           H  
ATOM    477  N   LYS A  32     159.261 186.925 130.218  1.00 41.47           N  
ATOM    478  CA  LYS A  32     160.302 187.404 129.314  1.00 41.47           C  
ATOM    479  C   LYS A  32     161.410 188.125 130.072  1.00 41.47           C  
ATOM    480  O   LYS A  32     162.595 187.944 129.771  1.00 41.47           O  
ATOM    481  CB  LYS A  32     159.694 188.319 128.253  1.00 41.47           C  
ATOM    482  CG  LYS A  32     158.587 187.672 127.440  1.00 41.47           C  
ATOM    483  CD  LYS A  32     159.085 186.430 126.719  1.00 41.47           C  
ATOM    484  CE  LYS A  32     157.964 185.757 125.944  1.00 41.47           C  
ATOM    485  NZ  LYS A  32     157.369 186.667 124.927  1.00 41.47           N  
ATOM    486  H   LYS A  32     158.338 187.333 130.165  1.00 41.47           H  
ATOM    487  HA  LYS A  32     160.754 186.543 128.819  1.00 41.47           H  
ATOM    488 1HB  LYS A  32     159.286 189.210 128.731  1.00 41.47           H  
ATOM    489 2HB  LYS A  32     160.473 188.645 127.563  1.00 41.47           H  
ATOM    490 1HG  LYS A  32     157.765 187.393 128.100  1.00 41.47           H  
ATOM    491 2HG  LYS A  32     158.212 188.383 126.704  1.00 41.47           H  
ATOM    492 1HD  LYS A  32     159.881 186.706 126.026  1.00 41.47           H  
ATOM    493 2HD  LYS A  32     159.487 185.724 127.445  1.00 41.47           H  
ATOM    494 1HE  LYS A  32     158.350 184.872 125.441  1.00 41.47           H  
ATOM    495 2HE  LYS A  32     157.181 185.443 126.634  1.00 41.47           H  
ATOM    496 1HZ  LYS A  32     156.629 186.185 124.434  1.00 41.47           H  
ATOM    497 2HZ  LYS A  32     156.990 187.484 125.385  1.00 41.47           H  
ATOM    498 3HZ  LYS A  32     158.081 186.950 124.269  1.00 41.47           H  
ATOM    499  N   ASP A  33     161.046 188.943 131.057  1.00 41.47           N  
ATOM    500  CA  ASP A  33     162.015 189.737 131.808  1.00 41.47           C  
ATOM    501  C   ASP A  33     162.490 188.917 133.001  1.00 41.47           C  
ATOM    502  O   ASP A  33     161.782 188.784 134.002  1.00 41.47           O  
ATOM    503  CB  ASP A  33     161.398 191.060 132.248  1.00 41.47           C  
ATOM    504  CG  ASP A  33     162.422 192.020 132.822  1.00 41.47           C  
ATOM    505  OD1 ASP A  33     163.631 191.716 132.757  1.00 41.47           O  
ATOM    506  OD2 ASP A  33     162.016 193.083 133.339  1.00 41.47           O  
ATOM    507  H   ASP A  33     160.065 189.014 131.289  1.00 41.47           H  
ATOM    508  HA  ASP A  33     162.865 189.949 131.159  1.00 41.47           H  
ATOM    509 1HB  ASP A  33     160.910 191.535 131.396  1.00 41.47           H  
ATOM    510 2HB  ASP A  33     160.632 190.872 133.001  1.00 41.47           H  
ATOM    511  N   CYS A  34     163.700 188.363 132.894  1.00 41.47           N  
ATOM    512  CA  CYS A  34     164.263 187.602 134.004  1.00 41.47           C  
ATOM    513  C   CYS A  34     164.617 188.504 135.180  1.00 41.47           C  
ATOM    514  O   CYS A  34     164.550 188.068 136.334  1.00 41.47           O  
ATOM    515  CB  CYS A  34     165.496 186.828 133.539  1.00 41.47           C  
ATOM    516  SG  CYS A  34     165.175 185.644 132.213  1.00 41.47           S  
ATOM    517  H   CYS A  34     164.237 188.465 132.044  1.00 41.47           H  
ATOM    518  HA  CYS A  34     163.512 186.892 134.352  1.00 41.47           H  
ATOM    519 1HB  CYS A  34     166.253 187.528 133.187  1.00 41.47           H  
ATOM    520 2HB  CYS A  34     165.921 186.282 134.380  1.00 41.47           H  
ATOM    521  HG  CYS A  34     164.728 186.537 131.335  1.00 41.47           H  
ATOM    522  N   LYS A  35     165.001 189.754 134.908  1.00 41.47           N  
ATOM    523  CA  LYS A  35     165.304 190.688 135.987  1.00 41.47           C  
ATOM    524  C   LYS A  35     164.082 190.936 136.860  1.00 41.47           C  
ATOM    525  O   LYS A  35     164.185 190.961 138.092  1.00 41.47           O  
ATOM    526  CB  LYS A  35     165.828 192.003 135.413  1.00 41.47           C  
ATOM    527  CG  LYS A  35     167.219 191.915 134.811  1.00 41.47           C  
ATOM    528  CD  LYS A  35     168.263 191.642 135.880  1.00 41.47           C  
ATOM    529  CE  LYS A  35     169.664 191.628 135.292  1.00 41.47           C  
ATOM    530  NZ  LYS A  35     170.701 191.399 136.337  1.00 41.47           N  
ATOM    531  H   LYS A  35     165.085 190.064 133.950  1.00 41.47           H  
ATOM    532  HA  LYS A  35     166.076 190.248 136.619  1.00 41.47           H  
ATOM    533 1HB  LYS A  35     165.149 192.357 134.636  1.00 41.47           H  
ATOM    534 2HB  LYS A  35     165.850 192.759 136.197  1.00 41.47           H  
ATOM    535 1HG  LYS A  35     167.246 191.112 134.073  1.00 41.47           H  
ATOM    536 2HG  LYS A  35     167.458 192.853 134.310  1.00 41.47           H  
ATOM    537 1HD  LYS A  35     168.207 192.414 136.648  1.00 41.47           H  
ATOM    538 2HD  LYS A  35     168.064 190.676 136.344  1.00 41.47           H  
ATOM    539 1HE  LYS A  35     169.736 190.839 134.544  1.00 41.47           H  
ATOM    540 2HE  LYS A  35     169.862 192.581 134.802  1.00 41.47           H  
ATOM    541 1HZ  LYS A  35     171.616 191.397 135.909  1.00 41.47           H  
ATOM    542 2HZ  LYS A  35     170.653 192.136 137.026  1.00 41.47           H  
ATOM    543 3HZ  LYS A  35     170.537 190.509 136.785  1.00 41.47           H  
ATOM    544  N   LEU A  36     162.914 191.121 136.240  1.00 41.47           N  
ATOM    545  CA  LEU A  36     161.693 191.337 137.008  1.00 41.47           C  
ATOM    546  C   LEU A  36     161.340 190.110 137.840  1.00 41.47           C  
ATOM    547  O   LEU A  36     160.918 190.236 138.995  1.00 41.47           O  
ATOM    548  CB  LEU A  36     160.543 191.698 136.069  1.00 41.47           C  
ATOM    549  CG  LEU A  36     159.176 191.916 136.719  1.00 41.47           C  
ATOM    550  CD1 LEU A  36     159.243 193.032 137.748  1.00 41.47           C  
ATOM    551  CD2 LEU A  36     158.126 192.218 135.664  1.00 41.47           C  
ATOM    552  H   LEU A  36     162.865 191.113 135.231  1.00 41.47           H  
ATOM    553  HA  LEU A  36     161.859 192.165 137.696  1.00 41.47           H  
ATOM    554 1HB  LEU A  36     160.800 192.615 135.540  1.00 41.47           H  
ATOM    555 2HB  LEU A  36     160.429 190.900 135.335  1.00 41.47           H  
ATOM    556  HG  LEU A  36     158.883 191.017 137.261  1.00 41.47           H  
ATOM    557 1HD1 LEU A  36     158.260 193.171 138.198  1.00 41.47           H  
ATOM    558 2HD1 LEU A  36     159.962 192.770 138.523  1.00 41.47           H  
ATOM    559 3HD1 LEU A  36     159.552 193.957 137.262  1.00 41.47           H  
ATOM    560 1HD2 LEU A  36     157.159 192.370 136.145  1.00 41.47           H  
ATOM    561 2HD2 LEU A  36     158.405 193.121 135.120  1.00 41.47           H  
ATOM    562 3HD2 LEU A  36     158.057 191.382 134.968  1.00 41.47           H  
ATOM    563  N   ARG A  37     161.499 188.916 137.266  1.00 41.47           N  
ATOM    564  CA  ARG A  37     161.216 187.692 138.008  1.00 41.47           C  
ATOM    565  C   ARG A  37     162.144 187.547 139.207  1.00 41.47           C  
ATOM    566  O   ARG A  37     161.700 187.205 140.311  1.00 41.47           O  
ATOM    567  CB  ARG A  37     161.337 186.486 137.078  1.00 41.47           C  
ATOM    568  CG  ARG A  37     161.159 185.145 137.756  1.00 41.47           C  
ATOM    569  CD  ARG A  37     161.115 184.026 136.733  1.00 41.47           C  
ATOM    570  NE  ARG A  37     162.306 184.012 135.892  1.00 41.47           N  
ATOM    571  CZ  ARG A  37     162.458 183.231 134.827  1.00 41.47           C  
ATOM    572  NH1 ARG A  37     161.490 182.400 134.469  1.00 41.47           N  
ATOM    573  NH2 ARG A  37     163.578 183.284 134.119  1.00 41.47           N  
ATOM    574  H   ARG A  37     161.817 188.849 136.310  1.00 41.47           H  
ATOM    575  HA  ARG A  37     160.195 187.746 138.388  1.00 41.47           H  
ATOM    576 1HB  ARG A  37     160.590 186.560 136.288  1.00 41.47           H  
ATOM    577 2HB  ARG A  37     162.318 186.490 136.602  1.00 41.47           H  
ATOM    578 1HG  ARG A  37     161.992 184.967 138.435  1.00 41.47           H  
ATOM    579 2HG  ARG A  37     160.225 185.143 138.319  1.00 41.47           H  
ATOM    580 1HD  ARG A  37     161.048 183.067 137.245  1.00 41.47           H  
ATOM    581 2HD  ARG A  37     160.245 184.155 136.090  1.00 41.47           H  
ATOM    582  HE  ARG A  37     163.062 184.638 136.137  1.00 41.47           H  
ATOM    583 1HH1 ARG A  37     160.634 182.360 135.005  1.00 41.47           H  
ATOM    584 2HH1 ARG A  37     161.606 181.807 133.660  1.00 41.47           H  
ATOM    585 1HH2 ARG A  37     164.317 183.919 134.388  1.00 41.47           H  
ATOM    586 2HH2 ARG A  37     163.692 182.691 133.311  1.00 41.47           H  
ATOM    587  N   LYS A  38     163.438 187.814 139.012  1.00 41.47           N  
ATOM    588  CA  LYS A  38     164.379 187.739 140.125  1.00 41.47           C  
ATOM    589  C   LYS A  38     164.067 188.789 141.183  1.00 41.47           C  
ATOM    590  O   LYS A  38     164.196 188.526 142.381  1.00 41.47           O  
ATOM    591  CB  LYS A  38     165.814 187.894 139.621  1.00 41.47           C  
ATOM    592  CG  LYS A  38     166.302 186.736 138.768  1.00 41.47           C  
ATOM    593  CD  LYS A  38     167.819 186.729 138.662  1.00 41.47           C  
ATOM    594  CE  LYS A  38     168.345 188.012 138.041  1.00 41.47           C  
ATOM    595  NZ  LYS A  38     167.903 188.171 136.628  1.00 41.47           N  
ATOM    596  H   LYS A  38     163.778 188.070 138.096  1.00 41.47           H  
ATOM    597  HA  LYS A  38     164.278 186.762 140.597  1.00 41.47           H  
ATOM    598 1HB  LYS A  38     165.895 188.806 139.029  1.00 41.47           H  
ATOM    599 2HB  LYS A  38     166.489 187.994 140.471  1.00 41.47           H  
ATOM    600 1HG  LYS A  38     165.972 185.795 139.209  1.00 41.47           H  
ATOM    601 2HG  LYS A  38     165.876 186.816 137.768  1.00 41.47           H  
ATOM    602 1HD  LYS A  38     168.252 186.616 139.656  1.00 41.47           H  
ATOM    603 2HD  LYS A  38     168.136 185.887 138.047  1.00 41.47           H  
ATOM    604 1HE  LYS A  38     167.991 188.866 138.616  1.00 41.47           H  
ATOM    605 2HE  LYS A  38     169.434 188.009 138.068  1.00 41.47           H  
ATOM    606 1HZ  LYS A  38     168.273 189.033 136.253  1.00 41.47           H  
ATOM    607 2HZ  LYS A  38     168.241 187.393 136.079  1.00 41.47           H  
ATOM    608 3HZ  LYS A  38     166.894 188.195 136.591  1.00 41.47           H  
ATOM    609  N   LYS A  39     163.657 189.988 140.760  1.00 41.47           N  
ATOM    610  CA  LYS A  39     163.303 191.029 141.718  1.00 41.47           C  
ATOM    611  C   LYS A  39     162.081 190.636 142.540  1.00 41.47           C  
ATOM    612  O   LYS A  39     162.045 190.856 143.756  1.00 41.47           O  
ATOM    613  CB  LYS A  39     163.060 192.349 140.988  1.00 41.47           C  
ATOM    614  CG  LYS A  39     162.752 193.519 141.904  1.00 41.47           C  
ATOM    615  CD  LYS A  39     162.536 194.794 141.109  1.00 41.47           C  
ATOM    616  CE  LYS A  39     162.225 195.968 142.022  1.00 41.47           C  
ATOM    617  NZ  LYS A  39     162.021 197.227 141.255  1.00 41.47           N  
ATOM    618  H   LYS A  39     163.588 190.185 139.771  1.00 41.47           H  
ATOM    619  HA  LYS A  39     164.134 191.157 142.412  1.00 41.47           H  
ATOM    620 1HB  LYS A  39     163.940 192.606 140.398  1.00 41.47           H  
ATOM    621 2HB  LYS A  39     162.224 192.234 140.296  1.00 41.47           H  
ATOM    622 1HG  LYS A  39     161.852 193.302 142.481  1.00 41.47           H  
ATOM    623 2HG  LYS A  39     163.580 193.667 142.596  1.00 41.47           H  
ATOM    624 1HD  LYS A  39     163.433 195.020 140.532  1.00 41.47           H  
ATOM    625 2HD  LYS A  39     161.706 194.655 140.416  1.00 41.47           H  
ATOM    626 1HE  LYS A  39     161.323 195.755 142.594  1.00 41.47           H  
ATOM    627 2HE  LYS A  39     163.047 196.113 142.722  1.00 41.47           H  
ATOM    628 1HZ  LYS A  39     161.817 197.982 141.894  1.00 41.47           H  
ATOM    629 2HZ  LYS A  39     162.859 197.444 140.733  1.00 41.47           H  
ATOM    630 3HZ  LYS A  39     161.248 197.111 140.615  1.00 41.47           H  
ATOM    631  N   GLN A  40     161.066 190.061 141.890  1.00 41.47           N  
ATOM    632  CA  GLN A  40     159.889 189.601 142.620  1.00 41.47           C  
ATOM    633  C   GLN A  40     160.246 188.490 143.599  1.00 41.47           C  
ATOM    634  O   GLN A  40     159.772 188.481 144.743  1.00 41.47           O  
ATOM    635  CB  GLN A  40     158.817 189.125 141.641  1.00 41.47           C  
ATOM    636  CG  GLN A  40     158.233 190.223 140.775  1.00 41.47           C  
ATOM    637  CD  GLN A  40     157.259 189.692 139.746  1.00 41.47           C  
ATOM    638  OE1 GLN A  40     157.067 188.483 139.624  1.00 41.47           O  
ATOM    639  NE2 GLN A  40     156.637 190.594 138.998  1.00 41.47           N  
ATOM    640  H   GLN A  40     161.102 189.939 140.888  1.00 41.47           H  
ATOM    641  HA  GLN A  40     159.492 190.436 143.197  1.00 41.47           H  
ATOM    642 1HB  GLN A  40     159.237 188.366 140.982  1.00 41.47           H  
ATOM    643 2HB  GLN A  40     157.999 188.663 142.193  1.00 41.47           H  
ATOM    644 1HG  GLN A  40     157.703 190.932 141.412  1.00 41.47           H  
ATOM    645 2HG  GLN A  40     159.044 190.727 140.249  1.00 41.47           H  
ATOM    646 1HE2 GLN A  40     155.981 190.301 138.300  1.00 41.47           H  
ATOM    647 2HE2 GLN A  40     156.822 191.568 139.130  1.00 41.47           H  
ATOM    648  N   ASN A  41     161.083 187.544 143.164  1.00 41.47           N  
ATOM    649  CA  ASN A  41     161.521 186.477 144.057  1.00 41.47           C  
ATOM    650  C   ASN A  41     162.280 187.043 145.250  1.00 41.47           C  
ATOM    651  O   ASN A  41     162.071 186.613 146.391  1.00 41.47           O  
ATOM    652  CB  ASN A  41     162.386 185.482 143.284  1.00 41.47           C  
ATOM    653  CG  ASN A  41     162.559 184.163 144.011  1.00 41.47           C  
ATOM    654  OD1 ASN A  41     162.726 184.121 145.228  1.00 41.47           O  
ATOM    655  ND2 ASN A  41     162.520 183.071 143.259  1.00 41.47           N  
ATOM    656  H   ASN A  41     161.420 187.559 142.212  1.00 41.47           H  
ATOM    657  HA  ASN A  41     160.640 185.960 144.438  1.00 41.47           H  
ATOM    658 1HB  ASN A  41     161.936 185.288 142.310  1.00 41.47           H  
ATOM    659 2HB  ASN A  41     163.371 185.916 143.108  1.00 41.47           H  
ATOM    660 1HD2 ASN A  41     162.628 182.170 143.679  1.00 41.47           H  
ATOM    661 2HD2 ASN A  41     162.383 183.149 142.272  1.00 41.47           H  
ATOM    662  N   GLU A  42     163.160 188.016 145.005  1.00 41.47           N  
ATOM    663  CA  GLU A  42     163.917 188.637 146.086  1.00 41.47           C  
ATOM    664  C   GLU A  42     162.998 189.357 147.062  1.00 41.47           C  
ATOM    665  O   GLU A  42     163.189 189.274 148.279  1.00 41.47           O  
ATOM    666  CB  GLU A  42     164.948 189.603 145.507  1.00 41.47           C  
ATOM    667  CG  GLU A  42     165.787 190.323 146.545  1.00 41.47           C  
ATOM    668  CD  GLU A  42     166.714 191.351 145.928  1.00 41.47           C  
ATOM    669  OE1 GLU A  42     166.404 191.844 144.823  1.00 41.47           O  
ATOM    670  OE2 GLU A  42     167.755 191.661 146.543  1.00 41.47           O  
ATOM    671  H   GLU A  42     163.307 188.331 144.056  1.00 41.47           H  
ATOM    672  HA  GLU A  42     164.436 187.854 146.639  1.00 41.47           H  
ATOM    673 1HB  GLU A  42     165.625 189.060 144.848  1.00 41.47           H  
ATOM    674 2HB  GLU A  42     164.441 190.358 144.905  1.00 41.47           H  
ATOM    675 1HG  GLU A  42     165.123 190.821 147.251  1.00 41.47           H  
ATOM    676 2HG  GLU A  42     166.373 189.589 147.095  1.00 41.47           H  
ATOM    677  N   SER A  43     161.999 190.079 146.547  1.00 41.47           N  
ATOM    678  CA  SER A  43     161.068 190.782 147.423  1.00 41.47           C  
ATOM    679  C   SER A  43     160.274 189.808 148.283  1.00 41.47           C  
ATOM    680  O   SER A  43     160.111 190.023 149.492  1.00 41.47           O  
ATOM    681  CB  SER A  43     160.126 191.654 146.594  1.00 41.47           C  
ATOM    682  OG  SER A  43     160.848 192.629 145.862  1.00 41.47           O  
ATOM    683  H   SER A  43     161.878 190.145 145.546  1.00 41.47           H  
ATOM    684  HA  SER A  43     161.641 191.422 148.095  1.00 41.47           H  
ATOM    685 1HB  SER A  43     159.559 191.026 145.907  1.00 41.47           H  
ATOM    686 2HB  SER A  43     159.411 192.146 147.252  1.00 41.47           H  
ATOM    687  HG  SER A  43     160.213 193.313 145.635  1.00 41.47           H  
ATOM    688  N   VAL A  44     159.777 188.725 147.680  1.00 41.47           N  
ATOM    689  CA  VAL A  44     159.021 187.736 148.445  1.00 41.47           C  
ATOM    690  C   VAL A  44     159.906 187.090 149.504  1.00 41.47           C  
ATOM    691  O   VAL A  44     159.483 186.895 150.651  1.00 41.47           O  
ATOM    692  CB  VAL A  44     158.401 186.688 147.503  1.00 41.47           C  
ATOM    693  CG1 VAL A  44     157.757 185.570 148.303  1.00 41.47           C  
ATOM    694  CG2 VAL A  44     157.379 187.338 146.592  1.00 41.47           C  
ATOM    695  H   VAL A  44     159.918 188.579 146.690  1.00 41.47           H  
ATOM    696  HA  VAL A  44     158.216 188.249 148.974  1.00 41.47           H  
ATOM    697  HB  VAL A  44     159.192 186.245 146.898  1.00 41.47           H  
ATOM    698 1HG1 VAL A  44     157.325 184.837 147.621  1.00 41.47           H  
ATOM    699 2HG1 VAL A  44     158.511 185.086 148.924  1.00 41.47           H  
ATOM    700 3HG1 VAL A  44     156.973 185.982 148.937  1.00 41.47           H  
ATOM    701 1HG2 VAL A  44     156.950 186.585 145.931  1.00 41.47           H  
ATOM    702 2HG2 VAL A  44     156.588 187.786 147.194  1.00 41.47           H  
ATOM    703 3HG2 VAL A  44     157.862 188.112 145.995  1.00 41.47           H  
ATOM    704  N   SER A  45     161.146 186.753 149.142  1.00 41.47           N  
ATOM    705  CA  SER A  45     162.055 186.131 150.099  1.00 41.47           C  
ATOM    706  C   SER A  45     162.388 187.076 151.247  1.00 41.47           C  
ATOM    707  O   SER A  45     162.450 186.655 152.407  1.00 41.47           O  
ATOM    708  CB  SER A  45     163.328 185.679 149.389  1.00 41.47           C  
ATOM    709  OG  SER A  45     163.029 184.782 148.334  1.00 41.47           O  
ATOM    710  H   SER A  45     161.467 186.926 148.200  1.00 41.47           H  
ATOM    711  HA  SER A  45     161.562 185.259 150.528  1.00 41.47           H  
ATOM    712 1HB  SER A  45     163.853 186.549 148.993  1.00 41.47           H  
ATOM    713 2HB  SER A  45     163.992 185.195 150.104  1.00 41.47           H  
ATOM    714  HG  SER A  45     162.745 185.327 147.596  1.00 41.47           H  
ATOM    715  N   ARG A  46     162.619 188.356 150.943  1.00 41.47           N  
ATOM    716  CA  ARG A  46     162.903 189.326 151.995  1.00 41.47           C  
ATOM    717  C   ARG A  46     161.713 189.493 152.927  1.00 41.47           C  
ATOM    718  O   ARG A  46     161.880 189.564 154.149  1.00 41.47           O  
ATOM    719  CB  ARG A  46     163.293 190.671 151.385  1.00 41.47           C  
ATOM    720  CG  ARG A  46     164.670 190.699 150.758  1.00 41.47           C  
ATOM    721  CD  ARG A  46     164.980 192.070 150.194  1.00 41.47           C  
ATOM    722  NE  ARG A  46     166.308 192.127 149.594  1.00 41.47           N  
ATOM    723  CZ  ARG A  46     166.822 193.210 149.024  1.00 41.47           C  
ATOM    724  NH1 ARG A  46     166.120 194.332 148.976  1.00 41.47           N  
ATOM    725  NH2 ARG A  46     168.041 193.172 148.502  1.00 41.47           N  
ATOM    726  H   ARG A  46     162.600 188.665 149.981  1.00 41.47           H  
ATOM    727  HA  ARG A  46     163.739 188.957 152.589  1.00 41.47           H  
ATOM    728 1HB  ARG A  46     162.570 190.945 150.617  1.00 41.47           H  
ATOM    729 2HB  ARG A  46     163.260 191.443 152.154  1.00 41.47           H  
ATOM    730 1HG  ARG A  46     165.418 190.454 151.512  1.00 41.47           H  
ATOM    731 2HG  ARG A  46     164.716 189.969 149.949  1.00 41.47           H  
ATOM    732 1HD  ARG A  46     164.249 192.321 149.425  1.00 41.47           H  
ATOM    733 2HD  ARG A  46     164.935 192.810 150.992  1.00 41.47           H  
ATOM    734  HE  ARG A  46     166.870 191.287 149.615  1.00 41.47           H  
ATOM    735 1HH1 ARG A  46     165.191 194.365 149.373  1.00 41.47           H  
ATOM    736 2HH1 ARG A  46     166.512 195.155 148.542  1.00 41.47           H  
ATOM    737 1HH2 ARG A  46     168.579 192.318 148.538  1.00 41.47           H  
ATOM    738 2HH2 ARG A  46     168.430 193.996 148.069  1.00 41.47           H  
ATOM    739  N   ALA A  47     160.502 189.562 152.369  1.00 41.47           N  
ATOM    740  CA  ALA A  47     159.315 189.672 153.210  1.00 41.47           C  
ATOM    741  C   ALA A  47     159.153 188.444 154.096  1.00 41.47           C  
ATOM    742  O   ALA A  47     158.817 188.562 155.281  1.00 41.47           O  
ATOM    743  CB  ALA A  47     158.075 189.876 152.344  1.00 41.47           C  
ATOM    744  H   ALA A  47     160.392 189.539 151.365  1.00 41.47           H  
ATOM    745  HA  ALA A  47     159.441 190.538 153.860  1.00 41.47           H  
ATOM    746 1HB  ALA A  47     157.195 189.957 152.982  1.00 41.47           H  
ATOM    747 2HB  ALA A  47     158.184 190.790 151.760  1.00 41.47           H  
ATOM    748 3HB  ALA A  47     157.957 189.028 151.671  1.00 41.47           H  
ATOM    749  N   MET A  48     159.391 187.255 153.538  1.00 41.47           N  
ATOM    750  CA  MET A  48     159.273 186.033 154.326  1.00 41.47           C  
ATOM    751  C   MET A  48     160.304 185.993 155.445  1.00 41.47           C  
ATOM    752  O   MET A  48     159.984 185.617 156.577  1.00 41.47           O  
ATOM    753  CB  MET A  48     159.412 184.812 153.420  1.00 41.47           C  
ATOM    754  CG  MET A  48     159.286 183.488 154.143  1.00 41.47           C  
ATOM    755  SD  MET A  48     158.973 182.139 152.996  1.00 41.47           S  
ATOM    756  CE  MET A  48     157.454 182.712 152.243  1.00 41.47           C  
ATOM    757  H   MET A  48     159.655 187.190 152.565  1.00 41.47           H  
ATOM    758  HA  MET A  48     158.289 186.016 154.792  1.00 41.47           H  
ATOM    759 1HB  MET A  48     158.649 184.846 152.644  1.00 41.47           H  
ATOM    760 2HB  MET A  48     160.384 184.835 152.924  1.00 41.47           H  
ATOM    761 1HG  MET A  48     160.206 183.284 154.690  1.00 41.47           H  
ATOM    762 2HG  MET A  48     158.468 183.542 154.860  1.00 41.47           H  
ATOM    763 1HE  MET A  48     157.120 181.987 151.501  1.00 41.47           H  
ATOM    764 2HE  MET A  48     156.688 182.827 153.010  1.00 41.47           H  
ATOM    765 3HE  MET A  48     157.629 183.673 151.757  1.00 41.47           H  
ATOM    766  N   CYS A  49     161.545 186.380 155.148  1.00 41.47           N  
ATOM    767  CA  CYS A  49     162.576 186.413 156.181  1.00 41.47           C  
ATOM    768  C   CYS A  49     162.235 187.422 157.269  1.00 41.47           C  
ATOM    769  O   CYS A  49     162.409 187.146 158.463  1.00 41.47           O  
ATOM    770  CB  CYS A  49     163.932 186.733 155.552  1.00 41.47           C  
ATOM    771  SG  CYS A  49     165.304 186.815 156.719  1.00 41.47           S  
ATOM    772  H   CYS A  49     161.784 186.654 154.205  1.00 41.47           H  
ATOM    773  HA  CYS A  49     162.627 185.431 156.650  1.00 41.47           H  
ATOM    774 1HB  CYS A  49     164.176 185.975 154.807  1.00 41.47           H  
ATOM    775 2HB  CYS A  49     163.878 187.692 155.037  1.00 41.47           H  
ATOM    776  HG  CYS A  49     165.190 185.565 157.155  1.00 41.47           H  
ATOM    777  N   ALA A  50     161.737 188.598 156.876  1.00 41.47           N  
ATOM    778  CA  ALA A  50     161.361 189.608 157.856  1.00 41.47           C  
ATOM    779  C   ALA A  50     160.234 189.116 158.752  1.00 41.47           C  
ATOM    780  O   ALA A  50     160.269 189.319 159.970  1.00 41.47           O  
ATOM    781  CB  ALA A  50     160.961 190.901 157.148  1.00 41.47           C  
ATOM    782  H   ALA A  50     161.617 188.797 155.893  1.00 41.47           H  
ATOM    783  HA  ALA A  50     162.226 189.803 158.490  1.00 41.47           H  
ATOM    784 1HB  ALA A  50     160.681 191.650 157.889  1.00 41.47           H  
ATOM    785 2HB  ALA A  50     161.801 191.269 156.559  1.00 41.47           H  
ATOM    786 3HB  ALA A  50     160.114 190.708 156.490  1.00 41.47           H  
ATOM    787  N   LEU A  51     159.226 188.462 158.170  1.00 41.47           N  
ATOM    788  CA  LEU A  51     158.129 187.940 158.977  1.00 41.47           C  
ATOM    789  C   LEU A  51     158.594 186.814 159.890  1.00 41.47           C  
ATOM    790  O   LEU A  51     158.139 186.706 161.033  1.00 41.47           O  
ATOM    791  CB  LEU A  51     156.989 187.467 158.079  1.00 41.47           C  
ATOM    792  CG  LEU A  51     156.174 188.583 157.435  1.00 41.47           C  
ATOM    793  CD1 LEU A  51     154.984 188.005 156.710  1.00 41.47           C  
ATOM    794  CD2 LEU A  51     155.729 189.588 158.483  1.00 41.47           C  
ATOM    795  H   LEU A  51     159.212 188.322 157.170  1.00 41.47           H  
ATOM    796  HA  LEU A  51     157.761 188.740 159.618  1.00 41.47           H  
ATOM    797 1HB  LEU A  51     157.406 186.850 157.284  1.00 41.47           H  
ATOM    798 2HB  LEU A  51     156.313 186.852 158.671  1.00 41.47           H  
ATOM    799  HG  LEU A  51     156.784 189.095 156.689  1.00 41.47           H  
ATOM    800 1HD1 LEU A  51     154.410 188.811 156.253  1.00 41.47           H  
ATOM    801 2HD1 LEU A  51     155.328 187.321 155.933  1.00 41.47           H  
ATOM    802 3HD1 LEU A  51     154.355 187.466 157.416  1.00 41.47           H  
ATOM    803 1HD2 LEU A  51     155.149 190.379 158.006  1.00 41.47           H  
ATOM    804 2HD2 LEU A  51     155.114 189.087 159.230  1.00 41.47           H  
ATOM    805 3HD2 LEU A  51     156.605 190.022 158.966  1.00 41.47           H  
ATOM    806  N   LEU A  52     159.499 185.962 159.403  1.00 41.47           N  
ATOM    807  CA  LEU A  52     160.042 184.901 160.244  1.00 41.47           C  
ATOM    808  C   LEU A  52     160.804 185.475 161.428  1.00 41.47           C  
ATOM    809  O   LEU A  52     160.725 184.944 162.542  1.00 41.47           O  
ATOM    810  CB  LEU A  52     160.946 183.988 159.417  1.00 41.47           C  
ATOM    811  CG  LEU A  52     160.262 183.014 158.459  1.00 41.47           C  
ATOM    812  CD1 LEU A  52     161.243 182.532 157.414  1.00 41.47           C  
ATOM    813  CD2 LEU A  52     159.694 181.838 159.223  1.00 41.47           C  
ATOM    814  H   LEU A  52     159.817 186.044 158.447  1.00 41.47           H  
ATOM    815  HA  LEU A  52     159.214 184.314 160.637  1.00 41.47           H  
ATOM    816 1HB  LEU A  52     161.612 184.608 158.818  1.00 41.47           H  
ATOM    817 2HB  LEU A  52     161.554 183.391 160.097  1.00 41.47           H  
ATOM    818  HG  LEU A  52     159.452 183.525 157.938  1.00 41.47           H  
ATOM    819 1HD1 LEU A  52     160.743 181.839 156.737  1.00 41.47           H  
ATOM    820 2HD1 LEU A  52     161.619 183.384 156.846  1.00 41.47           H  
ATOM    821 3HD1 LEU A  52     162.075 182.026 157.902  1.00 41.47           H  
ATOM    822 1HD2 LEU A  52     159.209 181.153 158.527  1.00 41.47           H  
ATOM    823 2HD2 LEU A  52     160.500 181.319 159.742  1.00 41.47           H  
ATOM    824 3HD2 LEU A  52     158.964 182.195 159.949  1.00 41.47           H  
ATOM    825  N   ASN A  53     161.544 186.559 161.210  1.00 41.47           N  
ATOM    826  CA  ASN A  53     162.328 187.169 162.274  1.00 41.47           C  
ATOM    827  C   ASN A  53     161.539 188.156 163.126  1.00 41.47           C  
ATOM    828  O   ASN A  53     162.071 188.639 164.130  1.00 41.47           O  
ATOM    829  CB  ASN A  53     163.551 187.877 161.686  1.00 41.47           C  
ATOM    830  CG  ASN A  53     164.513 186.919 161.019  1.00 41.47           C  
ATOM    831  OD1 ASN A  53     164.650 185.770 161.436  1.00 41.47           O  
ATOM    832  ND2 ASN A  53     165.188 187.387 159.978  1.00 41.47           N  
ATOM    833  H   ASN A  53     161.564 186.969 160.287  1.00 41.47           H  
ATOM    834  HA  ASN A  53     162.668 186.382 162.949  1.00 41.47           H  
ATOM    835 1HB  ASN A  53     163.227 188.617 160.952  1.00 41.47           H  
ATOM    836 2HB  ASN A  53     164.079 188.410 162.477  1.00 41.47           H  
ATOM    837 1HD2 ASN A  53     165.839 186.798 159.497  1.00 41.47           H  
ATOM    838 2HD2 ASN A  53     165.047 188.329 159.673  1.00 41.47           H  
ATOM    839  N   SER A  54     160.292 188.469 162.764  1.00 41.47           N  
ATOM    840  CA  SER A  54     159.518 189.486 163.470  1.00 41.47           C  
ATOM    841  C   SER A  54     158.239 188.934 164.092  1.00 41.47           C  
ATOM    842  O   SER A  54     157.329 189.706 164.407  1.00 41.47           O  
ATOM    843  CB  SER A  54     159.184 190.649 162.534  1.00 41.47           C  
ATOM    844  OG  SER A  54     160.360 191.210 161.983  1.00 41.47           O  
ATOM    845  H   SER A  54     159.874 187.989 161.980  1.00 41.47           H  
ATOM    846  HA  SER A  54     160.119 189.866 164.297  1.00 41.47           H  
ATOM    847 1HB  SER A  54     158.536 190.296 161.732  1.00 41.47           H  
ATOM    848 2HB  SER A  54     158.637 191.413 163.084  1.00 41.47           H  
ATOM    849  HG  SER A  54     160.617 190.631 161.261  1.00 41.47           H  
ATOM    850  N   GLY A  55     158.145 187.623 164.280  1.00 41.47           N  
ATOM    851  CA  GLY A  55     156.994 187.043 164.939  1.00 41.47           C  
ATOM    852  C   GLY A  55     155.891 186.548 164.031  1.00 41.47           C  
ATOM    853  O   GLY A  55     154.790 186.275 164.521  1.00 41.47           O  
ATOM    854  H   GLY A  55     158.887 187.016 163.959  1.00 41.47           H  
ATOM    855 1HA  GLY A  55     157.312 186.198 165.549  1.00 41.47           H  
ATOM    856 2HA  GLY A  55     156.552 187.777 165.611  1.00 41.47           H  
ATOM    857  N   GLY A  56     156.142 186.423 162.733  1.00 41.47           N  
ATOM    858  CA  GLY A  56     155.150 185.922 161.807  1.00 41.47           C  
ATOM    859  C   GLY A  56     154.239 187.012 161.276  1.00 41.47           C  
ATOM    860  O   GLY A  56     154.222 188.149 161.750  1.00 41.47           O  
ATOM    861  H   GLY A  56     157.053 186.686 162.383  1.00 41.47           H  
ATOM    862 1HA  GLY A  56     155.649 185.438 160.966  1.00 41.47           H  
ATOM    863 2HA  GLY A  56     154.543 185.164 162.299  1.00 41.47           H  
ATOM    864  N   GLY A  57     153.459 186.646 160.265  1.00 41.47           N  
ATOM    865  CA  GLY A  57     152.555 187.611 159.659  1.00 41.47           C  
ATOM    866  C   GLY A  57     152.000 187.111 158.345  1.00 41.47           C  
ATOM    867  O   GLY A  57     151.875 185.903 158.125  1.00 41.47           O  
ATOM    868  H   GLY A  57     153.483 185.702 159.906  1.00 41.47           H  
ATOM    869 1HA  GLY A  57     151.733 187.819 160.343  1.00 41.47           H  
ATOM    870 2HA  GLY A  57     153.083 188.550 159.495  1.00 41.47           H  
ATOM    871  N   VAL A  58     151.656 188.060 157.479  1.00 41.47           N  
ATOM    872  CA  VAL A  58     151.095 187.770 156.167  1.00 41.47           C  
ATOM    873  C   VAL A  58     151.885 188.533 155.115  1.00 41.47           C  
ATOM    874  O   VAL A  58     152.232 189.702 155.313  1.00 41.47           O  
ATOM    875  CB  VAL A  58     149.597 188.139 156.087  1.00 41.47           C  
ATOM    876  CG1 VAL A  58     149.020 187.739 154.740  1.00 41.47           C  
ATOM    877  CG2 VAL A  58     148.825 187.480 157.207  1.00 41.47           C  
ATOM    878  H   VAL A  58     151.795 189.022 157.753  1.00 41.47           H  
ATOM    879  HA  VAL A  58     151.189 186.700 155.979  1.00 41.47           H  
ATOM    880  HB  VAL A  58     149.494 189.221 156.170  1.00 41.47           H  
ATOM    881 1HG1 VAL A  58     147.964 188.008 154.702  1.00 41.47           H  
ATOM    882 2HG1 VAL A  58     149.555 188.260 153.946  1.00 41.47           H  
ATOM    883 3HG1 VAL A  58     149.126 186.663 154.604  1.00 41.47           H  
ATOM    884 1HG2 VAL A  58     147.773 187.753 157.133  1.00 41.47           H  
ATOM    885 2HG2 VAL A  58     148.926 186.397 157.130  1.00 41.47           H  
ATOM    886 3HG2 VAL A  58     149.220 187.814 158.166  1.00 41.47           H  
ATOM    887  N   ILE A  59     152.191 187.862 154.011  1.00 41.47           N  
ATOM    888  CA  ILE A  59     152.718 188.499 152.812  1.00 41.47           C  
ATOM    889  C   ILE A  59     151.566 188.630 151.829  1.00 41.47           C  
ATOM    890  O   ILE A  59     150.991 187.621 151.408  1.00 41.47           O  
ATOM    891  CB  ILE A  59     153.867 187.688 152.194  1.00 41.47           C  
ATOM    892  CG1 ILE A  59     154.939 187.382 153.236  1.00 41.47           C  
ATOM    893  CG2 ILE A  59     154.470 188.433 151.017  1.00 41.47           C  
ATOM    894  CD1 ILE A  59     156.001 186.436 152.737  1.00 41.47           C  
ATOM    895  H   ILE A  59     152.048 186.863 154.014  1.00 41.47           H  
ATOM    896  HA  ILE A  59     153.107 189.480 153.083  1.00 41.47           H  
ATOM    897  HB  ILE A  59     153.489 186.727 151.847  1.00 41.47           H  
ATOM    898 1HG1 ILE A  59     155.419 188.309 153.547  1.00 41.47           H  
ATOM    899 2HG1 ILE A  59     154.474 186.944 154.119  1.00 41.47           H  
ATOM    900 1HG2 ILE A  59     155.283 187.845 150.591  1.00 41.47           H  
ATOM    901 2HG2 ILE A  59     153.705 188.596 150.259  1.00 41.47           H  
ATOM    902 3HG2 ILE A  59     154.857 189.395 151.354  1.00 41.47           H  
ATOM    903 1HD1 ILE A  59     156.732 186.260 153.526  1.00 41.47           H  
ATOM    904 2HD1 ILE A  59     155.541 185.490 152.451  1.00 41.47           H  
ATOM    905 3HD1 ILE A  59     156.500 186.873 151.872  1.00 41.47           H  
ATOM    906  N   LYS A  60     151.223 189.860 151.466  1.00 41.47           N  
ATOM    907  CA  LYS A  60     150.157 190.122 150.509  1.00 41.47           C  
ATOM    908  C   LYS A  60     150.787 190.566 149.199  1.00 41.47           C  
ATOM    909  O   LYS A  60     151.511 191.567 149.163  1.00 41.47           O  
ATOM    910  CB  LYS A  60     149.194 191.186 151.033  1.00 41.47           C  
ATOM    911  CG  LYS A  60     147.970 191.383 150.158  1.00 41.47           C  
ATOM    912  CD  LYS A  60     147.115 192.535 150.646  1.00 41.47           C  
ATOM    913  CE  LYS A  60     147.836 193.859 150.476  1.00 41.47           C  
ATOM    914  NZ  LYS A  60     146.975 195.007 150.869  1.00 41.47           N  
ATOM    915  H   LYS A  60     151.722 190.639 151.871  1.00 41.47           H  
ATOM    916  HA  LYS A  60     149.596 189.200 150.354  1.00 41.47           H  
ATOM    917 1HB  LYS A  60     148.858 190.912 152.033  1.00 41.47           H  
ATOM    918 2HB  LYS A  60     149.714 192.141 151.112  1.00 41.47           H  
ATOM    919 1HG  LYS A  60     148.283 191.587 149.133  1.00 41.47           H  
ATOM    920 2HG  LYS A  60     147.370 190.474 150.161  1.00 41.47           H  
ATOM    921 1HD  LYS A  60     146.181 192.561 150.081  1.00 41.47           H  
ATOM    922 2HD  LYS A  60     146.877 192.391 151.700  1.00 41.47           H  
ATOM    923 1HE  LYS A  60     148.735 193.865 151.089  1.00 41.47           H  
ATOM    924 2HE  LYS A  60     148.133 193.981 149.434  1.00 41.47           H  
ATOM    925 1HZ  LYS A  60     147.485 195.870 150.743  1.00 41.47           H  
ATOM    926 2HZ  LYS A  60     146.145 195.020 150.292  1.00 41.47           H  
ATOM    927 3HZ  LYS A  60     146.708 194.913 151.838  1.00 41.47           H  
ATOM    928  N   ALA A  61     150.514 189.827 148.129  1.00 41.47           N  
ATOM    929  CA  ALA A  61     151.067 190.118 146.815  1.00 41.47           C  
ATOM    930  C   ALA A  61     149.934 190.281 145.815  1.00 41.47           C  
ATOM    931  O   ALA A  61     149.068 189.409 145.706  1.00 41.47           O  
ATOM    932  CB  ALA A  61     152.017 189.009 146.360  1.00 41.47           C  
ATOM    933  H   ALA A  61     149.898 189.034 148.239  1.00 41.47           H  
ATOM    934  HA  ALA A  61     151.628 191.050 146.882  1.00 41.47           H  
ATOM    935 1HB  ALA A  61     152.415 189.253 145.375  1.00 41.47           H  
ATOM    936 2HB  ALA A  61     152.837 188.919 147.071  1.00 41.47           H  
ATOM    937 3HB  ALA A  61     151.476 188.066 146.308  1.00 41.47           H  
ATOM    938  N   GLU A  62     149.940 191.395 145.091  1.00 41.47           N  
ATOM    939  CA  GLU A  62     148.962 191.585 144.031  1.00 41.47           C  
ATOM    940  C   GLU A  62     149.283 190.652 142.872  1.00 41.47           C  
ATOM    941  O   GLU A  62     150.421 190.608 142.394  1.00 41.47           O  
ATOM    942  CB  GLU A  62     148.954 193.038 143.563  1.00 41.47           C  
ATOM    943  CG  GLU A  62     147.926 193.332 142.486  1.00 41.47           C  
ATOM    944  CD  GLU A  62     147.995 194.761 141.990  1.00 41.47           C  
ATOM    945  OE1 GLU A  62     148.850 195.524 142.487  1.00 41.47           O  
ATOM    946  OE2 GLU A  62     147.195 195.122 141.102  1.00 41.47           O  
ATOM    947  H   GLU A  62     150.621 192.120 145.267  1.00 41.47           H  
ATOM    948  HA  GLU A  62     147.974 191.341 144.423  1.00 41.47           H  
ATOM    949 1HB  GLU A  62     148.752 193.693 144.411  1.00 41.47           H  
ATOM    950 2HB  GLU A  62     149.937 193.300 143.173  1.00 41.47           H  
ATOM    951 1HG  GLU A  62     148.091 192.657 141.646  1.00 41.47           H  
ATOM    952 2HG  GLU A  62     146.931 193.136 142.884  1.00 41.47           H  
ATOM    953  N   ILE A  63     148.282 189.903 142.420  1.00 41.47           N  
ATOM    954  CA  ILE A  63     148.486 188.933 141.350  1.00 41.47           C  
ATOM    955  C   ILE A  63     148.618 189.698 140.037  1.00 41.47           C  
ATOM    956  O   ILE A  63     147.633 190.223 139.512  1.00 41.47           O  
ATOM    957  CB  ILE A  63     147.349 187.910 141.293  1.00 41.47           C  
ATOM    958  CG1 ILE A  63     147.224 187.189 142.636  1.00 41.47           C  
ATOM    959  CG2 ILE A  63     147.591 186.910 140.182  1.00 41.47           C  
ATOM    960  CD1 ILE A  63     146.081 186.207 142.698  1.00 41.47           C  
ATOM    961  H   ILE A  63     147.361 190.005 142.822  1.00 41.47           H  
ATOM    962  HA  ILE A  63     149.414 188.397 141.542  1.00 41.47           H  
ATOM    963  HB  ILE A  63     146.406 188.424 141.107  1.00 41.47           H  
ATOM    964 1HG1 ILE A  63     148.147 186.651 142.847  1.00 41.47           H  
ATOM    965 2HG1 ILE A  63     147.084 187.922 143.431  1.00 41.47           H  
ATOM    966 1HG2 ILE A  63     146.773 186.190 140.156  1.00 41.47           H  
ATOM    967 2HG2 ILE A  63     147.644 187.433 139.227  1.00 41.47           H  
ATOM    968 3HG2 ILE A  63     148.530 186.387 140.361  1.00 41.47           H  
ATOM    969 1HD1 ILE A  63     146.058 185.737 143.681  1.00 41.47           H  
ATOM    970 2HD1 ILE A  63     145.140 186.732 142.524  1.00 41.47           H  
ATOM    971 3HD1 ILE A  63     146.216 185.443 141.934  1.00 41.47           H  
ATOM    972  N   GLU A  64     149.841 189.767 139.508  1.00 41.47           N  
ATOM    973  CA  GLU A  64     150.089 190.553 138.304  1.00 41.47           C  
ATOM    974  C   GLU A  64     149.428 189.924 137.083  1.00 41.47           C  
ATOM    975  O   GLU A  64     148.745 190.609 136.314  1.00 41.47           O  
ATOM    976  CB  GLU A  64     151.594 190.707 138.087  1.00 41.47           C  
ATOM    977  CG  GLU A  64     151.966 191.579 136.901  1.00 41.47           C  
ATOM    978  CD  GLU A  64     153.464 191.755 136.757  1.00 41.47           C  
ATOM    979  OE1 GLU A  64     154.216 191.076 137.486  1.00 41.47           O  
ATOM    980  OE2 GLU A  64     153.891 192.575 135.917  1.00 41.47           O  
ATOM    981  H   GLU A  64     150.608 189.273 139.939  1.00 41.47           H  
ATOM    982  HA  GLU A  64     149.647 191.541 138.438  1.00 41.47           H  
ATOM    983 1HB  GLU A  64     152.047 191.141 138.978  1.00 41.47           H  
ATOM    984 2HB  GLU A  64     152.042 189.725 137.936  1.00 41.47           H  
ATOM    985 1HG  GLU A  64     151.572 191.125 135.991  1.00 41.47           H  
ATOM    986 2HG  GLU A  64     151.496 192.555 137.019  1.00 41.47           H  
ATOM    987  N   ASN A  65     149.620 188.622 136.888  1.00 41.47           N  
ATOM    988  CA  ASN A  65     149.049 187.953 135.728  1.00 41.47           C  
ATOM    989  C   ASN A  65     147.542 187.787 135.888  1.00 41.47           C  
ATOM    990  O   ASN A  65     147.040 187.539 136.987  1.00 41.47           O  
ATOM    991  CB  ASN A  65     149.712 186.592 135.517  1.00 41.47           C  
ATOM    992  CG  ASN A  65     149.699 185.738 136.764  1.00 41.47           C  
ATOM    993  OD1 ASN A  65     149.808 186.246 137.878  1.00 41.47           O  
ATOM    994  ND2 ASN A  65     149.565 184.430 136.585  1.00 41.47           N  
ATOM    995  H   ASN A  65     150.166 188.085 137.546  1.00 41.47           H  
ATOM    996  HA  ASN A  65     149.231 188.571 134.847  1.00 41.47           H  
ATOM    997 1HB  ASN A  65     149.196 186.056 134.718  1.00 41.47           H  
ATOM    998 2HB  ASN A  65     150.745 186.736 135.200  1.00 41.47           H  
ATOM    999 1HD2 ASN A  65     149.549 183.816 137.374  1.00 41.47           H  
ATOM   1000 2HD2 ASN A  65     149.479 184.058 135.661  1.00 41.47           H  
ATOM   1001  N   GLU A  66     146.824 187.929 134.780  1.00 41.47           N  
ATOM   1002  CA  GLU A  66     145.374 187.820 134.777  1.00 41.47           C  
ATOM   1003  C   GLU A  66     144.941 186.369 134.594  1.00 41.47           C  
ATOM   1004  O   GLU A  66     145.690 185.528 134.091  1.00 41.47           O  
ATOM   1005  CB  GLU A  66     144.774 188.688 133.672  1.00 41.47           C  
ATOM   1006  CG  GLU A  66     145.144 190.158 133.768  1.00 41.47           C  
ATOM   1007  CD  GLU A  66     144.547 190.983 132.646  1.00 41.47           C  
ATOM   1008  OE1 GLU A  66     143.831 190.408 131.800  1.00 41.47           O  
ATOM   1009  OE2 GLU A  66     144.794 192.207 132.610  1.00 41.47           O  
ATOM   1010  H   GLU A  66     147.304 188.119 133.912  1.00 41.47           H  
ATOM   1011  HA  GLU A  66     144.998 188.172 135.738  1.00 41.47           H  
ATOM   1012 1HB  GLU A  66     145.104 188.320 132.700  1.00 41.47           H  
ATOM   1013 2HB  GLU A  66     143.687 188.612 133.698  1.00 41.47           H  
ATOM   1014 1HG  GLU A  66     144.791 190.549 134.722  1.00 41.47           H  
ATOM   1015 2HG  GLU A  66     146.229 190.251 133.747  1.00 41.47           H  
ATOM   1016  N   ASP A  67     143.703 186.090 135.008  1.00 41.47           N  
ATOM   1017  CA  ASP A  67     143.114 184.753 134.915  1.00 41.47           C  
ATOM   1018  C   ASP A  67     143.986 183.708 135.604  1.00 41.47           C  
ATOM   1019  O   ASP A  67     144.219 182.619 135.076  1.00 41.47           O  
ATOM   1020  CB  ASP A  67     142.849 184.365 133.458  1.00 41.47           C  
ATOM   1021  CG  ASP A  67     141.765 185.208 132.817  1.00 41.47           C  
ATOM   1022  OD1 ASP A  67     140.829 185.620 133.534  1.00 41.47           O  
ATOM   1023  OD2 ASP A  67     141.848 185.459 131.597  1.00 41.47           O  
ATOM   1024  H   ASP A  67     143.156 186.843 135.401  1.00 41.47           H  
ATOM   1025  HA  ASP A  67     142.162 184.757 135.446  1.00 41.47           H  
ATOM   1026 1HB  ASP A  67     143.766 184.474 132.879  1.00 41.47           H  
ATOM   1027 2HB  ASP A  67     142.553 183.317 133.408  1.00 41.47           H  
ATOM   1028  N   TYR A  68     144.478 184.042 136.794  1.00 41.47           N  
ATOM   1029  CA  TYR A  68     145.318 183.144 137.575  1.00 41.47           C  
ATOM   1030  C   TYR A  68     144.461 182.423 138.607  1.00 41.47           C  
ATOM   1031  O   TYR A  68     143.783 183.065 139.416  1.00 41.47           O  
ATOM   1032  CB  TYR A  68     146.448 183.906 138.264  1.00 41.47           C  
ATOM   1033  CG  TYR A  68     147.129 183.108 139.353  1.00 41.47           C  
ATOM   1034  CD1 TYR A  68     148.038 182.108 139.043  1.00 41.47           C  
ATOM   1035  CD2 TYR A  68     146.860 183.354 140.692  1.00 41.47           C  
ATOM   1036  CE1 TYR A  68     148.658 181.375 140.034  1.00 41.47           C  
ATOM   1037  CE2 TYR A  68     147.476 182.627 141.689  1.00 41.47           C  
ATOM   1038  CZ  TYR A  68     148.374 181.639 141.354  1.00 41.47           C  
ATOM   1039  OH  TYR A  68     148.992 180.912 142.343  1.00 41.47           O  
ATOM   1040  H   TYR A  68     144.256 184.955 137.164  1.00 41.47           H  
ATOM   1041  HA  TYR A  68     145.760 182.410 136.900  1.00 41.47           H  
ATOM   1042 1HB  TYR A  68     147.198 184.192 137.524  1.00 41.47           H  
ATOM   1043 2HB  TYR A  68     146.055 184.823 138.702  1.00 41.47           H  
ATOM   1044  HD1 TYR A  68     148.274 181.890 138.001  1.00 41.47           H  
ATOM   1045  HD2 TYR A  68     146.151 184.133 140.971  1.00 41.47           H  
ATOM   1046  HE1 TYR A  68     149.370 180.593 139.769  1.00 41.47           H  
ATOM   1047  HE2 TYR A  68     147.250 182.836 142.735  1.00 41.47           H  
ATOM   1048  HH  TYR A  68     149.583 180.269 141.944  1.00 41.47           H  
ATOM   1049  N   SER A  69     144.494 181.095 138.576  1.00 41.47           N  
ATOM   1050  CA  SER A  69     143.843 180.261 139.576  1.00 41.47           C  
ATOM   1051  C   SER A  69     144.912 179.491 140.334  1.00 41.47           C  
ATOM   1052  O   SER A  69     145.729 178.796 139.723  1.00 41.47           O  
ATOM   1053  CB  SER A  69     142.845 179.298 138.932  1.00 41.47           C  
ATOM   1054  OG  SER A  69     142.194 178.510 139.911  1.00 41.47           O  
ATOM   1055  H   SER A  69     144.997 180.654 137.819  1.00 41.47           H  
ATOM   1056  HA  SER A  69     143.298 180.908 140.264  1.00 41.47           H  
ATOM   1057 1HB  SER A  69     142.106 179.865 138.367  1.00 41.47           H  
ATOM   1058 2HB  SER A  69     143.367 178.650 138.229  1.00 41.47           H  
ATOM   1059  HG  SER A  69     141.393 178.182 139.496  1.00 41.47           H  
ATOM   1060  N   TYR A  70     144.910 179.622 141.661  1.00 41.47           N  
ATOM   1061  CA  TYR A  70     145.918 178.943 142.467  1.00 41.47           C  
ATOM   1062  C   TYR A  70     145.802 177.430 142.339  1.00 41.47           C  
ATOM   1063  O   TYR A  70     146.815 176.729 142.244  1.00 41.47           O  
ATOM   1064  CB  TYR A  70     145.799 179.372 143.929  1.00 41.47           C  
ATOM   1065  CG  TYR A  70     146.682 178.591 144.873  1.00 41.47           C  
ATOM   1066  CD1 TYR A  70     148.043 178.468 144.640  1.00 41.47           C  
ATOM   1067  CD2 TYR A  70     146.156 177.988 146.006  1.00 41.47           C  
ATOM   1068  CE1 TYR A  70     148.853 177.755 145.500  1.00 41.47           C  
ATOM   1069  CE2 TYR A  70     146.958 177.277 146.874  1.00 41.47           C  
ATOM   1070  CZ  TYR A  70     148.304 177.164 146.616  1.00 41.47           C  
ATOM   1071  OH  TYR A  70     149.108 176.456 147.478  1.00 41.47           O  
ATOM   1072  H   TYR A  70     144.214 180.191 142.121  1.00 41.47           H  
ATOM   1073  HA  TYR A  70     146.905 179.225 142.097  1.00 41.47           H  
ATOM   1074 1HB  TYR A  70     146.057 180.428 144.020  1.00 41.47           H  
ATOM   1075 2HB  TYR A  70     144.767 179.257 144.258  1.00 41.47           H  
ATOM   1076  HD1 TYR A  70     148.491 178.939 143.764  1.00 41.47           H  
ATOM   1077  HD2 TYR A  70     145.091 178.071 146.222  1.00 41.47           H  
ATOM   1078  HE1 TYR A  70     149.921 177.671 145.298  1.00 41.47           H  
ATOM   1079  HE2 TYR A  70     146.524 176.809 147.757  1.00 41.47           H  
ATOM   1080  HH  TYR A  70     150.013 176.473 147.157  1.00 41.47           H  
ATOM   1081  N   THR A  71     144.574 176.909 142.325  1.00 41.47           N  
ATOM   1082  CA  THR A  71     144.378 175.467 142.233  1.00 41.47           C  
ATOM   1083  C   THR A  71     144.869 174.919 140.899  1.00 41.47           C  
ATOM   1084  O   THR A  71     145.431 173.819 140.844  1.00 41.47           O  
ATOM   1085  CB  THR A  71     142.906 175.121 142.438  1.00 41.47           C  
ATOM   1086  OG1 THR A  71     142.131 175.681 141.372  1.00 41.47           O  
ATOM   1087  CG2 THR A  71     142.412 175.680 143.759  1.00 41.47           C  
ATOM   1088  H   THR A  71     143.767 177.513 142.378  1.00 41.47           H  
ATOM   1089  HA  THR A  71     144.964 174.988 143.017  1.00 41.47           H  
ATOM   1090  HB  THR A  71     142.784 174.038 142.437  1.00 41.47           H  
ATOM   1091  HG1 THR A  71     141.938 174.999 140.725  1.00 41.47           H  
ATOM   1092 1HG2 THR A  71     141.361 175.425 143.891  1.00 41.47           H  
ATOM   1093 2HG2 THR A  71     142.995 175.254 144.575  1.00 41.47           H  
ATOM   1094 3HG2 THR A  71     142.525 176.764 143.760  1.00 41.47           H  
ATOM   1095  N   LYS A  72     144.661 175.660 139.813  1.00 41.47           N  
ATOM   1096  CA  LYS A  72     145.029 175.174 138.490  1.00 41.47           C  
ATOM   1097  C   LYS A  72     146.472 175.477 138.113  1.00 41.47           C  
ATOM   1098  O   LYS A  72     147.078 174.705 137.361  1.00 41.47           O  
ATOM   1099  CB  LYS A  72     144.099 175.768 137.429  1.00 41.47           C  
ATOM   1100  CG  LYS A  72     142.662 175.291 137.523  1.00 41.47           C  
ATOM   1101  CD  LYS A  72     141.839 175.800 136.354  1.00 41.47           C  
ATOM   1102  CE  LYS A  72     140.415 175.271 136.412  1.00 41.47           C  
ATOM   1103  NZ  LYS A  72     139.608 175.718 135.242  1.00 41.47           N  
ATOM   1104  H   LYS A  72     144.242 176.575 139.902  1.00 41.47           H  
ATOM   1105  HA  LYS A  72     144.926 174.089 138.478  1.00 41.47           H  
ATOM   1106 1HB  LYS A  72     144.099 176.855 137.513  1.00 41.47           H  
ATOM   1107 2HB  LYS A  72     144.473 175.517 136.436  1.00 41.47           H  
ATOM   1108 1HG  LYS A  72     142.640 174.201 137.526  1.00 41.47           H  
ATOM   1109 2HG  LYS A  72     142.221 175.649 138.452  1.00 41.47           H  
ATOM   1110 1HD  LYS A  72     141.816 176.891 136.372  1.00 41.47           H  
ATOM   1111 2HD  LYS A  72     142.299 175.480 135.418  1.00 41.47           H  
ATOM   1112 1HE  LYS A  72     140.433 174.183 136.432  1.00 41.47           H  
ATOM   1113 2HE  LYS A  72     139.934 175.622 137.324  1.00 41.47           H  
ATOM   1114 1HZ  LYS A  72     138.672 175.348 135.317  1.00 41.47           H  
ATOM   1115 2HZ  LYS A  72     139.571 176.728 135.224  1.00 41.47           H  
ATOM   1116 3HZ  LYS A  72     140.035 175.383 134.390  1.00 41.47           H  
ATOM   1117  N   ASP A  73     147.040 176.575 138.608  1.00 41.47           N  
ATOM   1118  CA  ASP A  73     148.364 177.011 138.178  1.00 41.47           C  
ATOM   1119  C   ASP A  73     149.463 176.707 139.187  1.00 41.47           C  
ATOM   1120  O   ASP A  73     150.536 176.239 138.797  1.00 41.47           O  
ATOM   1121  CB  ASP A  73     148.352 178.513 137.881  1.00 41.47           C  
ATOM   1122  CG  ASP A  73     147.315 178.892 136.844  1.00 41.47           C  
ATOM   1123  OD1 ASP A  73     146.918 178.014 136.052  1.00 41.47           O  
ATOM   1124  OD2 ASP A  73     146.898 180.069 136.819  1.00 41.47           O  
ATOM   1125  H   ASP A  73     146.543 177.120 139.298  1.00 41.47           H  
ATOM   1126  HA  ASP A  73     148.626 176.474 137.266  1.00 41.47           H  
ATOM   1127 1HB  ASP A  73     148.149 179.064 138.799  1.00 41.47           H  
ATOM   1128 2HB  ASP A  73     149.336 178.822 137.524  1.00 41.47           H  
ATOM   1129  N   GLY A  74     149.230 176.960 140.471  1.00 41.47           N  
ATOM   1130  CA  GLY A  74     150.251 176.719 141.470  1.00 41.47           C  
ATOM   1131  C   GLY A  74     150.929 177.985 141.950  1.00 41.47           C  
ATOM   1132  O   GLY A  74     150.297 179.042 142.030  1.00 41.47           O  
ATOM   1133  H   GLY A  74     148.334 177.325 140.761  1.00 41.47           H  
ATOM   1134 1HA  GLY A  74     149.808 176.215 142.328  1.00 41.47           H  
ATOM   1135 2HA  GLY A  74     151.010 176.052 141.061  1.00 41.47           H  
ATOM   1136  N   ILE A  75     152.218 177.896 142.274  1.00 41.47           N  
ATOM   1137  CA  ILE A  75     152.958 179.037 142.803  1.00 41.47           C  
ATOM   1138  C   ILE A  75     154.096 179.407 141.862  1.00 41.47           C  
ATOM   1139  O   ILE A  75     154.135 180.519 141.325  1.00 41.47           O  
ATOM   1140  CB  ILE A  75     153.494 178.741 144.216  1.00 41.47           C  
ATOM   1141  CG1 ILE A  75     152.346 178.367 145.151  1.00 41.47           C  
ATOM   1142  CG2 ILE A  75     154.257 179.937 144.755  1.00 41.47           C  
ATOM   1143  CD1 ILE A  75     152.789 178.005 146.547  1.00 41.47           C  
ATOM   1144  H   ILE A  75     152.696 177.015 142.150  1.00 41.47           H  
ATOM   1145  HA  ILE A  75     152.283 179.889 142.863  1.00 41.47           H  
ATOM   1146  HB  ILE A  75     154.163 177.882 144.178  1.00 41.47           H  
ATOM   1147 1HG1 ILE A  75     151.648 179.200 145.220  1.00 41.47           H  
ATOM   1148 2HG1 ILE A  75     151.802 177.518 144.737  1.00 41.47           H  
ATOM   1149 1HG2 ILE A  75     154.629 179.712 145.754  1.00 41.47           H  
ATOM   1150 2HG2 ILE A  75     155.097 180.159 144.097  1.00 41.47           H  
ATOM   1151 3HG2 ILE A  75     153.594 180.801 144.801  1.00 41.47           H  
ATOM   1152 1HD1 ILE A  75     151.918 177.751 147.151  1.00 41.47           H  
ATOM   1153 2HD1 ILE A  75     153.463 177.149 146.504  1.00 41.47           H  
ATOM   1154 3HD1 ILE A  75     153.306 178.852 146.995  1.00 41.47           H  
ATOM   1155  N   GLY A  76     155.026 178.479 141.655  1.00 41.47           N  
ATOM   1156  CA  GLY A  76     156.199 178.744 140.847  1.00 41.47           C  
ATOM   1157  C   GLY A  76     157.428 178.045 141.386  1.00 41.47           C  
ATOM   1158  O   GLY A  76     157.655 178.031 142.599  1.00 41.47           O  
ATOM   1159  H   GLY A  76     154.912 177.566 142.071  1.00 41.47           H  
ATOM   1160 1HA  GLY A  76     156.018 178.416 139.823  1.00 41.47           H  
ATOM   1161 2HA  GLY A  76     156.382 179.818 140.812  1.00 41.47           H  
ATOM   1162  N   LEU A  77     158.232 177.462 140.493  1.00 41.47           N  
ATOM   1163  CA  LEU A  77     159.357 176.639 140.931  1.00 41.47           C  
ATOM   1164  C   LEU A  77     160.394 177.457 141.693  1.00 41.47           C  
ATOM   1165  O   LEU A  77     160.914 177.006 142.720  1.00 41.47           O  
ATOM   1166  CB  LEU A  77     159.997 175.948 139.729  1.00 41.47           C  
ATOM   1167  CG  LEU A  77     161.140 174.982 140.045  1.00 41.47           C  
ATOM   1168  CD1 LEU A  77     160.677 173.909 141.016  1.00 41.47           C  
ATOM   1169  CD2 LEU A  77     161.687 174.358 138.771  1.00 41.47           C  
ATOM   1170  H   LEU A  77     158.069 177.586 139.504  1.00 41.47           H  
ATOM   1171  HA  LEU A  77     158.984 175.880 141.616  1.00 41.47           H  
ATOM   1172 1HB  LEU A  77     159.228 175.387 139.201  1.00 41.47           H  
ATOM   1173 2HB  LEU A  77     160.387 176.712 139.056  1.00 41.47           H  
ATOM   1174  HG  LEU A  77     161.945 175.522 140.545  1.00 41.47           H  
ATOM   1175 1HD1 LEU A  77     161.504 173.231 141.229  1.00 41.47           H  
ATOM   1176 2HD1 LEU A  77     160.344 174.376 141.942  1.00 41.47           H  
ATOM   1177 3HD1 LEU A  77     159.854 173.350 140.574  1.00 41.47           H  
ATOM   1178 1HD2 LEU A  77     162.500 173.675 139.020  1.00 41.47           H  
ATOM   1179 2HD2 LEU A  77     160.894 173.808 138.265  1.00 41.47           H  
ATOM   1180 3HD2 LEU A  77     162.062 175.143 138.113  1.00 41.47           H  
ATOM   1181  N   ASP A  78     160.718 178.656 141.201  1.00 41.47           N  
ATOM   1182  CA  ASP A  78     161.743 179.468 141.851  1.00 41.47           C  
ATOM   1183  C   ASP A  78     161.313 179.903 143.248  1.00 41.47           C  
ATOM   1184  O   ASP A  78     162.114 179.871 144.190  1.00 41.47           O  
ATOM   1185  CB  ASP A  78     162.075 180.683 140.986  1.00 41.47           C  
ATOM   1186  CG  ASP A  78     160.843 181.457 140.568  1.00 41.47           C  
ATOM   1187  OD1 ASP A  78     159.721 180.963 140.802  1.00 41.47           O  
ATOM   1188  OD2 ASP A  78     160.994 182.562 140.007  1.00 41.47           O  
ATOM   1189  H   ASP A  78     160.258 179.013 140.375  1.00 41.47           H  
ATOM   1190  HA  ASP A  78     162.642 178.862 141.967  1.00 41.47           H  
ATOM   1191 1HB  ASP A  78     162.739 181.351 141.535  1.00 41.47           H  
ATOM   1192 2HB  ASP A  78     162.606 180.358 140.090  1.00 41.47           H  
ATOM   1193  N   LEU A  79     160.052 180.313 143.400  1.00 41.47           N  
ATOM   1194  CA  LEU A  79     159.558 180.708 144.715  1.00 41.47           C  
ATOM   1195  C   LEU A  79     159.590 179.537 145.688  1.00 41.47           C  
ATOM   1196  O   LEU A  79     159.983 179.694 146.850  1.00 41.47           O  
ATOM   1197  CB  LEU A  79     158.140 181.266 144.596  1.00 41.47           C  
ATOM   1198  CG  LEU A  79     157.971 182.566 143.810  1.00 41.47           C  
ATOM   1199  CD1 LEU A  79     156.501 182.895 143.638  1.00 41.47           C  
ATOM   1200  CD2 LEU A  79     158.692 183.702 144.509  1.00 41.47           C  
ATOM   1201  H   LEU A  79     159.428 180.354 142.607  1.00 41.47           H  
ATOM   1202  HA  LEU A  79     160.211 181.486 145.110  1.00 41.47           H  
ATOM   1203 1HB  LEU A  79     157.512 180.518 144.114  1.00 41.47           H  
ATOM   1204 2HB  LEU A  79     157.752 181.446 145.598  1.00 41.47           H  
ATOM   1205  HG  LEU A  79     158.387 182.443 142.809  1.00 41.47           H  
ATOM   1206 1HD1 LEU A  79     156.400 183.824 143.076  1.00 41.47           H  
ATOM   1207 2HD1 LEU A  79     156.009 182.088 143.095  1.00 41.47           H  
ATOM   1208 3HD1 LEU A  79     156.038 183.011 144.617  1.00 41.47           H  
ATOM   1209 1HD2 LEU A  79     158.564 184.622 143.937  1.00 41.47           H  
ATOM   1210 2HD2 LEU A  79     158.278 183.836 145.508  1.00 41.47           H  
ATOM   1211 3HD2 LEU A  79     159.754 183.467 144.584  1.00 41.47           H  
ATOM   1212  N   GLU A  80     159.177 178.354 145.230  1.00 41.47           N  
ATOM   1213  CA  GLU A  80     159.204 177.174 146.088  1.00 41.47           C  
ATOM   1214  C   GLU A  80     160.629 176.806 146.476  1.00 41.47           C  
ATOM   1215  O   GLU A  80     160.885 176.412 147.620  1.00 41.47           O  
ATOM   1216  CB  GLU A  80     158.511 176.008 145.386  1.00 41.47           C  
ATOM   1217  CG  GLU A  80     157.038 176.249 145.123  1.00 41.47           C  
ATOM   1218  CD  GLU A  80     156.478 175.324 144.065  1.00 41.47           C  
ATOM   1219  OE1 GLU A  80     157.228 174.448 143.587  1.00 41.47           O  
ATOM   1220  OE2 GLU A  80     155.290 175.476 143.708  1.00 41.47           O  
ATOM   1221  H   GLU A  80     158.841 178.265 144.281  1.00 41.47           H  
ATOM   1222  HA  GLU A  80     158.667 177.404 147.008  1.00 41.47           H  
ATOM   1223 1HB  GLU A  80     159.003 175.814 144.432  1.00 41.47           H  
ATOM   1224 2HB  GLU A  80     158.608 175.108 145.993  1.00 41.47           H  
ATOM   1225 1HG  GLU A  80     156.486 176.103 146.050  1.00 41.47           H  
ATOM   1226 2HG  GLU A  80     156.901 177.283 144.809  1.00 41.47           H  
ATOM   1227  N   ASN A  81     161.570 176.918 145.536  1.00 41.47           N  
ATOM   1228  CA  ASN A  81     162.969 176.650 145.856  1.00 41.47           C  
ATOM   1229  C   ASN A  81     163.495 177.635 146.891  1.00 41.47           C  
ATOM   1230  O   ASN A  81     164.225 177.250 147.811  1.00 41.47           O  
ATOM   1231  CB  ASN A  81     163.821 176.700 144.589  1.00 41.47           C  
ATOM   1232  CG  ASN A  81     163.547 175.539 143.658  1.00 41.47           C  
ATOM   1233  OD1 ASN A  81     163.089 174.480 144.086  1.00 41.47           O  
ATOM   1234  ND2 ASN A  81     163.834 175.728 142.376  1.00 41.47           N  
ATOM   1235  H   ASN A  81     161.324 177.189 144.594  1.00 41.47           H  
ATOM   1236  HA  ASN A  81     163.041 175.650 146.287  1.00 41.47           H  
ATOM   1237 1HB  ASN A  81     163.627 177.632 144.056  1.00 41.47           H  
ATOM   1238 2HB  ASN A  81     164.877 176.692 144.860  1.00 41.47           H  
ATOM   1239 1HD2 ASN A  81     163.674 174.995 141.714  1.00 41.47           H  
ATOM   1240 2HD2 ASN A  81     164.211 176.603 142.071  1.00 41.47           H  
ATOM   1241  N   SER A  82     163.135 178.913 146.757  1.00 41.47           N  
ATOM   1242  CA  SER A  82     163.548 179.901 147.750  1.00 41.47           C  
ATOM   1243  C   SER A  82     162.966 179.579 149.120  1.00 41.47           C  
ATOM   1244  O   SER A  82     163.668 179.658 150.138  1.00 41.47           O  
ATOM   1245  CB  SER A  82     163.130 181.299 147.302  1.00 41.47           C  
ATOM   1246  OG  SER A  82     163.491 182.270 148.268  1.00 41.47           O  
ATOM   1247  H   SER A  82     162.576 179.210 145.970  1.00 41.47           H  
ATOM   1248  HA  SER A  82     164.635 179.870 147.838  1.00 41.47           H  
ATOM   1249 1HB  SER A  82     163.607 181.534 146.350  1.00 41.47           H  
ATOM   1250 2HB  SER A  82     162.053 181.323 147.143  1.00 41.47           H  
ATOM   1251  HG  SER A  82     163.198 183.114 147.917  1.00 41.47           H  
ATOM   1252  N   PHE A  83     161.686 179.202 149.165  1.00 41.47           N  
ATOM   1253  CA  PHE A  83     161.062 178.852 150.439  1.00 41.47           C  
ATOM   1254  C   PHE A  83     161.743 177.642 151.064  1.00 41.47           C  
ATOM   1255  O   PHE A  83     161.965 177.602 152.279  1.00 41.47           O  
ATOM   1256  CB  PHE A  83     159.569 178.576 150.248  1.00 41.47           C  
ATOM   1257  CG  PHE A  83     158.808 179.703 149.603  1.00 41.47           C  
ATOM   1258  CD1 PHE A  83     159.285 181.002 149.639  1.00 41.47           C  
ATOM   1259  CD2 PHE A  83     157.608 179.455 148.960  1.00 41.47           C  
ATOM   1260  CE1 PHE A  83     158.581 182.029 149.039  1.00 41.47           C  
ATOM   1261  CE2 PHE A  83     156.899 180.478 148.363  1.00 41.47           C  
ATOM   1262  CZ  PHE A  83     157.386 181.765 148.404  1.00 41.47           C  
ATOM   1263  H   PHE A  83     161.137 179.155 148.318  1.00 41.47           H  
ATOM   1264  HA  PHE A  83     161.176 179.694 151.123  1.00 41.47           H  
ATOM   1265 1HB  PHE A  83     159.440 177.688 149.630  1.00 41.47           H  
ATOM   1266 2HB  PHE A  83     159.111 178.372 151.214  1.00 41.47           H  
ATOM   1267  HD1 PHE A  83     160.228 181.210 150.147  1.00 41.47           H  
ATOM   1268  HD2 PHE A  83     157.224 178.435 148.928  1.00 41.47           H  
ATOM   1269  HE1 PHE A  83     158.972 183.046 149.068  1.00 41.47           H  
ATOM   1270  HE2 PHE A  83     155.955 180.269 147.860  1.00 41.47           H  
ATOM   1271  HZ  PHE A  83     156.827 182.574 147.936  1.00 41.47           H  
ATOM   1272  N   SER A  84     162.077 176.642 150.244  1.00 41.47           N  
ATOM   1273  CA  SER A  84     162.764 175.459 150.749  1.00 41.47           C  
ATOM   1274  C   SER A  84     164.151 175.807 151.271  1.00 41.47           C  
ATOM   1275  O   SER A  84     164.609 175.239 152.268  1.00 41.47           O  
ATOM   1276  CB  SER A  84     162.855 174.400 149.651  1.00 41.47           C  
ATOM   1277  OG  SER A  84     161.573 174.088 149.137  1.00 41.47           O  
ATOM   1278  H   SER A  84     161.854 176.699 149.260  1.00 41.47           H  
ATOM   1279  HA  SER A  84     162.189 175.055 151.583  1.00 41.47           H  
ATOM   1280 1HB  SER A  84     163.493 174.765 148.846  1.00 41.47           H  
ATOM   1281 2HB  SER A  84     163.318 173.499 150.052  1.00 41.47           H  
ATOM   1282  HG  SER A  84     161.715 173.423 148.459  1.00 41.47           H  
ATOM   1283  N   ASN A  85     164.845 176.726 150.596  1.00 41.47           N  
ATOM   1284  CA  ASN A  85     166.143 177.171 151.089  1.00 41.47           C  
ATOM   1285  C   ASN A  85     166.012 177.864 152.438  1.00 41.47           C  
ATOM   1286  O   ASN A  85     166.834 177.652 153.336  1.00 41.47           O  
ATOM   1287  CB  ASN A  85     166.804 178.098 150.070  1.00 41.47           C  
ATOM   1288  CG  ASN A  85     167.155 177.390 148.780  1.00 41.47           C  
ATOM   1289  OD1 ASN A  85     167.377 176.180 148.763  1.00 41.47           O  
ATOM   1290  ND2 ASN A  85     167.207 178.143 147.687  1.00 41.47           N  
ATOM   1291  H   ASN A  85     164.482 177.122 149.740  1.00 41.47           H  
ATOM   1292  HA  ASN A  85     166.779 176.295 151.231  1.00 41.47           H  
ATOM   1293 1HB  ASN A  85     166.134 178.928 149.844  1.00 41.47           H  
ATOM   1294 2HB  ASN A  85     167.714 178.520 150.498  1.00 41.47           H  
ATOM   1295 1HD2 ASN A  85     167.435 177.729 146.805  1.00 41.47           H  
ATOM   1296 2HD2 ASN A  85     167.020 179.123 147.745  1.00 41.47           H  
ATOM   1297  N   ILE A  86     164.985 178.701 152.599  1.00 41.47           N  
ATOM   1298  CA  ILE A  86     164.809 179.409 153.863  1.00 41.47           C  
ATOM   1299  C   ILE A  86     164.379 178.452 154.970  1.00 41.47           C  
ATOM   1300  O   ILE A  86     164.904 178.502 156.089  1.00 41.47           O  
ATOM   1301  CB  ILE A  86     163.805 180.563 153.699  1.00 41.47           C  
ATOM   1302  CG1 ILE A  86     164.250 181.514 152.590  1.00 41.47           C  
ATOM   1303  CG2 ILE A  86     163.663 181.325 155.000  1.00 41.47           C  
ATOM   1304  CD1 ILE A  86     163.216 182.566 152.251  1.00 41.47           C  
ATOM   1305  H   ILE A  86     164.322 178.854 151.853  1.00 41.47           H  
ATOM   1306  HA  ILE A  86     165.771 179.824 154.163  1.00 41.47           H  
ATOM   1307  HB  ILE A  86     162.833 180.162 153.414  1.00 41.47           H  
ATOM   1308 1HG1 ILE A  86     165.170 182.017 152.889  1.00 41.47           H  
ATOM   1309 2HG1 ILE A  86     164.470 180.943 151.687  1.00 41.47           H  
ATOM   1310 1HG2 ILE A  86     162.951 182.139 154.869  1.00 41.47           H  
ATOM   1311 2HG2 ILE A  86     163.306 180.652 155.778  1.00 41.47           H  
ATOM   1312 3HG2 ILE A  86     164.632 181.734 155.289  1.00 41.47           H  
ATOM   1313 1HD1 ILE A  86     163.597 183.208 151.455  1.00 41.47           H  
ATOM   1314 2HD1 ILE A  86     162.299 182.080 151.917  1.00 41.47           H  
ATOM   1315 3HD1 ILE A  86     163.008 183.169 153.133  1.00 41.47           H  
ATOM   1316  N   LEU A  87     163.425 177.569 154.682  1.00 41.47           N  
ATOM   1317  CA  LEU A  87     162.774 176.750 155.697  1.00 41.47           C  
ATOM   1318  C   LEU A  87     162.990 175.273 155.407  1.00 41.47           C  
ATOM   1319  O   LEU A  87     162.804 174.825 154.271  1.00 41.47           O  
ATOM   1320  CB  LEU A  87     161.276 177.053 155.756  1.00 41.47           C  
ATOM   1321  CG  LEU A  87     160.899 178.495 156.089  1.00 41.47           C  
ATOM   1322  CD1 LEU A  87     159.439 178.745 155.775  1.00 41.47           C  
ATOM   1323  CD2 LEU A  87     161.195 178.791 157.548  1.00 41.47           C  
ATOM   1324  H   LEU A  87     163.147 177.469 153.716  1.00 41.47           H  
ATOM   1325  HA  LEU A  87     163.214 176.986 156.665  1.00 41.47           H  
ATOM   1326 1HB  LEU A  87     160.835 176.813 154.790  1.00 41.47           H  
ATOM   1327 2HB  LEU A  87     160.821 176.411 156.510  1.00 41.47           H  
ATOM   1328  HG  LEU A  87     161.477 179.176 155.463  1.00 41.47           H  
ATOM   1329 1HD1 LEU A  87     159.187 179.777 156.017  1.00 41.47           H  
ATOM   1330 2HD1 LEU A  87     159.260 178.568 154.714  1.00 41.47           H  
ATOM   1331 3HD1 LEU A  87     158.820 178.072 156.366  1.00 41.47           H  
ATOM   1332 1HD2 LEU A  87     160.923 179.823 157.772  1.00 41.47           H  
ATOM   1333 2HD2 LEU A  87     160.617 178.117 158.180  1.00 41.47           H  
ATOM   1334 3HD2 LEU A  87     162.259 178.647 157.740  1.00 41.47           H  
ATOM   1335  N   LEU A  88     163.368 174.516 156.441  1.00 41.47           N  
ATOM   1336  CA  LEU A  88     163.530 173.074 156.281  1.00 41.47           C  
ATOM   1337  C   LEU A  88     162.201 172.394 155.972  1.00 41.47           C  
ATOM   1338  O   LEU A  88     162.131 171.529 155.092  1.00 41.47           O  
ATOM   1339  CB  LEU A  88     164.156 172.473 157.539  1.00 41.47           C  
ATOM   1340  CG  LEU A  88     165.606 172.855 157.837  1.00 41.47           C  
ATOM   1341  CD1 LEU A  88     166.081 172.186 159.114  1.00 41.47           C  
ATOM   1342  CD2 LEU A  88     166.507 172.489 156.669  1.00 41.47           C  
ATOM   1343  H   LEU A  88     163.546 174.934 157.343  1.00 41.47           H  
ATOM   1344  HA  LEU A  88     164.194 172.893 155.436  1.00 41.47           H  
ATOM   1345 1HB  LEU A  88     163.562 172.774 158.400  1.00 41.47           H  
ATOM   1346 2HB  LEU A  88     164.120 171.387 157.460  1.00 41.47           H  
ATOM   1347  HG  LEU A  88     165.672 173.930 158.009  1.00 41.47           H  
ATOM   1348 1HD1 LEU A  88     167.115 172.470 159.310  1.00 41.47           H  
ATOM   1349 2HD1 LEU A  88     165.454 172.505 159.946  1.00 41.47           H  
ATOM   1350 3HD1 LEU A  88     166.017 171.104 159.003  1.00 41.47           H  
ATOM   1351 1HD2 LEU A  88     167.535 172.770 156.900  1.00 41.47           H  
ATOM   1352 2HD2 LEU A  88     166.456 171.415 156.492  1.00 41.47           H  
ATOM   1353 3HD2 LEU A  88     166.179 173.020 155.775  1.00 41.47           H  
ATOM   1354  N   PHE A  89     161.138 172.772 156.678  1.00 41.47           N  
ATOM   1355  CA  PHE A  89     159.814 172.179 156.501  1.00 41.47           C  
ATOM   1356  C   PHE A  89     158.840 173.291 156.123  1.00 41.47           C  
ATOM   1357  O   PHE A  89     158.365 174.031 156.990  1.00 41.47           O  
ATOM   1358  CB  PHE A  89     159.368 171.451 157.765  1.00 41.47           C  
ATOM   1359  CG  PHE A  89     160.293 170.345 158.181  1.00 41.47           C  
ATOM   1360  CD1 PHE A  89     160.228 169.105 157.570  1.00 41.47           C  
ATOM   1361  CD2 PHE A  89     161.227 170.545 159.181  1.00 41.47           C  
ATOM   1362  CE1 PHE A  89     161.079 168.086 157.948  1.00 41.47           C  
ATOM   1363  CE2 PHE A  89     162.079 169.529 159.564  1.00 41.47           C  
ATOM   1364  CZ  PHE A  89     162.006 168.299 158.946  1.00 41.47           C  
ATOM   1365  H   PHE A  89     161.263 173.503 157.364  1.00 41.47           H  
ATOM   1366  HA  PHE A  89     159.865 171.455 155.686  1.00 41.47           H  
ATOM   1367 1HB  PHE A  89     159.295 172.162 158.587  1.00 41.47           H  
ATOM   1368 2HB  PHE A  89     158.377 171.027 157.609  1.00 41.47           H  
ATOM   1369  HD1 PHE A  89     159.495 168.938 156.781  1.00 41.47           H  
ATOM   1370  HD2 PHE A  89     161.285 171.518 159.670  1.00 41.47           H  
ATOM   1371  HE1 PHE A  89     161.018 167.115 157.457  1.00 41.47           H  
ATOM   1372  HE2 PHE A  89     162.809 169.698 160.355  1.00 41.47           H  
ATOM   1373  HZ  PHE A  89     162.679 167.497 159.246  1.00 41.47           H  
ATOM   1374  N   VAL A  90     158.553 173.405 154.825  1.00 41.47           N  
ATOM   1375  CA  VAL A  90     157.652 174.456 154.350  1.00 41.47           C  
ATOM   1376  C   VAL A  90     156.247 174.332 154.931  1.00 41.47           C  
ATOM   1377  O   VAL A  90     155.704 175.346 155.397  1.00 41.47           O  
ATOM   1378  CB  VAL A  90     157.657 174.502 152.813  1.00 41.47           C  
ATOM   1379  CG1 VAL A  90     156.635 175.502 152.307  1.00 41.47           C  
ATOM   1380  CG2 VAL A  90     159.044 174.849 152.303  1.00 41.47           C  
ATOM   1381  H   VAL A  90     158.957 172.764 154.157  1.00 41.47           H  
ATOM   1382  HA  VAL A  90     158.007 175.414 154.731  1.00 41.47           H  
ATOM   1383  HB  VAL A  90     157.365 173.525 152.428  1.00 41.47           H  
ATOM   1384 1HG1 VAL A  90     156.653 175.521 151.217  1.00 41.47           H  
ATOM   1385 2HG1 VAL A  90     155.642 175.211 152.648  1.00 41.47           H  
ATOM   1386 3HG1 VAL A  90     156.876 176.494 152.689  1.00 41.47           H  
ATOM   1387 1HG2 VAL A  90     159.035 174.878 151.213  1.00 41.47           H  
ATOM   1388 2HG2 VAL A  90     159.341 175.825 152.689  1.00 41.47           H  
ATOM   1389 3HG2 VAL A  90     159.755 174.094 152.639  1.00 41.47           H  
ATOM   1390  N   PRO A  91     155.601 173.157 154.936  1.00 41.47           N  
ATOM   1391  CA  PRO A  91     154.230 173.089 155.473  1.00 41.47           C  
ATOM   1392  C   PRO A  91     154.119 173.473 156.938  1.00 41.47           C  
ATOM   1393  O   PRO A  91     153.028 173.855 157.379  1.00 41.47           O  
ATOM   1394  CB  PRO A  91     153.838 171.622 155.252  1.00 41.47           C  
ATOM   1395  CG  PRO A  91     154.686 171.178 154.127  1.00 41.47           C  
ATOM   1396  CD  PRO A  91     155.994 171.871 154.329  1.00 41.47           C  
ATOM   1397  HA  PRO A  91     153.581 173.760 154.892  1.00 41.47           H  
ATOM   1398 1HB  PRO A  91     154.015 171.043 156.170  1.00 41.47           H  
ATOM   1399 2HB  PRO A  91     152.764 171.550 155.027  1.00 41.47           H  
ATOM   1400 1HG  PRO A  91     154.788 170.083 154.137  1.00 41.47           H  
ATOM   1401 2HG  PRO A  91     154.216 171.445 153.168  1.00 41.47           H  
ATOM   1402 1HD  PRO A  91     156.624 171.277 155.007  1.00 41.47           H  
ATOM   1403 2HD  PRO A  91     156.492 172.007 153.357  1.00 41.47           H  
ATOM   1404  N   GLU A  92     155.203 173.379 157.708  1.00 41.47           N  
ATOM   1405  CA  GLU A  92     155.149 173.748 159.116  1.00 41.47           C  
ATOM   1406  C   GLU A  92     155.058 175.254 159.319  1.00 41.47           C  
ATOM   1407  O   GLU A  92     154.560 175.699 160.358  1.00 41.47           O  
ATOM   1408  CB  GLU A  92     156.374 173.192 159.845  1.00 41.47           C  
ATOM   1409  CG  GLU A  92     156.360 173.391 161.351  1.00 41.47           C  
ATOM   1410  CD  GLU A  92     157.647 172.947 162.014  1.00 41.47           C  
ATOM   1411  OE1 GLU A  92     158.461 172.275 161.347  1.00 41.47           O  
ATOM   1412  OE2 GLU A  92     157.846 173.271 163.203  1.00 41.47           O  
ATOM   1413  H   GLU A  92     156.075 173.050 157.319  1.00 41.47           H  
ATOM   1414  HA  GLU A  92     154.250 173.314 159.553  1.00 41.47           H  
ATOM   1415 1HB  GLU A  92     156.458 172.123 159.652  1.00 41.47           H  
ATOM   1416 2HB  GLU A  92     157.276 173.666 159.456  1.00 41.47           H  
ATOM   1417 1HG  GLU A  92     156.199 174.447 161.566  1.00 41.47           H  
ATOM   1418 2HG  GLU A  92     155.527 172.831 161.773  1.00 41.47           H  
ATOM   1419  N   TYR A  93     155.508 176.049 158.351  1.00 41.47           N  
ATOM   1420  CA  TYR A  93     155.582 177.494 158.512  1.00 41.47           C  
ATOM   1421  C   TYR A  93     154.713 178.284 157.547  1.00 41.47           C  
ATOM   1422  O   TYR A  93     154.268 179.376 157.905  1.00 41.47           O  
ATOM   1423  CB  TYR A  93     157.033 177.974 158.354  1.00 41.47           C  
ATOM   1424  CG  TYR A  93     157.925 177.655 159.530  1.00 41.47           C  
ATOM   1425  CD1 TYR A  93     158.547 176.420 159.640  1.00 41.47           C  
ATOM   1426  CD2 TYR A  93     158.151 178.592 160.526  1.00 41.47           C  
ATOM   1427  CE1 TYR A  93     159.364 176.126 160.712  1.00 41.47           C  
ATOM   1428  CE2 TYR A  93     158.966 178.309 161.600  1.00 41.47           C  
ATOM   1429  CZ  TYR A  93     159.569 177.075 161.689  1.00 41.47           C  
ATOM   1430  OH  TYR A  93     160.383 176.791 162.760  1.00 41.47           O  
ATOM   1431  H   TYR A  93     155.807 175.635 157.479  1.00 41.47           H  
ATOM   1432  HA  TYR A  93     155.236 177.749 159.514  1.00 41.47           H  
ATOM   1433 1HB  TYR A  93     157.473 177.518 157.465  1.00 41.47           H  
ATOM   1434 2HB  TYR A  93     157.045 179.054 158.207  1.00 41.47           H  
ATOM   1435  HD1 TYR A  93     158.394 175.662 158.871  1.00 41.47           H  
ATOM   1436  HD2 TYR A  93     157.680 179.573 160.468  1.00 41.47           H  
ATOM   1437  HE1 TYR A  93     159.844 175.150 160.780  1.00 41.47           H  
ATOM   1438  HE2 TYR A  93     159.130 179.060 162.373  1.00 41.47           H  
ATOM   1439  HH  TYR A  93     160.723 175.897 162.674  1.00 41.47           H  
ATOM   1440  N   LEU A  94     154.456 177.779 156.345  1.00 41.47           N  
ATOM   1441  CA  LEU A  94     153.829 178.564 155.292  1.00 41.47           C  
ATOM   1442  C   LEU A  94     152.436 178.045 154.966  1.00 41.47           C  
ATOM   1443  O   LEU A  94     152.211 176.833 154.901  1.00 41.47           O  
ATOM   1444  CB  LEU A  94     154.682 178.554 154.021  1.00 41.47           C  
ATOM   1445  CG  LEU A  94     156.109 179.080 154.151  1.00 41.47           C  
ATOM   1446  CD1 LEU A  94     156.769 179.155 152.787  1.00 41.47           C  
ATOM   1447  CD2 LEU A  94     156.123 180.434 154.836  1.00 41.47           C  
ATOM   1448  H   LEU A  94     154.706 176.818 156.160  1.00 41.47           H  
ATOM   1449  HA  LEU A  94     153.737 179.594 155.636  1.00 41.47           H  
ATOM   1450 1HB  LEU A  94     154.748 177.531 153.655  1.00 41.47           H  
ATOM   1451 2HB  LEU A  94     154.184 179.158 153.263  1.00 41.47           H  
ATOM   1452  HG  LEU A  94     156.703 178.381 154.741  1.00 41.47           H  
ATOM   1453 1HD1 LEU A  94     157.787 179.532 152.895  1.00 41.47           H  
ATOM   1454 2HD1 LEU A  94     156.797 178.161 152.341  1.00 41.47           H  
ATOM   1455 3HD1 LEU A  94     156.201 179.826 152.144  1.00 41.47           H  
ATOM   1456 1HD2 LEU A  94     157.151 180.790 154.918  1.00 41.47           H  
ATOM   1457 2HD2 LEU A  94     155.540 181.145 154.250  1.00 41.47           H  
ATOM   1458 3HD2 LEU A  94     155.690 180.343 155.832  1.00 41.47           H  
ATOM   1459  N   ASP A  95     151.507 178.977 154.767  1.00 41.47           N  
ATOM   1460  CA  ASP A  95     150.182 178.681 154.241  1.00 41.47           C  
ATOM   1461  C   ASP A  95     149.891 179.627 153.088  1.00 41.47           C  
ATOM   1462  O   ASP A  95     150.256 180.802 153.139  1.00 41.47           O  
ATOM   1463  CB  ASP A  95     149.101 178.822 155.312  1.00 41.47           C  
ATOM   1464  CG  ASP A  95     149.359 177.948 156.517  1.00 41.47           C  
ATOM   1465  OD1 ASP A  95     150.276 178.273 157.299  1.00 41.47           O  
ATOM   1466  OD2 ASP A  95     148.645 176.938 156.686  1.00 41.47           O  
ATOM   1467  H   ASP A  95     151.744 179.932 154.995  1.00 41.47           H  
ATOM   1468  HA  ASP A  95     150.173 177.650 153.887  1.00 41.47           H  
ATOM   1469 1HB  ASP A  95     149.045 179.861 155.637  1.00 41.47           H  
ATOM   1470 2HB  ASP A  95     148.132 178.559 154.887  1.00 41.47           H  
ATOM   1471  N   PHE A  96     149.233 179.121 152.051  1.00 41.47           N  
ATOM   1472  CA  PHE A  96     148.959 179.900 150.852  1.00 41.47           C  
ATOM   1473  C   PHE A  96     147.459 180.032 150.649  1.00 41.47           C  
ATOM   1474  O   PHE A  96     146.709 179.074 150.856  1.00 41.47           O  
ATOM   1475  CB  PHE A  96     149.606 179.257 149.626  1.00 41.47           C  
ATOM   1476  CG  PHE A  96     151.072 179.000 149.792  1.00 41.47           C  
ATOM   1477  CD1 PHE A  96     151.996 179.992 149.521  1.00 41.47           C  
ATOM   1478  CD2 PHE A  96     151.525 177.771 150.234  1.00 41.47           C  
ATOM   1479  CE1 PHE A  96     153.344 179.760 149.682  1.00 41.47           C  
ATOM   1480  CE2 PHE A  96     152.873 177.534 150.396  1.00 41.47           C  
ATOM   1481  CZ  PHE A  96     153.783 178.531 150.120  1.00 41.47           C  
ATOM   1482  H   PHE A  96     148.914 178.164 152.099  1.00 41.47           H  
ATOM   1483  HA  PHE A  96     149.382 180.897 150.982  1.00 41.47           H  
ATOM   1484 1HB  PHE A  96     149.114 178.310 149.409  1.00 41.47           H  
ATOM   1485 2HB  PHE A  96     149.467 179.903 148.760  1.00 41.47           H  
ATOM   1486  HD1 PHE A  96     151.647 180.966 149.177  1.00 41.47           H  
ATOM   1487  HD2 PHE A  96     150.804 176.983 150.451  1.00 41.47           H  
ATOM   1488  HE1 PHE A  96     154.063 180.550 149.462  1.00 41.47           H  
ATOM   1489  HE2 PHE A  96     153.221 176.560 150.740  1.00 41.47           H  
ATOM   1490  HZ  PHE A  96     154.849 178.346 150.247  1.00 41.47           H  
ATOM   1491  N   MET A  97     147.023 181.225 150.248  1.00 41.47           N  
ATOM   1492  CA  MET A  97     145.599 181.475 150.047  1.00 41.47           C  
ATOM   1493  C   MET A  97     145.421 182.532 148.970  1.00 41.47           C  
ATOM   1494  O   MET A  97     145.932 183.644 149.106  1.00 41.47           O  
ATOM   1495  CB  MET A  97     144.941 181.926 151.352  1.00 41.47           C  
ATOM   1496  CG  MET A  97     143.508 182.388 151.198  1.00 41.47           C  
ATOM   1497  SD  MET A  97     142.897 183.233 152.666  1.00 41.47           S  
ATOM   1498  CE  MET A  97     143.117 181.961 153.904  1.00 41.47           C  
ATOM   1499  H   MET A  97     147.683 181.972 150.079  1.00 41.47           H  
ATOM   1500  HA  MET A  97     145.128 180.548 149.723  1.00 41.47           H  
ATOM   1501 1HB  MET A  97     144.955 181.106 152.068  1.00 41.47           H  
ATOM   1502 2HB  MET A  97     145.515 182.747 151.784  1.00 41.47           H  
ATOM   1503 1HG  MET A  97     143.435 183.068 150.350  1.00 41.47           H  
ATOM   1504 2HG  MET A  97     142.868 181.529 151.001  1.00 41.47           H  
ATOM   1505 1HE  MET A  97     142.783 182.334 154.872  1.00 41.47           H  
ATOM   1506 2HE  MET A  97     142.532 181.082 153.630  1.00 41.47           H  
ATOM   1507 3HE  MET A  97     144.172 181.691 153.964  1.00 41.47           H  
ATOM   1508  N   GLN A  98     144.690 182.201 147.911  1.00 41.47           N  
ATOM   1509  CA  GLN A  98     144.347 183.187 146.888  1.00 41.47           C  
ATOM   1510  C   GLN A  98     143.022 183.825 147.282  1.00 41.47           C  
ATOM   1511  O   GLN A  98     141.959 183.216 147.141  1.00 41.47           O  
ATOM   1512  CB  GLN A  98     144.266 182.550 145.507  1.00 41.47           C  
ATOM   1513  CG  GLN A  98     143.922 183.547 144.416  1.00 41.47           C  
ATOM   1514  CD  GLN A  98     143.726 182.898 143.065  1.00 41.47           C  
ATOM   1515  OE1 GLN A  98     143.745 181.676 142.943  1.00 41.47           O  
ATOM   1516  NE2 GLN A  98     143.534 183.717 142.039  1.00 41.47           N  
ATOM   1517  H   GLN A  98     144.364 181.251 147.807  1.00 41.47           H  
ATOM   1518  HA  GLN A  98     145.127 183.949 146.866  1.00 41.47           H  
ATOM   1519 1HB  GLN A  98     145.221 182.084 145.264  1.00 41.47           H  
ATOM   1520 2HB  GLN A  98     143.511 181.765 145.512  1.00 41.47           H  
ATOM   1521 1HG  GLN A  98     142.997 184.057 144.682  1.00 41.47           H  
ATOM   1522 2HG  GLN A  98     144.734 184.269 144.328  1.00 41.47           H  
ATOM   1523 1HE2 GLN A  98     143.399 183.345 141.119  1.00 41.47           H  
ATOM   1524 2HE2 GLN A  98     143.525 184.707 142.183  1.00 41.47           H  
ATOM   1525  N   ASN A  99     143.082 185.056 147.777  1.00 41.47           N  
ATOM   1526  CA  ASN A  99     141.900 185.797 148.201  1.00 41.47           C  
ATOM   1527  C   ASN A  99     141.638 186.871 147.150  1.00 41.47           C  
ATOM   1528  O   ASN A  99     142.329 187.895 147.110  1.00 41.47           O  
ATOM   1529  CB  ASN A  99     142.100 186.401 149.588  1.00 41.47           C  
ATOM   1530  CG  ASN A  99     140.803 186.879 150.208  1.00 41.47           C  
ATOM   1531  OD1 ASN A  99     139.831 187.158 149.508  1.00 41.47           O  
ATOM   1532  ND2 ASN A  99     140.784 186.978 151.531  1.00 41.47           N  
ATOM   1533  H   ASN A  99     143.991 185.490 147.859  1.00 41.47           H  
ATOM   1534  HA  ASN A  99     141.056 185.107 148.245  1.00 41.47           H  
ATOM   1535 1HB  ASN A  99     142.552 185.659 150.246  1.00 41.47           H  
ATOM   1536 2HB  ASN A  99     142.790 187.243 149.522  1.00 41.47           H  
ATOM   1537 1HD2 ASN A  99     139.956 187.289 151.997  1.00 41.47           H  
ATOM   1538 2HD2 ASN A  99     141.598 186.743 152.061  1.00 41.47           H  
ATOM   1539  N   GLY A 100     140.648 186.628 146.302  1.00 41.47           N  
ATOM   1540  CA  GLY A 100     140.303 187.592 145.272  1.00 41.47           C  
ATOM   1541  C   GLY A 100     141.468 187.831 144.333  1.00 41.47           C  
ATOM   1542  O   GLY A 100     142.001 186.905 143.711  1.00 41.47           O  
ATOM   1543  H   GLY A 100     140.125 185.767 146.365  1.00 41.47           H  
ATOM   1544 1HA  GLY A 100     139.443 187.229 144.707  1.00 41.47           H  
ATOM   1545 2HA  GLY A 100     140.007 188.532 145.737  1.00 41.47           H  
ATOM   1546  N   ASN A 101     141.875 189.091 144.224  1.00 41.47           N  
ATOM   1547  CA  ASN A 101     142.979 189.488 143.365  1.00 41.47           C  
ATOM   1548  C   ASN A 101     144.322 189.460 144.081  1.00 41.47           C  
ATOM   1549  O   ASN A 101     145.338 189.823 143.481  1.00 41.47           O  
ATOM   1550  CB  ASN A 101     142.721 190.888 142.798  1.00 41.47           C  
ATOM   1551  CG  ASN A 101     143.587 191.204 141.595  1.00 41.47           C  
ATOM   1552  OD1 ASN A 101     144.080 190.303 140.917  1.00 41.47           O  
ATOM   1553  ND2 ASN A 101     143.779 192.490 141.325  1.00 41.47           N  
ATOM   1554  H   ASN A 101     141.392 189.796 144.763  1.00 41.47           H  
ATOM   1555  HA  ASN A 101     143.047 188.779 142.538  1.00 41.47           H  
ATOM   1556 1HB  ASN A 101     141.673 190.976 142.507  1.00 41.47           H  
ATOM   1557 2HB  ASN A 101     142.910 191.634 143.570  1.00 41.47           H  
ATOM   1558 1HD2 ASN A 101     144.342 192.759 140.542  1.00 41.47           H  
ATOM   1559 2HD2 ASN A 101     143.361 193.190 141.903  1.00 41.47           H  
ATOM   1560  N   TYR A 102     144.358 189.034 145.340  1.00 41.47           N  
ATOM   1561  CA  TYR A 102     145.584 189.031 146.119  1.00 41.47           C  
ATOM   1562  C   TYR A 102     145.969 187.608 146.502  1.00 41.47           C  
ATOM   1563  O   TYR A 102     145.133 186.704 146.559  1.00 41.47           O  
ATOM   1564  CB  TYR A 102     145.444 189.892 147.378  1.00 41.47           C  
ATOM   1565  CG  TYR A 102     145.320 191.368 147.084  1.00 41.47           C  
ATOM   1566  CD1 TYR A 102     146.446 192.167 146.966  1.00 41.47           C  
ATOM   1567  CD2 TYR A 102     144.076 191.959 146.918  1.00 41.47           C  
ATOM   1568  CE1 TYR A 102     146.340 193.515 146.694  1.00 41.47           C  
ATOM   1569  CE2 TYR A 102     143.959 193.308 146.647  1.00 41.47           C  
ATOM   1570  CZ  TYR A 102     145.094 194.080 146.535  1.00 41.47           C  
ATOM   1571  OH  TYR A 102     144.982 195.425 146.265  1.00 41.47           O  
ATOM   1572  H   TYR A 102     143.504 188.703 145.765  1.00 41.47           H  
ATOM   1573  HA  TYR A 102     146.383 189.449 145.506  1.00 41.47           H  
ATOM   1574 1HB  TYR A 102     144.562 189.577 147.938  1.00 41.47           H  
ATOM   1575 2HB  TYR A 102     146.311 189.741 148.020  1.00 41.47           H  
ATOM   1576  HD1 TYR A 102     147.438 191.732 147.088  1.00 41.47           H  
ATOM   1577  HD2 TYR A 102     143.171 191.357 147.002  1.00 41.47           H  
ATOM   1578  HE1 TYR A 102     147.238 194.125 146.605  1.00 41.47           H  
ATOM   1579  HE2 TYR A 102     142.972 193.756 146.523  1.00 41.47           H  
ATOM   1580  HH  TYR A 102     144.053 195.658 146.185  1.00 41.47           H  
ATOM   1581  N   PHE A 103     147.262 187.422 146.748  1.00 41.47           N  
ATOM   1582  CA  PHE A 103     147.813 186.157 147.210  1.00 41.47           C  
ATOM   1583  C   PHE A 103     148.402 186.387 148.592  1.00 41.47           C  
ATOM   1584  O   PHE A 103     149.243 187.274 148.770  1.00 41.47           O  
ATOM   1585  CB  PHE A 103     148.876 185.638 146.241  1.00 41.47           C  
ATOM   1586  CG  PHE A 103     149.265 184.208 146.469  1.00 41.47           C  
ATOM   1587  CD1 PHE A 103     148.506 183.178 145.940  1.00 41.47           C  
ATOM   1588  CD2 PHE A 103     150.398 183.891 147.197  1.00 41.47           C  
ATOM   1589  CE1 PHE A 103     148.864 181.861 146.143  1.00 41.47           C  
ATOM   1590  CE2 PHE A 103     150.761 182.575 147.402  1.00 41.47           C  
ATOM   1591  CZ  PHE A 103     149.992 181.560 146.874  1.00 41.47           C  
ATOM   1592  H   PHE A 103     147.883 188.206 146.603  1.00 41.47           H  
ATOM   1593  HA  PHE A 103     147.006 185.426 147.260  1.00 41.47           H  
ATOM   1594 1HB  PHE A 103     148.512 185.730 145.218  1.00 41.47           H  
ATOM   1595 2HB  PHE A 103     149.774 186.250 146.324  1.00 41.47           H  
ATOM   1596  HD1 PHE A 103     147.617 183.418 145.356  1.00 41.47           H  
ATOM   1597  HD2 PHE A 103     151.006 184.695 147.614  1.00 41.47           H  
ATOM   1598  HE1 PHE A 103     148.255 181.061 145.724  1.00 41.47           H  
ATOM   1599  HE2 PHE A 103     151.654 182.337 147.980  1.00 41.47           H  
ATOM   1600  HZ  PHE A 103     150.277 180.522 147.036  1.00 41.47           H  
ATOM   1601  N   LEU A 104     147.957 185.597 149.562  1.00 41.47           N  
ATOM   1602  CA  LEU A 104     148.365 185.731 150.949  1.00 41.47           C  
ATOM   1603  C   LEU A 104     149.222 184.537 151.334  1.00 41.47           C  
ATOM   1604  O   LEU A 104     148.817 183.384 151.141  1.00 41.47           O  
ATOM   1605  CB  LEU A 104     147.148 185.826 151.871  1.00 41.47           C  
ATOM   1606  CG  LEU A 104     146.106 186.891 151.530  1.00 41.47           C  
ATOM   1607  CD1 LEU A 104     144.924 186.793 152.475  1.00 41.47           C  
ATOM   1608  CD2 LEU A 104     146.720 188.274 151.587  1.00 41.47           C  
ATOM   1609  H   LEU A 104     147.303 184.871 149.309  1.00 41.47           H  
ATOM   1610  HA  LEU A 104     148.947 186.647 151.051  1.00 41.47           H  
ATOM   1611 1HB  LEU A 104     146.637 184.865 151.870  1.00 41.47           H  
ATOM   1612 2HB  LEU A 104     147.495 186.029 152.884  1.00 41.47           H  
ATOM   1613  HG  LEU A 104     145.723 186.716 150.524  1.00 41.47           H  
ATOM   1614 1HD1 LEU A 104     144.190 187.558 152.220  1.00 41.47           H  
ATOM   1615 2HD1 LEU A 104     144.467 185.808 152.384  1.00 41.47           H  
ATOM   1616 3HD1 LEU A 104     145.264 186.944 153.499  1.00 41.47           H  
ATOM   1617 1HD2 LEU A 104     145.963 189.019 151.340  1.00 41.47           H  
ATOM   1618 2HD2 LEU A 104     147.101 188.462 152.591  1.00 41.47           H  
ATOM   1619 3HD2 LEU A 104     147.540 188.339 150.870  1.00 41.47           H  
ATOM   1620  N   ILE A 105     150.403 184.821 151.865  1.00 41.47           N  
ATOM   1621  CA  ILE A 105     151.296 183.812 152.414  1.00 41.47           C  
ATOM   1622  C   ILE A 105     151.350 184.044 153.915  1.00 41.47           C  
ATOM   1623  O   ILE A 105     151.969 185.007 154.381  1.00 41.47           O  
ATOM   1624  CB  ILE A 105     152.695 183.879 151.790  1.00 41.47           C  
ATOM   1625  CG1 ILE A 105     152.605 183.785 150.267  1.00 41.47           C  
ATOM   1626  CG2 ILE A 105     153.574 182.770 152.340  1.00 41.47           C  
ATOM   1627  CD1 ILE A 105     153.938 183.911 149.574  1.00 41.47           C  
ATOM   1628  H   ILE A 105     150.686 185.791 151.883  1.00 41.47           H  
ATOM   1629  HA  ILE A 105     150.881 182.829 152.198  1.00 41.47           H  
ATOM   1630  HB  ILE A 105     153.152 184.841 152.022  1.00 41.47           H  
ATOM   1631 1HG1 ILE A 105     152.162 182.830 149.987  1.00 41.47           H  
ATOM   1632 2HG1 ILE A 105     151.950 184.571 149.892  1.00 41.47           H  
ATOM   1633 1HG2 ILE A 105     154.564 182.831 151.886  1.00 41.47           H  
ATOM   1634 2HG2 ILE A 105     153.663 182.879 153.420  1.00 41.47           H  
ATOM   1635 3HG2 ILE A 105     153.128 181.803 152.107  1.00 41.47           H  
ATOM   1636 1HD1 ILE A 105     153.797 183.836 148.495  1.00 41.47           H  
ATOM   1637 2HD1 ILE A 105     154.384 184.877 149.814  1.00 41.47           H  
ATOM   1638 3HD1 ILE A 105     154.599 183.113 149.909  1.00 41.47           H  
ATOM   1639  N   PHE A 106     150.679 183.182 154.668  1.00 41.47           N  
ATOM   1640  CA  PHE A 106     150.720 183.236 156.121  1.00 41.47           C  
ATOM   1641  C   PHE A 106     151.993 182.555 156.598  1.00 41.47           C  
ATOM   1642  O   PHE A 106     152.215 181.372 156.311  1.00 41.47           O  
ATOM   1643  CB  PHE A 106     149.482 182.568 156.715  1.00 41.47           C  
ATOM   1644  CG  PHE A 106     148.191 183.212 156.300  1.00 41.47           C  
ATOM   1645  CD1 PHE A 106     147.585 182.875 155.102  1.00 41.47           C  
ATOM   1646  CD2 PHE A 106     147.580 184.152 157.109  1.00 41.47           C  
ATOM   1647  CE1 PHE A 106     146.400 183.466 154.719  1.00 41.47           C  
ATOM   1648  CE2 PHE A 106     146.395 184.746 156.731  1.00 41.47           C  
ATOM   1649  CZ  PHE A 106     145.805 184.402 155.535  1.00 41.47           C  
ATOM   1650  H   PHE A 106     150.125 182.469 154.217  1.00 41.47           H  
ATOM   1651  HA  PHE A 106     150.734 184.283 156.428  1.00 41.47           H  
ATOM   1652 1HB  PHE A 106     149.454 181.522 156.413  1.00 41.47           H  
ATOM   1653 2HB  PHE A 106     149.542 182.594 157.802  1.00 41.47           H  
ATOM   1654  HD1 PHE A 106     148.056 182.132 154.458  1.00 41.47           H  
ATOM   1655  HD2 PHE A 106     148.049 184.424 158.055  1.00 41.47           H  
ATOM   1656  HE1 PHE A 106     145.937 183.192 153.771  1.00 41.47           H  
ATOM   1657  HE2 PHE A 106     145.925 185.488 157.376  1.00 41.47           H  
ATOM   1658  HZ  PHE A 106     144.870 184.872 155.235  1.00 41.47           H  
ATOM   1659  N   VAL A 107     152.829 183.301 157.315  1.00 41.47           N  
ATOM   1660  CA  VAL A 107     154.148 182.850 157.737  1.00 41.47           C  
ATOM   1661  C   VAL A 107     154.160 182.775 159.254  1.00 41.47           C  
ATOM   1662  O   VAL A 107     153.891 183.776 159.932  1.00 41.47           O  
ATOM   1663  CB  VAL A 107     155.258 183.784 157.232  1.00 41.47           C  
ATOM   1664  CG1 VAL A 107     156.619 183.268 157.656  1.00 41.47           C  
ATOM   1665  CG2 VAL A 107     155.182 183.937 155.723  1.00 41.47           C  
ATOM   1666  H   VAL A 107     152.520 184.227 157.573  1.00 41.47           H  
ATOM   1667  HA  VAL A 107     154.325 181.859 157.318  1.00 41.47           H  
ATOM   1668  HB  VAL A 107     155.137 184.762 157.697  1.00 41.47           H  
ATOM   1669 1HG1 VAL A 107     157.394 183.942 157.290  1.00 41.47           H  
ATOM   1670 2HG1 VAL A 107     156.667 183.218 158.743  1.00 41.47           H  
ATOM   1671 3HG1 VAL A 107     156.778 182.274 157.238  1.00 41.47           H  
ATOM   1672 1HG2 VAL A 107     155.976 184.603 155.384  1.00 41.47           H  
ATOM   1673 2HG2 VAL A 107     155.301 182.961 155.251  1.00 41.47           H  
ATOM   1674 3HG2 VAL A 107     154.215 184.358 155.448  1.00 41.47           H  
ATOM   1675  N   LYS A 108     154.468 181.596 159.783  1.00 41.47           N  
ATOM   1676  CA  LYS A 108     154.645 181.426 161.214  1.00 41.47           C  
ATOM   1677  C   LYS A 108     156.005 181.965 161.638  1.00 41.47           C  
ATOM   1678  O   LYS A 108     156.947 182.021 160.845  1.00 41.47           O  
ATOM   1679  CB  LYS A 108     154.522 179.951 161.597  1.00 41.47           C  
ATOM   1680  CG  LYS A 108     154.265 179.708 163.070  1.00 41.47           C  
ATOM   1681  CD  LYS A 108     154.410 178.242 163.420  1.00 41.47           C  
ATOM   1682  CE  LYS A 108     155.841 177.779 163.240  1.00 41.47           C  
ATOM   1683  NZ  LYS A 108     156.025 176.374 163.688  1.00 41.47           N  
ATOM   1684  H   LYS A 108     154.582 180.798 159.175  1.00 41.47           H  
ATOM   1685  HA  LYS A 108     153.864 181.986 161.728  1.00 41.47           H  
ATOM   1686 1HB  LYS A 108     153.707 179.496 161.034  1.00 41.47           H  
ATOM   1687 2HB  LYS A 108     155.439 179.427 161.325  1.00 41.47           H  
ATOM   1688 1HG  LYS A 108     154.975 180.286 163.663  1.00 41.47           H  
ATOM   1689 2HG  LYS A 108     153.257 180.035 163.322  1.00 41.47           H  
ATOM   1690 1HD  LYS A 108     154.110 178.084 164.456  1.00 41.47           H  
ATOM   1691 2HD  LYS A 108     153.760 177.649 162.777  1.00 41.47           H  
ATOM   1692 1HE  LYS A 108     156.118 177.854 162.189  1.00 41.47           H  
ATOM   1693 2HE  LYS A 108     156.507 178.423 163.815  1.00 41.47           H  
ATOM   1694 1HZ  LYS A 108     156.989 176.101 163.554  1.00 41.47           H  
ATOM   1695 2HZ  LYS A 108     155.787 176.299 164.667  1.00 41.47           H  
ATOM   1696 3HZ  LYS A 108     155.426 175.767 163.148  1.00 41.47           H  
ATOM   1697  N   SER A 109     156.099 182.376 162.898  1.00 41.47           N  
ATOM   1698  CA  SER A 109     157.360 182.876 163.421  1.00 41.47           C  
ATOM   1699  C   SER A 109     158.396 181.762 163.486  1.00 41.47           C  
ATOM   1700  O   SER A 109     158.075 180.595 163.721  1.00 41.47           O  
ATOM   1701  CB  SER A 109     157.168 183.470 164.812  1.00 41.47           C  
ATOM   1702  OG  SER A 109     156.973 182.445 165.769  1.00 41.47           O  
ATOM   1703  H   SER A 109     155.293 182.345 163.505  1.00 41.47           H  
ATOM   1704  HA  SER A 109     157.724 183.661 162.755  1.00 41.47           H  
ATOM   1705 1HB  SER A 109     158.043 184.063 165.078  1.00 41.47           H  
ATOM   1706 2HB  SER A 109     156.309 184.139 164.806  1.00 41.47           H  
ATOM   1707  HG  SER A 109     157.464 182.715 166.549  1.00 41.47           H  
ATOM   1708  N   TRP A 110     159.655 182.133 163.274  1.00 41.47           N  
ATOM   1709  CA  TRP A 110     160.741 181.176 163.410  1.00 41.47           C  
ATOM   1710  C   TRP A 110     160.913 180.795 164.874  1.00 41.47           C  
ATOM   1711  O   TRP A 110     160.972 181.663 165.751  1.00 41.47           O  
ATOM   1712  CB  TRP A 110     162.038 181.757 162.855  1.00 41.47           C  
ATOM   1713  CG  TRP A 110     163.201 180.831 162.988  1.00 41.47           C  
ATOM   1714  CD1 TRP A 110     164.220 180.920 163.889  1.00 41.47           C  
ATOM   1715  CD2 TRP A 110     163.460 179.664 162.202  1.00 41.47           C  
ATOM   1716  NE1 TRP A 110     165.102 179.884 163.708  1.00 41.47           N  
ATOM   1717  CE2 TRP A 110     164.658 179.099 162.679  1.00 41.47           C  
ATOM   1718  CE3 TRP A 110     162.797 179.044 161.139  1.00 41.47           C  
ATOM   1719  CZ2 TRP A 110     165.205 177.944 162.130  1.00 41.47           C  
ATOM   1720  CZ3 TRP A 110     163.343 177.899 160.596  1.00 41.47           C  
ATOM   1721  CH2 TRP A 110     164.535 177.359 161.091  1.00 41.47           C  
ATOM   1722  H   TRP A 110     159.869 183.086 163.015  1.00 41.47           H  
ATOM   1723  HA  TRP A 110     160.488 180.283 162.840  1.00 41.47           H  
ATOM   1724 1HB  TRP A 110     161.907 181.998 161.800  1.00 41.47           H  
ATOM   1725 2HB  TRP A 110     162.274 182.685 163.376  1.00 41.47           H  
ATOM   1726  HD1 TRP A 110     164.320 181.700 164.642  1.00 41.47           H  
ATOM   1727  HE1 TRP A 110     165.943 179.726 164.245  1.00 41.47           H  
ATOM   1728  HE3 TRP A 110     161.867 179.456 160.749  1.00 41.47           H  
ATOM   1729  HZ2 TRP A 110     166.132 177.508 162.503  1.00 41.47           H  
ATOM   1730  HZ3 TRP A 110     162.819 177.424 159.766  1.00 41.47           H  
ATOM   1731  HH2 TRP A 110     164.938 176.453 160.637  1.00 41.47           H  
ATOM   1732  N   SER A 111     160.993 179.496 165.138  1.00 41.47           N  
ATOM   1733  CA  SER A 111     161.130 178.973 166.488  1.00 41.47           C  
ATOM   1734  C   SER A 111     162.480 178.288 166.640  1.00 41.47           C  
ATOM   1735  O   SER A 111     162.954 177.619 165.717  1.00 41.47           O  
ATOM   1736  CB  SER A 111     160.006 177.985 166.812  1.00 41.47           C  
ATOM   1737  OG  SER A 111     158.735 178.594 166.672  1.00 41.47           O  
ATOM   1738  H   SER A 111     160.957 178.851 164.361  1.00 41.47           H  
ATOM   1739  HA  SER A 111     161.069 179.806 167.189  1.00 41.47           H  
ATOM   1740 1HB  SER A 111     160.075 177.125 166.146  1.00 41.47           H  
ATOM   1741 2HB  SER A 111     160.126 177.620 167.831  1.00 41.47           H  
ATOM   1742  HG  SER A 111     158.595 179.101 167.475  1.00 41.47           H  
ATOM   1743  N   LEU A 112     163.099 178.469 167.805  1.00 41.47           N  
ATOM   1744  CA  LEU A 112     164.361 177.801 168.089  1.00 41.47           C  
ATOM   1745  C   LEU A 112     164.161 176.293 168.096  1.00 41.47           C  
ATOM   1746  O   LEU A 112     163.201 175.782 168.680  1.00 41.47           O  
ATOM   1747  CB  LEU A 112     164.918 178.275 169.432  1.00 41.47           C  
ATOM   1748  CG  LEU A 112     166.260 177.679 169.862  1.00 41.47           C  
ATOM   1749  CD1 LEU A 112     167.345 178.012 168.852  1.00 41.47           C  
ATOM   1750  CD2 LEU A 112     166.643 178.171 171.246  1.00 41.47           C  
ATOM   1751  H   LEU A 112     162.695 179.075 168.504  1.00 41.47           H  
ATOM   1752  HA  LEU A 112     165.072 178.057 167.304  1.00 41.47           H  
ATOM   1753 1HB  LEU A 112     165.041 179.356 169.395  1.00 41.47           H  
ATOM   1754 2HB  LEU A 112     164.194 178.039 170.211  1.00 41.47           H  
ATOM   1755  HG  LEU A 112     166.186 176.592 169.881  1.00 41.47           H  
ATOM   1756 1HD1 LEU A 112     168.291 177.578 169.177  1.00 41.47           H  
ATOM   1757 2HD1 LEU A 112     167.075 177.602 167.879  1.00 41.47           H  
ATOM   1758 3HD1 LEU A 112     167.450 179.094 168.774  1.00 41.47           H  
ATOM   1759 1HD2 LEU A 112     167.600 177.736 171.535  1.00 41.47           H  
ATOM   1760 2HD2 LEU A 112     166.727 179.258 171.235  1.00 41.47           H  
ATOM   1761 3HD2 LEU A 112     165.878 177.873 171.962  1.00 41.47           H  
ATOM   1762  N   ASN A 113     165.073 175.577 167.444  1.00 41.47           N  
ATOM   1763  CA  ASN A 113     164.947 174.136 167.270  1.00 41.47           C  
ATOM   1764  C   ASN A 113     166.303 173.496 167.546  1.00 41.47           C  
ATOM   1765  O   ASN A 113     167.215 174.129 168.086  1.00 41.47           O  
ATOM   1766  CB  ASN A 113     164.418 173.806 165.869  1.00 41.47           C  
ATOM   1767  CG  ASN A 113     165.280 174.388 164.770  1.00 41.47           C  
ATOM   1768  OD1 ASN A 113     166.026 175.341 164.990  1.00 41.47           O  
ATOM   1769  ND2 ASN A 113     165.178 173.820 163.574  1.00 41.47           N  
ATOM   1770  H   ASN A 113     165.878 176.051 167.058  1.00 41.47           H  
ATOM   1771  HA  ASN A 113     164.237 173.759 168.007  1.00 41.47           H  
ATOM   1772 1HB  ASN A 113     164.371 172.724 165.743  1.00 41.47           H  
ATOM   1773 2HB  ASN A 113     163.405 174.193 165.762  1.00 41.47           H  
ATOM   1774 1HD2 ASN A 113     165.725 174.163 162.809  1.00 41.47           H  
ATOM   1775 2HD2 ASN A 113     164.556 173.050 163.438  1.00 41.47           H  
ATOM   1776  N   THR A 114     166.426 172.218 167.177  1.00 41.47           N  
ATOM   1777  CA  THR A 114     167.656 171.479 167.437  1.00 41.47           C  
ATOM   1778  C   THR A 114     168.836 172.043 166.655  1.00 41.47           C  
ATOM   1779  O   THR A 114     169.989 171.855 167.055  1.00 41.47           O  
ATOM   1780  CB  THR A 114     167.458 170.001 167.100  1.00 41.47           C  
ATOM   1781  OG1 THR A 114     167.145 169.867 165.709  1.00 41.47           O  
ATOM   1782  CG2 THR A 114     166.323 169.421 167.926  1.00 41.47           C  
ATOM   1783  H   THR A 114     165.661 171.752 166.711  1.00 41.47           H  
ATOM   1784  HA  THR A 114     167.897 171.571 168.496  1.00 41.47           H  
ATOM   1785  HB  THR A 114     168.376 169.453 167.313  1.00 41.47           H  
ATOM   1786  HG1 THR A 114     167.954 169.920 165.193  1.00 41.47           H  
ATOM   1787 1HG2 THR A 114     166.193 168.368 167.676  1.00 41.47           H  
ATOM   1788 2HG2 THR A 114     166.559 169.517 168.985  1.00 41.47           H  
ATOM   1789 3HG2 THR A 114     165.403 169.961 167.709  1.00 41.47           H  
ATOM   1790  N   SER A 115     168.571 172.728 165.540  1.00 41.47           N  
ATOM   1791  CA  SER A 115     169.658 173.292 164.746  1.00 41.47           C  
ATOM   1792  C   SER A 115     170.384 174.406 165.489  1.00 41.47           C  
ATOM   1793  O   SER A 115     171.554 174.679 165.201  1.00 41.47           O  
ATOM   1794  CB  SER A 115     169.120 173.807 163.412  1.00 41.47           C  
ATOM   1795  OG  SER A 115     168.158 174.827 163.610  1.00 41.47           O  
ATOM   1796  H   SER A 115     167.618 172.863 165.235  1.00 41.47           H  
ATOM   1797  HA  SER A 115     170.389 172.506 164.551  1.00 41.47           H  
ATOM   1798 1HB  SER A 115     169.944 174.193 162.812  1.00 41.47           H  
ATOM   1799 2HB  SER A 115     168.671 172.984 162.859  1.00 41.47           H  
ATOM   1800  HG  SER A 115     167.872 175.095 162.733  1.00 41.47           H  
ATOM   1801  N   GLY A 116     169.717 175.055 166.440  1.00 41.47           N  
ATOM   1802  CA  GLY A 116     170.317 176.126 167.203  1.00 41.47           C  
ATOM   1803  C   GLY A 116     170.183 177.506 166.598  1.00 41.47           C  
ATOM   1804  O   GLY A 116     170.627 178.480 167.218  1.00 41.47           O  
ATOM   1805  H   GLY A 116     168.762 174.789 166.632  1.00 41.47           H  
ATOM   1806 1HA  GLY A 116     169.871 176.159 168.197  1.00 41.47           H  
ATOM   1807 2HA  GLY A 116     171.380 175.928 167.334  1.00 41.47           H  
ATOM   1808  N   LEU A 117     169.589 177.623 165.413  1.00 41.47           N  
ATOM   1809  CA  LEU A 117     169.438 178.920 164.771  1.00 41.47           C  
ATOM   1810  C   LEU A 117     168.391 179.757 165.494  1.00 41.47           C  
ATOM   1811  O   LEU A 117     167.297 179.274 165.799  1.00 41.47           O  
ATOM   1812  CB  LEU A 117     169.045 178.740 163.308  1.00 41.47           C  
ATOM   1813  CG  LEU A 117     170.017 177.944 162.442  1.00 41.47           C  
ATOM   1814  CD1 LEU A 117     169.367 177.583 161.121  1.00 41.47           C  
ATOM   1815  CD2 LEU A 117     171.292 178.738 162.218  1.00 41.47           C  
ATOM   1816  H   LEU A 117     169.236 176.800 164.947  1.00 41.47           H  
ATOM   1817  HA  LEU A 117     170.394 179.442 164.816  1.00 41.47           H  
ATOM   1818 1HB  LEU A 117     168.082 178.234 163.267  1.00 41.47           H  
ATOM   1819 2HB  LEU A 117     168.935 179.725 162.854  1.00 41.47           H  
ATOM   1820  HG  LEU A 117     170.265 177.006 162.940  1.00 41.47           H  
ATOM   1821 1HD1 LEU A 117     170.071 177.015 160.512  1.00 41.47           H  
ATOM   1822 2HD1 LEU A 117     168.479 176.979 161.305  1.00 41.47           H  
ATOM   1823 3HD1 LEU A 117     169.085 178.494 160.594  1.00 41.47           H  
ATOM   1824 1HD2 LEU A 117     171.978 178.159 161.599  1.00 41.47           H  
ATOM   1825 2HD2 LEU A 117     171.054 179.676 161.715  1.00 41.47           H  
ATOM   1826 3HD2 LEU A 117     171.762 178.951 163.178  1.00 41.47           H  
ATOM   1827  N   ARG A 118     168.727 181.016 165.764  1.00 41.47           N  
ATOM   1828  CA  ARG A 118     167.795 181.947 166.384  1.00 41.47           C  
ATOM   1829  C   ARG A 118     167.055 182.811 165.377  1.00 41.47           C  
ATOM   1830  O   ARG A 118     165.940 183.257 165.662  1.00 41.47           O  
ATOM   1831  CB  ARG A 118     168.529 182.854 167.375  1.00 41.47           C  
ATOM   1832  CG  ARG A 118     169.109 182.128 168.571  1.00 41.47           C  
ATOM   1833  CD  ARG A 118     169.824 183.094 169.493  1.00 41.47           C  
ATOM   1834  NE  ARG A 118     168.948 184.177 169.928  1.00 41.47           N  
ATOM   1835  CZ  ARG A 118     169.349 185.217 170.652  1.00 41.47           C  
ATOM   1836  NH1 ARG A 118     170.616 185.320 171.023  1.00 41.47           N  
ATOM   1837  NH2 ARG A 118     168.482 186.157 171.001  1.00 41.47           N  
ATOM   1838  H   ARG A 118     169.658 181.333 165.531  1.00 41.47           H  
ATOM   1839  HA  ARG A 118     167.043 181.374 166.926  1.00 41.47           H  
ATOM   1840 1HB  ARG A 118     169.345 183.365 166.865  1.00 41.47           H  
ATOM   1841 2HB  ARG A 118     167.845 183.618 167.745  1.00 41.47           H  
ATOM   1842 1HG  ARG A 118     168.307 181.642 169.126  1.00 41.47           H  
ATOM   1843 2HG  ARG A 118     169.822 181.376 168.230  1.00 41.47           H  
ATOM   1844 1HD  ARG A 118     170.174 182.562 170.377  1.00 41.47           H  
ATOM   1845 2HD  ARG A 118     170.676 183.531 168.972  1.00 41.47           H  
ATOM   1846  HE  ARG A 118     167.974 184.131 169.659  1.00 41.47           H  
ATOM   1847 1HH1 ARG A 118     171.281 184.607 170.755  1.00 41.47           H  
ATOM   1848 2HH1 ARG A 118     170.919 186.111 171.573  1.00 41.47           H  
ATOM   1849 1HH2 ARG A 118     167.515 186.083 170.716  1.00 41.47           H  
ATOM   1850 2HH2 ARG A 118     168.788 186.946 171.550  1.00 41.47           H  
ATOM   1851  N   ILE A 119     167.648 183.064 164.211  1.00 41.47           N  
ATOM   1852  CA  ILE A 119     167.028 183.855 163.159  1.00 41.47           C  
ATOM   1853  C   ILE A 119     167.222 183.135 161.832  1.00 41.47           C  
ATOM   1854  O   ILE A 119     167.960 182.155 161.730  1.00 41.47           O  
ATOM   1855  CB  ILE A 119     167.598 185.286 163.081  1.00 41.47           C  
ATOM   1856  CG1 ILE A 119     169.107 185.244 162.843  1.00 41.47           C  
ATOM   1857  CG2 ILE A 119     167.267 186.069 164.340  1.00 41.47           C  
ATOM   1858  CD1 ILE A 119     169.706 186.591 162.534  1.00 41.47           C  
ATOM   1859  H   ILE A 119     168.572 182.684 164.061  1.00 41.47           H  
ATOM   1860  HA  ILE A 119     165.963 183.936 163.369  1.00 41.47           H  
ATOM   1861  HB  ILE A 119     167.168 185.803 162.223  1.00 41.47           H  
ATOM   1862 1HG1 ILE A 119     169.604 184.842 163.725  1.00 41.47           H  
ATOM   1863 2HG1 ILE A 119     169.326 184.574 162.011  1.00 41.47           H  
ATOM   1864 1HG2 ILE A 119     167.680 187.075 164.262  1.00 41.47           H  
ATOM   1865 2HG2 ILE A 119     166.186 186.129 164.457  1.00 41.47           H  
ATOM   1866 3HG2 ILE A 119     167.699 185.566 165.205  1.00 41.47           H  
ATOM   1867 1HD1 ILE A 119     170.780 186.485 162.376  1.00 41.47           H  
ATOM   1868 2HD1 ILE A 119     169.246 186.996 161.632  1.00 41.47           H  
ATOM   1869 3HD1 ILE A 119     169.529 187.268 163.368  1.00 41.47           H  
ATOM   1870  N   THR A 120     166.546 183.641 160.808  1.00 41.47           N  
ATOM   1871  CA  THR A 120     166.657 183.125 159.453  1.00 41.47           C  
ATOM   1872  C   THR A 120     167.423 184.118 158.593  1.00 41.47           C  
ATOM   1873  O   THR A 120     167.255 185.333 158.733  1.00 41.47           O  
ATOM   1874  CB  THR A 120     165.279 182.862 158.843  1.00 41.47           C  
ATOM   1875  OG1 THR A 120     164.522 184.079 158.830  1.00 41.47           O  
ATOM   1876  CG2 THR A 120     164.532 181.820 159.652  1.00 41.47           C  
ATOM   1877  H   THR A 120     165.929 184.420 160.988  1.00 41.47           H  
ATOM   1878  HA  THR A 120     167.202 182.181 159.485  1.00 41.47           H  
ATOM   1879  HB  THR A 120     165.397 182.505 157.820  1.00 41.47           H  
ATOM   1880  HG1 THR A 120     163.658 183.913 158.447  1.00 41.47           H  
ATOM   1881 1HG2 THR A 120     163.554 181.645 159.204  1.00 41.47           H  
ATOM   1882 2HG2 THR A 120     165.100 180.890 159.660  1.00 41.47           H  
ATOM   1883 3HG2 THR A 120     164.405 182.176 160.673  1.00 41.47           H  
ATOM   1884  N   THR A 121     168.272 183.598 157.711  1.00 41.47           N  
ATOM   1885  CA  THR A 121     169.111 184.422 156.853  1.00 41.47           C  
ATOM   1886  C   THR A 121     168.952 183.965 155.412  1.00 41.47           C  
ATOM   1887  O   THR A 121     169.033 182.766 155.127  1.00 41.47           O  
ATOM   1888  CB  THR A 121     170.583 184.338 157.274  1.00 41.47           C  
ATOM   1889  OG1 THR A 121     170.688 184.520 158.690  1.00 41.47           O  
ATOM   1890  CG2 THR A 121     171.397 185.411 156.576  1.00 41.47           C  
ATOM   1891  H   THR A 121     168.333 182.593 157.638  1.00 41.47           H  
ATOM   1892  HA  THR A 121     168.787 185.459 156.944  1.00 41.47           H  
ATOM   1893  HB  THR A 121     170.982 183.358 157.010  1.00 41.47           H  
ATOM   1894  HG1 THR A 121     170.471 183.697 159.134  1.00 41.47           H  
ATOM   1895 1HG2 THR A 121     172.440 185.337 156.886  1.00 41.47           H  
ATOM   1896 2HG2 THR A 121     171.329 185.275 155.496  1.00 41.47           H  
ATOM   1897 3HG2 THR A 121     171.009 186.393 156.843  1.00 41.47           H  
ATOM   1898  N   LEU A 122     168.717 184.918 154.509  1.00 41.47           N  
ATOM   1899  CA  LEU A 122     168.688 184.587 153.088  1.00 41.47           C  
ATOM   1900  C   LEU A 122     170.058 184.129 152.607  1.00 41.47           C  
ATOM   1901  O   LEU A 122     170.163 183.173 151.830  1.00 41.47           O  
ATOM   1902  CB  LEU A 122     168.210 185.789 152.276  1.00 41.47           C  
ATOM   1903  CG  LEU A 122     166.783 186.265 152.542  1.00 41.47           C  
ATOM   1904  CD1 LEU A 122     166.431 187.426 151.631  1.00 41.47           C  
ATOM   1905  CD2 LEU A 122     165.809 185.122 152.351  1.00 41.47           C  
ATOM   1906  H   LEU A 122     168.558 185.874 154.795  1.00 41.47           H  
ATOM   1907  HA  LEU A 122     167.991 183.764 152.939  1.00 41.47           H  
ATOM   1908 1HB  LEU A 122     168.875 186.629 152.474  1.00 41.47           H  
ATOM   1909 2HB  LEU A 122     168.278 185.542 151.216  1.00 41.47           H  
ATOM   1910  HG  LEU A 122     166.707 186.632 153.565  1.00 41.47           H  
ATOM   1911 1HD1 LEU A 122     165.411 187.752 151.834  1.00 41.47           H  
ATOM   1912 2HD1 LEU A 122     167.119 188.253 151.812  1.00 41.47           H  
ATOM   1913 3HD1 LEU A 122     166.510 187.110 150.591  1.00 41.47           H  
ATOM   1914 1HD2 LEU A 122     164.795 185.472 152.544  1.00 41.47           H  
ATOM   1915 2HD2 LEU A 122     165.878 184.753 151.327  1.00 41.47           H  
ATOM   1916 3HD2 LEU A 122     166.053 184.317 153.044  1.00 41.47           H  
ATOM   1917  N   SER A 123     171.115 184.800 153.057  1.00 41.47           N  
ATOM   1918  CA  SER A 123     172.483 184.431 152.707  1.00 41.47           C  
ATOM   1919  C   SER A 123     173.410 185.086 153.715  1.00 41.47           C  
ATOM   1920  O   SER A 123     173.397 186.311 153.855  1.00 41.47           O  
ATOM   1921  CB  SER A 123     172.827 184.871 151.287  1.00 41.47           C  
ATOM   1922  OG  SER A 123     174.143 184.484 150.939  1.00 41.47           O  
ATOM   1923  H   SER A 123     170.959 185.593 153.662  1.00 41.47           H  
ATOM   1924  HA  SER A 123     172.574 183.345 152.760  1.00 41.47           H  
ATOM   1925 1HB  SER A 123     172.119 184.428 150.587  1.00 41.47           H  
ATOM   1926 2HB  SER A 123     172.732 185.953 151.208  1.00 41.47           H  
ATOM   1927  HG  SER A 123     174.282 184.794 150.041  1.00 41.47           H  
ATOM   1928  N   SER A 124     174.206 184.278 154.417  1.00 41.47           N  
ATOM   1929  CA  SER A 124     175.114 184.825 155.417  1.00 41.47           C  
ATOM   1930  C   SER A 124     176.254 185.617 154.793  1.00 41.47           C  
ATOM   1931  O   SER A 124     176.925 186.371 155.502  1.00 41.47           O  
ATOM   1932  CB  SER A 124     175.683 183.703 156.285  1.00 41.47           C  
ATOM   1933  OG  SER A 124     176.456 182.804 155.512  1.00 41.47           O  
ATOM   1934  H   SER A 124     174.188 183.280 154.262  1.00 41.47           H  
ATOM   1935  HA  SER A 124     174.555 185.512 156.053  1.00 41.47           H  
ATOM   1936 1HB  SER A 124     176.301 184.131 157.074  1.00 41.47           H  
ATOM   1937 2HB  SER A 124     174.867 183.165 156.764  1.00 41.47           H  
ATOM   1938  HG  SER A 124     176.507 181.992 156.022  1.00 41.47           H  
ATOM   1939  N   ASN A 125     176.491 185.451 153.491  1.00 41.47           N  
ATOM   1940  CA  ASN A 125     177.557 186.130 152.760  1.00 41.47           C  
ATOM   1941  C   ASN A 125     178.938 185.808 153.314  1.00 41.47           C  
ATOM   1942  O   ASN A 125     179.902 186.531 153.050  1.00 41.47           O  
ATOM   1943  CB  ASN A 125     177.336 187.645 152.727  1.00 41.47           C  
ATOM   1944  CG  ASN A 125     176.160 188.038 151.859  1.00 41.47           C  
ATOM   1945  OD1 ASN A 125     175.939 187.460 150.797  1.00 41.47           O  
ATOM   1946  ND2 ASN A 125     175.395 189.021 152.311  1.00 41.47           N  
ATOM   1947  H   ASN A 125     175.886 184.812 152.996  1.00 41.47           H  
ATOM   1948  HA  ASN A 125     177.560 185.764 151.732  1.00 41.47           H  
ATOM   1949 1HB  ASN A 125     177.165 188.010 153.740  1.00 41.47           H  
ATOM   1950 2HB  ASN A 125     178.234 188.136 152.349  1.00 41.47           H  
ATOM   1951 1HD2 ASN A 125     174.604 189.324 151.779  1.00 41.47           H  
ATOM   1952 2HD2 ASN A 125     175.610 189.460 153.183  1.00 41.47           H  
ATOM   1953  N   LEU A 126     179.050 184.728 154.081  1.00 41.47           N  
ATOM   1954  CA  LEU A 126     180.332 184.194 154.510  1.00 41.47           C  
ATOM   1955  C   LEU A 126     180.714 183.061 153.574  1.00 41.47           C  
ATOM   1956  O   LEU A 126     179.940 182.115 153.390  1.00 41.47           O  
ATOM   1957  CB  LEU A 126     180.265 183.689 155.951  1.00 41.47           C  
ATOM   1958  CG  LEU A 126     180.150 184.738 157.052  1.00 41.47           C  
ATOM   1959  CD1 LEU A 126     179.894 184.068 158.387  1.00 41.47           C  
ATOM   1960  CD2 LEU A 126     181.413 185.569 157.107  1.00 41.47           C  
ATOM   1961  H   LEU A 126     178.202 184.265 154.373  1.00 41.47           H  
ATOM   1962  HA  LEU A 126     181.073 184.992 154.461  1.00 41.47           H  
ATOM   1963 1HB  LEU A 126     179.403 183.031 156.048  1.00 41.47           H  
ATOM   1964 2HB  LEU A 126     181.165 183.109 156.158  1.00 41.47           H  
ATOM   1965  HG  LEU A 126     179.301 185.390 156.846  1.00 41.47           H  
ATOM   1966 1HD1 LEU A 126     179.814 184.827 159.165  1.00 41.47           H  
ATOM   1967 2HD1 LEU A 126     178.965 183.501 158.337  1.00 41.47           H  
ATOM   1968 3HD1 LEU A 126     180.719 183.395 158.620  1.00 41.47           H  
ATOM   1969 1HD2 LEU A 126     181.323 186.317 157.895  1.00 41.47           H  
ATOM   1970 2HD2 LEU A 126     182.266 184.922 157.316  1.00 41.47           H  
ATOM   1971 3HD2 LEU A 126     181.563 186.068 156.149  1.00 41.47           H  
ATOM   1972  N   TYR A 127     181.888 183.172 152.967  1.00 41.47           N  
ATOM   1973  CA  TYR A 127     182.360 182.160 152.038  1.00 41.47           C  
ATOM   1974  C   TYR A 127     183.503 181.347 152.616  1.00 41.47           C  
ATOM   1975  O   TYR A 127     184.307 181.844 153.400  1.00 41.47           O  
ATOM   1976  CB  TYR A 127     182.787 182.805 150.719  1.00 41.47           C  
ATOM   1977  CG  TYR A 127     181.632 183.326 149.899  1.00 41.47           C  
ATOM   1978  CD1 TYR A 127     181.001 184.516 150.232  1.00 41.47           C  
ATOM   1979  CD2 TYR A 127     181.171 182.630 148.792  1.00 41.47           C  
ATOM   1980  CE1 TYR A 127     179.944 184.995 149.486  1.00 41.47           C  
ATOM   1981  CE2 TYR A 127     180.115 183.102 148.039  1.00 41.47           C  
ATOM   1982  CZ  TYR A 127     179.505 184.285 148.392  1.00 41.47           C  
ATOM   1983  OH  TYR A 127     178.452 184.762 147.646  1.00 41.47           O  
ATOM   1984  H   TYR A 127     182.469 183.977 153.153  1.00 41.47           H  
ATOM   1985  HA  TYR A 127     181.544 181.465 151.839  1.00 41.47           H  
ATOM   1986 1HB  TYR A 127     183.465 183.636 150.922  1.00 41.47           H  
ATOM   1987 2HB  TYR A 127     183.333 182.078 150.118  1.00 41.47           H  
ATOM   1988  HD1 TYR A 127     181.339 185.089 151.095  1.00 41.47           H  
ATOM   1989  HD2 TYR A 127     181.644 181.691 148.503  1.00 41.47           H  
ATOM   1990  HE1 TYR A 127     179.462 185.932 149.763  1.00 41.47           H  
ATOM   1991  HE2 TYR A 127     179.769 182.539 147.172  1.00 41.47           H  
ATOM   1992  HH  TYR A 127     178.273 184.156 146.923  1.00 41.47           H  
ATOM   1993  N   LYS A 128     183.590 180.095 152.174  1.00 41.47           N  
ATOM   1994  CA  LYS A 128     184.645 179.177 152.588  1.00 41.47           C  
ATOM   1995  C   LYS A 128     185.188 178.464 151.352  1.00 41.47           C  
ATOM   1996  O   LYS A 128     184.625 178.589 150.268  1.00 41.47           O  
ATOM   1997  CB  LYS A 128     184.123 178.168 153.609  1.00 41.47           C  
ATOM   1998  CG  LYS A 128     182.893 177.398 153.160  1.00 41.47           C  
ATOM   1999  CD  LYS A 128     182.447 176.412 154.227  1.00 41.47           C  
ATOM   2000  CE  LYS A 128     181.144 175.736 153.842  1.00 41.47           C  
ATOM   2001  NZ  LYS A 128     181.222 175.136 152.482  1.00 41.47           N  
ATOM   2002  H   LYS A 128     182.888 179.776 151.522  1.00 41.47           H  
ATOM   2003  HA  LYS A 128     185.444 179.755 153.053  1.00 41.47           H  
ATOM   2004 1HB  LYS A 128     184.906 177.444 153.837  1.00 41.47           H  
ATOM   2005 2HB  LYS A 128     183.874 178.684 154.536  1.00 41.47           H  
ATOM   2006 1HG  LYS A 128     182.081 178.097 152.956  1.00 41.47           H  
ATOM   2007 2HG  LYS A 128     183.119 176.854 152.243  1.00 41.47           H  
ATOM   2008 1HD  LYS A 128     183.217 175.651 154.363  1.00 41.47           H  
ATOM   2009 2HD  LYS A 128     182.309 176.937 155.172  1.00 41.47           H  
ATOM   2010 1HE  LYS A 128     180.914 174.953 154.563  1.00 41.47           H  
ATOM   2011 2HE  LYS A 128     180.336 176.467 153.861  1.00 41.47           H  
ATOM   2012 1HZ  LYS A 128     180.342 174.696 152.256  1.00 41.47           H  
ATOM   2013 2HZ  LYS A 128     181.420 175.860 151.805  1.00 41.47           H  
ATOM   2014 3HZ  LYS A 128     181.959 174.445 152.460  1.00 41.47           H  
ATOM   2015  N   ARG A 129     186.277 177.717 151.509  1.00 41.47           N  
ATOM   2016  CA  ARG A 129     186.882 177.007 150.381  1.00 41.47           C  
ATOM   2017  C   ARG A 129     186.620 175.503 150.396  1.00 41.47           C  
ATOM   2018  O   ARG A 129     187.146 174.783 151.241  1.00 41.47           O  
ATOM   2019  CB  ARG A 129     188.389 177.268 150.328  1.00 41.47           C  
ATOM   2020  CG  ARG A 129     188.763 178.657 149.843  1.00 41.47           C  
ATOM   2021  CD  ARG A 129     188.483 178.821 148.359  1.00 41.47           C  
ATOM   2022  NE  ARG A 129     189.384 178.019 147.538  1.00 41.47           N  
ATOM   2023  CZ  ARG A 129     189.460 178.100 146.214  1.00 41.47           C  
ATOM   2024  NH1 ARG A 129     188.687 178.950 145.555  1.00 41.47           N  
ATOM   2025  NH2 ARG A 129     190.309 177.334 145.546  1.00 41.47           N  
ATOM   2026  H   ARG A 129     186.698 177.636 152.423  1.00 41.47           H  
ATOM   2027  HA  ARG A 129     186.433 177.376 149.458  1.00 41.47           H  
ATOM   2028 1HB  ARG A 129     188.817 177.132 151.320  1.00 41.47           H  
ATOM   2029 2HB  ARG A 129     188.861 176.542 149.666  1.00 41.47           H  
ATOM   2030 1HG  ARG A 129     188.183 179.401 150.388  1.00 41.47           H  
ATOM   2031 2HG  ARG A 129     189.827 178.829 150.015  1.00 41.47           H  
ATOM   2032 1HD  ARG A 129     187.462 178.509 148.145  1.00 41.47           H  
ATOM   2033 2HD  ARG A 129     188.609 179.866 148.078  1.00 41.47           H  
ATOM   2034  HE  ARG A 129     189.989 177.360 148.010  1.00 41.47           H  
ATOM   2035 1HH1 ARG A 129     188.039 179.538 146.059  1.00 41.47           H  
ATOM   2036 2HH1 ARG A 129     188.746 179.010 144.549  1.00 41.47           H  
ATOM   2037 1HH2 ARG A 129     190.903 176.684 146.043  1.00 41.47           H  
ATOM   2038 2HH2 ARG A 129     190.364 177.399 144.540  1.00 41.47           H  
ATOM   2039  N   ASP A 130     185.801 175.040 149.455  1.00 41.47           N  
ATOM   2040  CA  ASP A 130     185.494 173.623 149.372  1.00 41.47           C  
ATOM   2041  C   ASP A 130     186.458 172.991 148.395  1.00 41.47           C  
ATOM   2042  O   ASP A 130     186.060 172.672 147.269  1.00 41.47           O  
ATOM   2043  CB  ASP A 130     184.068 173.427 148.866  1.00 41.47           C  
ATOM   2044  CG  ASP A 130     183.029 173.768 149.913  1.00 41.47           C  
ATOM   2045  OD1 ASP A 130     183.410 173.970 151.085  1.00 41.47           O  
ATOM   2046  OD2 ASP A 130     181.831 173.828 149.565  1.00 41.47           O  
ATOM   2047  H   ASP A 130     185.385 175.674 148.788  1.00 41.47           H  
ATOM   2048  HA  ASP A 130     185.577 173.192 150.370  1.00 41.47           H  
ATOM   2049 1HB  ASP A 130     183.904 174.054 147.989  1.00 41.47           H  
ATOM   2050 2HB  ASP A 130     183.931 172.390 148.557  1.00 41.47           H  
ATOM   2051  N   ILE A 131     187.701 172.923 148.808  1.00 41.47           N  
ATOM   2052  CA  ILE A 131     188.851 172.419 148.064  1.00 41.47           C  
ATOM   2053  C   ILE A 131     189.142 173.275 146.834  1.00 41.47           C  
ATOM   2054  O   ILE A 131     190.212 173.845 146.746  1.00 41.47           O  
ATOM   2055  CB  ILE A 131     188.711 170.942 147.678  1.00 41.47           C  
ATOM   2056  CG1 ILE A 131     188.618 170.090 148.944  1.00 41.47           C  
ATOM   2057  CG2 ILE A 131     189.990 170.532 146.931  1.00 41.47           C  
ATOM   2058  CD1 ILE A 131     188.216 168.662 148.707  1.00 41.47           C  
ATOM   2059  H   ILE A 131     187.836 173.266 149.748  1.00 41.47           H  
ATOM   2060  HA  ILE A 131     189.737 172.510 148.692  1.00 41.47           H  
ATOM   2061  HB  ILE A 131     187.840 170.815 147.036  1.00 41.47           H  
ATOM   2062 1HG1 ILE A 131     189.582 170.086 149.451  1.00 41.47           H  
ATOM   2063 2HG1 ILE A 131     187.892 170.531 149.627  1.00 41.47           H  
ATOM   2064 1HG2 ILE A 131     189.923 169.483 146.642  1.00 41.47           H  
ATOM   2065 2HG2 ILE A 131     190.104 171.147 146.039  1.00 41.47           H  
ATOM   2066 3HG2 ILE A 131     190.853 170.674 147.582  1.00 41.47           H  
ATOM   2067 1HD1 ILE A 131     188.175 168.133 149.659  1.00 41.47           H  
ATOM   2068 2HD1 ILE A 131     187.234 168.634 148.233  1.00 41.47           H  
ATOM   2069 3HD1 ILE A 131     188.947 168.182 148.057  1.00 41.47           H  
ATOM   2070  N   THR A 132     188.242 173.357 145.872  1.00 41.47           N  
ATOM   2071  CA  THR A 132     188.485 174.249 144.739  1.00 41.47           C  
ATOM   2072  C   THR A 132     187.444 175.336 144.606  1.00 41.47           C  
ATOM   2073  O   THR A 132     187.664 176.298 143.884  1.00 41.47           O  
ATOM   2074  CB  THR A 132     188.553 173.550 143.381  1.00 41.47           C  
ATOM   2075  OG1 THR A 132     187.305 172.922 143.101  1.00 41.47           O  
ATOM   2076  CG2 THR A 132     189.635 172.555 143.377  1.00 41.47           C  
ATOM   2077  H   THR A 132     187.389 172.818 145.899  1.00 41.47           H  
ATOM   2078  HA  THR A 132     189.448 174.740 144.885  1.00 41.47           H  
ATOM   2079  HB  THR A 132     188.739 174.288 142.601  1.00 41.47           H  
ATOM   2080  HG1 THR A 132     187.352 172.484 142.247  1.00 41.47           H  
ATOM   2081 1HG2 THR A 132     189.675 172.064 142.405  1.00 41.47           H  
ATOM   2082 2HG2 THR A 132     190.586 173.051 143.572  1.00 41.47           H  
ATOM   2083 3HG2 THR A 132     189.449 171.812 144.151  1.00 41.47           H  
ATOM   2084  N   SER A 133     186.305 175.214 145.269  1.00 41.47           N  
ATOM   2085  CA  SER A 133     185.262 176.212 145.047  1.00 41.47           C  
ATOM   2086  C   SER A 133     184.996 177.120 146.225  1.00 41.47           C  
ATOM   2087  O   SER A 133     185.125 176.726 147.375  1.00 41.47           O  
ATOM   2088  CB  SER A 133     183.975 175.523 144.678  1.00 41.47           C  
ATOM   2089  OG  SER A 133     184.090 174.835 143.462  1.00 41.47           O  
ATOM   2090  H   SER A 133     186.134 174.460 145.918  1.00 41.47           H  
ATOM   2091  HA  SER A 133     185.570 176.857 144.223  1.00 41.47           H  
ATOM   2092 1HB  SER A 133     183.699 174.822 145.465  1.00 41.47           H  
ATOM   2093 2HB  SER A 133     183.177 176.260 144.602  1.00 41.47           H  
ATOM   2094  HG  SER A 133     184.535 174.009 143.666  1.00 41.47           H  
ATOM   2095  N   ALA A 134     184.576 178.349 145.948  1.00 41.47           N  
ATOM   2096  CA  ALA A 134     184.154 179.247 147.017  1.00 41.47           C  
ATOM   2097  C   ALA A 134     182.658 179.150 147.168  1.00 41.47           C  
ATOM   2098  O   ALA A 134     181.920 179.450 146.232  1.00 41.47           O  
ATOM   2099  CB  ALA A 134     184.549 180.674 146.743  1.00 41.47           C  
ATOM   2100  H   ALA A 134     184.546 178.673 144.992  1.00 41.47           H  
ATOM   2101  HA  ALA A 134     184.644 178.931 147.938  1.00 41.47           H  
ATOM   2102 1HB  ALA A 134     184.216 181.308 147.564  1.00 41.47           H  
ATOM   2103 2HB  ALA A 134     185.634 180.740 146.651  1.00 41.47           H  
ATOM   2104 3HB  ALA A 134     184.086 181.008 145.816  1.00 41.47           H  
ATOM   2105  N   LYS A 135     182.211 178.686 148.329  1.00 41.47           N  
ATOM   2106  CA  LYS A 135     180.789 178.520 148.592  1.00 41.47           C  
ATOM   2107  C   LYS A 135     180.343 179.324 149.801  1.00 41.47           C  
ATOM   2108  O   LYS A 135     181.073 179.442 150.781  1.00 41.47           O  
ATOM   2109  CB  LYS A 135     180.463 177.043 148.814  1.00 41.47           C  
ATOM   2110  CG  LYS A 135     180.715 176.157 147.606  1.00 41.47           C  
ATOM   2111  CD  LYS A 135     179.762 176.490 146.472  1.00 41.47           C  
ATOM   2112  CE  LYS A 135     179.938 175.534 145.305  1.00 41.47           C  
ATOM   2113  NZ  LYS A 135     178.998 175.845 144.193  1.00 41.47           N  
ATOM   2114  H   LYS A 135     182.877 178.442 149.048  1.00 41.47           H  
ATOM   2115  HA  LYS A 135     180.233 178.876 147.724  1.00 41.47           H  
ATOM   2116 1HB  LYS A 135     181.061 176.659 149.641  1.00 41.47           H  
ATOM   2117 2HB  LYS A 135     179.414 176.940 149.092  1.00 41.47           H  
ATOM   2118 1HG  LYS A 135     181.741 176.295 147.261  1.00 41.47           H  
ATOM   2119 2HG  LYS A 135     180.583 175.113 147.887  1.00 41.47           H  
ATOM   2120 1HD  LYS A 135     178.734 176.428 146.830  1.00 41.47           H  
ATOM   2121 2HD  LYS A 135     179.948 177.507 146.127  1.00 41.47           H  
ATOM   2122 1HE  LYS A 135     180.960 175.598 144.933  1.00 41.47           H  
ATOM   2123 2HE  LYS A 135     179.762 174.513 145.641  1.00 41.47           H  
ATOM   2124 1HZ  LYS A 135     179.143 175.191 143.436  1.00 41.47           H  
ATOM   2125 2HZ  LYS A 135     178.047 175.771 144.525  1.00 41.47           H  
ATOM   2126 3HZ  LYS A 135     179.167 176.784 143.862  1.00 41.47           H  
ATOM   2127  N   VAL A 136     179.137 179.874 149.726  1.00 41.47           N  
ATOM   2128  CA  VAL A 136     178.594 180.655 150.824  1.00 41.47           C  
ATOM   2129  C   VAL A 136     178.129 179.718 151.927  1.00 41.47           C  
ATOM   2130  O   VAL A 136     177.315 178.828 151.696  1.00 41.47           O  
ATOM   2131  CB  VAL A 136     177.415 181.530 150.369  1.00 41.47           C  
ATOM   2132  CG1 VAL A 136     176.306 180.665 149.794  1.00 41.47           C  
ATOM   2133  CG2 VAL A 136     176.901 182.368 151.527  1.00 41.47           C  
ATOM   2134  H   VAL A 136     178.584 179.749 148.890  1.00 41.47           H  
ATOM   2135  HA  VAL A 136     179.378 181.313 151.201  1.00 41.47           H  
ATOM   2136  HB  VAL A 136     177.752 182.190 149.568  1.00 41.47           H  
ATOM   2137 1HG1 VAL A 136     175.478 181.299 149.475  1.00 41.47           H  
ATOM   2138 2HG1 VAL A 136     176.686 180.108 148.937  1.00 41.47           H  
ATOM   2139 3HG1 VAL A 136     175.957 179.968 150.555  1.00 41.47           H  
ATOM   2140 1HG2 VAL A 136     176.068 182.983 151.189  1.00 41.47           H  
ATOM   2141 2HG2 VAL A 136     176.567 181.712 152.330  1.00 41.47           H  
ATOM   2142 3HG2 VAL A 136     177.701 183.012 151.893  1.00 41.47           H  
ATOM   2143  N   MET A 137     178.657 179.918 153.127  1.00 41.47           N  
ATOM   2144  CA  MET A 137     178.297 179.082 154.264  1.00 41.47           C  
ATOM   2145  C   MET A 137     176.790 179.127 154.478  1.00 41.47           C  
ATOM   2146  O   MET A 137     176.194 180.208 154.515  1.00 41.47           O  
ATOM   2147  CB  MET A 137     179.022 179.548 155.524  1.00 41.47           C  
ATOM   2148  CG  MET A 137     180.532 179.569 155.420  1.00 41.47           C  
ATOM   2149  SD  MET A 137     181.285 180.163 156.945  1.00 41.47           S  
ATOM   2150  CE  MET A 137     183.010 180.213 156.476  1.00 41.47           C  
ATOM   2151  H   MET A 137     179.324 180.666 153.257  1.00 41.47           H  
ATOM   2152  HA  MET A 137     178.599 178.057 154.048  1.00 41.47           H  
ATOM   2153 1HB  MET A 137     178.696 180.555 155.779  1.00 41.47           H  
ATOM   2154 2HB  MET A 137     178.758 178.897 156.358  1.00 41.47           H  
ATOM   2155 1HG  MET A 137     180.896 178.564 155.209  1.00 41.47           H  
ATOM   2156 2HG  MET A 137     180.831 180.219 154.597  1.00 41.47           H  
ATOM   2157 1HE  MET A 137     183.607 180.563 157.319  1.00 41.47           H  
ATOM   2158 2HE  MET A 137     183.339 179.213 156.188  1.00 41.47           H  
ATOM   2159 3HE  MET A 137     183.139 180.894 155.633  1.00 41.47           H  
ATOM   2160  N   ASN A 138     176.175 177.956 154.614  1.00 41.47           N  
ATOM   2161  CA  ASN A 138     174.774 177.896 154.991  1.00 41.47           C  
ATOM   2162  C   ASN A 138     174.611 178.332 156.447  1.00 41.47           C  
ATOM   2163  O   ASN A 138     175.570 178.701 157.129  1.00 41.47           O  
ATOM   2164  CB  ASN A 138     174.220 176.488 154.782  1.00 41.47           C  
ATOM   2165  CG  ASN A 138     175.005 175.436 155.533  1.00 41.47           C  
ATOM   2166  OD1 ASN A 138     174.728 175.151 156.698  1.00 41.47           O  
ATOM   2167  ND2 ASN A 138     175.993 174.850 154.869  1.00 41.47           N  
ATOM   2168  H   ASN A 138     176.680 177.095 154.455  1.00 41.47           H  
ATOM   2169  HA  ASN A 138     174.216 178.587 154.357  1.00 41.47           H  
ATOM   2170 1HB  ASN A 138     173.181 176.453 155.111  1.00 41.47           H  
ATOM   2171 2HB  ASN A 138     174.235 176.245 153.719  1.00 41.47           H  
ATOM   2172 1HD2 ASN A 138     176.547 174.146 155.314  1.00 41.47           H  
ATOM   2173 2HD2 ASN A 138     176.184 175.112 153.923  1.00 41.47           H  
ATOM   2174  N   ALA A 139     173.365 178.292 156.920  1.00 41.47           N  
ATOM   2175  CA  ALA A 139     173.078 178.762 158.271  1.00 41.47           C  
ATOM   2176  C   ALA A 139     173.823 177.942 159.317  1.00 41.47           C  
ATOM   2177  O   ALA A 139     174.401 178.501 160.257  1.00 41.47           O  
ATOM   2178  CB  ALA A 139     171.572 178.724 158.526  1.00 41.47           C  
ATOM   2179  H   ALA A 139     172.610 177.938 156.351  1.00 41.47           H  
ATOM   2180  HA  ALA A 139     173.429 179.791 158.353  1.00 41.47           H  
ATOM   2181 1HB  ALA A 139     171.365 179.076 159.536  1.00 41.47           H  
ATOM   2182 2HB  ALA A 139     171.065 179.367 157.806  1.00 41.47           H  
ATOM   2183 3HB  ALA A 139     171.211 177.703 158.417  1.00 41.47           H  
ATOM   2184  N   THR A 140     173.835 176.616 159.165  1.00 41.47           N  
ATOM   2185  CA  THR A 140     174.517 175.766 160.137  1.00 41.47           C  
ATOM   2186  C   THR A 140     176.028 175.955 160.078  1.00 41.47           C  
ATOM   2187  O   THR A 140     176.690 176.057 161.119  1.00 41.47           O  
ATOM   2188  CB  THR A 140     174.151 174.302 159.899  1.00 41.47           C  
ATOM   2189  OG1 THR A 140     172.727 174.149 159.962  1.00 41.47           O  
ATOM   2190  CG2 THR A 140     174.797 173.409 160.948  1.00 41.47           C  
ATOM   2191  H   THR A 140     173.373 176.188 158.376  1.00 41.47           H  
ATOM   2192  HA  THR A 140     174.191 176.053 161.136  1.00 41.47           H  
ATOM   2193  HB  THR A 140     174.495 173.997 158.911  1.00 41.47           H  
ATOM   2194  HG1 THR A 140     172.473 173.336 159.518  1.00 41.47           H  
ATOM   2195 1HG2 THR A 140     174.524 172.371 160.760  1.00 41.47           H  
ATOM   2196 2HG2 THR A 140     175.881 173.514 160.898  1.00 41.47           H  
ATOM   2197 3HG2 THR A 140     174.450 173.701 161.938  1.00 41.47           H  
ATOM   2198  N   ALA A 141     176.592 175.999 158.869  1.00 41.47           N  
ATOM   2199  CA  ALA A 141     178.032 176.190 158.727  1.00 41.47           C  
ATOM   2200  C   ALA A 141     178.461 177.548 159.265  1.00 41.47           C  
ATOM   2201  O   ALA A 141     179.477 177.661 159.960  1.00 41.47           O  
ATOM   2202  CB  ALA A 141     178.436 176.036 157.261  1.00 41.47           C  
ATOM   2203  H   ALA A 141     176.025 175.900 158.039  1.00 41.47           H  
ATOM   2204  HA  ALA A 141     178.535 175.425 159.318  1.00 41.47           H  
ATOM   2205 1HB  ALA A 141     179.512 176.180 157.163  1.00 41.47           H  
ATOM   2206 2HB  ALA A 141     178.171 175.038 156.913  1.00 41.47           H  
ATOM   2207 3HB  ALA A 141     177.915 176.780 156.660  1.00 41.47           H  
ATOM   2208  N   ALA A 142     177.695 178.595 158.950  1.00 41.47           N  
ATOM   2209  CA  ALA A 142     178.009 179.923 159.465  1.00 41.47           C  
ATOM   2210  C   ALA A 142     177.903 179.964 160.982  1.00 41.47           C  
ATOM   2211  O   ALA A 142     178.739 180.577 161.655  1.00 41.47           O  
ATOM   2212  CB  ALA A 142     177.090 180.966 158.833  1.00 41.47           C  
ATOM   2213  H   ALA A 142     176.890 178.477 158.351  1.00 41.47           H  
ATOM   2214  HA  ALA A 142     179.041 180.154 159.200  1.00 41.47           H  
ATOM   2215 1HB  ALA A 142     177.335 181.953 159.226  1.00 41.47           H  
ATOM   2216 2HB  ALA A 142     177.226 180.963 157.751  1.00 41.47           H  
ATOM   2217 3HB  ALA A 142     176.054 180.729 159.069  1.00 41.47           H  
ATOM   2218  N   LEU A 143     176.878 179.314 161.538  1.00 41.47           N  
ATOM   2219  CA  LEU A 143     176.727 179.257 162.987  1.00 41.47           C  
ATOM   2220  C   LEU A 143     177.932 178.588 163.635  1.00 41.47           C  
ATOM   2221  O   LEU A 143     178.494 179.105 164.610  1.00 41.47           O  
ATOM   2222  CB  LEU A 143     175.442 178.506 163.339  1.00 41.47           C  
ATOM   2223  CG  LEU A 143     175.158 178.220 164.812  1.00 41.47           C  
ATOM   2224  CD1 LEU A 143     174.792 179.498 165.529  1.00 41.47           C  
ATOM   2225  CD2 LEU A 143     174.053 177.190 164.952  1.00 41.47           C  
ATOM   2226  H   LEU A 143     176.195 178.854 160.953  1.00 41.47           H  
ATOM   2227  HA  LEU A 143     176.660 180.276 163.368  1.00 41.47           H  
ATOM   2228 1HB  LEU A 143     174.593 179.077 162.966  1.00 41.47           H  
ATOM   2229 2HB  LEU A 143     175.455 177.541 162.833  1.00 41.47           H  
ATOM   2230  HG  LEU A 143     176.061 177.837 165.289  1.00 41.47           H  
ATOM   2231 1HD1 LEU A 143     174.592 179.282 166.578  1.00 41.47           H  
ATOM   2232 2HD1 LEU A 143     175.619 180.206 165.456  1.00 41.47           H  
ATOM   2233 3HD1 LEU A 143     173.903 179.930 165.071  1.00 41.47           H  
ATOM   2234 1HD2 LEU A 143     173.866 176.999 166.009  1.00 41.47           H  
ATOM   2235 2HD2 LEU A 143     173.143 177.567 164.484  1.00 41.47           H  
ATOM   2236 3HD2 LEU A 143     174.356 176.264 164.463  1.00 41.47           H  
ATOM   2237  N   GLU A 144     178.350 177.443 163.094  1.00 41.47           N  
ATOM   2238  CA  GLU A 144     179.494 176.730 163.651  1.00 41.47           C  
ATOM   2239  C   GLU A 144     180.765 177.564 163.549  1.00 41.47           C  
ATOM   2240  O   GLU A 144     181.538 177.657 164.509  1.00 41.47           O  
ATOM   2241  CB  GLU A 144     179.668 175.392 162.933  1.00 41.47           C  
ATOM   2242  CG  GLU A 144     180.885 174.602 163.371  1.00 41.47           C  
ATOM   2243  CD  GLU A 144     181.054 173.323 162.581  1.00 41.47           C  
ATOM   2244  OE1 GLU A 144     180.191 173.038 161.723  1.00 41.47           O  
ATOM   2245  OE2 GLU A 144     182.047 172.602 162.815  1.00 41.47           O  
ATOM   2246  H   GLU A 144     177.875 177.059 162.290  1.00 41.47           H  
ATOM   2247  HA  GLU A 144     179.304 176.543 164.708  1.00 41.47           H  
ATOM   2248 1HB  GLU A 144     178.788 174.772 163.101  1.00 41.47           H  
ATOM   2249 2HB  GLU A 144     179.748 175.563 161.859  1.00 41.47           H  
ATOM   2250 1HG  GLU A 144     181.773 175.221 163.243  1.00 41.47           H  
ATOM   2251 2HG  GLU A 144     180.790 174.366 164.430  1.00 41.47           H  
ATOM   2252  N   PHE A 145     180.990 178.185 162.389  1.00 41.47           N  
ATOM   2253  CA  PHE A 145     182.185 178.998 162.180  1.00 41.47           C  
ATOM   2254  C   PHE A 145     182.237 180.165 163.158  1.00 41.47           C  
ATOM   2255  O   PHE A 145     183.263 180.404 163.812  1.00 41.47           O  
ATOM   2256  CB  PHE A 145     182.201 179.488 160.731  1.00 41.47           C  
ATOM   2257  CG  PHE A 145     183.367 180.365 160.385  1.00 41.47           C  
ATOM   2258  CD1 PHE A 145     184.637 179.836 160.257  1.00 41.47           C  
ATOM   2259  CD2 PHE A 145     183.183 181.715 160.144  1.00 41.47           C  
ATOM   2260  CE1 PHE A 145     185.706 180.640 159.922  1.00 41.47           C  
ATOM   2261  CE2 PHE A 145     184.249 182.524 159.807  1.00 41.47           C  
ATOM   2262  CZ  PHE A 145     185.511 181.986 159.695  1.00 41.47           C  
ATOM   2263  H   PHE A 145     180.321 178.092 161.638  1.00 41.47           H  
ATOM   2264  HA  PHE A 145     183.063 178.377 162.363  1.00 41.47           H  
ATOM   2265 1HB  PHE A 145     182.217 178.632 160.057  1.00 41.47           H  
ATOM   2266 2HB  PHE A 145     181.290 180.049 160.526  1.00 41.47           H  
ATOM   2267  HD1 PHE A 145     184.789 178.769 160.423  1.00 41.47           H  
ATOM   2268  HD2 PHE A 145     182.183 182.141 160.233  1.00 41.47           H  
ATOM   2269  HE1 PHE A 145     186.704 180.211 159.836  1.00 41.47           H  
ATOM   2270  HE2 PHE A 145     184.094 183.588 159.630  1.00 41.47           H  
ATOM   2271  HZ  PHE A 145     186.354 182.623 159.429  1.00 41.47           H  
ATOM   2272  N   LEU A 146     181.126 180.892 163.289  1.00 41.47           N  
ATOM   2273  CA  LEU A 146     181.100 182.054 164.167  1.00 41.47           C  
ATOM   2274  C   LEU A 146     181.254 181.654 165.628  1.00 41.47           C  
ATOM   2275  O   LEU A 146     181.975 182.319 166.382  1.00 41.47           O  
ATOM   2276  CB  LEU A 146     179.807 182.838 163.959  1.00 41.47           C  
ATOM   2277  CG  LEU A 146     179.643 183.504 162.595  1.00 41.47           C  
ATOM   2278  CD1 LEU A 146     178.299 184.197 162.518  1.00 41.47           C  
ATOM   2279  CD2 LEU A 146     180.773 184.484 162.344  1.00 41.47           C  
ATOM   2280  H   LEU A 146     180.291 180.642 162.779  1.00 41.47           H  
ATOM   2281  HA  LEU A 146     181.945 182.695 163.917  1.00 41.47           H  
ATOM   2282 1HB  LEU A 146     178.965 182.162 164.098  1.00 41.47           H  
ATOM   2283 2HB  LEU A 146     179.749 183.620 164.716  1.00 41.47           H  
ATOM   2284  HG  LEU A 146     179.655 182.743 161.814  1.00 41.47           H  
ATOM   2285 1HD1 LEU A 146     178.189 184.670 161.542  1.00 41.47           H  
ATOM   2286 2HD1 LEU A 146     177.504 183.465 162.657  1.00 41.47           H  
ATOM   2287 3HD1 LEU A 146     178.236 184.956 163.297  1.00 41.47           H  
ATOM   2288 1HD2 LEU A 146     180.641 184.949 161.366  1.00 41.47           H  
ATOM   2289 2HD2 LEU A 146     180.766 185.254 163.116  1.00 41.47           H  
ATOM   2290 3HD2 LEU A 146     181.726 183.955 162.368  1.00 41.47           H  
ATOM   2291  N   LYS A 147     180.588 180.577 166.054  1.00 41.47           N  
ATOM   2292  CA  LYS A 147     180.718 180.152 167.444  1.00 41.47           C  
ATOM   2293  C   LYS A 147     182.131 179.673 167.746  1.00 41.47           C  
ATOM   2294  O   LYS A 147     182.671 179.960 168.822  1.00 41.47           O  
ATOM   2295  CB  LYS A 147     179.695 179.064 167.764  1.00 41.47           C  
ATOM   2296  CG  LYS A 147     178.293 179.593 167.997  1.00 41.47           C  
ATOM   2297  CD  LYS A 147     177.390 178.521 168.577  1.00 41.47           C  
ATOM   2298  CE  LYS A 147     176.035 179.091 168.952  1.00 41.47           C  
ATOM   2299  NZ  LYS A 147     175.124 178.048 169.499  1.00 41.47           N  
ATOM   2300  H   LYS A 147     179.994 180.049 165.431  1.00 41.47           H  
ATOM   2301  HA  LYS A 147     180.528 181.012 168.088  1.00 41.47           H  
ATOM   2302 1HB  LYS A 147     179.657 178.348 166.943  1.00 41.47           H  
ATOM   2303 2HB  LYS A 147     180.008 178.522 168.657  1.00 41.47           H  
ATOM   2304 1HG  LYS A 147     178.333 180.437 168.687  1.00 41.47           H  
ATOM   2305 2HG  LYS A 147     177.873 179.939 167.053  1.00 41.47           H  
ATOM   2306 1HD  LYS A 147     177.253 177.725 167.844  1.00 41.47           H  
ATOM   2307 2HD  LYS A 147     177.856 178.096 169.466  1.00 41.47           H  
ATOM   2308 1HE  LYS A 147     176.164 179.872 169.700  1.00 41.47           H  
ATOM   2309 2HE  LYS A 147     175.571 179.535 168.071  1.00 41.47           H  
ATOM   2310 1HZ  LYS A 147     174.236 178.467 169.735  1.00 41.47           H  
ATOM   2311 2HZ  LYS A 147     174.983 177.327 168.805  1.00 41.47           H  
ATOM   2312 3HZ  LYS A 147     175.535 177.642 170.327  1.00 41.47           H  
ATOM   2313  N   ASP A 148     182.749 178.945 166.812  1.00 41.47           N  
ATOM   2314  CA  ASP A 148     184.121 178.499 167.015  1.00 41.47           C  
ATOM   2315  C   ASP A 148     185.071 179.683 167.126  1.00 41.47           C  
ATOM   2316  O   ASP A 148     185.967 179.690 167.978  1.00 41.47           O  
ATOM   2317  CB  ASP A 148     184.544 177.572 165.877  1.00 41.47           C  
ATOM   2318  CG  ASP A 148     185.836 176.835 166.174  1.00 41.47           C  
ATOM   2319  OD1 ASP A 148     186.283 176.863 167.340  1.00 41.47           O  
ATOM   2320  OD2 ASP A 148     186.406 176.230 165.243  1.00 41.47           O  
ATOM   2321  H   ASP A 148     182.273 178.697 165.957  1.00 41.47           H  
ATOM   2322  HA  ASP A 148     184.171 177.948 167.955  1.00 41.47           H  
ATOM   2323 1HB  ASP A 148     183.757 176.841 165.691  1.00 41.47           H  
ATOM   2324 2HB  ASP A 148     184.673 178.153 164.963  1.00 41.47           H  
ATOM   2325  N   MET A 149     184.895 180.695 166.273  1.00 41.47           N  
ATOM   2326  CA  MET A 149     185.752 181.873 166.362  1.00 41.47           C  
ATOM   2327  C   MET A 149     185.533 182.632 167.664  1.00 41.47           C  
ATOM   2328  O   MET A 149     186.492 183.107 168.281  1.00 41.47           O  
ATOM   2329  CB  MET A 149     185.519 182.793 165.168  1.00 41.47           C  
ATOM   2330  CG  MET A 149     186.136 182.297 163.882  1.00 41.47           C  
ATOM   2331  SD  MET A 149     186.151 183.609 162.659  1.00 41.47           S  
ATOM   2332  CE  MET A 149     184.494 184.236 162.880  1.00 41.47           C  
ATOM   2333  H   MET A 149     184.177 180.662 165.563  1.00 41.47           H  
ATOM   2334  HA  MET A 149     186.792 181.546 166.352  1.00 41.47           H  
ATOM   2335 1HB  MET A 149     184.449 182.914 165.005  1.00 41.47           H  
ATOM   2336 2HB  MET A 149     185.931 183.780 165.383  1.00 41.47           H  
ATOM   2337 1HG  MET A 149     187.155 181.960 164.073  1.00 41.47           H  
ATOM   2338 2HG  MET A 149     185.563 181.450 163.506  1.00 41.47           H  
ATOM   2339 1HE  MET A 149     184.325 185.066 162.193  1.00 41.47           H  
ATOM   2340 2HE  MET A 149     183.775 183.442 162.676  1.00 41.47           H  
ATOM   2341 3HE  MET A 149     184.371 184.583 163.906  1.00 41.47           H  
ATOM   2342  N   LYS A 150     184.274 182.764 168.084  1.00 41.47           N  
ATOM   2343  CA  LYS A 150     183.949 183.505 169.333  1.00 41.47           C  
ATOM   2344  C   LYS A 150     184.572 182.784 170.527  1.00 41.47           C  
ATOM   2345  O   LYS A 150     185.127 183.474 171.401  1.00 41.47           O  
ATOM   2346  CB  LYS A 150     182.429 183.594 169.508  1.00 41.47           C  
ATOM   2347  CG  LYS A 150     181.934 184.165 170.830  1.00 41.47           C  
ATOM   2348  CD  LYS A 150     182.210 185.642 170.994  1.00 41.47           C  
ATOM   2349  CE  LYS A 150     181.587 186.221 172.245  1.00 41.47           C  
ATOM   2350  NZ  LYS A 150     180.117 186.038 172.257  1.00 41.47           N  
ATOM   2351  H   LYS A 150     183.524 182.354 167.546  1.00 41.47           H  
ATOM   2352  HA  LYS A 150     184.355 184.514 169.252  1.00 41.47           H  
ATOM   2353 1HB  LYS A 150     182.008 184.216 168.717  1.00 41.47           H  
ATOM   2354 2HB  LYS A 150     181.993 182.600 169.410  1.00 41.47           H  
ATOM   2355 1HG  LYS A 150     180.857 184.017 170.910  1.00 41.47           H  
ATOM   2356 2HG  LYS A 150     182.417 183.643 171.655  1.00 41.47           H  
ATOM   2357 1HD  LYS A 150     183.288 185.808 171.041  1.00 41.47           H  
ATOM   2358 2HD  LYS A 150     181.814 186.184 170.135  1.00 41.47           H  
ATOM   2359 1HE  LYS A 150     182.012 185.734 173.121  1.00 41.47           H  
ATOM   2360 2HE  LYS A 150     181.812 187.286 172.303  1.00 41.47           H  
ATOM   2361 1HZ  LYS A 150     179.735 186.435 173.103  1.00 41.47           H  
ATOM   2362 2HZ  LYS A 150     179.713 186.502 171.455  1.00 41.47           H  
ATOM   2363 3HZ  LYS A 150     179.900 185.053 172.220  1.00 41.47           H  
ATOM   2364  N   LYS A 151     184.502 181.450 170.553  1.00 41.47           N  
ATOM   2365  CA  LYS A 151     184.987 180.700 171.707  1.00 41.47           C  
ATOM   2366  C   LYS A 151     186.487 180.887 171.904  1.00 41.47           C  
ATOM   2367  O   LYS A 151     186.965 180.971 173.041  1.00 41.47           O  
ATOM   2368  CB  LYS A 151     184.644 179.219 171.546  1.00 41.47           C  
ATOM   2369  CG  LYS A 151     184.979 178.367 172.755  1.00 41.47           C  
ATOM   2370  CD  LYS A 151     184.546 176.927 172.544  1.00 41.47           C  
ATOM   2371  CE  LYS A 151     185.218 176.324 171.322  1.00 41.47           C  
ATOM   2372  NZ  LYS A 151     184.792 174.915 171.097  1.00 41.47           N  
ATOM   2373  H   LYS A 151     184.111 180.948 169.769  1.00 41.47           H  
ATOM   2374  HA  LYS A 151     184.493 181.083 172.600  1.00 41.47           H  
ATOM   2375 1HB  LYS A 151     183.578 179.112 171.344  1.00 41.47           H  
ATOM   2376 2HB  LYS A 151     185.182 178.812 170.689  1.00 41.47           H  
ATOM   2377 1HG  LYS A 151     186.055 178.394 172.933  1.00 41.47           H  
ATOM   2378 2HG  LYS A 151     184.474 178.767 173.633  1.00 41.47           H  
ATOM   2379 1HD  LYS A 151     184.808 176.336 173.422  1.00 41.47           H  
ATOM   2380 2HD  LYS A 151     183.465 176.888 172.410  1.00 41.47           H  
ATOM   2381 1HE  LYS A 151     184.968 176.914 170.441  1.00 41.47           H  
ATOM   2382 2HE  LYS A 151     186.300 176.349 171.452  1.00 41.47           H  
ATOM   2383 1HZ  LYS A 151     185.258 174.548 170.279  1.00 41.47           H  
ATOM   2384 2HZ  LYS A 151     185.037 174.356 171.902  1.00 41.47           H  
ATOM   2385 3HZ  LYS A 151     183.793 174.883 170.956  1.00 41.47           H  
ATOM   2386  N   THR A 152     187.245 180.959 170.812  1.00 41.47           N  
ATOM   2387  CA  THR A 152     188.695 181.072 170.872  1.00 41.47           C  
ATOM   2388  C   THR A 152     189.191 182.496 170.652  1.00 41.47           C  
ATOM   2389  O   THR A 152     190.391 182.692 170.434  1.00 41.47           O  
ATOM   2390  CB  THR A 152     189.343 180.137 169.849  1.00 41.47           C  
ATOM   2391  OG1 THR A 152     188.922 180.505 168.530  1.00 41.47           O  
ATOM   2392  CG2 THR A 152     188.943 178.697 170.119  1.00 41.47           C  
ATOM   2393  H   THR A 152     186.791 180.934 169.910  1.00 41.47           H  
ATOM   2394  HA  THR A 152     189.024 180.781 171.870  1.00 41.47           H  
ATOM   2395  HB  THR A 152     190.428 180.226 169.911  1.00 41.47           H  
ATOM   2396  HG1 THR A 152     189.189 181.410 168.350  1.00 41.47           H  
ATOM   2397 1HG2 THR A 152     189.413 178.045 169.383  1.00 41.47           H  
ATOM   2398 2HG2 THR A 152     189.269 178.410 171.118  1.00 41.47           H  
ATOM   2399 3HG2 THR A 152     187.861 178.601 170.049  1.00 41.47           H  
ATOM   2400  N   ARG A 153     188.300 183.489 170.704  1.00 41.47           N  
ATOM   2401  CA  ARG A 153     188.659 184.892 170.485  1.00 41.47           C  
ATOM   2402  C   ARG A 153     189.352 185.081 169.138  1.00 41.47           C  
ATOM   2403  O   ARG A 153     190.320 185.834 169.015  1.00 41.47           O  
ATOM   2404  CB  ARG A 153     189.534 185.427 171.622  1.00 41.47           C  
ATOM   2405  CG  ARG A 153     188.891 185.366 172.995  1.00 41.47           C  
ATOM   2406  CD  ARG A 153     187.683 186.280 173.083  1.00 41.47           C  
ATOM   2407  NE  ARG A 153     187.160 186.354 174.442  1.00 41.47           N  
ATOM   2408  CZ  ARG A 153     186.255 185.519 174.942  1.00 41.47           C  
ATOM   2409  NH1 ARG A 153     185.770 184.539 174.193  1.00 41.47           N  
ATOM   2410  NH2 ARG A 153     185.836 185.662 176.192  1.00 41.47           N  
ATOM   2411  H   ARG A 153     187.339 183.253 170.903  1.00 41.47           H  
ATOM   2412  HA  ARG A 153     187.743 185.483 170.452  1.00 41.47           H  
ATOM   2413 1HB  ARG A 153     190.463 184.859 171.664  1.00 41.47           H  
ATOM   2414 2HB  ARG A 153     189.795 186.467 171.422  1.00 41.47           H  
ATOM   2415 1HG  ARG A 153     188.568 184.345 173.200  1.00 41.47           H  
ATOM   2416 2HG  ARG A 153     189.615 185.676 173.750  1.00 41.47           H  
ATOM   2417 1HD  ARG A 153     187.964 187.285 172.769  1.00 41.47           H  
ATOM   2418 2HD  ARG A 153     186.895 185.904 172.432  1.00 41.47           H  
ATOM   2419  HE  ARG A 153     187.511 187.090 175.041  1.00 41.47           H  
ATOM   2420 1HH1 ARG A 153     186.089 184.426 173.241  1.00 41.47           H  
ATOM   2421 2HH1 ARG A 153     185.083 183.905 174.574  1.00 41.47           H  
ATOM   2422 1HH2 ARG A 153     186.205 186.407 176.766  1.00 41.47           H  
ATOM   2423 2HH2 ARG A 153     185.149 185.027 176.569  1.00 41.47           H  
ATOM   2424  N   GLY A 154     188.852 184.390 168.119  1.00 41.47           N  
ATOM   2425  CA  GLY A 154     189.474 184.414 166.812  1.00 41.47           C  
ATOM   2426  C   GLY A 154     190.098 183.082 166.459  1.00 41.47           C  
ATOM   2427  O   GLY A 154     189.641 182.035 166.927  1.00 41.47           O  
ATOM   2428  H   GLY A 154     188.020 183.835 168.257  1.00 41.47           H  
ATOM   2429 1HA  GLY A 154     188.730 184.675 166.059  1.00 41.47           H  
ATOM   2430 2HA  GLY A 154     190.240 185.189 166.787  1.00 41.47           H  
ATOM   2431  N   ARG A 155     191.148 183.106 165.646  1.00 41.47           N  
ATOM   2432  CA  ARG A 155     191.822 181.881 165.233  1.00 41.47           C  
ATOM   2433  C   ARG A 155     193.197 182.185 164.651  1.00 41.47           C  
ATOM   2434  O   ARG A 155     193.752 183.261 164.874  1.00 41.47           O  
ATOM   2435  CB  ARG A 155     190.973 181.123 164.213  1.00 41.47           C  
ATOM   2436  CG  ARG A 155     190.567 181.968 163.027  1.00 41.47           C  
ATOM   2437  CD  ARG A 155     189.581 181.252 162.128  1.00 41.47           C  
ATOM   2438  NE  ARG A 155     189.264 182.071 160.964  1.00 41.47           N  
ATOM   2439  CZ  ARG A 155     189.955 182.050 159.831  1.00 41.47           C  
ATOM   2440  NH1 ARG A 155     190.999 181.245 159.704  1.00 41.47           N  
ATOM   2441  NH2 ARG A 155     189.604 182.836 158.825  1.00 41.47           N  
ATOM   2442  H   ARG A 155     191.489 183.994 165.305  1.00 41.47           H  
ATOM   2443  HA  ARG A 155     191.960 181.249 166.111  1.00 41.47           H  
ATOM   2444 1HB  ARG A 155     191.528 180.260 163.847  1.00 41.47           H  
ATOM   2445 2HB  ARG A 155     190.070 180.750 164.696  1.00 41.47           H  
ATOM   2446 1HG  ARG A 155     190.100 182.888 163.378  1.00 41.47           H  
ATOM   2447 2HG  ARG A 155     191.450 182.213 162.435  1.00 41.47           H  
ATOM   2448 1HD  ARG A 155     190.014 180.310 161.791  1.00 41.47           H  
ATOM   2449 2HD  ARG A 155     188.664 181.053 162.680  1.00 41.47           H  
ATOM   2450  HE  ARG A 155     188.468 182.692 161.028  1.00 41.47           H  
ATOM   2451 1HH1 ARG A 155     191.271 180.645 160.470  1.00 41.47           H  
ATOM   2452 2HH1 ARG A 155     191.524 181.231 158.841  1.00 41.47           H  
ATOM   2453 1HH2 ARG A 155     188.809 183.453 158.919  1.00 41.47           H  
ATOM   2454 2HH2 ARG A 155     190.131 182.819 157.964  1.00 41.47           H  
ATOM   2455  N   LEU A 162     206.690 175.920 163.766  1.00 41.47           N  
ATOM   2456  CA  LEU A 162     207.519 175.861 162.567  1.00 41.47           C  
ATOM   2457  C   LEU A 162     207.276 174.568 161.797  1.00 41.47           C  
ATOM   2458  O   LEU A 162     206.160 174.052 161.769  1.00 41.47           O  
ATOM   2459  CB  LEU A 162     208.999 175.985 162.931  1.00 41.47           C  
ATOM   2460  CG  LEU A 162     209.428 177.295 163.594  1.00 41.47           C  
ATOM   2461  CD1 LEU A 162     210.922 177.289 163.873  1.00 41.47           C  
ATOM   2462  CD2 LEU A 162     209.045 178.484 162.728  1.00 41.47           C  
ATOM   2463  H   LEU A 162     207.034 175.510 164.622  1.00 41.47           H  
ATOM   2464  HA  LEU A 162     207.250 176.694 161.919  1.00 41.47           H  
ATOM   2465 1HB  LEU A 162     209.258 175.176 163.612  1.00 41.47           H  
ATOM   2466 2HB  LEU A 162     209.591 175.871 162.023  1.00 41.47           H  
ATOM   2467  HG  LEU A 162     208.937 177.391 164.562  1.00 41.47           H  
ATOM   2468 1HD1 LEU A 162     211.208 178.229 164.345  1.00 41.47           H  
ATOM   2469 2HD1 LEU A 162     211.165 176.461 164.539  1.00 41.47           H  
ATOM   2470 3HD1 LEU A 162     211.467 177.173 162.936  1.00 41.47           H  
ATOM   2471 1HD2 LEU A 162     209.359 179.407 163.217  1.00 41.47           H  
ATOM   2472 2HD2 LEU A 162     209.538 178.402 161.759  1.00 41.47           H  
ATOM   2473 3HD2 LEU A 162     207.965 178.497 162.585  1.00 41.47           H  
ATOM   2474  N   LEU A 163     208.328 174.055 161.168  1.00 41.47           N  
ATOM   2475  CA  LEU A 163     208.246 172.815 160.413  1.00 41.47           C  
ATOM   2476  C   LEU A 163     208.547 171.624 161.312  1.00 41.47           C  
ATOM   2477  O   LEU A 163     209.237 171.743 162.327  1.00 41.47           O  
ATOM   2478  CB  LEU A 163     209.214 172.829 159.227  1.00 41.47           C  
ATOM   2479  CG  LEU A 163     208.809 173.614 157.975  1.00 41.47           C  
ATOM   2480  CD1 LEU A 163     208.917 175.117 158.189  1.00 41.47           C  
ATOM   2481  CD2 LEU A 163     209.647 173.179 156.782  1.00 41.47           C  
ATOM   2482  H   LEU A 163     209.211 174.543 161.217  1.00 41.47           H  
ATOM   2483  HA  LEU A 163     207.233 172.711 160.028  1.00 41.47           H  
ATOM   2484 1HB  LEU A 163     210.164 173.246 159.558  1.00 41.47           H  
ATOM   2485 2HB  LEU A 163     209.385 171.802 158.905  1.00 41.47           H  
ATOM   2486  HG  LEU A 163     207.757 173.431 157.755  1.00 41.47           H  
ATOM   2487 1HD1 LEU A 163     208.621 175.636 157.277  1.00 41.47           H  
ATOM   2488 2HD1 LEU A 163     208.261 175.416 159.006  1.00 41.47           H  
ATOM   2489 3HD1 LEU A 163     209.946 175.376 158.436  1.00 41.47           H  
ATOM   2490 1HD2 LEU A 163     209.347 173.745 155.900  1.00 41.47           H  
ATOM   2491 2HD2 LEU A 163     210.701 173.364 156.990  1.00 41.47           H  
ATOM   2492 3HD2 LEU A 163     209.495 172.115 156.599  1.00 41.47           H  
ATOM   2493  N   ALA A 164     208.016 170.467 160.927  1.00 41.47           N  
ATOM   2494  CA  ALA A 164     208.197 169.228 161.668  1.00 41.47           C  
ATOM   2495  C   ALA A 164     209.018 168.247 160.846  1.00 41.47           C  
ATOM   2496  O   ALA A 164     208.803 168.104 159.638  1.00 41.47           O  
ATOM   2497  CB  ALA A 164     206.849 168.604 162.032  1.00 41.47           C  
ATOM   2498  H   ALA A 164     207.464 170.458 160.081  1.00 41.47           H  
ATOM   2499  HA  ALA A 164     208.733 169.459 162.589  1.00 41.47           H  
ATOM   2500 1HB  ALA A 164     207.014 167.679 162.585  1.00 41.47           H  
ATOM   2501 2HB  ALA A 164     206.281 169.300 162.649  1.00 41.47           H  
ATOM   2502 3HB  ALA A 164     206.291 168.388 161.122  1.00 41.47           H  
ATOM   2503  N   LYS A 165     209.959 167.577 161.504  1.00 41.47           N  
ATOM   2504  CA  LYS A 165     210.799 166.605 160.820  1.00 41.47           C  
ATOM   2505  C   LYS A 165     209.968 165.403 160.389  1.00 41.47           C  
ATOM   2506  O   LYS A 165     209.215 164.836 161.184  1.00 41.47           O  
ATOM   2507  CB  LYS A 165     211.943 166.159 161.729  1.00 41.47           C  
ATOM   2508  CG  LYS A 165     212.935 165.222 161.059  1.00 41.47           C  
ATOM   2509  CD  LYS A 165     213.961 164.701 162.049  1.00 41.47           C  
ATOM   2510  CE  LYS A 165     213.308 163.835 163.113  1.00 41.47           C  
ATOM   2511  NZ  LYS A 165     212.620 162.656 162.518  1.00 41.47           N  
ATOM   2512  H   LYS A 165     210.099 167.739 162.491  1.00 41.47           H  
ATOM   2513  HA  LYS A 165     211.222 167.077 159.932  1.00 41.47           H  
ATOM   2514 1HB  LYS A 165     212.490 167.034 162.082  1.00 41.47           H  
ATOM   2515 2HB  LYS A 165     211.536 165.652 162.604  1.00 41.47           H  
ATOM   2516 1HG  LYS A 165     212.401 164.376 160.625  1.00 41.47           H  
ATOM   2517 2HG  LYS A 165     213.452 165.751 160.259  1.00 41.47           H  
ATOM   2518 1HD  LYS A 165     214.711 164.111 161.520  1.00 41.47           H  
ATOM   2519 2HD  LYS A 165     214.460 165.541 162.532  1.00 41.47           H  
ATOM   2520 1HE  LYS A 165     214.066 163.486 163.813  1.00 41.47           H  
ATOM   2521 2HE  LYS A 165     212.579 164.426 163.666  1.00 41.47           H  
ATOM   2522 1HZ  LYS A 165     212.199 162.105 163.252  1.00 41.47           H  
ATOM   2523 2HZ  LYS A 165     211.903 162.971 161.879  1.00 41.47           H  
ATOM   2524 3HZ  LYS A 165     213.291 162.091 162.017  1.00 41.47           H  
ATOM   2525  N   ARG A 166     210.107 165.018 159.125  1.00 41.47           N  
ATOM   2526  CA  ARG A 166     209.389 163.890 158.558  1.00 41.47           C  
ATOM   2527  C   ARG A 166     210.346 163.027 157.752  1.00 41.47           C  
ATOM   2528  O   ARG A 166     211.382 163.513 157.285  1.00 41.47           O  
ATOM   2529  CB  ARG A 166     208.235 164.359 157.659  1.00 41.47           C  
ATOM   2530  CG  ARG A 166     207.181 165.185 158.377  1.00 41.47           C  
ATOM   2531  CD  ARG A 166     205.956 165.405 157.508  1.00 41.47           C  
ATOM   2532  NE  ARG A 166     206.265 166.147 156.290  1.00 41.47           N  
ATOM   2533  CZ  ARG A 166     205.373 166.439 155.350  1.00 41.47           C  
ATOM   2534  NH1 ARG A 166     204.115 166.052 155.487  1.00 41.47           N  
ATOM   2535  NH2 ARG A 166     205.740 167.118 154.273  1.00 41.47           N  
ATOM   2536  H   ARG A 166     210.744 165.540 158.540  1.00 41.47           H  
ATOM   2537  HA  ARG A 166     208.969 163.302 159.374  1.00 41.47           H  
ATOM   2538 1HB  ARG A 166     208.632 164.959 156.841  1.00 41.47           H  
ATOM   2539 2HB  ARG A 166     207.741 163.492 157.219  1.00 41.47           H  
ATOM   2540 1HG  ARG A 166     206.870 164.668 159.285  1.00 41.47           H  
ATOM   2541 2HG  ARG A 166     207.597 166.159 158.638  1.00 41.47           H  
ATOM   2542 1HD  ARG A 166     205.538 164.441 157.218  1.00 41.47           H  
ATOM   2543 2HD  ARG A 166     205.211 165.970 158.066  1.00 41.47           H  
ATOM   2544  HE  ARG A 166     207.219 166.456 156.157  1.00 41.47           H  
ATOM   2545 1HH1 ARG A 166     203.833 165.534 156.307  1.00 41.47           H  
ATOM   2546 2HH1 ARG A 166     203.438 166.274 154.772  1.00 41.47           H  
ATOM   2547 1HH2 ARG A 166     206.701 167.415 154.165  1.00 41.47           H  
ATOM   2548 2HH2 ARG A 166     205.061 167.339 153.560  1.00 41.47           H  
ATOM   2549  N   PRO A 167     210.038 161.741 157.588  1.00 41.47           N  
ATOM   2550  CA  PRO A 167     210.889 160.882 156.758  1.00 41.47           C  
ATOM   2551  C   PRO A 167     210.979 161.398 155.331  1.00 41.47           C  
ATOM   2552  O   PRO A 167     210.023 161.952 154.783  1.00 41.47           O  
ATOM   2553  CB  PRO A 167     210.183 159.522 156.817  1.00 41.47           C  
ATOM   2554  CG  PRO A 167     209.426 159.553 158.095  1.00 41.47           C  
ATOM   2555  CD  PRO A 167     208.983 160.974 158.275  1.00 41.47           C  
ATOM   2556  HA  PRO A 167     211.891 160.822 157.208  1.00 41.47           H  
ATOM   2557 1HB  PRO A 167     209.531 159.398 155.940  1.00 41.47           H  
ATOM   2558 2HB  PRO A 167     210.926 158.711 156.782  1.00 41.47           H  
ATOM   2559 1HG  PRO A 167     208.573 158.860 158.048  1.00 41.47           H  
ATOM   2560 2HG  PRO A 167     210.066 159.214 158.923  1.00 41.47           H  
ATOM   2561 1HD  PRO A 167     208.002 161.116 157.799  1.00 41.47           H  
ATOM   2562 2HD  PRO A 167     208.932 161.209 159.348  1.00 41.47           H  
ATOM   2563  N   CYS A 168     212.154 161.213 154.729  1.00 41.47           N  
ATOM   2564  CA  CYS A 168     212.418 161.693 153.373  1.00 41.47           C  
ATOM   2565  C   CYS A 168     211.696 160.785 152.382  1.00 41.47           C  
ATOM   2566  O   CYS A 168     212.254 159.837 151.825  1.00 41.47           O  
ATOM   2567  CB  CYS A 168     213.917 161.739 153.102  1.00 41.47           C  
ATOM   2568  SG  CYS A 168     214.358 162.368 151.466  1.00 41.47           S  
ATOM   2569  H   CYS A 168     212.884 160.725 155.229  1.00 41.47           H  
ATOM   2570  HA  CYS A 168     212.017 162.702 153.279  1.00 41.47           H  
ATOM   2571 1HB  CYS A 168     214.403 162.371 153.846  1.00 41.47           H  
ATOM   2572 2HB  CYS A 168     214.336 160.737 153.200  1.00 41.47           H  
ATOM   2573  HG  CYS A 168     213.708 161.434 150.778  1.00 41.47           H  
ATOM   2574  N   VAL A 169     210.420 161.089 152.162  1.00 41.47           N  
ATOM   2575  CA  VAL A 169     209.566 160.344 151.247  1.00 41.47           C  
ATOM   2576  C   VAL A 169     209.027 161.315 150.208  1.00 41.47           C  
ATOM   2577  O   VAL A 169     208.556 162.404 150.556  1.00 41.47           O  
ATOM   2578  CB  VAL A 169     208.413 159.639 151.986  1.00 41.47           C  
ATOM   2579  CG1 VAL A 169     207.615 158.775 151.024  1.00 41.47           C  
ATOM   2580  CG2 VAL A 169     208.949 158.807 153.139  1.00 41.47           C  
ATOM   2581  H   VAL A 169     210.036 161.879 152.661  1.00 41.47           H  
ATOM   2582  HA  VAL A 169     210.169 159.579 150.756  1.00 41.47           H  
ATOM   2583  HB  VAL A 169     207.729 160.393 152.375  1.00 41.47           H  
ATOM   2584 1HG1 VAL A 169     206.804 158.284 151.562  1.00 41.47           H  
ATOM   2585 2HG1 VAL A 169     207.199 159.399 150.233  1.00 41.47           H  
ATOM   2586 3HG1 VAL A 169     208.268 158.020 150.586  1.00 41.47           H  
ATOM   2587 1HG2 VAL A 169     208.121 158.317 153.650  1.00 41.47           H  
ATOM   2588 2HG2 VAL A 169     209.636 158.053 152.755  1.00 41.47           H  
ATOM   2589 3HG2 VAL A 169     209.476 159.454 153.840  1.00 41.47           H  
ATOM   2590  N   ASP A 170     209.102 160.926 148.939  1.00 41.47           N  
ATOM   2591  CA  ASP A 170     208.620 161.764 147.844  1.00 41.47           C  
ATOM   2592  C   ASP A 170     207.099 161.741 147.842  1.00 41.47           C  
ATOM   2593  O   ASP A 170     206.477 160.802 147.340  1.00 41.47           O  
ATOM   2594  CB  ASP A 170     209.183 161.274 146.515  1.00 41.47           C  
ATOM   2595  CG  ASP A 170     208.882 162.219 145.369  1.00 41.47           C  
ATOM   2596  OD1 ASP A 170     208.400 163.342 145.629  1.00 41.47           O  
ATOM   2597  OD2 ASP A 170     209.129 161.839 144.205  1.00 41.47           O  
ATOM   2598  H   ASP A 170     209.505 160.024 148.728  1.00 41.47           H  
ATOM   2599  HA  ASP A 170     208.962 162.785 148.013  1.00 41.47           H  
ATOM   2600 1HB  ASP A 170     210.264 161.157 146.598  1.00 41.47           H  
ATOM   2601 2HB  ASP A 170     208.765 160.294 146.281  1.00 41.47           H  
ATOM   2602  N   ILE A 171     206.488 162.783 148.407  1.00 41.47           N  
ATOM   2603  CA  ILE A 171     205.040 162.889 148.503  1.00 41.47           C  
ATOM   2604  C   ILE A 171     204.605 164.225 147.919  1.00 41.47           C  
ATOM   2605  O   ILE A 171     205.399 165.156 147.771  1.00 41.47           O  
ATOM   2606  CB  ILE A 171     204.532 162.756 149.954  1.00 41.47           C  
ATOM   2607  CG1 ILE A 171     205.005 163.945 150.790  1.00 41.47           C  
ATOM   2608  CG2 ILE A 171     204.997 161.450 150.569  1.00 41.47           C  
ATOM   2609  CD1 ILE A 171     204.374 164.016 152.155  1.00 41.47           C  
ATOM   2610  H   ILE A 171     207.062 163.525 148.781  1.00 41.47           H  
ATOM   2611  HA  ILE A 171     204.595 162.082 147.922  1.00 41.47           H  
ATOM   2612  HB  ILE A 171     203.443 162.780 149.961  1.00 41.47           H  
ATOM   2613 1HG1 ILE A 171     206.086 163.894 150.915  1.00 41.47           H  
ATOM   2614 2HG1 ILE A 171     204.781 164.873 150.263  1.00 41.47           H  
ATOM   2615 1HG2 ILE A 171     204.628 161.378 151.592  1.00 41.47           H  
ATOM   2616 2HG2 ILE A 171     204.612 160.615 149.985  1.00 41.47           H  
ATOM   2617 3HG2 ILE A 171     206.087 161.417 150.573  1.00 41.47           H  
ATOM   2618 1HD1 ILE A 171     204.759 164.886 152.689  1.00 41.47           H  
ATOM   2619 2HD1 ILE A 171     203.292 164.103 152.052  1.00 41.47           H  
ATOM   2620 3HD1 ILE A 171     204.615 163.113 152.714  1.00 41.47           H  
ATOM   2621  N   GLN A 172     203.320 164.306 147.584  1.00 41.47           N  
ATOM   2622  CA  GLN A 172     202.720 165.521 147.052  1.00 41.47           C  
ATOM   2623  C   GLN A 172     201.518 165.893 147.905  1.00 41.47           C  
ATOM   2624  O   GLN A 172     200.666 165.044 148.185  1.00 41.47           O  
ATOM   2625  CB  GLN A 172     202.307 165.336 145.591  1.00 41.47           C  
ATOM   2626  CG  GLN A 172     203.432 164.843 144.700  1.00 41.47           C  
ATOM   2627  CD  GLN A 172     203.016 164.720 143.251  1.00 41.47           C  
ATOM   2628  OE1 GLN A 172     202.063 165.360 142.811  1.00 41.47           O  
ATOM   2629  NE2 GLN A 172     203.728 163.888 142.501  1.00 41.47           N  
ATOM   2630  H   GLN A 172     202.744 163.486 147.707  1.00 41.47           H  
ATOM   2631  HA  GLN A 172     203.458 166.321 147.101  1.00 41.47           H  
ATOM   2632 1HB  GLN A 172     201.486 164.621 145.532  1.00 41.47           H  
ATOM   2633 2HB  GLN A 172     201.945 166.284 145.192  1.00 41.47           H  
ATOM   2634 1HG  GLN A 172     204.262 165.547 144.757  1.00 41.47           H  
ATOM   2635 2HG  GLN A 172     203.752 163.860 145.046  1.00 41.47           H  
ATOM   2636 1HE2 GLN A 172     203.500 163.765 141.534  1.00 41.47           H  
ATOM   2637 2HE2 GLN A 172     204.493 163.383 142.901  1.00 41.47           H  
ATOM   2638  N   GLU A 173     201.453 167.157 148.317  1.00 41.47           N  
ATOM   2639  CA  GLU A 173     200.373 167.660 149.154  1.00 41.47           C  
ATOM   2640  C   GLU A 173     199.911 169.005 148.608  1.00 41.47           C  
ATOM   2641  O   GLU A 173     200.429 169.503 147.604  1.00 41.47           O  
ATOM   2642  CB  GLU A 173     200.815 167.786 150.616  1.00 41.47           C  
ATOM   2643  CG  GLU A 173     201.251 166.481 151.260  1.00 41.47           C  
ATOM   2644  CD  GLU A 173     201.711 166.667 152.693  1.00 41.47           C  
ATOM   2645  OE1 GLU A 173     201.940 167.825 153.100  1.00 41.47           O  
ATOM   2646  OE2 GLU A 173     201.841 165.656 153.413  1.00 41.47           O  
ATOM   2647  H   GLU A 173     202.189 167.787 148.032  1.00 41.47           H  
ATOM   2648  HA  GLU A 173     199.543 166.955 149.108  1.00 41.47           H  
ATOM   2649 1HB  GLU A 173     201.649 168.485 150.685  1.00 41.47           H  
ATOM   2650 2HB  GLU A 173     199.997 168.192 151.210  1.00 41.47           H  
ATOM   2651 1HG  GLU A 173     200.415 165.782 151.242  1.00 41.47           H  
ATOM   2652 2HG  GLU A 173     202.061 166.051 150.672  1.00 41.47           H  
ATOM   2653  N   GLU A 174     198.916 169.594 149.277  1.00 41.47           N  
ATOM   2654  CA  GLU A 174     198.478 170.940 148.918  1.00 41.47           C  
ATOM   2655  C   GLU A 174     199.561 171.973 149.193  1.00 41.47           C  
ATOM   2656  O   GLU A 174     199.597 173.023 148.540  1.00 41.47           O  
ATOM   2657  CB  GLU A 174     197.201 171.300 149.674  1.00 41.47           C  
ATOM   2658  CG  GLU A 174     195.933 170.757 149.044  1.00 41.47           C  
ATOM   2659  CD  GLU A 174     194.684 171.215 149.768  1.00 41.47           C  
ATOM   2660  OE1 GLU A 174     194.805 171.692 150.915  1.00 41.47           O  
ATOM   2661  OE2 GLU A 174     193.583 171.101 149.188  1.00 41.47           O  
ATOM   2662  H   GLU A 174     198.457 169.114 150.038  1.00 41.47           H  
ATOM   2663  HA  GLU A 174     198.270 170.962 147.848  1.00 41.47           H  
ATOM   2664 1HB  GLU A 174     197.262 170.917 150.693  1.00 41.47           H  
ATOM   2665 2HB  GLU A 174     197.109 172.384 149.736  1.00 41.47           H  
ATOM   2666 1HG  GLU A 174     195.885 171.088 148.007  1.00 41.47           H  
ATOM   2667 2HG  GLU A 174     195.976 169.669 149.047  1.00 41.47           H  
ATOM   2668  N   ASN A 175     200.438 171.702 150.162  1.00 41.47           N  
ATOM   2669  CA  ASN A 175     201.535 172.620 150.443  1.00 41.47           C  
ATOM   2670  C   ASN A 175     202.446 172.785 149.237  1.00 41.47           C  
ATOM   2671  O   ASN A 175     203.002 173.867 149.027  1.00 41.47           O  
ATOM   2672  CB  ASN A 175     202.335 172.130 151.650  1.00 41.47           C  
ATOM   2673  CG  ASN A 175     201.486 171.997 152.894  1.00 41.47           C  
ATOM   2674  OD1 ASN A 175     200.490 172.701 153.058  1.00 41.47           O  
ATOM   2675  ND2 ASN A 175     201.877 171.091 153.783  1.00 41.47           N  
ATOM   2676  H   ASN A 175     200.350 170.858 150.710  1.00 41.47           H  
ATOM   2677  HA  ASN A 175     201.116 173.601 150.673  1.00 41.47           H  
ATOM   2678 1HB  ASN A 175     202.781 171.161 151.422  1.00 41.47           H  
ATOM   2679 2HB  ASN A 175     203.150 172.825 151.853  1.00 41.47           H  
ATOM   2680 1HD2 ASN A 175     201.354 170.959 154.625  1.00 41.47           H  
ATOM   2681 2HD2 ASN A 175     202.694 170.541 153.610  1.00 41.47           H  
ATOM   2682  N   ASN A 176     202.609 171.731 148.434  1.00 41.47           N  
ATOM   2683  CA  ASN A 176     203.399 171.854 147.214  1.00 41.47           C  
ATOM   2684  C   ASN A 176     202.766 172.846 146.247  1.00 41.47           C  
ATOM   2685  O   ASN A 176     203.459 173.692 145.670  1.00 41.47           O  
ATOM   2686  CB  ASN A 176     203.559 170.487 146.551  1.00 41.47           C  
ATOM   2687  CG  ASN A 176     204.319 169.507 147.417  1.00 41.47           C  
ATOM   2688  OD1 ASN A 176     204.421 169.682 148.630  1.00 41.47           O  
ATOM   2689  ND2 ASN A 176     204.859 168.466 146.796  1.00 41.47           N  
ATOM   2690  H   ASN A 176     202.190 170.841 148.660  1.00 41.47           H  
ATOM   2691  HA  ASN A 176     204.387 172.235 147.478  1.00 41.47           H  
ATOM   2692 1HB  ASN A 176     202.575 170.072 146.330  1.00 41.47           H  
ATOM   2693 2HB  ASN A 176     204.086 170.601 145.603  1.00 41.47           H  
ATOM   2694 1HD2 ASN A 176     205.374 167.784 147.317  1.00 41.47           H  
ATOM   2695 2HD2 ASN A 176     204.752 168.363 145.807  1.00 41.47           H  
ATOM   2696  N   MET A 177     201.446 172.760 146.059  1.00 41.47           N  
ATOM   2697  CA  MET A 177     200.763 173.712 145.190  1.00 41.47           C  
ATOM   2698  C   MET A 177     200.864 175.126 145.740  1.00 41.47           C  
ATOM   2699  O   MET A 177     201.058 176.082 144.982  1.00 41.47           O  
ATOM   2700  CB  MET A 177     199.298 173.318 145.010  1.00 41.47           C  
ATOM   2701  CG  MET A 177     199.078 171.904 144.518  1.00 41.47           C  
ATOM   2702  SD  MET A 177     197.357 171.618 144.076  1.00 41.47           S  
ATOM   2703  CE  MET A 177     197.183 169.891 144.497  1.00 41.47           C  
ATOM   2704  H   MET A 177     200.909 172.037 146.515  1.00 41.47           H  
ATOM   2705  HA  MET A 177     201.249 173.700 144.214  1.00 41.47           H  
ATOM   2706 1HB  MET A 177     198.774 173.423 145.959  1.00 41.47           H  
ATOM   2707 2HB  MET A 177     198.824 173.994 144.297  1.00 41.47           H  
ATOM   2708 1HG  MET A 177     199.704 171.721 143.645  1.00 41.47           H  
ATOM   2709 2HG  MET A 177     199.366 171.199 145.297  1.00 41.47           H  
ATOM   2710 1HE  MET A 177     196.166 169.564 144.279  1.00 41.47           H  
ATOM   2711 2HE  MET A 177     197.889 169.300 143.911  1.00 41.47           H  
ATOM   2712 3HE  MET A 177     197.389 169.753 145.559  1.00 41.47           H  
ATOM   2713  N   LYS A 178     200.723 175.281 147.058  1.00 41.47           N  
ATOM   2714  CA  LYS A 178     200.826 176.608 147.656  1.00 41.47           C  
ATOM   2715  C   LYS A 178     202.220 177.195 147.462  1.00 41.47           C  
ATOM   2716  O   LYS A 178     202.363 178.380 147.141  1.00 41.47           O  
ATOM   2717  CB  LYS A 178     200.468 176.545 149.140  1.00 41.47           C  
ATOM   2718  CG  LYS A 178     200.318 177.905 149.794  1.00 41.47           C  
ATOM   2719  CD  LYS A 178     199.857 177.774 151.234  1.00 41.47           C  
ATOM   2720  CE  LYS A 178     199.602 179.137 151.853  1.00 41.47           C  
ATOM   2721  NZ  LYS A 178     199.112 179.028 153.254  1.00 41.47           N  
ATOM   2722  H   LYS A 178     200.545 174.485 147.654  1.00 41.47           H  
ATOM   2723  HA  LYS A 178     200.122 177.270 147.152  1.00 41.47           H  
ATOM   2724 1HB  LYS A 178     199.531 176.003 149.265  1.00 41.47           H  
ATOM   2725 2HB  LYS A 178     201.240 175.993 149.677  1.00 41.47           H  
ATOM   2726 1HG  LYS A 178     201.276 178.427 149.773  1.00 41.47           H  
ATOM   2727 2HG  LYS A 178     199.590 178.497 149.240  1.00 41.47           H  
ATOM   2728 1HD  LYS A 178     198.938 177.187 151.270  1.00 41.47           H  
ATOM   2729 2HD  LYS A 178     200.621 177.257 151.815  1.00 41.47           H  
ATOM   2730 1HE  LYS A 178     200.524 179.717 151.847  1.00 41.47           H  
ATOM   2731 2HE  LYS A 178     198.859 179.672 151.262  1.00 41.47           H  
ATOM   2732 1HZ  LYS A 178     198.955 179.953 153.629  1.00 41.47           H  
ATOM   2733 2HZ  LYS A 178     198.247 178.507 153.269  1.00 41.47           H  
ATOM   2734 3HZ  LYS A 178     199.802 178.550 153.816  1.00 41.47           H  
ATOM   2735  N   ALA A 179     203.260 176.381 147.650  1.00 41.47           N  
ATOM   2736  CA  ALA A 179     204.625 176.857 147.451  1.00 41.47           C  
ATOM   2737  C   ALA A 179     204.884 177.213 145.992  1.00 41.47           C  
ATOM   2738  O   ALA A 179     205.537 178.222 145.701  1.00 41.47           O  
ATOM   2739  CB  ALA A 179     205.622 175.805 147.932  1.00 41.47           C  
ATOM   2740  H   ALA A 179     203.110 175.423 147.933  1.00 41.47           H  
ATOM   2741  HA  ALA A 179     204.756 177.766 148.038  1.00 41.47           H  
ATOM   2742 1HB  ALA A 179     206.638 176.170 147.779  1.00 41.47           H  
ATOM   2743 2HB  ALA A 179     205.463 175.610 148.992  1.00 41.47           H  
ATOM   2744 3HB  ALA A 179     205.479 174.884 147.368  1.00 41.47           H  
ATOM   2745  N   LEU A 180     204.389 176.393 145.061  1.00 41.47           N  
ATOM   2746  CA  LEU A 180     204.561 176.705 143.646  1.00 41.47           C  
ATOM   2747  C   LEU A 180     203.837 177.993 143.275  1.00 41.47           C  
ATOM   2748  O   LEU A 180     204.362 178.810 142.510  1.00 41.47           O  
ATOM   2749  CB  LEU A 180     204.068 175.541 142.788  1.00 41.47           C  
ATOM   2750  CG  LEU A 180     204.943 174.287 142.822  1.00 41.47           C  
ATOM   2751  CD1 LEU A 180     204.363 173.206 141.930  1.00 41.47           C  
ATOM   2752  CD2 LEU A 180     206.364 174.619 142.405  1.00 41.47           C  
ATOM   2753  H   LEU A 180     203.894 175.553 145.323  1.00 41.47           H  
ATOM   2754  HA  LEU A 180     205.622 176.860 143.452  1.00 41.47           H  
ATOM   2755 1HB  LEU A 180     203.070 175.262 143.121  1.00 41.47           H  
ATOM   2756 2HB  LEU A 180     204.003 175.876 141.753  1.00 41.47           H  
ATOM   2757  HG  LEU A 180     204.957 173.880 143.833  1.00 41.47           H  
ATOM   2758 1HD1 LEU A 180     205.000 172.322 141.968  1.00 41.47           H  
ATOM   2759 2HD1 LEU A 180     203.363 172.946 142.276  1.00 41.47           H  
ATOM   2760 3HD1 LEU A 180     204.310 173.570 140.905  1.00 41.47           H  
ATOM   2761 1HD2 LEU A 180     206.973 173.715 142.435  1.00 41.47           H  
ATOM   2762 2HD2 LEU A 180     206.362 175.020 141.391  1.00 41.47           H  
ATOM   2763 3HD2 LEU A 180     206.780 175.360 143.088  1.00 41.47           H  
ATOM   2764  N   ALA A 181     202.632 178.195 143.811  1.00 41.47           N  
ATOM   2765  CA  ALA A 181     201.905 179.433 143.558  1.00 41.47           C  
ATOM   2766  C   ALA A 181     202.636 180.631 144.148  1.00 41.47           C  
ATOM   2767  O   ALA A 181     202.659 181.709 143.547  1.00 41.47           O  
ATOM   2768  CB  ALA A 181     200.488 179.336 144.122  1.00 41.47           C  
ATOM   2769  H   ALA A 181     202.212 177.489 144.398  1.00 41.47           H  
ATOM   2770  HA  ALA A 181     201.849 179.578 142.479  1.00 41.47           H  
ATOM   2771 1HB  ALA A 181     199.955 180.266 143.927  1.00 41.47           H  
ATOM   2772 2HB  ALA A 181     199.963 178.509 143.644  1.00 41.47           H  
ATOM   2773 3HB  ALA A 181     200.536 179.163 145.196  1.00 41.47           H  
ATOM   2774  N   GLY A 182     203.227 180.465 145.332  1.00 41.47           N  
ATOM   2775  CA  GLY A 182     203.998 181.548 145.919  1.00 41.47           C  
ATOM   2776  C   GLY A 182     205.221 181.904 145.098  1.00 41.47           C  
ATOM   2777  O   GLY A 182     205.550 183.081 144.934  1.00 41.47           O  
ATOM   2778  H   GLY A 182     203.147 179.591 145.832  1.00 41.47           H  
ATOM   2779 1HA  GLY A 182     203.368 182.432 146.017  1.00 41.47           H  
ATOM   2780 2HA  GLY A 182     204.315 181.266 146.922  1.00 41.47           H  
ATOM   2781  N   VAL A 183     205.918 180.892 144.578  1.00 41.47           N  
ATOM   2782  CA  VAL A 183     207.055 181.145 143.697  1.00 41.47           C  
ATOM   2783  C   VAL A 183     206.596 181.851 142.427  1.00 41.47           C  
ATOM   2784  O   VAL A 183     207.241 182.793 141.951  1.00 41.47           O  
ATOM   2785  CB  VAL A 183     207.793 179.832 143.382  1.00 41.47           C  
ATOM   2786  CG1 VAL A 183     208.853 180.058 142.318  1.00 41.47           C  
ATOM   2787  CG2 VAL A 183     208.421 179.266 144.643  1.00 41.47           C  
ATOM   2788  H   VAL A 183     205.664 179.938 144.791  1.00 41.47           H  
ATOM   2789  HA  VAL A 183     207.745 181.819 144.206  1.00 41.47           H  
ATOM   2790  HB  VAL A 183     207.080 179.112 142.980  1.00 41.47           H  
ATOM   2791 1HG1 VAL A 183     209.365 179.118 142.108  1.00 41.47           H  
ATOM   2792 2HG1 VAL A 183     208.382 180.425 141.406  1.00 41.47           H  
ATOM   2793 3HG1 VAL A 183     209.576 180.791 142.674  1.00 41.47           H  
ATOM   2794 1HG2 VAL A 183     208.939 178.337 144.406  1.00 41.47           H  
ATOM   2795 2HG2 VAL A 183     209.133 179.985 145.049  1.00 41.47           H  
ATOM   2796 3HG2 VAL A 183     207.643 179.069 145.380  1.00 41.47           H  
ATOM   2797  N   PHE A 184     205.472 181.405 141.860  1.00 41.47           N  
ATOM   2798  CA  PHE A 184     204.911 182.052 140.678  1.00 41.47           C  
ATOM   2799  C   PHE A 184     204.513 183.494 140.963  1.00 41.47           C  
ATOM   2800  O   PHE A 184     204.558 184.342 140.065  1.00 41.47           O  
ATOM   2801  CB  PHE A 184     203.708 181.245 140.189  1.00 41.47           C  
ATOM   2802  CG  PHE A 184     203.116 181.740 138.904  1.00 41.47           C  
ATOM   2803  CD1 PHE A 184     203.637 181.336 137.690  1.00 41.47           C  
ATOM   2804  CD2 PHE A 184     202.024 182.587 138.911  1.00 41.47           C  
ATOM   2805  CE1 PHE A 184     203.088 181.781 136.507  1.00 41.47           C  
ATOM   2806  CE2 PHE A 184     201.471 183.036 137.731  1.00 41.47           C  
ATOM   2807  CZ  PHE A 184     202.004 182.631 136.528  1.00 41.47           C  
ATOM   2808  H   PHE A 184     204.999 180.605 142.254  1.00 41.47           H  
ATOM   2809  HA  PHE A 184     205.674 182.070 139.898  1.00 41.47           H  
ATOM   2810 1HB  PHE A 184     204.002 180.206 140.045  1.00 41.47           H  
ATOM   2811 2HB  PHE A 184     202.927 181.262 140.947  1.00 41.47           H  
ATOM   2812  HD1 PHE A 184     204.491 180.658 137.676  1.00 41.47           H  
ATOM   2813  HD2 PHE A 184     201.605 182.906 139.865  1.00 41.47           H  
ATOM   2814  HE1 PHE A 184     203.512 181.460 135.555  1.00 41.47           H  
ATOM   2815  HE2 PHE A 184     200.615 183.710 137.747  1.00 41.47           H  
ATOM   2816  HZ  PHE A 184     201.570 182.984 135.594  1.00 41.47           H  
ATOM   2817  N   PHE A 185     204.121 183.787 142.204  1.00 41.47           N  
ATOM   2818  CA  PHE A 185     203.719 185.139 142.573  1.00 41.47           C  
ATOM   2819  C   PHE A 185     204.896 186.103 142.529  1.00 41.47           C  
ATOM   2820  O   PHE A 185     204.738 187.269 142.147  1.00 41.47           O  
ATOM   2821  CB  PHE A 185     203.086 185.120 143.965  1.00 41.47           C  
ATOM   2822  CG  PHE A 185     202.579 186.455 144.426  1.00 41.47           C  
ATOM   2823  CD1 PHE A 185     201.322 186.895 144.062  1.00 41.47           C  
ATOM   2824  CD2 PHE A 185     203.355 187.262 145.240  1.00 41.47           C  
ATOM   2825  CE1 PHE A 185     200.849 188.119 144.487  1.00 41.47           C  
ATOM   2826  CE2 PHE A 185     202.886 188.488 145.670  1.00 41.47           C  
ATOM   2827  CZ  PHE A 185     201.632 188.915 145.292  1.00 41.47           C  
ATOM   2828  H   PHE A 185     204.102 183.059 142.904  1.00 41.47           H  
ATOM   2829  HA  PHE A 185     202.981 185.490 141.849  1.00 41.47           H  
ATOM   2830 1HB  PHE A 185     202.250 184.421 143.975  1.00 41.47           H  
ATOM   2831 2HB  PHE A 185     203.816 184.767 144.692  1.00 41.47           H  
ATOM   2832  HD1 PHE A 185     200.698 186.262 143.430  1.00 41.47           H  
ATOM   2833  HD2 PHE A 185     204.347 186.923 145.538  1.00 41.47           H  
ATOM   2834  HE1 PHE A 185     199.856 188.454 144.185  1.00 41.47           H  
ATOM   2835  HE2 PHE A 185     203.506 189.118 146.307  1.00 41.47           H  
ATOM   2836  HZ  PHE A 185     201.261 189.882 145.629  1.00 41.47           H  
ATOM   2837  N   ASP A 186     206.081 185.640 142.916  1.00 41.47           N  
ATOM   2838  CA  ASP A 186     207.253 186.500 143.017  1.00 41.47           C  
ATOM   2839  C   ASP A 186     207.994 186.671 141.697  1.00 41.47           C  
ATOM   2840  O   ASP A 186     208.987 187.405 141.660  1.00 41.47           O  
ATOM   2841  CB  ASP A 186     208.213 185.952 144.075  1.00 41.47           C  
ATOM   2842  CG  ASP A 186     207.596 185.920 145.458  1.00 41.47           C  
ATOM   2843  OD1 ASP A 186     206.773 186.806 145.763  1.00 41.47           O  
ATOM   2844  OD2 ASP A 186     207.934 185.008 146.241  1.00 41.47           O  
ATOM   2845  H   ASP A 186     206.169 184.660 143.146  1.00 41.47           H  
ATOM   2846  HA  ASP A 186     206.926 187.496 143.318  1.00 41.47           H  
ATOM   2847 1HB  ASP A 186     208.517 184.941 143.802  1.00 41.47           H  
ATOM   2848 2HB  ASP A 186     209.112 186.568 144.104  1.00 41.47           H  
ATOM   2849  N   ARG A 187     207.550 186.019 140.626  1.00 41.47           N  
ATOM   2850  CA  ARG A 187     208.225 186.153 139.343  1.00 41.47           C  
ATOM   2851  C   ARG A 187     208.063 187.569 138.806  1.00 41.47           C  
ATOM   2852  O   ARG A 187     206.955 188.114 138.782  1.00 41.47           O  
ATOM   2853  CB  ARG A 187     207.673 185.141 138.342  1.00 41.47           C  
ATOM   2854  CG  ARG A 187     207.950 183.695 138.705  1.00 41.47           C  
ATOM   2855  CD  ARG A 187     207.616 182.774 137.548  1.00 41.47           C  
ATOM   2856  NE  ARG A 187     208.383 183.114 136.354  1.00 41.47           N  
ATOM   2857  CZ  ARG A 187     208.249 182.504 135.182  1.00 41.47           C  
ATOM   2858  NH1 ARG A 187     207.374 181.519 135.041  1.00 41.47           N  
ATOM   2859  NH2 ARG A 187     208.990 182.882 134.149  1.00 41.47           N  
ATOM   2860  H   ARG A 187     206.737 185.423 140.694  1.00 41.47           H  
ATOM   2861  HA  ARG A 187     209.287 185.956 139.488  1.00 41.47           H  
ATOM   2862 1HB  ARG A 187     206.594 185.266 138.256  1.00 41.47           H  
ATOM   2863 2HB  ARG A 187     208.103 185.330 137.358  1.00 41.47           H  
ATOM   2864 1HG  ARG A 187     209.005 183.578 138.953  1.00 41.47           H  
ATOM   2865 2HG  ARG A 187     207.340 183.412 139.564  1.00 41.47           H  
ATOM   2866 1HD  ARG A 187     207.847 181.745 137.824  1.00 41.47           H  
ATOM   2867 2HD  ARG A 187     206.556 182.857 137.311  1.00 41.47           H  
ATOM   2868  HE  ARG A 187     209.060 183.862 136.427  1.00 41.47           H  
ATOM   2869 1HH1 ARG A 187     206.808 181.230 135.826  1.00 41.47           H  
ATOM   2870 2HH1 ARG A 187     207.274 181.057 134.149  1.00 41.47           H  
ATOM   2871 1HH2 ARG A 187     209.657 183.634 134.254  1.00 41.47           H  
ATOM   2872 2HH2 ARG A 187     208.887 182.419 133.258  1.00 41.47           H  
ATOM   2873  N   THR A 188     209.175 188.167 138.377  1.00 41.47           N  
ATOM   2874  CA  THR A 188     209.126 189.524 137.842  1.00 41.47           C  
ATOM   2875  C   THR A 188     208.405 189.567 136.500  1.00 41.47           C  
ATOM   2876  O   THR A 188     207.617 190.484 136.242  1.00 41.47           O  
ATOM   2877  CB  THR A 188     210.539 190.088 137.707  1.00 41.47           C  
ATOM   2878  OG1 THR A 188     211.301 189.262 136.818  1.00 41.47           O  
ATOM   2879  CG2 THR A 188     211.226 190.128 139.063  1.00 41.47           C  
ATOM   2880  H   THR A 188     210.062 187.686 138.418  1.00 41.47           H  
ATOM   2881  HA  THR A 188     208.563 190.149 138.535  1.00 41.47           H  
ATOM   2882  HB  THR A 188     210.490 191.097 137.299  1.00 41.47           H  
ATOM   2883  HG1 THR A 188     211.081 189.483 135.909  1.00 41.47           H  
ATOM   2884 1HG2 THR A 188     212.231 190.532 138.949  1.00 41.47           H  
ATOM   2885 2HG2 THR A 188     210.654 190.760 139.742  1.00 41.47           H  
ATOM   2886 3HG2 THR A 188     211.285 189.119 139.470  1.00 41.47           H  
ATOM   2887  N   GLU A 189     208.659 188.587 135.637  1.00 41.47           N  
ATOM   2888  CA  GLU A 189     208.064 188.549 134.310  1.00 41.47           C  
ATOM   2889  C   GLU A 189     207.654 187.121 133.982  1.00 41.47           C  
ATOM   2890  O   GLU A 189     208.177 186.157 134.546  1.00 41.47           O  
ATOM   2891  CB  GLU A 189     209.030 189.082 133.244  1.00 41.47           C  
ATOM   2892  CG  GLU A 189     210.320 188.290 133.128  1.00 41.47           C  
ATOM   2893  CD  GLU A 189     211.272 188.877 132.104  1.00 41.47           C  
ATOM   2894  OE1 GLU A 189     210.966 189.958 131.559  1.00 41.47           O  
ATOM   2895  OE2 GLU A 189     212.324 188.256 131.845  1.00 41.47           O  
ATOM   2896  H   GLU A 189     209.286 187.846 135.916  1.00 41.47           H  
ATOM   2897  HA  GLU A 189     207.176 189.182 134.310  1.00 41.47           H  
ATOM   2898 1HB  GLU A 189     208.538 189.073 132.270  1.00 41.47           H  
ATOM   2899 2HB  GLU A 189     209.287 190.116 133.471  1.00 41.47           H  
ATOM   2900 1HG  GLU A 189     210.811 188.271 134.100  1.00 41.47           H  
ATOM   2901 2HG  GLU A 189     210.080 187.264 132.853  1.00 41.47           H  
ATOM   2902  N   LEU A 190     206.710 186.996 133.055  1.00 41.47           N  
ATOM   2903  CA  LEU A 190     206.177 185.707 132.645  1.00 41.47           C  
ATOM   2904  C   LEU A 190     206.317 185.539 131.139  1.00 41.47           C  
ATOM   2905  O   LEU A 190     206.374 186.519 130.390  1.00 41.47           O  
ATOM   2906  CB  LEU A 190     204.705 185.560 133.045  1.00 41.47           C  
ATOM   2907  CG  LEU A 190     204.380 185.648 134.535  1.00 41.47           C  
ATOM   2908  CD1 LEU A 190     202.881 185.558 134.749  1.00 41.47           C  
ATOM   2909  CD2 LEU A 190     205.098 184.556 135.307  1.00 41.47           C  
ATOM   2910  H   LEU A 190     206.353 187.836 132.622  1.00 41.47           H  
ATOM   2911  HA  LEU A 190     206.745 184.923 133.144  1.00 41.47           H  
ATOM   2912 1HB  LEU A 190     204.130 186.339 132.546  1.00 41.47           H  
ATOM   2913 2HB  LEU A 190     204.344 184.592 132.696  1.00 41.47           H  
ATOM   2914  HG  LEU A 190     204.697 186.617 134.920  1.00 41.47           H  
ATOM   2915 1HD1 LEU A 190     202.661 185.622 135.814  1.00 41.47           H  
ATOM   2916 2HD1 LEU A 190     202.389 186.379 134.228  1.00 41.47           H  
ATOM   2917 3HD1 LEU A 190     202.514 184.609 134.359  1.00 41.47           H  
ATOM   2918 1HD2 LEU A 190     204.852 184.638 136.366  1.00 41.47           H  
ATOM   2919 2HD2 LEU A 190     204.782 183.580 134.936  1.00 41.47           H  
ATOM   2920 3HD2 LEU A 190     206.174 184.664 135.174  1.00 41.47           H  
ATOM   2921  N   ASP A 191     206.370 184.284 130.703  1.00 41.47           N  
ATOM   2922  CA  ASP A 191     206.457 183.937 129.292  1.00 41.47           C  
ATOM   2923  C   ASP A 191     205.110 183.405 128.825  1.00 41.47           C  
ATOM   2924  O   ASP A 191     204.491 182.585 129.511  1.00 41.47           O  
ATOM   2925  CB  ASP A 191     207.554 182.899 129.047  1.00 41.47           C  
ATOM   2926  CG  ASP A 191     208.932 183.417 129.398  1.00 41.47           C  
ATOM   2927  OD1 ASP A 191     209.164 184.636 129.254  1.00 41.47           O  
ATOM   2928  OD2 ASP A 191     209.784 182.606 129.817  1.00 41.47           O  
ATOM   2929  H   ASP A 191     206.348 183.545 131.391  1.00 41.47           H  
ATOM   2930  HA  ASP A 191     206.704 184.837 128.729  1.00 41.47           H  
ATOM   2931 1HB  ASP A 191     207.350 182.008 129.641  1.00 41.47           H  
ATOM   2932 2HB  ASP A 191     207.546 182.602 127.998  1.00 41.47           H  
ATOM   2933  N   ARG A 192     204.660 183.875 127.666  1.00 41.47           N  
ATOM   2934  CA  ARG A 192     203.365 183.470 127.147  1.00 41.47           C  
ATOM   2935  C   ARG A 192     203.385 182.007 126.717  1.00 41.47           C  
ATOM   2936  O   ARG A 192     204.413 181.472 126.295  1.00 41.47           O  
ATOM   2937  CB  ARG A 192     202.962 184.357 125.968  1.00 41.47           C  
ATOM   2938  CG  ARG A 192     201.494 184.253 125.587  1.00 41.47           C  
ATOM   2939  CD  ARG A 192     201.145 185.199 124.452  1.00 41.47           C  
ATOM   2940  NE  ARG A 192     199.726 185.147 124.120  1.00 41.47           N  
ATOM   2941  CZ  ARG A 192     199.193 184.298 123.247  1.00 41.47           C  
ATOM   2942  NH1 ARG A 192     199.964 183.423 122.616  1.00 41.47           N  
ATOM   2943  NH2 ARG A 192     197.890 184.320 123.006  1.00 41.47           N  
ATOM   2944  H   ARG A 192     205.222 184.523 127.134  1.00 41.47           H  
ATOM   2945  HA  ARG A 192     202.624 183.583 127.939  1.00 41.47           H  
ATOM   2946 1HB  ARG A 192     203.175 185.398 126.206  1.00 41.47           H  
ATOM   2947 2HB  ARG A 192     203.557 184.093 125.094  1.00 41.47           H  
ATOM   2948 1HG  ARG A 192     201.272 183.234 125.267  1.00 41.47           H  
ATOM   2949 2HG  ARG A 192     200.875 184.506 126.449  1.00 41.47           H  
ATOM   2950 1HD  ARG A 192     201.390 186.220 124.741  1.00 41.47           H  
ATOM   2951 2HD  ARG A 192     201.713 184.927 123.563  1.00 41.47           H  
ATOM   2952  HE  ARG A 192     199.110 185.800 124.585  1.00 41.47           H  
ATOM   2953 1HH1 ARG A 192     200.957 183.401 122.798  1.00 41.47           H  
ATOM   2954 2HH1 ARG A 192     199.558 182.778 121.953  1.00 41.47           H  
ATOM   2955 1HH2 ARG A 192     197.298 184.984 123.486  1.00 41.47           H  
ATOM   2956 2HH2 ARG A 192     197.488 183.674 122.342  1.00 41.47           H  
ATOM   2957  N   LYS A 193     202.223 181.361 126.837  1.00 41.47           N  
ATOM   2958  CA  LYS A 193     202.024 179.982 126.393  1.00 41.47           C  
ATOM   2959  C   LYS A 193     202.976 179.014 127.093  1.00 41.47           C  
ATOM   2960  O   LYS A 193     203.560 178.127 126.467  1.00 41.47           O  
ATOM   2961  CB  LYS A 193     202.156 179.866 124.872  1.00 41.47           C  
ATOM   2962  CG  LYS A 193     201.012 180.501 124.101  1.00 41.47           C  
ATOM   2963  CD  LYS A 193     199.692 179.821 124.422  1.00 41.47           C  
ATOM   2964  CE  LYS A 193     198.558 180.394 123.590  1.00 41.47           C  
ATOM   2965  NZ  LYS A 193     197.259 179.733 123.894  1.00 41.47           N  
ATOM   2966  H   LYS A 193     201.450 181.859 127.256  1.00 41.47           H  
ATOM   2967  HA  LYS A 193     201.017 179.670 126.674  1.00 41.47           H  
ATOM   2968 1HB  LYS A 193     203.084 180.339 124.550  1.00 41.47           H  
ATOM   2969 2HB  LYS A 193     202.210 178.814 124.590  1.00 41.47           H  
ATOM   2970 1HG  LYS A 193     200.940 181.558 124.360  1.00 41.47           H  
ATOM   2971 2HG  LYS A 193     201.204 180.419 123.031  1.00 41.47           H  
ATOM   2972 1HD  LYS A 193     199.774 178.752 124.221  1.00 41.47           H  
ATOM   2973 2HD  LYS A 193     199.459 179.957 125.478  1.00 41.47           H  
ATOM   2974 1HE  LYS A 193     198.465 181.461 123.788  1.00 41.47           H  
ATOM   2975 2HE  LYS A 193     198.780 180.261 122.531  1.00 41.47           H  
ATOM   2976 1HZ  LYS A 193     196.531 180.139 123.322  1.00 41.47           H  
ATOM   2977 2HZ  LYS A 193     197.329 178.744 123.696  1.00 41.47           H  
ATOM   2978 3HZ  LYS A 193     197.033 179.865 124.869  1.00 41.47           H  
ATOM   2979  N   GLU A 194     203.137 179.184 128.401  1.00 41.47           N  
ATOM   2980  CA  GLU A 194     203.852 178.225 129.231  1.00 41.47           C  
ATOM   2981  C   GLU A 194     202.879 177.622 130.233  1.00 41.47           C  
ATOM   2982  O   GLU A 194     201.954 178.296 130.697  1.00 41.47           O  
ATOM   2983  CB  GLU A 194     205.041 178.871 129.957  1.00 41.47           C  
ATOM   2984  CG  GLU A 194     204.668 179.790 131.105  1.00 41.47           C  
ATOM   2985  CD  GLU A 194     205.877 180.245 131.899  1.00 41.47           C  
ATOM   2986  OE1 GLU A 194     207.004 179.847 131.544  1.00 41.47           O  
ATOM   2987  OE2 GLU A 194     205.698 180.999 132.879  1.00 41.47           O  
ATOM   2988  H   GLU A 194     202.747 180.011 128.829  1.00 41.47           H  
ATOM   2989  HA  GLU A 194     204.240 177.433 128.589  1.00 41.47           H  
ATOM   2990 1HB  GLU A 194     205.691 178.092 130.357  1.00 41.47           H  
ATOM   2991 2HB  GLU A 194     205.629 179.453 129.247  1.00 41.47           H  
ATOM   2992 1HG  GLU A 194     204.156 180.664 130.705  1.00 41.47           H  
ATOM   2993 2HG  GLU A 194     203.977 179.268 131.764  1.00 41.47           H  
ATOM   2994  N   LYS A 195     203.079 176.348 130.549  1.00 41.47           N  
ATOM   2995  CA  LYS A 195     202.169 175.623 131.424  1.00 41.47           C  
ATOM   2996  C   LYS A 195     202.595 175.768 132.878  1.00 41.47           C  
ATOM   2997  O   LYS A 195     203.788 175.772 133.194  1.00 41.47           O  
ATOM   2998  CB  LYS A 195     202.117 174.143 131.039  1.00 41.47           C  
ATOM   2999  CG  LYS A 195     201.592 173.889 129.636  1.00 41.47           C  
ATOM   3000  CD  LYS A 195     201.565 172.404 129.317  1.00 41.47           C  
ATOM   3001  CE  LYS A 195     201.023 172.149 127.920  1.00 41.47           C  
ATOM   3002  NZ  LYS A 195     200.975 170.697 127.597  1.00 41.47           N  
ATOM   3003  H   LYS A 195     203.885 175.869 130.172  1.00 41.47           H  
ATOM   3004  HA  LYS A 195     201.171 176.047 131.312  1.00 41.47           H  
ATOM   3005 1HB  LYS A 195     203.117 173.713 131.110  1.00 41.47           H  
ATOM   3006 2HB  LYS A 195     201.480 173.606 131.742  1.00 41.47           H  
ATOM   3007 1HG  LYS A 195     200.582 174.289 129.547  1.00 41.47           H  
ATOM   3008 2HG  LYS A 195     202.230 174.396 128.912  1.00 41.47           H  
ATOM   3009 1HD  LYS A 195     202.576 171.998 129.386  1.00 41.47           H  
ATOM   3010 2HD  LYS A 195     200.935 171.888 130.041  1.00 41.47           H  
ATOM   3011 1HE  LYS A 195     200.018 172.560 127.839  1.00 41.47           H  
ATOM   3012 2HE  LYS A 195     201.656 172.650 127.187  1.00 41.47           H  
ATOM   3013 1HZ  LYS A 195     200.611 170.571 126.663  1.00 41.47           H  
ATOM   3014 2HZ  LYS A 195     201.907 170.309 127.650  1.00 41.47           H  
ATOM   3015 3HZ  LYS A 195     200.376 170.224 128.258  1.00 41.47           H  
ATOM   3016  N   LEU A 196     201.607 175.891 133.759  1.00 41.47           N  
ATOM   3017  CA  LEU A 196     201.871 175.963 135.184  1.00 41.47           C  
ATOM   3018  C   LEU A 196     202.245 174.589 135.729  1.00 41.47           C  
ATOM   3019  O   LEU A 196     201.887 173.548 135.173  1.00 41.47           O  
ATOM   3020  CB  LEU A 196     200.653 176.497 135.936  1.00 41.47           C  
ATOM   3021  CG  LEU A 196     200.097 177.854 135.515  1.00 41.47           C  
ATOM   3022  CD1 LEU A 196     198.978 178.258 136.455  1.00 41.47           C  
ATOM   3023  CD2 LEU A 196     201.192 178.904 135.493  1.00 41.47           C  
ATOM   3024  H   LEU A 196     200.653 175.935 133.432  1.00 41.47           H  
ATOM   3025  HA  LEU A 196     202.705 176.646 135.347  1.00 41.47           H  
ATOM   3026 1HB  LEU A 196     199.840 175.781 135.832  1.00 41.47           H  
ATOM   3027 2HB  LEU A 196     200.906 176.578 136.993  1.00 41.47           H  
ATOM   3028  HG  LEU A 196     199.666 177.777 134.516  1.00 41.47           H  
ATOM   3029 1HD1 LEU A 196     198.582 179.227 136.153  1.00 41.47           H  
ATOM   3030 2HD1 LEU A 196     198.183 177.513 136.415  1.00 41.47           H  
ATOM   3031 3HD1 LEU A 196     199.364 178.325 137.471  1.00 41.47           H  
ATOM   3032 1HD2 LEU A 196     200.771 179.863 135.189  1.00 41.47           H  
ATOM   3033 2HD2 LEU A 196     201.627 178.998 136.488  1.00 41.47           H  
ATOM   3034 3HD2 LEU A 196     201.967 178.607 134.785  1.00 41.47           H  
ATOM   3035  N   THR A 197     202.978 174.600 136.838  1.00 41.47           N  
ATOM   3036  CA  THR A 197     203.331 173.382 137.551  1.00 41.47           C  
ATOM   3037  C   THR A 197     202.366 173.064 138.684  1.00 41.47           C  
ATOM   3038  O   THR A 197     202.590 172.099 139.420  1.00 41.47           O  
ATOM   3039  CB  THR A 197     204.757 173.484 138.100  1.00 41.47           C  
ATOM   3040  OG1 THR A 197     204.866 174.646 138.932  1.00 41.47           O  
ATOM   3041  CG2 THR A 197     205.755 173.590 136.962  1.00 41.47           C  
ATOM   3042  H   THR A 197     203.299 175.489 137.194  1.00 41.47           H  
ATOM   3043  HA  THR A 197     203.283 172.546 136.852  1.00 41.47           H  
ATOM   3044  HB  THR A 197     204.983 172.598 138.694  1.00 41.47           H  
ATOM   3045  HG1 THR A 197     205.625 174.553 139.513  1.00 41.47           H  
ATOM   3046 1HG2 THR A 197     206.764 173.661 137.368  1.00 41.47           H  
ATOM   3047 2HG2 THR A 197     205.681 172.706 136.329  1.00 41.47           H  
ATOM   3048 3HG2 THR A 197     205.539 174.479 136.370  1.00 41.47           H  
ATOM   3049  N   PHE A 198     201.301 173.847 138.838  1.00 41.47           N  
ATOM   3050  CA  PHE A 198     200.330 173.648 139.900  1.00 41.47           C  
ATOM   3051  C   PHE A 198     198.931 173.863 139.341  1.00 41.47           C  
ATOM   3052  O   PHE A 198     198.754 174.329 138.213  1.00 41.47           O  
ATOM   3053  CB  PHE A 198     200.593 174.587 141.085  1.00 41.47           C  
ATOM   3054  CG  PHE A 198     200.510 176.047 140.734  1.00 41.47           C  
ATOM   3055  CD1 PHE A 198     201.583 176.696 140.148  1.00 41.47           C  
ATOM   3056  CD2 PHE A 198     199.363 176.772 141.001  1.00 41.47           C  
ATOM   3057  CE1 PHE A 198     201.508 178.036 139.826  1.00 41.47           C  
ATOM   3058  CE2 PHE A 198     199.283 178.112 140.682  1.00 41.47           C  
ATOM   3059  CZ  PHE A 198     200.357 178.744 140.094  1.00 41.47           C  
ATOM   3060  H   PHE A 198     201.169 174.608 138.187  1.00 41.47           H  
ATOM   3061  HA  PHE A 198     200.413 172.620 140.256  1.00 41.47           H  
ATOM   3062 1HB  PHE A 198     199.871 174.386 141.875  1.00 41.47           H  
ATOM   3063 2HB  PHE A 198     201.585 174.391 141.491  1.00 41.47           H  
ATOM   3064  HD1 PHE A 198     202.496 176.136 139.940  1.00 41.47           H  
ATOM   3065  HD2 PHE A 198     198.514 176.271 141.467  1.00 41.47           H  
ATOM   3066  HE1 PHE A 198     202.359 178.532 139.360  1.00 41.47           H  
ATOM   3067  HE2 PHE A 198     198.373 178.671 140.895  1.00 41.47           H  
ATOM   3068  HZ  PHE A 198     200.296 179.802 139.843  1.00 41.47           H  
ATOM   3069  N   THR A 199     197.930 173.517 140.146  1.00 41.47           N  
ATOM   3070  CA  THR A 199     196.534 173.668 139.761  1.00 41.47           C  
ATOM   3071  C   THR A 199     195.779 174.253 140.949  1.00 41.47           C  
ATOM   3072  O   THR A 199     196.373 174.626 141.964  1.00 41.47           O  
ATOM   3073  CB  THR A 199     195.940 172.330 139.303  1.00 41.47           C  
ATOM   3074  OG1 THR A 199     194.624 172.543 138.781  1.00 41.47           O  
ATOM   3075  CG2 THR A 199     195.862 171.356 140.467  1.00 41.47           C  
ATOM   3076  H   THR A 199     198.152 173.137 141.055  1.00 41.47           H  
ATOM   3077  HA  THR A 199     196.479 174.371 138.929  1.00 41.47           H  
ATOM   3078  HB  THR A 199     196.567 171.903 138.520  1.00 41.47           H  
ATOM   3079  HG1 THR A 199     194.255 171.704 138.495  1.00 41.47           H  
ATOM   3080 1HG2 THR A 199     195.439 170.412 140.124  1.00 41.47           H  
ATOM   3081 2HG2 THR A 199     196.863 171.183 140.864  1.00 41.47           H  
ATOM   3082 3HG2 THR A 199     195.230 171.774 141.249  1.00 41.47           H  
ATOM   3083  N   GLU A 200     194.458 174.337 140.822  1.00 41.47           N  
ATOM   3084  CA  GLU A 200     193.646 174.900 141.889  1.00 41.47           C  
ATOM   3085  C   GLU A 200     193.627 173.974 143.100  1.00 41.47           C  
ATOM   3086  O   GLU A 200     193.667 172.747 142.977  1.00 41.47           O  
ATOM   3087  CB  GLU A 200     192.218 175.149 141.403  1.00 41.47           C  
ATOM   3088  CG  GLU A 200     192.122 176.101 140.223  1.00 41.47           C  
ATOM   3089  CD  GLU A 200     190.690 176.404 139.829  1.00 41.47           C  
ATOM   3090  OE1 GLU A 200     189.777 176.124 140.633  1.00 41.47           O  
ATOM   3091  OE2 GLU A 200     190.478 176.923 138.713  1.00 41.47           O  
ATOM   3092  H   GLU A 200     194.006 174.009 139.980  1.00 41.47           H  
ATOM   3093  HA  GLU A 200     194.083 175.853 142.189  1.00 41.47           H  
ATOM   3094 1HB  GLU A 200     191.763 174.202 141.111  1.00 41.47           H  
ATOM   3095 2HB  GLU A 200     191.623 175.561 142.218  1.00 41.47           H  
ATOM   3096 1HG  GLU A 200     192.623 177.034 140.480  1.00 41.47           H  
ATOM   3097 2HG  GLU A 200     192.645 175.663 139.373  1.00 41.47           H  
ATOM   3098  N   SER A 201     193.560 174.580 144.279  1.00 41.47           N  
ATOM   3099  CA  SER A 201     193.495 173.849 145.536  1.00 41.47           C  
ATOM   3100  C   SER A 201     192.844 174.759 146.569  1.00 41.47           C  
ATOM   3101  O   SER A 201     192.242 175.782 146.226  1.00 41.47           O  
ATOM   3102  CB  SER A 201     194.883 173.376 145.977  1.00 41.47           C  
ATOM   3103  OG  SER A 201     195.730 174.473 146.266  1.00 41.47           O  
ATOM   3104  H   SER A 201     193.555 175.590 144.296  1.00 41.47           H  
ATOM   3105  HA  SER A 201     192.865 172.970 145.393  1.00 41.47           H  
ATOM   3106 1HB  SER A 201     194.789 172.746 146.861  1.00 41.47           H  
ATOM   3107 2HB  SER A 201     195.328 172.770 145.189  1.00 41.47           H  
ATOM   3108  HG  SER A 201     196.572 174.095 146.532  1.00 41.47           H  
ATOM   3109  N   THR A 202     192.948 174.375 147.842  1.00 41.47           N  
ATOM   3110  CA  THR A 202     192.392 175.190 148.916  1.00 41.47           C  
ATOM   3111  C   THR A 202     193.028 176.572 148.972  1.00 41.47           C  
ATOM   3112  O   THR A 202     192.393 177.519 149.448  1.00 41.47           O  
ATOM   3113  CB  THR A 202     192.569 174.467 150.254  1.00 41.47           C  
ATOM   3114  OG1 THR A 202     192.122 173.113 150.122  1.00 41.47           O  
ATOM   3115  CG2 THR A 202     191.766 175.146 151.348  1.00 41.47           C  
ATOM   3116  H   THR A 202     193.417 173.510 148.072  1.00 41.47           H  
ATOM   3117  HA  THR A 202     191.328 175.333 148.726  1.00 41.47           H  
ATOM   3118  HB  THR A 202     193.623 174.472 150.533  1.00 41.47           H  
ATOM   3119  HG1 THR A 202     192.808 172.590 149.699  1.00 41.47           H  
ATOM   3120 1HG2 THR A 202     191.909 174.614 152.288  1.00 41.47           H  
ATOM   3121 2HG2 THR A 202     192.102 176.177 151.459  1.00 41.47           H  
ATOM   3122 3HG2 THR A 202     190.710 175.136 151.083  1.00 41.47           H  
ATOM   3123  N   HIS A 203     194.258 176.713 148.478  1.00 41.47           N  
ATOM   3124  CA  HIS A 203     194.972 177.977 148.513  1.00 41.47           C  
ATOM   3125  C   HIS A 203     195.224 178.570 147.135  1.00 41.47           C  
ATOM   3126  O   HIS A 203     195.924 179.582 147.037  1.00 41.47           O  
ATOM   3127  CB  HIS A 203     196.313 177.809 149.239  1.00 41.47           C  
ATOM   3128  CG  HIS A 203     196.229 176.995 150.491  1.00 41.47           C  
ATOM   3129  ND1 HIS A 203     196.240 175.617 150.484  1.00 41.47           N  
ATOM   3130  CD2 HIS A 203     196.136 177.363 151.790  1.00 41.47           C  
ATOM   3131  CE1 HIS A 203     196.156 175.172 151.724  1.00 41.47           C  
ATOM   3132  NE2 HIS A 203     196.090 176.210 152.536  1.00 41.47           N  
ATOM   3133  H   HIS A 203     194.705 175.907 148.065  1.00 41.47           H  
ATOM   3134  HA  HIS A 203     194.381 178.714 149.055  1.00 41.47           H  
ATOM   3135 1HB  HIS A 203     197.031 177.331 148.571  1.00 41.47           H  
ATOM   3136 2HB  HIS A 203     196.712 178.789 149.499  1.00 41.47           H  
ATOM   3137  HD2 HIS A 203     196.101 178.383 152.173  1.00 41.47           H  
ATOM   3138  HE1 HIS A 203     196.144 174.125 152.026  1.00 41.47           H  
ATOM   3139  HE2 HIS A 203     196.018 176.169 153.542  1.00 41.47           H  
ATOM   3140  N   VAL A 204     194.701 177.969 146.070  1.00 41.47           N  
ATOM   3141  CA  VAL A 204     194.935 178.445 144.712  1.00 41.47           C  
ATOM   3142  C   VAL A 204     193.604 178.521 143.979  1.00 41.47           C  
ATOM   3143  O   VAL A 204     192.850 177.544 143.953  1.00 41.47           O  
ATOM   3144  CB  VAL A 204     195.917 177.538 143.945  1.00 41.47           C  
ATOM   3145  CG1 VAL A 204     196.092 178.036 142.523  1.00 41.47           C  
ATOM   3146  CG2 VAL A 204     197.255 177.482 144.654  1.00 41.47           C  
ATOM   3147  H   VAL A 204     194.122 177.154 146.212  1.00 41.47           H  
ATOM   3148  HA  VAL A 204     195.372 179.443 144.765  1.00 41.47           H  
ATOM   3149  HB  VAL A 204     195.500 176.533 143.888  1.00 41.47           H  
ATOM   3150 1HG1 VAL A 204     196.789 177.386 141.992  1.00 41.47           H  
ATOM   3151 2HG1 VAL A 204     195.129 178.028 142.013  1.00 41.47           H  
ATOM   3152 3HG1 VAL A 204     196.487 179.052 142.539  1.00 41.47           H  
ATOM   3153 1HG2 VAL A 204     197.935 176.836 144.098  1.00 41.47           H  
ATOM   3154 2HG2 VAL A 204     197.677 178.486 144.716  1.00 41.47           H  
ATOM   3155 3HG2 VAL A 204     197.118 177.084 145.659  1.00 41.47           H  
ATOM   3156  N   GLU A 205     193.322 179.678 143.386  1.00 41.47           N  
ATOM   3157  CA  GLU A 205     192.187 179.858 142.495  1.00 41.47           C  
ATOM   3158  C   GLU A 205     192.677 180.521 141.218  1.00 41.47           C  
ATOM   3159  O   GLU A 205     193.463 181.472 141.267  1.00 41.47           O  
ATOM   3160  CB  GLU A 205     191.085 180.700 143.147  1.00 41.47           C  
ATOM   3161  CG  GLU A 205     189.885 180.981 142.254  1.00 41.47           C  
ATOM   3162  CD  GLU A 205     189.181 179.721 141.786  1.00 41.47           C  
ATOM   3163  OE1 GLU A 205     189.628 179.117 140.790  1.00 41.47           O  
ATOM   3164  OE2 GLU A 205     188.177 179.329 142.417  1.00 41.47           O  
ATOM   3165  H   GLU A 205     193.932 180.462 143.570  1.00 41.47           H  
ATOM   3166  HA  GLU A 205     191.771 178.877 142.262  1.00 41.47           H  
ATOM   3167 1HB  GLU A 205     190.721 180.193 144.041  1.00 41.47           H  
ATOM   3168 2HB  GLU A 205     191.497 181.660 143.459  1.00 41.47           H  
ATOM   3169 1HG  GLU A 205     189.173 181.596 142.803  1.00 41.47           H  
ATOM   3170 2HG  GLU A 205     190.217 181.547 141.385  1.00 41.47           H  
ATOM   3171  N   ILE A 206     192.223 180.010 140.078  1.00 41.47           N  
ATOM   3172  CA  ILE A 206     192.664 180.476 138.770  1.00 41.47           C  
ATOM   3173  C   ILE A 206     191.430 180.793 137.941  1.00 41.47           C  
ATOM   3174  O   ILE A 206     190.567 179.928 137.751  1.00 41.47           O  
ATOM   3175  CB  ILE A 206     193.542 179.434 138.056  1.00 41.47           C  
ATOM   3176  CG1 ILE A 206     194.807 179.159 138.870  1.00 41.47           C  
ATOM   3177  CG2 ILE A 206     193.893 179.904 136.658  1.00 41.47           C  
ATOM   3178  CD1 ILE A 206     195.676 178.065 138.298  1.00 41.47           C  
ATOM   3179  H   ILE A 206     191.543 179.266 140.131  1.00 41.47           H  
ATOM   3180  HA  ILE A 206     193.259 181.379 138.907  1.00 41.47           H  
ATOM   3181  HB  ILE A 206     193.003 178.490 137.986  1.00 41.47           H  
ATOM   3182 1HG1 ILE A 206     195.403 180.069 138.934  1.00 41.47           H  
ATOM   3183 2HG1 ILE A 206     194.532 178.877 139.886  1.00 41.47           H  
ATOM   3184 1HG2 ILE A 206     194.515 179.155 136.168  1.00 41.47           H  
ATOM   3185 2HG2 ILE A 206     192.980 180.049 136.083  1.00 41.47           H  
ATOM   3186 3HG2 ILE A 206     194.439 180.846 136.717  1.00 41.47           H  
ATOM   3187 1HD1 ILE A 206     196.554 177.928 138.931  1.00 41.47           H  
ATOM   3188 2HD1 ILE A 206     195.110 177.134 138.257  1.00 41.47           H  
ATOM   3189 3HD1 ILE A 206     195.994 178.341 137.293  1.00 41.47           H  
ATOM   3190  N   LYS A 207     191.342 182.028 137.447  1.00 41.47           N  
ATOM   3191  CA  LYS A 207     190.205 182.468 136.653  1.00 41.47           C  
ATOM   3192  C   LYS A 207     190.696 183.204 135.415  1.00 41.47           C  
ATOM   3193  O   LYS A 207     191.782 183.789 135.410  1.00 41.47           O  
ATOM   3194  CB  LYS A 207     189.267 183.375 137.463  1.00 41.47           C  
ATOM   3195  CG  LYS A 207     188.933 182.842 138.846  1.00 41.47           C  
ATOM   3196  CD  LYS A 207     187.713 183.525 139.427  1.00 41.47           C  
ATOM   3197  CE  LYS A 207     186.450 183.086 138.709  1.00 41.47           C  
ATOM   3198  NZ  LYS A 207     186.249 181.613 138.793  1.00 41.47           N  
ATOM   3199  H   LYS A 207     192.093 182.677 137.633  1.00 41.47           H  
ATOM   3200  HA  LYS A 207     189.641 181.589 136.340  1.00 41.47           H  
ATOM   3201 1HB  LYS A 207     189.724 184.358 137.580  1.00 41.47           H  
ATOM   3202 2HB  LYS A 207     188.333 183.511 136.918  1.00 41.47           H  
ATOM   3203 1HG  LYS A 207     188.742 181.770 138.786  1.00 41.47           H  
ATOM   3204 2HG  LYS A 207     189.779 183.006 139.513  1.00 41.47           H  
ATOM   3205 1HD  LYS A 207     187.627 183.278 140.486  1.00 41.47           H  
ATOM   3206 2HD  LYS A 207     187.820 184.605 139.331  1.00 41.47           H  
ATOM   3207 1HE  LYS A 207     185.588 183.585 139.151  1.00 41.47           H  
ATOM   3208 2HE  LYS A 207     186.509 183.374 137.659  1.00 41.47           H  
ATOM   3209 1HZ  LYS A 207     185.402 181.359 138.305  1.00 41.47           H  
ATOM   3210 2HZ  LYS A 207     187.036 181.141 138.369  1.00 41.47           H  
ATOM   3211 3HZ  LYS A 207     186.175 181.338 139.761  1.00 41.47           H  
ATOM   3212  N   ASN A 208     189.883 183.164 134.362  1.00 41.47           N  
ATOM   3213  CA  ASN A 208     190.168 183.848 133.109  1.00 41.47           C  
ATOM   3214  C   ASN A 208     189.033 184.812 132.801  1.00 41.47           C  
ATOM   3215  O   ASN A 208     187.868 184.404 132.745  1.00 41.47           O  
ATOM   3216  CB  ASN A 208     190.338 182.850 131.960  1.00 41.47           C  
ATOM   3217  CG  ASN A 208     190.745 183.519 130.664  1.00 41.47           C  
ATOM   3218  OD1 ASN A 208     191.277 184.629 130.664  1.00 41.47           O  
ATOM   3219  ND2 ASN A 208     190.499 182.843 129.547  1.00 41.47           N  
ATOM   3220  H   ASN A 208     189.029 182.630 134.448  1.00 41.47           H  
ATOM   3221  HA  ASN A 208     191.100 184.403 133.221  1.00 41.47           H  
ATOM   3222 1HB  ASN A 208     191.095 182.112 132.228  1.00 41.47           H  
ATOM   3223 2HB  ASN A 208     189.401 182.315 131.801  1.00 41.47           H  
ATOM   3224 1HD2 ASN A 208     190.746 183.235 128.660  1.00 41.47           H  
ATOM   3225 2HD2 ASN A 208     190.067 181.943 129.592  1.00 41.47           H  
ATOM   3226  N   PHE A 209     189.373 186.082 132.593  1.00 41.47           N  
ATOM   3227  CA  PHE A 209     188.385 187.121 132.348  1.00 41.47           C  
ATOM   3228  C   PHE A 209     188.782 187.947 131.134  1.00 41.47           C  
ATOM   3229  O   PHE A 209     189.967 188.160 130.865  1.00 41.47           O  
ATOM   3230  CB  PHE A 209     188.224 188.039 133.564  1.00 41.47           C  
ATOM   3231  CG  PHE A 209     187.579 187.375 134.741  1.00 41.47           C  
ATOM   3232  CD1 PHE A 209     186.531 186.490 134.562  1.00 41.47           C  
ATOM   3233  CD2 PHE A 209     188.022 187.629 136.026  1.00 41.47           C  
ATOM   3234  CE1 PHE A 209     185.936 185.873 135.641  1.00 41.47           C  
ATOM   3235  CE2 PHE A 209     187.431 187.015 137.109  1.00 41.47           C  
ATOM   3236  CZ  PHE A 209     186.386 186.136 136.915  1.00 41.47           C  
ATOM   3237  H   PHE A 209     190.352 186.328 132.606  1.00 41.47           H  
ATOM   3238  HA  PHE A 209     187.423 186.645 132.151  1.00 41.47           H  
ATOM   3239 1HB  PHE A 209     189.201 188.406 133.874  1.00 41.47           H  
ATOM   3240 2HB  PHE A 209     187.621 188.904 133.289  1.00 41.47           H  
ATOM   3241  HD1 PHE A 209     186.176 186.282 133.552  1.00 41.47           H  
ATOM   3242  HD2 PHE A 209     188.848 188.325 136.177  1.00 41.47           H  
ATOM   3243  HE1 PHE A 209     185.111 185.178 135.484  1.00 41.47           H  
ATOM   3244  HE2 PHE A 209     187.787 187.223 138.117  1.00 41.47           H  
ATOM   3245  HZ  PHE A 209     185.916 185.652 137.770  1.00 41.47           H  
ATOM   3246  N   SER A 210     187.771 188.411 130.405  1.00 41.47           N  
ATOM   3247  CA  SER A 210     188.001 189.294 129.274  1.00 41.47           C  
ATOM   3248  C   SER A 210     188.357 190.697 129.758  1.00 41.47           C  
ATOM   3249  O   SER A 210     188.047 191.094 130.885  1.00 41.47           O  
ATOM   3250  CB  SER A 210     186.769 189.343 128.371  1.00 41.47           C  
ATOM   3251  OG  SER A 210     185.633 189.794 129.085  1.00 41.47           O  
ATOM   3252  H   SER A 210     186.824 188.147 130.638  1.00 41.47           H  
ATOM   3253  HA  SER A 210     188.840 188.905 128.696  1.00 41.47           H  
ATOM   3254 1HB  SER A 210     186.960 190.009 127.530  1.00 41.47           H  
ATOM   3255 2HB  SER A 210     186.575 188.351 127.965  1.00 41.47           H  
ATOM   3256  HG  SER A 210     184.908 189.797 128.455  1.00 41.47           H  
ATOM   3257  N   THR A 211     189.027 191.450 128.883  1.00 41.47           N  
ATOM   3258  CA  THR A 211     189.472 192.793 129.248  1.00 41.47           C  
ATOM   3259  C   THR A 211     188.293 193.715 129.535  1.00 41.47           C  
ATOM   3260  O   THR A 211     188.320 194.488 130.499  1.00 41.47           O  
ATOM   3261  CB  THR A 211     190.346 193.375 128.137  1.00 41.47           C  
ATOM   3262  OG1 THR A 211     191.409 192.461 127.835  1.00 41.47           O  
ATOM   3263  CG2 THR A 211     190.940 194.707 128.570  1.00 41.47           C  
ATOM   3264  H   THR A 211     189.232 191.098 127.959  1.00 41.47           H  
ATOM   3265  HA  THR A 211     190.062 192.725 130.162  1.00 41.47           H  
ATOM   3266  HB  THR A 211     189.743 193.526 127.241  1.00 41.47           H  
ATOM   3267  HG1 THR A 211     191.759 192.656 126.962  1.00 41.47           H  
ATOM   3268 1HG2 THR A 211     191.559 195.107 127.767  1.00 41.47           H  
ATOM   3269 2HG2 THR A 211     190.136 195.408 128.793  1.00 41.47           H  
ATOM   3270 3HG2 THR A 211     191.550 194.561 129.460  1.00 41.47           H  
ATOM   3271  N   GLU A 212     187.247 193.649 128.708  1.00 41.47           N  
ATOM   3272  CA  GLU A 212     186.113 194.553 128.878  1.00 41.47           C  
ATOM   3273  C   GLU A 212     185.325 194.233 130.143  1.00 41.47           C  
ATOM   3274  O   GLU A 212     184.833 195.143 130.819  1.00 41.47           O  
ATOM   3275  CB  GLU A 212     185.206 194.501 127.646  1.00 41.47           C  
ATOM   3276  CG  GLU A 212     184.615 193.130 127.328  1.00 41.47           C  
ATOM   3277  CD  GLU A 212     185.577 192.226 126.576  1.00 41.47           C  
ATOM   3278  OE1 GLU A 212     186.748 192.618 126.391  1.00 41.47           O  
ATOM   3279  OE2 GLU A 212     185.158 191.124 126.168  1.00 41.47           O  
ATOM   3280  H   GLU A 212     187.229 192.974 127.957  1.00 41.47           H  
ATOM   3281  HA  GLU A 212     186.494 195.569 128.990  1.00 41.47           H  
ATOM   3282 1HB  GLU A 212     184.373 195.192 127.777  1.00 41.47           H  
ATOM   3283 2HB  GLU A 212     185.765 194.826 126.768  1.00 41.47           H  
ATOM   3284 1HG  GLU A 212     184.333 192.642 128.260  1.00 41.47           H  
ATOM   3285 2HG  GLU A 212     183.712 193.264 126.733  1.00 41.47           H  
ATOM   3286  N   LYS A 213     185.194 192.954 130.481  1.00 41.47           N  
ATOM   3287  CA  LYS A 213     184.422 192.534 131.643  1.00 41.47           C  
ATOM   3288  C   LYS A 213     185.259 192.430 132.911  1.00 41.47           C  
ATOM   3289  O   LYS A 213     184.703 192.133 133.973  1.00 41.47           O  
ATOM   3290  CB  LYS A 213     183.746 191.187 131.367  1.00 41.47           C  
ATOM   3291  CG  LYS A 213     182.702 191.227 130.264  1.00 41.47           C  
ATOM   3292  CD  LYS A 213     181.537 192.127 130.641  1.00 41.47           C  
ATOM   3293  CE  LYS A 213     180.467 192.127 129.562  1.00 41.47           C  
ATOM   3294  NZ  LYS A 213     179.303 192.979 129.934  1.00 41.47           N  
ATOM   3295  H   LYS A 213     185.646 192.253 129.911  1.00 41.47           H  
ATOM   3296  HA  LYS A 213     183.651 193.282 131.835  1.00 41.47           H  
ATOM   3297 1HB  LYS A 213     184.500 190.451 131.088  1.00 41.47           H  
ATOM   3298 2HB  LYS A 213     183.260 190.830 132.275  1.00 41.47           H  
ATOM   3299 1HG  LYS A 213     183.156 191.600 129.345  1.00 41.47           H  
ATOM   3300 2HG  LYS A 213     182.328 190.220 130.080  1.00 41.47           H  
ATOM   3301 1HD  LYS A 213     181.097 191.781 131.577  1.00 41.47           H  
ATOM   3302 2HD  LYS A 213     181.895 193.146 130.783  1.00 41.47           H  
ATOM   3303 1HE  LYS A 213     180.890 192.498 128.630  1.00 41.47           H  
ATOM   3304 2HE  LYS A 213     180.117 191.108 129.396  1.00 41.47           H  
ATOM   3305 1HZ  LYS A 213     178.615 192.953 129.194  1.00 41.47           H  
ATOM   3306 2HZ  LYS A 213     178.890 192.632 130.788  1.00 41.47           H  
ATOM   3307 3HZ  LYS A 213     179.612 193.931 130.071  1.00 41.47           H  
ATOM   3308  N   LEU A 214     186.570 192.662 132.828  1.00 41.47           N  
ATOM   3309  CA  LEU A 214     187.426 192.510 134.000  1.00 41.47           C  
ATOM   3310  C   LEU A 214     187.061 193.514 135.085  1.00 41.47           C  
ATOM   3311  O   LEU A 214     186.889 193.149 136.254  1.00 41.47           O  
ATOM   3312  CB  LEU A 214     188.893 192.660 133.598  1.00 41.47           C  
ATOM   3313  CG  LEU A 214     189.919 192.553 134.726  1.00 41.47           C  
ATOM   3314  CD1 LEU A 214     189.790 191.221 135.447  1.00 41.47           C  
ATOM   3315  CD2 LEU A 214     191.324 192.736 134.180  1.00 41.47           C  
ATOM   3316  H   LEU A 214     186.982 192.946 131.951  1.00 41.47           H  
ATOM   3317  HA  LEU A 214     187.273 191.513 134.412  1.00 41.47           H  
ATOM   3318 1HB  LEU A 214     189.132 191.890 132.866  1.00 41.47           H  
ATOM   3319 2HB  LEU A 214     189.026 193.634 133.127  1.00 41.47           H  
ATOM   3320  HG  LEU A 214     189.723 193.325 135.470  1.00 41.47           H  
ATOM   3321 1HD1 LEU A 214     190.529 191.167 136.246  1.00 41.47           H  
ATOM   3322 2HD1 LEU A 214     188.790 191.133 135.872  1.00 41.47           H  
ATOM   3323 3HD1 LEU A 214     189.957 190.408 134.741  1.00 41.47           H  
ATOM   3324 1HD2 LEU A 214     192.044 192.658 134.995  1.00 41.47           H  
ATOM   3325 2HD2 LEU A 214     191.529 191.964 133.438  1.00 41.47           H  
ATOM   3326 3HD2 LEU A 214     191.408 193.718 133.714  1.00 41.47           H  
ATOM   3327  N   LEU A 215     186.929 194.790 134.713  1.00 41.47           N  
ATOM   3328  CA  LEU A 215     186.591 195.816 135.694  1.00 41.47           C  
ATOM   3329  C   LEU A 215     185.221 195.560 136.307  1.00 41.47           C  
ATOM   3330  O   LEU A 215     185.023 195.760 137.512  1.00 41.47           O  
ATOM   3331  CB  LEU A 215     186.639 197.199 135.046  1.00 41.47           C  
ATOM   3332  CG  LEU A 215     187.996 197.655 134.509  1.00 41.47           C  
ATOM   3333  CD1 LEU A 215     187.877 199.010 133.833  1.00 41.47           C  
ATOM   3334  CD2 LEU A 215     189.023 197.703 135.626  1.00 41.47           C  
ATOM   3335  H   LEU A 215     187.062 195.057 133.748  1.00 41.47           H  
ATOM   3336  HA  LEU A 215     187.324 195.779 136.499  1.00 41.47           H  
ATOM   3337 1HB  LEU A 215     185.939 197.216 134.212  1.00 41.47           H  
ATOM   3338 2HB  LEU A 215     186.316 197.938 135.779  1.00 41.47           H  
ATOM   3339  HG  LEU A 215     188.338 196.957 133.744  1.00 41.47           H  
ATOM   3340 1HD1 LEU A 215     188.853 199.316 133.457  1.00 41.47           H  
ATOM   3341 2HD1 LEU A 215     187.175 198.942 133.002  1.00 41.47           H  
ATOM   3342 3HD1 LEU A 215     187.518 199.745 134.552  1.00 41.47           H  
ATOM   3343 1HD2 LEU A 215     189.982 198.029 135.224  1.00 41.47           H  
ATOM   3344 2HD2 LEU A 215     188.693 198.404 136.393  1.00 41.47           H  
ATOM   3345 3HD2 LEU A 215     189.131 196.711 136.063  1.00 41.47           H  
ATOM   3346  N   GLN A 216     184.259 195.125 135.492  1.00 41.47           N  
ATOM   3347  CA  GLN A 216     182.921 194.854 136.004  1.00 41.47           C  
ATOM   3348  C   GLN A 216     182.920 193.670 136.963  1.00 41.47           C  
ATOM   3349  O   GLN A 216     182.252 193.709 138.003  1.00 41.47           O  
ATOM   3350  CB  GLN A 216     181.959 194.606 134.843  1.00 41.47           C  
ATOM   3351  CG  GLN A 216     182.040 195.650 133.740  1.00 41.47           C  
ATOM   3352  CD  GLN A 216     181.739 197.052 134.234  1.00 41.47           C  
ATOM   3353  OE1 GLN A 216     180.913 197.246 135.126  1.00 41.47           O  
ATOM   3354  NE2 GLN A 216     182.414 198.039 133.656  1.00 41.47           N  
ATOM   3355  H   GLN A 216     184.449 194.979 134.510  1.00 41.47           H  
ATOM   3356  HA  GLN A 216     182.581 195.726 136.563  1.00 41.47           H  
ATOM   3357 1HB  GLN A 216     182.164 193.631 134.402  1.00 41.47           H  
ATOM   3358 2HB  GLN A 216     180.935 194.587 135.216  1.00 41.47           H  
ATOM   3359 1HG  GLN A 216     183.047 195.647 133.324  1.00 41.47           H  
ATOM   3360 2HG  GLN A 216     181.315 195.402 132.964  1.00 41.47           H  
ATOM   3361 1HE2 GLN A 216     182.258 198.986 133.940  1.00 41.47           H  
ATOM   3362 2HE2 GLN A 216     183.078 197.837 132.936  1.00 41.47           H  
ATOM   3363  N   ARG A 217     183.661 192.609 136.636  1.00 41.47           N  
ATOM   3364  CA  ARG A 217     183.657 191.412 137.467  1.00 41.47           C  
ATOM   3365  C   ARG A 217     184.529 191.542 138.708  1.00 41.47           C  
ATOM   3366  O   ARG A 217     184.334 190.781 139.661  1.00 41.47           O  
ATOM   3367  CB  ARG A 217     184.105 190.200 136.648  1.00 41.47           C  
ATOM   3368  CG  ARG A 217     183.110 189.787 135.576  1.00 41.47           C  
ATOM   3369  CD  ARG A 217     183.535 188.504 134.890  1.00 41.47           C  
ATOM   3370  NE  ARG A 217     182.520 188.029 133.956  1.00 41.47           N  
ATOM   3371  CZ  ARG A 217     181.492 187.261 134.302  1.00 41.47           C  
ATOM   3372  NH1 ARG A 217     181.341 186.880 135.563  1.00 41.47           N  
ATOM   3373  NH2 ARG A 217     180.613 186.874 133.387  1.00 41.47           N  
ATOM   3374  H   ARG A 217     184.233 192.629 135.804  1.00 41.47           H  
ATOM   3375  HA  ARG A 217     182.640 191.240 137.821  1.00 41.47           H  
ATOM   3376 1HB  ARG A 217     185.056 190.419 136.164  1.00 41.47           H  
ATOM   3377 2HB  ARG A 217     184.263 189.350 137.312  1.00 41.47           H  
ATOM   3378 1HG  ARG A 217     182.131 189.628 136.029  1.00 41.47           H  
ATOM   3379 2HG  ARG A 217     183.038 190.573 134.823  1.00 41.47           H  
ATOM   3380 1HD  ARG A 217     184.456 188.676 134.335  1.00 41.47           H  
ATOM   3381 2HD  ARG A 217     183.701 187.730 135.638  1.00 41.47           H  
ATOM   3382  HE  ARG A 217     182.607 188.303 132.986  1.00 41.47           H  
ATOM   3383 1HH1 ARG A 217     182.008 187.174 136.262  1.00 41.47           H  
ATOM   3384 2HH1 ARG A 217     180.559 186.297 135.824  1.00 41.47           H  
ATOM   3385 1HH2 ARG A 217     180.724 187.163 132.424  1.00 41.47           H  
ATOM   3386 2HH2 ARG A 217     179.833 186.291 133.651  1.00 41.47           H  
ATOM   3387  N   ILE A 218     185.480 192.478 138.722  1.00 41.47           N  
ATOM   3388  CA  ILE A 218     186.285 192.682 139.924  1.00 41.47           C  
ATOM   3389  C   ILE A 218     185.404 193.140 141.080  1.00 41.47           C  
ATOM   3390  O   ILE A 218     185.553 192.676 142.216  1.00 41.47           O  
ATOM   3391  CB  ILE A 218     187.428 193.675 139.645  1.00 41.47           C  
ATOM   3392  CG1 ILE A 218     188.556 192.983 138.880  1.00 41.47           C  
ATOM   3393  CG2 ILE A 218     187.956 194.270 140.940  1.00 41.47           C  
ATOM   3394  CD1 ILE A 218     189.115 191.769 139.583  1.00 41.47           C  
ATOM   3395  H   ILE A 218     185.654 193.052 137.909  1.00 41.47           H  
ATOM   3396  HA  ILE A 218     186.717 191.726 140.216  1.00 41.47           H  
ATOM   3397  HB  ILE A 218     187.061 194.483 139.012  1.00 41.47           H  
ATOM   3398 1HG1 ILE A 218     188.194 192.673 137.900  1.00 41.47           H  
ATOM   3399 2HG1 ILE A 218     189.372 193.688 138.718  1.00 41.47           H  
ATOM   3400 1HG2 ILE A 218     188.763 194.968 140.717  1.00 41.47           H  
ATOM   3401 2HG2 ILE A 218     187.152 194.797 141.452  1.00 41.47           H  
ATOM   3402 3HG2 ILE A 218     188.332 193.472 141.580  1.00 41.47           H  
ATOM   3403 1HD1 ILE A 218     189.911 191.333 138.979  1.00 41.47           H  
ATOM   3404 2HD1 ILE A 218     189.515 192.063 140.554  1.00 41.47           H  
ATOM   3405 3HD1 ILE A 218     188.323 191.034 139.724  1.00 41.47           H  
ATOM   3406  N   LYS A 219     184.466 194.046 140.809  1.00 41.47           N  
ATOM   3407  CA  LYS A 219     183.571 194.519 141.856  1.00 41.47           C  
ATOM   3408  C   LYS A 219     182.587 193.449 142.314  1.00 41.47           C  
ATOM   3409  O   LYS A 219     181.974 193.606 143.375  1.00 41.47           O  
ATOM   3410  CB  LYS A 219     182.799 195.747 141.371  1.00 41.47           C  
ATOM   3411  CG  LYS A 219     183.668 196.831 140.760  1.00 41.47           C  
ATOM   3412  CD  LYS A 219     182.819 197.946 140.175  1.00 41.47           C  
ATOM   3413  CE  LYS A 219     183.675 198.984 139.469  1.00 41.47           C  
ATOM   3414  NZ  LYS A 219     182.848 200.057 138.852  1.00 41.47           N  
ATOM   3415  H   LYS A 219     184.366 194.414 139.873  1.00 41.47           H  
ATOM   3416  HA  LYS A 219     184.170 194.799 142.723  1.00 41.47           H  
ATOM   3417 1HB  LYS A 219     182.065 195.444 140.623  1.00 41.47           H  
ATOM   3418 2HB  LYS A 219     182.252 196.186 142.205  1.00 41.47           H  
ATOM   3419 1HG  LYS A 219     184.324 197.246 141.525  1.00 41.47           H  
ATOM   3420 2HG  LYS A 219     184.285 196.401 139.971  1.00 41.47           H  
ATOM   3421 1HD  LYS A 219     182.109 197.527 139.460  1.00 41.47           H  
ATOM   3422 2HD  LYS A 219     182.259 198.434 140.972  1.00 41.47           H  
ATOM   3423 1HE  LYS A 219     184.361 199.436 140.183  1.00 41.47           H  
ATOM   3424 2HE  LYS A 219     184.263 198.501 138.688  1.00 41.47           H  
ATOM   3425 1HZ  LYS A 219     183.450 200.726 138.393  1.00 41.47           H  
ATOM   3426 2HZ  LYS A 219     182.219 199.650 138.173  1.00 41.47           H  
ATOM   3427 3HZ  LYS A 219     182.312 200.524 139.569  1.00 41.47           H  
ATOM   3428  N   GLU A 220     182.425 192.369 141.548  1.00 41.47           N  
ATOM   3429  CA  GLU A 220     181.387 191.380 141.810  1.00 41.47           C  
ATOM   3430  C   GLU A 220     181.935 190.087 142.400  1.00 41.47           C  
ATOM   3431  O   GLU A 220     181.503 189.670 143.478  1.00 41.47           O  
ATOM   3432  CB  GLU A 220     180.614 191.087 140.518  1.00 41.47           C  
ATOM   3433  CG  GLU A 220     179.931 192.301 139.914  1.00 41.47           C  
ATOM   3434  CD  GLU A 220     179.186 191.976 138.636  1.00 41.47           C  
ATOM   3435  OE1 GLU A 220     179.235 190.806 138.200  1.00 41.47           O  
ATOM   3436  OE2 GLU A 220     178.549 192.889 138.069  1.00 41.47           O  
ATOM   3437  H   GLU A 220     183.044 192.236 140.761  1.00 41.47           H  
ATOM   3438  HA  GLU A 220     180.698 191.789 142.551  1.00 41.47           H  
ATOM   3439 1HB  GLU A 220     181.294 190.677 139.771  1.00 41.47           H  
ATOM   3440 2HB  GLU A 220     179.850 190.334 140.713  1.00 41.47           H  
ATOM   3441 1HG  GLU A 220     179.227 192.708 140.640  1.00 41.47           H  
ATOM   3442 2HG  GLU A 220     180.681 193.063 139.710  1.00 41.47           H  
ATOM   3443  N   ILE A 221     182.881 189.432 141.725  1.00 41.47           N  
ATOM   3444  CA  ILE A 221     183.320 188.106 142.148  1.00 41.47           C  
ATOM   3445  C   ILE A 221     184.562 188.136 143.033  1.00 41.47           C  
ATOM   3446  O   ILE A 221     184.781 187.185 143.797  1.00 41.47           O  
ATOM   3447  CB  ILE A 221     183.560 187.188 140.930  1.00 41.47           C  
ATOM   3448  CG1 ILE A 221     184.779 187.644 140.125  1.00 41.47           C  
ATOM   3449  CG2 ILE A 221     182.320 187.140 140.050  1.00 41.47           C  
ATOM   3450  CD1 ILE A 221     186.024 186.807 140.359  1.00 41.47           C  
ATOM   3451  H   ILE A 221     183.303 189.853 140.909  1.00 41.47           H  
ATOM   3452  HA  ILE A 221     182.537 187.663 142.763  1.00 41.47           H  
ATOM   3453  HB  ILE A 221     183.790 186.180 141.274  1.00 41.47           H  
ATOM   3454 1HG1 ILE A 221     184.544 187.613 139.061  1.00 41.47           H  
ATOM   3455 2HG1 ILE A 221     185.015 188.678 140.376  1.00 41.47           H  
ATOM   3456 1HG2 ILE A 221     182.505 186.490 139.195  1.00 41.47           H  
ATOM   3457 2HG2 ILE A 221     181.480 186.752 140.625  1.00 41.47           H  
ATOM   3458 3HG2 ILE A 221     182.085 188.144 139.697  1.00 41.47           H  
ATOM   3459 1HD1 ILE A 221     186.842 187.195 139.752  1.00 41.47           H  
ATOM   3460 2HD1 ILE A 221     186.300 186.852 141.413  1.00 41.47           H  
ATOM   3461 3HD1 ILE A 221     185.824 185.773 140.079  1.00 41.47           H  
ATOM   3462  N   LEU A 222     185.381 189.181 142.949  1.00 41.47           N  
ATOM   3463  CA  LEU A 222     186.550 189.265 143.821  1.00 41.47           C  
ATOM   3464  C   LEU A 222     186.199 189.259 145.306  1.00 41.47           C  
ATOM   3465  O   LEU A 222     186.905 188.575 146.068  1.00 41.47           O  
ATOM   3466  CB  LEU A 222     187.384 190.501 143.454  1.00 41.47           C  
ATOM   3467  CG  LEU A 222     188.698 190.719 144.205  1.00 41.47           C  
ATOM   3468  CD1 LEU A 222     189.780 191.170 143.244  1.00 41.47           C  
ATOM   3469  CD2 LEU A 222     188.523 191.740 145.315  1.00 41.47           C  
ATOM   3470  H   LEU A 222     185.206 189.924 142.287  1.00 41.47           H  
ATOM   3471  HA  LEU A 222     187.156 188.372 143.673  1.00 41.47           H  
ATOM   3472 1HB  LEU A 222     187.634 190.449 142.395  1.00 41.47           H  
ATOM   3473 2HB  LEU A 222     186.777 191.391 143.620  1.00 41.47           H  
ATOM   3474  HG  LEU A 222     189.027 189.777 144.644  1.00 41.47           H  
ATOM   3475 1HD1 LEU A 222     190.711 191.322 143.790  1.00 41.47           H  
ATOM   3476 2HD1 LEU A 222     189.928 190.407 142.479  1.00 41.47           H  
ATOM   3477 3HD1 LEU A 222     189.480 192.105 142.771  1.00 41.47           H  
ATOM   3478 1HD2 LEU A 222     189.471 191.878 145.835  1.00 41.47           H  
ATOM   3479 2HD2 LEU A 222     188.202 192.690 144.888  1.00 41.47           H  
ATOM   3480 3HD2 LEU A 222     187.770 191.386 146.019  1.00 41.47           H  
ATOM   3481  N   PRO A 223     185.176 189.983 145.787  1.00 41.47           N  
ATOM   3482  CA  PRO A 223     184.876 189.926 147.228  1.00 41.47           C  
ATOM   3483  C   PRO A 223     184.596 188.528 147.750  1.00 41.47           C  
ATOM   3484  O   PRO A 223     185.040 188.199 148.854  1.00 41.47           O  
ATOM   3485  CB  PRO A 223     183.645 190.833 147.358  1.00 41.47           C  
ATOM   3486  CG  PRO A 223     183.783 191.793 146.253  1.00 41.47           C  
ATOM   3487  CD  PRO A 223     184.365 191.015 145.114  1.00 41.47           C  
ATOM   3488  HA  PRO A 223     185.728 190.334 147.791  1.00 41.47           H  
ATOM   3489 1HB  PRO A 223     182.726 190.232 147.288  1.00 41.47           H  
ATOM   3490 2HB  PRO A 223     183.637 191.318 148.345  1.00 41.47           H  
ATOM   3491 1HG  PRO A 223     182.803 192.225 146.000  1.00 41.47           H  
ATOM   3492 2HG  PRO A 223     184.430 192.629 146.555  1.00 41.47           H  
ATOM   3493 1HD  PRO A 223     183.552 190.569 144.521  1.00 41.47           H  
ATOM   3494 2HD  PRO A 223     184.979 191.681 144.490  1.00 41.47           H  
ATOM   3495  N   GLN A 224     183.894 187.684 146.992  1.00 41.47           N  
ATOM   3496  CA  GLN A 224     183.571 186.362 147.518  1.00 41.47           C  
ATOM   3497  C   GLN A 224     184.799 185.461 147.589  1.00 41.47           C  
ATOM   3498  O   GLN A 224     184.960 184.723 148.567  1.00 41.47           O  
ATOM   3499  CB  GLN A 224     182.459 185.710 146.688  1.00 41.47           C  
ATOM   3500  CG  GLN A 224     182.853 185.255 145.298  1.00 41.47           C  
ATOM   3501  CD  GLN A 224     181.677 184.717 144.514  1.00 41.47           C  
ATOM   3502  OE1 GLN A 224     180.586 185.284 144.544  1.00 41.47           O  
ATOM   3503  NE2 GLN A 224     181.891 183.610 143.812  1.00 41.47           N  
ATOM   3504  H   GLN A 224     183.579 187.935 146.065  1.00 41.47           H  
ATOM   3505  HA  GLN A 224     183.220 186.474 148.543  1.00 41.47           H  
ATOM   3506 1HB  GLN A 224     182.077 184.836 147.215  1.00 41.47           H  
ATOM   3507 2HB  GLN A 224     181.633 186.411 146.573  1.00 41.47           H  
ATOM   3508 1HG  GLN A 224     183.269 186.103 144.753  1.00 41.47           H  
ATOM   3509 2HG  GLN A 224     183.599 184.464 145.383  1.00 41.47           H  
ATOM   3510 1HE2 GLN A 224     181.150 183.207 143.273  1.00 41.47           H  
ATOM   3511 2HE2 GLN A 224     182.793 183.178 143.821  1.00 41.47           H  
ATOM   3512  N   TYR A 225     185.690 185.525 146.594  1.00 41.47           N  
ATOM   3513  CA  TYR A 225     186.922 184.745 146.666  1.00 41.47           C  
ATOM   3514  C   TYR A 225     187.849 185.260 147.757  1.00 41.47           C  
ATOM   3515  O   TYR A 225     188.498 184.463 148.445  1.00 41.47           O  
ATOM   3516  CB  TYR A 225     187.635 184.752 145.314  1.00 41.47           C  
ATOM   3517  CG  TYR A 225     186.956 183.895 144.274  1.00 41.47           C  
ATOM   3518  CD1 TYR A 225     187.055 182.513 144.317  1.00 41.47           C  
ATOM   3519  CD2 TYR A 225     186.218 184.466 143.249  1.00 41.47           C  
ATOM   3520  CE1 TYR A 225     186.435 181.723 143.371  1.00 41.47           C  
ATOM   3521  CE2 TYR A 225     185.595 183.685 142.297  1.00 41.47           C  
ATOM   3522  CZ  TYR A 225     185.707 182.314 142.362  1.00 41.47           C  
ATOM   3523  OH  TYR A 225     185.088 181.532 141.415  1.00 41.47           O  
ATOM   3524  H   TYR A 225     185.524 186.109 145.786  1.00 41.47           H  
ATOM   3525  HA  TYR A 225     186.666 183.716 146.921  1.00 41.47           H  
ATOM   3526 1HB  TYR A 225     187.690 185.774 144.936  1.00 41.47           H  
ATOM   3527 2HB  TYR A 225     188.657 184.395 145.440  1.00 41.47           H  
ATOM   3528  HD1 TYR A 225     187.631 182.032 145.108  1.00 41.47           H  
ATOM   3529  HD2 TYR A 225     186.123 185.550 143.184  1.00 41.47           H  
ATOM   3530  HE1 TYR A 225     186.526 180.638 143.423  1.00 41.47           H  
ATOM   3531  HE2 TYR A 225     185.019 184.154 141.499  1.00 41.47           H  
ATOM   3532  HH  TYR A 225     185.263 180.606 141.601  1.00 41.47           H  
ATOM   3533  N   VAL A 226     187.921 186.580 147.936  1.00 41.47           N  
ATOM   3534  CA  VAL A 226     188.732 187.135 149.014  1.00 41.47           C  
ATOM   3535  C   VAL A 226     188.186 186.698 150.367  1.00 41.47           C  
ATOM   3536  O   VAL A 226     188.949 186.333 151.268  1.00 41.47           O  
ATOM   3537  CB  VAL A 226     188.803 188.668 148.894  1.00 41.47           C  
ATOM   3538  CG1 VAL A 226     189.392 189.273 150.153  1.00 41.47           C  
ATOM   3539  CG2 VAL A 226     189.632 189.063 147.685  1.00 41.47           C  
ATOM   3540  H   VAL A 226     187.416 187.208 147.327  1.00 41.47           H  
ATOM   3541  HA  VAL A 226     189.742 186.730 148.931  1.00 41.47           H  
ATOM   3542  HB  VAL A 226     187.793 189.062 148.783  1.00 41.47           H  
ATOM   3543 1HG1 VAL A 226     189.434 190.358 150.050  1.00 41.47           H  
ATOM   3544 2HG1 VAL A 226     188.766 189.014 151.007  1.00 41.47           H  
ATOM   3545 3HG1 VAL A 226     190.398 188.885 150.307  1.00 41.47           H  
ATOM   3546 1HG2 VAL A 226     189.673 190.149 147.611  1.00 41.47           H  
ATOM   3547 2HG2 VAL A 226     190.642 188.667 147.790  1.00 41.47           H  
ATOM   3548 3HG2 VAL A 226     189.175 188.656 146.782  1.00 41.47           H  
ATOM   3549  N   SER A 227     186.861 186.723 150.529  1.00 41.47           N  
ATOM   3550  CA  SER A 227     186.255 186.263 151.773  1.00 41.47           C  
ATOM   3551  C   SER A 227     186.541 184.788 152.010  1.00 41.47           C  
ATOM   3552  O   SER A 227     186.871 184.382 153.128  1.00 41.47           O  
ATOM   3553  CB  SER A 227     184.749 186.523 151.748  1.00 41.47           C  
ATOM   3554  OG  SER A 227     184.134 186.053 152.933  1.00 41.47           O  
ATOM   3555  H   SER A 227     186.266 187.062 149.787  1.00 41.47           H  
ATOM   3556  HA  SER A 227     186.696 186.821 152.600  1.00 41.47           H  
ATOM   3557 1HB  SER A 227     184.567 187.592 151.639  1.00 41.47           H  
ATOM   3558 2HB  SER A 227     184.309 186.026 150.884  1.00 41.47           H  
ATOM   3559  HG  SER A 227     184.295 186.726 153.599  1.00 41.47           H  
ATOM   3560  N   ALA A 228     186.424 183.968 150.963  1.00 41.47           N  
ATOM   3561  CA  ALA A 228     186.686 182.540 151.108  1.00 41.47           C  
ATOM   3562  C   ALA A 228     188.128 182.276 151.521  1.00 41.47           C  
ATOM   3563  O   ALA A 228     188.388 181.458 152.412  1.00 41.47           O  
ATOM   3564  CB  ALA A 228     186.362 181.816 149.804  1.00 41.47           C  
ATOM   3565  H   ALA A 228     186.153 184.329 150.059  1.00 41.47           H  
ATOM   3566  HA  ALA A 228     186.042 182.156 151.898  1.00 41.47           H  
ATOM   3567 1HB  ALA A 228     186.561 180.751 149.920  1.00 41.47           H  
ATOM   3568 2HB  ALA A 228     185.311 181.965 149.556  1.00 41.47           H  
ATOM   3569 3HB  ALA A 228     186.983 182.215 149.003  1.00 41.47           H  
ATOM   3570  N   PHE A 229     189.082 182.962 150.886  1.00 41.47           N  
ATOM   3571  CA  PHE A 229     190.486 182.781 151.243  1.00 41.47           C  
ATOM   3572  C   PHE A 229     190.756 183.251 152.667  1.00 41.47           C  
ATOM   3573  O   PHE A 229     191.389 182.540 153.454  1.00 41.47           O  
ATOM   3574  CB  PHE A 229     191.382 183.523 150.255  1.00 41.47           C  
ATOM   3575  CG  PHE A 229     191.622 182.779 148.976  1.00 41.47           C  
ATOM   3576  CD1 PHE A 229     191.584 181.398 148.947  1.00 41.47           C  
ATOM   3577  CD2 PHE A 229     191.885 183.460 147.802  1.00 41.47           C  
ATOM   3578  CE1 PHE A 229     191.803 180.710 147.774  1.00 41.47           C  
ATOM   3579  CE2 PHE A 229     192.105 182.776 146.624  1.00 41.47           C  
ATOM   3580  CZ  PHE A 229     192.064 181.399 146.610  1.00 41.47           C  
ATOM   3581  H   PHE A 229     188.841 183.613 150.152  1.00 41.47           H  
ATOM   3582  HA  PHE A 229     190.721 181.717 151.198  1.00 41.47           H  
ATOM   3583 1HB  PHE A 229     190.934 184.485 150.009  1.00 41.47           H  
ATOM   3584 2HB  PHE A 229     192.348 183.721 150.718  1.00 41.47           H  
ATOM   3585  HD1 PHE A 229     191.377 180.852 149.867  1.00 41.47           H  
ATOM   3586  HD2 PHE A 229     191.918 184.550 147.813  1.00 41.47           H  
ATOM   3587  HE1 PHE A 229     191.770 179.621 147.767  1.00 41.47           H  
ATOM   3588  HE2 PHE A 229     192.312 183.324 145.705  1.00 41.47           H  
ATOM   3589  HZ  PHE A 229     192.239 180.856 145.682  1.00 41.47           H  
ATOM   3590  N   ALA A 230     190.272 184.443 153.021  1.00 41.47           N  
ATOM   3591  CA  ALA A 230     190.506 184.969 154.360  1.00 41.47           C  
ATOM   3592  C   ALA A 230     189.818 184.126 155.423  1.00 41.47           C  
ATOM   3593  O   ALA A 230     190.234 184.136 156.586  1.00 41.47           O  
ATOM   3594  CB  ALA A 230     190.036 186.418 154.442  1.00 41.47           C  
ATOM   3595  H   ALA A 230     189.739 184.993 152.363  1.00 41.47           H  
ATOM   3596  HA  ALA A 230     191.578 184.931 154.556  1.00 41.47           H  
ATOM   3597 1HB  ALA A 230     190.215 186.802 155.446  1.00 41.47           H  
ATOM   3598 2HB  ALA A 230     190.587 187.021 153.719  1.00 41.47           H  
ATOM   3599 3HB  ALA A 230     188.972 186.468 154.219  1.00 41.47           H  
ATOM   3600  N   ASN A 231     188.765 183.399 155.050  1.00 41.47           N  
ATOM   3601  CA  ASN A 231     188.064 182.567 156.014  1.00 41.47           C  
ATOM   3602  C   ASN A 231     188.670 181.179 156.153  1.00 41.47           C  
ATOM   3603  O   ASN A 231     188.626 180.615 157.251  1.00 41.47           O  
ATOM   3604  CB  ASN A 231     186.588 182.445 155.633  1.00 41.47           C  
ATOM   3605  CG  ASN A 231     185.801 183.701 155.941  1.00 41.47           C  
ATOM   3606  OD1 ASN A 231     186.078 184.398 156.916  1.00 41.47           O  
ATOM   3607  ND2 ASN A 231     184.811 183.996 155.111  1.00 41.47           N  
ATOM   3608  H   ASN A 231     188.445 183.420 154.092  1.00 41.47           H  
ATOM   3609  HA  ASN A 231     188.136 183.039 156.995  1.00 41.47           H  
ATOM   3610 1HB  ASN A 231     186.504 182.230 154.567  1.00 41.47           H  
ATOM   3611 2HB  ASN A 231     186.141 181.609 156.171  1.00 41.47           H  
ATOM   3612 1HD2 ASN A 231     184.257 184.814 155.264  1.00 41.47           H  
ATOM   3613 2HD2 ASN A 231     184.619 183.401 154.331  1.00 41.47           H  
ATOM   3614  N   THR A 232     189.231 180.608 155.086  1.00 41.47           N  
ATOM   3615  CA  THR A 232     189.727 179.244 155.223  1.00 41.47           C  
ATOM   3616  C   THR A 232     191.214 179.178 155.555  1.00 41.47           C  
ATOM   3617  O   THR A 232     191.582 178.799 156.671  1.00 41.47           O  
ATOM   3618  CB  THR A 232     189.455 178.458 153.937  1.00 41.47           C  
ATOM   3619  OG1 THR A 232     188.059 178.524 153.623  1.00 41.47           O  
ATOM   3620  CG2 THR A 232     189.855 177.004 154.108  1.00 41.47           C  
ATOM   3621  H   THR A 232     189.325 181.079 154.197  1.00 41.47           H  
ATOM   3622  HA  THR A 232     189.200 178.765 156.048  1.00 41.47           H  
ATOM   3623  HB  THR A 232     190.027 178.893 153.117  1.00 41.47           H  
ATOM   3624  HG1 THR A 232     187.803 179.441 153.498  1.00 41.47           H  
ATOM   3625 1HG2 THR A 232     189.656 176.461 153.184  1.00 41.47           H  
ATOM   3626 2HG2 THR A 232     190.918 176.944 154.342  1.00 41.47           H  
ATOM   3627 3HG2 THR A 232     189.280 176.562 154.920  1.00 41.47           H  
ATOM   3628  N   ASP A 233     192.085 179.547 154.605  1.00 41.47           N  
ATOM   3629  CA  ASP A 233     193.518 179.523 154.922  1.00 41.47           C  
ATOM   3630  C   ASP A 233     194.322 180.589 154.188  1.00 41.47           C  
ATOM   3631  O   ASP A 233     195.547 180.458 154.127  1.00 41.47           O  
ATOM   3632  CB  ASP A 233     194.092 178.134 154.623  1.00 41.47           C  
ATOM   3633  CG  ASP A 233     195.317 177.816 155.457  1.00 41.47           C  
ATOM   3634  OD1 ASP A 233     195.677 178.643 156.323  1.00 41.47           O  
ATOM   3635  OD2 ASP A 233     195.918 176.743 155.249  1.00 41.47           O  
ATOM   3636  H   ASP A 233     191.790 179.839 153.684  1.00 41.47           H  
ATOM   3637  HA  ASP A 233     193.641 179.736 155.984  1.00 41.47           H  
ATOM   3638 1HB  ASP A 233     193.332 177.377 154.814  1.00 41.47           H  
ATOM   3639 2HB  ASP A 233     194.360 178.070 153.568  1.00 41.47           H  
ATOM   3640  N   GLY A 234     193.704 181.620 153.627  1.00 41.47           N  
ATOM   3641  CA  GLY A 234     194.403 182.477 152.689  1.00 41.47           C  
ATOM   3642  C   GLY A 234     194.680 181.726 151.398  1.00 41.47           C  
ATOM   3643  O   GLY A 234     194.392 180.539 151.257  1.00 41.47           O  
ATOM   3644  H   GLY A 234     192.739 181.818 153.849  1.00 41.47           H  
ATOM   3645 1HA  GLY A 234     193.801 183.363 152.487  1.00 41.47           H  
ATOM   3646 2HA  GLY A 234     195.338 182.818 153.134  1.00 41.47           H  
ATOM   3647  N   GLY A 235     195.250 182.439 150.434  1.00 41.47           N  
ATOM   3648  CA  GLY A 235     195.587 181.798 149.179  1.00 41.47           C  
ATOM   3649  C   GLY A 235     195.993 182.803 148.121  1.00 41.47           C  
ATOM   3650  O   GLY A 235     196.273 183.965 148.417  1.00 41.47           O  
ATOM   3651  H   GLY A 235     195.455 183.421 150.555  1.00 41.47           H  
ATOM   3652 1HA  GLY A 235     196.403 181.093 149.338  1.00 41.47           H  
ATOM   3653 2HA  GLY A 235     194.732 181.225 148.822  1.00 41.47           H  
ATOM   3654  N   TYR A 236     196.035 182.318 146.882  1.00 41.47           N  
ATOM   3655  CA  TYR A 236     196.438 183.103 145.725  1.00 41.47           C  
ATOM   3656  C   TYR A 236     195.358 183.017 144.660  1.00 41.47           C  
ATOM   3657  O   TYR A 236     194.890 181.920 144.338  1.00 41.47           O  
ATOM   3658  CB  TYR A 236     197.769 182.605 145.148  1.00 41.47           C  
ATOM   3659  CG  TYR A 236     198.945 182.683 146.093  1.00 41.47           C  
ATOM   3660  CD1 TYR A 236     199.148 181.713 147.065  1.00 41.47           C  
ATOM   3661  CD2 TYR A 236     199.864 183.717 146.000  1.00 41.47           C  
ATOM   3662  CE1 TYR A 236     200.224 181.780 147.925  1.00 41.47           C  
ATOM   3663  CE2 TYR A 236     200.944 183.790 146.854  1.00 41.47           C  
ATOM   3664  CZ  TYR A 236     201.120 182.819 147.814  1.00 41.47           C  
ATOM   3665  OH  TYR A 236     202.196 182.892 148.667  1.00 41.47           O  
ATOM   3666  H   TYR A 236     195.771 181.352 146.753  1.00 41.47           H  
ATOM   3667  HA  TYR A 236     196.569 184.139 146.038  1.00 41.47           H  
ATOM   3668 1HB  TYR A 236     197.665 181.564 144.838  1.00 41.47           H  
ATOM   3669 2HB  TYR A 236     198.022 183.186 144.261  1.00 41.47           H  
ATOM   3670  HD1 TYR A 236     198.451 180.880 147.158  1.00 41.47           H  
ATOM   3671  HD2 TYR A 236     199.739 184.491 145.242  1.00 41.47           H  
ATOM   3672  HE1 TYR A 236     200.366 181.008 148.681  1.00 41.47           H  
ATOM   3673  HE2 TYR A 236     201.653 184.614 146.767  1.00 41.47           H  
ATOM   3674  HH  TYR A 236     202.175 182.146 149.271  1.00 41.47           H  
ATOM   3675  N   LEU A 237     194.978 184.166 144.110  1.00 41.47           N  
ATOM   3676  CA  LEU A 237     194.039 184.257 143.000  1.00 41.47           C  
ATOM   3677  C   LEU A 237     194.786 184.771 141.778  1.00 41.47           C  
ATOM   3678  O   LEU A 237     195.413 185.834 141.833  1.00 41.47           O  
ATOM   3679  CB  LEU A 237     192.870 185.179 143.347  1.00 41.47           C  
ATOM   3680  CG  LEU A 237     191.913 185.558 142.214  1.00 41.47           C  
ATOM   3681  CD1 LEU A 237     191.207 184.332 141.667  1.00 41.47           C  
ATOM   3682  CD2 LEU A 237     190.906 186.589 142.687  1.00 41.47           C  
ATOM   3683  H   LEU A 237     195.371 185.014 144.493  1.00 41.47           H  
ATOM   3684  HA  LEU A 237     193.645 183.262 142.798  1.00 41.47           H  
ATOM   3685 1HB  LEU A 237     192.270 184.703 144.120  1.00 41.47           H  
ATOM   3686 2HB  LEU A 237     193.270 186.111 143.748  1.00 41.47           H  
ATOM   3687  HG  LEU A 237     192.481 185.976 141.382  1.00 41.47           H  
ATOM   3688 1HD1 LEU A 237     190.534 184.629 140.863  1.00 41.47           H  
ATOM   3689 2HD1 LEU A 237     191.946 183.629 141.280  1.00 41.47           H  
ATOM   3690 3HD1 LEU A 237     190.635 183.856 142.463  1.00 41.47           H  
ATOM   3691 1HD2 LEU A 237     190.235 186.846 141.866  1.00 41.47           H  
ATOM   3692 2HD2 LEU A 237     190.326 186.179 143.514  1.00 41.47           H  
ATOM   3693 3HD2 LEU A 237     191.430 187.484 143.020  1.00 41.47           H  
ATOM   3694  N   PHE A 238     194.722 184.020 140.682  1.00 41.47           N  
ATOM   3695  CA  PHE A 238     195.430 184.362 139.454  1.00 41.47           C  
ATOM   3696  C   PHE A 238     194.419 184.615 138.346  1.00 41.47           C  
ATOM   3697  O   PHE A 238     193.648 183.719 137.988  1.00 41.47           O  
ATOM   3698  CB  PHE A 238     196.397 183.250 139.047  1.00 41.47           C  
ATOM   3699  CG  PHE A 238     197.490 183.004 140.042  1.00 41.47           C  
ATOM   3700  CD1 PHE A 238     198.564 183.871 140.136  1.00 41.47           C  
ATOM   3701  CD2 PHE A 238     197.449 181.904 140.878  1.00 41.47           C  
ATOM   3702  CE1 PHE A 238     199.571 183.648 141.049  1.00 41.47           C  
ATOM   3703  CE2 PHE A 238     198.453 181.676 141.792  1.00 41.47           C  
ATOM   3704  CZ  PHE A 238     199.515 182.550 141.878  1.00 41.47           C  
ATOM   3705  H   PHE A 238     194.160 183.181 140.708  1.00 41.47           H  
ATOM   3706  HA  PHE A 238     196.006 185.272 139.628  1.00 41.47           H  
ATOM   3707 1HB  PHE A 238     195.847 182.320 138.911  1.00 41.47           H  
ATOM   3708 2HB  PHE A 238     196.858 183.500 138.092  1.00 41.47           H  
ATOM   3709  HD1 PHE A 238     198.606 184.739 139.477  1.00 41.47           H  
ATOM   3710  HD2 PHE A 238     196.609 181.213 140.808  1.00 41.47           H  
ATOM   3711  HE1 PHE A 238     200.409 184.341 141.114  1.00 41.47           H  
ATOM   3712  HE2 PHE A 238     198.410 180.806 142.446  1.00 41.47           H  
ATOM   3713  HZ  PHE A 238     200.311 182.371 142.600  1.00 41.47           H  
ATOM   3714  N   ILE A 239     194.449 185.822 137.788  1.00 41.47           N  
ATOM   3715  CA  ILE A 239     193.565 186.226 136.702  1.00 41.47           C  
ATOM   3716  C   ILE A 239     194.421 186.458 135.466  1.00 41.47           C  
ATOM   3717  O   ILE A 239     195.352 187.274 135.489  1.00 41.47           O  
ATOM   3718  CB  ILE A 239     192.763 187.485 137.063  1.00 41.47           C  
ATOM   3719  CG1 ILE A 239     191.957 187.250 138.341  1.00 41.47           C  
ATOM   3720  CG2 ILE A 239     191.846 187.879 135.918  1.00 41.47           C  
ATOM   3721  CD1 ILE A 239     191.203 188.467 138.816  1.00 41.47           C  
ATOM   3722  H   ILE A 239     195.124 186.483 138.144  1.00 41.47           H  
ATOM   3723  HA  ILE A 239     192.859 185.418 136.512  1.00 41.47           H  
ATOM   3724  HB  ILE A 239     193.448 188.307 137.265  1.00 41.47           H  
ATOM   3725 1HG1 ILE A 239     191.240 186.446 138.176  1.00 41.47           H  
ATOM   3726 2HG1 ILE A 239     192.626 186.931 139.140  1.00 41.47           H  
ATOM   3727 1HG2 ILE A 239     191.285 188.772 136.192  1.00 41.47           H  
ATOM   3728 2HG2 ILE A 239     192.441 188.083 135.029  1.00 41.47           H  
ATOM   3729 3HG2 ILE A 239     191.151 187.064 135.711  1.00 41.47           H  
ATOM   3730 1HD1 ILE A 239     190.655 188.223 139.727  1.00 41.47           H  
ATOM   3731 2HD1 ILE A 239     191.906 189.274 139.020  1.00 41.47           H  
ATOM   3732 3HD1 ILE A 239     190.501 188.783 138.045  1.00 41.47           H  
ATOM   3733  N   GLY A 240     194.104 185.744 134.388  1.00 41.47           N  
ATOM   3734  CA  GLY A 240     194.851 185.847 133.151  1.00 41.47           C  
ATOM   3735  C   GLY A 240     195.352 184.513 132.640  1.00 41.47           C  
ATOM   3736  O   GLY A 240     196.245 184.462 131.790  1.00 41.47           O  
ATOM   3737  H   GLY A 240     193.317 185.112 134.437  1.00 41.47           H  
ATOM   3738 1HA  GLY A 240     194.223 186.299 132.383  1.00 41.47           H  
ATOM   3739 2HA  GLY A 240     195.705 186.506 133.296  1.00 41.47           H  
ATOM   3740  N   LEU A 241     194.783 183.423 133.150  1.00 41.47           N  
ATOM   3741  CA  LEU A 241     195.178 182.071 132.778  1.00 41.47           C  
ATOM   3742  C   LEU A 241     193.954 181.309 132.292  1.00 41.47           C  
ATOM   3743  O   LEU A 241     192.909 181.326 132.949  1.00 41.47           O  
ATOM   3744  CB  LEU A 241     195.817 181.343 133.962  1.00 41.47           C  
ATOM   3745  CG  LEU A 241     196.823 182.150 134.783  1.00 41.47           C  
ATOM   3746  CD1 LEU A 241     197.242 181.379 136.020  1.00 41.47           C  
ATOM   3747  CD2 LEU A 241     198.034 182.509 133.944  1.00 41.47           C  
ATOM   3748  H   LEU A 241     194.043 183.551 133.825  1.00 41.47           H  
ATOM   3749  HA  LEU A 241     195.913 182.134 131.976  1.00 41.47           H  
ATOM   3750 1HB  LEU A 241     195.028 181.019 134.638  1.00 41.47           H  
ATOM   3751 2HB  LEU A 241     196.333 180.458 133.589  1.00 41.47           H  
ATOM   3752  HG  LEU A 241     196.353 183.069 135.134  1.00 41.47           H  
ATOM   3753 1HD1 LEU A 241     197.959 181.969 136.591  1.00 41.47           H  
ATOM   3754 2HD1 LEU A 241     196.367 181.176 136.636  1.00 41.47           H  
ATOM   3755 3HD1 LEU A 241     197.704 180.438 135.723  1.00 41.47           H  
ATOM   3756 1HD2 LEU A 241     198.737 183.084 134.547  1.00 41.47           H  
ATOM   3757 2HD2 LEU A 241     198.517 181.597 133.593  1.00 41.47           H  
ATOM   3758 3HD2 LEU A 241     197.718 183.105 133.087  1.00 41.47           H  
ATOM   3759  N   ASN A 242     194.090 180.632 131.155  1.00 41.47           N  
ATOM   3760  CA  ASN A 242     192.963 179.950 130.530  1.00 41.47           C  
ATOM   3761  C   ASN A 242     192.670 178.638 131.258  1.00 41.47           C  
ATOM   3762  O   ASN A 242     193.221 178.349 132.324  1.00 41.47           O  
ATOM   3763  CB  ASN A 242     193.234 179.734 129.042  1.00 41.47           C  
ATOM   3764  CG  ASN A 242     194.541 179.012 128.781  1.00 41.47           C  
ATOM   3765  OD1 ASN A 242     195.131 178.417 129.682  1.00 41.47           O  
ATOM   3766  ND2 ASN A 242     195.001 179.058 127.536  1.00 41.47           N  
ATOM   3767  H   ASN A 242     194.998 180.589 130.713  1.00 41.47           H  
ATOM   3768  HA  ASN A 242     192.077 180.577 130.637  1.00 41.47           H  
ATOM   3769 1HB  ASN A 242     192.421 179.154 128.604  1.00 41.47           H  
ATOM   3770 2HB  ASN A 242     193.260 180.698 128.533  1.00 41.47           H  
ATOM   3771 1HD2 ASN A 242     195.859 178.600 127.302  1.00 41.47           H  
ATOM   3772 2HD2 ASN A 242     194.489 179.550 126.832  1.00 41.47           H  
ATOM   3773  N   GLU A 243     191.780 177.829 130.679  1.00 41.47           N  
ATOM   3774  CA  GLU A 243     191.374 176.580 131.318  1.00 41.47           C  
ATOM   3775  C   GLU A 243     192.532 175.594 131.408  1.00 41.47           C  
ATOM   3776  O   GLU A 243     192.672 174.883 132.410  1.00 41.47           O  
ATOM   3777  CB  GLU A 243     190.201 175.957 130.560  1.00 41.47           C  
ATOM   3778  CG  GLU A 243     188.945 176.818 130.515  1.00 41.47           C  
ATOM   3779  CD  GLU A 243     188.995 177.878 129.431  1.00 41.47           C  
ATOM   3780  OE1 GLU A 243     189.969 177.888 128.649  1.00 41.47           O  
ATOM   3781  OE2 GLU A 243     188.059 178.702 129.361  1.00 41.47           O  
ATOM   3782  H   GLU A 243     191.379 178.078 129.786  1.00 41.47           H  
ATOM   3783  HA  GLU A 243     191.057 176.800 132.337  1.00 41.47           H  
ATOM   3784 1HB  GLU A 243     190.500 175.752 129.532  1.00 41.47           H  
ATOM   3785 2HB  GLU A 243     189.935 175.005 131.020  1.00 41.47           H  
ATOM   3786 1HG  GLU A 243     188.083 176.175 130.339  1.00 41.47           H  
ATOM   3787 2HG  GLU A 243     188.813 177.300 131.482  1.00 41.47           H  
ATOM   3788  N   ASP A 244     193.371 175.533 130.374  1.00 41.47           N  
ATOM   3789  CA  ASP A 244     194.484 174.592 130.324  1.00 41.47           C  
ATOM   3790  C   ASP A 244     195.717 175.087 131.070  1.00 41.47           C  
ATOM   3791  O   ASP A 244     196.819 174.585 130.815  1.00 41.47           O  
ATOM   3792  CB  ASP A 244     194.844 174.283 128.869  1.00 41.47           C  
ATOM   3793  CG  ASP A 244     193.706 173.625 128.115  1.00 41.47           C  
ATOM   3794  OD1 ASP A 244     192.632 173.422 128.718  1.00 41.47           O  
ATOM   3795  OD2 ASP A 244     193.886 173.311 126.920  1.00 41.47           O  
ATOM   3796  H   ASP A 244     193.226 176.164 129.599  1.00 41.47           H  
ATOM   3797  HA  ASP A 244     194.179 173.668 130.815  1.00 41.47           H  
ATOM   3798 1HB  ASP A 244     195.118 175.206 128.357  1.00 41.47           H  
ATOM   3799 2HB  ASP A 244     195.713 173.624 128.841  1.00 41.47           H  
ATOM   3800  N   LYS A 245     195.555 176.060 131.968  1.00 41.47           N  
ATOM   3801  CA  LYS A 245     196.633 176.599 132.796  1.00 41.47           C  
ATOM   3802  C   LYS A 245     197.739 177.244 131.969  1.00 41.47           C  
ATOM   3803  O   LYS A 245     198.883 177.338 132.424  1.00 41.47           O  
ATOM   3804  CB  LYS A 245     197.222 175.522 133.715  1.00 41.47           C  
ATOM   3805  CG  LYS A 245     196.192 174.798 134.563  1.00 41.47           C  
ATOM   3806  CD  LYS A 245     195.386 175.772 135.402  1.00 41.47           C  
ATOM   3807  CE  LYS A 245     194.339 175.047 136.229  1.00 41.47           C  
ATOM   3808  NZ  LYS A 245     193.387 174.289 135.372  1.00 41.47           N  
ATOM   3809  H   LYS A 245     194.623 176.435 132.068  1.00 41.47           H  
ATOM   3810  HA  LYS A 245     196.225 177.394 133.420  1.00 41.47           H  
ATOM   3811 1HB  LYS A 245     197.747 174.778 133.114  1.00 41.47           H  
ATOM   3812 2HB  LYS A 245     197.952 175.975 134.386  1.00 41.47           H  
ATOM   3813 1HG  LYS A 245     195.514 174.241 133.915  1.00 41.47           H  
ATOM   3814 2HG  LYS A 245     196.696 174.093 135.223  1.00 41.47           H  
ATOM   3815 1HD  LYS A 245     196.055 176.317 136.070  1.00 41.47           H  
ATOM   3816 2HD  LYS A 245     194.889 176.490 134.749  1.00 41.47           H  
ATOM   3817 1HE  LYS A 245     194.830 174.353 136.910  1.00 41.47           H  
ATOM   3818 2HE  LYS A 245     193.780 175.770 136.822  1.00 41.47           H  
ATOM   3819 1HZ  LYS A 245     192.708 173.822 135.955  1.00 41.47           H  
ATOM   3820 2HZ  LYS A 245     192.914 174.927 134.748  1.00 41.47           H  
ATOM   3821 3HZ  LYS A 245     193.894 173.603 134.830  1.00 41.47           H  
ATOM   3822  N   GLU A 246     197.423 177.689 130.756  1.00 41.47           N  
ATOM   3823  CA  GLU A 246     198.380 178.399 129.921  1.00 41.47           C  
ATOM   3824  C   GLU A 246     198.286 179.895 130.187  1.00 41.47           C  
ATOM   3825  O   GLU A 246     197.191 180.450 130.296  1.00 41.47           O  
ATOM   3826  CB  GLU A 246     198.128 178.111 128.441  1.00 41.47           C  
ATOM   3827  CG  GLU A 246     198.232 176.642 128.072  1.00 41.47           C  
ATOM   3828  CD  GLU A 246     197.920 176.386 126.612  1.00 41.47           C  
ATOM   3829  OE1 GLU A 246     197.564 177.350 125.901  1.00 41.47           O  
ATOM   3830  OE2 GLU A 246     198.030 175.222 126.173  1.00 41.47           O  
ATOM   3831  H   GLU A 246     196.490 177.528 130.406  1.00 41.47           H  
ATOM   3832  HA  GLU A 246     199.384 178.054 130.174  1.00 41.47           H  
ATOM   3833 1HB  GLU A 246     197.132 178.459 128.167  1.00 41.47           H  
ATOM   3834 2HB  GLU A 246     198.847 178.664 127.835  1.00 41.47           H  
ATOM   3835 1HG  GLU A 246     199.243 176.295 128.285  1.00 41.47           H  
ATOM   3836 2HG  GLU A 246     197.544 176.072 128.694  1.00 41.47           H  
ATOM   3837  N   ILE A 247     199.445 180.543 130.291  1.00 41.47           N  
ATOM   3838  CA  ILE A 247     199.490 181.964 130.621  1.00 41.47           C  
ATOM   3839  C   ILE A 247     199.066 182.758 129.391  1.00 41.47           C  
ATOM   3840  O   ILE A 247     199.744 182.739 128.360  1.00 41.47           O  
ATOM   3841  CB  ILE A 247     200.881 182.385 131.104  1.00 41.47           C  
ATOM   3842  CG1 ILE A 247     201.253 181.624 132.376  1.00 41.47           C  
ATOM   3843  CG2 ILE A 247     200.927 183.884 131.348  1.00 41.47           C  
ATOM   3844  CD1 ILE A 247     202.560 182.066 132.985  1.00 41.47           C  
ATOM   3845  H   ILE A 247     200.310 180.045 130.139  1.00 41.47           H  
ATOM   3846  HA  ILE A 247     198.779 182.155 131.424  1.00 41.47           H  
ATOM   3847  HB  ILE A 247     201.622 182.126 130.348  1.00 41.47           H  
ATOM   3848 1HG1 ILE A 247     200.467 181.752 133.119  1.00 41.47           H  
ATOM   3849 2HG1 ILE A 247     201.321 180.558 132.155  1.00 41.47           H  
ATOM   3850 1HG2 ILE A 247     201.922 184.166 131.691  1.00 41.47           H  
ATOM   3851 2HG2 ILE A 247     200.700 184.410 130.422  1.00 41.47           H  
ATOM   3852 3HG2 ILE A 247     200.191 184.152 132.107  1.00 41.47           H  
ATOM   3853 1HD1 ILE A 247     202.758 181.482 133.884  1.00 41.47           H  
ATOM   3854 2HD1 ILE A 247     203.366 181.913 132.267  1.00 41.47           H  
ATOM   3855 3HD1 ILE A 247     202.501 183.122 133.245  1.00 41.47           H  
ATOM   3856  N   ILE A 248     197.942 183.463 129.498  1.00 41.47           N  
ATOM   3857  CA  ILE A 248     197.417 184.295 128.419  1.00 41.47           C  
ATOM   3858  C   ILE A 248     197.455 185.771 128.798  1.00 41.47           C  
ATOM   3859  O   ILE A 248     198.022 186.593 128.077  1.00 41.47           O  
ATOM   3860  CB  ILE A 248     195.990 183.856 128.021  1.00 41.47           C  
ATOM   3861  CG1 ILE A 248     195.995 182.406 127.540  1.00 41.47           C  
ATOM   3862  CG2 ILE A 248     195.429 184.776 126.950  1.00 41.47           C  
ATOM   3863  CD1 ILE A 248     196.870 182.171 126.333  1.00 41.47           C  
ATOM   3864  H   ILE A 248     197.436 183.413 130.371  1.00 41.47           H  
ATOM   3865  HA  ILE A 248     198.064 184.183 127.550  1.00 41.47           H  
ATOM   3866  HB  ILE A 248     195.340 183.894 128.895  1.00 41.47           H  
ATOM   3867 1HG1 ILE A 248     196.339 181.757 128.344  1.00 41.47           H  
ATOM   3868 2HG1 ILE A 248     194.978 182.102 127.289  1.00 41.47           H  
ATOM   3869 1HG2 ILE A 248     194.423 184.451 126.681  1.00 41.47           H  
ATOM   3870 2HG2 ILE A 248     195.391 185.796 127.330  1.00 41.47           H  
ATOM   3871 3HG2 ILE A 248     196.069 184.741 126.068  1.00 41.47           H  
ATOM   3872 1HD1 ILE A 248     196.823 181.119 126.048  1.00 41.47           H  
ATOM   3873 2HD1 ILE A 248     196.519 182.787 125.504  1.00 41.47           H  
ATOM   3874 3HD1 ILE A 248     197.898 182.436 126.572  1.00 41.47           H  
ATOM   3875  N   GLY A 249     196.854 186.128 129.930  1.00 41.47           N  
ATOM   3876  CA  GLY A 249     196.840 187.504 130.378  1.00 41.47           C  
ATOM   3877  C   GLY A 249     195.808 188.338 129.644  1.00 41.47           C  
ATOM   3878  O   GLY A 249     195.106 187.883 128.742  1.00 41.47           O  
ATOM   3879  H   GLY A 249     196.396 185.423 130.490  1.00 41.47           H  
ATOM   3880 1HA  GLY A 249     196.630 187.536 131.447  1.00 41.47           H  
ATOM   3881 2HA  GLY A 249     197.825 187.944 130.230  1.00 41.47           H  
ATOM   3882  N   PHE A 250     195.722 189.599 130.056  1.00 41.47           N  
ATOM   3883  CA  PHE A 250     194.827 190.567 129.439  1.00 41.47           C  
ATOM   3884  C   PHE A 250     195.617 191.807 129.052  1.00 41.47           C  
ATOM   3885  O   PHE A 250     196.494 192.253 129.798  1.00 41.47           O  
ATOM   3886  CB  PHE A 250     193.669 190.942 130.377  1.00 41.47           C  
ATOM   3887  CG  PHE A 250     194.102 191.295 131.772  1.00 41.47           C  
ATOM   3888  CD1 PHE A 250     194.443 192.596 132.099  1.00 41.47           C  
ATOM   3889  CD2 PHE A 250     194.154 190.327 132.760  1.00 41.47           C  
ATOM   3890  CE1 PHE A 250     194.840 192.922 133.381  1.00 41.47           C  
ATOM   3891  CE2 PHE A 250     194.547 190.648 134.044  1.00 41.47           C  
ATOM   3892  CZ  PHE A 250     194.891 191.946 134.354  1.00 41.47           C  
ATOM   3893  H   PHE A 250     196.304 189.890 130.828  1.00 41.47           H  
ATOM   3894  HA  PHE A 250     194.403 190.121 128.538  1.00 41.47           H  
ATOM   3895 1HB  PHE A 250     193.128 191.793 129.965  1.00 41.47           H  
ATOM   3896 2HB  PHE A 250     192.968 190.110 130.440  1.00 41.47           H  
ATOM   3897  HD1 PHE A 250     194.394 193.368 131.330  1.00 41.47           H  
ATOM   3898  HD2 PHE A 250     193.882 189.300 132.514  1.00 41.47           H  
ATOM   3899  HE1 PHE A 250     195.112 193.949 133.622  1.00 41.47           H  
ATOM   3900  HE2 PHE A 250     194.586 189.876 134.812  1.00 41.47           H  
ATOM   3901  HZ  PHE A 250     195.204 192.200 135.365  1.00 41.47           H  
ATOM   3902  N   LYS A 251     195.312 192.354 127.879  1.00 41.47           N  
ATOM   3903  CA  LYS A 251     196.002 193.542 127.397  1.00 41.47           C  
ATOM   3904  C   LYS A 251     195.477 194.778 128.116  1.00 41.47           C  
ATOM   3905  O   LYS A 251     194.265 194.997 128.190  1.00 41.47           O  
ATOM   3906  CB  LYS A 251     195.821 193.689 125.887  1.00 41.47           C  
ATOM   3907  CG  LYS A 251     196.360 192.518 125.083  1.00 41.47           C  
ATOM   3908  CD  LYS A 251     196.311 192.803 123.592  1.00 41.47           C  
ATOM   3909  CE  LYS A 251     197.184 193.994 123.230  1.00 41.47           C  
ATOM   3910  NZ  LYS A 251     197.150 194.289 121.771  1.00 41.47           N  
ATOM   3911  H   LYS A 251     194.588 191.940 127.309  1.00 41.47           H  
ATOM   3912  HA  LYS A 251     197.065 193.435 127.612  1.00 41.47           H  
ATOM   3913 1HB  LYS A 251     194.761 193.798 125.656  1.00 41.47           H  
ATOM   3914 2HB  LYS A 251     196.325 194.594 125.546  1.00 41.47           H  
ATOM   3915 1HG  LYS A 251     197.393 192.322 125.373  1.00 41.47           H  
ATOM   3916 2HG  LYS A 251     195.767 191.628 125.294  1.00 41.47           H  
ATOM   3917 1HD  LYS A 251     196.657 191.927 123.042  1.00 41.47           H  
ATOM   3918 2HD  LYS A 251     195.283 193.013 123.295  1.00 41.47           H  
ATOM   3919 1HE  LYS A 251     196.842 194.874 123.773  1.00 41.47           H  
ATOM   3920 2HE  LYS A 251     198.214 193.792 123.521  1.00 41.47           H  
ATOM   3921 1HZ  LYS A 251     197.741 195.084 121.573  1.00 41.47           H  
ATOM   3922 2HZ  LYS A 251     197.483 193.486 121.256  1.00 41.47           H  
ATOM   3923 3HZ  LYS A 251     196.202 194.497 121.491  1.00 41.47           H  
ATOM   3924  N   ALA A 252     196.395 195.582 128.646  1.00 41.47           N  
ATOM   3925  CA  ALA A 252     196.026 196.795 129.360  1.00 41.47           C  
ATOM   3926  C   ALA A 252     197.215 197.741 129.372  1.00 41.47           C  
ATOM   3927  O   ALA A 252     198.359 197.336 129.153  1.00 41.47           O  
ATOM   3928  CB  ALA A 252     195.564 196.489 130.789  1.00 41.47           C  
ATOM   3929  H   ALA A 252     197.372 195.345 128.550  1.00 41.47           H  
ATOM   3930  HA  ALA A 252     195.199 197.264 128.825  1.00 41.47           H  
ATOM   3931 1HB  ALA A 252     195.296 197.418 131.291  1.00 41.47           H  
ATOM   3932 2HB  ALA A 252     194.695 195.831 130.757  1.00 41.47           H  
ATOM   3933 3HB  ALA A 252     196.369 196.000 131.334  1.00 41.47           H  
ATOM   3934  N   GLU A 253     196.926 199.012 129.628  1.00 41.47           N  
ATOM   3935  CA  GLU A 253     197.945 200.042 129.747  1.00 41.47           C  
ATOM   3936  C   GLU A 253     198.282 200.281 131.215  1.00 41.47           C  
ATOM   3937  O   GLU A 253     197.654 199.732 132.123  1.00 41.47           O  
ATOM   3938  CB  GLU A 253     197.476 201.341 129.085  1.00 41.47           C  
ATOM   3939  CG  GLU A 253     197.255 201.235 127.585  1.00 41.47           C  
ATOM   3940  CD  GLU A 253     198.554 201.134 126.808  1.00 41.47           C  
ATOM   3941  OE1 GLU A 253     199.618 201.455 127.377  1.00 41.47           O  
ATOM   3942  OE2 GLU A 253     198.510 200.734 125.626  1.00 41.47           O  
ATOM   3943  H   GLU A 253     195.955 199.265 129.743  1.00 41.47           H  
ATOM   3944  HA  GLU A 253     198.846 199.698 129.238  1.00 41.47           H  
ATOM   3945 1HB  GLU A 253     196.539 201.664 129.539  1.00 41.47           H  
ATOM   3946 2HB  GLU A 253     198.212 202.125 129.260  1.00 41.47           H  
ATOM   3947 1HG  GLU A 253     196.650 200.352 127.379  1.00 41.47           H  
ATOM   3948 2HG  GLU A 253     196.700 202.109 127.247  1.00 41.47           H  
ATOM   3949  N   MET A 254     199.298 201.118 131.440  1.00 41.47           N  
ATOM   3950  CA  MET A 254     199.690 201.448 132.807  1.00 41.47           C  
ATOM   3951  C   MET A 254     198.565 202.164 133.544  1.00 41.47           C  
ATOM   3952  O   MET A 254     198.318 201.899 134.727  1.00 41.47           O  
ATOM   3953  CB  MET A 254     200.957 202.301 132.799  1.00 41.47           C  
ATOM   3954  CG  MET A 254     202.164 201.609 132.188  1.00 41.47           C  
ATOM   3955  SD  MET A 254     202.567 200.058 133.016  1.00 41.47           S  
ATOM   3956  CE  MET A 254     202.903 200.635 134.676  1.00 41.47           C  
ATOM   3957  H   MET A 254     199.804 201.530 130.669  1.00 41.47           H  
ATOM   3958  HA  MET A 254     199.894 200.520 133.341  1.00 41.47           H  
ATOM   3959 1HB  MET A 254     200.774 203.218 132.240  1.00 41.47           H  
ATOM   3960 2HB  MET A 254     201.211 202.585 133.821  1.00 41.47           H  
ATOM   3961 1HG  MET A 254     201.969 201.399 131.137  1.00 41.47           H  
ATOM   3962 2HG  MET A 254     203.030 202.267 132.248  1.00 41.47           H  
ATOM   3963 1HE  MET A 254     203.167 199.788 135.309  1.00 41.47           H  
ATOM   3964 2HE  MET A 254     203.730 201.345 134.654  1.00 41.47           H  
ATOM   3965 3HE  MET A 254     202.015 201.125 135.078  1.00 41.47           H  
ATOM   3966  N   SER A 255     197.873 203.078 132.860  1.00 41.47           N  
ATOM   3967  CA  SER A 255     196.719 203.735 133.465  1.00 41.47           C  
ATOM   3968  C   SER A 255     195.623 202.729 133.783  1.00 41.47           C  
ATOM   3969  O   SER A 255     194.970 202.817 134.831  1.00 41.47           O  
ATOM   3970  CB  SER A 255     196.196 204.831 132.538  1.00 41.47           C  
ATOM   3971  OG  SER A 255     197.211 205.773 132.239  1.00 41.47           O  
ATOM   3972  H   SER A 255     198.141 203.324 131.917  1.00 41.47           H  
ATOM   3973  HA  SER A 255     197.033 204.189 134.406  1.00 41.47           H  
ATOM   3974 1HB  SER A 255     195.830 204.382 131.614  1.00 41.47           H  
ATOM   3975 2HB  SER A 255     195.355 205.337 133.011  1.00 41.47           H  
ATOM   3976  HG  SER A 255     196.807 206.422 131.658  1.00 41.47           H  
ATOM   3977  N   ASP A 256     195.404 201.763 132.887  1.00 41.47           N  
ATOM   3978  CA  ASP A 256     194.432 200.710 133.157  1.00 41.47           C  
ATOM   3979  C   ASP A 256     194.847 199.879 134.364  1.00 41.47           C  
ATOM   3980  O   ASP A 256     194.002 199.497 135.180  1.00 41.47           O  
ATOM   3981  CB  ASP A 256     194.262 199.821 131.925  1.00 41.47           C  
ATOM   3982  CG  ASP A 256     193.723 200.579 130.731  1.00 41.47           C  
ATOM   3983  OD1 ASP A 256     193.470 201.794 130.864  1.00 41.47           O  
ATOM   3984  OD2 ASP A 256     193.552 199.959 129.661  1.00 41.47           O  
ATOM   3985  H   ASP A 256     195.910 201.753 132.013  1.00 41.47           H  
ATOM   3986  HA  ASP A 256     193.473 201.175 133.389  1.00 41.47           H  
ATOM   3987 1HB  ASP A 256     195.223 199.381 131.658  1.00 41.47           H  
ATOM   3988 2HB  ASP A 256     193.581 199.002 132.158  1.00 41.47           H  
ATOM   3989  N   LEU A 257     196.143 199.584 134.491  1.00 41.47           N  
ATOM   3990  CA  LEU A 257     196.618 198.842 135.654  1.00 41.47           C  
ATOM   3991  C   LEU A 257     196.388 199.624 136.939  1.00 41.47           C  
ATOM   3992  O   LEU A 257     195.967 199.055 137.953  1.00 41.47           O  
ATOM   3993  CB  LEU A 257     198.099 198.503 135.495  1.00 41.47           C  
ATOM   3994  CG  LEU A 257     198.464 197.532 134.372  1.00 41.47           C  
ATOM   3995  CD1 LEU A 257     199.948 197.211 134.411  1.00 41.47           C  
ATOM   3996  CD2 LEU A 257     197.632 196.266 134.468  1.00 41.47           C  
ATOM   3997  H   LEU A 257     196.806 199.870 133.785  1.00 41.47           H  
ATOM   3998  HA  LEU A 257     196.051 197.914 135.727  1.00 41.47           H  
ATOM   3999 1HB  LEU A 257     198.649 199.425 135.314  1.00 41.47           H  
ATOM   4000 2HB  LEU A 257     198.457 198.067 136.427  1.00 41.47           H  
ATOM   4001  HG  LEU A 257     198.277 198.004 133.407  1.00 41.47           H  
ATOM   4002 1HD1 LEU A 257     200.191 196.519 133.605  1.00 41.47           H  
ATOM   4003 2HD1 LEU A 257     200.522 198.129 134.285  1.00 41.47           H  
ATOM   4004 3HD1 LEU A 257     200.196 196.754 135.368  1.00 41.47           H  
ATOM   4005 1HD2 LEU A 257     197.906 195.588 133.659  1.00 41.47           H  
ATOM   4006 2HD2 LEU A 257     197.816 195.781 135.426  1.00 41.47           H  
ATOM   4007 3HD2 LEU A 257     196.574 196.518 134.387  1.00 41.47           H  
ATOM   4008  N   ASP A 258     196.662 200.931 136.920  1.00 41.47           N  
ATOM   4009  CA  ASP A 258     196.427 201.750 138.106  1.00 41.47           C  
ATOM   4010  C   ASP A 258     194.948 201.786 138.469  1.00 41.47           C  
ATOM   4011  O   ASP A 258     194.586 201.670 139.646  1.00 41.47           O  
ATOM   4012  CB  ASP A 258     196.960 203.165 137.881  1.00 41.47           C  
ATOM   4013  CG  ASP A 258     198.469 203.208 137.762  1.00 41.47           C  
ATOM   4014  OD1 ASP A 258     199.108 202.146 137.908  1.00 41.47           O  
ATOM   4015  OD2 ASP A 258     199.016 204.305 137.523  1.00 41.47           O  
ATOM   4016  H   ASP A 258     197.033 201.366 136.087  1.00 41.47           H  
ATOM   4017  HA  ASP A 258     196.959 201.303 138.946  1.00 41.47           H  
ATOM   4018 1HB  ASP A 258     196.524 203.578 136.970  1.00 41.47           H  
ATOM   4019 2HB  ASP A 258     196.654 203.805 138.709  1.00 41.47           H  
ATOM   4020  N   ASP A 259     194.079 201.946 137.468  1.00 41.47           N  
ATOM   4021  CA  ASP A 259     192.644 201.965 137.734  1.00 41.47           C  
ATOM   4022  C   ASP A 259     192.168 200.628 138.288  1.00 41.47           C  
ATOM   4023  O   ASP A 259     191.355 200.588 139.218  1.00 41.47           O  
ATOM   4024  CB  ASP A 259     191.878 202.322 136.460  1.00 41.47           C  
ATOM   4025  CG  ASP A 259     192.178 203.726 135.976  1.00 41.47           C  
ATOM   4026  OD1 ASP A 259     193.021 204.404 136.600  1.00 41.47           O  
ATOM   4027  OD2 ASP A 259     191.570 204.153 134.973  1.00 41.47           O  
ATOM   4028  H   ASP A 259     194.404 202.055 136.518  1.00 41.47           H  
ATOM   4029  HA  ASP A 259     192.442 202.724 138.490  1.00 41.47           H  
ATOM   4030 1HB  ASP A 259     192.134 201.615 135.670  1.00 41.47           H  
ATOM   4031 2HB  ASP A 259     190.806 202.234 136.642  1.00 41.47           H  
ATOM   4032  N   LEU A 260     192.666 199.522 137.731  1.00 41.47           N  
ATOM   4033  CA  LEU A 260     192.285 198.203 138.225  1.00 41.47           C  
ATOM   4034  C   LEU A 260     192.763 197.992 139.655  1.00 41.47           C  
ATOM   4035  O   LEU A 260     192.038 197.425 140.481  1.00 41.47           O  
ATOM   4036  CB  LEU A 260     192.845 197.121 137.304  1.00 41.47           C  
ATOM   4037  CG  LEU A 260     192.536 195.676 137.689  1.00 41.47           C  
ATOM   4038  CD1 LEU A 260     191.038 195.455 137.766  1.00 41.47           C  
ATOM   4039  CD2 LEU A 260     193.170 194.720 136.695  1.00 41.47           C  
ATOM   4040  H   LEU A 260     193.313 199.590 136.959  1.00 41.47           H  
ATOM   4041  HA  LEU A 260     191.197 198.136 138.228  1.00 41.47           H  
ATOM   4042 1HB  LEU A 260     192.452 197.281 136.301  1.00 41.47           H  
ATOM   4043 2HB  LEU A 260     193.929 197.223 137.267  1.00 41.47           H  
ATOM   4044  HG  LEU A 260     192.933 195.471 138.683  1.00 41.47           H  
ATOM   4045 1HD1 LEU A 260     190.836 194.420 138.041  1.00 41.47           H  
ATOM   4046 2HD1 LEU A 260     190.610 196.119 138.517  1.00 41.47           H  
ATOM   4047 3HD1 LEU A 260     190.589 195.666 136.796  1.00 41.47           H  
ATOM   4048 1HD2 LEU A 260     192.942 193.693 136.982  1.00 41.47           H  
ATOM   4049 2HD2 LEU A 260     192.773 194.915 135.698  1.00 41.47           H  
ATOM   4050 3HD2 LEU A 260     194.250 194.864 136.689  1.00 41.47           H  
ATOM   4051  N   GLU A 261     193.983 198.434 139.965  1.00 41.47           N  
ATOM   4052  CA  GLU A 261     194.488 198.311 141.327  1.00 41.47           C  
ATOM   4053  C   GLU A 261     193.653 199.132 142.299  1.00 41.47           C  
ATOM   4054  O   GLU A 261     193.341 198.674 143.406  1.00 41.47           O  
ATOM   4055  CB  GLU A 261     195.954 198.738 141.378  1.00 41.47           C  
ATOM   4056  CG  GLU A 261     196.646 198.442 142.693  1.00 41.47           C  
ATOM   4057  CD  GLU A 261     198.121 198.785 142.660  1.00 41.47           C  
ATOM   4058  OE1 GLU A 261     198.571 199.377 141.656  1.00 41.47           O  
ATOM   4059  OE2 GLU A 261     198.830 198.462 143.635  1.00 41.47           O  
ATOM   4060  H   GLU A 261     194.568 198.858 139.259  1.00 41.47           H  
ATOM   4061  HA  GLU A 261     194.413 197.266 141.631  1.00 41.47           H  
ATOM   4062 1HB  GLU A 261     196.508 198.232 140.587  1.00 41.47           H  
ATOM   4063 2HB  GLU A 261     196.027 199.810 141.195  1.00 41.47           H  
ATOM   4064 1HG  GLU A 261     196.164 199.018 143.483  1.00 41.47           H  
ATOM   4065 2HG  GLU A 261     196.524 197.385 142.925  1.00 41.47           H  
ATOM   4066  N   ARG A 262     193.272 200.349 141.900  1.00 41.47           N  
ATOM   4067  CA  ARG A 262     192.413 201.169 142.749  1.00 41.47           C  
ATOM   4068  C   ARG A 262     191.057 200.510 142.962  1.00 41.47           C  
ATOM   4069  O   ARG A 262     190.521 200.521 144.077  1.00 41.47           O  
ATOM   4070  CB  ARG A 262     192.239 202.561 142.144  1.00 41.47           C  
ATOM   4071  CG  ARG A 262     193.494 203.417 142.171  1.00 41.47           C  
ATOM   4072  CD  ARG A 262     193.196 204.834 141.711  1.00 41.47           C  
ATOM   4073  NE  ARG A 262     194.390 205.674 141.723  1.00 41.47           N  
ATOM   4074  CZ  ARG A 262     195.170 205.878 140.666  1.00 41.47           C  
ATOM   4075  NH1 ARG A 262     194.880 205.303 139.507  1.00 41.47           N  
ATOM   4076  NH2 ARG A 262     196.237 206.657 140.767  1.00 41.47           N  
ATOM   4077  H   ARG A 262     193.574 200.713 141.007  1.00 41.47           H  
ATOM   4078  HA  ARG A 262     192.886 201.269 143.726  1.00 41.47           H  
ATOM   4079 1HB  ARG A 262     191.918 202.469 141.107  1.00 41.47           H  
ATOM   4080 2HB  ARG A 262     191.456 203.096 142.682  1.00 41.47           H  
ATOM   4081 1HG  ARG A 262     193.887 203.455 143.187  1.00 41.47           H  
ATOM   4082 2HG  ARG A 262     194.244 202.985 141.507  1.00 41.47           H  
ATOM   4083 1HD  ARG A 262     192.805 204.812 140.694  1.00 41.47           H  
ATOM   4084 2HD  ARG A 262     192.457 205.283 142.373  1.00 41.47           H  
ATOM   4085  HE  ARG A 262     194.636 206.128 142.592  1.00 41.47           H  
ATOM   4086 1HH1 ARG A 262     194.066 204.710 139.427  1.00 41.47           H  
ATOM   4087 2HH1 ARG A 262     195.472 205.458 138.704  1.00 41.47           H  
ATOM   4088 1HH2 ARG A 262     196.459 207.098 141.649  1.00 41.47           H  
ATOM   4089 2HH2 ARG A 262     196.827 206.810 139.963  1.00 41.47           H  
ATOM   4090  N   GLU A 263     190.481 199.937 141.902  1.00 41.47           N  
ATOM   4091  CA  GLU A 263     189.195 199.260 142.035  1.00 41.47           C  
ATOM   4092  C   GLU A 263     189.298 198.057 142.963  1.00 41.47           C  
ATOM   4093  O   GLU A 263     188.403 197.818 143.781  1.00 41.47           O  
ATOM   4094  CB  GLU A 263     188.677 198.834 140.661  1.00 41.47           C  
ATOM   4095  CG  GLU A 263     188.276 199.991 139.757  1.00 41.47           C  
ATOM   4096  CD  GLU A 263     187.069 200.753 140.273  1.00 41.47           C  
ATOM   4097  OE1 GLU A 263     186.289 200.180 141.063  1.00 41.47           O  
ATOM   4098  OE2 GLU A 263     186.900 201.928 139.886  1.00 41.47           O  
ATOM   4099  H   GLU A 263     190.930 199.967 140.997  1.00 41.47           H  
ATOM   4100  HA  GLU A 263     188.481 199.956 142.478  1.00 41.47           H  
ATOM   4101 1HB  GLU A 263     189.444 198.256 140.146  1.00 41.47           H  
ATOM   4102 2HB  GLU A 263     187.808 198.188 140.784  1.00 41.47           H  
ATOM   4103 1HG  GLU A 263     189.116 200.679 139.671  1.00 41.47           H  
ATOM   4104 2HG  GLU A 263     188.057 199.603 138.763  1.00 41.47           H  
ATOM   4105  N   ILE A 264     190.383 197.287 142.850  1.00 41.47           N  
ATOM   4106  CA  ILE A 264     190.579 196.142 143.735  1.00 41.47           C  
ATOM   4107  C   ILE A 264     190.700 196.602 145.181  1.00 41.47           C  
ATOM   4108  O   ILE A 264     190.106 196.007 146.091  1.00 41.47           O  
ATOM   4109  CB  ILE A 264     191.811 195.329 143.295  1.00 41.47           C  
ATOM   4110  CG1 ILE A 264     191.543 194.631 141.962  1.00 41.47           C  
ATOM   4111  CG2 ILE A 264     192.193 194.313 144.358  1.00 41.47           C  
ATOM   4112  CD1 ILE A 264     192.706 193.809 141.463  1.00 41.47           C  
ATOM   4113  H   ILE A 264     191.080 197.491 142.148  1.00 41.47           H  
ATOM   4114  HA  ILE A 264     189.698 195.503 143.673  1.00 41.47           H  
ATOM   4115  HB  ILE A 264     192.652 196.002 143.134  1.00 41.47           H  
ATOM   4116 1HG1 ILE A 264     190.678 193.976 142.062  1.00 41.47           H  
ATOM   4117 2HG1 ILE A 264     191.301 195.376 141.203  1.00 41.47           H  
ATOM   4118 1HG2 ILE A 264     193.064 193.750 144.026  1.00 41.47           H  
ATOM   4119 2HG2 ILE A 264     192.427 194.830 145.287  1.00 41.47           H  
ATOM   4120 3HG2 ILE A 264     191.360 193.629 144.523  1.00 41.47           H  
ATOM   4121 1HD1 ILE A 264     192.442 193.344 140.512  1.00 41.47           H  
ATOM   4122 2HD1 ILE A 264     193.574 194.454 141.322  1.00 41.47           H  
ATOM   4123 3HD1 ILE A 264     192.942 193.035 142.191  1.00 41.47           H  
ATOM   4124  N   GLU A 265     191.471 197.667 145.417  1.00 41.47           N  
ATOM   4125  CA  GLU A 265     191.620 198.179 146.775  1.00 41.47           C  
ATOM   4126  C   GLU A 265     190.285 198.642 147.342  1.00 41.47           C  
ATOM   4127  O   GLU A 265     189.955 198.340 148.495  1.00 41.47           O  
ATOM   4128  CB  GLU A 265     192.637 199.321 146.796  1.00 41.47           C  
ATOM   4129  CG  GLU A 265     192.846 199.932 148.171  1.00 41.47           C  
ATOM   4130  CD  GLU A 265     193.910 201.011 148.174  1.00 41.47           C  
ATOM   4131  OE1 GLU A 265     194.560 201.209 147.127  1.00 41.47           O  
ATOM   4132  OE2 GLU A 265     194.096 201.661 149.224  1.00 41.47           O  
ATOM   4133  H   GLU A 265     191.957 198.128 144.661  1.00 41.47           H  
ATOM   4134  HA  GLU A 265     191.983 197.371 147.411  1.00 41.47           H  
ATOM   4135 1HB  GLU A 265     193.599 198.958 146.435  1.00 41.47           H  
ATOM   4136 2HB  GLU A 265     192.311 200.111 146.119  1.00 41.47           H  
ATOM   4137 1HG  GLU A 265     191.904 200.362 148.513  1.00 41.47           H  
ATOM   4138 2HG  GLU A 265     193.128 199.144 148.868  1.00 41.47           H  
ATOM   4139  N   LYS A 266     189.501 199.373 146.545  1.00 41.47           N  
ATOM   4140  CA  LYS A 266     188.199 199.839 147.011  1.00 41.47           C  
ATOM   4141  C   LYS A 266     187.266 198.671 147.302  1.00 41.47           C  
ATOM   4142  O   LYS A 266     186.558 198.669 148.316  1.00 41.47           O  
ATOM   4143  CB  LYS A 266     187.574 200.778 145.980  1.00 41.47           C  
ATOM   4144  CG  LYS A 266     188.322 202.086 145.792  1.00 41.47           C  
ATOM   4145  CD  LYS A 266     187.675 202.940 144.716  1.00 41.47           C  
ATOM   4146  CE  LYS A 266     188.457 204.221 144.484  1.00 41.47           C  
ATOM   4147  NZ  LYS A 266     187.840 205.062 143.422  1.00 41.47           N  
ATOM   4148  H   LYS A 266     189.803 199.610 145.610  1.00 41.47           H  
ATOM   4149  HA  LYS A 266     188.340 200.386 147.943  1.00 41.47           H  
ATOM   4150 1HB  LYS A 266     187.526 200.277 145.013  1.00 41.47           H  
ATOM   4151 2HB  LYS A 266     186.552 201.015 146.276  1.00 41.47           H  
ATOM   4152 1HG  LYS A 266     188.327 202.641 146.731  1.00 41.47           H  
ATOM   4153 2HG  LYS A 266     189.353 201.878 145.508  1.00 41.47           H  
ATOM   4154 1HD  LYS A 266     187.629 202.377 143.782  1.00 41.47           H  
ATOM   4155 2HD  LYS A 266     186.658 203.195 145.016  1.00 41.47           H  
ATOM   4156 1HE  LYS A 266     188.497 204.795 145.408  1.00 41.47           H  
ATOM   4157 2HE  LYS A 266     189.477 203.976 144.189  1.00 41.47           H  
ATOM   4158 1HZ  LYS A 266     188.387 205.902 143.296  1.00 41.47           H  
ATOM   4159 2HZ  LYS A 266     187.814 204.545 142.554  1.00 41.47           H  
ATOM   4160 3HZ  LYS A 266     186.899 205.311 143.693  1.00 41.47           H  
ATOM   4161  N   SER A 267     187.256 197.665 146.425  1.00 41.47           N  
ATOM   4162  CA  SER A 267     186.391 196.509 146.628  1.00 41.47           C  
ATOM   4163  C   SER A 267     186.767 195.752 147.894  1.00 41.47           C  
ATOM   4164  O   SER A 267     185.891 195.309 148.643  1.00 41.47           O  
ATOM   4165  CB  SER A 267     186.458 195.588 145.411  1.00 41.47           C  
ATOM   4166  OG  SER A 267     185.660 194.435 145.602  1.00 41.47           O  
ATOM   4167  H   SER A 267     187.851 197.697 145.609  1.00 41.47           H  
ATOM   4168  HA  SER A 267     185.365 196.861 146.748  1.00 41.47           H  
ATOM   4169 1HB  SER A 267     186.116 196.127 144.527  1.00 41.47           H  
ATOM   4170 2HB  SER A 267     187.491 195.293 145.235  1.00 41.47           H  
ATOM   4171  HG  SER A 267     185.754 193.912 144.802  1.00 41.47           H  
ATOM   4172  N   ILE A 268     188.067 195.591 148.150  1.00 41.47           N  
ATOM   4173  CA  ILE A 268     188.492 194.862 149.339  1.00 41.47           C  
ATOM   4174  C   ILE A 268     188.194 195.664 150.601  1.00 41.47           C  
ATOM   4175  O   ILE A 268     187.744 195.109 151.610  1.00 41.47           O  
ATOM   4176  CB  ILE A 268     189.980 194.486 149.236  1.00 41.47           C  
ATOM   4177  CG1 ILE A 268     190.179 193.453 148.125  1.00 41.47           C  
ATOM   4178  CG2 ILE A 268     190.490 193.939 150.557  1.00 41.47           C  
ATOM   4179  CD1 ILE A 268     191.583 192.917 148.032  1.00 41.47           C  
ATOM   4180  H   ILE A 268     188.767 195.969 147.528  1.00 41.47           H  
ATOM   4181  HA  ILE A 268     187.905 193.947 149.411  1.00 41.47           H  
ATOM   4182  HB  ILE A 268     190.561 195.370 148.974  1.00 41.47           H  
ATOM   4183 1HG1 ILE A 268     189.504 192.613 148.284  1.00 41.47           H  
ATOM   4184 2HG1 ILE A 268     189.922 193.899 147.163  1.00 41.47           H  
ATOM   4185 1HG2 ILE A 268     191.543 193.679 150.460  1.00 41.47           H  
ATOM   4186 2HG2 ILE A 268     190.372 194.694 151.333  1.00 41.47           H  
ATOM   4187 3HG2 ILE A 268     189.920 193.050 150.826  1.00 41.47           H  
ATOM   4188 1HD1 ILE A 268     191.642 192.191 147.220  1.00 41.47           H  
ATOM   4189 2HD1 ILE A 268     192.273 193.738 147.836  1.00 41.47           H  
ATOM   4190 3HD1 ILE A 268     191.850 192.434 148.970  1.00 41.47           H  
ATOM   4191  N   ARG A 269     188.429 196.978 150.570  1.00 41.47           N  
ATOM   4192  CA  ARG A 269     188.152 197.796 151.745  1.00 41.47           C  
ATOM   4193  C   ARG A 269     186.660 197.957 152.002  1.00 41.47           C  
ATOM   4194  O   ARG A 269     186.268 198.259 153.134  1.00 41.47           O  
ATOM   4195  CB  ARG A 269     188.810 199.169 151.602  1.00 41.47           C  
ATOM   4196  CG  ARG A 269     190.326 199.115 151.557  1.00 41.47           C  
ATOM   4197  CD  ARG A 269     190.875 198.258 152.685  1.00 41.47           C  
ATOM   4198  NE  ARG A 269     192.314 198.056 152.570  1.00 41.47           N  
ATOM   4199  CZ  ARG A 269     193.013 197.223 153.333  1.00 41.47           C  
ATOM   4200  NH1 ARG A 269     192.402 196.509 154.269  1.00 41.47           N  
ATOM   4201  NH2 ARG A 269     194.321 197.101 153.160  1.00 41.47           N  
ATOM   4202  H   ARG A 269     188.798 197.419 149.739  1.00 41.47           H  
ATOM   4203  HA  ARG A 269     188.569 197.297 152.620  1.00 41.47           H  
ATOM   4204 1HB  ARG A 269     188.458 199.648 150.689  1.00 41.47           H  
ATOM   4205 2HB  ARG A 269     188.515 199.803 152.438  1.00 41.47           H  
ATOM   4206 1HG  ARG A 269     190.646 198.688 150.606  1.00 41.47           H  
ATOM   4207 2HG  ARG A 269     190.729 200.123 151.656  1.00 41.47           H  
ATOM   4208 1HD  ARG A 269     190.676 198.743 153.640  1.00 41.47           H  
ATOM   4209 2HD  ARG A 269     190.393 197.281 152.667  1.00 41.47           H  
ATOM   4210  HE  ARG A 269     192.808 198.585 151.863  1.00 41.47           H  
ATOM   4211 1HH1 ARG A 269     191.404 196.599 154.402  1.00 41.47           H  
ATOM   4212 2HH1 ARG A 269     192.933 195.876 154.848  1.00 41.47           H  
ATOM   4213 1HH2 ARG A 269     194.789 197.642 152.446  1.00 41.47           H  
ATOM   4214 2HH2 ARG A 269     194.849 196.468 153.741  1.00 41.47           H  
ATOM   4215  N   LYS A 270     185.822 197.763 150.983  1.00 41.47           N  
ATOM   4216  CA  LYS A 270     184.379 197.831 151.168  1.00 41.47           C  
ATOM   4217  C   LYS A 270     183.821 196.603 151.877  1.00 41.47           C  
ATOM   4218  O   LYS A 270     182.717 196.668 152.426  1.00 41.47           O  
ATOM   4219  CB  LYS A 270     183.698 198.009 149.808  1.00 41.47           C  
ATOM   4220  CG  LYS A 270     182.218 198.344 149.867  1.00 41.47           C  
ATOM   4221  CD  LYS A 270     181.615 198.385 148.473  1.00 41.47           C  
ATOM   4222  CE  LYS A 270     180.117 198.629 148.527  1.00 41.47           C  
ATOM   4223  NZ  LYS A 270     179.506 198.615 147.169  1.00 41.47           N  
ATOM   4224  H   LYS A 270     186.191 197.565 150.064  1.00 41.47           H  
ATOM   4225  HA  LYS A 270     184.151 198.692 151.797  1.00 41.47           H  
ATOM   4226 1HB  LYS A 270     184.192 198.808 149.255  1.00 41.47           H  
ATOM   4227 2HB  LYS A 270     183.803 197.094 149.225  1.00 41.47           H  
ATOM   4228 1HG  LYS A 270     181.697 197.591 150.460  1.00 41.47           H  
ATOM   4229 2HG  LYS A 270     182.083 199.314 150.344  1.00 41.47           H  
ATOM   4230 1HD  LYS A 270     182.085 199.183 147.896  1.00 41.47           H  
ATOM   4231 2HD  LYS A 270     181.801 197.437 147.968  1.00 41.47           H  
ATOM   4232 1HE  LYS A 270     179.644 197.858 149.134  1.00 41.47           H  
ATOM   4233 2HE  LYS A 270     179.922 199.596 148.990  1.00 41.47           H  
ATOM   4234 1HZ  LYS A 270     178.512 198.781 147.244  1.00 41.47           H  
ATOM   4235 2HZ  LYS A 270     179.925 199.339 146.602  1.00 41.47           H  
ATOM   4236 3HZ  LYS A 270     179.665 197.716 146.737  1.00 41.47           H  
ATOM   4237  N   MET A 271     184.562 195.501 151.891  1.00 41.47           N  
ATOM   4238  CA  MET A 271     184.050 194.252 152.444  1.00 41.47           C  
ATOM   4239  C   MET A 271     183.855 194.370 153.952  1.00 41.47           C  
ATOM   4240  O   MET A 271     184.778 194.792 154.659  1.00 41.47           O  
ATOM   4241  CB  MET A 271     185.005 193.106 152.125  1.00 41.47           C  
ATOM   4242  CG  MET A 271     185.200 192.866 150.641  1.00 41.47           C  
ATOM   4243  SD  MET A 271     186.496 191.668 150.294  1.00 41.47           S  
ATOM   4244  CE  MET A 271     185.898 190.260 151.217  1.00 41.47           C  
ATOM   4245  H   MET A 271     185.498 195.524 151.512  1.00 41.47           H  
ATOM   4246  HA  MET A 271     183.083 194.042 151.986  1.00 41.47           H  
ATOM   4247 1HB  MET A 271     185.979 193.311 152.566  1.00 41.47           H  
ATOM   4248 2HB  MET A 271     184.630 192.184 152.572  1.00 41.47           H  
ATOM   4249 1HG  MET A 271     184.269 192.502 150.206  1.00 41.47           H  
ATOM   4250 2HG  MET A 271     185.460 193.804 150.151  1.00 41.47           H  
ATOM   4251 1HE  MET A 271     186.593 189.428 151.103  1.00 41.47           H  
ATOM   4252 2HE  MET A 271     185.815 190.525 152.272  1.00 41.47           H  
ATOM   4253 3HE  MET A 271     184.917 189.967 150.839  1.00 41.47           H  
ATOM   4254  N   PRO A 272     182.681 194.022 154.476  1.00 41.47           N  
ATOM   4255  CA  PRO A 272     182.483 194.059 155.929  1.00 41.47           C  
ATOM   4256  C   PRO A 272     183.380 193.057 156.638  1.00 41.47           C  
ATOM   4257  O   PRO A 272     183.645 191.964 156.134  1.00 41.47           O  
ATOM   4258  CB  PRO A 272     181.001 193.700 156.095  1.00 41.47           C  
ATOM   4259  CG  PRO A 272     180.386 193.972 154.764  1.00 41.47           C  
ATOM   4260  CD  PRO A 272     181.448 193.665 153.760  1.00 41.47           C  
ATOM   4261  HA  PRO A 272     182.681 195.077 156.295  1.00 41.47           H  
ATOM   4262 1HB  PRO A 272     180.900 192.647 156.396  1.00 41.47           H  
ATOM   4263 2HB  PRO A 272     180.554 194.308 156.895  1.00 41.47           H  
ATOM   4264 1HG  PRO A 272     179.492 193.347 154.623  1.00 41.47           H  
ATOM   4265 2HG  PRO A 272     180.053 195.019 154.706  1.00 41.47           H  
ATOM   4266 1HD  PRO A 272     181.415 192.595 153.507  1.00 41.47           H  
ATOM   4267 2HD  PRO A 272     181.293 194.281 152.861  1.00 41.47           H  
ATOM   4268  N   VAL A 273     183.848 193.443 157.822  1.00 41.47           N  
ATOM   4269  CA  VAL A 273     184.710 192.601 158.645  1.00 41.47           C  
ATOM   4270  C   VAL A 273     184.241 192.704 160.089  1.00 41.47           C  
ATOM   4271  O   VAL A 273     184.032 193.808 160.600  1.00 41.47           O  
ATOM   4272  CB  VAL A 273     186.191 193.010 158.528  1.00 41.47           C  
ATOM   4273  CG1 VAL A 273     187.011 192.338 159.609  1.00 41.47           C  
ATOM   4274  CG2 VAL A 273     186.736 192.660 157.155  1.00 41.47           C  
ATOM   4275  H   VAL A 273     183.590 194.360 158.157  1.00 41.47           H  
ATOM   4276  HA  VAL A 273     184.617 191.570 158.301  1.00 41.47           H  
ATOM   4277  HB  VAL A 273     186.274 194.086 158.682  1.00 41.47           H  
ATOM   4278 1HG1 VAL A 273     188.055 192.638 159.512  1.00 41.47           H  
ATOM   4279 2HG1 VAL A 273     186.638 192.637 160.588  1.00 41.47           H  
ATOM   4280 3HG1 VAL A 273     186.934 191.256 159.504  1.00 41.47           H  
ATOM   4281 1HG2 VAL A 273     187.782 192.957 157.092  1.00 41.47           H  
ATOM   4282 2HG2 VAL A 273     186.653 191.585 156.994  1.00 41.47           H  
ATOM   4283 3HG2 VAL A 273     186.163 193.186 156.391  1.00 41.47           H  
ATOM   4284  N   HIS A 274     184.077 191.559 160.745  1.00 41.47           N  
ATOM   4285  CA  HIS A 274     183.746 191.506 162.161  1.00 41.47           C  
ATOM   4286  C   HIS A 274     184.886 190.830 162.906  1.00 41.47           C  
ATOM   4287  O   HIS A 274     185.370 189.778 162.480  1.00 41.47           O  
ATOM   4288  CB  HIS A 274     182.437 190.753 162.403  1.00 41.47           C  
ATOM   4289  CG  HIS A 274     182.004 190.755 163.835  1.00 41.47           C  
ATOM   4290  ND1 HIS A 274     181.356 191.823 164.415  1.00 41.47           N  
ATOM   4291  CD2 HIS A 274     182.138 189.823 164.808  1.00 41.47           C  
ATOM   4292  CE1 HIS A 274     181.103 191.547 165.682  1.00 41.47           C  
ATOM   4293  NE2 HIS A 274     181.568 190.339 165.945  1.00 41.47           N  
ATOM   4294  H   HIS A 274     184.189 190.696 160.233  1.00 41.47           H  
ATOM   4295  HA  HIS A 274     183.620 192.519 162.543  1.00 41.47           H  
ATOM   4296 1HB  HIS A 274     181.644 191.201 161.803  1.00 41.47           H  
ATOM   4297 2HB  HIS A 274     182.548 189.718 162.079  1.00 41.47           H  
ATOM   4298  HD2 HIS A 274     182.609 188.845 164.706  1.00 41.47           H  
ATOM   4299  HE1 HIS A 274     180.597 192.204 166.388  1.00 41.47           H  
ATOM   4300  HE2 HIS A 274     181.516 189.867 166.836  1.00 41.47           H  
ATOM   4301  N   HIS A 275     185.308 191.432 164.014  1.00 41.47           N  
ATOM   4302  CA  HIS A 275     186.440 190.950 164.794  1.00 41.47           C  
ATOM   4303  C   HIS A 275     185.969 190.440 166.147  1.00 41.47           C  
ATOM   4304  O   HIS A 275     185.245 191.138 166.863  1.00 41.47           O  
ATOM   4305  CB  HIS A 275     187.480 192.056 164.991  1.00 41.47           C  
ATOM   4306  CG  HIS A 275     188.433 192.200 163.848  1.00 41.47           C  
ATOM   4307  ND1 HIS A 275     189.523 191.373 163.681  1.00 41.47           N  
ATOM   4308  CD2 HIS A 275     188.466 193.078 162.818  1.00 41.47           C  
ATOM   4309  CE1 HIS A 275     190.184 191.734 162.596  1.00 41.47           C  
ATOM   4310  NE2 HIS A 275     189.563 192.765 162.054  1.00 41.47           N  
ATOM   4311  H   HIS A 275     184.816 192.259 164.320  1.00 41.47           H  
ATOM   4312  HA  HIS A 275     186.922 190.128 164.266  1.00 41.47           H  
ATOM   4313 1HB  HIS A 275     186.974 193.011 165.133  1.00 41.47           H  
ATOM   4314 2HB  HIS A 275     188.059 191.855 165.892  1.00 41.47           H  
ATOM   4315  HD2 HIS A 275     187.755 193.882 162.629  1.00 41.47           H  
ATOM   4316  HE1 HIS A 275     191.089 191.261 162.213  1.00 41.47           H  
ATOM   4317  HE2 HIS A 275     189.845 193.249 161.213  1.00 41.47           H  
ATOM   4318  N   PHE A 276     186.382 189.222 166.490  1.00 41.47           N  
ATOM   4319  CA  PHE A 276     186.159 188.660 167.814  1.00 41.47           C  
ATOM   4320  C   PHE A 276     187.380 188.778 168.713  1.00 41.47           C  
ATOM   4321  O   PHE A 276     187.338 188.318 169.857  1.00 41.47           O  
ATOM   4322  CB  PHE A 276     185.746 187.190 167.702  1.00 41.47           C  
ATOM   4323  CG  PHE A 276     184.420 186.980 167.033  1.00 41.47           C  
ATOM   4324  CD1 PHE A 276     183.252 186.959 167.775  1.00 41.47           C  
ATOM   4325  CD2 PHE A 276     184.340 186.798 165.664  1.00 41.47           C  
ATOM   4326  CE1 PHE A 276     182.032 186.765 167.165  1.00 41.47           C  
ATOM   4327  CE2 PHE A 276     183.122 186.604 165.049  1.00 41.47           C  
ATOM   4328  CZ  PHE A 276     181.967 186.587 165.800  1.00 41.47           C  
ATOM   4329  H   PHE A 276     186.870 188.672 165.797  1.00 41.47           H  
ATOM   4330  HA  PHE A 276     185.353 189.216 168.294  1.00 41.47           H  
ATOM   4331 1HB  PHE A 276     186.501 186.642 167.138  1.00 41.47           H  
ATOM   4332 2HB  PHE A 276     185.697 186.749 168.697  1.00 41.47           H  
ATOM   4333  HD1 PHE A 276     183.305 187.099 168.855  1.00 41.47           H  
ATOM   4334  HD2 PHE A 276     185.255 186.811 165.070  1.00 41.47           H  
ATOM   4335  HE1 PHE A 276     181.121 186.753 167.762  1.00 41.47           H  
ATOM   4336  HE2 PHE A 276     183.072 186.463 163.969  1.00 41.47           H  
ATOM   4337  HZ  PHE A 276     181.005 186.432 165.315  1.00 41.47           H  
ATOM   4338  N   CYS A 277     188.459 189.381 168.226  1.00 41.47           N  
ATOM   4339  CA  CYS A 277     189.706 189.492 168.966  1.00 41.47           C  
ATOM   4340  C   CYS A 277     189.877 190.900 169.524  1.00 41.47           C  
ATOM   4341  O   CYS A 277     189.131 191.827 169.198  1.00 41.47           O  
ATOM   4342  CB  CYS A 277     190.891 189.126 168.070  1.00 41.47           C  
ATOM   4343  SG  CYS A 277     191.027 190.135 166.579  1.00 41.47           S  
ATOM   4344  H   CYS A 277     188.401 189.777 167.298  1.00 41.47           H  
ATOM   4345  HA  CYS A 277     189.674 188.796 169.804  1.00 41.47           H  
ATOM   4346 1HB  CYS A 277     191.819 189.230 168.633  1.00 41.47           H  
ATOM   4347 2HB  CYS A 277     190.808 188.083 167.765  1.00 41.47           H  
ATOM   4348  HG  CYS A 277     191.158 191.298 167.210  1.00 41.47           H  
ATOM   4349  N   MET A 278     190.888 191.051 170.382  1.00 41.47           N  
ATOM   4350  CA  MET A 278     191.161 192.342 170.998  1.00 41.47           C  
ATOM   4351  C   MET A 278     191.851 193.306 170.041  1.00 41.47           C  
ATOM   4352  O   MET A 278     191.605 194.515 170.104  1.00 41.47           O  
ATOM   4353  CB  MET A 278     192.016 192.154 172.252  1.00 41.47           C  
ATOM   4354  CG  MET A 278     191.389 191.246 173.296  1.00 41.47           C  
ATOM   4355  SD  MET A 278     189.782 191.837 173.863  1.00 41.47           S  
ATOM   4356  CE  MET A 278     190.227 193.431 174.546  1.00 41.47           C  
ATOM   4357  H   MET A 278     191.476 190.262 170.611  1.00 41.47           H  
ATOM   4358  HA  MET A 278     190.213 192.797 171.283  1.00 41.47           H  
ATOM   4359 1HB  MET A 278     192.982 191.734 171.974  1.00 41.47           H  
ATOM   4360 2HB  MET A 278     192.203 193.124 172.714  1.00 41.47           H  
ATOM   4361 1HG  MET A 278     191.261 190.248 172.879  1.00 41.47           H  
ATOM   4362 2HG  MET A 278     192.051 191.172 174.158  1.00 41.47           H  
ATOM   4363 1HE  MET A 278     189.336 193.921 174.938  1.00 41.47           H  
ATOM   4364 2HE  MET A 278     190.950 193.293 175.351  1.00 41.47           H  
ATOM   4365 3HE  MET A 278     190.668 194.052 173.765  1.00 41.47           H  
ATOM   4366  N   GLU A 279     192.708 192.800 169.157  1.00 41.47           N  
ATOM   4367  CA  GLU A 279     193.478 193.632 168.239  1.00 41.47           C  
ATOM   4368  C   GLU A 279     192.804 193.618 166.871  1.00 41.47           C  
ATOM   4369  O   GLU A 279     192.907 192.636 166.131  1.00 41.47           O  
ATOM   4370  CB  GLU A 279     194.919 193.138 168.142  1.00 41.47           C  
ATOM   4371  CG  GLU A 279     195.791 193.956 167.207  1.00 41.47           C  
ATOM   4372  CD  GLU A 279     197.208 193.425 167.123  1.00 41.47           C  
ATOM   4373  OE1 GLU A 279     197.439 192.276 167.555  1.00 41.47           O  
ATOM   4374  OE2 GLU A 279     198.090 194.157 166.628  1.00 41.47           O  
ATOM   4375  H   GLU A 279     192.825 191.797 169.127  1.00 41.47           H  
ATOM   4376  HA  GLU A 279     193.487 194.653 168.622  1.00 41.47           H  
ATOM   4377 1HB  GLU A 279     195.377 193.154 169.131  1.00 41.47           H  
ATOM   4378 2HB  GLU A 279     194.927 192.105 167.794  1.00 41.47           H  
ATOM   4379 1HG  GLU A 279     195.348 193.946 166.211  1.00 41.47           H  
ATOM   4380 2HG  GLU A 279     195.811 194.988 167.555  1.00 41.47           H  
ATOM   4381  N   LYS A 280     192.124 194.711 166.536  1.00 41.47           N  
ATOM   4382  CA  LYS A 280     191.480 194.819 165.236  1.00 41.47           C  
ATOM   4383  C   LYS A 280     192.527 194.878 164.132  1.00 41.47           C  
ATOM   4384  O   LYS A 280     193.547 195.562 164.255  1.00 41.47           O  
ATOM   4385  CB  LYS A 280     190.592 196.061 165.184  1.00 41.47           C  
ATOM   4386  CG  LYS A 280     189.706 196.245 166.407  1.00 41.47           C  
ATOM   4387  CD  LYS A 280     188.802 195.046 166.630  1.00 41.47           C  
ATOM   4388  CE  LYS A 280     187.938 195.235 167.865  1.00 41.47           C  
ATOM   4389  NZ  LYS A 280     187.063 194.059 168.122  1.00 41.47           N  
ATOM   4390  H   LYS A 280     192.050 195.479 167.187  1.00 41.47           H  
ATOM   4391  HA  LYS A 280     190.858 193.937 165.084  1.00 41.47           H  
ATOM   4392 1HB  LYS A 280     191.214 196.950 165.082  1.00 41.47           H  
ATOM   4393 2HB  LYS A 280     189.947 196.011 164.306  1.00 41.47           H  
ATOM   4394 1HG  LYS A 280     190.331 196.384 167.290  1.00 41.47           H  
ATOM   4395 2HG  LYS A 280     189.088 197.133 166.278  1.00 41.47           H  
ATOM   4396 1HD  LYS A 280     188.158 194.909 165.760  1.00 41.47           H  
ATOM   4397 2HD  LYS A 280     189.411 194.150 166.754  1.00 41.47           H  
ATOM   4398 1HE  LYS A 280     188.576 195.393 168.733  1.00 41.47           H  
ATOM   4399 2HE  LYS A 280     187.310 196.116 167.738  1.00 41.47           H  
ATOM   4400 1HZ  LYS A 280     186.508 194.227 168.948  1.00 41.47           H  
ATOM   4401 2HZ  LYS A 280     186.453 193.913 167.330  1.00 41.47           H  
ATOM   4402 3HZ  LYS A 280     187.635 193.238 168.261  1.00 41.47           H  
ATOM   4403  N   LYS A 281     192.273 194.153 163.047  1.00 41.47           N  
ATOM   4404  CA  LYS A 281     193.206 194.057 161.935  1.00 41.47           C  
ATOM   4405  C   LYS A 281     192.471 194.253 160.619  1.00 41.47           C  
ATOM   4406  O   LYS A 281     191.273 193.981 160.508  1.00 41.47           O  
ATOM   4407  CB  LYS A 281     193.928 192.705 161.923  1.00 41.47           C  
ATOM   4408  CG  LYS A 281     195.025 192.572 162.960  1.00 41.47           C  
ATOM   4409  CD  LYS A 281     196.185 193.502 162.648  1.00 41.47           C  
ATOM   4410  CE  LYS A 281     197.354 193.260 163.588  1.00 41.47           C  
ATOM   4411  NZ  LYS A 281     198.508 194.146 163.279  1.00 41.47           N  
ATOM   4412  H   LYS A 281     191.397 193.652 162.999  1.00 41.47           H  
ATOM   4413  HA  LYS A 281     193.955 194.842 162.043  1.00 41.47           H  
ATOM   4414 1HB  LYS A 281     193.208 191.905 162.094  1.00 41.47           H  
ATOM   4415 2HB  LYS A 281     194.374 192.539 160.942  1.00 41.47           H  
ATOM   4416 1HG  LYS A 281     194.627 192.816 163.945  1.00 41.47           H  
ATOM   4417 2HG  LYS A 281     195.386 191.544 162.978  1.00 41.47           H  
ATOM   4418 1HD  LYS A 281     196.515 193.341 161.620  1.00 41.47           H  
ATOM   4419 2HD  LYS A 281     195.859 194.537 162.748  1.00 41.47           H  
ATOM   4420 1HE  LYS A 281     197.039 193.440 164.614  1.00 41.47           H  
ATOM   4421 2HE  LYS A 281     197.678 192.222 163.507  1.00 41.47           H  
ATOM   4422 1HZ  LYS A 281     199.263 193.955 163.923  1.00 41.47           H  
ATOM   4423 2HZ  LYS A 281     198.822 193.974 162.333  1.00 41.47           H  
ATOM   4424 3HZ  LYS A 281     198.226 195.111 163.369  1.00 41.47           H  
ATOM   4425  N   LYS A 282     193.207 194.731 159.621  1.00 41.47           N  
ATOM   4426  CA  LYS A 282     192.687 194.870 158.272  1.00 41.47           C  
ATOM   4427  C   LYS A 282     192.922 193.586 157.484  1.00 41.47           C  
ATOM   4428  O   LYS A 282     193.642 192.682 157.913  1.00 41.47           O  
ATOM   4429  CB  LYS A 282     193.343 196.054 157.563  1.00 41.47           C  
ATOM   4430  CG  LYS A 282     193.163 197.386 158.266  1.00 41.47           C  
ATOM   4431  CD  LYS A 282     193.892 198.493 157.523  1.00 41.47           C  
ATOM   4432  CE  LYS A 282     193.728 199.832 158.221  1.00 41.47           C  
ATOM   4433  NZ  LYS A 282     194.466 200.917 157.519  1.00 41.47           N  
ATOM   4434  H   LYS A 282     194.160 195.006 159.811  1.00 41.47           H  
ATOM   4435  HA  LYS A 282     191.613 195.052 158.332  1.00 41.47           H  
ATOM   4436 1HB  LYS A 282     194.413 195.871 157.463  1.00 41.47           H  
ATOM   4437 2HB  LYS A 282     192.932 196.149 156.557  1.00 41.47           H  
ATOM   4438 1HG  LYS A 282     192.101 197.629 158.319  1.00 41.47           H  
ATOM   4439 2HG  LYS A 282     193.553 197.317 159.280  1.00 41.47           H  
ATOM   4440 1HD  LYS A 282     194.954 198.253 157.462  1.00 41.47           H  
ATOM   4441 2HD  LYS A 282     193.497 198.573 156.510  1.00 41.47           H  
ATOM   4442 1HE  LYS A 282     192.671 200.094 158.261  1.00 41.47           H  
ATOM   4443 2HE  LYS A 282     194.100 199.758 159.242  1.00 41.47           H  
ATOM   4444 1HZ  LYS A 282     194.333 201.789 158.012  1.00 41.47           H  
ATOM   4445 2HZ  LYS A 282     195.450 200.692 157.492  1.00 41.47           H  
ATOM   4446 3HZ  LYS A 282     194.115 201.008 156.576  1.00 41.47           H  
ATOM   4447  N   ILE A 283     192.302 193.510 156.310  1.00 41.47           N  
ATOM   4448  CA  ILE A 283     192.516 192.372 155.420  1.00 41.47           C  
ATOM   4449  C   ILE A 283     193.892 192.530 154.784  1.00 41.47           C  
ATOM   4450  O   ILE A 283     194.131 193.471 154.023  1.00 41.47           O  
ATOM   4451  CB  ILE A 283     191.418 192.271 154.356  1.00 41.47           C  
ATOM   4452  CG1 ILE A 283     190.064 191.997 155.011  1.00 41.47           C  
ATOM   4453  CG2 ILE A 283     191.752 191.181 153.352  1.00 41.47           C  
ATOM   4454  CD1 ILE A 283     188.923 191.901 154.027  1.00 41.47           C  
ATOM   4455  H   ILE A 283     191.672 194.247 156.024  1.00 41.47           H  
ATOM   4456  HA  ILE A 283     192.495 191.459 156.014  1.00 41.47           H  
ATOM   4457  HB  ILE A 283     191.331 193.222 153.831  1.00 41.47           H  
ATOM   4458 1HG1 ILE A 283     190.113 191.064 155.571  1.00 41.47           H  
ATOM   4459 2HG1 ILE A 283     189.835 192.792 155.721  1.00 41.47           H  
ATOM   4460 1HG2 ILE A 283     190.962 191.122 152.603  1.00 41.47           H  
ATOM   4461 2HG2 ILE A 283     192.697 191.414 152.864  1.00 41.47           H  
ATOM   4462 3HG2 ILE A 283     191.835 190.224 153.868  1.00 41.47           H  
ATOM   4463 1HD1 ILE A 283     187.994 191.706 154.564  1.00 41.47           H  
ATOM   4464 2HD1 ILE A 283     188.834 192.840 153.479  1.00 41.47           H  
ATOM   4465 3HD1 ILE A 283     189.113 191.089 153.327  1.00 41.47           H  
ATOM   4466  N   ASN A 284     194.801 191.610 155.096  1.00 41.47           N  
ATOM   4467  CA  ASN A 284     196.159 191.660 154.569  1.00 41.47           C  
ATOM   4468  C   ASN A 284     196.167 191.034 153.181  1.00 41.47           C  
ATOM   4469  O   ASN A 284     196.053 189.812 153.043  1.00 41.47           O  
ATOM   4470  CB  ASN A 284     197.118 190.938 155.509  1.00 41.47           C  
ATOM   4471  CG  ASN A 284     198.571 191.276 155.237  1.00 41.47           C  
ATOM   4472  OD1 ASN A 284     198.929 191.706 154.141  1.00 41.47           O  
ATOM   4473  ND2 ASN A 284     199.418 191.084 156.240  1.00 41.47           N  
ATOM   4474  H   ASN A 284     194.541 190.856 155.715  1.00 41.47           H  
ATOM   4475  HA  ASN A 284     196.462 192.705 154.493  1.00 41.47           H  
ATOM   4476 1HB  ASN A 284     196.885 191.202 156.541  1.00 41.47           H  
ATOM   4477 2HB  ASN A 284     196.985 189.861 155.408  1.00 41.47           H  
ATOM   4478 1HD2 ASN A 284     200.390 191.289 156.119  1.00 41.47           H  
ATOM   4479 2HD2 ASN A 284     199.086 190.734 157.115  1.00 41.47           H  
ATOM   4480  N   TYR A 285     196.299 191.866 152.153  1.00 41.47           N  
ATOM   4481  CA  TYR A 285     196.324 191.402 150.776  1.00 41.47           C  
ATOM   4482  C   TYR A 285     197.451 192.094 150.026  1.00 41.47           C  
ATOM   4483  O   TYR A 285     197.867 193.202 150.377  1.00 41.47           O  
ATOM   4484  CB  TYR A 285     194.988 191.661 150.064  1.00 41.47           C  
ATOM   4485  CG  TYR A 285     194.805 193.086 149.594  1.00 41.47           C  
ATOM   4486  CD1 TYR A 285     194.361 194.072 150.462  1.00 41.47           C  
ATOM   4487  CD2 TYR A 285     195.072 193.444 148.279  1.00 41.47           C  
ATOM   4488  CE1 TYR A 285     194.193 195.373 150.035  1.00 41.47           C  
ATOM   4489  CE2 TYR A 285     194.908 194.740 147.844  1.00 41.47           C  
ATOM   4490  CZ  TYR A 285     194.468 195.701 148.725  1.00 41.47           C  
ATOM   4491  OH  TYR A 285     194.305 196.994 148.292  1.00 41.47           O  
ATOM   4492  H   TYR A 285     196.384 192.855 152.340  1.00 41.47           H  
ATOM   4493  HA  TYR A 285     196.503 190.326 150.776  1.00 41.47           H  
ATOM   4494 1HB  TYR A 285     194.905 191.006 149.195  1.00 41.47           H  
ATOM   4495 2HB  TYR A 285     194.164 191.419 150.736  1.00 41.47           H  
ATOM   4496  HD1 TYR A 285     194.138 193.825 151.500  1.00 41.47           H  
ATOM   4497  HD2 TYR A 285     195.417 192.693 147.569  1.00 41.47           H  
ATOM   4498  HE1 TYR A 285     193.843 196.134 150.731  1.00 41.47           H  
ATOM   4499  HE2 TYR A 285     195.125 194.999 146.807  1.00 41.47           H  
ATOM   4500  HH  TYR A 285     194.539 197.051 147.362  1.00 41.47           H  
ATOM   4501  N   SER A 286     197.941 191.425 148.987  1.00 41.47           N  
ATOM   4502  CA  SER A 286     198.985 191.961 148.123  1.00 41.47           C  
ATOM   4503  C   SER A 286     198.580 191.734 146.676  1.00 41.47           C  
ATOM   4504  O   SER A 286     198.344 190.594 146.269  1.00 41.47           O  
ATOM   4505  CB  SER A 286     200.337 191.306 148.415  1.00 41.47           C  
ATOM   4506  OG  SER A 286     201.352 191.842 147.585  1.00 41.47           O  
ATOM   4507  H   SER A 286     197.567 190.506 148.795  1.00 41.47           H  
ATOM   4508  HA  SER A 286     199.075 193.031 148.312  1.00 41.47           H  
ATOM   4509 1HB  SER A 286     200.598 191.463 149.461  1.00 41.47           H  
ATOM   4510 2HB  SER A 286     200.262 190.231 148.254  1.00 41.47           H  
ATOM   4511  HG  SER A 286     202.160 191.384 147.827  1.00 41.47           H  
ATOM   4512  N   CYS A 287     198.500 192.812 145.903  1.00 41.47           N  
ATOM   4513  CA  CYS A 287     198.128 192.752 144.497  1.00 41.47           C  
ATOM   4514  C   CYS A 287     199.353 193.036 143.641  1.00 41.47           C  
ATOM   4515  O   CYS A 287     200.068 194.013 143.881  1.00 41.47           O  
ATOM   4516  CB  CYS A 287     197.014 193.751 144.179  1.00 41.47           C  
ATOM   4517  SG  CYS A 287     196.484 193.753 142.453  1.00 41.47           S  
ATOM   4518  H   CYS A 287     198.708 193.708 146.319  1.00 41.47           H  
ATOM   4519  HA  CYS A 287     197.761 191.749 144.278  1.00 41.47           H  
ATOM   4520 1HB  CYS A 287     196.142 193.533 144.796  1.00 41.47           H  
ATOM   4521 2HB  CYS A 287     197.346 194.758 144.427  1.00 41.47           H  
ATOM   4522  HG  CYS A 287     197.668 194.078 141.944  1.00 41.47           H  
ATOM   4523  N   LYS A 288     199.591 192.184 142.647  1.00 41.47           N  
ATOM   4524  CA  LYS A 288     200.755 192.309 141.788  1.00 41.47           C  
ATOM   4525  C   LYS A 288     200.338 192.075 140.344  1.00 41.47           C  
ATOM   4526  O   LYS A 288     199.420 191.301 140.064  1.00 41.47           O  
ATOM   4527  CB  LYS A 288     201.851 191.316 142.199  1.00 41.47           C  
ATOM   4528  CG  LYS A 288     203.219 191.606 141.616  1.00 41.47           C  
ATOM   4529  CD  LYS A 288     204.264 190.667 142.193  1.00 41.47           C  
ATOM   4530  CE  LYS A 288     205.648 190.986 141.659  1.00 41.47           C  
ATOM   4531  NZ  LYS A 288     206.678 190.068 142.214  1.00 41.47           N  
ATOM   4532  H   LYS A 288     198.940 191.428 142.487  1.00 41.47           H  
ATOM   4533  HA  LYS A 288     201.151 193.320 141.887  1.00 41.47           H  
ATOM   4534 1HB  LYS A 288     201.947 191.310 143.285  1.00 41.47           H  
ATOM   4535 2HB  LYS A 288     201.565 190.310 141.890  1.00 41.47           H  
ATOM   4536 1HG  LYS A 288     203.186 191.484 140.532  1.00 41.47           H  
ATOM   4537 2HG  LYS A 288     203.499 192.635 141.839  1.00 41.47           H  
ATOM   4538 1HD  LYS A 288     204.273 190.756 143.280  1.00 41.47           H  
ATOM   4539 2HD  LYS A 288     204.012 189.639 141.932  1.00 41.47           H  
ATOM   4540 1HE  LYS A 288     205.647 190.901 140.573  1.00 41.47           H  
ATOM   4541 2HE  LYS A 288     205.911 192.011 141.920  1.00 41.47           H  
ATOM   4542 1HZ  LYS A 288     207.583 190.310 141.837  1.00 41.47           H  
ATOM   4543 2HZ  LYS A 288     206.698 190.153 143.220  1.00 41.47           H  
ATOM   4544 3HZ  LYS A 288     206.452 189.116 141.961  1.00 41.47           H  
ATOM   4545  N   PHE A 289     201.014 192.762 139.428  1.00 41.47           N  
ATOM   4546  CA  PHE A 289     200.776 192.613 137.999  1.00 41.47           C  
ATOM   4547  C   PHE A 289     202.054 192.113 137.347  1.00 41.47           C  
ATOM   4548  O   PHE A 289     203.099 192.764 137.442  1.00 41.47           O  
ATOM   4549  CB  PHE A 289     200.326 193.934 137.372  1.00 41.47           C  
ATOM   4550  CG  PHE A 289     198.976 194.391 137.837  1.00 41.47           C  
ATOM   4551  CD1 PHE A 289     197.824 193.906 137.242  1.00 41.47           C  
ATOM   4552  CD2 PHE A 289     198.855 195.305 138.869  1.00 41.47           C  
ATOM   4553  CE1 PHE A 289     196.580 194.322 137.667  1.00 41.47           C  
ATOM   4554  CE2 PHE A 289     197.612 195.725 139.298  1.00 41.47           C  
ATOM   4555  CZ  PHE A 289     196.474 195.233 138.696  1.00 41.47           C  
ATOM   4556  H   PHE A 289     201.719 193.412 139.744  1.00 41.47           H  
ATOM   4557  HA  PHE A 289     199.982 191.878 137.855  1.00 41.47           H  
ATOM   4558 1HB  PHE A 289     201.049 194.713 137.607  1.00 41.47           H  
ATOM   4559 2HB  PHE A 289     200.296 193.831 136.288  1.00 41.47           H  
ATOM   4560  HD1 PHE A 289     197.907 193.186 136.428  1.00 41.47           H  
ATOM   4561  HD2 PHE A 289     199.755 195.694 139.344  1.00 41.47           H  
ATOM   4562  HE1 PHE A 289     195.682 193.930 137.189  1.00 41.47           H  
ATOM   4563  HE2 PHE A 289     197.529 196.446 140.111  1.00 41.47           H  
ATOM   4564  HZ  PHE A 289     195.492 195.565 139.032  1.00 41.47           H  
ATOM   4565  N   LEU A 290     201.969 190.960 136.689  1.00 41.47           N  
ATOM   4566  CA  LEU A 290     203.117 190.321 136.062  1.00 41.47           C  
ATOM   4567  C   LEU A 290     202.992 190.465 134.553  1.00 41.47           C  
ATOM   4568  O   LEU A 290     201.987 190.044 133.970  1.00 41.47           O  
ATOM   4569  CB  LEU A 290     203.201 188.847 136.456  1.00 41.47           C  
ATOM   4570  CG  LEU A 290     202.952 188.542 137.933  1.00 41.47           C  
ATOM   4571  CD1 LEU A 290     203.000 187.047 138.188  1.00 41.47           C  
ATOM   4572  CD2 LEU A 290     203.960 189.266 138.801  1.00 41.47           C  
ATOM   4573  H   LEU A 290     201.064 190.516 136.627  1.00 41.47           H  
ATOM   4574  HA  LEU A 290     204.021 190.822 136.405  1.00 41.47           H  
ATOM   4575 1HB  LEU A 290     202.468 188.290 135.874  1.00 41.47           H  
ATOM   4576 2HB  LEU A 290     204.194 188.475 136.203  1.00 41.47           H  
ATOM   4577  HG  LEU A 290     201.948 188.869 138.208  1.00 41.47           H  
ATOM   4578 1HD1 LEU A 290     202.820 186.852 139.245  1.00 41.47           H  
ATOM   4579 2HD1 LEU A 290     202.232 186.551 137.593  1.00 41.47           H  
ATOM   4580 3HD1 LEU A 290     203.980 186.662 137.910  1.00 41.47           H  
ATOM   4581 1HD2 LEU A 290     203.767 189.038 139.850  1.00 41.47           H  
ATOM   4582 2HD2 LEU A 290     204.966 188.941 138.538  1.00 41.47           H  
ATOM   4583 3HD2 LEU A 290     203.872 190.341 138.641  1.00 41.47           H  
ATOM   4584  N   GLY A 291     204.001 191.062 133.928  1.00 41.47           N  
ATOM   4585  CA  GLY A 291     203.992 191.189 132.485  1.00 41.47           C  
ATOM   4586  C   GLY A 291     204.178 189.850 131.798  1.00 41.47           C  
ATOM   4587  O   GLY A 291     204.862 188.955 132.296  1.00 41.47           O  
ATOM   4588  H   GLY A 291     204.782 191.432 134.449  1.00 41.47           H  
ATOM   4589 1HA  GLY A 291     203.048 191.631 132.164  1.00 41.47           H  
ATOM   4590 2HA  GLY A 291     204.786 191.867 132.174  1.00 41.47           H  
ATOM   4591  N   VAL A 292     203.557 189.713 130.631  1.00 41.47           N  
ATOM   4592  CA  VAL A 292     203.642 188.502 129.825  1.00 41.47           C  
ATOM   4593  C   VAL A 292     204.350 188.861 128.529  1.00 41.47           C  
ATOM   4594  O   VAL A 292     203.884 189.730 127.781  1.00 41.47           O  
ATOM   4595  CB  VAL A 292     202.255 187.904 129.548  1.00 41.47           C  
ATOM   4596  CG1 VAL A 292     202.378 186.648 128.714  1.00 41.47           C  
ATOM   4597  CG2 VAL A 292     201.538 187.614 130.853  1.00 41.47           C  
ATOM   4598  H   VAL A 292     203.003 190.489 130.296  1.00 41.47           H  
ATOM   4599  HA  VAL A 292     204.225 187.761 130.373  1.00 41.47           H  
ATOM   4600  HB  VAL A 292     201.671 188.618 128.966  1.00 41.47           H  
ATOM   4601 1HG1 VAL A 292     201.385 186.237 128.526  1.00 41.47           H  
ATOM   4602 2HG1 VAL A 292     202.856 186.887 127.764  1.00 41.47           H  
ATOM   4603 3HG1 VAL A 292     202.978 185.913 129.249  1.00 41.47           H  
ATOM   4604 1HG2 VAL A 292     200.556 187.191 130.642  1.00 41.47           H  
ATOM   4605 2HG2 VAL A 292     202.121 186.903 131.438  1.00 41.47           H  
ATOM   4606 3HG2 VAL A 292     201.420 188.539 131.417  1.00 41.47           H  
ATOM   4607  N   TYR A 293     205.468 188.195 128.261  1.00 41.47           N  
ATOM   4608  CA  TYR A 293     206.301 188.492 127.106  1.00 41.47           C  
ATOM   4609  C   TYR A 293     206.209 187.355 126.099  1.00 41.47           C  
ATOM   4610  O   TYR A 293     206.427 186.190 126.447  1.00 41.47           O  
ATOM   4611  CB  TYR A 293     207.756 188.715 127.526  1.00 41.47           C  
ATOM   4612  CG  TYR A 293     207.958 189.958 128.360  1.00 41.47           C  
ATOM   4613  CD1 TYR A 293     207.801 189.926 129.738  1.00 41.47           C  
ATOM   4614  CD2 TYR A 293     208.305 191.165 127.768  1.00 41.47           C  
ATOM   4615  CE1 TYR A 293     207.984 191.061 130.504  1.00 41.47           C  
ATOM   4616  CE2 TYR A 293     208.491 192.305 128.525  1.00 41.47           C  
ATOM   4617  CZ  TYR A 293     208.329 192.247 129.893  1.00 41.47           C  
ATOM   4618  OH  TYR A 293     208.513 193.379 130.652  1.00 41.47           O  
ATOM   4619  H   TYR A 293     205.744 187.454 128.889  1.00 41.47           H  
ATOM   4620  HA  TYR A 293     205.932 189.406 126.639  1.00 41.47           H  
ATOM   4621 1HB  TYR A 293     208.105 187.855 128.100  1.00 41.47           H  
ATOM   4622 2HB  TYR A 293     208.383 188.792 126.638  1.00 41.47           H  
ATOM   4623  HD1 TYR A 293     207.528 188.994 130.234  1.00 41.47           H  
ATOM   4624  HD2 TYR A 293     208.434 191.225 126.687  1.00 41.47           H  
ATOM   4625  HE1 TYR A 293     207.856 191.015 131.585  1.00 41.47           H  
ATOM   4626  HE2 TYR A 293     208.763 193.243 128.040  1.00 41.47           H  
ATOM   4627  HH  TYR A 293     208.363 193.170 131.577  1.00 41.47           H  
ATOM   4628  N   ASP A 294     205.886 187.699 124.855  1.00 41.47           N  
ATOM   4629  CA  ASP A 294     205.794 186.737 123.765  1.00 41.47           C  
ATOM   4630  C   ASP A 294     206.702 187.205 122.639  1.00 41.47           C  
ATOM   4631  O   ASP A 294     206.484 188.282 122.072  1.00 41.47           O  
ATOM   4632  CB  ASP A 294     204.351 186.595 123.273  1.00 41.47           C  
ATOM   4633  CG  ASP A 294     204.182 185.467 122.274  1.00 41.47           C  
ATOM   4634  OD1 ASP A 294     205.129 184.670 122.104  1.00 41.47           O  
ATOM   4635  OD2 ASP A 294     203.100 185.377 121.657  1.00 41.47           O  
ATOM   4636  H   ASP A 294     205.698 188.673 124.668  1.00 41.47           H  
ATOM   4637  HA  ASP A 294     206.128 185.766 124.131  1.00 41.47           H  
ATOM   4638 1HB  ASP A 294     203.693 186.412 124.123  1.00 41.47           H  
ATOM   4639 2HB  ASP A 294     204.032 187.527 122.806  1.00 41.47           H  
ATOM   4640  N   LYS A 295     207.713 186.395 122.317  1.00 41.47           N  
ATOM   4641  CA  LYS A 295     208.676 186.707 121.260  1.00 41.47           C  
ATOM   4642  C   LYS A 295     209.345 188.060 121.495  1.00 41.47           C  
ATOM   4643  O   LYS A 295     209.552 188.842 120.565  1.00 41.47           O  
ATOM   4644  CB  LYS A 295     208.015 186.659 119.880  1.00 41.47           C  
ATOM   4645  CG  LYS A 295     207.376 185.321 119.547  1.00 41.47           C  
ATOM   4646  CD  LYS A 295     206.695 185.356 118.190  1.00 41.47           C  
ATOM   4647  CE  LYS A 295     206.035 184.025 117.871  1.00 41.47           C  
ATOM   4648  NZ  LYS A 295     205.009 183.660 118.885  1.00 41.47           N  
ATOM   4649  H   LYS A 295     207.809 185.531 122.831  1.00 41.47           H  
ATOM   4650  HA  LYS A 295     209.471 185.961 121.285  1.00 41.47           H  
ATOM   4651 1HB  LYS A 295     207.243 187.427 119.819  1.00 41.47           H  
ATOM   4652 2HB  LYS A 295     208.757 186.879 119.113  1.00 41.47           H  
ATOM   4653 1HG  LYS A 295     208.141 184.544 119.539  1.00 41.47           H  
ATOM   4654 2HG  LYS A 295     206.637 185.071 120.308  1.00 41.47           H  
ATOM   4655 1HD  LYS A 295     205.937 186.140 118.183  1.00 41.47           H  
ATOM   4656 2HD  LYS A 295     207.431 185.580 117.419  1.00 41.47           H  
ATOM   4657 1HE  LYS A 295     205.560 184.080 116.892  1.00 41.47           H  
ATOM   4658 2HE  LYS A 295     206.792 183.242 117.839  1.00 41.47           H  
ATOM   4659 1HZ  LYS A 295     204.593 182.772 118.640  1.00 41.47           H  
ATOM   4660 2HZ  LYS A 295     205.443 183.589 119.794  1.00 41.47           H  
ATOM   4661 3HZ  LYS A 295     204.291 184.371 118.910  1.00 41.47           H  
ATOM   4662  N   GLY A 296     209.685 188.339 122.751  1.00 41.47           N  
ATOM   4663  CA  GLY A 296     210.365 189.570 123.095  1.00 41.47           C  
ATOM   4664  C   GLY A 296     209.492 190.803 123.151  1.00 41.47           C  
ATOM   4665  O   GLY A 296     210.025 191.915 123.205  1.00 41.47           O  
ATOM   4666  H   GLY A 296     209.464 187.678 123.482  1.00 41.47           H  
ATOM   4667 1HA  GLY A 296     210.840 189.462 124.070  1.00 41.47           H  
ATOM   4668 2HA  GLY A 296     211.155 189.763 122.371  1.00 41.47           H  
ATOM   4669  N   SER A 297     208.171 190.645 123.142  1.00 41.47           N  
ATOM   4670  CA  SER A 297     207.250 191.769 123.207  1.00 41.47           C  
ATOM   4671  C   SER A 297     206.204 191.511 124.280  1.00 41.47           C  
ATOM   4672  O   SER A 297     205.816 190.366 124.531  1.00 41.47           O  
ATOM   4673  CB  SER A 297     206.564 192.017 121.857  1.00 41.47           C  
ATOM   4674  OG  SER A 297     207.512 192.360 120.862  1.00 41.47           O  
ATOM   4675  H   SER A 297     207.799 189.707 123.088  1.00 41.47           H  
ATOM   4676  HA  SER A 297     207.814 192.664 123.469  1.00 41.47           H  
ATOM   4677 1HB  SER A 297     206.022 191.121 121.554  1.00 41.47           H  
ATOM   4678 2HB  SER A 297     205.835 192.820 121.961  1.00 41.47           H  
ATOM   4679  HG  SER A 297     207.903 191.532 120.573  1.00 41.47           H  
ATOM   4680  N   LEU A 298     205.746 192.589 124.909  1.00 41.47           N  
ATOM   4681  CA  LEU A 298     204.799 192.490 126.012  1.00 41.47           C  
ATOM   4682  C   LEU A 298     203.398 192.235 125.469  1.00 41.47           C  
ATOM   4683  O   LEU A 298     202.834 193.081 124.767  1.00 41.47           O  
ATOM   4684  CB  LEU A 298     204.831 193.766 126.848  1.00 41.47           C  
ATOM   4685  CG  LEU A 298     203.952 193.787 128.098  1.00 41.47           C  
ATOM   4686  CD1 LEU A 298     204.374 192.695 129.063  1.00 41.47           C  
ATOM   4687  CD2 LEU A 298     204.024 195.147 128.763  1.00 41.47           C  
ATOM   4688  H   LEU A 298     206.063 193.501 124.613  1.00 41.47           H  
ATOM   4689  HA  LEU A 298     205.088 191.650 126.642  1.00 41.47           H  
ATOM   4690 1HB  LEU A 298     205.855 193.944 127.171  1.00 41.47           H  
ATOM   4691 2HB  LEU A 298     204.519 194.601 126.220  1.00 41.47           H  
ATOM   4692  HG  LEU A 298     202.918 193.579 127.819  1.00 41.47           H  
ATOM   4693 1HD1 LEU A 298     203.737 192.725 129.947  1.00 41.47           H  
ATOM   4694 2HD1 LEU A 298     204.275 191.723 128.578  1.00 41.47           H  
ATOM   4695 3HD1 LEU A 298     205.411 192.851 129.357  1.00 41.47           H  
ATOM   4696 1HD2 LEU A 298     203.393 195.151 129.652  1.00 41.47           H  
ATOM   4697 2HD2 LEU A 298     205.054 195.358 129.048  1.00 41.47           H  
ATOM   4698 3HD2 LEU A 298     203.675 195.911 128.067  1.00 41.47           H  
ATOM   4699  N   CYS A 299     202.839 191.069 125.792  1.00 41.47           N  
ATOM   4700  CA  CYS A 299     201.494 190.733 125.337  1.00 41.47           C  
ATOM   4701  C   CYS A 299     200.434 191.331 126.255  1.00 41.47           C  
ATOM   4702  O   CYS A 299     199.594 192.126 125.818  1.00 41.47           O  
ATOM   4703  CB  CYS A 299     201.336 189.212 125.249  1.00 41.47           C  
ATOM   4704  SG  CYS A 299     199.709 188.664 124.685  1.00 41.47           S  
ATOM   4705  H   CYS A 299     203.347 190.405 126.358  1.00 41.47           H  
ATOM   4706  HA  CYS A 299     201.347 191.161 124.345  1.00 41.47           H  
ATOM   4707 1HB  CYS A 299     202.081 188.808 124.564  1.00 41.47           H  
ATOM   4708 2HB  CYS A 299     201.517 188.770 126.228  1.00 41.47           H  
ATOM   4709  HG  CYS A 299     199.022 189.227 125.674  1.00 41.47           H  
ATOM   4710  N   GLY A 300     200.459 190.963 127.526  1.00 41.47           N  
ATOM   4711  CA  GLY A 300     199.492 191.464 128.472  1.00 41.47           C  
ATOM   4712  C   GLY A 300     200.007 191.386 129.889  1.00 41.47           C  
ATOM   4713  O   GLY A 300     201.215 191.346 130.132  1.00 41.47           O  
ATOM   4714  H   GLY A 300     201.168 190.318 127.843  1.00 41.47           H  
ATOM   4715 1HA  GLY A 300     199.248 192.499 128.230  1.00 41.47           H  
ATOM   4716 2HA  GLY A 300     198.570 190.889 128.388  1.00 41.47           H  
ATOM   4717  N   TYR A 301     199.072 191.359 130.834  1.00 41.47           N  
ATOM   4718  CA  TYR A 301     199.402 191.292 132.248  1.00 41.47           C  
ATOM   4719  C   TYR A 301     198.560 190.224 132.929  1.00 41.47           C  
ATOM   4720  O   TYR A 301     197.430 189.944 132.522  1.00 41.47           O  
ATOM   4721  CB  TYR A 301     199.180 192.641 132.943  1.00 41.47           C  
ATOM   4722  CG  TYR A 301     200.044 193.759 132.410  1.00 41.47           C  
ATOM   4723  CD1 TYR A 301     201.297 194.012 132.951  1.00 41.47           C  
ATOM   4724  CD2 TYR A 301     199.605 194.566 131.370  1.00 41.47           C  
ATOM   4725  CE1 TYR A 301     202.090 195.034 132.468  1.00 41.47           C  
ATOM   4726  CE2 TYR A 301     200.390 195.591 130.882  1.00 41.47           C  
ATOM   4727  CZ  TYR A 301     201.631 195.821 131.434  1.00 41.47           C  
ATOM   4728  OH  TYR A 301     202.414 196.841 130.949  1.00 41.47           O  
ATOM   4729  H   TYR A 301     198.101 191.386 130.556  1.00 41.47           H  
ATOM   4730  HA  TYR A 301     200.455 191.030 132.345  1.00 41.47           H  
ATOM   4731 1HB  TYR A 301     198.136 192.939 132.833  1.00 41.47           H  
ATOM   4732 2HB  TYR A 301     199.381 192.538 134.009  1.00 41.47           H  
ATOM   4733  HD1 TYR A 301     201.670 193.399 133.771  1.00 41.47           H  
ATOM   4734  HD2 TYR A 301     198.624 194.396 130.925  1.00 41.47           H  
ATOM   4735  HE1 TYR A 301     203.070 195.216 132.906  1.00 41.47           H  
ATOM   4736  HE2 TYR A 301     200.026 196.214 130.064  1.00 41.47           H  
ATOM   4737  HH  TYR A 301     201.950 197.287 130.236  1.00 41.47           H  
ATOM   4738  N   VAL A 302     199.131 189.630 133.972  1.00 41.47           N  
ATOM   4739  CA  VAL A 302     198.449 188.656 134.815  1.00 41.47           C  
ATOM   4740  C   VAL A 302     198.333 189.250 136.209  1.00 41.47           C  
ATOM   4741  O   VAL A 302     199.324 189.742 136.762  1.00 41.47           O  
ATOM   4742  CB  VAL A 302     199.197 187.311 134.854  1.00 41.47           C  
ATOM   4743  CG1 VAL A 302     198.586 186.391 135.897  1.00 41.47           C  
ATOM   4744  CG2 VAL A 302     199.173 186.653 133.487  1.00 41.47           C  
ATOM   4745  H   VAL A 302     200.088 189.876 134.180  1.00 41.47           H  
ATOM   4746  HA  VAL A 302     197.455 188.477 134.403  1.00 41.47           H  
ATOM   4747  HB  VAL A 302     200.231 187.489 135.149  1.00 41.47           H  
ATOM   4748 1HG1 VAL A 302     199.128 185.445 135.910  1.00 41.47           H  
ATOM   4749 2HG1 VAL A 302     198.651 186.860 136.878  1.00 41.47           H  
ATOM   4750 3HG1 VAL A 302     197.540 186.206 135.651  1.00 41.47           H  
ATOM   4751 1HG2 VAL A 302     199.706 185.704 133.530  1.00 41.47           H  
ATOM   4752 2HG2 VAL A 302     198.140 186.476 133.186  1.00 41.47           H  
ATOM   4753 3HG2 VAL A 302     199.655 187.307 132.760  1.00 41.47           H  
ATOM   4754  N   CYS A 303     197.127 189.221 136.768  1.00 41.47           N  
ATOM   4755  CA  CYS A 303     196.879 189.781 138.090  1.00 41.47           C  
ATOM   4756  C   CYS A 303     196.980 188.676 139.132  1.00 41.47           C  
ATOM   4757  O   CYS A 303     196.241 187.689 139.070  1.00 41.47           O  
ATOM   4758  CB  CYS A 303     195.507 190.451 138.147  1.00 41.47           C  
ATOM   4759  SG  CYS A 303     195.100 191.174 139.752  1.00 41.47           S  
ATOM   4760  H   CYS A 303     196.362 188.799 136.261  1.00 41.47           H  
ATOM   4761  HA  CYS A 303     197.640 190.534 138.295  1.00 41.47           H  
ATOM   4762 1HB  CYS A 303     195.457 191.243 137.399  1.00 41.47           H  
ATOM   4763 2HB  CYS A 303     194.735 189.721 137.902  1.00 41.47           H  
ATOM   4764  HG  CYS A 303     196.123 192.022 139.785  1.00 41.47           H  
ATOM   4765  N   ALA A 304     197.893 188.838 140.084  1.00 41.47           N  
ATOM   4766  CA  ALA A 304     198.087 187.875 141.158  1.00 41.47           C  
ATOM   4767  C   ALA A 304     197.753 188.551 142.478  1.00 41.47           C  
ATOM   4768  O   ALA A 304     198.362 189.564 142.834  1.00 41.47           O  
ATOM   4769  CB  ALA A 304     199.520 187.342 141.165  1.00 41.47           C  
ATOM   4770  H   ALA A 304     198.471 189.665 140.054  1.00 41.47           H  
ATOM   4771  HA  ALA A 304     197.406 187.040 140.991  1.00 41.47           H  
ATOM   4772 1HB  ALA A 304     199.637 186.624 141.977  1.00 41.47           H  
ATOM   4773 2HB  ALA A 304     199.730 186.852 140.214  1.00 41.47           H  
ATOM   4774 3HB  ALA A 304     200.214 188.168 141.308  1.00 41.47           H  
ATOM   4775  N   LEU A 305     196.787 187.992 143.201  1.00 41.47           N  
ATOM   4776  CA  LEU A 305     196.326 188.549 144.464  1.00 41.47           C  
ATOM   4777  C   LEU A 305     196.566 187.527 145.563  1.00 41.47           C  
ATOM   4778  O   LEU A 305     195.978 186.442 145.540  1.00 41.47           O  
ATOM   4779  CB  LEU A 305     194.846 188.923 144.385  1.00 41.47           C  
ATOM   4780  CG  LEU A 305     194.241 189.587 145.620  1.00 41.47           C  
ATOM   4781  CD1 LEU A 305     194.925 190.910 145.889  1.00 41.47           C  
ATOM   4782  CD2 LEU A 305     192.748 189.783 145.440  1.00 41.47           C  
ATOM   4783  H   LEU A 305     196.360 187.146 142.851  1.00 41.47           H  
ATOM   4784  HA  LEU A 305     196.899 189.451 144.673  1.00 41.47           H  
ATOM   4785 1HB  LEU A 305     194.704 189.607 143.549  1.00 41.47           H  
ATOM   4786 2HB  LEU A 305     194.269 188.019 144.189  1.00 41.47           H  
ATOM   4787  HG  LEU A 305     194.412 188.957 146.493  1.00 41.47           H  
ATOM   4788 1HD1 LEU A 305     194.485 191.374 146.772  1.00 41.47           H  
ATOM   4789 2HD1 LEU A 305     195.988 190.742 146.060  1.00 41.47           H  
ATOM   4790 3HD1 LEU A 305     194.794 191.568 145.030  1.00 41.47           H  
ATOM   4791 1HD2 LEU A 305     192.333 190.257 146.330  1.00 41.47           H  
ATOM   4792 2HD2 LEU A 305     192.566 190.418 144.572  1.00 41.47           H  
ATOM   4793 3HD2 LEU A 305     192.269 188.815 145.287  1.00 41.47           H  
ATOM   4794  N   ARG A 306     197.418 187.870 146.520  1.00 41.47           N  
ATOM   4795  CA  ARG A 306     197.701 187.010 147.659  1.00 41.47           C  
ATOM   4796  C   ARG A 306     196.922 187.525 148.860  1.00 41.47           C  
ATOM   4797  O   ARG A 306     197.126 188.662 149.293  1.00 41.47           O  
ATOM   4798  CB  ARG A 306     199.198 186.977 147.964  1.00 41.47           C  
ATOM   4799  CG  ARG A 306     199.551 186.211 149.226  1.00 41.47           C  
ATOM   4800  CD  ARG A 306     201.050 186.198 149.459  1.00 41.47           C  
ATOM   4801  NE  ARG A 306     201.593 187.545 149.593  1.00 41.47           N  
ATOM   4802  CZ  ARG A 306     202.886 187.816 149.727  1.00 41.47           C  
ATOM   4803  NH1 ARG A 306     203.774 186.832 149.741  1.00 41.47           N  
ATOM   4804  NH2 ARG A 306     203.295 189.072 149.844  1.00 41.47           N  
ATOM   4805  H   ARG A 306     197.884 188.763 146.449  1.00 41.47           H  
ATOM   4806  HA  ARG A 306     197.378 185.997 147.417  1.00 41.47           H  
ATOM   4807 1HB  ARG A 306     199.729 186.520 147.130  1.00 41.47           H  
ATOM   4808 2HB  ARG A 306     199.571 187.996 148.070  1.00 41.47           H  
ATOM   4809 1HG  ARG A 306     199.071 186.682 150.084  1.00 41.47           H  
ATOM   4810 2HG  ARG A 306     199.205 185.181 149.135  1.00 41.47           H  
ATOM   4811 1HD  ARG A 306     201.272 185.649 150.374  1.00 41.47           H  
ATOM   4812 2HD  ARG A 306     201.545 185.714 148.617  1.00 41.47           H  
ATOM   4813  HE  ARG A 306     200.941 188.318 149.582  1.00 41.47           H  
ATOM   4814 1HH1 ARG A 306     203.468 185.874 149.649  1.00 41.47           H  
ATOM   4815 2HH1 ARG A 306     204.757 187.040 149.843  1.00 41.47           H  
ATOM   4816 1HH2 ARG A 306     202.621 189.826 149.831  1.00 41.47           H  
ATOM   4817 2HH2 ARG A 306     204.278 189.276 149.945  1.00 41.47           H  
ATOM   4818  N   VAL A 307     196.033 186.691 149.390  1.00 41.47           N  
ATOM   4819  CA  VAL A 307     195.206 187.039 150.538  1.00 41.47           C  
ATOM   4820  C   VAL A 307     195.698 186.231 151.729  1.00 41.47           C  
ATOM   4821  O   VAL A 307     195.681 184.995 151.700  1.00 41.47           O  
ATOM   4822  CB  VAL A 307     193.718 186.771 150.268  1.00 41.47           C  
ATOM   4823  CG1 VAL A 307     192.880 187.185 151.466  1.00 41.47           C  
ATOM   4824  CG2 VAL A 307     193.267 187.501 149.015  1.00 41.47           C  
ATOM   4825  H   VAL A 307     195.935 185.777 148.971  1.00 41.47           H  
ATOM   4826  HA  VAL A 307     195.327 188.104 150.741  1.00 41.47           H  
ATOM   4827  HB  VAL A 307     193.571 185.700 150.132  1.00 41.47           H  
ATOM   4828 1HG1 VAL A 307     191.828 186.989 151.259  1.00 41.47           H  
ATOM   4829 2HG1 VAL A 307     193.190 186.615 152.341  1.00 41.47           H  
ATOM   4830 3HG1 VAL A 307     193.019 188.249 151.657  1.00 41.47           H  
ATOM   4831 1HG2 VAL A 307     192.210 187.300 148.838  1.00 41.47           H  
ATOM   4832 2HG2 VAL A 307     193.415 188.573 149.144  1.00 41.47           H  
ATOM   4833 3HG2 VAL A 307     193.850 187.154 148.161  1.00 41.47           H  
ATOM   4834  N   GLU A 308     196.140 186.925 152.771  1.00 41.47           N  
ATOM   4835  CA  GLU A 308     196.607 186.250 153.968  1.00 41.47           C  
ATOM   4836  C   GLU A 308     195.428 185.718 154.776  1.00 41.47           C  
ATOM   4837  O   GLU A 308     194.293 186.186 154.655  1.00 41.47           O  
ATOM   4838  CB  GLU A 308     197.449 187.194 154.826  1.00 41.47           C  
ATOM   4839  CG  GLU A 308     198.638 187.801 154.098  1.00 41.47           C  
ATOM   4840  CD  GLU A 308     199.686 186.772 153.724  1.00 41.47           C  
ATOM   4841  OE1 GLU A 308     199.791 185.741 154.422  1.00 41.47           O  
ATOM   4842  OE2 GLU A 308     200.408 186.993 152.728  1.00 41.47           O  
ATOM   4843  H   GLU A 308     196.155 187.934 152.738  1.00 41.47           H  
ATOM   4844  HA  GLU A 308     197.229 185.406 153.668  1.00 41.47           H  
ATOM   4845 1HB  GLU A 308     196.825 188.010 155.190  1.00 41.47           H  
ATOM   4846 2HB  GLU A 308     197.826 186.656 155.696  1.00 41.47           H  
ATOM   4847 1HG  GLU A 308     198.285 188.290 153.190  1.00 41.47           H  
ATOM   4848 2HG  GLU A 308     199.091 188.560 154.734  1.00 41.47           H  
ATOM   4849  N   ARG A 309     195.711 184.713 155.601  1.00 41.47           N  
ATOM   4850  CA  ARG A 309     194.700 184.174 156.501  1.00 41.47           C  
ATOM   4851  C   ARG A 309     194.256 185.247 157.486  1.00 41.47           C  
ATOM   4852  O   ARG A 309     195.084 185.954 158.068  1.00 41.47           O  
ATOM   4853  CB  ARG A 309     195.256 182.962 157.246  1.00 41.47           C  
ATOM   4854  CG  ARG A 309     194.304 182.343 158.254  1.00 41.47           C  
ATOM   4855  CD  ARG A 309     195.045 181.370 159.156  1.00 41.47           C  
ATOM   4856  NE  ARG A 309     194.178 180.775 160.168  1.00 41.47           N  
ATOM   4857  CZ  ARG A 309     193.657 179.557 160.079  1.00 41.47           C  
ATOM   4858  NH1 ARG A 309     193.913 178.799 159.023  1.00 41.47           N  
ATOM   4859  NH2 ARG A 309     192.880 179.094 161.049  1.00 41.47           N  
ATOM   4860  H   ARG A 309     196.639 184.314 155.607  1.00 41.47           H  
ATOM   4861  HA  ARG A 309     193.841 183.860 155.907  1.00 41.47           H  
ATOM   4862 1HB  ARG A 309     195.528 182.188 156.529  1.00 41.47           H  
ATOM   4863 2HB  ARG A 309     196.163 183.247 157.779  1.00 41.47           H  
ATOM   4864 1HG  ARG A 309     193.863 183.129 158.867  1.00 41.47           H  
ATOM   4865 2HG  ARG A 309     193.515 181.807 157.727  1.00 41.47           H  
ATOM   4866 1HD  ARG A 309     195.462 180.562 158.555  1.00 41.47           H  
ATOM   4867 2HD  ARG A 309     195.851 181.892 159.670  1.00 41.47           H  
ATOM   4868  HE  ARG A 309     193.963 181.328 160.987  1.00 41.47           H  
ATOM   4869 1HH1 ARG A 309     194.506 179.147 158.283  1.00 41.47           H  
ATOM   4870 2HH1 ARG A 309     193.516 177.873 158.958  1.00 41.47           H  
ATOM   4871 1HH2 ARG A 309     192.684 179.669 161.857  1.00 41.47           H  
ATOM   4872 2HH2 ARG A 309     192.485 178.168 160.980  1.00 41.47           H  
ATOM   4873  N   PHE A 310     192.948 185.370 157.672  1.00 41.47           N  
ATOM   4874  CA  PHE A 310     192.382 186.402 158.525  1.00 41.47           C  
ATOM   4875  C   PHE A 310     192.055 185.835 159.900  1.00 41.47           C  
ATOM   4876  O   PHE A 310     191.761 184.647 160.051  1.00 41.47           O  
ATOM   4877  CB  PHE A 310     191.126 187.005 157.894  1.00 41.47           C  
ATOM   4878  CG  PHE A 310     190.800 188.379 158.394  1.00 41.47           C  
ATOM   4879  CD1 PHE A 310     191.415 189.491 157.848  1.00 41.47           C  
ATOM   4880  CD2 PHE A 310     189.876 188.563 159.406  1.00 41.47           C  
ATOM   4881  CE1 PHE A 310     191.118 190.757 158.304  1.00 41.47           C  
ATOM   4882  CE2 PHE A 310     189.575 189.826 159.865  1.00 41.47           C  
ATOM   4883  CZ  PHE A 310     190.197 190.924 159.314  1.00 41.47           C  
ATOM   4884  H   PHE A 310     192.329 184.724 157.204  1.00 41.47           H  
ATOM   4885  HA  PHE A 310     193.122 187.195 158.646  1.00 41.47           H  
ATOM   4886 1HB  PHE A 310     191.252 187.057 156.813  1.00 41.47           H  
ATOM   4887 2HB  PHE A 310     190.273 186.359 158.094  1.00 41.47           H  
ATOM   4888  HD1 PHE A 310     192.143 189.358 157.046  1.00 41.47           H  
ATOM   4889  HD2 PHE A 310     189.384 187.693 159.842  1.00 41.47           H  
ATOM   4890  HE1 PHE A 310     191.612 191.624 157.865  1.00 41.47           H  
ATOM   4891  HE2 PHE A 310     188.846 189.958 160.664  1.00 41.47           H  
ATOM   4892  HZ  PHE A 310     189.962 191.923 159.678  1.00 41.47           H  
ATOM   4893  N   CYS A 311     192.113 186.706 160.907  1.00 41.47           N  
ATOM   4894  CA  CYS A 311     191.907 186.275 162.283  1.00 41.47           C  
ATOM   4895  C   CYS A 311     190.442 186.009 162.604  1.00 41.47           C  
ATOM   4896  O   CYS A 311     190.149 185.197 163.488  1.00 41.47           O  
ATOM   4897  CB  CYS A 311     192.469 187.322 163.245  1.00 41.47           C  
ATOM   4898  SG  CYS A 311     191.799 188.984 163.012  1.00 41.47           S  
ATOM   4899  H   CYS A 311     192.303 187.680 160.719  1.00 41.47           H  
ATOM   4900  HA  CYS A 311     192.438 185.335 162.434  1.00 41.47           H  
ATOM   4901 1HB  CYS A 311     192.265 187.019 164.272  1.00 41.47           H  
ATOM   4902 2HB  CYS A 311     193.552 187.378 163.129  1.00 41.47           H  
ATOM   4903  HG  CYS A 311     192.503 189.555 163.984  1.00 41.47           H  
ATOM   4904  N   CYS A 312     189.516 186.670 161.914  1.00 41.47           N  
ATOM   4905  CA  CYS A 312     188.102 186.600 162.262  1.00 41.47           C  
ATOM   4906  C   CYS A 312     187.279 186.517 160.978  1.00 41.47           C  
ATOM   4907  O   CYS A 312     187.800 186.223 159.898  1.00 41.47           O  
ATOM   4908  CB  CYS A 312     187.703 187.799 163.131  1.00 41.47           C  
ATOM   4909  SG  CYS A 312     188.554 187.890 164.723  1.00 41.47           S  
ATOM   4910  H   CYS A 312     189.802 187.236 161.127  1.00 41.47           H  
ATOM   4911  HA  CYS A 312     187.931 185.686 162.830  1.00 41.47           H  
ATOM   4912 1HB  CYS A 312     187.908 188.724 162.591  1.00 41.47           H  
ATOM   4913 2HB  CYS A 312     186.632 187.765 163.328  1.00 41.47           H  
ATOM   4914  HG  CYS A 312     189.782 187.968 164.219  1.00 41.47           H  
ATOM   4915  N   ALA A 313     185.977 186.764 161.109  1.00 41.47           N  
ATOM   4916  CA  ALA A 313     185.048 186.628 159.993  1.00 41.47           C  
ATOM   4917  C   ALA A 313     185.284 187.720 158.959  1.00 41.47           C  
ATOM   4918  O   ALA A 313     185.503 188.884 159.310  1.00 41.47           O  
ATOM   4919  CB  ALA A 313     183.609 186.682 160.495  1.00 41.47           C  
ATOM   4920  H   ALA A 313     185.625 187.054 162.010  1.00 41.47           H  
ATOM   4921  HA  ALA A 313     185.223 185.660 159.522  1.00 41.47           H  
ATOM   4922 1HB  ALA A 313     182.926 186.579 159.652  1.00 41.47           H  
ATOM   4923 2HB  ALA A 313     183.440 185.869 161.201  1.00 41.47           H  
ATOM   4924 3HB  ALA A 313     183.433 187.635 160.990  1.00 41.47           H  
ATOM   4925  N   VAL A 314     185.235 187.344 157.685  1.00 41.47           N  
ATOM   4926  CA  VAL A 314     185.284 188.284 156.572  1.00 41.47           C  
ATOM   4927  C   VAL A 314     184.029 188.081 155.737  1.00 41.47           C  
ATOM   4928  O   VAL A 314     183.737 186.956 155.311  1.00 41.47           O
[truncated: 2,270,925 more chars]
