# Supplementary material for: Automatic and accurate ligand structure determination guided by cryo-electron microscopy maps
Source: Nat Commun. 2023 Mar 1;14:1164. doi: 10.1038/s41467-023-36732-5 (PMC9976687; doi:10.1038/s41467-023-36732-5)
Supplement: Supplementary file 4 — Supplementary Data 1 [file 41467_2023_36732_MOESM4_ESM.zip › muenks_etal_figure_structures/4H_6x5c_UOV_dock.pdb]

HEADER                                            26-OCT-21   XXXX              
EXPDTA    THEORETICAL MODEL                                                     
REMARK 220                                                                      
REMARK 220 EXPERIMENTAL DETAILS                                                 
REMARK 220  EXPERIMENT TYPE                : THEORETICAL MODELLING              
REMARK 220  DATE OF DATA COLLECTION        : 26-OCT-21                          
REMARK 220                                                                      
REMARK 220 REMARK: MODEL GENERATED BY ROSETTA                                   
REMARK 220  VERSION 2020.28.post.dev+400.amuenks.metaldock.930fc6117f1          
HETNAM     UOV X   1  UOV                                                       
SSBOND     CYS C   16    CYS C   84                                       2.02  
SSBOND     CYS I   16    CYS I   84                                       2.02  
SSBOND     CYS J   16    CYS J   84                                       2.02  
SSBOND     CYS A   54    CYS A   74                                       2.05  
SSBOND     CYS D   54    CYS D   74                                       2.07  
SSBOND     CYS E   54    CYS E   74                                       2.06  
SSBOND     CYS A  119    CYS A  205                                       2.04  
SSBOND     CYS D  119    CYS D  205                                       2.03  
SSBOND     CYS E  119    CYS E  205                                       2.05  
SSBOND     CYS A  218    CYS A  247                                       2.02  
SSBOND     CYS D  218    CYS D  247                                       2.03  
SSBOND     CYS E  218    CYS E  247                                       2.03  
SSBOND     CYS A  228    CYS A  239                                       2.02  
SSBOND     CYS D  228    CYS D  239                                       2.03  
SSBOND     CYS E  228    CYS E  239                                       2.03  
SSBOND     CYS A  296    CYS A  331                                       2.02  
SSBOND     CYS D  296    CYS D  331                                       2.02  
SSBOND     CYS E  296    CYS E  331                                       2.02  
SSBOND     CYS A  378    CYS A  445                                       2.02  
SSBOND     CYS D  378    CYS D  445                                       2.03  
SSBOND     CYS E  378    CYS E  445                                       2.03  
SSBOND     CYS A  385    CYS A  418                                       2.03  
SSBOND     CYS D  385    CYS D  418                                       2.03  
SSBOND     CYS E  385    CYS E  418                                       2.02  
SSBOND     CYS A  501    CYS B  605                                       2.08  
SSBOND     CYS D  501    CYS F  605                                       2.14  
SSBOND     CYS E  501    CYS G  605                                       2.09  
SSBOND     CYS B  598    CYS B  604                                       2.02  
SSBOND     CYS F  598    CYS F  604                                       2.02  
SSBOND     CYS G  598    CYS G  604                                       2.03  
ATOM      1  N   LYS A  33     186.132 169.832 105.905  1.00 65.29           N  
ATOM      2  CA  LYS A  33     185.057 169.736 106.898  1.00 65.29           C  
ATOM      3  C   LYS A  33     185.559 169.883 108.358  1.00 65.29           C  
ATOM      4  O   LYS A  33     184.885 169.464 109.310  1.00 65.29           O  
ATOM      5  CB  LYS A  33     184.265 168.404 106.709  1.00 65.29           C  
ATOM      6  CG  LYS A  33     183.400 168.276 105.366  1.00 65.29           C  
ATOM      7  CD  LYS A  33     182.537 166.932 105.321  1.00 65.29           C  
ATOM      8  CE  LYS A  33     183.409 165.641 104.976  1.00 65.29           C  
ATOM      9  NZ  LYS A  33     182.568 164.423 104.859  1.00 65.29           N  
ATOM     10 1H   LYS A  33     185.748 169.731 104.987  1.00 65.29           H  
ATOM     11 2H   LYS A  33     186.579 170.724 105.982  1.00 65.29           H  
ATOM     12 3H   LYS A  33     186.802 169.109 106.068  1.00 65.29           H  
ATOM     13  HA  LYS A  33     184.374 170.574 106.751  1.00 65.29           H  
ATOM     14 1HB  LYS A  33     184.959 167.564 106.719  1.00 65.29           H  
ATOM     15 2HB  LYS A  33     183.575 168.270 107.543  1.00 65.29           H  
ATOM     16 1HG  LYS A  33     182.719 169.125 105.289  1.00 65.29           H  
ATOM     17 2HG  LYS A  33     184.064 168.287 104.503  1.00 65.29           H  
ATOM     18 1HD  LYS A  33     182.061 166.772 106.290  1.00 65.29           H  
ATOM     19 2HD  LYS A  33     181.757 167.026 104.565  1.00 65.29           H  
ATOM     20 1HE  LYS A  33     183.934 165.799 104.036  1.00 65.29           H  
ATOM     21 2HE  LYS A  33     184.150 165.483 105.759  1.00 65.29           H  
ATOM     22 1HZ  LYS A  33     183.153 163.629 104.641  1.00 65.29           H  
ATOM     23 2HZ  LYS A  33     182.089 164.259 105.734  1.00 65.29           H  
ATOM     24 3HZ  LYS A  33     181.888 164.552 104.123  1.00 65.29           H  
ATOM     25  N   LYS A  34     186.709 170.570 108.567  1.00 65.29           N  
ATOM     26  CA  LYS A  34     187.313 170.806 109.890  1.00 65.29           C  
ATOM     27  C   LYS A  34     186.584 171.972 110.505  1.00 65.29           C  
ATOM     28  O   LYS A  34     187.033 173.113 110.426  1.00 65.29           O  
ATOM     29  CB  LYS A  34     188.804 171.116 109.727  1.00 65.29           C  
ATOM     30  CG  LYS A  34     189.591 171.290 111.023  1.00 65.29           C  
ATOM     31  CD  LYS A  34     191.103 171.390 110.765  1.00 65.29           C  
ATOM     32  CE  LYS A  34     191.524 172.782 110.266  1.00 65.29           C  
ATOM     33  NZ  LYS A  34     192.999 172.866 110.047  1.00 65.29           N  
ATOM     34  H   LYS A  34     187.167 170.937 107.745  1.00 65.29           H  
ATOM     35  HA  LYS A  34     187.201 169.901 110.488  1.00 65.29           H  
ATOM     36 1HB  LYS A  34     189.284 170.314 109.166  1.00 65.29           H  
ATOM     37 2HB  LYS A  34     188.924 172.035 109.153  1.00 65.29           H  
ATOM     38 1HG  LYS A  34     189.262 172.198 111.530  1.00 65.29           H  
ATOM     39 2HG  LYS A  34     189.404 170.441 111.679  1.00 65.29           H  
ATOM     40 1HD  LYS A  34     191.645 171.177 111.688  1.00 65.29           H  
ATOM     41 2HD  LYS A  34     191.394 170.655 110.015  1.00 65.29           H  
ATOM     42 1HE  LYS A  34     191.014 173.002 109.330  1.00 65.29           H  
ATOM     43 2HE  LYS A  34     191.233 173.535 110.999  1.00 65.29           H  
ATOM     44 1HZ  LYS A  34     193.240 173.792 109.721  1.00 65.29           H  
ATOM     45 2HZ  LYS A  34     193.481 172.680 110.916  1.00 65.29           H  
ATOM     46 3HZ  LYS A  34     193.277 172.184 109.357  1.00 65.29           H  
ATOM     47  N   TRP A  35     185.396 171.667 111.006  1.00 65.29           N  
ATOM     48  CA  TRP A  35     184.422 172.636 111.474  1.00 65.29           C  
ATOM     49  C   TRP A  35     184.226 172.582 112.977  1.00 65.29           C  
ATOM     50  O   TRP A  35     184.495 171.565 113.623  1.00 65.29           O  
ATOM     51  CB  TRP A  35     183.112 172.427 110.711  1.00 65.29           C  
ATOM     52  CG  TRP A  35     183.227 172.697 109.196  1.00 65.29           C  
ATOM     53  CD1 TRP A  35     184.283 173.211 108.497  1.00 65.29           C  
ATOM     54  CD2 TRP A  35     182.231 172.446 108.223  1.00 65.29           C  
ATOM     55  NE1 TRP A  35     183.995 173.291 107.196  1.00 65.29           N  
ATOM     56  CE2 TRP A  35     182.753 172.832 106.996  1.00 65.29           C  
ATOM     57  CE3 TRP A  35     180.974 171.942 108.276  1.00 65.29           C  
ATOM     58  CZ2 TRP A  35     182.043 172.717 105.842  1.00 65.29           C  
ATOM     59  CZ3 TRP A  35     180.261 171.833 107.107  1.00 65.29           C  
ATOM     60  CH2 TRP A  35     180.777 172.205 105.930  1.00 65.29           C  
ATOM     61  H   TRP A  35     185.175 170.683 111.056  1.00 65.29           H  
ATOM     62  HA  TRP A  35     184.805 173.637 111.271  1.00 65.29           H  
ATOM     63 1HB  TRP A  35     182.770 171.402 110.850  1.00 65.29           H  
ATOM     64 2HB  TRP A  35     182.346 173.086 111.118  1.00 65.29           H  
ATOM     65  HD1 TRP A  35     185.232 173.516 108.936  1.00 65.29           H  
ATOM     66  HE1 TRP A  35     184.611 173.642 106.477  1.00 65.29           H  
ATOM     67  HE3 TRP A  35     180.540 171.628 109.225  1.00 65.29           H  
ATOM     68  HZ2 TRP A  35     182.453 173.016 104.877  1.00 65.29           H  
ATOM     69  HZ3 TRP A  35     179.249 171.431 107.170  1.00 65.29           H  
ATOM     70  HH2 TRP A  35     180.178 172.100 105.025  1.00 65.29           H  
ATOM     71  N   VAL A  36     183.781 173.694 113.546  1.00 65.29           N  
ATOM     72  CA  VAL A  36     183.586 173.786 114.983  1.00 65.29           C  
ATOM     73  C   VAL A  36     182.484 172.848 115.398  1.00 65.29           C  
ATOM     74  O   VAL A  36     181.390 172.928 114.873  1.00 65.29           O  
ATOM     75  CB  VAL A  36     183.072 175.201 115.370  1.00 65.29           C  
ATOM     76  CG1 VAL A  36     182.773 175.276 116.893  1.00 65.29           C  
ATOM     77  CG2 VAL A  36     184.038 176.272 114.971  1.00 65.29           C  
ATOM     78  H   VAL A  36     183.573 174.496 112.969  1.00 65.29           H  
ATOM     79  HA  VAL A  36     184.545 173.616 115.474  1.00 65.29           H  
ATOM     80  HB  VAL A  36     182.124 175.383 114.865  1.00 65.29           H  
ATOM     81 1HG1 VAL A  36     182.414 176.274 117.145  1.00 65.29           H  
ATOM     82 2HG1 VAL A  36     182.011 174.541 117.151  1.00 65.29           H  
ATOM     83 3HG1 VAL A  36     183.684 175.067 117.454  1.00 65.29           H  
ATOM     84 1HG2 VAL A  36     183.642 177.245 115.259  1.00 65.29           H  
ATOM     85 2HG2 VAL A  36     184.993 176.106 115.472  1.00 65.29           H  
ATOM     86 3HG2 VAL A  36     184.186 176.245 113.891  1.00 65.29           H  
ATOM     87  N   THR A  37     182.737 172.014 116.387  1.00 65.29           N  
ATOM     88  CA  THR A  37     181.721 171.113 116.904  1.00 65.29           C  
ATOM     89  C   THR A  37     181.571 171.324 118.399  1.00 65.29           C  
ATOM     90  O   THR A  37     182.560 171.463 119.130  1.00 65.29           O  
ATOM     91  CB  THR A  37     182.048 169.677 116.536  1.00 65.29           C  
ATOM     92  OG1 THR A  37     182.081 169.598 115.118  1.00 65.29           O  
ATOM     93  CG2 THR A  37     180.984 168.709 117.049  1.00 65.29           C  
ATOM     94  H   THR A  37     183.661 172.000 116.796  1.00 65.29           H  
ATOM     95  HA  THR A  37     180.763 171.378 116.456  1.00 65.29           H  
ATOM     96  HB  THR A  37     183.009 169.400 116.970  1.00 65.29           H  
ATOM     97  HG1 THR A  37     182.755 170.193 114.781  1.00 65.29           H  
ATOM     98 1HG2 THR A  37     181.252 167.691 116.767  1.00 65.29           H  
ATOM     99 2HG2 THR A  37     180.921 168.780 118.135  1.00 65.29           H  
ATOM    100 3HG2 THR A  37     180.020 168.963 116.612  1.00 65.29           H  
ATOM    101  N   VAL A  38     180.324 171.412 118.837  1.00 65.29           N  
ATOM    102  CA  VAL A  38     179.999 171.706 120.221  1.00 65.29           C  
ATOM    103  C   VAL A  38     179.757 170.440 121.037  1.00 65.29           C  
ATOM    104  O   VAL A  38     179.031 169.536 120.602  1.00 65.29           O  
ATOM    105  CB  VAL A  38     178.766 172.631 120.247  1.00 65.29           C  
ATOM    106  CG1 VAL A  38     178.354 172.937 121.665  1.00 65.29           C  
ATOM    107  CG2 VAL A  38     179.077 173.932 119.482  1.00 65.29           C  
ATOM    108  H   VAL A  38     179.575 171.267 118.176  1.00 65.29           H  
ATOM    109  HA  VAL A  38     180.849 172.216 120.675  1.00 65.29           H  
ATOM    110  HB  VAL A  38     177.929 172.118 119.773  1.00 65.29           H  
ATOM    111 1HG1 VAL A  38     177.482 173.591 121.658  1.00 65.29           H  
ATOM    112 2HG1 VAL A  38     178.107 172.009 122.180  1.00 65.29           H  
ATOM    113 3HG1 VAL A  38     179.175 173.433 122.183  1.00 65.29           H  
ATOM    114 1HG2 VAL A  38     178.204 174.583 119.502  1.00 65.29           H  
ATOM    115 2HG2 VAL A  38     179.919 174.439 119.954  1.00 65.29           H  
ATOM    116 3HG2 VAL A  38     179.330 173.694 118.448  1.00 65.29           H  
ATOM    117  N   TYR A  39     180.393 170.362 122.215  1.00 65.29           N  
ATOM    118  CA  TYR A  39     180.260 169.201 123.090  1.00 65.29           C  
ATOM    119  C   TYR A  39     179.933 169.457 124.573  1.00 65.29           C  
ATOM    120  O   TYR A  39     180.500 170.347 125.215  1.00 65.29           O  
ATOM    121  CB  TYR A  39     181.582 168.432 123.093  1.00 65.29           C  
ATOM    122  CG  TYR A  39     181.987 167.859 121.794  1.00 65.29           C  
ATOM    123  CD1 TYR A  39     182.738 168.590 120.893  1.00 65.29           C  
ATOM    124  CD2 TYR A  39     181.622 166.588 121.510  1.00 65.29           C  
ATOM    125  CE1 TYR A  39     183.107 168.019 119.701  1.00 65.29           C  
ATOM    126  CE2 TYR A  39     181.980 166.015 120.330  1.00 65.29           C  
ATOM    127  CZ  TYR A  39     182.712 166.713 119.417  1.00 65.29           C  
ATOM    128  OH  TYR A  39     183.062 166.091 118.224  1.00 65.29           O  
ATOM    129  H   TYR A  39     180.981 171.130 122.504  1.00 65.29           H  
ATOM    130  HA  TYR A  39     179.469 168.561 122.698  1.00 65.29           H  
ATOM    131 1HB  TYR A  39     182.387 169.092 123.421  1.00 65.29           H  
ATOM    132 2HB  TYR A  39     181.523 167.609 123.805  1.00 65.29           H  
ATOM    133  HD1 TYR A  39     183.033 169.612 121.132  1.00 65.29           H  
ATOM    134  HD2 TYR A  39     181.036 166.015 122.229  1.00 65.29           H  
ATOM    135  HE1 TYR A  39     183.699 168.587 118.985  1.00 65.29           H  
ATOM    136  HE2 TYR A  39     181.681 164.990 120.109  1.00 65.29           H  
ATOM    137  HH  TYR A  39     183.573 166.699 117.685  1.00 65.29           H  
ATOM    138  N   TYR A  40     179.118 168.567 125.162  1.00 65.29           N  
ATOM    139  CA  TYR A  40     178.936 168.541 126.622  1.00 65.29           C  
ATOM    140  C   TYR A  40     179.653 167.408 127.276  1.00 65.29           C  
ATOM    141  O   TYR A  40     179.790 166.321 126.715  1.00 65.29           O  
ATOM    142  CB  TYR A  40     177.529 168.413 127.147  1.00 65.29           C  
ATOM    143  CG  TYR A  40     176.728 169.554 127.133  1.00 65.29           C  
ATOM    144  CD1 TYR A  40     175.831 169.706 126.179  1.00 65.29           C  
ATOM    145  CD2 TYR A  40     176.866 170.481 128.143  1.00 65.29           C  
ATOM    146  CE1 TYR A  40     175.025 170.756 126.186  1.00 65.29           C  
ATOM    147  CE2 TYR A  40     176.059 171.569 128.155  1.00 65.29           C  
ATOM    148  CZ  TYR A  40     175.127 171.694 127.162  1.00 65.29           C  
ATOM    149  OH  TYR A  40     174.295 172.747 127.120  1.00 65.29           O  
ATOM    150  H   TYR A  40     178.618 167.899 124.592  1.00 65.29           H  
ATOM    151  HA  TYR A  40     179.309 169.479 127.034  1.00 65.29           H  
ATOM    152 1HB  TYR A  40     176.993 167.658 126.570  1.00 65.29           H  
ATOM    153 2HB  TYR A  40     177.557 168.074 128.183  1.00 65.29           H  
ATOM    154  HD1 TYR A  40     175.752 168.966 125.382  1.00 65.29           H  
ATOM    155  HD2 TYR A  40     177.618 170.334 128.919  1.00 65.29           H  
ATOM    156  HE1 TYR A  40     174.285 170.879 125.396  1.00 65.29           H  
ATOM    157  HE2 TYR A  40     176.163 172.316 128.942  1.00 65.29           H  
ATOM    158  HH  TYR A  40     173.715 172.665 126.359  1.00 65.29           H  
ATOM    159  N   GLY A  41     180.040 167.640 128.525  1.00 65.29           N  
ATOM    160  CA  GLY A  41     180.669 166.592 129.283  1.00 65.29           C  
ATOM    161  C   GLY A  41     182.156 166.788 129.277  1.00 65.29           C  
ATOM    162  O   GLY A  41     182.920 165.850 129.476  1.00 65.29           O  
ATOM    163  H   GLY A  41     179.901 168.543 128.956  1.00 65.29           H  
ATOM    164 1HA  GLY A  41     180.287 166.601 130.304  1.00 65.29           H  
ATOM    165 2HA  GLY A  41     180.410 165.625 128.852  1.00 65.29           H  
ATOM    166  N   VAL A  42     182.564 168.009 128.978  1.00 65.29           N  
ATOM    167  CA  VAL A  42     183.946 168.375 128.935  1.00 65.29           C  
ATOM    168  C   VAL A  42     184.411 168.636 130.371  1.00 65.29           C  
ATOM    169  O   VAL A  42     184.088 169.671 130.938  1.00 65.29           O  
ATOM    170  CB  VAL A  42     184.006 169.638 128.043  1.00 65.29           C  
ATOM    171  CG1 VAL A  42     185.318 170.189 127.964  1.00 65.29           C  
ATOM    172  CG2 VAL A  42     183.538 169.250 126.647  1.00 65.29           C  
ATOM    173  H   VAL A  42     181.864 168.707 128.773  1.00 65.29           H  
ATOM    174  HA  VAL A  42     184.508 167.553 128.490  1.00 65.29           H  
ATOM    175  HB  VAL A  42     183.353 170.401 128.466  1.00 65.29           H  
ATOM    176 1HG1 VAL A  42     185.304 171.073 127.327  1.00 65.29           H  
ATOM    177 2HG1 VAL A  42     185.657 170.467 128.962  1.00 65.29           H  
ATOM    178 3HG1 VAL A  42     185.999 169.449 127.542  1.00 65.29           H  
ATOM    179 1HG2 VAL A  42     183.570 170.123 125.997  1.00 65.29           H  
ATOM    180 2HG2 VAL A  42     184.192 168.475 126.247  1.00 65.29           H  
ATOM    181 3HG2 VAL A  42     182.517 168.872 126.698  1.00 65.29           H  
ATOM    182  N   PRO A  43     185.267 167.788 130.965  1.00 65.29           N  
ATOM    183  CA  PRO A  43     185.672 167.833 132.360  1.00 65.29           C  
ATOM    184  C   PRO A  43     186.749 168.851 132.579  1.00 65.29           C  
ATOM    185  O   PRO A  43     187.844 168.487 132.984  1.00 65.29           O  
ATOM    186  CB  PRO A  43     186.234 166.435 132.580  1.00 65.29           C  
ATOM    187  CG  PRO A  43     186.858 166.096 131.244  1.00 65.29           C  
ATOM    188  CD  PRO A  43     185.925 166.724 130.205  1.00 65.29           C  
ATOM    189  HA  PRO A  43     184.787 168.011 132.988  1.00 65.29           H  
ATOM    190 1HB  PRO A  43     186.959 166.446 133.408  1.00 65.29           H  
ATOM    191 2HB  PRO A  43     185.427 165.746 132.870  1.00 65.29           H  
ATOM    192 1HG  PRO A  43     187.880 166.499 131.189  1.00 65.29           H  
ATOM    193 2HG  PRO A  43     186.941 165.005 131.129  1.00 65.29           H  
ATOM    194 1HD  PRO A  43     186.521 167.124 129.371  1.00 65.29           H  
ATOM    195 2HD  PRO A  43     185.213 165.966 129.846  1.00 65.29           H  
ATOM    196  N   VAL A  44     186.470 170.096 132.287  1.00 65.29           N  
ATOM    197  CA  VAL A  44     187.495 171.103 132.419  1.00 65.29           C  
ATOM    198  C   VAL A  44     187.295 171.993 133.620  1.00 65.29           C  
ATOM    199  O   VAL A  44     186.263 172.649 133.802  1.00 65.29           O  
ATOM    200  CB  VAL A  44     187.628 171.869 131.120  1.00 65.29           C  
ATOM    201  CG1 VAL A  44     188.664 172.989 131.249  1.00 65.29           C  
ATOM    202  CG2 VAL A  44     188.073 170.860 130.094  1.00 65.29           C  
ATOM    203  H   VAL A  44     185.551 170.368 131.971  1.00 65.29           H  
ATOM    204  HA  VAL A  44     188.442 170.607 132.638  1.00 65.29           H  
ATOM    205  HB  VAL A  44     186.661 172.301 130.863  1.00 65.29           H  
ATOM    206 1HG1 VAL A  44     188.741 173.524 130.303  1.00 65.29           H  
ATOM    207 2HG1 VAL A  44     188.356 173.680 132.033  1.00 65.29           H  
ATOM    208 3HG1 VAL A  44     189.634 172.560 131.502  1.00 65.29           H  
ATOM    209 1HG2 VAL A  44     188.188 171.350 129.128  1.00 65.29           H  
ATOM    210 2HG2 VAL A  44     189.027 170.428 130.398  1.00 65.29           H  
ATOM    211 3HG2 VAL A  44     187.327 170.069 130.013  1.00 65.29           H  
ATOM    212  N   TRP A  45     188.326 171.983 134.444  1.00 65.29           N  
ATOM    213  CA  TRP A  45     188.353 172.651 135.717  1.00 65.29           C  
ATOM    214  C   TRP A  45     188.738 174.087 135.598  1.00 65.29           C  
ATOM    215  O   TRP A  45     189.662 174.441 134.863  1.00 65.29           O  
ATOM    216  CB  TRP A  45     189.424 171.997 136.566  1.00 65.29           C  
ATOM    217  CG  TRP A  45     189.158 170.616 136.802  1.00 65.29           C  
ATOM    218  CD1 TRP A  45     188.009 169.957 136.580  1.00 65.29           C  
ATOM    219  CD2 TRP A  45     190.089 169.648 137.217  1.00 65.29           C  
ATOM    220  NE1 TRP A  45     188.166 168.663 136.837  1.00 65.29           N  
ATOM    221  CE2 TRP A  45     189.430 168.445 137.221  1.00 65.29           C  
ATOM    222  CE3 TRP A  45     191.418 169.694 137.554  1.00 65.29           C  
ATOM    223  CZ2 TRP A  45     190.040 167.300 137.543  1.00 65.29           C  
ATOM    224  CZ3 TRP A  45     192.046 168.530 137.902  1.00 65.29           C  
ATOM    225  CH2 TRP A  45     191.376 167.356 137.897  1.00 65.29           C  
ATOM    226  H   TRP A  45     189.140 171.466 134.142  1.00 65.29           H  
ATOM    227  HA  TRP A  45     187.380 172.530 136.192  1.00 65.29           H  
ATOM    228 1HB  TRP A  45     190.390 172.092 136.070  1.00 65.29           H  
ATOM    229 2HB  TRP A  45     189.495 172.513 137.523  1.00 65.29           H  
ATOM    230  HD1 TRP A  45     187.083 170.417 136.239  1.00 65.29           H  
ATOM    231  HE1 TRP A  45     187.449 167.956 136.757  1.00 65.29           H  
ATOM    232  HE3 TRP A  45     191.962 170.637 137.543  1.00 65.29           H  
ATOM    233  HZ2 TRP A  45     189.519 166.342 137.532  1.00 65.29           H  
ATOM    234  HZ3 TRP A  45     193.099 168.569 138.184  1.00 65.29           H  
ATOM    235  HH2 TRP A  45     191.895 166.438 138.177  1.00 65.29           H  
ATOM    236  N   LYS A  46     188.100 174.891 136.417  1.00 65.29           N  
ATOM    237  CA  LYS A  46     188.451 176.278 136.563  1.00 65.29           C  
ATOM    238  C   LYS A  46     188.554 176.539 138.052  1.00 65.29           C  
ATOM    239  O   LYS A  46     187.725 176.074 138.836  1.00 65.29           O  
ATOM    240  CB  LYS A  46     187.392 177.177 135.934  1.00 65.29           C  
ATOM    241  CG  LYS A  46     187.129 176.975 134.425  1.00 65.29           C  
ATOM    242  CD  LYS A  46     188.262 177.464 133.495  1.00 65.29           C  
ATOM    243  CE  LYS A  46     187.826 177.304 132.010  1.00 65.29           C  
ATOM    244  NZ  LYS A  46     188.858 177.789 131.007  1.00 65.29           N  
ATOM    245  H   LYS A  46     187.336 174.517 136.962  1.00 65.29           H  
ATOM    246  HA  LYS A  46     189.398 176.451 136.051  1.00 65.29           H  
ATOM    247 1HB  LYS A  46     186.439 177.028 136.443  1.00 65.29           H  
ATOM    248 2HB  LYS A  46     187.675 178.221 136.068  1.00 65.29           H  
ATOM    249 1HG  LYS A  46     186.981 175.914 134.220  1.00 65.29           H  
ATOM    250 2HG  LYS A  46     186.225 177.511 134.139  1.00 65.29           H  
ATOM    251 1HD  LYS A  46     188.480 178.511 133.707  1.00 65.29           H  
ATOM    252 2HD  LYS A  46     189.163 176.879 133.681  1.00 65.29           H  
ATOM    253 1HE  LYS A  46     187.628 176.254 131.801  1.00 65.29           H  
ATOM    254 2HE  LYS A  46     186.908 177.865 131.838  1.00 65.29           H  
ATOM    255 1HZ  LYS A  46     188.507 177.654 130.070  1.00 65.29           H  
ATOM    256 2HZ  LYS A  46     189.042 178.771 131.160  1.00 65.29           H  
ATOM    257 3HZ  LYS A  46     189.714 177.265 131.124  1.00 65.29           H  
ATOM    258  N   GLU A  47     189.564 177.272 138.468  1.00 65.29           N  
ATOM    259  CA  GLU A  47     189.643 177.594 139.878  1.00 65.29           C  
ATOM    260  C   GLU A  47     188.533 178.565 140.165  1.00 65.29           C  
ATOM    261  O   GLU A  47     188.223 179.423 139.338  1.00 65.29           O  
ATOM    262  CB  GLU A  47     191.011 178.124 140.280  1.00 65.29           C  
ATOM    263  CG  GLU A  47     191.161 178.319 141.791  1.00 65.29           C  
ATOM    264  CD  GLU A  47     192.554 178.614 142.211  1.00 65.29           C  
ATOM    265  OE1 GLU A  47     193.425 178.580 141.380  1.00 65.29           O  
ATOM    266  OE2 GLU A  47     192.760 178.850 143.372  1.00 65.29           O  
ATOM    267  H   GLU A  47     190.280 177.615 137.844  1.00 65.29           H  
ATOM    268  HA  GLU A  47     189.460 176.684 140.452  1.00 65.29           H  
ATOM    269 1HB  GLU A  47     191.783 177.432 139.942  1.00 65.29           H  
ATOM    270 2HB  GLU A  47     191.190 179.080 139.788  1.00 65.29           H  
ATOM    271 1HG  GLU A  47     190.521 179.143 142.106  1.00 65.29           H  
ATOM    272 2HG  GLU A  47     190.821 177.417 142.299  1.00 65.29           H  
ATOM    273  N   ALA A  48     187.905 178.420 141.308  1.00 65.29           N  
ATOM    274  CA  ALA A  48     186.799 179.289 141.647  1.00 65.29           C  
ATOM    275  C   ALA A  48     186.728 179.531 143.127  1.00 65.29           C  
ATOM    276  O   ALA A  48     187.311 178.801 143.919  1.00 65.29           O  
ATOM    277  CB  ALA A  48     185.512 178.673 141.158  1.00 65.29           C  
ATOM    278  H   ALA A  48     188.186 177.703 141.962  1.00 65.29           H  
ATOM    279  HA  ALA A  48     186.955 180.245 141.148  1.00 65.29           H  
ATOM    280 1HB  ALA A  48     184.677 179.325 141.412  1.00 65.29           H  
ATOM    281 2HB  ALA A  48     185.557 178.546 140.076  1.00 65.29           H  
ATOM    282 3HB  ALA A  48     185.371 177.702 141.631  1.00 65.29           H  
ATOM    283  N   THR A  49     186.048 180.587 143.520  1.00 65.29           N  
ATOM    284  CA  THR A  49     185.898 180.835 144.930  1.00 65.29           C  
ATOM    285  C   THR A  49     184.470 180.653 145.326  1.00 65.29           C  
ATOM    286  O   THR A  49     183.560 180.854 144.521  1.00 65.29           O  
ATOM    287  CB  THR A  49     186.336 182.257 145.268  1.00 65.29           C  
ATOM    288  OG1 THR A  49     185.521 183.184 144.533  1.00 65.29           O  
ATOM    289  CG2 THR A  49     187.789 182.442 144.885  1.00 65.29           C  
ATOM    290  H   THR A  49     185.629 181.227 142.861  1.00 65.29           H  
ATOM    291  HA  THR A  49     186.533 180.135 145.474  1.00 65.29           H  
ATOM    292  HB  THR A  49     186.213 182.431 146.337  1.00 65.29           H  
ATOM    293  HG1 THR A  49     184.677 183.290 144.979  1.00 65.29           H  
ATOM    294 1HG2 THR A  49     188.102 183.457 145.127  1.00 65.29           H  
ATOM    295 2HG2 THR A  49     188.404 181.731 145.437  1.00 65.29           H  
ATOM    296 3HG2 THR A  49     187.908 182.271 143.816  1.00 65.29           H  
ATOM    297  N   THR A  50     184.272 180.307 146.582  1.00 65.29           N  
ATOM    298  CA  THR A  50     182.943 180.114 147.105  1.00 65.29           C  
ATOM    299  C   THR A  50     182.939 180.200 148.610  1.00 65.29           C  
ATOM    300  O   THR A  50     183.960 179.980 149.273  1.00 65.29           O  
ATOM    301  CB  THR A  50     182.369 178.782 146.647  1.00 65.29           C  
ATOM    302  OG1 THR A  50     181.003 178.708 147.030  1.00 65.29           O  
ATOM    303  CG2 THR A  50     183.125 177.649 147.283  1.00 65.29           C  
ATOM    304  H   THR A  50     185.065 180.173 147.193  1.00 65.29           H  
ATOM    305  HA  THR A  50     182.304 180.913 146.729  1.00 65.29           H  
ATOM    306  HB  THR A  50     182.447 178.706 145.563  1.00 65.29           H  
ATOM    307  HG1 THR A  50     180.557 178.046 146.496  1.00 65.29           H  
ATOM    308 1HG2 THR A  50     182.707 176.699 146.949  1.00 65.29           H  
ATOM    309 2HG2 THR A  50     184.175 177.705 146.995  1.00 65.29           H  
ATOM    310 3HG2 THR A  50     183.042 177.719 148.367  1.00 65.29           H  
ATOM    311  N   THR A  51     181.788 180.482 149.160  1.00 65.29           N  
ATOM    312  CA  THR A  51     181.621 180.544 150.592  1.00 65.29           C  
ATOM    313  C   THR A  51     181.517 179.150 151.178  1.00 65.29           C  
ATOM    314  O   THR A  51     180.415 178.626 151.373  1.00 65.29           O  
ATOM    315  CB  THR A  51     180.376 181.349 150.953  1.00 65.29           C  
ATOM    316  OG1 THR A  51     179.251 180.777 150.289  1.00 65.29           O  
ATOM    317  CG2 THR A  51     180.545 182.784 150.509  1.00 65.29           C  
ATOM    318  H   THR A  51     180.993 180.661 148.564  1.00 65.29           H  
ATOM    319  HA  THR A  51     182.492 181.040 151.021  1.00 65.29           H  
ATOM    320  HB  THR A  51     180.223 181.318 152.032  1.00 65.29           H  
ATOM    321  HG1 THR A  51     179.143 179.865 150.571  1.00 65.29           H  
ATOM    322 1HG2 THR A  51     179.653 183.353 150.770  1.00 65.29           H  
ATOM    323 2HG2 THR A  51     181.412 183.219 151.006  1.00 65.29           H  
ATOM    324 3HG2 THR A  51     180.692 182.816 149.430  1.00 65.29           H  
ATOM    325  N   LEU A  52     182.671 178.542 151.414  1.00 65.29           N  
ATOM    326  CA  LEU A  52     182.743 177.172 151.908  1.00 65.29           C  
ATOM    327  C   LEU A  52     182.149 177.137 153.294  1.00 65.29           C  
ATOM    328  O   LEU A  52     182.155 178.146 153.999  1.00 65.29           O  
ATOM    329  CB  LEU A  52     184.190 176.669 152.011  1.00 65.29           C  
ATOM    330  CG  LEU A  52     185.021 176.522 150.726  1.00 65.29           C  
ATOM    331  CD1 LEU A  52     186.438 176.170 151.111  1.00 65.29           C  
ATOM    332  CD2 LEU A  52     184.463 175.437 149.863  1.00 65.29           C  
ATOM    333  H   LEU A  52     183.528 179.049 151.244  1.00 65.29           H  
ATOM    334  HA  LEU A  52     182.214 176.524 151.210  1.00 65.29           H  
ATOM    335 1HB  LEU A  52     184.749 177.348 152.653  1.00 65.29           H  
ATOM    336 2HB  LEU A  52     184.183 175.684 152.478  1.00 65.29           H  
ATOM    337  HG  LEU A  52     185.002 177.460 150.171  1.00 65.29           H  
ATOM    338 1HD1 LEU A  52     187.043 176.062 150.211  1.00 65.29           H  
ATOM    339 2HD1 LEU A  52     186.853 176.962 151.734  1.00 65.29           H  
ATOM    340 3HD1 LEU A  52     186.442 175.232 151.666  1.00 65.29           H  
ATOM    341 1HD2 LEU A  52     185.063 175.347 148.957  1.00 65.29           H  
ATOM    342 2HD2 LEU A  52     184.484 174.492 150.407  1.00 65.29           H  
ATOM    343 3HD2 LEU A  52     183.434 175.678 149.594  1.00 65.29           H  
ATOM    344  N   PHE A  53     181.584 176.002 153.676  1.00 65.29           N  
ATOM    345  CA  PHE A  53     180.994 175.895 155.003  1.00 65.29           C  
ATOM    346  C   PHE A  53     181.842 174.941 155.811  1.00 65.29           C  
ATOM    347  O   PHE A  53     182.584 174.163 155.218  1.00 65.29           O  
ATOM    348  CB  PHE A  53     179.532 175.429 154.922  1.00 65.29           C  
ATOM    349  CG  PHE A  53     179.279 174.042 154.359  1.00 65.29           C  
ATOM    350  CD1 PHE A  53     179.219 172.934 155.199  1.00 65.29           C  
ATOM    351  CD2 PHE A  53     179.079 173.847 152.999  1.00 65.29           C  
ATOM    352  CE1 PHE A  53     178.954 171.678 154.690  1.00 65.29           C  
ATOM    353  CE2 PHE A  53     178.821 172.593 152.495  1.00 65.29           C  
ATOM    354  CZ  PHE A  53     178.753 171.510 153.335  1.00 65.29           C  
ATOM    355  H   PHE A  53     181.555 175.203 153.059  1.00 65.29           H  
ATOM    356  HA  PHE A  53     181.015 176.880 155.472  1.00 65.29           H  
ATOM    357 1HB  PHE A  53     179.090 175.443 155.918  1.00 65.29           H  
ATOM    358 2HB  PHE A  53     178.963 176.121 154.303  1.00 65.29           H  
ATOM    359  HD1 PHE A  53     179.383 173.067 156.269  1.00 65.29           H  
ATOM    360  HD2 PHE A  53     179.132 174.704 152.327  1.00 65.29           H  
ATOM    361  HE1 PHE A  53     178.903 170.819 155.359  1.00 65.29           H  
ATOM    362  HE2 PHE A  53     178.671 172.461 151.424  1.00 65.29           H  
ATOM    363  HZ  PHE A  53     178.542 170.520 152.933  1.00 65.29           H  
ATOM    364  N   CYS A  54     181.797 175.027 157.161  1.00 65.29           N  
ATOM    365  CA  CYS A  54     182.578 174.160 158.042  1.00 65.29           C  
ATOM    366  C   CYS A  54     181.732 173.032 158.630  1.00 65.29           C  
ATOM    367  O   CYS A  54     180.511 173.153 158.781  1.00 65.29           O  
ATOM    368  CB  CYS A  54     183.249 174.981 159.163  1.00 65.29           C  
ATOM    369  SG  CYS A  54     182.136 175.797 160.354  1.00 65.29           S  
ATOM    370  H   CYS A  54     181.192 175.726 157.569  1.00 65.29           H  
ATOM    371  HA  CYS A  54     183.358 173.679 157.452  1.00 65.29           H  
ATOM    372 1HB  CYS A  54     183.908 174.335 159.743  1.00 65.29           H  
ATOM    373 2HB  CYS A  54     183.864 175.765 158.722  1.00 65.29           H  
ATOM    374  N   ALA A  55     182.419 171.957 158.993  1.00 65.29           N  
ATOM    375  CA  ALA A  55     181.832 170.810 159.643  1.00 65.29           C  
ATOM    376  C   ALA A  55     182.778 170.263 160.694  1.00 65.29           C  
ATOM    377  O   ALA A  55     184.002 170.275 160.524  1.00 65.29           O  
ATOM    378  CB  ALA A  55     181.518 169.749 158.626  1.00 65.29           C  
ATOM    379  H   ALA A  55     183.409 171.957 158.796  1.00 65.29           H  
ATOM    380  HA  ALA A  55     180.906 171.129 160.123  1.00 65.29           H  
ATOM    381 1HB  ALA A  55     181.075 168.887 159.125  1.00 65.29           H  
ATOM    382 2HB  ALA A  55     180.815 170.144 157.893  1.00 65.29           H  
ATOM    383 3HB  ALA A  55     182.434 169.445 158.123  1.00 65.29           H  
ATOM    384  N   SER A  56     182.225 169.779 161.791  1.00 65.29           N  
ATOM    385  CA  SER A  56     183.051 169.214 162.846  1.00 65.29           C  
ATOM    386  C   SER A  56     182.270 168.285 163.740  1.00 65.29           C  
ATOM    387  O   SER A  56     181.040 168.335 163.804  1.00 65.29           O  
ATOM    388  CB  SER A  56     183.652 170.311 163.687  1.00 65.29           C  
ATOM    389  OG  SER A  56     182.674 170.983 164.414  1.00 65.29           O  
ATOM    390  H   SER A  56     181.222 169.797 161.908  1.00 65.29           H  
ATOM    391  HA  SER A  56     183.859 168.644 162.385  1.00 65.29           H  
ATOM    392 1HB  SER A  56     184.385 169.885 164.371  1.00 65.29           H  
ATOM    393 2HB  SER A  56     184.176 171.016 163.044  1.00 65.29           H  
ATOM    394  HG  SER A  56     183.135 171.658 164.917  1.00 65.29           H  
ATOM    395  N   ASP A  57     182.971 167.466 164.510  1.00 65.29           N  
ATOM    396  CA  ASP A  57     182.288 166.605 165.458  1.00 65.29           C  
ATOM    397  C   ASP A  57     182.052 167.368 166.750  1.00 65.29           C  
ATOM    398  O   ASP A  57     182.680 167.093 167.777  1.00 65.29           O  
ATOM    399  CB  ASP A  57     183.128 165.355 165.715  1.00 65.29           C  
ATOM    400  CG  ASP A  57     182.432 164.307 166.558  1.00 65.29           C  
ATOM    401  OD1 ASP A  57     181.236 164.377 166.756  1.00 65.29           O  
ATOM    402  OD2 ASP A  57     183.113 163.439 167.059  1.00 65.29           O  
ATOM    403  H   ASP A  57     183.978 167.429 164.450  1.00 65.29           H  
ATOM    404  HA  ASP A  57     181.330 166.308 165.029  1.00 65.29           H  
ATOM    405 1HB  ASP A  57     183.400 164.897 164.764  1.00 65.29           H  
ATOM    406 2HB  ASP A  57     184.053 165.635 166.220  1.00 65.29           H  
ATOM    407  N   ALA A  58     181.170 168.353 166.662  1.00 65.29           N  
ATOM    408  CA  ALA A  58     180.852 169.238 167.763  1.00 65.29           C  
ATOM    409  C   ALA A  58     179.869 168.556 168.710  1.00 65.29           C  
ATOM    410  O   ALA A  58     179.049 167.754 168.270  1.00 65.29           O  
ATOM    411  CB  ALA A  58     180.328 170.539 167.220  1.00 65.29           C  
ATOM    412  H   ALA A  58     180.702 168.482 165.776  1.00 65.29           H  
ATOM    413  HA  ALA A  58     181.768 169.423 168.325  1.00 65.29           H  
ATOM    414 1HB  ALA A  58     180.087 171.208 168.047  1.00 65.29           H  
ATOM    415 2HB  ALA A  58     181.086 171.001 166.588  1.00 65.29           H  
ATOM    416 3HB  ALA A  58     179.431 170.352 166.632  1.00 65.29           H  
ATOM    417  N   LYS A  59     179.935 168.865 170.005  1.00 65.29           N  
ATOM    418  CA  LYS A  59     179.036 168.213 170.961  1.00 65.29           C  
ATOM    419  C   LYS A  59     177.884 169.017 171.593  1.00 65.29           C  
ATOM    420  O   LYS A  59     176.823 168.445 171.823  1.00 65.29           O  
ATOM    421  CB  LYS A  59     179.895 167.603 172.057  1.00 65.29           C  
ATOM    422  CG  LYS A  59     180.860 166.492 171.575  1.00 65.29           C  
ATOM    423  CD  LYS A  59     180.107 165.246 171.038  1.00 65.29           C  
ATOM    424  CE  LYS A  59     181.038 164.051 170.808  1.00 65.29           C  
ATOM    425  NZ  LYS A  59     181.870 164.171 169.568  1.00 65.29           N  
ATOM    426  H   LYS A  59     180.600 169.547 170.341  1.00 65.29           H  
ATOM    427  HA  LYS A  59     178.485 167.430 170.439  1.00 65.29           H  
ATOM    428 1HB  LYS A  59     180.494 168.384 172.527  1.00 65.29           H  
ATOM    429 2HB  LYS A  59     179.252 167.175 172.827  1.00 65.29           H  
ATOM    430 1HG  LYS A  59     181.494 166.881 170.778  1.00 65.29           H  
ATOM    431 2HG  LYS A  59     181.497 166.180 172.402  1.00 65.29           H  
ATOM    432 1HD  LYS A  59     179.337 164.950 171.752  1.00 65.29           H  
ATOM    433 2HD  LYS A  59     179.625 165.492 170.092  1.00 65.29           H  
ATOM    434 1HE  LYS A  59     181.712 163.947 171.657  1.00 65.29           H  
ATOM    435 2HE  LYS A  59     180.446 163.139 170.729  1.00 65.29           H  
ATOM    436 1HZ  LYS A  59     182.457 163.355 169.476  1.00 65.29           H  
ATOM    437 2HZ  LYS A  59     181.265 164.243 168.762  1.00 65.29           H  
ATOM    438 3HZ  LYS A  59     182.448 164.996 169.629  1.00 65.29           H  
ATOM    439  N   ALA A  60     178.047 170.320 171.845  1.00 65.29           N  
ATOM    440  CA  ALA A  60     177.022 171.199 172.457  1.00 65.29           C  
ATOM    441  C   ALA A  60     176.646 170.908 173.907  1.00 65.29           C  
ATOM    442  O   ALA A  60     175.700 171.508 174.416  1.00 65.29           O  
ATOM    443  CB  ALA A  60     175.708 171.144 171.667  1.00 65.29           C  
ATOM    444  H   ALA A  60     178.942 170.712 171.591  1.00 65.29           H  
ATOM    445  HA  ALA A  60     177.397 172.222 172.437  1.00 65.29           H  
ATOM    446 1HB  ALA A  60     174.973 171.798 172.137  1.00 65.29           H  
ATOM    447 2HB  ALA A  60     175.885 171.474 170.643  1.00 65.29           H  
ATOM    448 3HB  ALA A  60     175.331 170.122 171.659  1.00 65.29           H  
ATOM    449  N   TYR A  61     177.375 170.056 174.599  1.00 65.29           N  
ATOM    450  CA  TYR A  61     177.055 169.831 176.005  1.00 65.29           C  
ATOM    451  C   TYR A  61     178.240 169.915 176.956  1.00 65.29           C  
ATOM    452  O   TYR A  61     178.070 169.786 178.167  1.00 65.29           O  
ATOM    453  CB  TYR A  61     176.352 168.488 176.187  1.00 65.29           C  
ATOM    454  CG  TYR A  61     177.163 167.293 175.761  1.00 65.29           C  
ATOM    455  CD1 TYR A  61     178.117 166.744 176.602  1.00 65.29           C  
ATOM    456  CD2 TYR A  61     176.923 166.721 174.540  1.00 65.29           C  
ATOM    457  CE1 TYR A  61     178.833 165.644 176.203  1.00 65.29           C  
ATOM    458  CE2 TYR A  61     177.630 165.612 174.148  1.00 65.29           C  
ATOM    459  CZ  TYR A  61     178.585 165.077 174.969  1.00 65.29           C  
ATOM    460  OH  TYR A  61     179.294 163.967 174.573  1.00 65.29           O  
ATOM    461  H   TYR A  61     178.147 169.555 174.184  1.00 65.29           H  
ATOM    462  HA  TYR A  61     176.383 170.623 176.338  1.00 65.29           H  
ATOM    463 1HB  TYR A  61     176.088 168.354 177.237  1.00 65.29           H  
ATOM    464 2HB  TYR A  61     175.425 168.482 175.614  1.00 65.29           H  
ATOM    465  HD1 TYR A  61     178.299 167.186 177.582  1.00 65.29           H  
ATOM    466  HD2 TYR A  61     176.170 167.147 173.877  1.00 65.29           H  
ATOM    467  HE1 TYR A  61     179.583 165.213 176.865  1.00 65.29           H  
ATOM    468  HE2 TYR A  61     177.432 165.154 173.179  1.00 65.29           H  
ATOM    469  HH  TYR A  61     179.918 163.725 175.262  1.00 65.29           H  
ATOM    470  N   ASP A  62     179.444 170.090 176.437  1.00 65.29           N  
ATOM    471  CA  ASP A  62     180.620 170.060 177.283  1.00 65.29           C  
ATOM    472  C   ASP A  62     181.231 171.398 177.709  1.00 65.29           C  
ATOM    473  O   ASP A  62     182.272 171.401 178.364  1.00 65.29           O  
ATOM    474  CB  ASP A  62     181.627 169.153 176.599  1.00 65.29           C  
ATOM    475  CG  ASP A  62     181.877 169.604 175.197  1.00 65.29           C  
ATOM    476  OD1 ASP A  62     181.204 170.530 174.775  1.00 65.29           O  
ATOM    477  OD2 ASP A  62     182.695 169.029 174.526  1.00 65.29           O  
ATOM    478  H   ASP A  62     179.555 170.246 175.446  1.00 65.29           H  
ATOM    479  HA  ASP A  62     180.337 169.651 178.254  1.00 65.29           H  
ATOM    480 1HB  ASP A  62     182.561 169.158 177.161  1.00 65.29           H  
ATOM    481 2HB  ASP A  62     181.251 168.129 176.597  1.00 65.29           H  
ATOM    482  N   THR A  63     180.578 172.516 177.362  1.00 65.29           N  
ATOM    483  CA  THR A  63     180.907 173.928 177.712  1.00 65.29           C  
ATOM    484  C   THR A  63     182.211 174.495 177.128  1.00 65.29           C  
ATOM    485  O   THR A  63     182.460 175.700 177.205  1.00 65.29           O  
ATOM    486  CB  THR A  63     180.940 174.167 179.236  1.00 65.29           C  
ATOM    487  OG1 THR A  63     182.169 173.686 179.785  1.00 65.29           O  
ATOM    488  CG2 THR A  63     179.760 173.488 179.934  1.00 65.29           C  
ATOM    489  H   THR A  63     179.766 172.327 176.791  1.00 65.29           H  
ATOM    490  HA  THR A  63     180.137 174.577 177.293  1.00 65.29           H  
ATOM    491  HB  THR A  63     180.896 175.237 179.438  1.00 65.29           H  
ATOM    492  HG1 THR A  63     182.404 172.856 179.363  1.00 65.29           H  
ATOM    493 1HG2 THR A  63     179.813 173.677 181.006  1.00 65.29           H  
ATOM    494 2HG2 THR A  63     178.825 173.888 179.541  1.00 65.29           H  
ATOM    495 3HG2 THR A  63     179.799 172.415 179.753  1.00 65.29           H  
ATOM    496  N   GLU A  64     183.026 173.635 176.550  1.00 65.29           N  
ATOM    497  CA  GLU A  64     184.313 173.972 175.980  1.00 65.29           C  
ATOM    498  C   GLU A  64     184.061 174.901 174.817  1.00 65.29           C  
ATOM    499  O   GLU A  64     183.042 174.782 174.154  1.00 65.29           O  
ATOM    500  CB  GLU A  64     185.054 172.701 175.555  1.00 65.29           C  
ATOM    501  CG  GLU A  64     186.550 172.892 175.253  1.00 65.29           C  
ATOM    502  CD  GLU A  64     186.771 173.398 173.910  1.00 65.29           C  
ATOM    503  OE1 GLU A  64     185.970 173.137 173.086  1.00 65.29           O  
ATOM    504  OE2 GLU A  64     187.715 174.101 173.674  1.00 65.29           O  
ATOM    505  H   GLU A  64     182.707 172.677 176.514  1.00 65.29           H  
ATOM    506  HA  GLU A  64     184.904 174.485 176.740  1.00 65.29           H  
ATOM    507 1HB  GLU A  64     184.970 171.951 176.342  1.00 65.29           H  
ATOM    508 2HB  GLU A  64     184.587 172.290 174.660  1.00 65.29           H  
ATOM    509 1HG  GLU A  64     186.969 173.591 175.976  1.00 65.29           H  
ATOM    510 2HG  GLU A  64     187.059 171.937 175.375  1.00 65.29           H  
ATOM    511  N   VAL A  65     184.965 175.835 174.556  1.00 65.29           N  
ATOM    512  CA  VAL A  65     184.744 176.783 173.479  1.00 65.29           C  
ATOM    513  C   VAL A  65     184.442 176.235 172.096  1.00 65.29           C  
ATOM    514  O   VAL A  65     183.554 176.735 171.410  1.00 65.29           O  
ATOM    515  CB  VAL A  65     185.979 177.670 173.351  1.00 65.29           C  
ATOM    516  CG1 VAL A  65     185.931 178.484 172.074  1.00 65.29           C  
ATOM    517  CG2 VAL A  65     186.008 178.567 174.540  1.00 65.29           C  
ATOM    518  H   VAL A  65     185.813 175.898 175.101  1.00 65.29           H  
ATOM    519  HA  VAL A  65     183.878 177.397 173.731  1.00 65.29           H  
ATOM    520  HB  VAL A  65     186.867 177.039 173.322  1.00 65.29           H  
ATOM    521 1HG1 VAL A  65     186.822 179.108 172.006  1.00 65.29           H  
ATOM    522 2HG1 VAL A  65     185.892 177.813 171.216  1.00 65.29           H  
ATOM    523 3HG1 VAL A  65     185.045 179.119 172.080  1.00 65.29           H  
ATOM    524 1HG2 VAL A  65     186.880 179.218 174.484  1.00 65.29           H  
ATOM    525 2HG2 VAL A  65     185.102 179.174 174.560  1.00 65.29           H  
ATOM    526 3HG2 VAL A  65     186.061 177.966 175.448  1.00 65.29           H  
ATOM    527  N   HIS A  66     185.135 175.232 171.638  1.00 65.29           N  
ATOM    528  CA  HIS A  66     184.946 174.858 170.264  1.00 65.29           C  
ATOM    529  C   HIS A  66     183.643 174.144 170.045  1.00 65.29           C  
ATOM    530  O   HIS A  66     183.022 174.286 168.992  1.00 65.29           O  
ATOM    531  CB  HIS A  66     186.111 174.017 169.824  1.00 65.29           C  
ATOM    532  CG  HIS A  66     187.331 174.817 169.836  1.00 65.29           C  
ATOM    533  ND1 HIS A  66     188.068 175.016 170.973  1.00 65.29           N  
ATOM    534  CD2 HIS A  66     187.938 175.502 168.871  1.00 65.29           C  
ATOM    535  CE1 HIS A  66     189.077 175.784 170.707  1.00 65.29           C  
ATOM    536  NE2 HIS A  66     189.034 176.106 169.431  1.00 65.29           N  
ATOM    537  H   HIS A  66     185.791 174.713 172.203  1.00 65.29           H  
ATOM    538  HA  HIS A  66     184.903 175.754 169.646  1.00 65.29           H  
ATOM    539 1HB  HIS A  66     186.214 173.161 170.492  1.00 65.29           H  
ATOM    540 2HB  HIS A  66     185.923 173.631 168.823  1.00 65.29           H  
ATOM    541  HD1 HIS A  66     187.917 174.578 171.860  1.00 65.29           H  
ATOM    542  HD2 HIS A  66     187.718 175.643 167.813  1.00 65.29           H  
ATOM    543  HE1 HIS A  66     189.787 176.057 171.487  1.00 65.29           H  
ATOM    544  N   ASN A  67     183.159 173.455 171.060  1.00 65.29           N  
ATOM    545  CA  ASN A  67     181.948 172.687 170.932  1.00 65.29           C  
ATOM    546  C   ASN A  67     180.712 173.443 171.359  1.00 65.29           C  
ATOM    547  O   ASN A  67     179.660 172.835 171.556  1.00 65.29           O  
ATOM    548  CB  ASN A  67     182.072 171.395 171.675  1.00 65.29           C  
ATOM    549  CG  ASN A  67     183.021 170.492 171.018  1.00 65.29           C  
ATOM    550  OD1 ASN A  67     183.247 170.583 169.810  1.00 65.29           O  
ATOM    551  ND2 ASN A  67     183.569 169.593 171.764  1.00 65.29           N  
ATOM    552  H   ASN A  67     183.644 173.464 171.946  1.00 65.29           H  
ATOM    553  HA  ASN A  67     181.786 172.469 169.875  1.00 65.29           H  
ATOM    554 1HB  ASN A  67     182.403 171.592 172.695  1.00 65.29           H  
ATOM    555 2HB  ASN A  67     181.095 170.915 171.736  1.00 65.29           H  
ATOM    556 1HD2 ASN A  67     184.225 168.948 171.371  1.00 65.29           H  
ATOM    557 2HD2 ASN A  67     183.338 169.541 172.735  1.00 65.29           H  
ATOM    558  N   VAL A  68     180.838 174.758 171.583  1.00 65.29           N  
ATOM    559  CA  VAL A  68     179.677 175.581 171.898  1.00 65.29           C  
ATOM    560  C   VAL A  68     179.610 176.657 170.846  1.00 65.29           C  
ATOM    561  O   VAL A  68     178.767 177.550 170.880  1.00 65.29           O  
ATOM    562  CB  VAL A  68     179.736 176.188 173.298  1.00 65.29           C  
ATOM    563  CG1 VAL A  68     179.769 175.066 174.319  1.00 65.29           C  
ATOM    564  CG2 VAL A  68     180.933 177.102 173.425  1.00 65.29           C  
ATOM    565  H   VAL A  68     181.749 175.191 171.534  1.00 65.29           H  
ATOM    566  HA  VAL A  68     178.785 174.954 171.852  1.00 65.29           H  
ATOM    567  HB  VAL A  68     178.825 176.761 173.474  1.00 65.29           H  
ATOM    568 1HG1 VAL A  68     179.811 175.489 175.323  1.00 65.29           H  
ATOM    569 2HG1 VAL A  68     178.870 174.457 174.220  1.00 65.29           H  
ATOM    570 3HG1 VAL A  68     180.649 174.446 174.150  1.00 65.29           H  
ATOM    571 1HG2 VAL A  68     180.961 177.527 174.428  1.00 65.29           H  
ATOM    572 2HG2 VAL A  68     181.845 176.533 173.246  1.00 65.29           H  
ATOM    573 3HG2 VAL A  68     180.856 177.906 172.692  1.00 65.29           H  
ATOM    574  N   TRP A  69     180.580 176.586 169.953  1.00 65.29           N  
ATOM    575  CA  TRP A  69     180.749 177.501 168.844  1.00 65.29           C  
ATOM    576  C   TRP A  69     180.397 176.789 167.570  1.00 65.29           C  
ATOM    577  O   TRP A  69     179.489 177.198 166.837  1.00 65.29           O  
ATOM    578  CB  TRP A  69     182.174 178.011 168.757  1.00 65.29           C  
ATOM    579  CG  TRP A  69     182.360 178.915 167.625  1.00 65.29           C  
ATOM    580  CD1 TRP A  69     182.082 180.221 167.623  1.00 65.29           C  
ATOM    581  CD2 TRP A  69     182.874 178.614 166.310  1.00 65.29           C  
ATOM    582  NE1 TRP A  69     182.365 180.757 166.429  1.00 65.29           N  
ATOM    583  CE2 TRP A  69     182.860 179.790 165.607  1.00 65.29           C  
ATOM    584  CE3 TRP A  69     183.343 177.451 165.696  1.00 65.29           C  
ATOM    585  CZ2 TRP A  69     183.292 179.864 164.310  1.00 65.29           C  
ATOM    586  CZ3 TRP A  69     183.769 177.511 164.399  1.00 65.29           C  
ATOM    587  CH2 TRP A  69     183.747 178.686 163.718  1.00 65.29           C  
ATOM    588  H   TRP A  69     181.239 175.831 170.073  1.00 65.29           H  
ATOM    589  HA  TRP A  69     180.091 178.356 168.998  1.00 65.29           H  
ATOM    590 1HB  TRP A  69     182.430 178.533 169.679  1.00 65.29           H  
ATOM    591 2HB  TRP A  69     182.857 177.167 168.658  1.00 65.29           H  
ATOM    592  HD1 TRP A  69     181.681 180.774 168.471  1.00 65.29           H  
ATOM    593  HE1 TRP A  69     182.233 181.725 166.173  1.00 65.29           H  
ATOM    594  HE3 TRP A  69     183.369 176.512 166.248  1.00 65.29           H  
ATOM    595  HZ2 TRP A  69     183.288 180.800 163.751  1.00 65.29           H  
ATOM    596  HZ3 TRP A  69     184.126 176.597 163.923  1.00 65.29           H  
ATOM    597  HH2 TRP A  69     184.093 178.705 162.684  1.00 65.29           H  
ATOM    598  N   ALA A  70     181.066 175.660 167.358  1.00 65.29           N  
ATOM    599  CA  ALA A  70     180.952 174.841 166.176  1.00 65.29           C  
ATOM    600  C   ALA A  70     179.568 174.262 166.059  1.00 65.29           C  
ATOM    601  O   ALA A  70     179.176 173.820 164.999  1.00 65.29           O  
ATOM    602  CB  ALA A  70     181.984 173.743 166.199  1.00 65.29           C  
ATOM    603  H   ALA A  70     181.695 175.375 168.095  1.00 65.29           H  
ATOM    604  HA  ALA A  70     181.129 175.474 165.307  1.00 65.29           H  
ATOM    605 1HB  ALA A  70     181.886 173.133 165.301  1.00 65.29           H  
ATOM    606 2HB  ALA A  70     182.981 174.182 166.233  1.00 65.29           H  
ATOM    607 3HB  ALA A  70     181.832 173.120 167.079  1.00 65.29           H  
ATOM    608  N   THR A  71     178.815 174.272 167.136  1.00 65.29           N  
ATOM    609  CA  THR A  71     177.475 173.745 167.156  1.00 65.29           C  
ATOM    610  C   THR A  71     176.477 174.678 166.515  1.00 65.29           C  
ATOM    611  O   THR A  71     175.336 174.291 166.300  1.00 65.29           O  
ATOM    612  CB  THR A  71     177.086 173.431 168.596  1.00 65.29           C  
ATOM    613  OG1 THR A  71     177.190 174.603 169.422  1.00 65.29           O  
ATOM    614  CG2 THR A  71     178.026 172.463 169.073  1.00 65.29           C  
ATOM    615  H   THR A  71     179.200 174.668 167.981  1.00 65.29           H  
ATOM    616  HA  THR A  71     177.455 172.827 166.568  1.00 65.29           H  
ATOM    617  HB  THR A  71     176.070 173.037 168.621  1.00 65.29           H  
ATOM    618  HG1 THR A  71     176.317 174.985 169.546  1.00 65.29           H  
ATOM    619 1HG2 THR A  71     177.789 172.204 170.105  1.00 65.29           H  
ATOM    620 2HG2 THR A  71     177.973 171.569 168.453  1.00 65.29           H  
ATOM    621 3HG2 THR A  71     179.031 172.879 169.026  1.00 65.29           H  
ATOM    622  N   HIS A  72     176.878 175.921 166.250  1.00 65.29           N  
ATOM    623  CA  HIS A  72     175.986 176.866 165.617  1.00 65.29           C  
ATOM    624  C   HIS A  72     176.630 177.311 164.334  1.00 65.29           C  
ATOM    625  O   HIS A  72     175.969 177.793 163.419  1.00 65.29           O  
ATOM    626  CB  HIS A  72     175.750 178.033 166.553  1.00 65.29           C  
ATOM    627  CG  HIS A  72     175.233 177.511 167.776  1.00 65.29           C  
ATOM    628  ND1 HIS A  72     173.937 177.098 167.926  1.00 65.29           N  
ATOM    629  CD2 HIS A  72     175.862 177.237 168.916  1.00 65.29           C  
ATOM    630  CE1 HIS A  72     173.791 176.577 169.121  1.00 65.29           C  
ATOM    631  NE2 HIS A  72     174.967 176.625 169.735  1.00 65.29           N  
ATOM    632  H   HIS A  72     177.814 176.214 166.491  1.00 65.29           H  
ATOM    633  HA  HIS A  72     175.031 176.383 165.411  1.00 65.29           H  
ATOM    634 1HB  HIS A  72     176.688 178.566 166.714  1.00 65.29           H  
ATOM    635 2HB  HIS A  72     175.051 178.732 166.094  1.00 65.29           H  
ATOM    636  HD1 HIS A  72     173.228 177.106 167.220  1.00 65.29           H  
ATOM    637  HD2 HIS A  72     176.893 177.375 169.241  1.00 65.29           H  
ATOM    638  HE1 HIS A  72     172.822 176.200 169.447  1.00 65.29           H  
ATOM    639  N   ALA A  73     177.953 177.202 164.306  1.00 65.29           N  
ATOM    640  CA  ALA A  73     178.733 177.624 163.153  1.00 65.29           C  
ATOM    641  C   ALA A  73     178.963 176.547 162.071  1.00 65.29           C  
ATOM    642  O   ALA A  73     179.027 176.912 160.893  1.00 65.29           O  
ATOM    643  CB  ALA A  73     180.091 178.123 163.628  1.00 65.29           C  
ATOM    644  H   ALA A  73     178.430 176.815 165.108  1.00 65.29           H  
ATOM    645  HA  ALA A  73     178.198 178.436 162.661  1.00 65.29           H  
ATOM    646 1HB  ALA A  73     180.682 178.441 162.770  1.00 65.29           H  
ATOM    647 2HB  ALA A  73     179.952 178.965 164.306  1.00 65.29           H  
ATOM    648 3HB  ALA A  73     180.611 177.321 164.149  1.00 65.29           H  
ATOM    649  N   CYS A  74     179.113 175.254 162.469  1.00 65.29           N  
ATOM    650  CA  CYS A  74     179.499 174.123 161.638  1.00 65.29           C  
ATOM    651  C   CYS A  74     178.447 173.022 161.682  1.00 65.29           C  
ATOM    652  O   CYS A  74     177.696 172.872 162.642  1.00 65.29           O  
ATOM    653  CB  CYS A  74     180.873 173.556 162.116  1.00 65.29           C  
ATOM    654  SG  CYS A  74     182.293 174.730 162.094  1.00 65.29           S  
ATOM    655  H   CYS A  74     178.928 175.103 163.451  1.00 65.29           H  
ATOM    656  HA  CYS A  74     179.598 174.468 160.609  1.00 65.29           H  
ATOM    657 1HB  CYS A  74     180.780 173.191 163.139  1.00 65.29           H  
ATOM    658 2HB  CYS A  74     181.154 172.708 161.491  1.00 65.29           H  
ATOM    659  N   VAL A  75     178.433 172.211 160.653  1.00 65.29           N  
ATOM    660  CA  VAL A  75     177.504 171.093 160.574  1.00 65.29           C  
ATOM    661  C   VAL A  75     178.235 169.802 160.986  1.00 65.29           C  
ATOM    662  O   VAL A  75     179.403 169.889 161.345  1.00 65.29           O  
ATOM    663  CB  VAL A  75     176.955 171.015 159.143  1.00 65.29           C  
ATOM    664  CG1 VAL A  75     176.252 172.302 158.798  1.00 65.29           C  
ATOM    665  CG2 VAL A  75     178.032 170.697 158.174  1.00 65.29           C  
ATOM    666  H   VAL A  75     179.083 172.365 159.896  1.00 65.29           H  
ATOM    667  HA  VAL A  75     176.684 171.274 161.271  1.00 65.29           H  
ATOM    668  HB  VAL A  75     176.196 170.234 159.097  1.00 65.29           H  
ATOM    669 1HG1 VAL A  75     175.863 172.243 157.781  1.00 65.29           H  
ATOM    670 2HG1 VAL A  75     175.427 172.464 159.492  1.00 65.29           H  
ATOM    671 3HG1 VAL A  75     176.955 173.131 158.869  1.00 65.29           H  
ATOM    672 1HG2 VAL A  75     177.614 170.647 157.169  1.00 65.29           H  
ATOM    673 2HG2 VAL A  75     178.796 171.473 158.212  1.00 65.29           H  
ATOM    674 3HG2 VAL A  75     178.478 169.736 158.429  1.00 65.29           H  
ATOM    675  N   PRO A  76     177.562 168.646 161.129  1.00 65.29           N  
ATOM    676  CA  PRO A  76     178.151 167.357 161.428  1.00 65.29           C  
ATOM    677  C   PRO A  76     179.109 167.004 160.340  1.00 65.29           C  
ATOM    678  O   PRO A  76     179.015 167.548 159.247  1.00 65.29           O  
ATOM    679  CB  PRO A  76     176.964 166.422 161.456  1.00 65.29           C  
ATOM    680  CG  PRO A  76     175.827 167.285 161.765  1.00 65.29           C  
ATOM    681  CD  PRO A  76     176.100 168.594 161.097  1.00 65.29           C  
ATOM    682  HA  PRO A  76     178.635 167.401 162.415  1.00 65.29           H  
ATOM    683 1HB  PRO A  76     176.861 165.915 160.485  1.00 65.29           H  
ATOM    684 2HB  PRO A  76     177.120 165.638 162.212  1.00 65.29           H  
ATOM    685 1HG  PRO A  76     174.894 166.829 161.401  1.00 65.29           H  
ATOM    686 2HG  PRO A  76     175.721 167.398 162.854  1.00 65.29           H  
ATOM    687 1HD  PRO A  76     175.705 168.572 160.071  1.00 65.29           H  
ATOM    688 2HD  PRO A  76     175.633 169.405 161.675  1.00 65.29           H  
ATOM    689  N   THR A  77     180.016 166.107 160.620  1.00 65.29           N  
ATOM    690  CA  THR A  77     181.069 165.775 159.693  1.00 65.29           C  
ATOM    691  C   THR A  77     180.609 165.022 158.477  1.00 65.29           C  
ATOM    692  O   THR A  77     179.546 164.413 158.466  1.00 65.29           O  
ATOM    693  CB  THR A  77     182.086 164.899 160.418  1.00 65.29           C  
ATOM    694  OG1 THR A  77     181.458 163.684 160.827  1.00 65.29           O  
ATOM    695  CG2 THR A  77     182.576 165.631 161.661  1.00 65.29           C  
ATOM    696  H   THR A  77     179.977 165.633 161.511  1.00 65.29           H  
ATOM    697  HA  THR A  77     181.546 166.699 159.367  1.00 65.29           H  
ATOM    698  HB  THR A  77     182.925 164.691 159.755  1.00 65.29           H  
ATOM    699  HG1 THR A  77     181.409 163.083 160.080  1.00 65.29           H  
ATOM    700 1HG2 THR A  77     183.304 165.011 162.185  1.00 65.29           H  
ATOM    701 2HG2 THR A  77     183.043 166.571 161.369  1.00 65.29           H  
ATOM    702 3HG2 THR A  77     181.732 165.834 162.320  1.00 65.29           H  
ATOM    703  N   ASP A  78     181.461 164.986 157.452  1.00 65.29           N  
ATOM    704  CA  ASP A  78     181.084 164.241 156.239  1.00 65.29           C  
ATOM    705  C   ASP A  78     180.893 162.751 156.560  1.00 65.29           C  
ATOM    706  O   ASP A  78     181.866 162.104 156.951  1.00 65.29           O  
ATOM    707  CB  ASP A  78     182.164 164.329 155.147  1.00 65.29           C  
ATOM    708  CG  ASP A  78     181.738 163.623 153.814  1.00 65.29           C  
ATOM    709  OD1 ASP A  78     180.664 163.045 153.810  1.00 65.29           O  
ATOM    710  OD2 ASP A  78     182.484 163.632 152.853  1.00 65.29           O  
ATOM    711  H   ASP A  78     182.355 165.454 157.484  1.00 65.29           H  
ATOM    712  HA  ASP A  78     180.167 164.674 155.838  1.00 65.29           H  
ATOM    713 1HB  ASP A  78     182.382 165.376 154.935  1.00 65.29           H  
ATOM    714 2HB  ASP A  78     183.085 163.869 155.508  1.00 65.29           H  
ATOM    715  N   PRO A  79     179.678 162.171 156.444  1.00 65.29           N  
ATOM    716  CA  PRO A  79     179.381 160.791 156.772  1.00 65.29           C  
ATOM    717  C   PRO A  79     179.991 159.782 155.812  1.00 65.29           C  
ATOM    718  O   PRO A  79     180.026 158.592 156.125  1.00 65.29           O  
ATOM    719  CB  PRO A  79     177.854 160.737 156.687  1.00 65.29           C  
ATOM    720  CG  PRO A  79     177.487 161.827 155.719  1.00 65.29           C  
ATOM    721  CD  PRO A  79     178.510 162.920 155.937  1.00 65.29           C  
ATOM    722  HA  PRO A  79     179.726 160.580 157.795  1.00 65.29           H  
ATOM    723 1HB  PRO A  79     177.531 159.742 156.346  1.00 65.29           H  
ATOM    724 2HB  PRO A  79     177.416 160.892 157.684  1.00 65.29           H  
ATOM    725 1HG  PRO A  79     177.505 161.442 154.689  1.00 65.29           H  
ATOM    726 2HG  PRO A  79     176.461 162.175 155.910  1.00 65.29           H  
ATOM    727 1HD  PRO A  79     178.725 163.418 154.980  1.00 65.29           H  
ATOM    728 2HD  PRO A  79     178.125 163.642 156.672  1.00 65.29           H  
ATOM    729  N   ASN A  80     180.422 160.230 154.632  1.00 65.29           N  
ATOM    730  CA  ASN A  80     180.935 159.281 153.662  1.00 65.29           C  
ATOM    731  C   ASN A  80     181.936 159.867 152.669  1.00 65.29           C  
ATOM    732  O   ASN A  80     181.581 160.069 151.508  1.00 65.29           O  
ATOM    733  CB  ASN A  80     179.775 158.660 152.906  1.00 65.29           C  
ATOM    734  CG  ASN A  80     180.189 157.522 152.029  1.00 65.29           C  
ATOM    735  OD1 ASN A  80     181.262 156.935 152.221  1.00 65.29           O  
ATOM    736  ND2 ASN A  80     179.355 157.184 151.067  1.00 65.29           N  
ATOM    737  H   ASN A  80     180.401 161.212 154.396  1.00 65.29           H  
ATOM    738  HA  ASN A  80     181.476 158.498 154.196  1.00 65.29           H  
ATOM    739 1HB  ASN A  80     179.030 158.298 153.616  1.00 65.29           H  
ATOM    740 2HB  ASN A  80     179.296 159.419 152.287  1.00 65.29           H  
ATOM    741 1HD2 ASN A  80     179.582 156.429 150.451  1.00 65.29           H  
ATOM    742 2HD2 ASN A  80     178.495 157.681 150.953  1.00 65.29           H  
ATOM    743  N   PRO A  81     183.180 160.149 153.080  1.00 65.29           N  
ATOM    744  CA  PRO A  81     184.227 160.736 152.256  1.00 65.29           C  
ATOM    745  C   PRO A  81     184.471 159.846 151.039  1.00 65.29           C  
ATOM    746  O   PRO A  81     184.438 158.625 151.174  1.00 65.29           O  
ATOM    747  CB  PRO A  81     185.433 160.731 153.202  1.00 65.29           C  
ATOM    748  CG  PRO A  81     184.819 160.741 154.596  1.00 65.29           C  
ATOM    749  CD  PRO A  81     183.579 159.896 154.477  1.00 65.29           C  
ATOM    750  HA  PRO A  81     183.939 161.762 151.983  1.00 65.29           H  
ATOM    751 1HB  PRO A  81     186.053 159.841 153.017  1.00 65.29           H  
ATOM    752 2HB  PRO A  81     186.066 161.610 153.010  1.00 65.29           H  
ATOM    753 1HG  PRO A  81     185.533 160.337 155.329  1.00 65.29           H  
ATOM    754 2HG  PRO A  81     184.596 161.773 154.906  1.00 65.29           H  
ATOM    755 1HD  PRO A  81     183.835 158.841 154.655  1.00 65.29           H  
ATOM    756 2HD  PRO A  81     182.828 160.241 155.204  1.00 65.29           H  
ATOM    757  N   GLN A  82     184.744 160.438 149.866  1.00 65.29           N  
ATOM    758  CA  GLN A  82     184.938 159.620 148.660  1.00 65.29           C  
ATOM    759  C   GLN A  82     186.354 159.416 148.105  1.00 65.29           C  
ATOM    760  O   GLN A  82     186.603 158.383 147.490  1.00 65.29           O  
ATOM    761  CB  GLN A  82     184.072 160.178 147.568  1.00 65.29           C  
ATOM    762  CG  GLN A  82     182.616 160.058 147.852  1.00 65.29           C  
ATOM    763  CD  GLN A  82     181.860 160.747 146.825  1.00 65.29           C  
ATOM    764  OE1 GLN A  82     182.251 161.872 146.513  1.00 65.29           O  
ATOM    765  NE2 GLN A  82     180.826 160.132 146.270  1.00 65.29           N  
ATOM    766  H   GLN A  82     184.819 161.443 149.797  1.00 65.29           H  
ATOM    767  HA  GLN A  82     184.634 158.597 148.884  1.00 65.29           H  
ATOM    768 1HB  GLN A  82     184.309 161.231 147.419  1.00 65.29           H  
ATOM    769 2HB  GLN A  82     184.285 159.659 146.634  1.00 65.29           H  
ATOM    770 1HG  GLN A  82     182.344 159.002 147.862  1.00 65.29           H  
ATOM    771 2HG  GLN A  82     182.408 160.506 148.824  1.00 65.29           H  
ATOM    772 1HE2 GLN A  82     180.292 160.592 145.559  1.00 65.29           H  
ATOM    773 2HE2 GLN A  82     180.578 159.208 146.561  1.00 65.29           H  
ATOM    774  N   GLU A  83     187.262 160.382 148.268  1.00 65.29           N  
ATOM    775  CA  GLU A  83     188.632 160.248 147.731  1.00 65.29           C  
ATOM    776  C   GLU A  83     188.703 159.769 146.281  1.00 65.29           C  
ATOM    777  O   GLU A  83     189.307 158.729 146.003  1.00 65.29           O  
ATOM    778  CB  GLU A  83     189.446 159.266 148.583  1.00 65.29           C  
ATOM    779  CG  GLU A  83     189.694 159.677 150.018  1.00 65.29           C  
ATOM    780  CD  GLU A  83     190.632 160.817 150.122  1.00 65.29           C  
ATOM    781  OE1 GLU A  83     191.176 161.200 149.108  1.00 65.29           O  
ATOM    782  OE2 GLU A  83     190.834 161.310 151.216  1.00 65.29           O  
ATOM    783  H   GLU A  83     187.010 161.222 148.769  1.00 65.29           H  
ATOM    784  HA  GLU A  83     189.115 161.225 147.767  1.00 65.29           H  
ATOM    785 1HB  GLU A  83     188.938 158.301 148.612  1.00 65.29           H  
ATOM    786 2HB  GLU A  83     190.422 159.108 148.124  1.00 65.29           H  
ATOM    787 1HG  GLU A  83     188.744 159.953 150.476  1.00 65.29           H  
ATOM    788 2HG  GLU A  83     190.095 158.824 150.565  1.00 65.29           H  
ATOM    789  N   ILE A  84     188.088 160.473 145.349  1.00 65.29           N  
ATOM    790  CA  ILE A  84     188.105 159.947 143.995  1.00 65.29           C  
ATOM    791  C   ILE A  84     189.345 160.396 143.263  1.00 65.29           C  
ATOM    792  O   ILE A  84     189.554 161.584 143.095  1.00 65.29           O  
ATOM    793  CB  ILE A  84     186.865 160.432 143.248  1.00 65.29           C  
ATOM    794  CG1 ILE A  84     185.625 159.906 143.969  1.00 65.29           C  
ATOM    795  CG2 ILE A  84     186.930 160.026 141.754  1.00 65.29           C  
ATOM    796  CD1 ILE A  84     184.330 160.556 143.540  1.00 65.29           C  
ATOM    797  H   ILE A  84     187.614 161.346 145.532  1.00 65.29           H  
ATOM    798  HA  ILE A  84     188.089 158.859 144.047  1.00 65.29           H  
ATOM    799  HB  ILE A  84     186.802 161.517 143.315  1.00 65.29           H  
ATOM    800 1HG1 ILE A  84     185.534 158.833 143.801  1.00 65.29           H  
ATOM    801 2HG1 ILE A  84     185.736 160.059 145.043  1.00 65.29           H  
ATOM    802 1HG2 ILE A  84     186.036 160.381 141.242  1.00 65.29           H  
ATOM    803 2HG2 ILE A  84     187.812 160.470 141.295  1.00 65.29           H  
ATOM    804 3HG2 ILE A  84     186.987 158.940 141.674  1.00 65.29           H  
ATOM    805 1HD1 ILE A  84     183.502 160.123 144.103  1.00 65.29           H  
ATOM    806 2HD1 ILE A  84     184.379 161.628 143.734  1.00 65.29           H  
ATOM    807 3HD1 ILE A  84     184.173 160.386 142.476  1.00 65.29           H  
ATOM    808  N   VAL A  85     190.169 159.468 142.803  1.00 65.29           N  
ATOM    809  CA  VAL A  85     191.396 159.875 142.123  1.00 65.29           C  
ATOM    810  C   VAL A  85     191.094 160.183 140.676  1.00 65.29           C  
ATOM    811  O   VAL A  85     190.530 159.354 139.954  1.00 65.29           O  
ATOM    812  CB  VAL A  85     192.488 158.803 142.244  1.00 65.29           C  
ATOM    813  CG1 VAL A  85     193.748 159.214 141.446  1.00 65.29           C  
ATOM    814  CG2 VAL A  85     192.843 158.634 143.716  1.00 65.29           C  
ATOM    815  H   VAL A  85     189.970 158.484 142.911  1.00 65.29           H  
ATOM    816  HA  VAL A  85     191.764 160.789 142.591  1.00 65.29           H  
ATOM    817  HB  VAL A  85     192.109 157.864 141.839  1.00 65.29           H  
ATOM    818 1HG1 VAL A  85     194.510 158.440 141.545  1.00 65.29           H  
ATOM    819 2HG1 VAL A  85     193.489 159.335 140.395  1.00 65.29           H  
ATOM    820 3HG1 VAL A  85     194.135 160.155 141.837  1.00 65.29           H  
ATOM    821 1HG2 VAL A  85     193.618 157.874 143.819  1.00 65.29           H  
ATOM    822 2HG2 VAL A  85     193.208 159.581 144.114  1.00 65.29           H  
ATOM    823 3HG2 VAL A  85     191.957 158.325 144.271  1.00 65.29           H  
ATOM    824  N   LEU A  86     191.518 161.353 140.222  1.00 65.29           N  
ATOM    825  CA  LEU A  86     191.223 161.783 138.871  1.00 65.29           C  
ATOM    826  C   LEU A  86     192.275 161.283 137.910  1.00 65.29           C  
ATOM    827  O   LEU A  86     193.008 162.070 137.306  1.00 65.29           O  
ATOM    828  CB  LEU A  86     191.219 163.321 138.774  1.00 65.29           C  
ATOM    829  CG  LEU A  86     190.021 164.139 139.354  1.00 65.29           C  
ATOM    830  CD1 LEU A  86     188.693 163.679 138.769  1.00 65.29           C  
ATOM    831  CD2 LEU A  86     190.008 164.090 140.819  1.00 65.29           C  
ATOM    832  H   LEU A  86     192.057 161.959 140.825  1.00 65.29           H  
ATOM    833  HA  LEU A  86     190.233 161.417 138.601  1.00 65.29           H  
ATOM    834 1HB  LEU A  86     192.103 163.703 139.283  1.00 65.29           H  
ATOM    835 2HB  LEU A  86     191.280 163.603 137.723  1.00 65.29           H  
ATOM    836  HG  LEU A  86     190.106 165.180 139.041  1.00 65.29           H  
ATOM    837 1HD1 LEU A  86     187.883 164.270 139.196  1.00 65.29           H  
ATOM    838 2HD1 LEU A  86     188.707 163.811 137.687  1.00 65.29           H  
ATOM    839 3HD1 LEU A  86     188.537 162.627 139.005  1.00 65.29           H  
ATOM    840 1HD2 LEU A  86     189.164 164.668 141.195  1.00 65.29           H  
ATOM    841 2HD2 LEU A  86     189.914 163.055 141.148  1.00 65.29           H  
ATOM    842 3HD2 LEU A  86     190.937 164.510 141.206  1.00 65.29           H  
ATOM    843  N   GLY A  87     192.359 159.972 137.777  1.00 65.29           N  
ATOM    844  CA  GLY A  87     193.303 159.381 136.853  1.00 65.29           C  
ATOM    845  C   GLY A  87     194.707 159.852 137.164  1.00 65.29           C  
ATOM    846  O   GLY A  87     195.192 159.759 138.290  1.00 65.29           O  
ATOM    847  H   GLY A  87     191.761 159.368 138.323  1.00 65.29           H  
ATOM    848 1HA  GLY A  87     193.247 158.294 136.922  1.00 65.29           H  
ATOM    849 2HA  GLY A  87     193.033 159.653 135.834  1.00 65.29           H  
ATOM    850  N   ASN A  88     195.351 160.356 136.124  1.00 65.29           N  
ATOM    851  CA  ASN A  88     196.696 160.887 136.149  1.00 65.29           C  
ATOM    852  C   ASN A  88     196.697 162.357 135.732  1.00 65.29           C  
ATOM    853  O   ASN A  88     197.658 162.840 135.126  1.00 65.29           O  
ATOM    854  CB  ASN A  88     197.587 160.046 135.269  1.00 65.29           C  
ATOM    855  CG  ASN A  88     197.114 160.049 133.860  1.00 65.29           C  
ATOM    856  OD1 ASN A  88     195.953 160.416 133.608  1.00 65.29           O  
ATOM    857  ND2 ASN A  88     197.956 159.648 132.945  1.00 65.29           N  
ATOM    858  H   ASN A  88     194.838 160.357 135.255  1.00 65.29           H  
ATOM    859  HA  ASN A  88     197.066 160.845 137.175  1.00 65.29           H  
ATOM    860 1HB  ASN A  88     198.607 160.430 135.310  1.00 65.29           H  
ATOM    861 2HB  ASN A  88     197.607 159.022 135.643  1.00 65.29           H  
ATOM    862 1HD2 ASN A  88     197.680 159.633 131.983  1.00 65.29           H  
ATOM    863 2HD2 ASN A  88     198.876 159.355 133.205  1.00 65.29           H  
ATOM    864  N   VAL A  89     195.611 163.069 136.026  1.00 65.29           N  
ATOM    865  CA  VAL A  89     195.557 164.473 135.663  1.00 65.29           C  
ATOM    866  C   VAL A  89     196.570 165.243 136.464  1.00 65.29           C  
ATOM    867  O   VAL A  89     196.644 165.087 137.680  1.00 65.29           O  
ATOM    868  CB  VAL A  89     194.164 165.094 135.943  1.00 65.29           C  
ATOM    869  CG1 VAL A  89     194.177 166.613 135.686  1.00 65.29           C  
ATOM    870  CG2 VAL A  89     193.158 164.495 135.060  1.00 65.29           C  
ATOM    871  H   VAL A  89     194.821 162.652 136.498  1.00 65.29           H  
ATOM    872  HA  VAL A  89     195.754 164.562 134.594  1.00 65.29           H  
ATOM    873  HB  VAL A  89     193.894 164.903 136.982  1.00 65.29           H  
ATOM    874 1HG1 VAL A  89     193.188 167.025 135.890  1.00 65.29           H  
ATOM    875 2HG1 VAL A  89     194.909 167.086 136.341  1.00 65.29           H  
ATOM    876 3HG1 VAL A  89     194.441 166.803 134.646  1.00 65.29           H  
ATOM    877 1HG2 VAL A  89     192.184 164.937 135.266  1.00 65.29           H  
ATOM    878 2HG2 VAL A  89     193.429 164.680 134.021  1.00 65.29           H  
ATOM    879 3HG2 VAL A  89     193.113 163.420 135.237  1.00 65.29           H  
ATOM    880  N   THR A  90     197.356 166.064 135.777  1.00 65.29           N  
ATOM    881  CA  THR A  90     198.356 166.874 136.443  1.00 65.29           C  
ATOM    882  C   THR A  90     197.789 168.274 136.611  1.00 65.29           C  
ATOM    883  O   THR A  90     197.339 168.887 135.642  1.00 65.29           O  
ATOM    884  CB  THR A  90     199.678 166.897 135.666  1.00 65.29           C  
ATOM    885  OG1 THR A  90     200.193 165.561 135.568  1.00 65.29           O  
ATOM    886  CG2 THR A  90     200.684 167.744 136.399  1.00 65.29           C  
ATOM    887  H   THR A  90     197.259 166.128 134.774  1.00 65.29           H  
ATOM    888  HA  THR A  90     198.550 166.445 137.427  1.00 65.29           H  
ATOM    889  HB  THR A  90     199.509 167.310 134.672  1.00 65.29           H  
ATOM    890  HG1 THR A  90     199.558 165.007 135.108  1.00 65.29           H  
ATOM    891 1HG2 THR A  90     201.622 167.758 135.844  1.00 65.29           H  
ATOM    892 2HG2 THR A  90     200.303 168.760 136.495  1.00 65.29           H  
ATOM    893 3HG2 THR A  90     200.857 167.327 137.391  1.00 65.29           H  
ATOM    894  N   GLU A  91     197.792 168.755 137.845  1.00 65.29           N  
ATOM    895  CA  GLU A  91     197.186 170.043 138.188  1.00 65.29           C  
ATOM    896  C   GLU A  91     198.136 170.968 138.915  1.00 65.29           C  
ATOM    897  O   GLU A  91     198.849 170.541 139.818  1.00 65.29           O  
ATOM    898  CB  GLU A  91     195.950 169.803 139.052  1.00 65.29           C  
ATOM    899  CG  GLU A  91     195.181 171.034 139.498  1.00 65.29           C  
ATOM    900  CD  GLU A  91     194.517 171.751 138.365  1.00 65.29           C  
ATOM    901  OE1 GLU A  91     194.383 171.179 137.323  1.00 65.29           O  
ATOM    902  OE2 GLU A  91     194.142 172.888 138.531  1.00 65.29           O  
ATOM    903  H   GLU A  91     198.230 168.208 138.573  1.00 65.29           H  
ATOM    904  HA  GLU A  91     196.888 170.542 137.266  1.00 65.29           H  
ATOM    905 1HB  GLU A  91     195.244 169.173 138.511  1.00 65.29           H  
ATOM    906 2HB  GLU A  91     196.237 169.269 139.958  1.00 65.29           H  
ATOM    907 1HG  GLU A  91     194.420 170.733 140.217  1.00 65.29           H  
ATOM    908 2HG  GLU A  91     195.866 171.715 140.000  1.00 65.29           H  
ATOM    909  N   ASN A  92     198.191 172.231 138.513  1.00 65.29           N  
ATOM    910  CA  ASN A  92     199.072 173.170 139.196  1.00 65.29           C  
ATOM    911  C   ASN A  92     198.470 173.746 140.477  1.00 65.29           C  
ATOM    912  O   ASN A  92     197.363 174.308 140.486  1.00 65.29           O  
ATOM    913  CB  ASN A  92     199.470 174.292 138.270  1.00 65.29           C  
ATOM    914  CG  ASN A  92     200.327 173.828 137.139  1.00 65.29           C  
ATOM    915  OD1 ASN A  92     201.290 173.086 137.316  1.00 65.29           O  
ATOM    916  ND2 ASN A  92     199.990 174.255 135.958  1.00 65.29           N  
ATOM    917  H   ASN A  92     197.631 172.556 137.739  1.00 65.29           H  
ATOM    918  HA  ASN A  92     199.973 172.637 139.505  1.00 65.29           H  
ATOM    919 1HB  ASN A  92     198.575 174.762 137.862  1.00 65.29           H  
ATOM    920 2HB  ASN A  92     200.012 175.052 138.832  1.00 65.29           H  
ATOM    921 1HD2 ASN A  92     200.523 173.981 135.157  1.00 65.29           H  
ATOM    922 2HD2 ASN A  92     199.199 174.856 135.851  1.00 65.29           H  
ATOM    923  N   PHE A  93     199.241 173.645 141.546  1.00 65.29           N  
ATOM    924  CA  PHE A  93     198.882 174.162 142.855  1.00 65.29           C  
ATOM    925  C   PHE A  93     199.792 175.316 143.236  1.00 65.29           C  
ATOM    926  O   PHE A  93     200.903 175.450 142.713  1.00 65.29           O  
ATOM    927  CB  PHE A  93     198.925 173.057 143.923  1.00 65.29           C  
ATOM    928  CG  PHE A  93     197.772 172.035 143.868  1.00 65.29           C  
ATOM    929  CD1 PHE A  93     197.722 171.026 142.930  1.00 65.29           C  
ATOM    930  CD2 PHE A  93     196.757 172.081 144.821  1.00 65.29           C  
ATOM    931  CE1 PHE A  93     196.681 170.113 142.923  1.00 65.29           C  
ATOM    932  CE2 PHE A  93     195.728 171.167 144.817  1.00 65.29           C  
ATOM    933  CZ  PHE A  93     195.684 170.186 143.866  1.00 65.29           C  
ATOM    934  H   PHE A  93     200.129 173.178 141.428  1.00 65.29           H  
ATOM    935  HA  PHE A  93     197.864 174.550 142.807  1.00 65.29           H  
ATOM    936 1HB  PHE A  93     199.856 172.499 143.832  1.00 65.29           H  
ATOM    937 2HB  PHE A  93     198.910 173.508 144.915  1.00 65.29           H  
ATOM    938  HD1 PHE A  93     198.516 170.950 142.187  1.00 65.29           H  
ATOM    939  HD2 PHE A  93     196.789 172.862 145.581  1.00 65.29           H  
ATOM    940  HE1 PHE A  93     196.649 169.329 142.167  1.00 65.29           H  
ATOM    941  HE2 PHE A  93     194.946 171.227 145.574  1.00 65.29           H  
ATOM    942  HZ  PHE A  93     194.866 169.467 143.853  1.00 65.29           H  
ATOM    943  N   ASN A  94     199.297 176.192 144.100  1.00 65.29           N  
ATOM    944  CA  ASN A  94     200.108 177.264 144.660  1.00 65.29           C  
ATOM    945  C   ASN A  94     199.581 177.583 146.039  1.00 65.29           C  
ATOM    946  O   ASN A  94     198.572 178.275 146.193  1.00 65.29           O  
ATOM    947  CB  ASN A  94     200.129 178.490 143.780  1.00 65.29           C  
ATOM    948  CG  ASN A  94     201.096 179.535 144.289  1.00 65.29           C  
ATOM    949  OD1 ASN A  94     201.364 179.696 145.502  1.00 65.29           O  
ATOM    950  ND2 ASN A  94     201.657 180.268 143.357  1.00 65.29           N  
ATOM    951  H   ASN A  94     198.329 176.111 144.377  1.00 65.29           H  
ATOM    952  HA  ASN A  94     201.135 176.907 144.757  1.00 65.29           H  
ATOM    953 1HB  ASN A  94     200.411 178.205 142.766  1.00 65.29           H  
ATOM    954 2HB  ASN A  94     199.129 178.921 143.733  1.00 65.29           H  
ATOM    955 1HD2 ASN A  94     202.310 180.983 143.609  1.00 65.29           H  
ATOM    956 2HD2 ASN A  94     201.432 180.112 142.396  1.00 65.29           H  
ATOM    957  N   MET A  95     200.256 177.086 147.055  1.00 65.29           N  
ATOM    958  CA  MET A  95     199.743 177.225 148.405  1.00 65.29           C  
ATOM    959  C   MET A  95     199.748 178.650 148.923  1.00 65.29           C  
ATOM    960  O   MET A  95     199.087 178.939 149.916  1.00 65.29           O  
ATOM    961  CB  MET A  95     200.484 176.299 149.350  1.00 65.29           C  
ATOM    962  CG  MET A  95     201.873 176.654 149.576  1.00 65.29           C  
ATOM    963  SD  MET A  95     202.750 175.544 150.630  1.00 65.29           S  
ATOM    964  CE  MET A  95     202.251 176.051 152.242  1.00 65.29           C  
ATOM    965  H   MET A  95     201.132 176.605 146.909  1.00 65.29           H  
ATOM    966  HA  MET A  95     198.688 176.951 148.404  1.00 65.29           H  
ATOM    967 1HB  MET A  95     199.982 176.288 150.317  1.00 65.29           H  
ATOM    968 2HB  MET A  95     200.460 175.282 148.957  1.00 65.29           H  
ATOM    969 1HG  MET A  95     202.400 176.685 148.623  1.00 65.29           H  
ATOM    970 2HG  MET A  95     201.926 177.644 150.028  1.00 65.29           H  
ATOM    971 1HE  MET A  95     202.739 175.424 152.989  1.00 65.29           H  
ATOM    972 2HE  MET A  95     202.534 177.092 152.401  1.00 65.29           H  
ATOM    973 3HE  MET A  95     201.169 175.951 152.337  1.00 65.29           H  
ATOM    974  N   TRP A  96     200.481 179.548 148.277  1.00 65.29           N  
ATOM    975  CA  TRP A  96     200.558 180.908 148.776  1.00 65.29           C  
ATOM    976  C   TRP A  96     199.587 181.847 148.104  1.00 65.29           C  
ATOM    977  O   TRP A  96     199.552 183.036 148.424  1.00 65.29           O  
ATOM    978  CB  TRP A  96     201.970 181.450 148.639  1.00 65.29           C  
ATOM    979  CG  TRP A  96     202.885 180.692 149.458  1.00 65.29           C  
ATOM    980  CD1 TRP A  96     203.154 180.900 150.766  1.00 65.29           C  
ATOM    981  CD2 TRP A  96     203.683 179.583 149.058  1.00 65.29           C  
ATOM    982  NE1 TRP A  96     204.044 179.977 151.210  1.00 65.29           N  
ATOM    983  CE2 TRP A  96     204.374 179.160 150.189  1.00 65.29           C  
ATOM    984  CE3 TRP A  96     203.866 178.916 147.856  1.00 65.29           C  
ATOM    985  CZ2 TRP A  96     205.208 178.102 150.164  1.00 65.29           C  
ATOM    986  CZ3 TRP A  96     204.726 177.855 147.831  1.00 65.29           C  
ATOM    987  CH2 TRP A  96     205.372 177.455 148.959  1.00 65.29           C  
ATOM    988  H   TRP A  96     200.989 179.301 147.440  1.00 65.29           H  
ATOM    989  HA  TRP A  96     200.289 180.904 149.832  1.00 65.29           H  
ATOM    990 1HB  TRP A  96     202.279 181.400 147.595  1.00 65.29           H  
ATOM    991 2HB  TRP A  96     201.988 182.498 148.937  1.00 65.29           H  
ATOM    992  HD1 TRP A  96     202.720 181.692 151.373  1.00 65.29           H  
ATOM    993  HE1 TRP A  96     204.403 179.911 152.152  1.00 65.29           H  
ATOM    994  HE3 TRP A  96     203.338 179.225 146.955  1.00 65.29           H  
ATOM    995  HZ2 TRP A  96     205.737 177.760 151.054  1.00 65.29           H  
ATOM    996  HZ3 TRP A  96     204.883 177.336 146.886  1.00 65.29           H  
ATOM    997  HH2 TRP A  96     206.039 176.595 148.900  1.00 65.29           H  
ATOM    998  N   LYS A  97     198.830 181.334 147.148  1.00 65.29           N  
ATOM    999  CA  LYS A  97     197.875 182.138 146.409  1.00 65.29           C  
ATOM   1000  C   LYS A  97     196.466 181.616 146.613  1.00 65.29           C  
ATOM   1001  O   LYS A  97     195.547 181.991 145.888  1.00 65.29           O  
ATOM   1002  CB  LYS A  97     198.256 182.187 144.932  1.00 65.29           C  
ATOM   1003  CG  LYS A  97     199.624 182.867 144.626  1.00 65.29           C  
ATOM   1004  CD  LYS A  97     199.594 184.374 144.947  1.00 65.29           C  
ATOM   1005  CE  LYS A  97     200.817 185.153 144.403  1.00 65.29           C  
ATOM   1006  NZ  LYS A  97     202.095 184.913 145.185  1.00 65.29           N  
ATOM   1007  H   LYS A  97     198.921 180.352 146.928  1.00 65.29           H  
ATOM   1008  HA  LYS A  97     197.893 183.152 146.810  1.00 65.29           H  
ATOM   1009 1HB  LYS A  97     198.297 181.173 144.533  1.00 65.29           H  
ATOM   1010 2HB  LYS A  97     197.489 182.727 144.376  1.00 65.29           H  
ATOM   1011 1HG  LYS A  97     200.406 182.396 145.223  1.00 65.29           H  
ATOM   1012 2HG  LYS A  97     199.867 182.736 143.572  1.00 65.29           H  
ATOM   1013 1HD  LYS A  97     198.697 184.820 144.516  1.00 65.29           H  
ATOM   1014 2HD  LYS A  97     199.566 184.515 146.028  1.00 65.29           H  
ATOM   1015 1HE  LYS A  97     201.000 184.865 143.369  1.00 65.29           H  
ATOM   1016 2HE  LYS A  97     200.608 186.222 144.428  1.00 65.29           H  
ATOM   1017 1HZ  LYS A  97     202.846 185.450 144.777  1.00 65.29           H  
ATOM   1018 2HZ  LYS A  97     201.961 185.198 146.146  1.00 65.29           H  
ATOM   1019 3HZ  LYS A  97     202.329 183.931 145.155  1.00 65.29           H  
ATOM   1020  N   ASN A  98     196.327 180.716 147.576  1.00 65.29           N  
ATOM   1021  CA  ASN A  98     195.077 180.043 147.881  1.00 65.29           C  
ATOM   1022  C   ASN A  98     194.095 180.976 148.580  1.00 65.29           C  
ATOM   1023  O   ASN A  98     194.494 181.943 149.227  1.00 65.29           O  
ATOM   1024  CB  ASN A  98     195.375 178.808 148.710  1.00 65.29           C  
ATOM   1025  CG  ASN A  98     194.264 177.790 148.740  1.00 65.29           C  
ATOM   1026  OD1 ASN A  98     193.087 178.062 148.394  1.00 65.29           O  
ATOM   1027  ND2 ASN A  98     194.638 176.603 149.122  1.00 65.29           N  
ATOM   1028  H   ASN A  98     197.149 180.497 148.121  1.00 65.29           H  
ATOM   1029  HA  ASN A  98     194.606 179.745 146.943  1.00 65.29           H  
ATOM   1030 1HB  ASN A  98     196.267 178.315 148.322  1.00 65.29           H  
ATOM   1031 2HB  ASN A  98     195.585 179.102 149.739  1.00 65.29           H  
ATOM   1032 1HD2 ASN A  98     193.970 175.860 149.174  1.00 65.29           H  
ATOM   1033 2HD2 ASN A  98     195.593 176.433 149.364  1.00 65.29           H  
ATOM   1034  N   ASN A  99     192.805 180.668 148.440  1.00 65.29           N  
ATOM   1035  CA  ASN A  99     191.728 181.440 149.054  1.00 65.29           C  
ATOM   1036  C   ASN A  99     191.087 180.757 150.253  1.00 65.29           C  
ATOM   1037  O   ASN A  99     190.425 181.411 151.067  1.00 65.29           O  
ATOM   1038  CB  ASN A  99     190.675 181.764 148.027  1.00 65.29           C  
ATOM   1039  CG  ASN A  99     191.187 182.687 146.994  1.00 65.29           C  
ATOM   1040  OD1 ASN A  99     191.444 183.864 147.271  1.00 65.29           O  
ATOM   1041  ND2 ASN A  99     191.352 182.190 145.795  1.00 65.29           N  
ATOM   1042  H   ASN A  99     192.574 179.860 147.880  1.00 65.29           H  
ATOM   1043  HA  ASN A  99     192.145 182.372 149.438  1.00 65.29           H  
ATOM   1044 1HB  ASN A  99     190.335 180.843 147.552  1.00 65.29           H  
ATOM   1045 2HB  ASN A  99     189.814 182.216 148.519  1.00 65.29           H  
ATOM   1046 1HD2 ASN A  99     191.696 182.770 145.056  1.00 65.29           H  
ATOM   1047 2HD2 ASN A  99     191.134 181.231 145.617  1.00 65.29           H  
ATOM   1048  N   MET A 100     191.366 179.464 150.439  1.00 65.29           N  
ATOM   1049  CA  MET A 100     190.766 178.696 151.539  1.00 65.29           C  
ATOM   1050  C   MET A 100     191.302 179.200 152.866  1.00 65.29           C  
ATOM   1051  O   MET A 100     190.756 178.923 153.935  1.00 65.29           O  
ATOM   1052  CB  MET A 100     191.044 177.217 151.349  1.00 65.29           C  
ATOM   1053  CG  MET A 100     190.326 176.641 150.147  1.00 65.29           C  
ATOM   1054  SD  MET A 100     190.696 174.926 149.828  1.00 65.29           S  
ATOM   1055  CE  MET A 100     189.833 174.046 151.117  1.00 65.29           C  
ATOM   1056  H   MET A 100     192.005 179.002 149.808  1.00 65.29           H  
ATOM   1057  HA  MET A 100     189.688 178.857 151.526  1.00 65.29           H  
ATOM   1058 1HB  MET A 100     192.115 177.061 151.227  1.00 65.29           H  
ATOM   1059 2HB  MET A 100     190.733 176.670 152.241  1.00 65.29           H  
ATOM   1060 1HG  MET A 100     189.249 176.725 150.292  1.00 65.29           H  
ATOM   1061 2HG  MET A 100     190.596 177.208 149.256  1.00 65.29           H  
ATOM   1062 1HE  MET A 100     190.002 172.975 151.003  1.00 65.29           H  
ATOM   1063 2HE  MET A 100     190.203 174.371 152.091  1.00 65.29           H  
ATOM   1064 3HE  MET A 100     188.765 174.254 151.048  1.00 65.29           H  
ATOM   1065  N   VAL A 101     192.413 179.896 152.758  1.00 65.29           N  
ATOM   1066  CA  VAL A 101     193.145 180.506 153.822  1.00 65.29           C  
ATOM   1067  C   VAL A 101     192.337 181.648 154.391  1.00 65.29           C  
ATOM   1068  O   VAL A 101     192.378 181.885 155.599  1.00 65.29           O  
ATOM   1069  CB  VAL A 101     194.489 181.020 153.291  1.00 65.29           C  
ATOM   1070  CG1 VAL A 101     195.250 181.813 154.385  1.00 65.29           C  
ATOM   1071  CG2 VAL A 101     195.306 179.843 152.793  1.00 65.29           C  
ATOM   1072  H   VAL A 101     192.753 179.987 151.812  1.00 65.29           H  
ATOM   1073  HA  VAL A 101     193.329 179.754 154.591  1.00 65.29           H  
ATOM   1074  HB  VAL A 101     194.304 181.717 152.474  1.00 65.29           H  
ATOM   1075 1HG1 VAL A 101     196.200 182.167 153.984  1.00 65.29           H  
ATOM   1076 2HG1 VAL A 101     194.649 182.666 154.700  1.00 65.29           H  
ATOM   1077 3HG1 VAL A 101     195.438 181.164 155.241  1.00 65.29           H  
ATOM   1078 1HG2 VAL A 101     196.263 180.199 152.413  1.00 65.29           H  
ATOM   1079 2HG2 VAL A 101     195.478 179.146 153.614  1.00 65.29           H  
ATOM   1080 3HG2 VAL A 101     194.764 179.336 151.994  1.00 65.29           H  
ATOM   1081  N   GLU A 102     191.687 182.425 153.520  1.00 65.29           N  
ATOM   1082  CA  GLU A 102     190.931 183.564 153.977  1.00 65.29           C  
ATOM   1083  C   GLU A 102     189.692 183.071 154.648  1.00 65.29           C  
ATOM   1084  O   GLU A 102     189.245 183.650 155.637  1.00 65.29           O  
ATOM   1085  CB  GLU A 102     190.571 184.490 152.830  1.00 65.29           C  
ATOM   1086  CG  GLU A 102     191.761 185.141 152.210  1.00 65.29           C  
ATOM   1087  CD  GLU A 102     192.554 185.906 153.201  1.00 65.29           C  
ATOM   1088  OE1 GLU A 102     191.990 186.669 153.953  1.00 65.29           O  
ATOM   1089  OE2 GLU A 102     193.740 185.710 153.229  1.00 65.29           O  
ATOM   1090  H   GLU A 102     191.720 182.221 152.532  1.00 65.29           H  
ATOM   1091  HA  GLU A 102     191.542 184.123 154.686  1.00 65.29           H  
ATOM   1092 1HB  GLU A 102     190.042 183.927 152.061  1.00 65.29           H  
ATOM   1093 2HB  GLU A 102     189.897 185.268 153.188  1.00 65.29           H  
ATOM   1094 1HG  GLU A 102     192.390 184.372 151.761  1.00 65.29           H  
ATOM   1095 2HG  GLU A 102     191.425 185.806 151.416  1.00 65.29           H  
ATOM   1096  N   GLN A 103     189.142 181.974 154.137  1.00 65.29           N  
ATOM   1097  CA  GLN A 103     187.959 181.451 154.782  1.00 65.29           C  
ATOM   1098  C   GLN A 103     188.327 180.965 156.173  1.00 65.29           C  
ATOM   1099  O   GLN A 103     187.634 181.278 157.147  1.00 65.29           O  
ATOM   1100  CB  GLN A 103     187.374 180.290 153.983  1.00 65.29           C  
ATOM   1101  CG  GLN A 103     186.087 179.690 154.563  1.00 65.29           C  
ATOM   1102  CD  GLN A 103     184.907 180.619 154.557  1.00 65.29           C  
ATOM   1103  OE1 GLN A 103     184.596 181.210 153.514  1.00 65.29           O  
ATOM   1104  NE2 GLN A 103     184.230 180.752 155.696  1.00 65.29           N  
ATOM   1105  H   GLN A 103     189.512 181.497 153.327  1.00 65.29           H  
ATOM   1106  HA  GLN A 103     187.214 182.245 154.834  1.00 65.29           H  
ATOM   1107 1HB  GLN A 103     187.155 180.621 152.968  1.00 65.29           H  
ATOM   1108 2HB  GLN A 103     188.109 179.488 153.915  1.00 65.29           H  
ATOM   1109 1HG  GLN A 103     185.810 178.814 153.977  1.00 65.29           H  
ATOM   1110 2HG  GLN A 103     186.266 179.404 155.600  1.00 65.29           H  
ATOM   1111 1HE2 GLN A 103     183.436 181.360 155.739  1.00 65.29           H  
ATOM   1112 2HE2 GLN A 103     184.514 180.244 156.510  1.00 65.29           H  
ATOM   1113  N   MET A 104     189.480 180.299 156.294  1.00 65.29           N  
ATOM   1114  CA  MET A 104     189.886 179.824 157.593  1.00 65.29           C  
ATOM   1115  C   MET A 104     190.173 180.984 158.524  1.00 65.29           C  
ATOM   1116  O   MET A 104     189.817 180.924 159.703  1.00 65.29           O  
ATOM   1117  CB  MET A 104     191.056 178.876 157.477  1.00 65.29           C  
ATOM   1118  CG  MET A 104     191.447 178.270 158.792  1.00 65.29           C  
ATOM   1119  SD  MET A 104     192.686 176.987 158.678  1.00 65.29           S  
ATOM   1120  CE  MET A 104     191.758 175.610 158.124  1.00 65.29           C  
ATOM   1121  H   MET A 104     190.074 180.120 155.497  1.00 65.29           H  
ATOM   1122  HA  MET A 104     189.050 179.287 158.042  1.00 65.29           H  
ATOM   1123 1HB  MET A 104     190.807 178.074 156.784  1.00 65.29           H  
ATOM   1124 2HB  MET A 104     191.916 179.407 157.068  1.00 65.29           H  
ATOM   1125 1HG  MET A 104     191.839 179.046 159.448  1.00 65.29           H  
ATOM   1126 2HG  MET A 104     190.568 177.834 159.268  1.00 65.29           H  
ATOM   1127 1HE  MET A 104     192.416 174.748 158.014  1.00 65.29           H  
ATOM   1128 2HE  MET A 104     190.977 175.381 158.851  1.00 65.29           H  
ATOM   1129 3HE  MET A 104     191.301 175.842 157.162  1.00 65.29           H  
ATOM   1130  N   HIS A 105     190.769 182.057 158.004  1.00 65.29           N  
ATOM   1131  CA  HIS A 105     191.071 183.214 158.820  1.00 65.29           C  
ATOM   1132  C   HIS A 105     189.828 183.807 159.422  1.00 65.29           C  
ATOM   1133  O   HIS A 105     189.771 184.037 160.634  1.00 65.29           O  
ATOM   1134  CB  HIS A 105     191.727 184.333 158.003  1.00 65.29           C  
ATOM   1135  CG  HIS A 105     192.048 185.561 158.830  1.00 65.29           C  
ATOM   1136  ND1 HIS A 105     193.151 185.648 159.653  1.00 65.29           N  
ATOM   1137  CD2 HIS A 105     191.383 186.719 158.982  1.00 65.29           C  
ATOM   1138  CE1 HIS A 105     193.152 186.809 160.266  1.00 65.29           C  
ATOM   1139  NE2 HIS A 105     192.092 187.477 159.879  1.00 65.29           N  
ATOM   1140  H   HIS A 105     191.016 182.068 157.025  1.00 65.29           H  
ATOM   1141  HA  HIS A 105     191.769 182.931 159.607  1.00 65.29           H  
ATOM   1142 1HB  HIS A 105     192.651 183.964 157.556  1.00 65.29           H  
ATOM   1143 2HB  HIS A 105     191.064 184.626 157.190  1.00 65.29           H  
ATOM   1144  HD2 HIS A 105     190.455 187.004 158.485  1.00 65.29           H  
ATOM   1145  HE1 HIS A 105     193.905 187.156 160.974  1.00 65.29           H  
ATOM   1146  HE2 HIS A 105     191.832 188.403 160.188  1.00 65.29           H  
ATOM   1147  N   GLU A 106     188.816 184.044 158.597  1.00 65.29           N  
ATOM   1148  CA  GLU A 106     187.636 184.707 159.101  1.00 65.29           C  
ATOM   1149  C   GLU A 106     186.897 183.875 160.128  1.00 65.29           C  
ATOM   1150  O   GLU A 106     186.424 184.404 161.144  1.00 65.29           O  
ATOM   1151  CB  GLU A 106     186.713 185.061 157.952  1.00 65.29           C  
ATOM   1152  CG  GLU A 106     187.243 186.170 157.065  1.00 65.29           C  
ATOM   1153  CD  GLU A 106     187.388 187.458 157.805  1.00 65.29           C  
ATOM   1154  OE1 GLU A 106     186.522 187.765 158.581  1.00 65.29           O  
ATOM   1155  OE2 GLU A 106     188.356 188.146 157.593  1.00 65.29           O  
ATOM   1156  H   GLU A 106     188.850 183.772 157.625  1.00 65.29           H  
ATOM   1157  HA  GLU A 106     187.943 185.625 159.604  1.00 65.29           H  
ATOM   1158 1HB  GLU A 106     186.547 184.179 157.334  1.00 65.29           H  
ATOM   1159 2HB  GLU A 106     185.745 185.371 158.345  1.00 65.29           H  
ATOM   1160 1HG  GLU A 106     188.213 185.872 156.669  1.00 65.29           H  
ATOM   1161 2HG  GLU A 106     186.564 186.304 156.225  1.00 65.29           H  
ATOM   1162  N   ASP A 107     186.852 182.565 159.938  1.00 65.29           N  
ATOM   1163  CA  ASP A 107     186.136 181.765 160.904  1.00 65.29           C  
ATOM   1164  C   ASP A 107     186.880 181.663 162.220  1.00 65.29           C  
ATOM   1165  O   ASP A 107     186.257 181.724 163.284  1.00 65.29           O  
ATOM   1166  CB  ASP A 107     185.882 180.393 160.332  1.00 65.29           C  
ATOM   1167  CG  ASP A 107     184.839 180.416 159.244  1.00 65.29           C  
ATOM   1168  OD1 ASP A 107     184.054 181.331 159.182  1.00 65.29           O  
ATOM   1169  OD2 ASP A 107     184.860 179.527 158.435  1.00 65.29           O  
ATOM   1170  H   ASP A 107     187.294 182.109 159.153  1.00 65.29           H  
ATOM   1171  HA  ASP A 107     185.180 182.247 161.113  1.00 65.29           H  
ATOM   1172 1HB  ASP A 107     186.810 179.990 159.927  1.00 65.29           H  
ATOM   1173 2HB  ASP A 107     185.553 179.722 161.127  1.00 65.29           H  
ATOM   1174  N   ILE A 108     188.207 181.582 162.177  1.00 65.29           N  
ATOM   1175  CA  ILE A 108     188.944 181.482 163.417  1.00 65.29           C  
ATOM   1176  C   ILE A 108     188.879 182.799 164.178  1.00 65.29           C  
ATOM   1177  O   ILE A 108     188.737 182.783 165.398  1.00 65.29           O  
ATOM   1178  CB  ILE A 108     190.389 181.020 163.240  1.00 65.29           C  
ATOM   1179  CG1 ILE A 108     190.381 179.577 162.711  1.00 65.29           C  
ATOM   1180  CG2 ILE A 108     191.081 181.027 164.629  1.00 65.29           C  
ATOM   1181  CD1 ILE A 108     191.724 179.069 162.249  1.00 65.29           C  
ATOM   1182  H   ILE A 108     188.713 181.588 161.303  1.00 65.29           H  
ATOM   1183  HA  ILE A 108     188.451 180.749 164.054  1.00 65.29           H  
ATOM   1184  HB  ILE A 108     190.907 181.698 162.563  1.00 65.29           H  
ATOM   1185 1HG1 ILE A 108     190.020 178.906 163.490  1.00 65.29           H  
ATOM   1186 2HG1 ILE A 108     189.690 179.501 161.871  1.00 65.29           H  
ATOM   1187 1HG2 ILE A 108     192.114 180.699 164.522  1.00 65.29           H  
ATOM   1188 2HG2 ILE A 108     191.061 182.035 165.040  1.00 65.29           H  
ATOM   1189 3HG2 ILE A 108     190.553 180.351 165.302  1.00 65.29           H  
ATOM   1190 1HD1 ILE A 108     191.622 178.044 161.893  1.00 65.29           H  
ATOM   1191 2HD1 ILE A 108     192.093 179.700 161.440  1.00 65.29           H  
ATOM   1192 3HD1 ILE A 108     192.428 179.095 163.080  1.00 65.29           H  
ATOM   1193  N   ILE A 109     189.013 183.951 163.515  1.00 65.29           N  
ATOM   1194  CA  ILE A 109     188.939 185.162 164.319  1.00 65.29           C  
ATOM   1195  C   ILE A 109     187.545 185.319 164.911  1.00 65.29           C  
ATOM   1196  O   ILE A 109     187.417 185.849 166.019  1.00 65.29           O  
ATOM   1197  CB  ILE A 109     189.370 186.437 163.552  1.00 65.29           C  
ATOM   1198  CG1 ILE A 109     188.434 186.725 162.376  1.00 65.29           C  
ATOM   1199  CG2 ILE A 109     190.805 186.284 163.114  1.00 65.29           C  
ATOM   1200  CD1 ILE A 109     188.664 188.035 161.654  1.00 65.29           C  
ATOM   1201  H   ILE A 109     189.158 184.030 162.519  1.00 65.29           H  
ATOM   1202  HA  ILE A 109     189.612 185.054 165.169  1.00 65.29           H  
ATOM   1203  HB  ILE A 109     189.275 187.304 164.206  1.00 65.29           H  
ATOM   1204 1HG1 ILE A 109     188.524 185.930 161.637  1.00 65.29           H  
ATOM   1205 2HG1 ILE A 109     187.401 186.729 162.726  1.00 65.29           H  
ATOM   1206 1HG2 ILE A 109     191.117 187.177 162.573  1.00 65.29           H  
ATOM   1207 2HG2 ILE A 109     191.440 186.150 163.989  1.00 65.29           H  
ATOM   1208 3HG2 ILE A 109     190.896 185.414 162.463  1.00 65.29           H  
ATOM   1209 1HD1 ILE A 109     187.944 188.133 160.841  1.00 65.29           H  
ATOM   1210 2HD1 ILE A 109     188.537 188.863 162.353  1.00 65.29           H  
ATOM   1211 3HD1 ILE A 109     189.674 188.054 161.248  1.00 65.29           H  
ATOM   1212  N   SER A 110     186.502 184.821 164.229  1.00 65.29           N  
ATOM   1213  CA  SER A 110     185.175 184.893 164.808  1.00 65.29           C  
ATOM   1214  C   SER A 110     185.119 184.004 166.044  1.00 65.29           C  
ATOM   1215  O   SER A 110     184.671 184.440 167.103  1.00 65.29           O  
ATOM   1216  CB  SER A 110     184.139 184.447 163.802  1.00 65.29           C  
ATOM   1217  OG  SER A 110     184.080 185.330 162.712  1.00 65.29           O  
ATOM   1218  H   SER A 110     186.620 184.396 163.320  1.00 65.29           H  
ATOM   1219  HA  SER A 110     184.973 185.929 165.083  1.00 65.29           H  
ATOM   1220 1HB  SER A 110     184.383 183.445 163.448  1.00 65.29           H  
ATOM   1221 2HB  SER A 110     183.163 184.395 164.284  1.00 65.29           H  
ATOM   1222  HG  SER A 110     184.815 185.095 162.141  1.00 65.29           H  
ATOM   1223  N   LEU A 111     185.708 182.813 165.954  1.00 65.29           N  
ATOM   1224  CA  LEU A 111     185.764 181.874 167.061  1.00 65.29           C  
ATOM   1225  C   LEU A 111     186.423 182.467 168.263  1.00 65.29           C  
ATOM   1226  O   LEU A 111     185.930 182.342 169.380  1.00 65.29           O  
ATOM   1227  CB  LEU A 111     186.581 180.659 166.632  1.00 65.29           C  
ATOM   1228  CG  LEU A 111     186.988 179.618 167.672  1.00 65.29           C  
ATOM   1229  CD1 LEU A 111     185.821 178.930 168.286  1.00 65.29           C  
ATOM   1230  CD2 LEU A 111     187.902 178.654 166.969  1.00 65.29           C  
ATOM   1231  H   LEU A 111     186.132 182.560 165.073  1.00 65.29           H  
ATOM   1232  HA  LEU A 111     184.748 181.562 167.302  1.00 65.29           H  
ATOM   1233 1HB  LEU A 111     186.020 180.113 165.875  1.00 65.29           H  
ATOM   1234 2HB  LEU A 111     187.512 181.006 166.185  1.00 65.29           H  
ATOM   1235  HG  LEU A 111     187.500 180.111 168.499  1.00 65.29           H  
ATOM   1236 1HD1 LEU A 111     186.171 178.202 169.018  1.00 65.29           H  
ATOM   1237 2HD1 LEU A 111     185.185 179.664 168.782  1.00 65.29           H  
ATOM   1238 3HD1 LEU A 111     185.250 178.420 167.511  1.00 65.29           H  
ATOM   1239 1HD2 LEU A 111     188.226 177.884 167.669  1.00 65.29           H  
ATOM   1240 2HD2 LEU A 111     187.371 178.189 166.139  1.00 65.29           H  
ATOM   1241 3HD2 LEU A 111     188.772 179.189 166.589  1.00 65.29           H  
ATOM   1242  N   TRP A 112     187.561 183.098 168.061  1.00 65.29           N  
ATOM   1243  CA  TRP A 112     188.274 183.693 169.165  1.00 65.29           C  
ATOM   1244  C   TRP A 112     187.557 184.882 169.779  1.00 65.29           C  
ATOM   1245  O   TRP A 112     187.434 184.977 171.001  1.00 65.29           O  
ATOM   1246  CB  TRP A 112     189.660 184.089 168.706  1.00 65.29           C  
ATOM   1247  CG  TRP A 112     190.562 182.951 168.722  1.00 65.29           C  
ATOM   1248  CD1 TRP A 112     190.416 181.780 168.065  1.00 65.29           C  
ATOM   1249  CD2 TRP A 112     191.779 182.853 169.446  1.00 65.29           C  
ATOM   1250  NE1 TRP A 112     191.444 180.966 168.344  1.00 65.29           N  
ATOM   1251  CE2 TRP A 112     192.291 181.603 169.195  1.00 65.29           C  
ATOM   1252  CE3 TRP A 112     192.463 183.716 170.283  1.00 65.29           C  
ATOM   1253  CZ2 TRP A 112     193.449 181.178 169.759  1.00 65.29           C  
ATOM   1254  CZ3 TRP A 112     193.636 183.296 170.846  1.00 65.29           C  
ATOM   1255  CH2 TRP A 112     194.117 182.057 170.596  1.00 65.29           C  
ATOM   1256  H   TRP A 112     187.946 183.171 167.130  1.00 65.29           H  
ATOM   1257  HA  TRP A 112     188.356 182.954 169.962  1.00 65.29           H  
ATOM   1258 1HB  TRP A 112     189.606 184.498 167.697  1.00 65.29           H  
ATOM   1259 2HB  TRP A 112     190.048 184.872 169.357  1.00 65.29           H  
ATOM   1260  HD1 TRP A 112     189.585 181.535 167.406  1.00 65.29           H  
ATOM   1261  HE1 TRP A 112     191.569 180.031 167.982  1.00 65.29           H  
ATOM   1262  HE3 TRP A 112     192.073 184.713 170.487  1.00 65.29           H  
ATOM   1263  HZ2 TRP A 112     193.855 180.184 169.570  1.00 65.29           H  
ATOM   1264  HZ3 TRP A 112     194.174 183.981 171.501  1.00 65.29           H  
ATOM   1265  HH2 TRP A 112     195.050 181.745 171.065  1.00 65.29           H  
ATOM   1266  N   ASP A 113     187.010 185.774 168.956  1.00 65.29           N  
ATOM   1267  CA  ASP A 113     186.359 186.973 169.478  1.00 65.29           C  
ATOM   1268  C   ASP A 113     185.110 186.628 170.273  1.00 65.29           C  
ATOM   1269  O   ASP A 113     184.771 187.291 171.263  1.00 65.29           O  
ATOM   1270  CB  ASP A 113     185.999 187.920 168.331  1.00 65.29           C  
ATOM   1271  CG  ASP A 113     185.590 189.325 168.786  1.00 65.29           C  
ATOM   1272  OD1 ASP A 113     186.419 190.026 169.364  1.00 65.29           O  
ATOM   1273  OD2 ASP A 113     184.468 189.699 168.559  1.00 65.29           O  
ATOM   1274  H   ASP A 113     187.041 185.627 167.957  1.00 65.29           H  
ATOM   1275  HA  ASP A 113     187.054 187.480 170.148  1.00 65.29           H  
ATOM   1276 1HB  ASP A 113     186.851 188.017 167.659  1.00 65.29           H  
ATOM   1277 2HB  ASP A 113     185.174 187.498 167.756  1.00 65.29           H  
ATOM   1278  N   GLN A 114     184.468 185.542 169.872  1.00 65.29           N  
ATOM   1279  CA  GLN A 114     183.246 185.040 170.450  1.00 65.29           C  
ATOM   1280  C   GLN A 114     183.472 184.125 171.652  1.00 65.29           C  
ATOM   1281  O   GLN A 114     182.507 183.593 172.202  1.00 65.29           O  
ATOM   1282  CB  GLN A 114     182.457 184.327 169.349  1.00 65.29           C  
ATOM   1283  CG  GLN A 114     181.996 185.309 168.248  1.00 65.29           C  
ATOM   1284  CD  GLN A 114     181.360 184.665 167.008  1.00 65.29           C  
ATOM   1285  OE1 GLN A 114     181.623 183.521 166.608  1.00 65.29           O  
ATOM   1286  NE2 GLN A 114     180.494 185.439 166.372  1.00 65.29           N  
ATOM   1287  H   GLN A 114     184.887 185.045 169.100  1.00 65.29           H  
ATOM   1288  HA  GLN A 114     182.670 185.884 170.829  1.00 65.29           H  
ATOM   1289 1HB  GLN A 114     183.077 183.550 168.902  1.00 65.29           H  
ATOM   1290 2HB  GLN A 114     181.585 183.839 169.784  1.00 65.29           H  
ATOM   1291 1HG  GLN A 114     181.249 185.984 168.667  1.00 65.29           H  
ATOM   1292 2HG  GLN A 114     182.858 185.877 167.898  1.00 65.29           H  
ATOM   1293 1HE2 GLN A 114     180.029 185.102 165.552  1.00 65.29           H  
ATOM   1294 2HE2 GLN A 114     180.303 186.360 166.711  1.00 65.29           H  
ATOM   1295  N   SER A 115     184.729 183.912 172.052  1.00 65.29           N  
ATOM   1296  CA  SER A 115     185.017 183.019 173.164  1.00 65.29           C  
ATOM   1297  C   SER A 115     186.071 183.542 174.120  1.00 65.29           C  
ATOM   1298  O   SER A 115     185.794 183.810 175.295  1.00 65.29           O  
ATOM   1299  CB  SER A 115     185.484 181.709 172.649  1.00 65.29           C  
ATOM   1300  OG  SER A 115     186.691 181.836 171.961  1.00 65.29           O  
ATOM   1301  H   SER A 115     185.494 184.374 171.581  1.00 65.29           H  
ATOM   1302  HA  SER A 115     184.099 182.869 173.734  1.00 65.29           H  
ATOM   1303 1HB  SER A 115     185.610 181.016 173.480  1.00 65.29           H  
ATOM   1304 2HB  SER A 115     184.729 181.290 171.985  1.00 65.29           H  
ATOM   1305  HG  SER A 115     186.464 182.159 171.086  1.00 65.29           H  
ATOM   1306  N   LEU A 116     187.298 183.683 173.642  1.00 65.29           N  
ATOM   1307  CA  LEU A 116     188.394 184.096 174.491  1.00 65.29           C  
ATOM   1308  C   LEU A 116     188.406 185.589 174.528  1.00 65.29           C  
ATOM   1309  O   LEU A 116     189.253 186.247 173.918  1.00 65.29           O  
ATOM   1310  CB  LEU A 116     189.747 183.587 173.986  1.00 65.29           C  
ATOM   1311  CG  LEU A 116     189.945 182.059 173.865  1.00 65.29           C  
ATOM   1312  CD1 LEU A 116     191.357 181.814 173.355  1.00 65.29           C  
ATOM   1313  CD2 LEU A 116     189.717 181.382 175.195  1.00 65.29           C  
ATOM   1314  H   LEU A 116     187.475 183.499 172.665  1.00 65.29           H  
ATOM   1315  HA  LEU A 116     188.235 183.683 175.487  1.00 65.29           H  
ATOM   1316 1HB  LEU A 116     189.926 184.002 172.996  1.00 65.29           H  
ATOM   1317 2HB  LEU A 116     190.526 183.949 174.656  1.00 65.29           H  
ATOM   1318  HG  LEU A 116     189.237 181.657 173.140  1.00 65.29           H  
ATOM   1319 1HD1 LEU A 116     191.528 180.742 173.259  1.00 65.29           H  
ATOM   1320 2HD1 LEU A 116     191.480 182.289 172.382  1.00 65.29           H  
ATOM   1321 3HD1 LEU A 116     192.075 182.234 174.058  1.00 65.29           H  
ATOM   1322 1HD2 LEU A 116     189.861 180.307 175.086  1.00 65.29           H  
ATOM   1323 2HD2 LEU A 116     190.425 181.770 175.927  1.00 65.29           H  
ATOM   1324 3HD2 LEU A 116     188.700 181.579 175.534  1.00 65.29           H  
ATOM   1325  N   LYS A 117     187.424 186.117 175.223  1.00 65.29           N  
ATOM   1326  CA  LYS A 117     187.239 187.530 175.309  1.00 65.29           C  
ATOM   1327  C   LYS A 117     188.225 188.127 176.286  1.00 65.29           C  
ATOM   1328  O   LYS A 117     188.383 187.589 177.380  1.00 65.29           O  
ATOM   1329  CB  LYS A 117     185.821 187.841 175.751  1.00 65.29           C  
ATOM   1330  CG  LYS A 117     184.785 187.473 174.730  1.00 65.29           C  
ATOM   1331  CD  LYS A 117     183.408 187.942 175.142  1.00 65.29           C  
ATOM   1332  CE  LYS A 117     182.341 187.544 174.115  1.00 65.29           C  
ATOM   1333  NZ  LYS A 117     182.515 188.243 172.789  1.00 65.29           N  
ATOM   1334  H   LYS A 117     186.783 185.506 175.709  1.00 65.29           H  
ATOM   1335  HA  LYS A 117     187.403 187.961 174.321  1.00 65.29           H  
ATOM   1336 1HB  LYS A 117     185.601 187.303 176.674  1.00 65.29           H  
ATOM   1337 2HB  LYS A 117     185.731 188.907 175.964  1.00 65.29           H  
ATOM   1338 1HG  LYS A 117     185.040 187.928 173.772  1.00 65.29           H  
ATOM   1339 2HG  LYS A 117     184.766 186.391 174.605  1.00 65.29           H  
ATOM   1340 1HD  LYS A 117     183.147 187.505 176.107  1.00 65.29           H  
ATOM   1341 2HD  LYS A 117     183.408 189.027 175.243  1.00 65.29           H  
ATOM   1342 1HE  LYS A 117     182.383 186.469 173.944  1.00 65.29           H  
ATOM   1343 2HE  LYS A 117     181.352 187.789 174.504  1.00 65.29           H  
ATOM   1344 1HZ  LYS A 117     181.788 187.946 172.153  1.00 65.29           H  
ATOM   1345 2HZ  LYS A 117     182.455 189.243 172.924  1.00 65.29           H  
ATOM   1346 3HZ  LYS A 117     183.417 188.010 172.401  1.00 65.29           H  
ATOM   1347  N   PRO A 118     188.978 189.155 175.902  1.00 65.29           N  
ATOM   1348  CA  PRO A 118     189.869 189.876 176.757  1.00 65.29           C  
ATOM   1349  C   PRO A 118     189.051 190.773 177.640  1.00 65.29           C  
ATOM   1350  O   PRO A 118     187.975 191.223 177.217  1.00 65.29           O  
ATOM   1351  CB  PRO A 118     190.713 190.646 175.782  1.00 65.29           C  
ATOM   1352  CG  PRO A 118     189.831 190.867 174.612  1.00 65.29           C  
ATOM   1353  CD  PRO A 118     188.990 189.621 174.518  1.00 65.29           C  
ATOM   1354  HA  PRO A 118     190.478 189.161 177.330  1.00 65.29           H  
ATOM   1355 1HB  PRO A 118     191.051 191.588 176.239  1.00 65.29           H  
ATOM   1356 2HB  PRO A 118     191.614 190.070 175.528  1.00 65.29           H  
ATOM   1357 1HG  PRO A 118     189.223 191.772 174.760  1.00 65.29           H  
ATOM   1358 2HG  PRO A 118     190.434 191.034 173.708  1.00 65.29           H  
ATOM   1359 1HD  PRO A 118     187.983 189.883 174.160  1.00 65.29           H  
ATOM   1360 2HD  PRO A 118     189.470 188.905 173.835  1.00 65.29           H  
ATOM   1361  N   CYS A 119     189.606 191.114 178.809  1.00 65.29           N  
ATOM   1362  CA  CYS A 119     189.034 192.051 179.768  1.00 65.29           C  
ATOM   1363  C   CYS A 119     189.173 193.456 179.216  1.00 65.29           C  
ATOM   1364  O   CYS A 119     188.261 194.276 179.325  1.00 65.29           O  
ATOM   1365  CB  CYS A 119     189.745 191.932 181.134  1.00 65.29           C  
ATOM   1366  SG  CYS A 119     189.476 190.338 182.022  1.00 65.29           S  
ATOM   1367  H   CYS A 119     190.490 190.673 179.019  1.00 65.29           H  
ATOM   1368  HA  CYS A 119     187.979 191.808 179.903  1.00 65.29           H  
ATOM   1369 1HB  CYS A 119     190.819 192.053 180.997  1.00 65.29           H  
ATOM   1370 2HB  CYS A 119     189.407 192.733 181.791  1.00 65.29           H  
ATOM   1371  N   VAL A 120     190.321 193.716 178.600  1.00 65.29           N  
ATOM   1372  CA  VAL A 120     190.538 195.014 177.977  1.00 65.29           C  
ATOM   1373  C   VAL A 120     190.993 194.813 176.538  1.00 65.29           C  
ATOM   1374  O   VAL A 120     191.983 194.128 176.282  1.00 65.29           O  
ATOM   1375  CB  VAL A 120     191.585 195.850 178.734  1.00 65.29           C  
ATOM   1376  CG1 VAL A 120     191.748 197.212 178.051  1.00 65.29           C  
ATOM   1377  CG2 VAL A 120     191.170 196.001 180.175  1.00 65.29           C  
ATOM   1378  H   VAL A 120     191.052 193.021 178.557  1.00 65.29           H  
ATOM   1379  HA  VAL A 120     189.597 195.565 177.989  1.00 65.29           H  
ATOM   1380  HB  VAL A 120     192.548 195.342 178.682  1.00 65.29           H  
ATOM   1381 1HG1 VAL A 120     192.490 197.802 178.589  1.00 65.29           H  
ATOM   1382 2HG1 VAL A 120     192.077 197.066 177.022  1.00 65.29           H  
ATOM   1383 3HG1 VAL A 120     190.793 197.738 178.057  1.00 65.29           H  
ATOM   1384 1HG2 VAL A 120     191.914 196.593 180.708  1.00 65.29           H  
ATOM   1385 2HG2 VAL A 120     190.203 196.503 180.225  1.00 65.29           H  
ATOM   1386 3HG2 VAL A 120     191.091 195.016 180.636  1.00 65.29           H  
ATOM   1387  N   LYS A 121     190.306 195.439 175.593  1.00 65.29           N  
ATOM   1388  CA  LYS A 121     190.691 195.319 174.188  1.00 65.29           C  
ATOM   1389  C   LYS A 121     191.075 196.674 173.639  1.00 65.29           C  
ATOM   1390  O   LYS A 121     190.309 197.640 173.718  1.00 65.29           O  
ATOM   1391  CB  LYS A 121     189.570 194.713 173.349  1.00 65.29           C  
ATOM   1392  CG  LYS A 121     189.940 194.460 171.869  1.00 65.29           C  
ATOM   1393  CD  LYS A 121     188.762 193.902 171.044  1.00 65.29           C  
ATOM   1394  CE  LYS A 121     188.344 192.515 171.532  1.00 65.29           C  
ATOM   1395  NZ  LYS A 121     187.348 191.843 170.645  1.00 65.29           N  
ATOM   1396  H   LYS A 121     189.507 196.007 175.838  1.00 65.29           H  
ATOM   1397  HA  LYS A 121     191.558 194.661 174.122  1.00 65.29           H  
ATOM   1398 1HB  LYS A 121     189.264 193.761 173.783  1.00 65.29           H  
ATOM   1399 2HB  LYS A 121     188.703 195.374 173.367  1.00 65.29           H  
ATOM   1400 1HG  LYS A 121     190.264 195.395 171.410  1.00 65.29           H  
ATOM   1401 2HG  LYS A 121     190.761 193.746 171.816  1.00 65.29           H  
ATOM   1402 1HD  LYS A 121     187.909 194.577 171.124  1.00 65.29           H  
ATOM   1403 2HD  LYS A 121     189.052 193.834 169.996  1.00 65.29           H  
ATOM   1404 1HE  LYS A 121     189.221 191.873 171.598  1.00 65.29           H  
ATOM   1405 2HE  LYS A 121     187.905 192.596 172.527  1.00 65.29           H  
ATOM   1406 1HZ  LYS A 121     187.116 190.936 171.025  1.00 65.29           H  
ATOM   1407 2HZ  LYS A 121     186.511 192.407 170.589  1.00 65.29           H  
ATOM   1408 3HZ  LYS A 121     187.740 191.731 169.722  1.00 65.29           H  
ATOM   1409  N   LEU A 122     192.252 196.739 173.040  1.00 65.29           N  
ATOM   1410  CA  LEU A 122     192.751 197.990 172.526  1.00 65.29           C  
ATOM   1411  C   LEU A 122     192.981 197.938 171.029  1.00 65.29           C  
ATOM   1412  O   LEU A 122     193.850 197.206 170.535  1.00 65.29           O  
ATOM   1413  CB  LEU A 122     194.090 198.308 173.190  1.00 65.29           C  
ATOM   1414  CG  LEU A 122     194.078 198.490 174.709  1.00 65.29           C  
ATOM   1415  CD1 LEU A 122     194.365 197.125 175.414  1.00 65.29           C  
ATOM   1416  CD2 LEU A 122     195.103 199.523 175.087  1.00 65.29           C  
ATOM   1417  H   LEU A 122     192.814 195.906 172.938  1.00 65.29           H  
ATOM   1418  HA  LEU A 122     192.034 198.774 172.769  1.00 65.29           H  
ATOM   1419 1HB  LEU A 122     194.787 197.502 172.968  1.00 65.29           H  
ATOM   1420 2HB  LEU A 122     194.482 199.229 172.759  1.00 65.29           H  
ATOM   1421  HG  LEU A 122     193.089 198.820 175.028  1.00 65.29           H  
ATOM   1422 1HD1 LEU A 122     194.354 197.264 176.495  1.00 65.29           H  
ATOM   1423 2HD1 LEU A 122     193.597 196.403 175.135  1.00 65.29           H  
ATOM   1424 3HD1 LEU A 122     195.342 196.755 175.106  1.00 65.29           H  
ATOM   1425 1HD2 LEU A 122     195.100 199.660 176.169  1.00 65.29           H  
ATOM   1426 2HD2 LEU A 122     196.090 199.191 174.766  1.00 65.29           H  
ATOM   1427 3HD2 LEU A 122     194.862 200.469 174.602  1.00 65.29           H  
ATOM   1428  N   THR A 123     192.227 198.761 170.311  1.00 65.29           N  
ATOM   1429  CA  THR A 123     192.281 198.838 168.862  1.00 65.29           C  
ATOM   1430  C   THR A 123     192.765 200.241 168.455  1.00 65.29           C  
ATOM   1431  O   THR A 123     192.321 201.225 169.046  1.00 65.29           O  
ATOM   1432  CB  THR A 123     190.884 198.551 168.263  1.00 65.29           C  
ATOM   1433  OG1 THR A 123     190.473 197.230 168.635  1.00 65.29           O  
ATOM   1434  CG2 THR A 123     190.909 198.637 166.756  1.00 65.29           C  
ATOM   1435  H   THR A 123     191.586 199.360 170.812  1.00 65.29           H  
ATOM   1436  HA  THR A 123     192.980 198.084 168.501  1.00 65.29           H  
ATOM   1437  HB  THR A 123     190.168 199.278 168.645  1.00 65.29           H  
ATOM   1438  HG1 THR A 123     190.133 197.242 169.533  1.00 65.29           H  
ATOM   1439 1HG2 THR A 123     189.913 198.431 166.363  1.00 65.29           H  
ATOM   1440 2HG2 THR A 123     191.219 199.637 166.454  1.00 65.29           H  
ATOM   1441 3HG2 THR A 123     191.612 197.905 166.362  1.00 65.29           H  
ATOM   1442  N   PRO A 124     193.723 200.392 167.528  1.00 65.29           N  
ATOM   1443  CA  PRO A 124     194.188 201.672 167.018  1.00 65.29           C  
ATOM   1444  C   PRO A 124     193.017 202.446 166.404  1.00 65.29           C  
ATOM   1445  O   PRO A 124     192.137 201.823 165.806  1.00 65.29           O  
ATOM   1446  CB  PRO A 124     195.197 201.254 165.945  1.00 65.29           C  
ATOM   1447  CG  PRO A 124     195.670 199.885 166.366  1.00 65.29           C  
ATOM   1448  CD  PRO A 124     194.471 199.230 167.002  1.00 65.29           C  
ATOM   1449  HA  PRO A 124     194.678 202.228 167.830  1.00 65.29           H  
ATOM   1450 1HB  PRO A 124     194.713 201.246 164.957  1.00 65.29           H  
ATOM   1451 2HB  PRO A 124     196.017 201.985 165.895  1.00 65.29           H  
ATOM   1452 1HG  PRO A 124     196.036 199.325 165.493  1.00 65.29           H  
ATOM   1453 2HG  PRO A 124     196.515 199.973 167.065  1.00 65.29           H  
ATOM   1454 1HD  PRO A 124     193.901 198.684 166.236  1.00 65.29           H  
ATOM   1455 2HD  PRO A 124     194.804 198.548 167.798  1.00 65.29           H  
ATOM   1456  N   LEU A 125     193.030 203.792 166.527  1.00 65.29           N  
ATOM   1457  CA  LEU A 125     191.994 204.702 166.008  1.00 65.29           C  
ATOM   1458  C   LEU A 125     192.681 205.944 165.443  1.00 65.29           C  
ATOM   1459  O   LEU A 125     192.386 206.397 164.331  1.00 65.29           O  
ATOM   1460  CB  LEU A 125     191.001 205.086 167.154  1.00 65.29           C  
ATOM   1461  CG  LEU A 125     189.791 206.121 166.866  1.00 65.29           C  
ATOM   1462  CD1 LEU A 125     188.752 205.483 165.864  1.00 65.29           C  
ATOM   1463  CD2 LEU A 125     189.119 206.521 168.251  1.00 65.29           C  
ATOM   1464  H   LEU A 125     193.823 204.179 167.018  1.00 65.29           H  
ATOM   1465  HA  LEU A 125     191.444 204.187 165.221  1.00 65.29           H  
ATOM   1466 1HB  LEU A 125     190.523 204.178 167.518  1.00 65.29           H  
ATOM   1467 2HB  LEU A 125     191.569 205.527 167.973  1.00 65.29           H  
ATOM   1468  HG  LEU A 125     190.183 207.012 166.375  1.00 65.29           H  
ATOM   1469 1HD1 LEU A 125     187.943 206.190 165.679  1.00 65.29           H  
ATOM   1470 2HD1 LEU A 125     189.250 205.249 164.923  1.00 65.29           H  
ATOM   1471 3HD1 LEU A 125     188.343 204.570 166.296  1.00 65.29           H  
ATOM   1472 1HD2 LEU A 125     188.301 207.220 168.071  1.00 65.29           H  
ATOM   1473 2HD2 LEU A 125     188.731 205.627 168.739  1.00 65.29           H  
ATOM   1474 3HD2 LEU A 125     189.863 206.991 168.894  1.00 65.29           H  
ATOM   1475  N   ASN A 197     195.338 208.242 167.942  1.00 65.29           N  
ATOM   1476  CA  ASN A 197     194.215 208.020 168.837  1.00 65.29           C  
ATOM   1477  C   ASN A 197     193.963 206.503 168.906  1.00 65.29           C  
ATOM   1478  O   ASN A 197     194.454 205.757 168.033  1.00 65.29           O  
ATOM   1479  CB  ASN A 197     192.960 208.831 168.375  1.00 65.29           C  
ATOM   1480  CG  ASN A 197     191.809 209.018 169.488  1.00 65.29           C  
ATOM   1481  OD1 ASN A 197     191.888 208.427 170.588  1.00 65.29           O  
ATOM   1482  ND2 ASN A 197     190.770 209.835 169.172  1.00 65.29           N  
ATOM   1483  H   ASN A 197     196.133 208.769 168.272  1.00 65.29           H  
ATOM   1484  HA  ASN A 197     194.495 208.359 169.835  1.00 65.29           H  
ATOM   1485 1HB  ASN A 197     193.268 209.827 168.055  1.00 65.29           H  
ATOM   1486 2HB  ASN A 197     192.504 208.338 167.516  1.00 65.29           H  
ATOM   1487 1HD2 ASN A 197     190.031 209.982 169.830  1.00 65.29           H  
ATOM   1488 2HD2 ASN A 197     190.744 210.289 168.282  1.00 65.29           H  
ATOM   1489  N   THR A 198     193.243 206.059 169.968  1.00 65.29           N  
ATOM   1490  CA  THR A 198     192.873 204.655 170.260  1.00 65.29           C  
ATOM   1491  C   THR A 198     191.410 204.502 170.628  1.00 65.29           C  
ATOM   1492  O   THR A 198     190.756 205.443 171.079  1.00 65.29           O  
ATOM   1493  CB  THR A 198     193.686 204.068 171.429  1.00 65.29           C  
ATOM   1494  OG1 THR A 198     193.403 204.811 172.623  1.00 65.29           O  
ATOM   1495  CG2 THR A 198     195.161 204.122 171.136  1.00 65.29           C  
ATOM   1496  H   THR A 198     192.947 206.788 170.602  1.00 65.29           H  
ATOM   1497  HA  THR A 198     193.079 204.052 169.376  1.00 65.29           H  
ATOM   1498  HB  THR A 198     193.394 203.030 171.590  1.00 65.29           H  
ATOM   1499  HG1 THR A 198     192.465 204.752 172.821  1.00 65.29           H  
ATOM   1500 1HG2 THR A 198     195.714 203.702 171.976  1.00 65.29           H  
ATOM   1501 2HG2 THR A 198     195.374 203.546 170.236  1.00 65.29           H  
ATOM   1502 3HG2 THR A 198     195.464 205.157 170.984  1.00 65.29           H  
ATOM   1503  N   SER A 199     190.942 203.269 170.543  1.00 65.29           N  
ATOM   1504  CA  SER A 199     189.609 202.880 170.954  1.00 65.29           C  
ATOM   1505  C   SER A 199     189.712 201.707 171.911  1.00 65.29           C  
ATOM   1506  O   SER A 199     190.208 200.628 171.563  1.00 65.29           O  
ATOM   1507  CB  SER A 199     188.781 202.491 169.754  1.00 65.29           C  
ATOM   1508  OG  SER A 199     187.523 202.026 170.154  1.00 65.29           O  
ATOM   1509  H   SER A 199     191.564 202.569 170.167  1.00 65.29           H  
ATOM   1510  HA  SER A 199     189.135 203.732 171.444  1.00 65.29           H  
ATOM   1511 1HB  SER A 199     188.665 203.353 169.097  1.00 65.29           H  
ATOM   1512 2HB  SER A 199     189.299 201.717 169.190  1.00 65.29           H  
ATOM   1513  HG  SER A 199     187.055 201.799 169.347  1.00 65.29           H  
ATOM   1514  N   VAL A 200     189.328 201.936 173.159  1.00 65.29           N  
ATOM   1515  CA  VAL A 200     189.483 200.897 174.156  1.00 65.29           C  
ATOM   1516  C   VAL A 200     188.172 200.557 174.816  1.00 65.29           C  
ATOM   1517  O   VAL A 200     187.454 201.436 175.295  1.00 65.29           O  
ATOM   1518  CB  VAL A 200     190.531 201.308 175.202  1.00 65.29           C  
ATOM   1519  CG1 VAL A 200     190.678 200.193 176.268  1.00 65.29           C  
ATOM   1520  CG2 VAL A 200     191.866 201.587 174.482  1.00 65.29           C  
ATOM   1521  H   VAL A 200     188.928 202.823 173.431  1.00 65.29           H  
ATOM   1522  HA  VAL A 200     189.824 199.988 173.659  1.00 65.29           H  
ATOM   1523  HB  VAL A 200     190.186 202.207 175.714  1.00 65.29           H  
ATOM   1524 1HG1 VAL A 200     191.422 200.491 177.007  1.00 65.29           H  
ATOM   1525 2HG1 VAL A 200     189.720 200.034 176.763  1.00 65.29           H  
ATOM   1526 3HG1 VAL A 200     190.996 199.269 175.786  1.00 65.29           H  
ATOM   1527 1HG2 VAL A 200     192.619 201.881 175.213  1.00 65.29           H  
ATOM   1528 2HG2 VAL A 200     192.195 200.686 173.963  1.00 65.29           H  
ATOM   1529 3HG2 VAL A 200     191.728 202.392 173.760  1.00 65.29           H  
ATOM   1530  N   ILE A 201     187.874 199.270 174.841  1.00 65.29           N  
ATOM   1531  CA  ILE A 201     186.647 198.784 175.449  1.00 65.29           C  
ATOM   1532  C   ILE A 201     186.944 197.718 176.475  1.00 65.29           C  
ATOM   1533  O   ILE A 201     188.009 197.097 176.438  1.00 65.29           O  
ATOM   1534  CB  ILE A 201     185.694 198.202 174.391  1.00 65.29           C  
ATOM   1535  CG1 ILE A 201     186.353 196.963 173.708  1.00 65.29           C  
ATOM   1536  CG2 ILE A 201     185.370 199.295 173.368  1.00 65.29           C  
ATOM   1537  CD1 ILE A 201     185.441 196.159 172.817  1.00 65.29           C  
ATOM   1538  H   ILE A 201     188.514 198.607 174.428  1.00 65.29           H  
ATOM   1539  HA  ILE A 201     186.147 199.621 175.936  1.00 65.29           H  
ATOM   1540  HB  ILE A 201     184.777 197.864 174.874  1.00 65.29           H  
ATOM   1541 1HG1 ILE A 201     187.198 197.288 173.103  1.00 65.29           H  
ATOM   1542 2HG1 ILE A 201     186.739 196.289 174.473  1.00 65.29           H  
ATOM   1543 1HG2 ILE A 201     184.695 198.896 172.611  1.00 65.29           H  
ATOM   1544 2HG2 ILE A 201     184.893 200.135 173.872  1.00 65.29           H  
ATOM   1545 3HG2 ILE A 201     186.291 199.632 172.892  1.00 65.29           H  
ATOM   1546 1HD1 ILE A 201     185.994 195.321 172.392  1.00 65.29           H  
ATOM   1547 2HD1 ILE A 201     184.601 195.781 173.402  1.00 65.29           H  
ATOM   1548 3HD1 ILE A 201     185.067 196.792 172.013  1.00 65.29           H  
ATOM   1549  N   THR A 202     185.994 197.463 177.371  1.00 65.29           N  
ATOM   1550  CA  THR A 202     186.200 196.407 178.347  1.00 65.29           C  
ATOM   1551  C   THR A 202     185.060 195.398 178.346  1.00 65.29           C  
ATOM   1552  O   THR A 202     183.945 195.695 177.912  1.00 65.29           O  
ATOM   1553  CB  THR A 202     186.373 197.003 179.750  1.00 65.29           C  
ATOM   1554  OG1 THR A 202     185.165 197.673 180.140  1.00 65.29           O  
ATOM   1555  CG2 THR A 202     187.522 198.015 179.730  1.00 65.29           C  
ATOM   1556  H   THR A 202     185.131 197.988 177.389  1.00 65.29           H  
ATOM   1557  HA  THR A 202     187.108 195.865 178.083  1.00 65.29           H  
ATOM   1558  HB  THR A 202     186.595 196.206 180.459  1.00 65.29           H  
ATOM   1559  HG1 THR A 202     184.526 197.026 180.449  1.00 65.29           H  
ATOM   1560 1HG2 THR A 202     187.649 198.441 180.725  1.00 65.29           H  
ATOM   1561 2HG2 THR A 202     188.442 197.515 179.429  1.00 65.29           H  
ATOM   1562 3HG2 THR A 202     187.293 198.811 179.022  1.00 65.29           H  
ATOM   1563  N   GLN A 203     185.357 194.198 178.834  1.00 65.29           N  
ATOM   1564  CA  GLN A 203     184.403 193.095 178.906  1.00 65.29           C  
ATOM   1565  C   GLN A 203     184.510 192.302 180.205  1.00 65.29           C  
ATOM   1566  O   GLN A 203     185.550 192.312 180.858  1.00 65.29           O  
ATOM   1567  CB  GLN A 203     184.617 192.147 177.722  1.00 65.29           C  
ATOM   1568  CG  GLN A 203     184.449 192.816 176.352  1.00 65.29           C  
ATOM   1569  CD  GLN A 203     184.640 191.885 175.165  1.00 65.29           C  
ATOM   1570  OE1 GLN A 203     183.720 191.672 174.361  1.00 65.29           O  
ATOM   1571  NE2 GLN A 203     185.829 191.316 175.033  1.00 65.29           N  
ATOM   1572  H   GLN A 203     186.299 194.057 179.170  1.00 65.29           H  
ATOM   1573  HA  GLN A 203     183.394 193.506 178.854  1.00 65.29           H  
ATOM   1574 1HB  GLN A 203     185.620 191.723 177.772  1.00 65.29           H  
ATOM   1575 2HB  GLN A 203     183.909 191.321 177.785  1.00 65.29           H  
ATOM   1576 1HG  GLN A 203     183.441 193.226 176.281  1.00 65.29           H  
ATOM   1577 2HG  GLN A 203     185.184 193.614 176.256  1.00 65.29           H  
ATOM   1578 1HE2 GLN A 203     186.005 190.695 174.268  1.00 65.29           H  
ATOM   1579 2HE2 GLN A 203     186.551 191.507 175.698  1.00 65.29           H  
ATOM   1580  N   ALA A 204     183.430 191.626 180.585  1.00 65.29           N  
ATOM   1581  CA  ALA A 204     183.500 190.673 181.694  1.00 65.29           C  
ATOM   1582  C   ALA A 204     184.347 189.492 181.205  1.00 65.29           C  
ATOM   1583  O   ALA A 204     184.258 189.173 180.017  1.00 65.29           O  
ATOM   1584  CB  ALA A 204     182.114 190.211 182.112  1.00 65.29           C  
ATOM   1585  H   ALA A 204     182.549 191.765 180.110  1.00 65.29           H  
ATOM   1586  HA  ALA A 204     183.967 191.174 182.542  1.00 65.29           H  
ATOM   1587 1HB  ALA A 204     182.199 189.504 182.937  1.00 65.29           H  
ATOM   1588 2HB  ALA A 204     181.524 191.071 182.430  1.00 65.29           H  
ATOM   1589 3HB  ALA A 204     181.622 189.727 181.270  1.00 65.29           H  
ATOM   1590  N   CYS A 205     185.104 188.800 182.102  1.00 65.29           N  
ATOM   1591  CA  CYS A 205     185.991 187.668 181.732  1.00 65.29           C  
ATOM   1592  C   CYS A 205     185.744 186.334 182.453  1.00 65.29           C  
ATOM   1593  O   CYS A 205     186.440 185.997 183.419  1.00 65.29           O  
ATOM   1594  CB  CYS A 205     187.494 188.054 181.933  1.00 65.29           C  
ATOM   1595  SG  CYS A 205     188.053 189.354 180.941  1.00 65.29           S  
ATOM   1596  H   CYS A 205     185.047 189.085 183.069  1.00 65.29           H  
ATOM   1597  HA  CYS A 205     185.831 187.433 180.680  1.00 65.29           H  
ATOM   1598 1HB  CYS A 205     187.660 188.338 182.972  1.00 65.29           H  
ATOM   1599 2HB  CYS A 205     188.122 187.188 181.726  1.00 65.29           H  
ATOM   1600  N   PRO A 206     184.699 185.589 182.105  1.00 65.29           N  
ATOM   1601  CA  PRO A 206     184.520 184.253 182.593  1.00 65.29           C  
ATOM   1602  C   PRO A 206     185.706 183.533 181.991  1.00 65.29           C  
ATOM   1603  O   PRO A 206     186.094 183.877 180.873  1.00 65.29           O  
ATOM   1604  CB  PRO A 206     183.207 183.807 181.949  1.00 65.29           C  
ATOM   1605  CG  PRO A 206     182.509 185.106 181.579  1.00 65.29           C  
ATOM   1606  CD  PRO A 206     183.632 186.074 181.239  1.00 65.29           C  
ATOM   1607  HA  PRO A 206     184.426 184.278 183.689  1.00 65.29           H  
ATOM   1608 1HB  PRO A 206     183.413 183.171 181.076  1.00 65.29           H  
ATOM   1609 2HB  PRO A 206     182.626 183.199 182.659  1.00 65.29           H  
ATOM   1610 1HG  PRO A 206     181.826 184.943 180.732  1.00 65.29           H  
ATOM   1611 2HG  PRO A 206     181.892 185.459 182.419  1.00 65.29           H  
ATOM   1612 1HD  PRO A 206     183.882 185.985 180.172  1.00 65.29           H  
ATOM   1613 2HD  PRO A 206     183.317 187.100 181.480  1.00 65.29           H  
ATOM   1614  N   LYS A 207     186.276 182.559 182.663  1.00 65.29           N  
ATOM   1615  CA  LYS A 207     187.344 181.828 182.009  1.00 65.29           C  
ATOM   1616  C   LYS A 207     186.715 180.656 181.315  1.00 65.29           C  
ATOM   1617  O   LYS A 207     185.715 180.123 181.797  1.00 65.29           O  
ATOM   1618  CB  LYS A 207     188.416 181.375 182.987  1.00 65.29           C  
ATOM   1619  CG  LYS A 207     189.190 182.513 183.648  1.00 65.29           C  
ATOM   1620  CD  LYS A 207     190.301 181.944 184.516  1.00 65.29           C  
ATOM   1621  CE  LYS A 207     191.148 183.008 185.212  1.00 65.29           C  
ATOM   1622  NZ  LYS A 207     190.403 183.707 186.295  1.00 65.29           N  
ATOM   1623  H   LYS A 207     186.006 182.301 183.602  1.00 65.29           H  
ATOM   1624  HA  LYS A 207     187.816 182.486 181.279  1.00 65.29           H  
ATOM   1625 1HB  LYS A 207     187.959 180.779 183.778  1.00 65.29           H  
ATOM   1626 2HB  LYS A 207     189.134 180.738 182.471  1.00 65.29           H  
ATOM   1627 1HG  LYS A 207     189.617 183.158 182.879  1.00 65.29           H  
ATOM   1628 2HG  LYS A 207     188.513 183.107 184.260  1.00 65.29           H  
ATOM   1629 1HD  LYS A 207     189.870 181.306 185.289  1.00 65.29           H  
ATOM   1630 2HD  LYS A 207     190.969 181.340 183.902  1.00 65.29           H  
ATOM   1631 1HE  LYS A 207     192.033 182.543 185.644  1.00 65.29           H  
ATOM   1632 2HE  LYS A 207     191.474 183.749 184.482  1.00 65.29           H  
ATOM   1633 1HZ  LYS A 207     191.002 184.399 186.724  1.00 65.29           H  
ATOM   1634 2HZ  LYS A 207     189.589 184.162 185.906  1.00 65.29           H  
ATOM   1635 3HZ  LYS A 207     190.113 183.036 186.992  1.00 65.29           H  
ATOM   1636  N   VAL A 208     187.275 180.250 180.191  1.00 65.29           N  
ATOM   1637  CA  VAL A 208     186.742 179.097 179.501  1.00 65.29           C  
ATOM   1638  C   VAL A 208     187.833 178.126 179.129  1.00 65.29           C  
ATOM   1639  O   VAL A 208     188.982 178.527 178.945  1.00 65.29           O  
ATOM   1640  CB  VAL A 208     185.995 179.558 178.240  1.00 65.29           C  
ATOM   1641  CG1 VAL A 208     184.823 180.459 178.621  1.00 65.29           C  
ATOM   1642  CG2 VAL A 208     186.950 180.314 177.324  1.00 65.29           C  
ATOM   1643  H   VAL A 208     188.072 180.731 179.801  1.00 65.29           H  
ATOM   1644  HA  VAL A 208     186.042 178.589 180.166  1.00 65.29           H  
ATOM   1645  HB  VAL A 208     185.604 178.683 177.720  1.00 65.29           H  
ATOM   1646 1HG1 VAL A 208     184.301 180.779 177.719  1.00 65.29           H  
ATOM   1647 2HG1 VAL A 208     184.134 179.909 179.262  1.00 65.29           H  
ATOM   1648 3HG1 VAL A 208     185.195 181.334 179.154  1.00 65.29           H  
ATOM   1649 1HG2 VAL A 208     186.416 180.639 176.431  1.00 65.29           H  
ATOM   1650 2HG2 VAL A 208     187.344 181.185 177.848  1.00 65.29           H  
ATOM   1651 3HG2 VAL A 208     187.773 179.660 177.037  1.00 65.29           H  
ATOM   1652  N   SER A 209     187.456 176.864 178.971  1.00 65.29           N  
ATOM   1653  CA  SER A 209     188.384 175.855 178.501  1.00 65.29           C  
ATOM   1654  C   SER A 209     188.649 176.082 177.039  1.00 65.29           C  
ATOM   1655  O   SER A 209     187.737 176.459 176.292  1.00 65.29           O  
ATOM   1656  CB  SER A 209     187.858 174.464 178.710  1.00 65.29           C  
ATOM   1657  OG  SER A 209     188.752 173.537 178.165  1.00 65.29           O  
ATOM   1658  H   SER A 209     186.504 176.598 179.182  1.00 65.29           H  
ATOM   1659  HA  SER A 209     189.313 175.950 179.065  1.00 65.29           H  
ATOM   1660 1HB  SER A 209     187.725 174.282 179.776  1.00 65.29           H  
ATOM   1661 2HB  SER A 209     186.880 174.370 178.239  1.00 65.29           H  
ATOM   1662  HG  SER A 209     188.249 172.730 178.035  1.00 65.29           H  
ATOM   1663  N   PHE A 210     189.883 175.856 176.620  1.00 65.29           N  
ATOM   1664  CA  PHE A 210     190.211 176.054 175.227  1.00 65.29           C  
ATOM   1665  C   PHE A 210     191.130 174.967 174.678  1.00 65.29           C  
ATOM   1666  O   PHE A 210     192.343 174.912 174.954  1.00 65.29           O  
ATOM   1667  CB  PHE A 210     190.851 177.421 175.067  1.00 65.29           C  
ATOM   1668  CG  PHE A 210     190.998 177.854 173.693  1.00 65.29           C  
ATOM   1669  CD1 PHE A 210     189.916 178.393 173.037  1.00 65.29           C  
ATOM   1670  CD2 PHE A 210     192.196 177.740 173.034  1.00 65.29           C  
ATOM   1671  CE1 PHE A 210     190.026 178.815 171.750  1.00 65.29           C  
ATOM   1672  CE2 PHE A 210     192.308 178.152 171.748  1.00 65.29           C  
ATOM   1673  CZ  PHE A 210     191.221 178.688 171.109  1.00 65.29           C  
ATOM   1674  H   PHE A 210     190.604 175.547 177.256  1.00 65.29           H  
ATOM   1675  HA  PHE A 210     189.289 176.013 174.645  1.00 65.29           H  
ATOM   1676 1HB  PHE A 210     190.253 178.166 175.591  1.00 65.29           H  
ATOM   1677 2HB  PHE A 210     191.839 177.415 175.524  1.00 65.29           H  
ATOM   1678  HD1 PHE A 210     188.964 178.480 173.562  1.00 65.29           H  
ATOM   1679  HD2 PHE A 210     193.058 177.312 173.547  1.00 65.29           H  
ATOM   1680  HE1 PHE A 210     189.164 179.249 171.244  1.00 65.29           H  
ATOM   1681  HE2 PHE A 210     193.257 178.058 171.221  1.00 65.29           H  
ATOM   1682  HZ  PHE A 210     191.322 179.013 170.075  1.00 65.29           H  
ATOM   1683  N   GLU A 211     190.524 174.113 173.866  1.00 65.29           N  
ATOM   1684  CA  GLU A 211     191.151 172.965 173.229  1.00 65.29           C  
ATOM   1685  C   GLU A 211     190.715 172.804 171.759  1.00 65.29           C  
ATOM   1686  O   GLU A 211     189.680 172.204 171.493  1.00 65.29           O  
ATOM   1687  CB  GLU A 211     190.804 171.696 173.997  1.00 65.29           C  
ATOM   1688  CG  GLU A 211     191.457 170.441 173.452  1.00 65.29           C  
ATOM   1689  CD  GLU A 211     191.238 169.257 174.327  1.00 65.29           C  
ATOM   1690  OE1 GLU A 211     190.657 169.411 175.374  1.00 65.29           O  
ATOM   1691  OE2 GLU A 211     191.669 168.191 173.961  1.00 65.29           O  
ATOM   1692  H   GLU A 211     189.546 174.299 173.693  1.00 65.29           H  
ATOM   1693  HA  GLU A 211     192.232 173.107 173.248  1.00 65.29           H  
ATOM   1694 1HB  GLU A 211     191.106 171.807 175.039  1.00 65.29           H  
ATOM   1695 2HB  GLU A 211     189.724 171.546 173.984  1.00 65.29           H  
ATOM   1696 1HG  GLU A 211     191.049 170.232 172.464  1.00 65.29           H  
ATOM   1697 2HG  GLU A 211     192.526 170.618 173.344  1.00 65.29           H  
ATOM   1698  N   PRO A 212     191.482 173.307 170.784  1.00 65.29           N  
ATOM   1699  CA  PRO A 212     191.177 173.269 169.358  1.00 65.29           C  
ATOM   1700  C   PRO A 212     190.875 171.853 168.889  1.00 65.29           C  
ATOM   1701  O   PRO A 212     191.604 170.923 169.238  1.00 65.29           O  
ATOM   1702  CB  PRO A 212     192.477 173.823 168.767  1.00 65.29           C  
ATOM   1703  CG  PRO A 212     193.013 174.740 169.848  1.00 65.29           C  
ATOM   1704  CD  PRO A 212     192.704 174.047 171.127  1.00 65.29           C  
ATOM   1705  HA  PRO A 212     190.320 173.928 169.154  1.00 65.29           H  
ATOM   1706 1HB  PRO A 212     193.163 172.997 168.528  1.00 65.29           H  
ATOM   1707 2HB  PRO A 212     192.267 174.350 167.825  1.00 65.29           H  
ATOM   1708 1HG  PRO A 212     194.092 174.901 169.709  1.00 65.29           H  
ATOM   1709 2HG  PRO A 212     192.533 175.728 169.781  1.00 65.29           H  
ATOM   1710 1HD  PRO A 212     193.535 173.377 171.392  1.00 65.29           H  
ATOM   1711 2HD  PRO A 212     192.539 174.793 171.919  1.00 65.29           H  
ATOM   1712  N   ILE A 213     189.835 171.722 168.054  1.00 65.29           N  
ATOM   1713  CA  ILE A 213     189.356 170.446 167.531  1.00 65.29           C  
ATOM   1714  C   ILE A 213     189.504 170.549 166.034  1.00 65.29           C  
ATOM   1715  O   ILE A 213     189.548 171.667 165.538  1.00 65.29           O  
ATOM   1716  CB  ILE A 213     187.855 170.269 167.891  1.00 65.29           C  
ATOM   1717  CG1 ILE A 213     186.988 171.365 167.162  1.00 65.29           C  
ATOM   1718  CG2 ILE A 213     187.707 170.395 169.403  1.00 65.29           C  
ATOM   1719  CD1 ILE A 213     185.476 171.206 167.293  1.00 65.29           C  
ATOM   1720  H   ILE A 213     189.365 172.573 167.781  1.00 65.29           H  
ATOM   1721  HA  ILE A 213     189.931 169.645 167.994  1.00 65.29           H  
ATOM   1722  HB  ILE A 213     187.515 169.287 167.564  1.00 65.29           H  
ATOM   1723 1HG1 ILE A 213     187.245 172.350 167.551  1.00 65.29           H  
ATOM   1724 2HG1 ILE A 213     187.221 171.364 166.097  1.00 65.29           H  
ATOM   1725 1HG2 ILE A 213     186.659 170.274 169.678  1.00 65.29           H  
ATOM   1726 2HG2 ILE A 213     188.301 169.624 169.892  1.00 65.29           H  
ATOM   1727 3HG2 ILE A 213     188.054 171.378 169.722  1.00 65.29           H  
ATOM   1728 1HD1 ILE A 213     184.977 172.012 166.754  1.00 65.29           H  
ATOM   1729 2HD1 ILE A 213     185.173 170.246 166.873  1.00 65.29           H  
ATOM   1730 3HD1 ILE A 213     185.196 171.246 168.345  1.00 65.29           H  
ATOM   1731  N   PRO A 214     189.639 169.459 165.277  1.00 65.29           N  
ATOM   1732  CA  PRO A 214     189.737 169.534 163.845  1.00 65.29           C  
ATOM   1733  C   PRO A 214     188.436 170.014 163.263  1.00 65.29           C  
ATOM   1734  O   PRO A 214     187.380 169.468 163.587  1.00 65.29           O  
ATOM   1735  CB  PRO A 214     190.043 168.089 163.455  1.00 65.29           C  
ATOM   1736  CG  PRO A 214     189.506 167.254 164.604  1.00 65.29           C  
ATOM   1737  CD  PRO A 214     189.678 168.113 165.838  1.00 65.29           C  
ATOM   1738  HA  PRO A 214     190.567 170.202 163.574  1.00 65.29           H  
ATOM   1739 1HB  PRO A 214     189.559 167.847 162.497  1.00 65.29           H  
ATOM   1740 2HB  PRO A 214     191.125 167.960 163.311  1.00 65.29           H  
ATOM   1741 1HG  PRO A 214     188.453 166.992 164.424  1.00 65.29           H  
ATOM   1742 2HG  PRO A 214     190.060 166.307 164.677  1.00 65.29           H  
ATOM   1743 1HD  PRO A 214     188.845 167.928 166.533  1.00 65.29           H  
ATOM   1744 2HD  PRO A 214     190.641 167.881 166.316  1.00 65.29           H  
ATOM   1745  N   ILE A 215     188.512 170.959 162.346  1.00 65.29           N  
ATOM   1746  CA  ILE A 215     187.345 171.457 161.643  1.00 65.29           C  
ATOM   1747  C   ILE A 215     187.602 171.348 160.153  1.00 65.29           C  
ATOM   1748  O   ILE A 215     188.684 171.718 159.684  1.00 65.29           O  
ATOM   1749  CB  ILE A 215     187.004 172.908 162.054  1.00 65.29           C  
ATOM   1750  CG1 ILE A 215     186.701 172.955 163.590  1.00 65.29           C  
ATOM   1751  CG2 ILE A 215     185.828 173.412 161.242  1.00 65.29           C  
ATOM   1752  CD1 ILE A 215     186.522 174.331 164.189  1.00 65.29           C  
ATOM   1753  H   ILE A 215     189.419 171.346 162.130  1.00 65.29           H  
ATOM   1754  HA  ILE A 215     186.493 170.826 161.896  1.00 65.29           H  
ATOM   1755  HB  ILE A 215     187.866 173.549 161.873  1.00 65.29           H  
ATOM   1756 1HG1 ILE A 215     185.790 172.394 163.799  1.00 65.29           H  
ATOM   1757 2HG1 ILE A 215     187.512 172.473 164.136  1.00 65.29           H  
ATOM   1758 1HG2 ILE A 215     185.593 174.434 161.538  1.00 65.29           H  
ATOM   1759 2HG2 ILE A 215     186.081 173.390 160.183  1.00 65.29           H  
ATOM   1760 3HG2 ILE A 215     184.962 172.775 161.422  1.00 65.29           H  
ATOM   1761 1HD1 ILE A 215     186.317 174.240 165.256  1.00 65.29           H  
ATOM   1762 2HD1 ILE A 215     187.432 174.913 164.043  1.00 65.29           H  
ATOM   1763 3HD1 ILE A 215     185.687 174.834 163.702  1.00 65.29           H  
ATOM   1764  N   HIS A 216     186.661 170.790 159.406  1.00 65.29           N  
ATOM   1765  CA  HIS A 216     186.851 170.681 157.972  1.00 65.29           C  
ATOM   1766  C   HIS A 216     185.954 171.568 157.166  1.00 65.29           C  
ATOM   1767  O   HIS A 216     184.839 171.895 157.552  1.00 65.29           O  
ATOM   1768  CB  HIS A 216     186.814 169.222 157.479  1.00 65.29           C  
ATOM   1769  CG  HIS A 216     185.715 168.276 157.917  1.00 65.29           C  
ATOM   1770  ND1 HIS A 216     185.857 167.506 159.034  1.00 65.29           N  
ATOM   1771  CD2 HIS A 216     184.521 167.927 157.374  1.00 65.29           C  
ATOM   1772  CE1 HIS A 216     184.829 166.719 159.171  1.00 65.29           C  
ATOM   1773  NE2 HIS A 216     183.967 166.931 158.170  1.00 65.29           N  
ATOM   1774  H   HIS A 216     185.809 170.437 159.818  1.00 65.29           H  
ATOM   1775  HA  HIS A 216     187.826 171.085 157.703  1.00 65.29           H  
ATOM   1776 1HB  HIS A 216     186.762 169.207 156.390  1.00 65.29           H  
ATOM   1777 2HB  HIS A 216     187.734 168.716 157.770  1.00 65.29           H  
ATOM   1778  HD1 HIS A 216     186.590 167.575 159.711  1.00 65.29           H  
ATOM   1779  HD2 HIS A 216     183.992 168.273 156.485  1.00 65.29           H  
ATOM   1780  HE1 HIS A 216     184.769 166.025 160.009  1.00 65.29           H  
ATOM   1781  N   TYR A 217     186.477 171.993 156.029  1.00 65.29           N  
ATOM   1782  CA  TYR A 217     185.724 172.845 155.129  1.00 65.29           C  
ATOM   1783  C   TYR A 217     185.170 172.007 154.022  1.00 65.29           C  
ATOM   1784  O   TYR A 217     185.860 171.102 153.564  1.00 65.29           O  
ATOM   1785  CB  TYR A 217     186.572 173.993 154.630  1.00 65.29           C  
ATOM   1786  CG  TYR A 217     186.758 174.965 155.692  1.00 65.29           C  
ATOM   1787  CD1 TYR A 217     187.853 174.930 156.521  1.00 65.29           C  
ATOM   1788  CD2 TYR A 217     185.772 175.906 155.865  1.00 65.29           C  
ATOM   1789  CE1 TYR A 217     187.951 175.859 157.524  1.00 65.29           C  
ATOM   1790  CE2 TYR A 217     185.873 176.812 156.850  1.00 65.29           C  
ATOM   1791  CZ  TYR A 217     186.950 176.798 157.678  1.00 65.29           C  
ATOM   1792  OH  TYR A 217     187.029 177.719 158.667  1.00 65.29           O  
ATOM   1793  H   TYR A 217     187.417 171.722 155.779  1.00 65.29           H  
ATOM   1794  HA  TYR A 217     184.874 173.257 155.673  1.00 65.29           H  
ATOM   1795 1HB  TYR A 217     187.537 173.613 154.293  1.00 65.29           H  
ATOM   1796 2HB  TYR A 217     186.086 174.458 153.773  1.00 65.29           H  
ATOM   1797  HD1 TYR A 217     188.623 174.173 156.375  1.00 65.29           H  
ATOM   1798  HD2 TYR A 217     184.906 175.916 155.203  1.00 65.29           H  
ATOM   1799  HE1 TYR A 217     188.811 175.850 158.193  1.00 65.29           H  
ATOM   1800  HE2 TYR A 217     185.090 177.559 156.986  1.00 65.29           H  
ATOM   1801  HH  TYR A 217     186.256 178.288 158.636  1.00 65.29           H  
ATOM   1802  N   CYS A 218     183.925 172.302 153.615  1.00 65.29           N  
ATOM   1803  CA  CYS A 218     183.147 171.566 152.633  1.00 65.29           C  
ATOM   1804  C   CYS A 218     182.614 172.467 151.526  1.00 65.29           C  
ATOM   1805  O   CYS A 218     182.187 173.607 151.753  1.00 65.29           O  
ATOM   1806  CB  CYS A 218     181.975 170.873 153.334  1.00 65.29           C  
ATOM   1807  SG  CYS A 218     182.434 169.693 154.623  1.00 65.29           S  
ATOM   1808  H   CYS A 218     183.520 173.118 154.052  1.00 65.29           H  
ATOM   1809  HA  CYS A 218     183.789 170.812 152.177  1.00 65.29           H  
ATOM   1810 1HB  CYS A 218     181.331 171.623 153.794  1.00 65.29           H  
ATOM   1811 2HB  CYS A 218     181.377 170.335 152.598  1.00 65.29           H  
ATOM   1812  N   ALA A 219     182.637 171.926 150.313  1.00 65.29           N  
ATOM   1813  CA  ALA A 219     182.126 172.601 149.142  1.00 65.29           C  
ATOM   1814  C   ALA A 219     180.582 172.706 149.140  1.00 65.29           C  
ATOM   1815  O   ALA A 219     179.891 171.739 149.470  1.00 65.29           O  
ATOM   1816  CB  ALA A 219     182.577 171.852 147.907  1.00 65.29           C  
ATOM   1817  H   ALA A 219     183.031 171.001 150.215  1.00 65.29           H  
ATOM   1818  HA  ALA A 219     182.537 173.610 149.127  1.00 65.29           H  
ATOM   1819 1HB  ALA A 219     182.196 172.354 147.018  1.00 65.29           H  
ATOM   1820 2HB  ALA A 219     183.666 171.829 147.873  1.00 65.29           H  
ATOM   1821 3HB  ALA A 219     182.194 170.833 147.940  1.00 65.29           H  
ATOM   1822  N   PRO A 220     180.010 173.874 148.804  1.00 65.29           N  
ATOM   1823  CA  PRO A 220     178.611 174.111 148.536  1.00 65.29           C  
ATOM   1824  C   PRO A 220     178.258 173.371 147.277  1.00 65.29           C  
ATOM   1825  O   PRO A 220     179.145 173.106 146.463  1.00 65.29           O  
ATOM   1826  CB  PRO A 220     178.528 175.618 148.346  1.00 65.29           C  
ATOM   1827  CG  PRO A 220     179.743 176.139 149.020  1.00 65.29           C  
ATOM   1828  CD  PRO A 220     180.779 175.080 148.847  1.00 65.29           C  
ATOM   1829  HA  PRO A 220     178.017 173.797 149.408  1.00 65.29           H  
ATOM   1830 1HB  PRO A 220     178.498 175.861 147.274  1.00 65.29           H  
ATOM   1831 2HB  PRO A 220     177.597 176.002 148.789  1.00 65.29           H  
ATOM   1832 1HG  PRO A 220     180.048 177.094 148.568  1.00 65.29           H  
ATOM   1833 2HG  PRO A 220     179.532 176.342 150.080  1.00 65.29           H  
ATOM   1834 1HD  PRO A 220     181.322 175.248 147.906  1.00 65.29           H  
ATOM   1835 2HD  PRO A 220     181.470 175.099 149.703  1.00 65.29           H  
ATOM   1836  N   ALA A 221     176.989 173.071 147.091  1.00 65.29           N  
ATOM   1837  CA  ALA A 221     176.598 172.373 145.888  1.00 65.29           C  
ATOM   1838  C   ALA A 221     177.055 173.103 144.631  1.00 65.29           C  
ATOM   1839  O   ALA A 221     176.897 174.318 144.500  1.00 65.29           O  
ATOM   1840  CB  ALA A 221     175.108 172.213 145.841  1.00 65.29           C  
ATOM   1841  H   ALA A 221     176.282 173.317 147.769  1.00 65.29           H  
ATOM   1842  HA  ALA A 221     177.060 171.385 145.904  1.00 65.29           H  
ATOM   1843 1HB  ALA A 221     174.827 171.685 144.929  1.00 65.29           H  
ATOM   1844 2HB  ALA A 221     174.776 171.641 146.708  1.00 65.29           H  
ATOM   1845 3HB  ALA A 221     174.637 173.194 145.852  1.00 65.29           H  
ATOM   1846  N   GLY A 222     177.575 172.317 143.694  1.00 65.29           N  
ATOM   1847  CA  GLY A 222     178.096 172.751 142.410  1.00 65.29           C  
ATOM   1848  C   GLY A 222     179.621 172.854 142.430  1.00 65.29           C  
ATOM   1849  O   GLY A 222     180.259 172.984 141.385  1.00 65.29           O  
ATOM   1850  H   GLY A 222     177.595 171.334 143.927  1.00 65.29           H  
ATOM   1851 1HA  GLY A 222     177.788 172.048 141.636  1.00 65.29           H  
ATOM   1852 2HA  GLY A 222     177.669 173.719 142.153  1.00 65.29           H  
ATOM   1853  N   PHE A 223     180.218 172.756 143.613  1.00 65.29           N  
ATOM   1854  CA  PHE A 223     181.668 172.841 143.780  1.00 65.29           C  
ATOM   1855  C   PHE A 223     182.308 171.584 144.339  1.00 65.29           C  
ATOM   1856  O   PHE A 223     181.662 170.760 144.986  1.00 65.29           O  
ATOM   1857  CB  PHE A 223     182.037 173.995 144.700  1.00 65.29           C  
ATOM   1858  CG  PHE A 223     181.749 175.304 144.164  1.00 65.29           C  
ATOM   1859  CD1 PHE A 223     180.547 175.913 144.426  1.00 65.29           C  
ATOM   1860  CD2 PHE A 223     182.688 175.956 143.392  1.00 65.29           C  
ATOM   1861  CE1 PHE A 223     180.286 177.158 143.927  1.00 65.29           C  
ATOM   1862  CE2 PHE A 223     182.429 177.198 142.896  1.00 65.29           C  
ATOM   1863  CZ  PHE A 223     181.232 177.802 143.159  1.00 65.29           C  
ATOM   1864  H   PHE A 223     179.636 172.617 144.427  1.00 65.29           H  
ATOM   1865  HA  PHE A 223     182.119 173.019 142.803  1.00 65.29           H  
ATOM   1866 1HB  PHE A 223     181.499 173.895 145.642  1.00 65.29           H  
ATOM   1867 2HB  PHE A 223     183.102 173.954 144.925  1.00 65.29           H  
ATOM   1868  HD1 PHE A 223     179.808 175.392 145.035  1.00 65.29           H  
ATOM   1869  HD2 PHE A 223     183.643 175.473 143.182  1.00 65.29           H  
ATOM   1870  HE1 PHE A 223     179.331 177.639 144.137  1.00 65.29           H  
ATOM   1871  HE2 PHE A 223     183.175 177.710 142.289  1.00 65.29           H  
ATOM   1872  HZ  PHE A 223     181.027 178.794 142.759  1.00 65.29           H  
ATOM   1873  N   ALA A 224     183.608 171.442 144.107  1.00 65.29           N  
ATOM   1874  CA  ALA A 224     184.355 170.347 144.718  1.00 65.29           C  
ATOM   1875  C   ALA A 224     185.754 170.803 145.015  1.00 65.29           C  
ATOM   1876  O   ALA A 224     186.228 171.795 144.453  1.00 65.29           O  
ATOM   1877  CB  ALA A 224     184.395 169.126 143.844  1.00 65.29           C  
ATOM   1878  H   ALA A 224     184.092 172.092 143.505  1.00 65.29           H  
ATOM   1879  HA  ALA A 224     183.858 170.077 145.650  1.00 65.29           H  
ATOM   1880 1HB  ALA A 224     184.962 168.340 144.343  1.00 65.29           H  
ATOM   1881 2HB  ALA A 224     183.379 168.778 143.658  1.00 65.29           H  
ATOM   1882 3HB  ALA A 224     184.873 169.372 142.897  1.00 65.29           H  
ATOM   1883  N   ILE A 225     186.405 170.114 145.942  1.00 65.29           N  
ATOM   1884  CA  ILE A 225     187.755 170.466 146.309  1.00 65.29           C  
ATOM   1885  C   ILE A 225     188.732 169.425 145.791  1.00 65.29           C  
ATOM   1886  O   ILE A 225     188.575 168.221 146.009  1.00 65.29           O  
ATOM   1887  CB  ILE A 225     187.873 170.598 147.839  1.00 65.29           C  
ATOM   1888  CG1 ILE A 225     186.903 171.683 148.334  1.00 65.29           C  
ATOM   1889  CG2 ILE A 225     189.289 170.966 148.200  1.00 65.29           C  
ATOM   1890  CD1 ILE A 225     186.710 171.775 149.848  1.00 65.29           C  
ATOM   1891  H   ILE A 225     185.958 169.333 146.401  1.00 65.29           H  
ATOM   1892  HA  ILE A 225     187.998 171.426 145.855  1.00 65.29           H  
ATOM   1893  HB  ILE A 225     187.613 169.649 148.307  1.00 65.29           H  
ATOM   1894 1HG1 ILE A 225     187.247 172.660 147.997  1.00 65.29           H  
ATOM   1895 2HG1 ILE A 225     185.917 171.516 147.898  1.00 65.29           H  
ATOM   1896 1HG2 ILE A 225     189.376 171.061 149.282  1.00 65.29           H  
ATOM   1897 2HG2 ILE A 225     189.967 170.189 147.849  1.00 65.29           H  
ATOM   1898 3HG2 ILE A 225     189.549 171.915 147.731  1.00 65.29           H  
ATOM   1899 1HD1 ILE A 225     186.005 172.574 150.077  1.00 65.29           H  
ATOM   1900 2HD1 ILE A 225     186.320 170.828 150.224  1.00 65.29           H  
ATOM   1901 3HD1 ILE A 225     187.666 171.988 150.324  1.00 65.29           H  
ATOM   1902  N   LEU A 226     189.720 169.881 145.051  1.00 65.29           N  
ATOM   1903  CA  LEU A 226     190.718 168.970 144.543  1.00 65.29           C  
ATOM   1904  C   LEU A 226     191.807 168.950 145.550  1.00 65.29           C  
ATOM   1905  O   LEU A 226     192.129 169.993 146.131  1.00 65.29           O  
ATOM   1906  CB  LEU A 226     191.342 169.444 143.234  1.00 65.29           C  
ATOM   1907  CG  LEU A 226     190.459 169.628 142.055  1.00 65.29           C  
ATOM   1908  CD1 LEU A 226     191.285 170.220 140.953  1.00 65.29           C  
ATOM   1909  CD2 LEU A 226     189.850 168.289 141.614  1.00 65.29           C  
ATOM   1910  H   LEU A 226     189.793 170.864 144.831  1.00 65.29           H  
ATOM   1911  HA  LEU A 226     190.242 168.009 144.350  1.00 65.29           H  
ATOM   1912 1HB  LEU A 226     191.823 170.405 143.407  1.00 65.29           H  
ATOM   1913 2HB  LEU A 226     192.106 168.727 142.934  1.00 65.29           H  
ATOM   1914  HG  LEU A 226     189.651 170.314 142.310  1.00 65.29           H  
ATOM   1915 1HD1 LEU A 226     190.662 170.367 140.071  1.00 65.29           H  
ATOM   1916 2HD1 LEU A 226     191.688 171.180 141.276  1.00 65.29           H  
ATOM   1917 3HD1 LEU A 226     192.104 169.544 140.710  1.00 65.29           H  
ATOM   1918 1HD2 LEU A 226     189.206 168.449 140.749  1.00 65.29           H  
ATOM   1919 2HD2 LEU A 226     190.649 167.596 141.349  1.00 65.29           H  
ATOM   1920 3HD2 LEU A 226     189.262 167.870 142.431  1.00 65.29           H  
ATOM   1921  N   LYS A 227     192.434 167.808 145.737  1.00 65.29           N  
ATOM   1922  CA  LYS A 227     193.565 167.827 146.619  1.00 65.29           C  
ATOM   1923  C   LYS A 227     194.743 167.094 146.019  1.00 65.29           C  
ATOM   1924  O   LYS A 227     194.566 166.125 145.270  1.00 65.29           O  
ATOM   1925  CB  LYS A 227     193.227 167.282 148.007  1.00 65.29           C  
ATOM   1926  CG  LYS A 227     192.904 165.823 148.116  1.00 65.29           C  
ATOM   1927  CD  LYS A 227     192.553 165.526 149.559  1.00 65.29           C  
ATOM   1928  CE  LYS A 227     192.318 164.085 149.838  1.00 65.29           C  
ATOM   1929  NZ  LYS A 227     191.954 163.873 151.282  1.00 65.29           N  
ATOM   1930  H   LYS A 227     192.165 166.938 145.301  1.00 65.29           H  
ATOM   1931  HA  LYS A 227     193.894 168.860 146.738  1.00 65.29           H  
ATOM   1932 1HB  LYS A 227     194.065 167.460 148.682  1.00 65.29           H  
ATOM   1933 2HB  LYS A 227     192.365 167.816 148.408  1.00 65.29           H  
ATOM   1934 1HG  LYS A 227     192.066 165.586 147.460  1.00 65.29           H  
ATOM   1935 2HG  LYS A 227     193.766 165.235 147.802  1.00 65.29           H  
ATOM   1936 1HD  LYS A 227     193.364 165.861 150.208  1.00 65.29           H  
ATOM   1937 2HD  LYS A 227     191.647 166.066 149.832  1.00 65.29           H  
ATOM   1938 1HE  LYS A 227     191.512 163.719 149.204  1.00 65.29           H  
ATOM   1939 2HE  LYS A 227     193.219 163.518 149.606  1.00 65.29           H  
ATOM   1940 1HZ  LYS A 227     191.799 162.889 151.450  1.00 65.29           H  
ATOM   1941 2HZ  LYS A 227     192.707 164.200 151.872  1.00 65.29           H  
ATOM   1942 3HZ  LYS A 227     191.111 164.387 151.497  1.00 65.29           H  
ATOM   1943  N   CYS A 228     195.954 167.564 146.371  1.00 65.29           N  
ATOM   1944  CA  CYS A 228     197.227 167.004 145.946  1.00 65.29           C  
ATOM   1945  C   CYS A 228     197.724 165.984 146.964  1.00 65.29           C  
ATOM   1946  O   CYS A 228     197.935 166.293 148.140  1.00 65.29           O  
ATOM   1947  CB  CYS A 228     198.272 168.113 145.756  1.00 65.29           C  
ATOM   1948  SG  CYS A 228     199.874 167.542 145.159  1.00 65.29           S  
ATOM   1949  H   CYS A 228     195.950 168.370 146.980  1.00 65.29           H  
ATOM   1950  HA  CYS A 228     197.081 166.498 144.992  1.00 65.29           H  
ATOM   1951 1HB  CYS A 228     197.896 168.849 145.046  1.00 65.29           H  
ATOM   1952 2HB  CYS A 228     198.434 168.626 146.704  1.00 65.29           H  
ATOM   1953  N   ASN A 229     197.952 164.779 146.474  1.00 65.29           N  
ATOM   1954  CA  ASN A 229     198.391 163.658 147.273  1.00 65.29           C  
ATOM   1955  C   ASN A 229     199.876 163.375 147.050  1.00 65.29           C  
ATOM   1956  O   ASN A 229     200.367 162.285 147.355  1.00 65.29           O  
ATOM   1957  CB  ASN A 229     197.575 162.459 146.887  1.00 65.29           C  
ATOM   1958  CG  ASN A 229     196.129 162.612 147.161  1.00 65.29           C  
ATOM   1959  OD1 ASN A 229     195.692 162.978 148.261  1.00 65.29           O  
ATOM   1960  ND2 ASN A 229     195.344 162.329 146.147  1.00 65.29           N  
ATOM   1961  H   ASN A 229     197.807 164.650 145.483  1.00 65.29           H  
ATOM   1962  HA  ASN A 229     198.222 163.895 148.325  1.00 65.29           H  
ATOM   1963 1HB  ASN A 229     197.702 162.259 145.823  1.00 65.29           H  
ATOM   1964 2HB  ASN A 229     197.935 161.584 147.429  1.00 65.29           H  
ATOM   1965 1HD2 ASN A 229     194.351 162.406 146.247  1.00 65.29           H  
ATOM   1966 2HD2 ASN A 229     195.738 162.036 145.277  1.00 65.29           H  
ATOM   1967  N   SER A 230     200.578 164.325 146.452  1.00 65.29           N  
ATOM   1968  CA  SER A 230     201.997 164.173 146.179  1.00 65.29           C  
ATOM   1969  C   SER A 230     202.823 164.118 147.447  1.00 65.29           C  
ATOM   1970  O   SER A 230     202.585 164.852 148.409  1.00 65.29           O  
ATOM   1971  CB  SER A 230     202.518 165.292 145.329  1.00 65.29           C  
ATOM   1972  OG  SER A 230     203.886 165.153 145.137  1.00 65.29           O  
ATOM   1973  H   SER A 230     200.113 165.179 146.178  1.00 65.29           H  
ATOM   1974  HA  SER A 230     202.147 163.238 145.637  1.00 65.29           H  
ATOM   1975 1HB  SER A 230     202.004 165.288 144.368  1.00 65.29           H  
ATOM   1976 2HB  SER A 230     202.304 166.245 145.811  1.00 65.29           H  
ATOM   1977  HG  SER A 230     204.153 165.895 144.589  1.00 65.29           H  
ATOM   1978  N   LYS A 231     203.842 163.270 147.428  1.00 65.29           N  
ATOM   1979  CA  LYS A 231     204.743 163.108 148.561  1.00 65.29           C  
ATOM   1980  C   LYS A 231     205.932 164.040 148.391  1.00 65.29           C  
ATOM   1981  O   LYS A 231     206.821 164.126 149.238  1.00 65.29           O  
ATOM   1982  CB  LYS A 231     205.220 161.663 148.639  1.00 65.29           C  
ATOM   1983  CG  LYS A 231     204.090 160.612 148.698  1.00 65.29           C  
ATOM   1984  CD  LYS A 231     203.176 160.743 149.912  1.00 65.29           C  
ATOM   1985  CE  LYS A 231     202.157 159.599 149.928  1.00 65.29           C  
ATOM   1986  NZ  LYS A 231     201.193 159.707 151.056  1.00 65.29           N  
ATOM   1987  H   LYS A 231     203.994 162.719 146.595  1.00 65.29           H  
ATOM   1988  HA  LYS A 231     204.198 163.351 149.473  1.00 65.29           H  
ATOM   1989 1HB  LYS A 231     205.838 161.436 147.770  1.00 65.29           H  
ATOM   1990 2HB  LYS A 231     205.841 161.532 149.525  1.00 65.29           H  
ATOM   1991 1HG  LYS A 231     203.466 160.698 147.807  1.00 65.29           H  
ATOM   1992 2HG  LYS A 231     204.524 159.612 148.721  1.00 65.29           H  
ATOM   1993 1HD  LYS A 231     203.775 160.714 150.823  1.00 65.29           H  
ATOM   1994 2HD  LYS A 231     202.653 161.698 149.872  1.00 65.29           H  
ATOM   1995 1HE  LYS A 231     201.597 159.598 148.994  1.00 65.29           H  
ATOM   1996 2HE  LYS A 231     202.680 158.646 150.012  1.00 65.29           H  
ATOM   1997 1HZ  LYS A 231     200.546 158.932 151.021  1.00 65.29           H  
ATOM   1998 2HZ  LYS A 231     201.696 159.687 151.932  1.00 65.29           H  
ATOM   1999 3HZ  LYS A 231     200.682 160.575 150.981  1.00 65.29           H  
ATOM   2000  N   THR A 232     205.951 164.699 147.248  1.00 65.29           N  
ATOM   2001  CA  THR A 232     206.970 165.626 146.825  1.00 65.29           C  
ATOM   2002  C   THR A 232     206.227 166.861 146.371  1.00 65.29           C  
ATOM   2003  O   THR A 232     206.339 167.296 145.225  1.00 65.29           O  
ATOM   2004  CB  THR A 232     207.825 165.071 145.676  1.00 65.29           C  
ATOM   2005  OG1 THR A 232     206.985 164.735 144.565  1.00 65.29           O  
ATOM   2006  CG2 THR A 232     208.551 163.824 146.135  1.00 65.29           C  
ATOM   2007  H   THR A 232     205.168 164.516 146.636  1.00 65.29           H  
ATOM   2008  HA  THR A 232     207.633 165.819 147.668  1.00 65.29           H  
ATOM   2009  HB  THR A 232     208.551 165.823 145.366  1.00 65.29           H  
ATOM   2010  HG1 THR A 232     206.522 165.521 144.265  1.00 65.29           H  
ATOM   2011 1HG2 THR A 232     209.157 163.434 145.317  1.00 65.29           H  
ATOM   2012 2HG2 THR A 232     209.195 164.068 146.979  1.00 65.29           H  
ATOM   2013 3HG2 THR A 232     207.825 163.071 146.439  1.00 65.29           H  
ATOM   2014  N   PHE A 233     205.410 167.387 147.271  1.00 65.29           N  
ATOM   2015  CA  PHE A 233     204.541 168.525 146.990  1.00 65.29           C  
ATOM   2016  C   PHE A 233     205.286 169.760 146.454  1.00 65.29           C  
ATOM   2017  O   PHE A 233     204.758 170.470 145.595  1.00 65.29           O  
ATOM   2018  CB  PHE A 233     203.733 168.915 148.222  1.00 65.29           C  
ATOM   2019  CG  PHE A 233     202.752 170.009 147.919  1.00 65.29           C  
ATOM   2020  CD1 PHE A 233     201.583 169.691 147.311  1.00 65.29           C  
ATOM   2021  CD2 PHE A 233     202.982 171.333 148.209  1.00 65.29           C  
ATOM   2022  CE1 PHE A 233     200.662 170.657 146.986  1.00 65.29           C  
ATOM   2023  CE2 PHE A 233     202.045 172.296 147.891  1.00 65.29           C  
ATOM   2024  CZ  PHE A 233     200.901 171.949 147.278  1.00 65.29           C  
ATOM   2025  H   PHE A 233     205.396 166.973 148.192  1.00 65.29           H  
ATOM   2026  HA  PHE A 233     203.846 168.242 146.198  1.00 65.29           H  
ATOM   2027 1HB  PHE A 233     203.196 168.044 148.595  1.00 65.29           H  
ATOM   2028 2HB  PHE A 233     204.408 169.245 149.010  1.00 65.29           H  
ATOM   2029  HD1 PHE A 233     201.371 168.647 147.077  1.00 65.29           H  
ATOM   2030  HD2 PHE A 233     203.910 171.618 148.707  1.00 65.29           H  
ATOM   2031  HE1 PHE A 233     199.733 170.378 146.490  1.00 65.29           H  
ATOM   2032  HE2 PHE A 233     202.235 173.340 148.138  1.00 65.29           H  
ATOM   2033  HZ  PHE A 233     200.169 172.712 147.017  1.00 65.29           H  
ATOM   2034  N   ASN A 234     206.479 170.089 147.037  1.00 65.29           N  
ATOM   2035  CA  ASN A 234     207.344 171.235 146.705  1.00 65.29           C  
ATOM   2036  C   ASN A 234     206.788 172.556 147.272  1.00 65.29           C  
ATOM   2037  O   ASN A 234     207.475 173.234 148.038  1.00 65.29           O  
ATOM   2038  CB  ASN A 234     207.593 171.320 145.175  1.00 65.29           C  
ATOM   2039  CG  ASN A 234     208.717 172.288 144.736  1.00 65.29           C  
ATOM   2040  OD1 ASN A 234     209.817 171.831 144.378  1.00 65.29           O  
ATOM   2041  ND2 ASN A 234     208.425 173.596 144.748  1.00 65.29           N  
ATOM   2042  H   ASN A 234     206.763 169.454 147.769  1.00 65.29           H  
ATOM   2043  HA  ASN A 234     208.305 171.099 147.203  1.00 65.29           H  
ATOM   2044 1HB  ASN A 234     207.849 170.331 144.792  1.00 65.29           H  
ATOM   2045 2HB  ASN A 234     206.678 171.638 144.674  1.00 65.29           H  
ATOM   2046 1HD2 ASN A 234     209.116 174.265 144.473  1.00 65.29           H  
ATOM   2047 2HD2 ASN A 234     207.517 173.902 145.031  1.00 65.29           H  
ATOM   2048  N   GLY A 235     205.531 172.912 146.941  1.00 65.29           N  
ATOM   2049  CA  GLY A 235     204.860 174.142 147.413  1.00 65.29           C  
ATOM   2050  C   GLY A 235     203.962 174.708 146.340  1.00 65.29           C  
ATOM   2051  O   GLY A 235     202.913 175.315 146.620  1.00 65.29           O  
ATOM   2052  H   GLY A 235     205.031 172.282 146.330  1.00 65.29           H  
ATOM   2053 1HA  GLY A 235     204.276 173.918 148.306  1.00 65.29           H  
ATOM   2054 2HA  GLY A 235     205.610 174.879 147.697  1.00 65.29           H  
ATOM   2055  N   SER A 236     204.389 174.506 145.119  1.00 65.29           N  
ATOM   2056  CA  SER A 236     203.685 174.970 143.955  1.00 65.29           C  
ATOM   2057  C   SER A 236     204.106 174.169 142.738  1.00 65.29           C  
ATOM   2058  O   SER A 236     205.086 173.416 142.771  1.00 65.29           O  
ATOM   2059  CB  SER A 236     203.912 176.459 143.730  1.00 65.29           C  
ATOM   2060  OG  SER A 236     205.237 176.734 143.384  1.00 65.29           O  
ATOM   2061  H   SER A 236     205.255 173.999 145.001  1.00 65.29           H  
ATOM   2062  HA  SER A 236     202.617 174.806 144.108  1.00 65.29           H  
ATOM   2063 1HB  SER A 236     203.253 176.811 142.938  1.00 65.29           H  
ATOM   2064 2HB  SER A 236     203.656 177.006 144.636  1.00 65.29           H  
ATOM   2065  HG  SER A 236     205.287 177.685 143.263  1.00 65.29           H  
ATOM   2066  N   GLY A 237     203.364 174.331 141.661  1.00 65.29           N  
ATOM   2067  CA  GLY A 237     203.695 173.670 140.417  1.00 65.29           C  
ATOM   2068  C   GLY A 237     202.837 172.430 140.252  1.00 65.29           C  
ATOM   2069  O   GLY A 237     201.893 172.220 141.021  1.00 65.29           O  
ATOM   2070  H   GLY A 237     202.549 174.926 141.701  1.00 65.29           H  
ATOM   2071 1HA  GLY A 237     203.535 174.357 139.586  1.00 65.29           H  
ATOM   2072 2HA  GLY A 237     204.752 173.405 140.416  1.00 65.29           H  
ATOM   2073  N   PRO A 238     203.066 171.644 139.203  1.00 65.29           N  
ATOM   2074  CA  PRO A 238     202.261 170.503 138.842  1.00 65.29           C  
ATOM   2075  C   PRO A 238     202.308 169.392 139.879  1.00 65.29           C  
ATOM   2076  O   PRO A 238     203.400 168.977 140.279  1.00 65.29           O  
ATOM   2077  CB  PRO A 238     202.930 170.052 137.542  1.00 65.29           C  
ATOM   2078  CG  PRO A 238     204.334 170.587 137.607  1.00 65.29           C  
ATOM   2079  CD  PRO A 238     204.235 171.871 138.358  1.00 65.29           C  
ATOM   2080  HA  PRO A 238     201.225 170.830 138.672  1.00 65.29           H  
ATOM   2081 1HB  PRO A 238     202.906 168.954 137.468  1.00 65.29           H  
ATOM   2082 2HB  PRO A 238     202.375 170.444 136.678  1.00 65.29           H  
ATOM   2083 1HG  PRO A 238     204.993 169.863 138.109  1.00 65.29           H  
ATOM   2084 2HG  PRO A 238     204.733 170.730 136.593  1.00 65.29           H  
ATOM   2085 1HD  PRO A 238     205.150 172.022 138.950  1.00 65.29           H  
ATOM   2086 2HD  PRO A 238     204.089 172.700 137.651  1.00 65.29           H  
ATOM   2087  N   CYS A 239     201.128 168.853 140.219  1.00 65.29           N  
ATOM   2088  CA  CYS A 239     200.893 167.738 141.113  1.00 65.29           C  
ATOM   2089  C   CYS A 239     200.417 166.590 140.257  1.00 65.29           C  
ATOM   2090  O   CYS A 239     199.444 166.717 139.507  1.00 65.29           O  
ATOM   2091  CB  CYS A 239     199.840 168.076 142.191  1.00 65.29           C  
ATOM   2092  SG  CYS A 239     199.492 166.720 143.351  1.00 65.29           S  
ATOM   2093  H   CYS A 239     200.339 169.306 139.780  1.00 65.29           H  
ATOM   2094  HA  CYS A 239     201.828 167.498 141.620  1.00 65.29           H  
ATOM   2095 1HB  CYS A 239     200.176 168.935 142.772  1.00 65.29           H  
ATOM   2096 2HB  CYS A 239     198.903 168.353 141.710  1.00 65.29           H  
ATOM   2097  N   THR A 240     201.061 165.452 140.394  1.00 65.29           N  
ATOM   2098  CA  THR A 240     200.724 164.288 139.578  1.00 65.29           C  
ATOM   2099  C   THR A 240     199.742 163.247 140.175  1.00 65.29           C  
ATOM   2100  O   THR A 240     199.469 162.231 139.528  1.00 65.29           O  
ATOM   2101  CB  THR A 240     202.026 163.613 139.161  1.00 65.29           C  
ATOM   2102  OG1 THR A 240     202.756 163.232 140.337  1.00 65.29           O  
ATOM   2103  CG2 THR A 240     202.852 164.608 138.339  1.00 65.29           C  
ATOM   2104  H   THR A 240     201.804 165.377 141.074  1.00 65.29           H  
ATOM   2105  HA  THR A 240     200.185 164.629 138.694  1.00 65.29           H  
ATOM   2106  HB  THR A 240     201.803 162.728 138.564  1.00 65.29           H  
ATOM   2107  HG1 THR A 240     203.395 162.552 140.110  1.00 65.29           H  
ATOM   2108 1HG2 THR A 240     203.787 164.139 138.032  1.00 65.29           H  
ATOM   2109 2HG2 THR A 240     202.289 164.905 137.454  1.00 65.29           H  
ATOM   2110 3HG2 THR A 240     203.069 165.487 138.943  1.00 65.29           H  
ATOM   2111  N   ASN A 241     199.221 163.489 141.396  1.00 65.29           N  
ATOM   2112  CA  ASN A 241     198.246 162.651 142.092  1.00 65.29           C  
ATOM   2113  C   ASN A 241     197.160 163.566 142.672  1.00 65.29           C  
ATOM   2114  O   ASN A 241     197.332 164.149 143.748  1.00 65.29           O  
ATOM   2115  CB  ASN A 241     198.912 161.780 143.184  1.00 65.29           C  
ATOM   2116  CG  ASN A 241     197.917 160.780 143.896  1.00 65.29           C  
ATOM   2117  OD1 ASN A 241     196.683 160.941 143.780  1.00 65.29           O  
ATOM   2118  ND2 ASN A 241     198.451 159.775 144.607  1.00 65.29           N  
ATOM   2119  H   ASN A 241     199.554 164.331 141.842  1.00 65.29           H  
ATOM   2120  HA  ASN A 241     197.781 161.983 141.366  1.00 65.29           H  
ATOM   2121 1HB  ASN A 241     199.721 161.198 142.741  1.00 65.29           H  
ATOM   2122 2HB  ASN A 241     199.351 162.424 143.946  1.00 65.29           H  
ATOM   2123 1HD2 ASN A 241     197.855 159.120 145.073  1.00 65.29           H  
ATOM   2124 2HD2 ASN A 241     199.444 159.680 144.671  1.00 65.29           H  
ATOM   2125  N   VAL A 242     196.029 163.715 141.949  1.00 65.29           N  
ATOM   2126  CA  VAL A 242     194.940 164.620 142.311  1.00 65.29           C  
ATOM   2127  C   VAL A 242     193.673 163.832 142.533  1.00 65.29           C  
ATOM   2128  O   VAL A 242     193.309 163.014 141.691  1.00 65.29           O  
ATOM   2129  CB  VAL A 242     194.727 165.659 141.198  1.00 65.29           C  
ATOM   2130  CG1 VAL A 242     193.574 166.615 141.566  1.00 65.29           C  
ATOM   2131  CG2 VAL A 242     196.034 166.417 140.974  1.00 65.29           C  
ATOM   2132  H   VAL A 242     195.948 163.159 141.110  1.00 65.29           H  
ATOM   2133  HA  VAL A 242     195.213 165.139 143.231  1.00 65.29           H  
ATOM   2134  HB  VAL A 242     194.433 165.143 140.284  1.00 65.29           H  
ATOM   2135 1HG1 VAL A 242     193.437 167.344 140.767  1.00 65.29           H  
ATOM   2136 2HG1 VAL A 242     192.655 166.043 141.697  1.00 65.29           H  
ATOM   2137 3HG1 VAL A 242     193.815 167.135 142.493  1.00 65.29           H  
ATOM   2138 1HG2 VAL A 242     195.895 167.156 140.186  1.00 65.29           H  
ATOM   2139 2HG2 VAL A 242     196.326 166.919 141.897  1.00 65.29           H  
ATOM   2140 3HG2 VAL A 242     196.815 165.716 140.680  1.00 65.29           H  
ATOM   2141  N   SER A 243     193.020 164.087 143.656  1.00 65.29           N  
ATOM   2142  CA  SER A 243     191.753 163.438 143.963  1.00 65.29           C  
ATOM   2143  C   SER A 243     190.703 164.471 144.326  1.00 65.29           C  
ATOM   2144  O   SER A 243     191.018 165.614 144.655  1.00 65.29           O  
ATOM   2145  CB  SER A 243     191.878 162.407 145.089  1.00 65.29           C  
ATOM   2146  OG  SER A 243     192.247 162.984 146.309  1.00 65.29           O  
ATOM   2147  H   SER A 243     193.408 164.746 144.316  1.00 65.29           H  
ATOM   2148  HA  SER A 243     191.408 162.913 143.072  1.00 65.29           H  
ATOM   2149 1HB  SER A 243     190.926 161.892 145.218  1.00 65.29           H  
ATOM   2150 2HB  SER A 243     192.621 161.658 144.816  1.00 65.29           H  
ATOM   2151  HG  SER A 243     191.994 162.353 146.988  1.00 65.29           H  
ATOM   2152  N   THR A 244     189.439 164.097 144.235  1.00 65.29           N  
ATOM   2153  CA  THR A 244     188.377 165.017 144.584  1.00 65.29           C  
ATOM   2154  C   THR A 244     187.571 164.561 145.769  1.00 65.29           C  
ATOM   2155  O   THR A 244     187.209 163.381 145.943  1.00 65.29           O  
ATOM   2156  CB  THR A 244     187.456 165.333 143.385  1.00 65.29           C  
ATOM   2157  OG1 THR A 244     186.394 166.207 143.810  1.00 65.29           O  
ATOM   2158  CG2 THR A 244     186.866 164.086 142.797  1.00 65.29           C  
ATOM   2159  H   THR A 244     189.201 163.167 143.922  1.00 65.29           H  
ATOM   2160  HA  THR A 244     188.826 165.954 144.914  1.00 65.29           H  
ATOM   2161  HB  THR A 244     188.028 165.845 142.612  1.00 65.29           H  
ATOM   2162  HG1 THR A 244     186.769 167.023 144.149  1.00 65.29           H  
ATOM   2163 1HG2 THR A 244     186.225 164.348 141.956  1.00 65.29           H  
ATOM   2164 2HG2 THR A 244     187.667 163.432 142.453  1.00 65.29           H  
ATOM   2165 3HG2 THR A 244     186.277 163.570 143.555  1.00 65.29           H  
ATOM   2166  N   VAL A 245     187.359 165.524 146.636  1.00 65.29           N  
ATOM   2167  CA  VAL A 245     186.592 165.353 147.831  1.00 65.29           C  
ATOM   2168  C   VAL A 245     185.592 166.473 147.976  1.00 65.29           C  
ATOM   2169  O   VAL A 245     185.720 167.526 147.347  1.00 65.29           O  
ATOM   2170  CB  VAL A 245     187.531 165.342 149.040  1.00 65.29           C  
ATOM   2171  CG1 VAL A 245     188.520 164.169 148.917  1.00 65.29           C  
ATOM   2172  CG2 VAL A 245     188.289 166.701 149.125  1.00 65.29           C  
ATOM   2173  H   VAL A 245     187.764 166.427 146.437  1.00 65.29           H  
ATOM   2174  HA  VAL A 245     186.071 164.397 147.774  1.00 65.29           H  
ATOM   2175  HB  VAL A 245     186.941 165.193 149.945  1.00 65.29           H  
ATOM   2176 1HG1 VAL A 245     189.187 164.163 149.780  1.00 65.29           H  
ATOM   2177 2HG1 VAL A 245     187.968 163.230 148.880  1.00 65.29           H  
ATOM   2178 3HG1 VAL A 245     189.107 164.282 148.006  1.00 65.29           H  
ATOM   2179 1HG2 VAL A 245     188.956 166.692 149.987  1.00 65.29           H  
ATOM   2180 2HG2 VAL A 245     188.871 166.850 148.216  1.00 65.29           H  
ATOM   2181 3HG2 VAL A 245     187.569 167.513 149.233  1.00 65.29           H  
ATOM   2182  N   GLN A 246     184.595 166.271 148.812  1.00 65.29           N  
ATOM   2183  CA  GLN A 246     183.749 167.408 149.131  1.00 65.29           C  
ATOM   2184  C   GLN A 246     184.351 168.269 150.246  1.00 65.29           C  
ATOM   2185  O   GLN A 246     184.171 169.487 150.223  1.00 65.29           O  
ATOM   2186  CB  GLN A 246     182.338 167.000 149.562  1.00 65.29           C  
ATOM   2187  CG  GLN A 246     181.428 168.237 149.809  1.00 65.29           C  
ATOM   2188  CD  GLN A 246     180.002 167.922 150.105  1.00 65.29           C  
ATOM   2189  OE1 GLN A 246     179.623 166.778 150.370  1.00 65.29           O  
ATOM   2190  NE2 GLN A 246     179.168 168.957 150.070  1.00 65.29           N  
ATOM   2191  H   GLN A 246     184.395 165.375 149.235  1.00 65.29           H  
ATOM   2192  HA  GLN A 246     183.652 168.027 148.240  1.00 65.29           H  
ATOM   2193 1HB  GLN A 246     181.889 166.373 148.792  1.00 65.29           H  
ATOM   2194 2HB  GLN A 246     182.393 166.407 150.475  1.00 65.29           H  
ATOM   2195 1HG  GLN A 246     181.814 168.794 150.663  1.00 65.29           H  
ATOM   2196 2HG  GLN A 246     181.436 168.865 148.918  1.00 65.29           H  
ATOM   2197 1HE2 GLN A 246     178.194 168.822 150.259  1.00 65.29           H  
ATOM   2198 2HE2 GLN A 246     179.513 169.871 149.856  1.00 65.29           H  
ATOM   2199  N   CYS A 247     185.004 167.625 151.254  1.00 65.29           N  
ATOM   2200  CA  CYS A 247     185.513 168.246 152.465  1.00 65.29           C  
ATOM   2201  C   CYS A 247     186.996 167.948 152.707  1.00 65.29           C  
ATOM   2202  O   CYS A 247     187.503 166.879 152.340  1.00 65.29           O  
ATOM   2203  CB  CYS A 247     184.700 167.748 153.691  1.00 65.29           C  
ATOM   2204  SG  CYS A 247     182.853 167.992 153.610  1.00 65.29           S  
ATOM   2205  H   CYS A 247     185.130 166.632 151.120  1.00 65.29           H  
ATOM   2206  HA  CYS A 247     185.395 169.326 152.376  1.00 65.29           H  
ATOM   2207 1HB  CYS A 247     184.872 166.681 153.833  1.00 65.29           H  
ATOM   2208 2HB  CYS A 247     185.047 168.258 154.590  1.00 65.29           H  
ATOM   2209  N   THR A 248     187.644 168.844 153.455  1.00 65.29           N  
ATOM   2210  CA  THR A 248     189.033 168.673 153.889  1.00 65.29           C  
ATOM   2211  C   THR A 248     189.056 167.649 155.029  1.00 65.29           C  
ATOM   2212  O   THR A 248     188.002 167.212 155.486  1.00 65.29           O  
ATOM   2213  CB  THR A 248     189.692 170.003 154.339  1.00 65.29           C  
ATOM   2214  OG1 THR A 248     189.048 170.522 155.512  1.00 65.29           O  
ATOM   2215  CG2 THR A 248     189.567 171.041 153.244  1.00 65.29           C  
ATOM   2216  H   THR A 248     187.142 169.676 153.729  1.00 65.29           H  
ATOM   2217  HA  THR A 248     189.613 168.288 153.050  1.00 65.29           H  
ATOM   2218  HB  THR A 248     190.746 169.831 154.557  1.00 65.29           H  
ATOM   2219  HG1 THR A 248     189.710 170.881 156.108  1.00 65.29           H  
ATOM   2220 1HG2 THR A 248     190.033 171.971 153.570  1.00 65.29           H  
ATOM   2221 2HG2 THR A 248     190.064 170.681 152.344  1.00 65.29           H  
ATOM   2222 3HG2 THR A 248     188.514 171.219 153.030  1.00 65.29           H  
ATOM   2223  N   HIS A 249     190.243 167.189 155.442  1.00 65.29           N  
ATOM   2224  CA  HIS A 249     190.363 166.164 156.489  1.00 65.29           C  
ATOM   2225  C   HIS A 249     190.090 166.632 157.918  1.00 65.29           C  
ATOM   2226  O   HIS A 249     189.811 165.823 158.806  1.00 65.29           O  
ATOM   2227  CB  HIS A 249     191.776 165.598 156.462  1.00 65.29           C  
ATOM   2228  CG  HIS A 249     192.803 166.632 156.830  1.00 65.29           C  
ATOM   2229  ND1 HIS A 249     193.202 167.636 155.960  1.00 65.29           N  
ATOM   2230  CD2 HIS A 249     193.492 166.829 157.974  1.00 65.29           C  
ATOM   2231  CE1 HIS A 249     194.104 168.401 156.572  1.00 65.29           C  
ATOM   2232  NE2 HIS A 249     194.290 167.928 157.788  1.00 65.29           N  
ATOM   2233  H   HIS A 249     191.081 167.560 155.019  1.00 65.29           H  
ATOM   2234  HA  HIS A 249     189.655 165.359 156.293  1.00 65.29           H  
ATOM   2235 1HB  HIS A 249     191.846 164.761 157.158  1.00 65.29           H  
ATOM   2236 2HB  HIS A 249     191.995 165.215 155.466  1.00 65.29           H  
ATOM   2237  HD2 HIS A 249     193.426 166.223 158.878  1.00 65.29           H  
ATOM   2238  HE1 HIS A 249     194.602 169.269 156.141  1.00 65.29           H  
ATOM   2239  HE2 HIS A 249     194.919 168.309 158.481  1.00 65.29           H  
ATOM   2240  N   GLY A 250     190.161 167.931 158.127  1.00 65.29           N  
ATOM   2241  CA  GLY A 250     189.971 168.556 159.428  1.00 65.29           C  
ATOM   2242  C   GLY A 250     191.264 169.096 160.000  1.00 65.29           C  
ATOM   2243  O   GLY A 250     192.198 168.357 160.311  1.00 65.29           O  
ATOM   2244  H   GLY A 250     190.360 168.513 157.326  1.00 65.29           H  
ATOM   2245 1HA  GLY A 250     189.252 169.370 159.339  1.00 65.29           H  
ATOM   2246 2HA  GLY A 250     189.549 167.830 160.122  1.00 65.29           H  
ATOM   2247  N   ILE A 251     191.297 170.407 160.169  1.00 65.29           N  
ATOM   2248  CA  ILE A 251     192.460 171.117 160.659  1.00 65.29           C  
ATOM   2249  C   ILE A 251     192.146 171.776 161.985  1.00 65.29           C  
ATOM   2250  O   ILE A 251     191.145 172.479 162.091  1.00 65.29           O  
ATOM   2251  CB  ILE A 251     192.885 172.165 159.608  1.00 65.29           C  
ATOM   2252  CG1 ILE A 251     193.268 171.418 158.286  1.00 65.29           C  
ATOM   2253  CG2 ILE A 251     194.047 173.027 160.139  1.00 65.29           C  
ATOM   2254  CD1 ILE A 251     193.417 172.288 157.044  1.00 65.29           C  
ATOM   2255  H   ILE A 251     190.462 170.928 159.941  1.00 65.29           H  
ATOM   2256  HA  ILE A 251     193.267 170.400 160.803  1.00 65.29           H  
ATOM   2257  HB  ILE A 251     192.040 172.814 159.380  1.00 65.29           H  
ATOM   2258 1HG1 ILE A 251     194.213 170.895 158.425  1.00 65.29           H  
ATOM   2259 2HG1 ILE A 251     192.510 170.667 158.060  1.00 65.29           H  
ATOM   2260 1HG2 ILE A 251     194.332 173.759 159.384  1.00 65.29           H  
ATOM   2261 2HG2 ILE A 251     193.732 173.544 161.044  1.00 65.29           H  
ATOM   2262 3HG2 ILE A 251     194.900 172.388 160.365  1.00 65.29           H  
ATOM   2263 1HD1 ILE A 251     193.683 171.662 156.192  1.00 65.29           H  
ATOM   2264 2HD1 ILE A 251     192.474 172.797 156.841  1.00 65.29           H  
ATOM   2265 3HD1 ILE A 251     194.200 173.026 157.210  1.00 65.29           H  
ATOM   2266  N   ARG A 252     192.958 171.521 163.006  1.00 65.29           N  
ATOM   2267  CA  ARG A 252     192.715 172.145 164.294  1.00 65.29           C  
ATOM   2268  C   ARG A 252     193.149 173.603 164.223  1.00 65.29           C  
ATOM   2269  O   ARG A 252     194.263 173.877 163.776  1.00 65.29           O  
ATOM   2270  CB  ARG A 252     193.498 171.467 165.398  1.00 65.29           C  
ATOM   2271  CG  ARG A 252     193.131 170.057 165.719  1.00 65.29           C  
ATOM   2272  CD  ARG A 252     193.993 169.532 166.777  1.00 65.29           C  
ATOM   2273  NE  ARG A 252     193.782 168.104 167.015  1.00 65.29           N  
ATOM   2274  CZ  ARG A 252     192.939 167.525 167.906  1.00 65.29           C  
ATOM   2275  NH1 ARG A 252     192.177 168.221 168.730  1.00 65.29           N  
ATOM   2276  NH2 ARG A 252     192.886 166.201 167.952  1.00 65.29           N  
ATOM   2277  H   ARG A 252     193.746 170.897 162.903  1.00 65.29           H  
ATOM   2278  HA  ARG A 252     191.653 172.055 164.527  1.00 65.29           H  
ATOM   2279 1HB  ARG A 252     194.556 171.461 165.142  1.00 65.29           H  
ATOM   2280 2HB  ARG A 252     193.388 172.034 166.323  1.00 65.29           H  
ATOM   2281 1HG  ARG A 252     192.094 170.018 166.055  1.00 65.29           H  
ATOM   2282 2HG  ARG A 252     193.247 169.439 164.828  1.00 65.29           H  
ATOM   2283 1HD  ARG A 252     195.037 169.675 166.500  1.00 65.29           H  
ATOM   2284 2HD  ARG A 252     193.789 170.060 167.708  1.00 65.29           H  
ATOM   2285  HE  ARG A 252     194.318 167.451 166.460  1.00 65.29           H  
ATOM   2286 1HH1 ARG A 252     192.206 169.231 168.714  1.00 65.29           H  
ATOM   2287 2HH1 ARG A 252     191.565 167.744 169.376  1.00 65.29           H  
ATOM   2288 1HH2 ARG A 252     193.465 165.650 167.333  1.00 65.29           H  
ATOM   2289 2HH2 ARG A 252     192.267 165.743 168.606  1.00 65.29           H  
ATOM   2290  N   PRO A 253     192.362 174.564 164.717  1.00 65.29           N  
ATOM   2291  CA  PRO A 253     192.680 175.979 164.741  1.00 65.29           C  
ATOM   2292  C   PRO A 253     193.648 176.322 165.870  1.00 65.29           C  
ATOM   2293  O   PRO A 253     193.285 177.013 166.821  1.00 65.29           O  
ATOM   2294  CB  PRO A 253     191.301 176.607 164.938  1.00 65.29           C  
ATOM   2295  CG  PRO A 253     190.549 175.606 165.749  1.00 65.29           C  
ATOM   2296  CD  PRO A 253     191.030 174.252 165.236  1.00 65.29           C  
ATOM   2297  HA  PRO A 253     193.120 176.267 163.775  1.00 65.29           H  
ATOM   2298 1HB  PRO A 253     191.399 177.578 165.446  1.00 65.29           H  
ATOM   2299 2HB  PRO A 253     190.833 176.801 163.962  1.00 65.29           H  
ATOM   2300 1HG  PRO A 253     190.759 175.749 166.820  1.00 65.29           H  
ATOM   2301 2HG  PRO A 253     189.466 175.746 165.616  1.00 65.29           H  
ATOM   2302 1HD  PRO A 253     191.071 173.537 166.071  1.00 65.29           H  
ATOM   2303 2HD  PRO A 253     190.348 173.893 164.451  1.00 65.29           H  
ATOM   2304  N   VAL A 254     194.859 175.797 165.767  1.00 65.29           N  
ATOM   2305  CA  VAL A 254     195.897 175.983 166.770  1.00 65.29           C  
ATOM   2306  C   VAL A 254     196.763 177.155 166.383  1.00 65.29           C  
ATOM   2307  O   VAL A 254     197.343 177.163 165.304  1.00 65.29           O  
ATOM   2308  CB  VAL A 254     196.749 174.704 166.871  1.00 65.29           C  
ATOM   2309  CG1 VAL A 254     197.879 174.863 167.856  1.00 65.29           C  
ATOM   2310  CG2 VAL A 254     195.870 173.581 167.300  1.00 65.29           C  
ATOM   2311  H   VAL A 254     195.060 175.242 164.948  1.00 65.29           H  
ATOM   2312  HA  VAL A 254     195.419 176.171 167.732  1.00 65.29           H  
ATOM   2313  HB  VAL A 254     197.183 174.489 165.895  1.00 65.29           H  
ATOM   2314 1HG1 VAL A 254     198.457 173.940 167.899  1.00 65.29           H  
ATOM   2315 2HG1 VAL A 254     198.525 175.681 167.539  1.00 65.29           H  
ATOM   2316 3HG1 VAL A 254     197.473 175.082 168.844  1.00 65.29           H  
ATOM   2317 1HG2 VAL A 254     196.458 172.667 167.376  1.00 65.29           H  
ATOM   2318 2HG2 VAL A 254     195.431 173.812 168.271  1.00 65.29           H  
ATOM   2319 3HG2 VAL A 254     195.075 173.441 166.568  1.00 65.29           H  
ATOM   2320  N   VAL A 255     196.904 178.134 167.263  1.00 65.29           N  
ATOM   2321  CA  VAL A 255     197.677 179.295 166.866  1.00 65.29           C  
ATOM   2322  C   VAL A 255     199.149 178.993 166.602  1.00 65.29           C  
ATOM   2323  O   VAL A 255     199.677 179.463 165.600  1.00 65.29           O  
ATOM   2324  CB  VAL A 255     197.474 180.444 167.856  1.00 65.29           C  
ATOM   2325  CG1 VAL A 255     198.438 181.564 167.604  1.00 65.29           C  
ATOM   2326  CG2 VAL A 255     196.077 180.991 167.640  1.00 65.29           C  
ATOM   2327  H   VAL A 255     196.499 178.105 168.188  1.00 65.29           H  
ATOM   2328  HA  VAL A 255     197.334 179.619 165.883  1.00 65.29           H  
ATOM   2329  HB  VAL A 255     197.585 180.061 168.871  1.00 65.29           H  
ATOM   2330 1HG1 VAL A 255     198.265 182.362 168.326  1.00 65.29           H  
ATOM   2331 2HG1 VAL A 255     199.458 181.196 167.709  1.00 65.29           H  
ATOM   2332 3HG1 VAL A 255     198.291 181.950 166.596  1.00 65.29           H  
ATOM   2333 1HG2 VAL A 255     195.897 181.813 168.332  1.00 65.29           H  
ATOM   2334 2HG2 VAL A 255     195.981 181.351 166.616  1.00 65.29           H  
ATOM   2335 3HG2 VAL A 255     195.346 180.202 167.818  1.00 65.29           H  
ATOM   2336  N   SER A 256     199.823 178.230 167.476  1.00 65.29           N  
ATOM   2337  CA  SER A 256     201.228 177.789 167.271  1.00 65.29           C  
ATOM   2338  C   SER A 256     202.333 178.864 167.317  1.00 65.29           C  
ATOM   2339  O   SER A 256     203.307 178.763 168.064  1.00 65.29           O  
ATOM   2340  CB  SER A 256     201.349 177.061 165.947  1.00 65.29           C  
ATOM   2341  OG  SER A 256     200.631 175.868 165.947  1.00 65.29           O  
ATOM   2342  H   SER A 256     199.336 177.947 168.315  1.00 65.29           H  
ATOM   2343  HA  SER A 256     201.497 177.106 168.078  1.00 65.29           H  
ATOM   2344 1HB  SER A 256     200.982 177.701 165.145  1.00 65.29           H  
ATOM   2345 2HB  SER A 256     202.397 176.849 165.743  1.00 65.29           H  
ATOM   2346  HG  SER A 256     199.809 176.054 165.487  1.00 65.29           H  
ATOM   2347  N   THR A 257     202.222 179.820 166.429  1.00 65.29           N  
ATOM   2348  CA  THR A 257     203.044 181.013 166.283  1.00 65.29           C  
ATOM   2349  C   THR A 257     204.511 180.836 165.868  1.00 65.29           C  
ATOM   2350  O   THR A 257     204.943 181.524 164.961  1.00 65.29           O  
ATOM   2351  CB  THR A 257     202.980 181.877 167.544  1.00 65.29           C  
ATOM   2352  OG1 THR A 257     201.632 182.215 167.821  1.00 65.29           O  
ATOM   2353  CG2 THR A 257     203.682 183.182 167.266  1.00 65.29           C  
ATOM   2354  H   THR A 257     201.457 179.668 165.787  1.00 65.29           H  
ATOM   2355  HA  THR A 257     202.661 181.596 165.446  1.00 65.29           H  
ATOM   2356  HB  THR A 257     203.468 181.356 168.368  1.00 65.29           H  
ATOM   2357  HG1 THR A 257     201.550 182.474 168.742  1.00 65.29           H  
ATOM   2358 1HG2 THR A 257     203.646 183.811 168.156  1.00 65.29           H  
ATOM   2359 2HG2 THR A 257     204.721 182.987 167.001  1.00 65.29           H  
ATOM   2360 3HG2 THR A 257     203.187 183.693 166.441  1.00 65.29           H  
ATOM   2361  N   GLN A 258     205.315 180.029 166.558  1.00 65.29           N  
ATOM   2362  CA  GLN A 258     206.741 179.907 166.156  1.00 65.29           C  
ATOM   2363  C   GLN A 258     207.023 178.548 165.521  1.00 65.29           C  
ATOM   2364  O   GLN A 258     207.628 178.444 164.448  1.00 65.29           O  
ATOM   2365  CB  GLN A 258     207.686 180.118 167.352  1.00 65.29           C  
ATOM   2366  CG  GLN A 258     209.176 180.213 166.982  1.00 65.29           C  
ATOM   2367  CD  GLN A 258     210.121 180.418 168.196  1.00 65.29           C  
ATOM   2368  OE1 GLN A 258     210.583 179.417 168.769  1.00 65.29           O  
ATOM   2369  NE2 GLN A 258     210.387 181.677 168.578  1.00 65.29           N  
ATOM   2370  H   GLN A 258     204.979 179.497 167.349  1.00 65.29           H  
ATOM   2371  HA  GLN A 258     206.958 180.675 165.414  1.00 65.29           H  
ATOM   2372 1HB  GLN A 258     207.413 181.036 167.874  1.00 65.29           H  
ATOM   2373 2HB  GLN A 258     207.570 179.295 168.057  1.00 65.29           H  
ATOM   2374 1HG  GLN A 258     209.476 179.289 166.488  1.00 65.29           H  
ATOM   2375 2HG  GLN A 258     209.320 181.060 166.311  1.00 65.29           H  
ATOM   2376 1HE2 GLN A 258     210.992 181.846 169.357  1.00 65.29           H  
ATOM   2377 2HE2 GLN A 258     209.980 182.446 168.086  1.00 65.29           H  
ATOM   2378  N   LEU A 259     206.614 177.508 166.214  1.00 65.29           N  
ATOM   2379  CA  LEU A 259     206.775 176.156 165.733  1.00 65.29           C  
ATOM   2380  C   LEU A 259     205.358 175.697 165.551  1.00 65.29           C  
ATOM   2381  O   LEU A 259     204.474 176.113 166.304  1.00 65.29           O  
ATOM   2382  CB  LEU A 259     207.565 175.305 166.714  1.00 65.29           C  
ATOM   2383  CG  LEU A 259     208.922 175.914 167.133  1.00 65.29           C  
ATOM   2384  CD1 LEU A 259     209.566 175.035 168.181  1.00 65.29           C  
ATOM   2385  CD2 LEU A 259     209.830 176.073 165.921  1.00 65.29           C  
ATOM   2386  H   LEU A 259     206.174 177.662 167.110  1.00 65.29           H  
ATOM   2387  HA  LEU A 259     207.323 176.187 164.793  1.00 65.29           H  
ATOM   2388 1HB  LEU A 259     206.962 175.156 167.608  1.00 65.29           H  
ATOM   2389 2HB  LEU A 259     207.749 174.332 166.259  1.00 65.29           H  
ATOM   2390  HG  LEU A 259     208.758 176.893 167.583  1.00 65.29           H  
ATOM   2391 1HD1 LEU A 259     210.523 175.464 168.477  1.00 65.29           H  
ATOM   2392 2HD1 LEU A 259     208.913 174.969 169.051  1.00 65.29           H  
ATOM   2393 3HD1 LEU A 259     209.726 174.038 167.771  1.00 65.29           H  
ATOM   2394 1HD2 LEU A 259     210.781 176.504 166.233  1.00 65.29           H  
ATOM   2395 2HD2 LEU A 259     210.005 175.097 165.466  1.00 65.29           H  
ATOM   2396 3HD2 LEU A 259     209.354 176.731 165.194  1.00 65.29           H  
ATOM   2397  N   LEU A 260     205.125 174.839 164.591  1.00 65.29           N  
ATOM   2398  CA  LEU A 260     203.776 174.434 164.280  1.00 65.29           C  
ATOM   2399  C   LEU A 260     203.358 173.230 165.061  1.00 65.29           C  
ATOM   2400  O   LEU A 260     204.002 172.174 164.995  1.00 65.29           O  
ATOM   2401  CB  LEU A 260     203.698 174.173 162.785  1.00 65.29           C  
ATOM   2402  CG  LEU A 260     204.134 175.369 161.904  1.00 65.29           C  
ATOM   2403  CD1 LEU A 260     204.181 174.942 160.461  1.00 65.29           C  
ATOM   2404  CD2 LEU A 260     203.156 176.531 162.088  1.00 65.29           C  
ATOM   2405  H   LEU A 260     205.890 174.452 164.058  1.00 65.29           H  
ATOM   2406  HA  LEU A 260     203.100 175.245 164.550  1.00 65.29           H  
ATOM   2407 1HB  LEU A 260     204.333 173.321 162.548  1.00 65.29           H  
ATOM   2408 2HB  LEU A 260     202.670 173.915 162.531  1.00 65.29           H  
ATOM   2409  HG  LEU A 260     205.134 175.690 162.196  1.00 65.29           H  
ATOM   2410 1HD1 LEU A 260     204.488 175.785 159.842  1.00 65.29           H  
ATOM   2411 2HD1 LEU A 260     204.897 174.128 160.346  1.00 65.29           H  
ATOM   2412 3HD1 LEU A 260     203.193 174.604 160.150  1.00 65.29           H  
ATOM   2413 1HD2 LEU A 260     203.467 177.371 161.467  1.00 65.29           H  
ATOM   2414 2HD2 LEU A 260     202.155 176.214 161.795  1.00 65.29           H  
ATOM   2415 3HD2 LEU A 260     203.147 176.837 163.135  1.00 65.29           H  
ATOM   2416  N   LEU A 261     202.277 173.398 165.814  1.00 65.29           N  
ATOM   2417  CA  LEU A 261     201.765 172.343 166.657  1.00 65.29           C  
ATOM   2418  C   LEU A 261     200.460 171.728 166.145  1.00 65.29           C  
ATOM   2419  O   LEU A 261     199.622 172.425 165.568  1.00 65.29           O  
ATOM   2420  CB  LEU A 261     201.522 172.890 168.075  1.00 65.29           C  
ATOM   2421  CG  LEU A 261     202.736 173.456 168.837  1.00 65.29           C  
ATOM   2422  CD1 LEU A 261     202.252 174.070 170.160  1.00 65.29           C  
ATOM   2423  CD2 LEU A 261     203.743 172.333 169.090  1.00 65.29           C  
ATOM   2424  H   LEU A 261     201.800 174.288 165.796  1.00 65.29           H  
ATOM   2425  HA  LEU A 261     202.507 171.547 166.705  1.00 65.29           H  
ATOM   2426 1HB  LEU A 261     200.786 173.691 168.017  1.00 65.29           H  
ATOM   2427 2HB  LEU A 261     201.110 172.090 168.691  1.00 65.29           H  
ATOM   2428  HG  LEU A 261     203.206 174.240 168.243  1.00 65.29           H  
ATOM   2429 1HD1 LEU A 261     203.104 174.474 170.707  1.00 65.29           H  
ATOM   2430 2HD1 LEU A 261     201.543 174.871 169.952  1.00 65.29           H  
ATOM   2431 3HD1 LEU A 261     201.766 173.302 170.761  1.00 65.29           H  
ATOM   2432 1HD2 LEU A 261     204.604 172.730 169.629  1.00 65.29           H  
ATOM   2433 2HD2 LEU A 261     203.272 171.550 169.685  1.00 65.29           H  
ATOM   2434 3HD2 LEU A 261     204.071 171.917 168.138  1.00 65.29           H  
ATOM   2435  N   ASN A 262     200.309 170.410 166.406  1.00 65.29           N  
ATOM   2436  CA  ASN A 262     199.150 169.543 166.185  1.00 65.29           C  
ATOM   2437  C   ASN A 262     198.631 169.553 164.727  1.00 65.29           C  
ATOM   2438  O   ASN A 262     197.418 169.491 164.489  1.00 65.29           O  
ATOM   2439  CB  ASN A 262     198.032 169.899 167.187  1.00 65.29           C  
ATOM   2440  CG  ASN A 262     198.352 169.618 168.702  1.00 65.29           C  
ATOM   2441  OD1 ASN A 262     199.443 169.122 169.080  1.00 65.29           O  
ATOM   2442  ND2 ASN A 262     197.352 169.935 169.544  1.00 65.29           N  
ATOM   2443  H   ASN A 262     201.147 170.017 166.811  1.00 65.29           H  
ATOM   2444  HA  ASN A 262     199.455 168.508 166.348  1.00 65.29           H  
ATOM   2445 1HB  ASN A 262     197.791 170.959 167.102  1.00 65.29           H  
ATOM   2446 2HB  ASN A 262     197.130 169.338 166.941  1.00 65.29           H  
ATOM   2447 1HD2 ASN A 262     197.462 169.792 170.528  1.00 65.29           H  
ATOM   2448 2HD2 ASN A 262     196.499 170.314 169.187  1.00 65.29           H  
ATOM   2449  N   GLY A 263     199.545 169.571 163.730  1.00 65.29           N  
ATOM   2450  CA  GLY A 263     199.242 169.530 162.304  1.00 65.29           C  
ATOM   2451  C   GLY A 263     199.488 168.133 161.774  1.00 65.29           C  
ATOM   2452  O   GLY A 263     199.489 167.152 162.523  1.00 65.29           O  
ATOM   2453  H   GLY A 263     200.509 169.617 164.027  1.00 65.29           H  
ATOM   2454 1HA  GLY A 263     198.204 169.823 162.144  1.00 65.29           H  
ATOM   2455 2HA  GLY A 263     199.864 170.253 161.779  1.00 65.29           H  
ATOM   2456  N   SER A 264     199.678 168.038 160.478  1.00 65.29           N  
ATOM   2457  CA  SER A 264     199.907 166.761 159.838  1.00 65.29           C  
ATOM   2458  C   SER A 264     201.378 166.545 159.579  1.00 65.29           C  
ATOM   2459  O   SER A 264     202.182 167.475 159.642  1.00 65.29           O  
ATOM   2460  CB  SER A 264     199.118 166.654 158.552  1.00 65.29           C  
ATOM   2461  OG  SER A 264     199.552 167.588 157.611  1.00 65.29           O  
ATOM   2462  H   SER A 264     199.664 168.875 159.914  1.00 65.29           H  
ATOM   2463  HA  SER A 264     199.575 165.971 160.514  1.00 65.29           H  
ATOM   2464 1HB  SER A 264     199.224 165.650 158.143  1.00 65.29           H  
ATOM   2465 2HB  SER A 264     198.060 166.812 158.760  1.00 65.29           H  
ATOM   2466  HG  SER A 264     198.923 168.312 157.648  1.00 65.29           H  
ATOM   2467  N   LEU A 265     201.733 165.306 159.292  1.00 65.29           N  
ATOM   2468  CA  LEU A 265     203.103 164.968 158.964  1.00 65.29           C  
ATOM   2469  C   LEU A 265     203.297 164.697 157.492  1.00 65.29           C  
ATOM   2470  O   LEU A 265     202.381 164.288 156.784  1.00 65.29           O  
ATOM   2471  CB  LEU A 265     203.585 163.784 159.800  1.00 65.29           C  
ATOM   2472  CG  LEU A 265     203.561 163.980 161.337  1.00 65.29           C  
ATOM   2473  CD1 LEU A 265     203.978 162.687 161.989  1.00 65.29           C  
ATOM   2474  CD2 LEU A 265     204.532 165.118 161.750  1.00 65.29           C  
ATOM   2475  H   LEU A 265     201.035 164.576 159.300  1.00 65.29           H  
ATOM   2476  HA  LEU A 265     203.734 165.828 159.186  1.00 65.29           H  
ATOM   2477 1HB  LEU A 265     202.963 162.920 159.570  1.00 65.29           H  
ATOM   2478 2HB  LEU A 265     204.611 163.552 159.515  1.00 65.29           H  
ATOM   2479  HG  LEU A 265     202.551 164.241 161.654  1.00 65.29           H  
ATOM   2480 1HD1 LEU A 265     203.967 162.806 163.072  1.00 65.29           H  
ATOM   2481 2HD1 LEU A 265     203.284 161.896 161.704  1.00 65.29           H  
ATOM   2482 3HD1 LEU A 265     204.983 162.423 161.663  1.00 65.29           H  
ATOM   2483 1HD2 LEU A 265     204.504 165.245 162.832  1.00 65.29           H  
ATOM   2484 2HD2 LEU A 265     205.545 164.862 161.440  1.00 65.29           H  
ATOM   2485 3HD2 LEU A 265     204.229 166.047 161.267  1.00 65.29           H  
ATOM   2486  N   ALA A 266     204.538 164.874 157.064  1.00 65.29           N  
ATOM   2487  CA  ALA A 266     205.017 164.671 155.697  1.00 65.29           C  
ATOM   2488  C   ALA A 266     205.273 163.197 155.409  1.00 65.29           C  
ATOM   2489  O   ALA A 266     205.658 162.816 154.300  1.00 65.29           O  
ATOM   2490  CB  ALA A 266     206.285 165.464 155.479  1.00 65.29           C  
ATOM   2491  H   ALA A 266     205.189 165.178 157.773  1.00 65.29           H  
ATOM   2492  HA  ALA A 266     204.248 165.028 155.012  1.00 65.29           H  
ATOM   2493 1HB  ALA A 266     206.639 165.310 154.459  1.00 65.29           H  
ATOM   2494 2HB  ALA A 266     206.083 166.523 155.637  1.00 65.29           H  
ATOM   2495 3HB  ALA A 266     207.047 165.131 156.181  1.00 65.29           H  
ATOM   2496  N   GLU A 267     205.131 162.387 156.452  1.00 65.29           N  
ATOM   2497  CA  GLU A 267     205.263 160.934 156.464  1.00 65.29           C  
ATOM   2498  C   GLU A 267     206.645 160.346 156.211  1.00 65.29           C  
ATOM   2499  O   GLU A 267     207.151 159.595 157.040  1.00 65.29           O  
ATOM   2500  CB  GLU A 267     204.296 160.323 155.452  1.00 65.29           C  
ATOM   2501  CG  GLU A 267     202.819 160.477 155.796  1.00 65.29           C  
ATOM   2502  CD  GLU A 267     201.954 159.970 154.679  1.00 65.29           C  
ATOM   2503  OE1 GLU A 267     202.505 159.757 153.622  1.00 65.29           O  
ATOM   2504  OE2 GLU A 267     200.774 159.784 154.855  1.00 65.29           O  
ATOM   2505  H   GLU A 267     204.907 162.868 157.311  1.00 65.29           H  
ATOM   2506  HA  GLU A 267     205.010 160.572 157.461  1.00 65.29           H  
ATOM   2507 1HB  GLU A 267     204.455 160.780 154.475  1.00 65.29           H  
ATOM   2508 2HB  GLU A 267     204.500 159.257 155.351  1.00 65.29           H  
ATOM   2509 1HG  GLU A 267     202.609 159.920 156.708  1.00 65.29           H  
ATOM   2510 2HG  GLU A 267     202.609 161.528 155.988  1.00 65.29           H  
ATOM   2511  N   GLU A 268     207.241 160.635 155.062  1.00 65.29           N  
ATOM   2512  CA  GLU A 268     208.533 160.026 154.753  1.00 65.29           C  
ATOM   2513  C   GLU A 268     209.734 160.957 154.783  1.00 65.29           C  
ATOM   2514  O   GLU A 268     210.809 160.574 155.244  1.00 65.29           O  
ATOM   2515  CB  GLU A 268     208.468 159.369 153.378  1.00 65.29           C  
ATOM   2516  CG  GLU A 268     207.484 158.215 153.277  1.00 65.29           C  
ATOM   2517  CD  GLU A 268     207.463 157.597 151.906  1.00 65.29           C  
ATOM   2518  OE1 GLU A 268     208.145 158.103 151.048  1.00 65.29           O  
ATOM   2519  OE2 GLU A 268     206.769 156.626 151.715  1.00 65.29           O  
ATOM   2520  H   GLU A 268     206.823 161.267 154.394  1.00 65.29           H  
ATOM   2521  HA  GLU A 268     208.745 159.264 155.504  1.00 65.29           H  
ATOM   2522 1HB  GLU A 268     208.187 160.113 152.632  1.00 65.29           H  
ATOM   2523 2HB  GLU A 268     209.454 158.991 153.108  1.00 65.29           H  
ATOM   2524 1HG  GLU A 268     207.757 157.453 154.006  1.00 65.29           H  
ATOM   2525 2HG  GLU A 268     206.488 158.578 153.527  1.00 65.29           H  
ATOM   2526  N   GLU A 269     209.548 162.185 154.348  1.00 65.29           N  
ATOM   2527  CA  GLU A 269     210.646 163.130 154.216  1.00 65.29           C  
ATOM   2528  C   GLU A 269     210.209 164.476 154.704  1.00 65.29           C  
ATOM   2529  O   GLU A 269     209.025 164.779 154.675  1.00 65.29           O  
ATOM   2530  CB  GLU A 269     211.079 163.185 152.741  1.00 65.29           C  
ATOM   2531  CG  GLU A 269     212.218 164.145 152.388  1.00 65.29           C  
ATOM   2532  CD  GLU A 269     213.497 163.868 153.108  1.00 65.29           C  
ATOM   2533  OE1 GLU A 269     213.542 164.119 154.294  1.00 65.29           O  
ATOM   2534  OE2 GLU A 269     214.438 163.443 152.479  1.00 65.29           O  
ATOM   2535  H   GLU A 269     208.614 162.478 154.099  1.00 65.29           H  
ATOM   2536  HA  GLU A 269     211.479 162.779 154.826  1.00 65.29           H  
ATOM   2537 1HB  GLU A 269     211.398 162.194 152.418  1.00 65.29           H  
ATOM   2538 2HB  GLU A 269     210.229 163.472 152.122  1.00 65.29           H  
ATOM   2539 1HG  GLU A 269     212.411 164.085 151.317  1.00 65.29           H  
ATOM   2540 2HG  GLU A 269     211.905 165.163 152.616  1.00 65.29           H  
ATOM   2541  N   ILE A 270     211.146 165.293 155.136  1.00 65.29           N  
ATOM   2542  CA  ILE A 270     210.766 166.621 155.563  1.00 65.29           C  
ATOM   2543  C   ILE A 270     210.644 167.485 154.331  1.00 65.29           C  
ATOM   2544  O   ILE A 270     211.585 167.608 153.544  1.00 65.29           O  
ATOM   2545  CB  ILE A 270     211.769 167.225 156.547  1.00 65.29           C  
ATOM   2546  CG1 ILE A 270     211.818 166.332 157.800  1.00 65.29           C  
ATOM   2547  CG2 ILE A 270     211.384 168.672 156.882  1.00 65.29           C  
ATOM   2548  CD1 ILE A 270     212.866 166.703 158.797  1.00 65.29           C  
ATOM   2549  H   ILE A 270     212.118 165.022 155.178  1.00 65.29           H  
ATOM   2550  HA  ILE A 270     209.802 166.559 156.067  1.00 65.29           H  
ATOM   2551  HB  ILE A 270     212.764 167.216 156.103  1.00 65.29           H  
ATOM   2552 1HG1 ILE A 270     210.854 166.363 158.306  1.00 65.29           H  
ATOM   2553 2HG1 ILE A 270     211.997 165.298 157.503  1.00 65.29           H  
ATOM   2554 1HG2 ILE A 270     212.107 169.087 157.583  1.00 65.29           H  
ATOM   2555 2HG2 ILE A 270     211.380 169.267 155.970  1.00 65.29           H  
ATOM   2556 3HG2 ILE A 270     210.391 168.689 157.331  1.00 65.29           H  
ATOM   2557 1HD1 ILE A 270     212.822 166.017 159.643  1.00 65.29           H  
ATOM   2558 2HD1 ILE A 270     213.850 166.642 158.330  1.00 65.29           H  
ATOM   2559 3HD1 ILE A 270     212.692 167.720 159.146  1.00 65.29           H  
ATOM   2560  N   VAL A 271     209.495 168.110 154.178  1.00 65.29           N  
ATOM   2561  CA  VAL A 271     209.272 168.907 152.995  1.00 65.29           C  
ATOM   2562  C   VAL A 271     209.444 170.379 153.303  1.00 65.29           C  
ATOM   2563  O   VAL A 271     208.837 170.924 154.230  1.00 65.29           O  
ATOM   2564  CB  VAL A 271     207.884 168.617 152.392  1.00 65.29           C  
ATOM   2565  CG1 VAL A 271     207.656 169.488 151.141  1.00 65.29           C  
ATOM   2566  CG2 VAL A 271     207.791 167.129 152.041  1.00 65.29           C  
ATOM   2567  H   VAL A 271     208.764 168.044 154.871  1.00 65.29           H  
ATOM   2568  HA  VAL A 271     210.031 168.648 152.255  1.00 65.29           H  
ATOM   2569  HB  VAL A 271     207.119 168.874 153.124  1.00 65.29           H  
ATOM   2570 1HG1 VAL A 271     206.672 169.274 150.723  1.00 65.29           H  
ATOM   2571 2HG1 VAL A 271     207.712 170.541 151.415  1.00 65.29           H  
ATOM   2572 3HG1 VAL A 271     208.421 169.264 150.397  1.00 65.29           H  
ATOM   2573 1HG2 VAL A 271     206.811 166.916 151.614  1.00 65.29           H  
ATOM   2574 2HG2 VAL A 271     208.565 166.877 151.316  1.00 65.29           H  
ATOM   2575 3HG2 VAL A 271     207.931 166.533 152.943  1.00 65.29           H  
ATOM   2576  N   ILE A 272     210.306 171.016 152.529  1.00 65.29           N  
ATOM   2577  CA  ILE A 272     210.603 172.417 152.718  1.00 65.29           C  
ATOM   2578  C   ILE A 272     209.854 173.220 151.674  1.00 65.29           C  
ATOM   2579  O   ILE A 272     210.172 173.138 150.488  1.00 65.29           O  
ATOM   2580  CB  ILE A 272     212.122 172.632 152.561  1.00 65.29           C  
ATOM   2581  CG1 ILE A 272     212.909 171.653 153.506  1.00 65.29           C  
ATOM   2582  CG2 ILE A 272     212.485 174.061 152.837  1.00 65.29           C  
ATOM   2583  CD1 ILE A 272     212.606 171.769 154.990  1.00 65.29           C  
ATOM   2584  H   ILE A 272     210.769 170.511 151.786  1.00 65.29           H  
ATOM   2585  HA  ILE A 272     210.299 172.702 153.724  1.00 65.29           H  
ATOM   2586  HB  ILE A 272     212.421 172.382 151.543  1.00 65.29           H  
ATOM   2587 1HG1 ILE A 272     212.701 170.623 153.217  1.00 65.29           H  
ATOM   2588 2HG1 ILE A 272     213.981 171.815 153.386  1.00 65.29           H  
ATOM   2589 1HG2 ILE A 272     213.561 174.192 152.721  1.00 65.29           H  
ATOM   2590 2HG2 ILE A 272     211.963 174.710 152.135  1.00 65.29           H  
ATOM   2591 3HG2 ILE A 272     212.195 174.320 153.855  1.00 65.29           H  
ATOM   2592 1HD1 ILE A 272     213.207 171.046 155.541  1.00 65.29           H  
ATOM   2593 2HD1 ILE A 272     212.845 172.776 155.332  1.00 65.29           H  
ATOM   2594 3HD1 ILE A 272     211.549 171.568 155.162  1.00 65.29           H  
ATOM   2595  N   ARG A 273     208.886 174.021 152.111  1.00 65.29           N  
ATOM   2596  CA  ARG A 273     208.053 174.748 151.169  1.00 65.29           C  
ATOM   2597  C   ARG A 273     208.232 176.258 151.298  1.00 65.29           C  
ATOM   2598  O   ARG A 273     208.096 176.826 152.383  1.00 65.29           O  
ATOM   2599  CB  ARG A 273     206.582 174.412 151.422  1.00 65.29           C  
ATOM   2600  CG  ARG A 273     206.224 172.928 151.282  1.00 65.29           C  
ATOM   2601  CD  ARG A 273     204.761 172.664 151.385  1.00 65.29           C  
ATOM   2602  NE  ARG A 273     204.425 171.251 151.211  1.00 65.29           N  
ATOM   2603  CZ  ARG A 273     204.363 170.335 152.179  1.00 65.29           C  
ATOM   2604  NH1 ARG A 273     204.604 170.638 153.393  1.00 65.29           N  
ATOM   2605  NH2 ARG A 273     204.049 169.081 151.924  1.00 65.29           N  
ATOM   2606  H   ARG A 273     208.721 174.131 153.101  1.00 65.29           H  
ATOM   2607  HA  ARG A 273     208.321 174.437 150.158  1.00 65.29           H  
ATOM   2608 1HB  ARG A 273     206.307 174.722 152.429  1.00 65.29           H  
ATOM   2609 2HB  ARG A 273     205.956 174.969 150.726  1.00 65.29           H  
ATOM   2610 1HG  ARG A 273     206.555 172.564 150.308  1.00 65.29           H  
ATOM   2611 2HG  ARG A 273     206.718 172.358 152.069  1.00 65.29           H  
ATOM   2612 1HD  ARG A 273     204.405 172.970 152.369  1.00 65.29           H  
ATOM   2613 2HD  ARG A 273     204.234 173.228 150.617  1.00 65.29           H  
ATOM   2614  HE  ARG A 273     204.219 170.929 150.274  1.00 65.29           H  
ATOM   2615 1HH1 ARG A 273     204.848 171.587 153.637  1.00 65.29           H  
ATOM   2616 2HH1 ARG A 273     204.551 169.929 154.110  1.00 65.29           H  
ATOM   2617 1HH2 ARG A 273     203.848 168.793 150.976  1.00 65.29           H  
ATOM   2618 2HH2 ARG A 273     204.009 168.408 152.674  1.00 65.29           H  
ATOM   2619  N   SER A 274     208.499 176.933 150.192  1.00 65.29           N  
ATOM   2620  CA  SER A 274     208.646 178.388 150.230  1.00 65.29           C  
ATOM   2621  C   SER A 274     208.224 178.995 148.916  1.00 65.29           C  
ATOM   2622  O   SER A 274     208.471 178.410 147.866  1.00 65.29           O  
ATOM   2623  CB  SER A 274     210.055 178.795 150.516  1.00 65.29           C  
ATOM   2624  OG  SER A 274     210.144 180.193 150.549  1.00 65.29           O  
ATOM   2625  H   SER A 274     208.604 176.451 149.310  1.00 65.29           H  
ATOM   2626  HA  SER A 274     208.013 178.779 151.027  1.00 65.29           H  
ATOM   2627 1HB  SER A 274     210.369 178.372 151.469  1.00 65.29           H  
ATOM   2628 2HB  SER A 274     210.713 178.392 149.747  1.00 65.29           H  
ATOM   2629  HG  SER A 274     211.064 180.395 150.736  1.00 65.29           H  
ATOM   2630  N   GLU A 275     207.559 180.150 148.961  1.00 65.29           N  
ATOM   2631  CA  GLU A 275     207.141 180.806 147.714  1.00 65.29           C  
ATOM   2632  C   GLU A 275     208.359 181.101 146.798  1.00 65.29           C  
ATOM   2633  O   GLU A 275     208.287 180.896 145.582  1.00 65.29           O  
ATOM   2634  CB  GLU A 275     206.343 182.080 148.034  1.00 65.29           C  
ATOM   2635  CG  GLU A 275     205.730 182.775 146.822  1.00 65.29           C  
ATOM   2636  CD  GLU A 275     204.899 183.978 147.190  1.00 65.29           C  
ATOM   2637  OE1 GLU A 275     204.790 184.265 148.364  1.00 65.29           O  
ATOM   2638  OE2 GLU A 275     204.356 184.617 146.313  1.00 65.29           O  
ATOM   2639  H   GLU A 275     207.336 180.585 149.845  1.00 65.29           H  
ATOM   2640  HA  GLU A 275     206.502 180.118 147.159  1.00 65.29           H  
ATOM   2641 1HB  GLU A 275     205.532 181.838 148.721  1.00 65.29           H  
ATOM   2642 2HB  GLU A 275     206.991 182.799 148.534  1.00 65.29           H  
ATOM   2643 1HG  GLU A 275     206.531 183.093 146.155  1.00 65.29           H  
ATOM   2644 2HG  GLU A 275     205.108 182.061 146.284  1.00 65.29           H  
ATOM   2645  N   ASN A 276     209.471 181.575 147.410  1.00 65.29           N  
ATOM   2646  CA  ASN A 276     210.776 181.840 146.814  1.00 65.29           C  
ATOM   2647  C   ASN A 276     211.829 181.447 147.856  1.00 65.29           C  
ATOM   2648  O   ASN A 276     212.158 182.229 148.755  1.00 65.29           O  
ATOM   2649  CB  ASN A 276     210.936 183.304 146.356  1.00 65.29           C  
ATOM   2650  CG  ASN A 276     212.306 183.592 145.603  1.00 65.29           C  
ATOM   2651  OD1 ASN A 276     213.282 182.808 145.714  1.00 65.29           O  
ATOM   2652  ND2 ASN A 276     212.349 184.713 144.848  1.00 65.29           N  
ATOM   2653  H   ASN A 276     209.335 181.752 148.396  1.00 65.29           H  
ATOM   2654  HA  ASN A 276     210.890 181.205 145.934  1.00 65.29           H  
ATOM   2655 1HB  ASN A 276     210.116 183.567 145.687  1.00 65.29           H  
ATOM   2656 2HB  ASN A 276     210.877 183.964 147.222  1.00 65.29           H  
ATOM   2657 1HD2 ASN A 276     213.184 184.948 144.350  1.00 65.29           H  
ATOM   2658 2HD2 ASN A 276     211.547 185.306 144.788  1.00 65.29           H  
ATOM   2659  N   ILE A 277     212.380 180.229 147.727  1.00 65.29           N  
ATOM   2660  CA  ILE A 277     213.302 179.621 148.690  1.00 65.29           C  
ATOM   2661  C   ILE A 277     214.612 180.387 148.804  1.00 65.29           C  
ATOM   2662  O   ILE A 277     215.354 180.182 149.759  1.00 65.29           O  
ATOM   2663  CB  ILE A 277     213.515 178.121 148.365  1.00 65.29           C  
ATOM   2664  CG1 ILE A 277     214.116 177.315 149.571  1.00 65.29           C  
ATOM   2665  CG2 ILE A 277     214.417 177.955 147.197  1.00 65.29           C  
ATOM   2666  CD1 ILE A 277     213.233 177.186 150.800  1.00 65.29           C  
ATOM   2667  H   ILE A 277     212.125 179.713 146.896  1.00 65.29           H  
ATOM   2668  HA  ILE A 277     212.866 179.703 149.685  1.00 65.29           H  
ATOM   2669  HB  ILE A 277     212.555 177.659 148.134  1.00 65.29           H  
ATOM   2670 1HG1 ILE A 277     214.359 176.303 149.247  1.00 65.29           H  
ATOM   2671 2HG1 ILE A 277     215.044 177.785 149.896  1.00 65.29           H  
ATOM   2672 1HG2 ILE A 277     214.551 176.893 146.989  1.00 65.29           H  
ATOM   2673 2HG2 ILE A 277     213.979 178.442 146.327  1.00 65.29           H  
ATOM   2674 3HG2 ILE A 277     215.384 178.407 147.417  1.00 65.29           H  
ATOM   2675 1HD1 ILE A 277     213.755 176.610 151.564  1.00 65.29           H  
ATOM   2676 2HD1 ILE A 277     213.002 178.178 151.188  1.00 65.29           H  
ATOM   2677 3HD1 ILE A 277     212.308 176.676 150.531  1.00 65.29           H  
ATOM   2678  N   THR A 278     214.917 181.239 147.821  1.00 65.29           N  
ATOM   2679  CA  THR A 278     216.144 181.996 147.875  1.00 65.29           C  
ATOM   2680  C   THR A 278     215.917 183.492 148.086  1.00 65.29           C  
ATOM   2681  O   THR A 278     216.869 184.256 147.921  1.00 65.29           O  
ATOM   2682  CB  THR A 278     216.992 181.836 146.594  1.00 65.29           C  
ATOM   2683  OG1 THR A 278     216.276 182.341 145.470  1.00 65.29           O  
ATOM   2684  CG2 THR A 278     217.292 180.379 146.346  1.00 65.29           C  
ATOM   2685  H   THR A 278     214.297 181.363 147.033  1.00 65.29           H  
ATOM   2686  HA  THR A 278     216.738 181.632 148.713  1.00 65.29           H  
ATOM   2687  HB  THR A 278     217.928 182.382 146.706  1.00 65.29           H  
ATOM   2688  HG1 THR A 278     216.351 183.298 145.447  1.00 65.29           H  
ATOM   2689 1HG2 THR A 278     217.890 180.280 145.440  1.00 65.29           H  
ATOM   2690 2HG2 THR A 278     217.844 179.972 147.192  1.00 65.29           H  
ATOM   2691 3HG2 THR A 278     216.358 179.831 146.225  1.00 65.29           H  
ATOM   2692  N   ASP A 279     214.688 183.971 148.392  1.00 65.29           N  
ATOM   2693  CA  ASP A 279     214.593 185.436 148.494  1.00 65.29           C  
ATOM   2694  C   ASP A 279     214.983 185.995 149.846  1.00 65.29           C  
ATOM   2695  O   ASP A 279     215.093 187.212 150.004  1.00 65.29           O  
ATOM   2696  CB  ASP A 279     213.185 185.963 148.239  1.00 65.29           C  
ATOM   2697  CG  ASP A 279     212.112 185.570 149.295  1.00 65.29           C  
ATOM   2698  OD1 ASP A 279     212.397 184.914 150.304  1.00 65.29           O  
ATOM   2699  OD2 ASP A 279     211.000 185.956 149.083  1.00 65.29           O  
ATOM   2700  H   ASP A 279     213.861 183.412 148.549  1.00 65.29           H  
ATOM   2701  HA  ASP A 279     215.247 185.878 147.741  1.00 65.29           H  
ATOM   2702 1HB  ASP A 279     213.207 187.052 148.195  1.00 65.29           H  
ATOM   2703 2HB  ASP A 279     212.830 185.603 147.273  1.00 65.29           H  
ATOM   2704  N   ASN A 280     215.212 185.123 150.810  1.00 65.29           N  
ATOM   2705  CA  ASN A 280     215.611 185.500 152.144  1.00 65.29           C  
ATOM   2706  C   ASN A 280     214.665 186.549 152.723  1.00 65.29           C  
ATOM   2707  O   ASN A 280     215.087 187.501 153.381  1.00 65.29           O  
ATOM   2708  CB  ASN A 280     217.035 185.952 152.101  1.00 65.29           C  
ATOM   2709  CG  ASN A 280     217.885 184.837 151.575  1.00 65.29           C  
ATOM   2710  OD1 ASN A 280     217.653 183.639 151.848  1.00 65.29           O  
ATOM   2711  ND2 ASN A 280     218.856 185.204 150.778  1.00 65.29           N  
ATOM   2712  H   ASN A 280     215.098 184.144 150.588  1.00 65.29           H  
ATOM   2713  HA  ASN A 280     215.523 184.626 152.791  1.00 65.29           H  
ATOM   2714 1HB  ASN A 280     217.118 186.833 151.463  1.00 65.29           H  
ATOM   2715 2HB  ASN A 280     217.355 186.241 153.102  1.00 65.29           H  
ATOM   2716 1HD2 ASN A 280     219.468 184.516 150.385  1.00 65.29           H  
ATOM   2717 2HD2 ASN A 280     218.986 186.171 150.561  1.00 65.29           H  
ATOM   2718  N   ALA A 281     213.376 186.370 152.479  1.00 65.29           N  
ATOM   2719  CA  ALA A 281     212.373 187.283 152.970  1.00 65.29           C  
ATOM   2720  C   ALA A 281     211.163 186.507 153.431  1.00 65.29           C  
ATOM   2721  O   ALA A 281     210.602 186.798 154.488  1.00 65.29           O  
ATOM   2722  CB  ALA A 281     211.995 188.280 151.896  1.00 65.29           C  
ATOM   2723  H   ALA A 281     213.088 185.570 151.934  1.00 65.29           H  
ATOM   2724  HA  ALA A 281     212.792 187.822 153.820  1.00 65.29           H  
ATOM   2725 1HB  ALA A 281     211.237 188.961 152.283  1.00 65.29           H  
ATOM   2726 2HB  ALA A 281     212.877 188.848 151.601  1.00 65.29           H  
ATOM   2727 3HB  ALA A 281     211.598 187.750 151.032  1.00 65.29           H  
ATOM   2728  N   LYS A 282     210.741 185.520 152.649  1.00 65.29           N  
ATOM   2729  CA  LYS A 282     209.551 184.786 153.018  1.00 65.29           C  
ATOM   2730  C   LYS A 282     209.867 183.671 153.990  1.00 65.29           C  
ATOM   2731  O   LYS A 282     210.960 183.101 153.979  1.00 65.29           O  
ATOM   2732  CB  LYS A 282     208.841 184.250 151.785  1.00 65.29           C  
ATOM   2733  CG  LYS A 282     208.311 185.327 150.829  1.00 65.29           C  
ATOM   2734  CD  LYS A 282     207.116 186.099 151.426  1.00 65.29           C  
ATOM   2735  CE  LYS A 282     206.527 187.107 150.446  1.00 65.29           C  
ATOM   2736  NZ  LYS A 282     205.930 186.430 149.260  1.00 65.29           N  
ATOM   2737  H   LYS A 282     211.231 185.269 151.803  1.00 65.29           H  
ATOM   2738  HA  LYS A 282     208.874 185.464 153.539  1.00 65.29           H  
ATOM   2739 1HB  LYS A 282     209.523 183.613 151.221  1.00 65.29           H  
ATOM   2740 2HB  LYS A 282     207.995 183.634 152.092  1.00 65.29           H  
ATOM   2741 1HG  LYS A 282     209.107 186.038 150.606  1.00 65.29           H  
ATOM   2742 2HG  LYS A 282     207.992 184.861 149.898  1.00 65.29           H  
ATOM   2743 1HD  LYS A 282     206.333 185.395 151.710  1.00 65.29           H  
ATOM   2744 2HD  LYS A 282     207.438 186.635 152.319  1.00 65.29           H  
ATOM   2745 1HE  LYS A 282     205.757 187.693 150.946  1.00 65.29           H  
ATOM   2746 2HE  LYS A 282     207.309 187.787 150.110  1.00 65.29           H  
ATOM   2747 1HZ  LYS A 282     205.550 187.123 148.632  1.00 65.29           H  
ATOM   2748 2HZ  LYS A 282     206.643 185.897 148.782  1.00 65.29           H  
ATOM   2749 3HZ  LYS A 282     205.192 185.810 149.562  1.00 65.29           H  
ATOM   2750  N   THR A 283     208.880 183.354 154.820  1.00 65.29           N  
ATOM   2751  CA  THR A 283     208.967 182.283 155.792  1.00 65.29           C  
ATOM   2752  C   THR A 283     208.931 180.942 155.095  1.00 65.29           C  
ATOM   2753  O   THR A 283     208.109 180.712 154.209  1.00 65.29           O  
ATOM   2754  CB  THR A 283     207.798 182.365 156.811  1.00 65.29           C  
ATOM   2755  OG1 THR A 283     207.813 183.642 157.475  1.00 65.29           O  
ATOM   2756  CG2 THR A 283     207.950 181.279 157.883  1.00 65.29           C  
ATOM   2757  H   THR A 283     208.030 183.896 154.760  1.00 65.29           H  
ATOM   2758  HA  THR A 283     209.906 182.384 156.336  1.00 65.29           H  
ATOM   2759  HB  THR A 283     206.851 182.226 156.290  1.00 65.29           H  
ATOM   2760  HG1 THR A 283     206.947 183.815 157.854  1.00 65.29           H  
ATOM   2761 1HG2 THR A 283     207.124 181.348 158.591  1.00 65.29           H  
ATOM   2762 2HG2 THR A 283     207.942 180.297 157.410  1.00 65.29           H  
ATOM   2763 3HG2 THR A 283     208.892 181.419 158.412  1.00 65.29           H  
ATOM   2764  N   ILE A 284     209.815 180.065 155.511  1.00 65.29           N  
ATOM   2765  CA  ILE A 284     209.908 178.722 155.012  1.00 65.29           C  
ATOM   2766  C   ILE A 284     209.098 177.827 155.913  1.00 65.29           C  
ATOM   2767  O   ILE A 284     209.279 177.822 157.136  1.00 65.29           O  
ATOM   2768  CB  ILE A 284     211.365 178.253 155.016  1.00 65.29           C  
ATOM   2769  CG1 ILE A 284     212.191 179.170 154.100  1.00 65.29           C  
ATOM   2770  CG2 ILE A 284     211.436 176.796 154.593  1.00 65.29           C  
ATOM   2771  CD1 ILE A 284     213.696 179.005 154.226  1.00 65.29           C  
ATOM   2772  H   ILE A 284     210.460 180.370 156.226  1.00 65.29           H  
ATOM   2773  HA  ILE A 284     209.539 178.708 153.987  1.00 65.29           H  
ATOM   2774  HB  ILE A 284     211.778 178.358 156.018  1.00 65.29           H  
ATOM   2775 1HG1 ILE A 284     211.922 178.984 153.060  1.00 65.29           H  
ATOM   2776 2HG1 ILE A 284     211.953 180.211 154.317  1.00 65.29           H  
ATOM   2777 1HG2 ILE A 284     212.475 176.466 154.596  1.00 65.29           H  
ATOM   2778 2HG2 ILE A 284     210.860 176.187 155.288  1.00 65.29           H  
ATOM   2779 3HG2 ILE A 284     211.024 176.688 153.589  1.00 65.29           H  
ATOM   2780 1HD1 ILE A 284     214.196 179.692 153.543  1.00 65.29           H  
ATOM   2781 2HD1 ILE A 284     214.002 179.224 155.249  1.00 65.29           H  
ATOM   2782 3HD1 ILE A 284     213.972 177.981 153.975  1.00 65.29           H  
ATOM   2783  N   ILE A 285     208.200 177.073 155.322  1.00 65.29           N  
ATOM   2784  CA  ILE A 285     207.390 176.177 156.099  1.00 65.29           C  
ATOM   2785  C   ILE A 285     207.969 174.795 156.039  1.00 65.29           C  
ATOM   2786  O   ILE A 285     208.121 174.204 154.968  1.00 65.29           O  
ATOM   2787  CB  ILE A 285     205.932 176.189 155.624  1.00 65.29           C  
ATOM   2788  CG1 ILE A 285     205.346 177.619 155.850  1.00 65.29           C  
ATOM   2789  CG2 ILE A 285     205.133 175.089 156.319  1.00 65.29           C  
ATOM   2790  CD1 ILE A 285     203.984 177.878 155.224  1.00 65.29           C  
ATOM   2791  H   ILE A 285     208.068 177.112 154.321  1.00 65.29           H  
ATOM   2792  HA  ILE A 285     207.413 176.504 157.138  1.00 65.29           H  
ATOM   2793  HB  ILE A 285     205.899 176.023 154.548  1.00 65.29           H  
ATOM   2794 1HG1 ILE A 285     205.253 177.809 156.919  1.00 65.29           H  
ATOM   2795 2HG1 ILE A 285     206.033 178.362 155.446  1.00 65.29           H  
ATOM   2796 1HG2 ILE A 285     204.101 175.113 155.971  1.00 65.29           H  
ATOM   2797 2HG2 ILE A 285     205.571 174.119 156.088  1.00 65.29           H  
ATOM   2798 3HG2 ILE A 285     205.155 175.249 157.398  1.00 65.29           H  
ATOM   2799 1HD1 ILE A 285     203.672 178.900 155.442  1.00 65.29           H  
ATOM   2800 2HD1 ILE A 285     204.047 177.740 154.144  1.00 65.29           H  
ATOM   2801 3HD1 ILE A 285     203.256 177.181 155.637  1.00 65.29           H  
ATOM   2802  N   VAL A 286     208.296 174.277 157.203  1.00 65.29           N  
ATOM   2803  CA  VAL A 286     208.890 172.968 157.293  1.00 65.29           C  
ATOM   2804  C   VAL A 286     207.879 171.977 157.808  1.00 65.29           C  
ATOM   2805  O   VAL A 286     207.405 172.117 158.934  1.00 65.29           O  
ATOM   2806  CB  VAL A 286     210.055 173.019 158.287  1.00 65.29           C  
ATOM   2807  CG1 VAL A 286     210.709 171.664 158.430  1.00 65.29           C  
ATOM   2808  CG2 VAL A 286     211.041 174.066 157.849  1.00 65.29           C  
ATOM   2809  H   VAL A 286     208.130 174.801 158.050  1.00 65.29           H  
ATOM   2810  HA  VAL A 286     209.266 172.690 156.307  1.00 65.29           H  
ATOM   2811  HB  VAL A 286     209.667 173.269 159.274  1.00 65.29           H  
ATOM   2812 1HG1 VAL A 286     211.532 171.730 159.142  1.00 65.29           H  
ATOM   2813 2HG1 VAL A 286     209.976 170.942 158.790  1.00 65.29           H  
ATOM   2814 3HG1 VAL A 286     211.092 171.341 157.462  1.00 65.29           H  
ATOM   2815 1HG2 VAL A 286     211.869 174.103 158.555  1.00 65.29           H  
ATOM   2816 2HG2 VAL A 286     211.420 173.817 156.857  1.00 65.29           H  
ATOM   2817 3HG2 VAL A 286     210.549 175.038 157.815  1.00 65.29           H  
ATOM   2818  N   GLN A 287     207.565 170.963 157.010  1.00 65.29           N  
ATOM   2819  CA  GLN A 287     206.620 169.942 157.454  1.00 65.29           C  
ATOM   2820  C   GLN A 287     207.400 168.697 157.803  1.00 65.29           C  
ATOM   2821  O   GLN A 287     208.065 168.093 156.953  1.00 65.29           O  
ATOM   2822  CB  GLN A 287     205.590 169.599 156.401  1.00 65.29           C  
ATOM   2823  CG  GLN A 287     204.522 168.592 156.883  1.00 65.29           C  
ATOM   2824  CD  GLN A 287     203.649 168.165 155.759  1.00 65.29           C  
ATOM   2825  OE1 GLN A 287     204.183 168.048 154.647  1.00 65.29           O  
ATOM   2826  NE2 GLN A 287     202.377 167.952 155.978  1.00 65.29           N  
ATOM   2827  H   GLN A 287     207.975 170.887 156.090  1.00 65.29           H  
ATOM   2828  HA  GLN A 287     206.085 170.321 158.324  1.00 65.29           H  
ATOM   2829 1HB  GLN A 287     205.082 170.508 156.079  1.00 65.29           H  
ATOM   2830 2HB  GLN A 287     206.088 169.177 155.528  1.00 65.29           H  
ATOM   2831 1HG  GLN A 287     205.023 167.716 157.296  1.00 65.29           H  
ATOM   2832 2HG  GLN A 287     203.909 169.067 157.648  1.00 65.29           H  
ATOM   2833 1HE2 GLN A 287     201.781 167.664 155.227  1.00 65.29           H  
ATOM   2834 2HE2 GLN A 287     201.999 168.076 156.895  1.00 65.29           H  
ATOM   2835  N   LEU A 288     207.318 168.298 159.049  1.00 65.29           N  
ATOM   2836  CA  LEU A 288     208.104 167.189 159.532  1.00 65.29           C  
ATOM   2837  C   LEU A 288     207.494 165.862 159.209  1.00 65.29           C  
ATOM   2838  O   LEU A 288     206.283 165.751 159.092  1.00 65.29           O  
ATOM   2839  CB  LEU A 288     208.252 167.296 161.035  1.00 65.29           C  
ATOM   2840  CG  LEU A 288     208.912 168.548 161.541  1.00 65.29           C  
ATOM   2841  CD1 LEU A 288     208.884 168.515 163.064  1.00 65.29           C  
ATOM   2842  CD2 LEU A 288     210.316 168.661 160.986  1.00 65.29           C  
ATOM   2843  H   LEU A 288     206.694 168.773 159.685  1.00 65.29           H  
ATOM   2844  HA  LEU A 288     209.090 167.237 159.070  1.00 65.29           H  
ATOM   2845 1HB  LEU A 288     207.263 167.239 161.486  1.00 65.29           H  
ATOM   2846 2HB  LEU A 288     208.838 166.448 161.387  1.00 65.29           H  
ATOM   2847  HG  LEU A 288     208.333 169.417 161.226  1.00 65.29           H  
ATOM   2848 1HD1 LEU A 288     209.358 169.415 163.456  1.00 65.29           H  
ATOM   2849 2HD1 LEU A 288     207.850 168.471 163.408  1.00 65.29           H  
ATOM   2850 3HD1 LEU A 288     209.423 167.637 163.418  1.00 65.29           H  
ATOM   2851 1HD2 LEU A 288     210.783 169.573 161.359  1.00 65.29           H  
ATOM   2852 2HD2 LEU A 288     210.902 167.798 161.301  1.00 65.29           H  
ATOM   2853 3HD2 LEU A 288     210.275 168.694 159.897  1.00 65.29           H  
ATOM   2854  N   ASN A 289     208.338 164.845 159.095  1.00 65.29           N  
ATOM   2855  CA  ASN A 289     207.936 163.461 158.876  1.00 65.29           C  
ATOM   2856  C   ASN A 289     207.810 162.672 160.185  1.00 65.29           C  
ATOM   2857  O   ASN A 289     207.592 161.463 160.186  1.00 65.29           O  
ATOM   2858  CB  ASN A 289     208.927 162.836 157.912  1.00 65.29           C  
ATOM   2859  CG  ASN A 289     210.334 162.897 158.460  1.00 65.29           C  
ATOM   2860  OD1 ASN A 289     210.549 163.620 159.452  1.00 65.29           O  
ATOM   2861  ND2 ASN A 289     211.294 162.232 157.853  1.00 65.29           N  
ATOM   2862  H   ASN A 289     209.321 165.066 159.167  1.00 65.29           H  
ATOM   2863  HA  ASN A 289     206.937 163.456 158.437  1.00 65.29           H  
ATOM   2864 1HB  ASN A 289     208.651 161.797 157.729  1.00 65.29           H  
ATOM   2865 2HB  ASN A 289     208.884 163.359 156.956  1.00 65.29           H  
ATOM   2866 1HD2 ASN A 289     212.228 162.266 158.208  1.00 65.29           H  
ATOM   2867 2HD2 ASN A 289     211.089 161.692 157.036  1.00 65.29           H  
ATOM   2868  N   GLU A 290     207.937 163.379 161.297  1.00 65.29           N  
ATOM   2869  CA  GLU A 290     207.829 162.825 162.638  1.00 65.29           C  
ATOM   2870  C   GLU A 290     207.351 163.921 163.572  1.00 65.29           C  
ATOM   2871  O   GLU A 290     207.783 165.062 163.436  1.00 65.29           O  
ATOM   2872  CB  GLU A 290     209.179 162.284 163.113  1.00 65.29           C  
ATOM   2873  CG  GLU A 290     209.126 161.537 164.446  1.00 65.29           C  
ATOM   2874  CD  GLU A 290     210.445 160.976 164.870  1.00 65.29           C  
ATOM   2875  OE1 GLU A 290     211.449 161.424 164.384  1.00 65.29           O  
ATOM   2876  OE2 GLU A 290     210.451 160.079 165.675  1.00 65.29           O  
ATOM   2877  H   GLU A 290     208.120 164.366 161.185  1.00 65.29           H  
ATOM   2878  HA  GLU A 290     207.115 162.001 162.615  1.00 65.29           H  
ATOM   2879 1HB  GLU A 290     209.582 161.603 162.363  1.00 65.29           H  
ATOM   2880 2HB  GLU A 290     209.884 163.108 163.219  1.00 65.29           H  
ATOM   2881 1HG  GLU A 290     208.776 162.220 165.219  1.00 65.29           H  
ATOM   2882 2HG  GLU A 290     208.406 160.723 164.366  1.00 65.29           H  
ATOM   2883  N   ALA A 291     206.467 163.602 164.507  1.00 65.29           N  
ATOM   2884  CA  ALA A 291     206.061 164.621 165.464  1.00 65.29           C  
ATOM   2885  C   ALA A 291     206.971 164.600 166.676  1.00 65.29           C  
ATOM   2886  O   ALA A 291     207.304 163.531 167.189  1.00 65.29           O  
ATOM   2887  CB  ALA A 291     204.632 164.423 165.911  1.00 65.29           C  
ATOM   2888  H   ALA A 291     206.068 162.676 164.575  1.00 65.29           H  
ATOM   2889  HA  ALA A 291     206.136 165.593 164.976  1.00 65.29           H  
ATOM   2890 1HB  ALA A 291     204.363 165.201 166.624  1.00 65.29           H  
ATOM   2891 2HB  ALA A 291     203.969 164.478 165.047  1.00 65.29           H  
ATOM   2892 3HB  ALA A 291     204.531 163.447 166.383  1.00 65.29           H  
ATOM   2893  N   VAL A 292     207.289 165.775 167.198  1.00 65.29           N  
ATOM   2894  CA  VAL A 292     208.097 165.850 168.411  1.00 65.29           C  
ATOM   2895  C   VAL A 292     207.166 166.051 169.591  1.00 65.29           C  
ATOM   2896  O   VAL A 292     206.358 166.979 169.603  1.00 65.29           O  
ATOM   2897  CB  VAL A 292     209.097 167.027 168.348  1.00 65.29           C  
ATOM   2898  CG1 VAL A 292     209.950 167.096 169.634  1.00 65.29           C  
ATOM   2899  CG2 VAL A 292     209.961 166.902 167.097  1.00 65.29           C  
ATOM   2900  H   VAL A 292     206.975 166.630 166.762  1.00 65.29           H  
ATOM   2901  HA  VAL A 292     208.665 164.924 168.506  1.00 65.29           H  
ATOM   2902  HB  VAL A 292     208.540 167.963 168.315  1.00 65.29           H  
ATOM   2903 1HG1 VAL A 292     210.645 167.933 169.565  1.00 65.29           H  
ATOM   2904 2HG1 VAL A 292     209.298 167.237 170.495  1.00 65.29           H  
ATOM   2905 3HG1 VAL A 292     210.510 166.168 169.749  1.00 65.29           H  
ATOM   2906 1HG2 VAL A 292     210.664 167.734 167.055  1.00 65.29           H  
ATOM   2907 2HG2 VAL A 292     210.512 165.962 167.127  1.00 65.29           H  
ATOM   2908 3HG2 VAL A 292     209.324 166.921 166.212  1.00 65.29           H  
ATOM   2909  N   GLU A 293     207.239 165.186 170.592  1.00 65.29           N  
ATOM   2910  CA  GLU A 293     206.339 165.378 171.722  1.00 65.29           C  
ATOM   2911  C   GLU A 293     206.906 166.419 172.676  1.00 65.29           C  
ATOM   2912  O   GLU A 293     208.094 166.383 173.007  1.00 65.29           O  
ATOM   2913  CB  GLU A 293     206.080 164.049 172.433  1.00 65.29           C  
ATOM   2914  CG  GLU A 293     205.329 163.040 171.550  1.00 65.29           C  
ATOM   2915  CD  GLU A 293     205.002 161.731 172.230  1.00 65.29           C  
ATOM   2916  OE1 GLU A 293     204.319 161.747 173.227  1.00 65.29           O  
ATOM   2917  OE2 GLU A 293     205.440 160.712 171.750  1.00 65.29           O  
ATOM   2918  H   GLU A 293     207.884 164.409 170.603  1.00 65.29           H  
ATOM   2919  HA  GLU A 293     205.390 165.763 171.347  1.00 65.29           H  
ATOM   2920 1HB  GLU A 293     207.029 163.609 172.738  1.00 65.29           H  
ATOM   2921 2HB  GLU A 293     205.496 164.227 173.336  1.00 65.29           H  
ATOM   2922 1HG  GLU A 293     204.393 163.489 171.218  1.00 65.29           H  
ATOM   2923 2HG  GLU A 293     205.930 162.827 170.667  1.00 65.29           H  
ATOM   2924  N   ILE A 294     206.068 167.374 173.071  1.00 65.29           N  
ATOM   2925  CA  ILE A 294     206.437 168.414 174.026  1.00 65.29           C  
ATOM   2926  C   ILE A 294     205.502 168.331 175.239  1.00 65.29           C  
ATOM   2927  O   ILE A 294     204.284 168.430 175.053  1.00 65.29           O  
ATOM   2928  CB  ILE A 294     206.262 169.807 173.388  1.00 65.29           C  
ATOM   2929  CG1 ILE A 294     207.000 169.868 172.022  1.00 65.29           C  
ATOM   2930  CG2 ILE A 294     206.770 170.886 174.376  1.00 65.29           C  
ATOM   2931  CD1 ILE A 294     208.472 169.715 172.064  1.00 65.29           C  
ATOM   2932  H   ILE A 294     205.134 167.369 172.685  1.00 65.29           H  
ATOM   2933  HA  ILE A 294     207.484 168.280 174.295  1.00 65.29           H  
ATOM   2934  HB  ILE A 294     205.208 169.978 173.170  1.00 65.29           H  
ATOM   2935 1HG1 ILE A 294     206.618 169.085 171.367  1.00 65.29           H  
ATOM   2936 2HG1 ILE A 294     206.795 170.825 171.540  1.00 65.29           H  
ATOM   2937 1HG2 ILE A 294     206.649 171.873 173.930  1.00 65.29           H  
ATOM   2938 2HG2 ILE A 294     206.195 170.833 175.299  1.00 65.29           H  
ATOM   2939 3HG2 ILE A 294     207.824 170.713 174.593  1.00 65.29           H  
ATOM   2940 1HD1 ILE A 294     208.873 169.775 171.052  1.00 65.29           H  
ATOM   2941 2HD1 ILE A 294     208.903 170.510 172.673  1.00 65.29           H  
ATOM   2942 3HD1 ILE A 294     208.724 168.748 172.496  1.00 65.29           H  
ATOM   2943  N   ASN A 295     206.044 168.217 176.480  1.00 65.29           N  
ATOM   2944  CA  ASN A 295     205.242 168.129 177.714  1.00 65.29           C  
ATOM   2945  C   ASN A 295     205.456 169.379 178.591  1.00 65.29           C  
ATOM   2946  O   ASN A 295     206.526 169.562 179.184  1.00 65.29           O  
ATOM   2947  CB  ASN A 295     205.542 166.820 178.470  1.00 65.29           C  
ATOM   2948  CG  ASN A 295     205.007 165.518 177.738  1.00 65.29           C  
ATOM   2949  OD1 ASN A 295     204.345 165.593 176.680  1.00 65.29           O  
ATOM   2950  ND2 ASN A 295     205.316 164.349 178.323  1.00 65.29           N  
ATOM   2951  H   ASN A 295     207.051 168.192 176.545  1.00 65.29           H  
ATOM   2952  HA  ASN A 295     204.185 168.137 177.441  1.00 65.29           H  
ATOM   2953 1HB  ASN A 295     206.619 166.716 178.604  1.00 65.29           H  
ATOM   2954 2HB  ASN A 295     205.091 166.861 179.461  1.00 65.29           H  
ATOM   2955 1HD2 ASN A 295     205.010 163.489 177.914  1.00 65.29           H  
ATOM   2956 2HD2 ASN A 295     205.851 164.339 179.166  1.00 65.29           H  
ATOM   2957  N   CYS A 296     204.436 170.282 178.626  1.00 65.29           N  
ATOM   2958  CA  CYS A 296     204.459 171.594 179.282  1.00 65.29           C  
ATOM   2959  C   CYS A 296     203.620 171.601 180.555  1.00 65.29           C  
ATOM   2960  O   CYS A 296     202.406 171.385 180.535  1.00 65.29           O  
ATOM   2961  CB  CYS A 296     203.947 172.684 178.317  1.00 65.29           C  
ATOM   2962  SG  CYS A 296     204.943 172.892 176.829  1.00 65.29           S  
ATOM   2963  H   CYS A 296     203.598 169.988 178.144  1.00 65.29           H  
ATOM   2964  HA  CYS A 296     205.488 171.825 179.556  1.00 65.29           H  
ATOM   2965 1HB  CYS A 296     202.929 172.447 178.007  1.00 65.29           H  
ATOM   2966 2HB  CYS A 296     203.916 173.642 178.835  1.00 65.29           H  
ATOM   2967  N   THR A 297     204.256 171.884 181.681  1.00 65.29           N  
ATOM   2968  CA  THR A 297     203.525 171.836 182.940  1.00 65.29           C  
ATOM   2969  C   THR A 297     203.747 173.022 183.871  1.00 65.29           C  
ATOM   2970  O   THR A 297     204.871 173.500 184.070  1.00 65.29           O  
ATOM   2971  CB  THR A 297     203.884 170.527 183.693  1.00 65.29           C  
ATOM   2972  OG1 THR A 297     203.618 169.417 182.840  1.00 65.29           O  
ATOM   2973  CG2 THR A 297     203.017 170.347 184.970  1.00 65.29           C  
ATOM   2974  H   THR A 297     205.234 172.132 181.690  1.00 65.29           H  
ATOM   2975  HA  THR A 297     202.457 171.842 182.722  1.00 65.29           H  
ATOM   2976  HB  THR A 297     204.934 170.552 183.986  1.00 65.29           H  
ATOM   2977  HG1 THR A 297     204.151 169.491 182.044  1.00 65.29           H  
ATOM   2978 1HG2 THR A 297     203.297 169.421 185.472  1.00 65.29           H  
ATOM   2979 2HG2 THR A 297     203.182 171.188 185.644  1.00 65.29           H  
ATOM   2980 3HG2 THR A 297     201.965 170.306 184.693  1.00 65.29           H  
ATOM   2981  N   ARG A 298     202.654 173.440 184.503  1.00 65.29           N  
ATOM   2982  CA  ARG A 298     202.652 174.409 185.594  1.00 65.29           C  
ATOM   2983  C   ARG A 298     202.065 173.735 186.833  1.00 65.29           C  
ATOM   2984  O   ARG A 298     200.843 173.698 186.986  1.00 65.29           O  
ATOM   2985  CB  ARG A 298     201.863 175.668 185.307  1.00 65.29           C  
ATOM   2986  CG  ARG A 298     201.887 176.625 186.518  1.00 65.29           C  
ATOM   2987  CD  ARG A 298     201.525 178.012 186.208  1.00 65.29           C  
ATOM   2988  NE  ARG A 298     200.195 178.157 185.683  1.00 65.29           N  
ATOM   2989  CZ  ARG A 298     199.060 178.282 186.395  1.00 65.29           C  
ATOM   2990  NH1 ARG A 298     199.025 178.246 187.700  1.00 65.29           N  
ATOM   2991  NH2 ARG A 298     197.934 178.456 185.774  1.00 65.29           N  
ATOM   2992  H   ARG A 298     201.777 173.048 184.192  1.00 65.29           H  
ATOM   2993  HA  ARG A 298     203.681 174.719 185.784  1.00 65.29           H  
ATOM   2994 1HB  ARG A 298     202.283 176.169 184.436  1.00 65.29           H  
ATOM   2995 2HB  ARG A 298     200.833 175.405 185.069  1.00 65.29           H  
ATOM   2996 1HG  ARG A 298     201.182 176.276 187.272  1.00 65.29           H  
ATOM   2997 2HG  ARG A 298     202.891 176.649 186.944  1.00 65.29           H  
ATOM   2998 1HD  ARG A 298     201.584 178.615 187.114  1.00 65.29           H  
ATOM   2999 2HD  ARG A 298     202.214 178.410 185.463  1.00 65.29           H  
ATOM   3000  HE  ARG A 298     200.085 178.168 184.678  1.00 65.29           H  
ATOM   3001 1HH1 ARG A 298     199.879 178.119 188.225  1.00 65.29           H  
ATOM   3002 2HH1 ARG A 298     198.145 178.345 188.185  1.00 65.29           H  
ATOM   3003 1HH2 ARG A 298     197.915 178.497 184.764  1.00 65.29           H  
ATOM   3004 2HH2 ARG A 298     197.078 178.551 186.300  1.00 65.29           H  
ATOM   3005  N   PRO A 299     202.907 173.114 187.690  1.00 65.29           N  
ATOM   3006  CA  PRO A 299     202.553 172.331 188.869  1.00 65.29           C  
ATOM   3007  C   PRO A 299     201.762 173.116 189.902  1.00 65.29           C  
ATOM   3008  O   PRO A 299     202.001 174.317 190.095  1.00 65.29           O  
ATOM   3009  CB  PRO A 299     203.916 171.941 189.438  1.00 65.29           C  
ATOM   3010  CG  PRO A 299     204.855 171.994 188.277  1.00 65.29           C  
ATOM   3011  CD  PRO A 299     204.369 173.125 187.435  1.00 65.29           C  
ATOM   3012  HA  PRO A 299     201.987 171.442 188.556  1.00 65.29           H  
ATOM   3013 1HB  PRO A 299     204.203 172.638 190.240  1.00 65.29           H  
ATOM   3014 2HB  PRO A 299     203.863 170.939 189.888  1.00 65.29           H  
ATOM   3015 1HG  PRO A 299     205.886 172.148 188.628  1.00 65.29           H  
ATOM   3016 2HG  PRO A 299     204.844 171.037 187.735  1.00 65.29           H  
ATOM   3017 1HD  PRO A 299     204.838 174.061 187.773  1.00 65.29           H  
ATOM   3018 2HD  PRO A 299     204.611 172.929 186.381  1.00 65.29           H  
ATOM   3019  N   ASN A 300     200.891 172.434 190.653  1.00 65.29           N  
ATOM   3020  CA  ASN A 300     200.117 173.152 191.671  1.00 65.29           C  
ATOM   3021  C   ASN A 300     200.890 173.316 192.966  1.00 65.29           C  
ATOM   3022  O   ASN A 300     200.526 172.773 194.009  1.00 65.29           O  
ATOM   3023  CB  ASN A 300     198.798 172.485 191.998  1.00 65.29           C  
ATOM   3024  CG  ASN A 300     197.913 173.367 192.842  1.00 65.29           C  
ATOM   3025  OD1 ASN A 300     198.045 174.601 192.819  1.00 65.29           O  
ATOM   3026  ND2 ASN A 300     197.015 172.760 193.588  1.00 65.29           N  
ATOM   3027  H   ASN A 300     200.752 171.440 190.540  1.00 65.29           H  
ATOM   3028  HA  ASN A 300     199.891 174.151 191.294  1.00 65.29           H  
ATOM   3029 1HB  ASN A 300     198.277 172.236 191.073  1.00 65.29           H  
ATOM   3030 2HB  ASN A 300     198.984 171.552 192.530  1.00 65.29           H  
ATOM   3031 1HD2 ASN A 300     196.401 173.297 194.168  1.00 65.29           H  
ATOM   3032 2HD2 ASN A 300     196.947 171.763 193.576  1.00 65.29           H  
ATOM   3033  N   ASN A 301     201.971 174.060 192.872  1.00 65.29           N  
ATOM   3034  CA  ASN A 301     202.812 174.417 193.983  1.00 65.29           C  
ATOM   3035  C   ASN A 301     203.372 175.770 193.621  1.00 65.29           C  
ATOM   3036  O   ASN A 301     203.956 176.494 194.433  1.00 65.29           O  
ATOM   3037  CB  ASN A 301     203.874 173.369 194.236  1.00 65.29           C  
ATOM   3038  CG  ASN A 301     204.812 173.199 193.095  1.00 65.29           C  
ATOM   3039  OD1 ASN A 301     204.855 174.025 192.180  1.00 65.29           O  
ATOM   3040  ND2 ASN A 301     205.573 172.130 193.125  1.00 65.29           N  
ATOM   3041  H   ASN A 301     202.209 174.393 191.949  1.00 65.29           H  
ATOM   3042  HA  ASN A 301     202.191 174.494 194.877  1.00 65.29           H  
ATOM   3043 1HB  ASN A 301     204.451 173.641 195.121  1.00 65.29           H  
ATOM   3044 2HB  ASN A 301     203.398 172.410 194.439  1.00 65.29           H  
ATOM   3045 1HD2 ASN A 301     206.225 171.960 192.385  1.00 65.29           H  
ATOM   3046 2HD2 ASN A 301     205.502 171.486 193.885  1.00 65.29           H  
ATOM   3047  N   ASN A 302     203.043 176.190 192.407  1.00 65.29           N  
ATOM   3048  CA  ASN A 302     203.408 177.507 191.952  1.00 65.29           C  
ATOM   3049  C   ASN A 302     202.323 178.459 192.364  1.00 65.29           C  
ATOM   3050  O   ASN A 302     201.522 178.910 191.552  1.00 65.29           O  
ATOM   3051  CB  ASN A 302     203.667 177.525 190.472  1.00 65.29           C  
ATOM   3052  CG  ASN A 302     204.977 176.893 190.122  1.00 65.29           C  
ATOM   3053  OD1 ASN A 302     205.951 176.956 190.889  1.00 65.29           O  
ATOM   3054  ND2 ASN A 302     205.053 176.320 188.968  1.00 65.29           N  
ATOM   3055  H   ASN A 302     202.529 175.581 191.788  1.00 65.29           H  
ATOM   3056  HA  ASN A 302     204.325 177.808 192.462  1.00 65.29           H  
ATOM   3057 1HB  ASN A 302     202.866 176.994 189.956  1.00 65.29           H  
ATOM   3058 2HB  ASN A 302     203.662 178.555 190.115  1.00 65.29           H  
ATOM   3059 1HD2 ASN A 302     205.906 175.881 188.683  1.00 65.29           H  
ATOM   3060 2HD2 ASN A 302     204.260 176.315 188.360  1.00 65.29           H  
ATOM   3061  N   THR A 303     202.271 178.698 193.664  1.00 65.29           N  
ATOM   3062  CA  THR A 303     201.241 179.506 194.286  1.00 65.29           C  
ATOM   3063  C   THR A 303     201.799 180.802 194.854  1.00 65.29           C  
ATOM   3064  O   THR A 303     201.079 181.579 195.482  1.00 65.29           O  
ATOM   3065  CB  THR A 303     200.542 178.702 195.390  1.00 65.29           C  
ATOM   3066  OG1 THR A 303     201.491 178.348 196.407  1.00 65.29           O  
ATOM   3067  CG2 THR A 303     199.966 177.410 194.770  1.00 65.29           C  
ATOM   3068  H   THR A 303     202.993 178.291 194.242  1.00 65.29           H  
ATOM   3069  HA  THR A 303     200.507 179.776 193.527  1.00 65.29           H  
ATOM   3070  HB  THR A 303     199.741 179.300 195.824  1.00 65.29           H  
ATOM   3071  HG1 THR A 303     201.632 179.100 196.988  1.00 65.29           H  
ATOM   3072 1HG2 THR A 303     199.466 176.828 195.543  1.00 65.29           H  
ATOM   3073 2HG2 THR A 303     199.251 177.669 193.990  1.00 65.29           H  
ATOM   3074 3HG2 THR A 303     200.775 176.821 194.340  1.00 65.29           H  
ATOM   3075  N   ARG A 304     203.097 181.007 194.676  1.00 65.29           N  
ATOM   3076  CA  ARG A 304     203.777 182.187 195.184  1.00 65.29           C  
ATOM   3077  C   ARG A 304     203.603 183.379 194.267  1.00 65.29           C  
ATOM   3078  O   ARG A 304     203.495 183.241 193.047  1.00 65.29           O  
ATOM   3079  CB  ARG A 304     205.262 181.931 195.374  1.00 65.29           C  
ATOM   3080  CG  ARG A 304     205.619 180.932 196.457  1.00 65.29           C  
ATOM   3081  CD  ARG A 304     207.086 180.683 196.499  1.00 65.29           C  
ATOM   3082  NE  ARG A 304     207.538 179.951 195.315  1.00 65.29           N  
ATOM   3083  CZ  ARG A 304     208.817 179.809 194.913  1.00 65.29           C  
ATOM   3084  NH1 ARG A 304     209.807 180.364 195.586  1.00 65.29           N  
ATOM   3085  NH2 ARG A 304     209.065 179.100 193.827  1.00 65.29           N  
ATOM   3086  H   ARG A 304     203.628 180.314 194.168  1.00 65.29           H  
ATOM   3087  HA  ARG A 304     203.349 182.443 196.154  1.00 65.29           H  
ATOM   3088 1HB  ARG A 304     205.690 181.565 194.442  1.00 65.29           H  
ATOM   3089 2HB  ARG A 304     205.765 182.867 195.619  1.00 65.29           H  
ATOM   3090 1HG  ARG A 304     205.305 181.319 197.427  1.00 65.29           H  
ATOM   3091 2HG  ARG A 304     205.112 179.987 196.262  1.00 65.29           H  
ATOM   3092 1HD  ARG A 304     207.616 181.635 196.540  1.00 65.29           H  
ATOM   3093 2HD  ARG A 304     207.330 180.095 197.383  1.00 65.29           H  
ATOM   3094  HE  ARG A 304     206.835 179.508 194.740  1.00 65.29           H  
ATOM   3095 1HH1 ARG A 304     209.613 180.906 196.416  1.00 65.29           H  
ATOM   3096 2HH1 ARG A 304     210.759 180.248 195.270  1.00 65.29           H  
ATOM   3097 1HH2 ARG A 304     208.304 178.677 193.315  1.00 65.29           H  
ATOM   3098 2HH2 ARG A 304     210.015 178.981 193.509  1.00 65.29           H  
ATOM   3099  N   LYS A 305     203.644 184.559 194.854  1.00 65.29           N  
ATOM   3100  CA  LYS A 305     203.600 185.796 194.101  1.00 65.29           C  
ATOM   3101  C   LYS A 305     204.878 186.581 194.417  1.00 65.29           C  
ATOM   3102  O   LYS A 305     205.463 186.367 195.483  1.00 65.29           O  
ATOM   3103  CB  LYS A 305     202.346 186.573 194.481  1.00 65.29           C  
ATOM   3104  CG  LYS A 305     201.055 185.844 194.134  1.00 65.29           C  
ATOM   3105  CD  LYS A 305     199.839 186.673 194.504  1.00 65.29           C  
ATOM   3106  CE  LYS A 305     198.544 185.937 194.195  1.00 65.29           C  
ATOM   3107  NZ  LYS A 305     197.347 186.743 194.572  1.00 65.29           N  
ATOM   3108  H   LYS A 305     203.708 184.598 195.862  1.00 65.29           H  
ATOM   3109  HA  LYS A 305     203.564 185.553 193.039  1.00 65.29           H  
ATOM   3110 1HB  LYS A 305     202.352 186.772 195.553  1.00 65.29           H  
ATOM   3111 2HB  LYS A 305     202.346 187.536 193.970  1.00 65.29           H  
ATOM   3112 1HG  LYS A 305     201.031 185.636 193.064  1.00 65.29           H  
ATOM   3113 2HG  LYS A 305     201.017 184.897 194.672  1.00 65.29           H  
ATOM   3114 1HD  LYS A 305     199.868 186.906 195.570  1.00 65.29           H  
ATOM   3115 2HD  LYS A 305     199.853 187.609 193.946  1.00 65.29           H  
ATOM   3116 1HE  LYS A 305     198.499 185.714 193.131  1.00 65.29           H  
ATOM   3117 2HE  LYS A 305     198.522 184.995 194.743  1.00 65.29           H  
ATOM   3118 1HZ  LYS A 305     196.509 186.224 194.354  1.00 65.29           H  
ATOM   3119 2HZ  LYS A 305     197.372 186.941 195.563  1.00 65.29           H  
ATOM   3120 3HZ  LYS A 305     197.349 187.611 194.056  1.00 65.29           H  
ATOM   3121  N   SER A 306     205.311 187.484 193.503  1.00 65.29           N  
ATOM   3122  CA  SER A 306     206.487 188.350 193.678  1.00 65.29           C  
ATOM   3123  C   SER A 306     206.170 189.499 194.655  1.00 65.29           C  
ATOM   3124  O   SER A 306     205.228 190.277 194.460  1.00 65.29           O  
ATOM   3125  CB  SER A 306     206.970 188.890 192.321  1.00 65.29           C  
ATOM   3126  OG  SER A 306     208.053 189.762 192.481  1.00 65.29           O  
ATOM   3127  H   SER A 306     204.774 187.550 192.651  1.00 65.29           H  
ATOM   3128  HA  SER A 306     207.290 187.759 194.122  1.00 65.29           H  
ATOM   3129 1HB  SER A 306     207.263 188.058 191.682  1.00 65.29           H  
ATOM   3130 2HB  SER A 306     206.153 189.411 191.826  1.00 65.29           H  
ATOM   3131  HG  SER A 306     208.293 190.052 191.598  1.00 65.29           H  
ATOM   3132  N   ASN A 325     206.643 180.746 191.114  1.00 65.29           N  
ATOM   3133  CA  ASN A 325     205.521 181.647 191.284  1.00 65.29           C  
ATOM   3134  C   ASN A 325     204.386 181.247 190.310  1.00 65.29           C  
ATOM   3135  O   ASN A 325     204.592 180.452 189.378  1.00 65.29           O  
ATOM   3136  CB  ASN A 325     205.990 183.142 191.142  1.00 65.29           C  
ATOM   3137  CG  ASN A 325     206.419 183.659 189.683  1.00 65.29           C  
ATOM   3138  OD1 ASN A 325     205.650 183.508 188.696  1.00 65.29           O  
ATOM   3139  ND2 ASN A 325     207.635 184.265 189.570  1.00 65.29           N  
ATOM   3140  H   ASN A 325     206.486 179.835 190.708  1.00 65.29           H  
ATOM   3141  HA  ASN A 325     205.111 181.504 192.285  1.00 65.29           H  
ATOM   3142 1HB  ASN A 325     205.192 183.807 191.474  1.00 65.29           H  
ATOM   3143 2HB  ASN A 325     206.851 183.316 191.788  1.00 65.29           H  
ATOM   3144 1HD2 ASN A 325     207.945 184.603 188.681  1.00 65.29           H  
ATOM   3145 2HD2 ASN A 325     208.218 184.372 190.376  1.00 65.29           H  
ATOM   3146  N   ILE A 326     203.219 181.913 190.453  1.00 65.29           N  
ATOM   3147  CA  ILE A 326     201.977 181.659 189.689  1.00 65.29           C  
ATOM   3148  C   ILE A 326     202.042 181.830 188.165  1.00 65.29           C  
ATOM   3149  O   ILE A 326     201.133 181.373 187.476  1.00 65.29           O  
ATOM   3150  CB  ILE A 326     200.797 182.529 190.207  1.00 65.29           C  
ATOM   3151  CG1 ILE A 326     201.118 184.037 190.050  1.00 65.29           C  
ATOM   3152  CG2 ILE A 326     200.476 182.163 191.663  1.00 65.29           C  
ATOM   3153  CD1 ILE A 326     199.929 184.954 190.253  1.00 65.29           C  
ATOM   3154  H   ILE A 326     203.227 182.643 191.151  1.00 65.29           H  
ATOM   3155  HA  ILE A 326     201.704 180.612 189.812  1.00 65.29           H  
ATOM   3156  HB  ILE A 326     199.917 182.352 189.591  1.00 65.29           H  
ATOM   3157 1HG1 ILE A 326     201.888 184.322 190.767  1.00 65.29           H  
ATOM   3158 2HG1 ILE A 326     201.517 184.222 189.053  1.00 65.29           H  
ATOM   3159 1HG2 ILE A 326     199.649 182.777 192.019  1.00 65.29           H  
ATOM   3160 2HG2 ILE A 326     200.198 181.112 191.721  1.00 65.29           H  
ATOM   3161 3HG2 ILE A 326     201.354 182.341 192.285  1.00 65.29           H  
ATOM   3162 1HD1 ILE A 326     200.243 185.990 190.125  1.00 65.29           H  
ATOM   3163 2HD1 ILE A 326     199.157 184.716 189.522  1.00 65.29           H  
ATOM   3164 3HD1 ILE A 326     199.533 184.818 191.258  1.00 65.29           H  
ATOM   3165  N   ARG A 327     203.068 182.499 187.638  1.00 65.29           N  
ATOM   3166  CA  ARG A 327     203.175 182.661 186.194  1.00 65.29           C  
ATOM   3167  C   ARG A 327     204.263 181.806 185.560  1.00 65.29           C  
ATOM   3168  O   ARG A 327     204.528 181.933 184.362  1.00 65.29           O  
ATOM   3169  CB  ARG A 327     203.418 184.109 185.818  1.00 65.29           C  
ATOM   3170  CG  ARG A 327     202.247 185.036 186.039  1.00 65.29           C  
ATOM   3171  CD  ARG A 327     202.621 186.442 185.795  1.00 65.29           C  
ATOM   3172  NE  ARG A 327     201.473 187.332 185.865  1.00 65.29           N  
ATOM   3173  CZ  ARG A 327     200.910 187.834 186.976  1.00 65.29           C  
ATOM   3174  NH1 ARG A 327     201.378 187.558 188.167  1.00 65.29           N  
ATOM   3175  NH2 ARG A 327     199.870 188.626 186.830  1.00 65.29           N  
ATOM   3176  H   ARG A 327     203.780 182.900 188.232  1.00 65.29           H  
ATOM   3177  HA  ARG A 327     202.236 182.344 185.740  1.00 65.29           H  
ATOM   3178 1HB  ARG A 327     204.256 184.499 186.395  1.00 65.29           H  
ATOM   3179 2HB  ARG A 327     203.689 184.171 184.764  1.00 65.29           H  
ATOM   3180 1HG  ARG A 327     201.439 184.770 185.358  1.00 65.29           H  
ATOM   3181 2HG  ARG A 327     201.900 184.944 187.069  1.00 65.29           H  
ATOM   3182 1HD  ARG A 327     203.345 186.761 186.545  1.00 65.29           H  
ATOM   3183 2HD  ARG A 327     203.062 186.534 184.804  1.00 65.29           H  
ATOM   3184  HE  ARG A 327     201.042 187.612 184.995  1.00 65.29           H  
ATOM   3185 1HH1 ARG A 327     202.182 186.954 188.267  1.00 65.29           H  
ATOM   3186 2HH1 ARG A 327     200.936 187.949 188.987  1.00 65.29           H  
ATOM   3187 1HH2 ARG A 327     199.522 188.837 185.905  1.00 65.29           H  
ATOM   3188 2HH2 ARG A 327     199.420 189.023 187.642  1.00 65.29           H  
ATOM   3189  N   GLN A 328     204.911 180.944 186.332  1.00 65.29           N  
ATOM   3190  CA  GLN A 328     205.974 180.129 185.763  1.00 65.29           C  
ATOM   3191  C   GLN A 328     205.494 178.767 185.305  1.00 65.29           C  
ATOM   3192  O   GLN A 328     204.618 178.159 185.913  1.00 65.29           O  
ATOM   3193  CB  GLN A 328     207.116 179.979 186.763  1.00 65.29           C  
ATOM   3194  CG  GLN A 328     207.833 181.285 187.034  1.00 65.29           C  
ATOM   3195  CD  GLN A 328     208.963 181.181 188.049  1.00 65.29           C  
ATOM   3196  OE1 GLN A 328     208.767 180.984 189.255  1.00 65.29           O  
ATOM   3197  NE2 GLN A 328     210.189 181.300 187.556  1.00 65.29           N  
ATOM   3198  H   GLN A 328     204.682 180.841 187.311  1.00 65.29           H  
ATOM   3199  HA  GLN A 328     206.353 180.628 184.871  1.00 65.29           H  
ATOM   3200 1HB  GLN A 328     206.727 179.592 187.705  1.00 65.29           H  
ATOM   3201 2HB  GLN A 328     207.838 179.255 186.385  1.00 65.29           H  
ATOM   3202 1HG  GLN A 328     208.266 181.650 186.103  1.00 65.29           H  
ATOM   3203 2HG  GLN A 328     207.116 182.008 187.421  1.00 65.29           H  
ATOM   3204 1HE2 GLN A 328     210.982 181.242 188.165  1.00 65.29           H  
ATOM   3205 2HE2 GLN A 328     210.323 181.448 186.576  1.00 65.29           H  
ATOM   3206  N   ALA A 329     206.103 178.280 184.236  1.00 65.29           N  
ATOM   3207  CA  ALA A 329     205.826 176.960 183.694  1.00 65.29           C  
ATOM   3208  C   ALA A 329     207.064 176.438 182.978  1.00 65.29           C  
ATOM   3209  O   ALA A 329     207.923 177.228 182.577  1.00 65.29           O  
ATOM   3210  CB  ALA A 329     204.639 177.028 182.748  1.00 65.29           C  
ATOM   3211  H   ALA A 329     206.793 178.863 183.783  1.00 65.29           H  
ATOM   3212  HA  ALA A 329     205.584 176.297 184.525  1.00 65.29           H  
ATOM   3213 1HB  ALA A 329     204.438 176.035 182.346  1.00 65.29           H  
ATOM   3214 2HB  ALA A 329     203.763 177.385 183.289  1.00 65.29           H  
ATOM   3215 3HB  ALA A 329     204.865 177.711 181.931  1.00 65.29           H  
ATOM   3216  N   HIS A 330     207.164 175.119 182.813  1.00 65.29           N  
ATOM   3217  CA  HIS A 330     208.308 174.572 182.075  1.00 65.29           C  
ATOM   3218  C   HIS A 330     207.912 173.505 181.054  1.00 65.29           C  
ATOM   3219  O   HIS A 330     206.975 172.741 181.312  1.00 65.29           O  
ATOM   3220  CB  HIS A 330     209.315 173.994 183.070  1.00 65.29           C  
ATOM   3221  CG  HIS A 330     209.847 175.038 183.956  1.00 65.29           C  
ATOM   3222  ND1 HIS A 330     209.274 175.372 185.176  1.00 65.29           N  
ATOM   3223  CD2 HIS A 330     210.848 175.897 183.762  1.00 65.29           C  
ATOM   3224  CE1 HIS A 330     209.928 176.401 185.688  1.00 65.29           C  
ATOM   3225  NE2 HIS A 330     210.880 176.742 184.842  1.00 65.29           N  
ATOM   3226  H   HIS A 330     206.470 174.486 183.184  1.00 65.29           H  
ATOM   3227  HA  HIS A 330     208.790 175.368 181.508  1.00 65.29           H  
ATOM   3228 1HB  HIS A 330     208.834 173.219 183.667  1.00 65.29           H  
ATOM   3229 2HB  HIS A 330     210.135 173.525 182.526  1.00 65.29           H  
ATOM   3230  HD2 HIS A 330     211.511 175.928 182.896  1.00 65.29           H  
ATOM   3231  HE1 HIS A 330     209.715 176.881 186.643  1.00 65.29           H  
ATOM   3232  HE2 HIS A 330     211.534 177.503 184.962  1.00 65.29           H  
ATOM   3233  N   CYS A 331     208.637 173.439 179.898  1.00 65.29           N  
ATOM   3234  CA  CYS A 331     208.388 172.437 178.830  1.00 65.29           C  
ATOM   3235  C   CYS A 331     209.580 171.541 178.602  1.00 65.29           C  
ATOM   3236  O   CYS A 331     210.705 172.001 178.419  1.00 65.29           O  
ATOM   3237  CB  CYS A 331     207.990 173.096 177.476  1.00 65.29           C  
ATOM   3238  SG  CYS A 331     206.455 174.059 177.492  1.00 65.29           S  
ATOM   3239  H   CYS A 331     209.378 174.114 179.776  1.00 65.29           H  
ATOM   3240  HA  CYS A 331     207.562 171.797 179.141  1.00 65.29           H  
ATOM   3241 1HB  CYS A 331     208.786 173.765 177.148  1.00 65.29           H  
ATOM   3242 2HB  CYS A 331     207.877 172.324 176.714  1.00 65.29           H  
ATOM   3243  N   ASN A 332     209.304 170.245 178.553  1.00 65.29           N  
ATOM   3244  CA  ASN A 332     210.316 169.218 178.343  1.00 65.29           C  
ATOM   3245  C   ASN A 332     210.263 168.621 176.924  1.00 65.29           C  
ATOM   3246  O   ASN A 332     209.220 168.126 176.474  1.00 65.29           O  
ATOM   3247  CB  ASN A 332     210.216 168.120 179.418  1.00 65.29           C  
ATOM   3248  CG  ASN A 332     210.844 168.537 180.788  1.00 65.29           C  
ATOM   3249  OD1 ASN A 332     210.972 169.741 181.085  1.00 65.29           O  
ATOM   3250  ND2 ASN A 332     211.218 167.544 181.599  1.00 65.29           N  
ATOM   3251  H   ASN A 332     208.339 169.969 178.668  1.00 65.29           H  
ATOM   3252  HA  ASN A 332     211.300 169.683 178.414  1.00 65.29           H  
ATOM   3253 1HB  ASN A 332     209.168 167.865 179.581  1.00 65.29           H  
ATOM   3254 2HB  ASN A 332     210.720 167.220 179.066  1.00 65.29           H  
ATOM   3255 1HD2 ASN A 332     211.625 167.751 182.488  1.00 65.29           H  
ATOM   3256 2HD2 ASN A 332     211.090 166.594 181.317  1.00 65.29           H  
ATOM   3257  N   ILE A 333     211.418 168.701 176.218  1.00 65.29           N  
ATOM   3258  CA  ILE A 333     211.676 168.233 174.850  1.00 65.29           C  
ATOM   3259  C   ILE A 333     212.659 167.063 174.841  1.00 65.29           C  
ATOM   3260  O   ILE A 333     213.721 167.099 175.476  1.00 65.29           O  
ATOM   3261  CB  ILE A 333     212.226 169.380 173.976  1.00 65.29           C  
ATOM   3262  CG1 ILE A 333     211.241 170.485 173.959  1.00 65.29           C  
ATOM   3263  CG2 ILE A 333     212.550 168.904 172.554  1.00 65.29           C  
ATOM   3264  CD1 ILE A 333     211.509 171.587 174.910  1.00 65.29           C  
ATOM   3265  H   ILE A 333     212.164 169.143 176.735  1.00 65.29           H  
ATOM   3266  HA  ILE A 333     210.736 167.889 174.419  1.00 65.29           H  
ATOM   3267  HB  ILE A 333     213.139 169.772 174.422  1.00 65.29           H  
ATOM   3268 1HG1 ILE A 333     211.197 170.918 172.960  1.00 65.29           H  
ATOM   3269 2HG1 ILE A 333     210.249 170.092 174.187  1.00 65.29           H  
ATOM   3270 1HG2 ILE A 333     212.934 169.740 171.969  1.00 65.29           H  
ATOM   3271 2HG2 ILE A 333     213.300 168.116 172.596  1.00 65.29           H  
ATOM   3272 3HG2 ILE A 333     211.645 168.518 172.084  1.00 65.29           H  
ATOM   3273 1HD1 ILE A 333     210.730 172.344 174.818  1.00 65.29           H  
ATOM   3274 2HD1 ILE A 333     211.516 171.196 175.927  1.00 65.29           H  
ATOM   3275 3HD1 ILE A 333     212.476 172.034 174.685  1.00 65.29           H  
ATOM   3276  N   SER A 334     212.311 165.994 174.144  1.00 65.29           N  
ATOM   3277  CA  SER A 334     213.221 164.870 174.086  1.00 65.29           C  
ATOM   3278  C   SER A 334     214.393 165.251 173.201  1.00 65.29           C  
ATOM   3279  O   SER A 334     214.204 165.637 172.040  1.00 65.29           O  
ATOM   3280  CB  SER A 334     212.508 163.658 173.539  1.00 65.29           C  
ATOM   3281  OG  SER A 334     213.391 162.592 173.344  1.00 65.29           O  
ATOM   3282  H   SER A 334     211.430 165.940 173.652  1.00 65.29           H  
ATOM   3283  HA  SER A 334     213.565 164.651 175.097  1.00 65.29           H  
ATOM   3284 1HB  SER A 334     211.721 163.356 174.230  1.00 65.29           H  
ATOM   3285 2HB  SER A 334     212.032 163.912 172.593  1.00 65.29           H  
ATOM   3286  HG  SER A 334     212.861 161.870 172.998  1.00 65.29           H  
ATOM   3287  N   LYS A 335     215.597 165.162 173.756  1.00 65.29           N  
ATOM   3288  CA  LYS A 335     216.803 165.558 173.049  1.00 65.29           C  
ATOM   3289  C   LYS A 335     217.046 164.718 171.829  1.00 65.29           C  
ATOM   3290  O   LYS A 335     217.428 165.245 170.787  1.00 65.29           O  
ATOM   3291  CB  LYS A 335     218.008 165.497 173.969  1.00 65.29           C  
ATOM   3292  CG  LYS A 335     219.328 165.921 173.386  1.00 65.29           C  
ATOM   3293  CD  LYS A 335     220.405 165.875 174.478  1.00 65.29           C  
ATOM   3294  CE  LYS A 335     221.782 166.260 173.952  1.00 65.29           C  
ATOM   3295  NZ  LYS A 335     222.825 166.207 175.026  1.00 65.29           N  
ATOM   3296  H   LYS A 335     215.673 164.808 174.698  1.00 65.29           H  
ATOM   3297  HA  LYS A 335     216.680 166.586 172.705  1.00 65.29           H  
ATOM   3298 1HB  LYS A 335     217.834 166.131 174.839  1.00 65.29           H  
ATOM   3299 2HB  LYS A 335     218.140 164.476 174.328  1.00 65.29           H  
ATOM   3300 1HG  LYS A 335     219.597 165.251 172.569  1.00 65.29           H  
ATOM   3301 2HG  LYS A 335     219.242 166.932 172.989  1.00 65.29           H  
ATOM   3302 1HD  LYS A 335     220.137 166.562 175.282  1.00 65.29           H  
ATOM   3303 2HD  LYS A 335     220.463 164.867 174.889  1.00 65.29           H  
ATOM   3304 1HE  LYS A 335     222.067 165.581 173.150  1.00 65.29           H  
ATOM   3305 2HE  LYS A 335     221.747 167.271 173.546  1.00 65.29           H  
ATOM   3306 1HZ  LYS A 335     223.720 166.468 174.639  1.00 65.29           H  
ATOM   3307 2HZ  LYS A 335     222.578 166.848 175.767  1.00 65.29           H  
ATOM   3308 3HZ  LYS A 335     222.879 165.269 175.397  1.00 65.29           H  
ATOM   3309  N   ALA A 336     216.844 163.407 171.923  1.00 65.29           N  
ATOM   3310  CA  ALA A 336     217.113 162.602 170.753  1.00 65.29           C  
ATOM   3311  C   ALA A 336     216.211 162.999 169.608  1.00 65.29           C  
ATOM   3312  O   ALA A 336     216.667 163.141 168.476  1.00 65.29           O  
ATOM   3313  CB  ALA A 336     216.905 161.137 171.061  1.00 65.29           C  
ATOM   3314  H   ALA A 336     216.515 162.957 172.765  1.00 65.29           H  
ATOM   3315  HA  ALA A 336     218.153 162.758 170.466  1.00 65.29           H  
ATOM   3316 1HB  ALA A 336     217.111 160.545 170.169  1.00 65.29           H  
ATOM   3317 2HB  ALA A 336     217.579 160.834 171.862  1.00 65.29           H  
ATOM   3318 3HB  ALA A 336     215.874 160.974 171.373  1.00 65.29           H  
ATOM   3319  N   ARG A 337     214.944 163.272 169.899  1.00 65.29           N  
ATOM   3320  CA  ARG A 337     214.049 163.608 168.815  1.00 65.29           C  
ATOM   3321  C   ARG A 337     214.403 164.956 168.252  1.00 65.29           C  
ATOM   3322  O   ARG A 337     214.380 165.148 167.035  1.00 65.29           O  
ATOM   3323  CB  ARG A 337     212.603 163.638 169.289  1.00 65.29           C  
ATOM   3324  CG  ARG A 337     212.053 162.323 169.844  1.00 65.29           C  
ATOM   3325  CD  ARG A 337     211.765 161.275 168.793  1.00 65.29           C  
ATOM   3326  NE  ARG A 337     212.962 160.577 168.321  1.00 65.29           N  
ATOM   3327  CZ  ARG A 337     213.662 159.635 168.993  1.00 65.29           C  
ATOM   3328  NH1 ARG A 337     213.332 159.256 170.219  1.00 65.29           N  
ATOM   3329  NH2 ARG A 337     214.702 159.082 168.399  1.00 65.29           N  
ATOM   3330  H   ARG A 337     214.587 163.253 170.843  1.00 65.29           H  
ATOM   3331  HA  ARG A 337     214.141 162.845 168.041  1.00 65.29           H  
ATOM   3332 1HB  ARG A 337     212.492 164.386 170.072  1.00 65.29           H  
ATOM   3333 2HB  ARG A 337     211.955 163.932 168.463  1.00 65.29           H  
ATOM   3334 1HG  ARG A 337     212.775 161.889 170.536  1.00 65.29           H  
ATOM   3335 2HG  ARG A 337     211.116 162.513 170.369  1.00 65.29           H  
ATOM   3336 1HD  ARG A 337     211.090 160.524 169.203  1.00 65.29           H  
ATOM   3337 2HD  ARG A 337     211.300 161.746 167.927  1.00 65.29           H  
ATOM   3338  HE  ARG A 337     213.312 160.813 167.402  1.00 65.29           H  
ATOM   3339 1HH1 ARG A 337     212.536 159.674 170.679  1.00 65.29           H  
ATOM   3340 2HH1 ARG A 337     213.876 158.550 170.692  1.00 65.29           H  
ATOM   3341 1HH2 ARG A 337     214.959 159.365 167.463  1.00 65.29           H  
ATOM   3342 2HH2 ARG A 337     215.241 158.377 168.879  1.00 65.29           H  
ATOM   3343  N   TRP A 338     214.752 165.895 169.117  1.00 65.29           N  
ATOM   3344  CA  TRP A 338     215.057 167.219 168.646  1.00 65.29           C  
ATOM   3345  C   TRP A 338     216.292 167.250 167.766  1.00 65.29           C  
ATOM   3346  O   TRP A 338     216.290 167.866 166.694  1.00 65.29           O  
ATOM   3347  CB  TRP A 338     215.225 168.174 169.806  1.00 65.29           C  
ATOM   3348  CG  TRP A 338     215.413 169.524 169.339  1.00 65.29           C  
ATOM   3349  CD1 TRP A 338     216.525 170.272 169.406  1.00 65.29           C  
ATOM   3350  CD2 TRP A 338     214.423 170.328 168.672  1.00 65.29           C  
ATOM   3351  NE1 TRP A 338     216.297 171.479 168.838  1.00 65.29           N  
ATOM   3352  CE2 TRP A 338     215.021 171.519 168.366  1.00 65.29           C  
ATOM   3353  CE3 TRP A 338     213.082 170.118 168.313  1.00 65.29           C  
ATOM   3354  CZ2 TRP A 338     214.354 172.519 167.704  1.00 65.29           C  
ATOM   3355  CZ3 TRP A 338     212.404 171.124 167.655  1.00 65.29           C  
ATOM   3356  CH2 TRP A 338     213.025 172.293 167.357  1.00 65.29           C  
ATOM   3357  H   TRP A 338     214.808 165.699 170.106  1.00 65.29           H  
ATOM   3358  HA  TRP A 338     214.228 167.566 168.029  1.00 65.29           H  
ATOM   3359 1HB  TRP A 338     214.344 168.127 170.446  1.00 65.29           H  
ATOM   3360 2HB  TRP A 338     216.082 167.870 170.405  1.00 65.29           H  
ATOM   3361  HD1 TRP A 338     217.465 169.951 169.851  1.00 65.29           H  
ATOM   3362  HE1 TRP A 338     216.964 172.234 168.772  1.00 65.29           H  
ATOM   3363  HE3 TRP A 338     212.588 169.176 168.548  1.00 65.29           H  
ATOM   3364  HZ2 TRP A 338     214.833 173.464 167.448  1.00 65.29           H  
ATOM   3365  HZ3 TRP A 338     211.361 170.961 167.380  1.00 65.29           H  
ATOM   3366  HH2 TRP A 338     212.468 173.071 166.834  1.00 65.29           H  
ATOM   3367  N   ASN A 339     217.356 166.585 168.202  1.00 65.29           N  
ATOM   3368  CA  ASN A 339     218.577 166.623 167.436  1.00 65.29           C  
ATOM   3369  C   ASN A 339     218.452 165.863 166.137  1.00 65.29           C  
ATOM   3370  O   ASN A 339     219.022 166.284 165.126  1.00 65.29           O  
ATOM   3371  CB  ASN A 339     219.724 166.083 168.244  1.00 65.29           C  
ATOM   3372  CG  ASN A 339     220.155 167.025 169.314  1.00 65.29           C  
ATOM   3373  OD1 ASN A 339     219.863 168.228 169.293  1.00 65.29           O  
ATOM   3374  ND2 ASN A 339     220.871 166.507 170.260  1.00 65.29           N  
ATOM   3375  H   ASN A 339     217.329 166.052 169.059  1.00 65.29           H  
ATOM   3376  HA  ASN A 339     218.791 167.661 167.177  1.00 65.29           H  
ATOM   3377 1HB  ASN A 339     219.433 165.136 168.701  1.00 65.29           H  
ATOM   3378 2HB  ASN A 339     220.570 165.883 167.586  1.00 65.29           H  
ATOM   3379 1HD2 ASN A 339     221.196 167.080 171.012  1.00 65.29           H  
ATOM   3380 2HD2 ASN A 339     221.099 165.534 170.238  1.00 65.29           H  
ATOM   3381  N   GLU A 340     217.699 164.761 166.132  1.00 65.29           N  
ATOM   3382  CA  GLU A 340     217.530 164.015 164.904  1.00 65.29           C  
ATOM   3383  C   GLU A 340     216.713 164.832 163.921  1.00 65.29           C  
ATOM   3384  O   GLU A 340     217.019 164.847 162.724  1.00 65.29           O  
ATOM   3385  CB  GLU A 340     216.884 162.664 165.181  1.00 65.29           C  
ATOM   3386  CG  GLU A 340     217.800 161.697 165.934  1.00 65.29           C  
ATOM   3387  CD  GLU A 340     217.127 160.409 166.325  1.00 65.29           C  
ATOM   3388  OE1 GLU A 340     215.985 160.216 165.973  1.00 65.29           O  
ATOM   3389  OE2 GLU A 340     217.746 159.618 167.002  1.00 65.29           O  
ATOM   3390  H   GLU A 340     217.242 164.435 166.972  1.00 65.29           H  
ATOM   3391  HA  GLU A 340     218.513 163.846 164.463  1.00 65.29           H  
ATOM   3392 1HB  GLU A 340     215.977 162.808 165.768  1.00 65.29           H  
ATOM   3393 2HB  GLU A 340     216.593 162.200 164.238  1.00 65.29           H  
ATOM   3394 1HG  GLU A 340     218.657 161.461 165.304  1.00 65.29           H  
ATOM   3395 2HG  GLU A 340     218.168 162.188 166.833  1.00 65.29           H  
ATOM   3396  N   THR A 341     215.705 165.551 164.429  1.00 65.29           N  
ATOM   3397  CA  THR A 341     214.874 166.380 163.584  1.00 65.29           C  
ATOM   3398  C   THR A 341     215.680 167.479 162.942  1.00 65.29           C  
ATOM   3399  O   THR A 341     215.585 167.679 161.726  1.00 65.29           O  
ATOM   3400  CB  THR A 341     213.711 167.005 164.381  1.00 65.29           C  
ATOM   3401  OG1 THR A 341     212.860 165.968 164.870  1.00 65.29           O  
ATOM   3402  CG2 THR A 341     212.911 167.938 163.511  1.00 65.29           C  
ATOM   3403  H   THR A 341     215.518 165.516 165.421  1.00 65.29           H  
ATOM   3404  HA  THR A 341     214.451 165.756 162.796  1.00 65.29           H  
ATOM   3405  HB  THR A 341     214.109 167.562 165.229  1.00 65.29           H  
ATOM   3406  HG1 THR A 341     213.248 165.581 165.658  1.00 65.29           H  
ATOM   3407 1HG2 THR A 341     212.096 168.368 164.092  1.00 65.29           H  
ATOM   3408 2HG2 THR A 341     213.556 168.736 163.143  1.00 65.29           H  
ATOM   3409 3HG2 THR A 341     212.501 167.386 162.666  1.00 65.29           H  
ATOM   3410  N   LEU A 342     216.504 168.180 163.723  1.00 65.29           N  
ATOM   3411  CA  LEU A 342     217.274 169.230 163.100  1.00 65.29           C  
ATOM   3412  C   LEU A 342     218.286 168.645 162.151  1.00 65.29           C  
ATOM   3413  O   LEU A 342     218.480 169.183 161.066  1.00 65.29           O  
ATOM   3414  CB  LEU A 342     217.962 170.141 164.114  1.00 65.29           C  
ATOM   3415  CG  LEU A 342     217.056 171.097 164.959  1.00 65.29           C  
ATOM   3416  CD1 LEU A 342     217.920 171.778 165.967  1.00 65.29           C  
ATOM   3417  CD2 LEU A 342     216.368 172.161 164.071  1.00 65.29           C  
ATOM   3418  H   LEU A 342     216.611 168.012 164.713  1.00 65.29           H  
ATOM   3419  HA  LEU A 342     216.600 169.848 162.508  1.00 65.29           H  
ATOM   3420 1HB  LEU A 342     218.510 169.521 164.822  1.00 65.29           H  
ATOM   3421 2HB  LEU A 342     218.677 170.772 163.585  1.00 65.29           H  
ATOM   3422  HG  LEU A 342     216.282 170.516 165.461  1.00 65.29           H  
ATOM   3423 1HD1 LEU A 342     217.312 172.452 166.571  1.00 65.29           H  
ATOM   3424 2HD1 LEU A 342     218.383 171.032 166.612  1.00 65.29           H  
ATOM   3425 3HD1 LEU A 342     218.694 172.348 165.456  1.00 65.29           H  
ATOM   3426 1HD2 LEU A 342     215.746 172.807 164.692  1.00 65.29           H  
ATOM   3427 2HD2 LEU A 342     217.126 172.762 163.569  1.00 65.29           H  
ATOM   3428 3HD2 LEU A 342     215.745 171.666 163.325  1.00 65.29           H  
ATOM   3429  N   GLY A 343     218.879 167.499 162.476  1.00 65.29           N  
ATOM   3430  CA  GLY A 343     219.847 166.932 161.565  1.00 65.29           C  
ATOM   3431  C   GLY A 343     219.216 166.670 160.201  1.00 65.29           C  
ATOM   3432  O   GLY A 343     219.832 166.960 159.168  1.00 65.29           O  
ATOM   3433  H   GLY A 343     218.673 167.015 163.338  1.00 65.29           H  
ATOM   3434 1HA  GLY A 343     220.691 167.614 161.459  1.00 65.29           H  
ATOM   3435 2HA  GLY A 343     220.235 166.002 161.979  1.00 65.29           H  
ATOM   3436  N   GLN A 344     217.977 166.167 160.178  1.00 65.29           N  
ATOM   3437  CA  GLN A 344     217.333 165.927 158.899  1.00 65.29           C  
ATOM   3438  C   GLN A 344     217.021 167.238 158.169  1.00 65.29           C  
ATOM   3439  O   GLN A 344     217.215 167.332 156.952  1.00 65.29           O  
ATOM   3440  CB  GLN A 344     216.039 165.143 159.076  1.00 65.29           C  
ATOM   3441  CG  GLN A 344     216.173 163.714 159.525  1.00 65.29           C  
ATOM   3442  CD  GLN A 344     214.798 163.054 159.617  1.00 65.29           C  
ATOM   3443  OE1 GLN A 344     214.062 163.090 158.622  1.00 65.29           O  
ATOM   3444  NE2 GLN A 344     214.456 162.470 160.756  1.00 65.29           N  
ATOM   3445  H   GLN A 344     217.477 165.950 161.028  1.00 65.29           H  
ATOM   3446  HA  GLN A 344     218.008 165.339 158.277  1.00 65.29           H  
ATOM   3447 1HB  GLN A 344     215.408 165.644 159.810  1.00 65.29           H  
ATOM   3448 2HB  GLN A 344     215.493 165.124 158.133  1.00 65.29           H  
ATOM   3449 1HG  GLN A 344     216.785 163.173 158.803  1.00 65.29           H  
ATOM   3450 2HG  GLN A 344     216.648 163.695 160.506  1.00 65.29           H  
ATOM   3451 1HE2 GLN A 344     213.561 162.030 160.844  1.00 65.29           H  
ATOM   3452 2HE2 GLN A 344     215.091 162.468 161.528  1.00 65.29           H  
ATOM   3453  N   ILE A 345     216.607 168.273 158.908  1.00 65.29           N  
ATOM   3454  CA  ILE A 345     216.280 169.548 158.278  1.00 65.29           C  
ATOM   3455  C   ILE A 345     217.508 170.160 157.653  1.00 65.29           C  
ATOM   3456  O   ILE A 345     217.448 170.633 156.519  1.00 65.29           O  
ATOM   3457  CB  ILE A 345     215.695 170.565 159.282  1.00 65.29           C  
ATOM   3458  CG1 ILE A 345     214.340 170.080 159.746  1.00 65.29           C  
ATOM   3459  CG2 ILE A 345     215.588 171.989 158.620  1.00 65.29           C  
ATOM   3460  CD1 ILE A 345     213.796 170.799 160.938  1.00 65.29           C  
ATOM   3461  H   ILE A 345     216.517 168.182 159.910  1.00 65.29           H  
ATOM   3462  HA  ILE A 345     215.529 169.371 157.509  1.00 65.29           H  
ATOM   3463  HB  ILE A 345     216.343 170.628 160.155  1.00 65.29           H  
ATOM   3464 1HG1 ILE A 345     213.619 170.184 158.935  1.00 65.29           H  
ATOM   3465 2HG1 ILE A 345     214.398 169.020 159.995  1.00 65.29           H  
ATOM   3466 1HG2 ILE A 345     215.173 172.694 159.339  1.00 65.29           H  
ATOM   3467 2HG2 ILE A 345     216.578 172.323 158.314  1.00 65.29           H  
ATOM   3468 3HG2 ILE A 345     214.937 171.936 157.747  1.00 65.29           H  
ATOM   3469 1HD1 ILE A 345     212.822 170.384 161.199  1.00 65.29           H  
ATOM   3470 2HD1 ILE A 345     214.479 170.678 161.779  1.00 65.29           H  
ATOM   3471 3HD1 ILE A 345     213.688 171.858 160.706  1.00 65.29           H  
ATOM   3472  N   VAL A 346     218.611 170.155 158.384  1.00 65.29           N  
ATOM   3473  CA  VAL A 346     219.840 170.733 157.899  1.00 65.29           C  
ATOM   3474  C   VAL A 346     220.309 169.970 156.694  1.00 65.29           C  
ATOM   3475  O   VAL A 346     220.705 170.571 155.699  1.00 65.29           O  
ATOM   3476  CB  VAL A 346     220.915 170.775 158.986  1.00 65.29           C  
ATOM   3477  CG1 VAL A 346     222.254 171.201 158.380  1.00 65.29           C  
ATOM   3478  CG2 VAL A 346     220.489 171.778 160.065  1.00 65.29           C  
ATOM   3479  H   VAL A 346     218.593 169.737 159.303  1.00 65.29           H  
ATOM   3480  HA  VAL A 346     219.639 171.757 157.583  1.00 65.29           H  
ATOM   3481  HB  VAL A 346     221.018 169.780 159.420  1.00 65.29           H  
ATOM   3482 1HG1 VAL A 346     223.014 171.228 159.160  1.00 65.29           H  
ATOM   3483 2HG1 VAL A 346     222.549 170.487 157.611  1.00 65.29           H  
ATOM   3484 3HG1 VAL A 346     222.154 172.192 157.937  1.00 65.29           H  
ATOM   3485 1HG2 VAL A 346     221.247 171.816 160.846  1.00 65.29           H  
ATOM   3486 2HG2 VAL A 346     220.377 172.766 159.619  1.00 65.29           H  
ATOM   3487 3HG2 VAL A 346     219.538 171.465 160.497  1.00 65.29           H  
ATOM   3488  N   ALA A 347     220.214 168.646 156.726  1.00 65.29           N  
ATOM   3489  CA  ALA A 347     220.652 167.883 155.579  1.00 65.29           C  
ATOM   3490  C   ALA A 347     219.932 168.345 154.321  1.00 65.29           C  
ATOM   3491  O   ALA A 347     220.541 168.379 153.253  1.00 65.29           O  
ATOM   3492  CB  ALA A 347     220.391 166.409 155.803  1.00 65.29           C  
ATOM   3493  H   ALA A 347     219.844 168.158 157.529  1.00 65.29           H  
ATOM   3494  HA  ALA A 347     221.724 168.039 155.457  1.00 65.29           H  
ATOM   3495 1HB  ALA A 347     220.725 165.844 154.932  1.00 65.29           H  
ATOM   3496 2HB  ALA A 347     220.936 166.073 156.685  1.00 65.29           H  
ATOM   3497 3HB  ALA A 347     219.325 166.247 155.953  1.00 65.29           H  
ATOM   3498  N   LYS A 348     218.652 168.719 154.438  1.00 65.29           N  
ATOM   3499  CA  LYS A 348     217.928 169.203 153.272  1.00 65.29           C  
ATOM   3500  C   LYS A 348     218.310 170.660 152.954  1.00 65.29           C  
ATOM   3501  O   LYS A 348     218.438 171.035 151.782  1.00 65.29           O  
ATOM   3502  CB  LYS A 348     216.412 169.074 153.490  1.00 65.29           C  
ATOM   3503  CG  LYS A 348     215.883 167.606 153.661  1.00 65.29           C  
ATOM   3504  CD  LYS A 348     216.121 166.709 152.420  1.00 65.29           C  
ATOM   3505  CE  LYS A 348     215.160 167.008 151.275  1.00 65.29           C  
ATOM   3506  NZ  LYS A 348     215.513 166.222 150.055  1.00 65.29           N  
ATOM   3507  H   LYS A 348     218.176 168.671 155.327  1.00 65.29           H  
ATOM   3508  HA  LYS A 348     218.210 168.594 152.412  1.00 65.29           H  
ATOM   3509 1HB  LYS A 348     216.124 169.631 154.382  1.00 65.29           H  
ATOM   3510 2HB  LYS A 348     215.884 169.515 152.644  1.00 65.29           H  
ATOM   3511 1HG  LYS A 348     216.380 167.136 154.510  1.00 65.29           H  
ATOM   3512 2HG  LYS A 348     214.811 167.626 153.855  1.00 65.29           H  
ATOM   3513 1HD  LYS A 348     217.139 166.854 152.055  1.00 65.29           H  
ATOM   3514 2HD  LYS A 348     215.999 165.662 152.699  1.00 65.29           H  
ATOM   3515 1HE  LYS A 348     214.144 166.760 151.579  1.00 65.29           H  
ATOM   3516 2HE  LYS A 348     215.196 168.071 151.038  1.00 65.29           H  
ATOM   3517 1HZ  LYS A 348     214.862 166.439 149.313  1.00 65.29           H  
ATOM   3518 2HZ  LYS A 348     216.450 166.459 149.760  1.00 65.29           H  
ATOM   3519 3HZ  LYS A 348     215.466 165.235 150.264  1.00 65.29           H  
ATOM   3520  N   LEU A 349     218.569 171.482 153.975  1.00 65.29           N  
ATOM   3521  CA  LEU A 349     218.918 172.881 153.716  1.00 65.29           C  
ATOM   3522  C   LEU A 349     220.210 172.942 152.925  1.00 65.29           C  
ATOM   3523  O   LEU A 349     220.351 173.782 152.041  1.00 65.29           O  
ATOM   3524  CB  LEU A 349     219.094 173.687 155.021  1.00 65.29           C  
ATOM   3525  CG  LEU A 349     217.814 173.962 155.897  1.00 65.29           C  
ATOM   3526  CD1 LEU A 349     218.247 174.614 157.240  1.00 65.29           C  
ATOM   3527  CD2 LEU A 349     216.827 174.873 155.151  1.00 65.29           C  
ATOM   3528  H   LEU A 349     218.528 171.153 154.929  1.00 65.29           H  
ATOM   3529  HA  LEU A 349     218.110 173.339 153.147  1.00 65.29           H  
ATOM   3530 1HB  LEU A 349     219.800 173.161 155.661  1.00 65.29           H  
ATOM   3531 2HB  LEU A 349     219.515 174.661 154.773  1.00 65.29           H  
ATOM   3532  HG  LEU A 349     217.318 173.018 156.123  1.00 65.29           H  
ATOM   3533 1HD1 LEU A 349     217.365 174.807 157.851  1.00 65.29           H  
ATOM   3534 2HD1 LEU A 349     218.917 173.939 157.773  1.00 65.29           H  
ATOM   3535 3HD1 LEU A 349     218.761 175.553 157.039  1.00 65.29           H  
ATOM   3536 1HD2 LEU A 349     215.950 175.048 155.775  1.00 65.29           H  
ATOM   3537 2HD2 LEU A 349     217.309 175.825 154.926  1.00 65.29           H  
ATOM   3538 3HD2 LEU A 349     216.520 174.393 154.221  1.00 65.29           H  
ATOM   3539  N   GLU A 350     221.122 172.026 153.209  1.00 65.29           N  
ATOM   3540  CA  GLU A 350     222.411 171.940 152.540  1.00 65.29           C  
ATOM   3541  C   GLU A 350     222.300 171.520 151.075  1.00 65.29           C  
ATOM   3542  O   GLU A 350     223.259 171.681 150.321  1.00 65.29           O  
ATOM   3543  CB  GLU A 350     223.345 170.984 153.289  1.00 65.29           C  
ATOM   3544  CG  GLU A 350     223.831 171.507 154.655  1.00 65.29           C  
ATOM   3545  CD  GLU A 350     224.715 170.529 155.400  1.00 65.29           C  
ATOM   3546  OE1 GLU A 350     224.857 169.416 154.952  1.00 65.29           O  
ATOM   3547  OE2 GLU A 350     225.254 170.907 156.416  1.00 65.29           O  
ATOM   3548  H   GLU A 350     220.897 171.357 153.931  1.00 65.29           H  
ATOM   3549  HA  GLU A 350     222.863 172.932 152.531  1.00 65.29           H  
ATOM   3550 1HB  GLU A 350     222.836 170.035 153.456  1.00 65.29           H  
ATOM   3551 2HB  GLU A 350     224.224 170.780 152.677  1.00 65.29           H  
ATOM   3552 1HG  GLU A 350     224.390 172.429 154.501  1.00 65.29           H  
ATOM   3553 2HG  GLU A 350     222.964 171.739 155.272  1.00 65.29           H  
ATOM   3554  N   GLU A 351     221.186 170.895 150.676  1.00 65.29           N  
ATOM   3555  CA  GLU A 351     221.024 170.495 149.290  1.00 65.29           C  
ATOM   3556  C   GLU A 351     220.615 171.736 148.522  1.00 65.29           C  
ATOM   3557  O   GLU A 351     221.085 171.985 147.411  1.00 65.29           O  
ATOM   3558  CB  GLU A 351     219.963 169.397 149.143  1.00 65.29           C  
ATOM   3559  CG  GLU A 351     220.344 168.034 149.733  1.00 65.29           C  
ATOM   3560  CD  GLU A 351     219.196 167.021 149.682  1.00 65.29           C  
ATOM   3561  OE1 GLU A 351     218.098 167.423 149.359  1.00 65.29           O  
ATOM   3562  OE2 GLU A 351     219.408 165.871 149.973  1.00 65.29           O  
ATOM   3563  H   GLU A 351     220.447 170.695 151.335  1.00 65.29           H  
ATOM   3564  HA  GLU A 351     221.975 170.099 148.930  1.00 65.29           H  
ATOM   3565 1HB  GLU A 351     219.040 169.715 149.628  1.00 65.29           H  
ATOM   3566 2HB  GLU A 351     219.741 169.244 148.086  1.00 65.29           H  
ATOM   3567 1HG  GLU A 351     221.192 167.633 149.177  1.00 65.29           H  
ATOM   3568 2HG  GLU A 351     220.655 168.172 150.767  1.00 65.29           H  
ATOM   3569  N   GLN A 352     219.735 172.524 149.149  1.00 65.29           N  
ATOM   3570  CA  GLN A 352     219.266 173.775 148.569  1.00 65.29           C  
ATOM   3571  C   GLN A 352     220.362 174.827 148.529  1.00 65.29           C  
ATOM   3572  O   GLN A 352     220.450 175.618 147.585  1.00 65.29           O  
ATOM   3573  CB  GLN A 352     218.078 174.334 149.345  1.00 65.29           C  
ATOM   3574  CG  GLN A 352     217.498 175.618 148.747  1.00 65.29           C  
ATOM   3575  CD  GLN A 352     216.919 175.451 147.389  1.00 65.29           C  
ATOM   3576  OE1 GLN A 352     216.005 174.647 147.199  1.00 65.29           O  
ATOM   3577  NE2 GLN A 352     217.438 176.193 146.417  1.00 65.29           N  
ATOM   3578  H   GLN A 352     219.386 172.240 150.053  1.00 65.29           H  
ATOM   3579  HA  GLN A 352     218.945 173.582 147.545  1.00 65.29           H  
ATOM   3580 1HB  GLN A 352     217.284 173.588 149.382  1.00 65.29           H  
ATOM   3581 2HB  GLN A 352     218.380 174.543 150.371  1.00 65.29           H  
ATOM   3582 1HG  GLN A 352     216.703 175.982 149.397  1.00 65.29           H  
ATOM   3583 2HG  GLN A 352     218.291 176.362 148.673  1.00 65.29           H  
ATOM   3584 1HE2 GLN A 352     217.082 176.117 145.484  1.00 65.29           H  
ATOM   3585 2HE2 GLN A 352     218.184 176.828 146.616  1.00 65.29           H  
ATOM   3586  N   PHE A 353     221.204 174.832 149.550  1.00 65.29           N  
ATOM   3587  CA  PHE A 353     222.256 175.816 149.661  1.00 65.29           C  
ATOM   3588  C   PHE A 353     223.641 175.168 149.883  1.00 65.29           C  
ATOM   3589  O   PHE A 353     224.166 175.310 150.992  1.00 65.29           O  
ATOM   3590  CB  PHE A 353     221.962 176.728 150.844  1.00 65.29           C  
ATOM   3591  CG  PHE A 353     220.628 177.386 150.768  1.00 65.29           C  
ATOM   3592  CD1 PHE A 353     219.598 176.932 151.573  1.00 65.29           C  
ATOM   3593  CD2 PHE A 353     220.380 178.425 149.899  1.00 65.29           C  
ATOM   3594  CE1 PHE A 353     218.364 177.504 151.522  1.00 65.29           C  
ATOM   3595  CE2 PHE A 353     219.134 179.001 149.847  1.00 65.29           C  
ATOM   3596  CZ  PHE A 353     218.130 178.537 150.661  1.00 65.29           C  
ATOM   3597  H   PHE A 353     221.109 174.130 150.270  1.00 65.29           H  
ATOM   3598  HA  PHE A 353     222.274 176.408 148.745  1.00 65.29           H  
ATOM   3599 1HB  PHE A 353     222.009 176.152 151.767  1.00 65.29           H  
ATOM   3600 2HB  PHE A 353     222.724 177.503 150.903  1.00 65.29           H  
ATOM   3601  HD1 PHE A 353     219.783 176.103 152.257  1.00 65.29           H  
ATOM   3602  HD2 PHE A 353     221.178 178.792 149.252  1.00 65.29           H  
ATOM   3603  HE1 PHE A 353     217.567 177.137 152.167  1.00 65.29           H  
ATOM   3604  HE2 PHE A 353     218.941 179.825 149.160  1.00 65.29           H  
ATOM   3605  HZ  PHE A 353     217.144 178.997 150.615  1.00 65.29           H  
ATOM   3606  N   PRO A 354     224.297 174.490 148.862  1.00 65.29           N  
ATOM   3607  CA  PRO A 354     225.575 173.754 148.963  1.00 65.29           C  
ATOM   3608  C   PRO A 354     226.677 174.537 149.705  1.00 65.29           C  
ATOM   3609  O   PRO A 354     227.863 174.185 149.659  1.00 65.29           O  
ATOM   3610  CB  PRO A 354     225.937 173.521 147.468  1.00 65.29           C  
ATOM   3611  CG  PRO A 354     224.589 173.420 146.762  1.00 65.29           C  
ATOM   3612  CD  PRO A 354     223.726 174.460 147.436  1.00 65.29           C  
ATOM   3613  HA  PRO A 354     225.404 172.802 149.487  1.00 65.29           H  
ATOM   3614 1HB  PRO A 354     226.550 174.354 147.095  1.00 65.29           H  
ATOM   3615 2HB  PRO A 354     226.540 172.607 147.365  1.00 65.29           H  
ATOM   3616 1HG  PRO A 354     224.710 173.606 145.684  1.00 65.29           H  
ATOM   3617 2HG  PRO A 354     224.182 172.403 146.865  1.00 65.29           H  
ATOM   3618 1HD  PRO A 354     223.847 175.425 146.923  1.00 65.29           H  
ATOM   3619 2HD  PRO A 354     222.675 174.136 147.411  1.00 65.29           H  
ATOM   3620  N   PHE A 361     222.038 178.231 162.276  1.00 65.29           N  
ATOM   3621  CA  PHE A 361     222.116 177.591 163.577  1.00 65.29           C  
ATOM   3622  C   PHE A 361     222.002 178.663 164.699  1.00 65.29           C  
ATOM   3623  O   PHE A 361     222.894 178.760 165.561  1.00 65.29           O  
ATOM   3624  CB  PHE A 361     223.472 176.800 163.699  1.00 65.29           C  
ATOM   3625  CG  PHE A 361     223.700 175.601 162.732  1.00 65.29           C  
ATOM   3626  CD1 PHE A 361     224.462 175.785 161.462  1.00 65.29           C  
ATOM   3627  CD2 PHE A 361     223.208 174.239 163.067  1.00 65.29           C  
ATOM   3628  CE1 PHE A 361     224.714 174.653 160.569  1.00 65.29           C  
ATOM   3629  CE2 PHE A 361     223.470 173.110 162.169  1.00 65.29           C  
ATOM   3630  CZ  PHE A 361     224.224 173.324 160.925  1.00 65.29           C  
ATOM   3631  H   PHE A 361     221.569 179.122 162.193  1.00 65.29           H  
ATOM   3632  HA  PHE A 361     221.285 176.889 163.668  1.00 65.29           H  
ATOM   3633 1HB  PHE A 361     224.306 177.481 163.537  1.00 65.29           H  
ATOM   3634 2HB  PHE A 361     223.569 176.398 164.706  1.00 65.29           H  
ATOM   3635  HD1 PHE A 361     224.833 176.777 161.202  1.00 65.29           H  
ATOM   3636  HD2 PHE A 361     222.648 174.083 163.990  1.00 65.29           H  
ATOM   3637  HE1 PHE A 361     225.266 174.803 159.641  1.00 65.29           H  
ATOM   3638  HE2 PHE A 361     223.107 172.114 162.421  1.00 65.29           H  
ATOM   3639  HZ  PHE A 361     224.414 172.477 160.266  1.00 65.29           H  
ATOM   3640  N   ASN A 362     220.904 179.471 164.709  1.00 65.29           N  
ATOM   3641  CA  ASN A 362     220.706 180.570 165.662  1.00 65.29           C  
ATOM   3642  C   ASN A 362     219.220 180.698 166.040  1.00 65.29           C  
ATOM   3643  O   ASN A 362     218.353 180.056 165.442  1.00 65.29           O  
ATOM   3644  CB  ASN A 362     221.266 181.892 165.058  1.00 65.29           C  
ATOM   3645  CG  ASN A 362     221.790 182.936 166.105  1.00 65.29           C  
ATOM   3646  OD1 ASN A 362     221.213 183.054 167.199  1.00 65.29           O  
ATOM   3647  ND2 ASN A 362     222.869 183.672 165.754  1.00 65.29           N  
ATOM   3648  H   ASN A 362     220.194 179.289 164.013  1.00 65.29           H  
ATOM   3649  HA  ASN A 362     221.252 180.337 166.577  1.00 65.29           H  
ATOM   3650 1HB  ASN A 362     222.092 181.663 164.383  1.00 65.29           H  
ATOM   3651 2HB  ASN A 362     220.489 182.381 164.470  1.00 65.29           H  
ATOM   3652 1HD2 ASN A 362     223.239 184.351 166.388  1.00 65.29           H  
ATOM   3653 2HD2 ASN A 362     223.296 183.538 164.860  1.00 65.29           H  
ATOM   3654  N   HIS A 363     218.935 181.537 167.053  1.00 65.29           N  
ATOM   3655  CA  HIS A 363     217.617 181.838 167.605  1.00 65.29           C  
ATOM   3656  C   HIS A 363     217.064 183.139 167.057  1.00 65.29           C  
ATOM   3657  O   HIS A 363     217.750 183.855 166.327  1.00 65.29           O  
ATOM   3658  CB  HIS A 363     217.705 181.865 169.128  1.00 65.29           C  
ATOM   3659  CG  HIS A 363     218.712 182.823 169.639  1.00 65.29           C  
ATOM   3660  ND1 HIS A 363     218.530 184.195 169.643  1.00 65.29           N  
ATOM   3661  CD2 HIS A 363     219.936 182.599 170.161  1.00 65.29           C  
ATOM   3662  CE1 HIS A 363     219.606 184.768 170.144  1.00 65.29           C  
ATOM   3663  NE2 HIS A 363     220.476 183.819 170.466  1.00 65.29           N  
ATOM   3664  H   HIS A 363     219.748 181.988 167.447  1.00 65.29           H  
ATOM   3665  HA  HIS A 363     216.912 181.062 167.308  1.00 65.29           H  
ATOM   3666 1HB  HIS A 363     216.732 182.131 169.544  1.00 65.29           H  
ATOM   3667 2HB  HIS A 363     217.957 180.871 169.495  1.00 65.29           H  
ATOM   3668  HD1 HIS A 363     217.693 184.681 169.391  1.00 65.29           H  
ATOM   3669  HD2 HIS A 363     220.502 181.688 170.353  1.00 65.29           H  
ATOM   3670  HE1 HIS A 363     219.666 185.852 170.234  1.00 65.29           H  
ATOM   3671  N   SER A 364     215.850 183.489 167.469  1.00 65.29           N  
ATOM   3672  CA  SER A 364     215.206 184.686 166.962  1.00 65.29           C  
ATOM   3673  C   SER A 364     215.995 185.943 167.206  1.00 65.29           C  
ATOM   3674  O   SER A 364     216.650 186.115 168.240  1.00 65.29           O  
ATOM   3675  CB  SER A 364     213.838 184.888 167.558  1.00 65.29           C  
ATOM   3676  OG  SER A 364     213.303 186.116 167.114  1.00 65.29           O  
ATOM   3677  H   SER A 364     215.363 182.917 168.144  1.00 65.29           H  
ATOM   3678  HA  SER A 364     215.089 184.585 165.882  1.00 65.29           H  
ATOM   3679 1HB  SER A 364     213.188 184.064 167.264  1.00 65.29           H  
ATOM   3680 2HB  SER A 364     213.909 184.877 168.644  1.00 65.29           H  
ATOM   3681  HG  SER A 364     212.437 186.190 167.523  1.00 65.29           H  
ATOM   3682  N   SER A 365     215.935 186.814 166.209  1.00 65.29           N  
ATOM   3683  CA  SER A 365     216.577 188.110 166.174  1.00 65.29           C  
ATOM   3684  C   SER A 365     215.936 189.136 167.103  1.00 65.29           C  
ATOM   3685  O   SER A 365     216.550 190.141 167.473  1.00 65.29           O  
ATOM   3686  CB  SER A 365     216.469 188.607 164.768  1.00 65.29           C  
ATOM   3687  OG  SER A 365     215.120 188.740 164.461  1.00 65.29           O  
ATOM   3688  H   SER A 365     215.383 186.516 165.416  1.00 65.29           H  
ATOM   3689  HA  SER A 365     217.624 187.985 166.454  1.00 65.29           H  
ATOM   3690 1HB  SER A 365     216.988 189.560 164.678  1.00 65.29           H  
ATOM   3691 2HB  SER A 365     216.958 187.904 164.095  1.00 65.29           H  
ATOM   3692  HG  SER A 365     215.077 189.339 163.711  1.00 65.29           H  
ATOM   3693  N   GLY A 366     214.711 188.885 167.525  1.00 65.29           N  
ATOM   3694  CA  GLY A 366     214.031 189.850 168.369  1.00 65.29           C  
ATOM   3695  C   GLY A 366     212.805 190.433 167.688  1.00 65.29           C  
ATOM   3696  O   GLY A 366     212.604 190.289 166.474  1.00 65.29           O  
ATOM   3697  H   GLY A 366     214.234 188.031 167.272  1.00 65.29           H  
ATOM   3698 1HA  GLY A 366     213.732 189.371 169.302  1.00 65.29           H  
ATOM   3699 2HA  GLY A 366     214.718 190.655 168.627  1.00 65.29           H  
ATOM   3700  N   GLY A 367     211.969 191.081 168.490  1.00 65.29           N  
ATOM   3701  CA  GLY A 367     210.716 191.635 168.012  1.00 65.29           C  
ATOM   3702  C   GLY A 367     209.664 191.372 169.062  1.00 65.29           C  
ATOM   3703  O   GLY A 367     209.990 191.084 170.216  1.00 65.29           O  
ATOM   3704  H   GLY A 367     212.215 191.190 169.464  1.00 65.29           H  
ATOM   3705 1HA  GLY A 367     210.837 192.703 167.828  1.00 65.29           H  
ATOM   3706 2HA  GLY A 367     210.453 191.173 167.061  1.00 65.29           H  
ATOM   3707  N   ASP A 368     208.408 191.468 168.669  1.00 65.29           N  
ATOM   3708  CA  ASP A 368     207.318 191.258 169.594  1.00 65.29           C  
ATOM   3709  C   ASP A 368     207.531 189.886 170.238  1.00 65.29           C  
ATOM   3710  O   ASP A 368     207.893 188.934 169.531  1.00 65.29           O  
ATOM   3711  CB  ASP A 368     205.987 191.287 168.835  1.00 65.29           C  
ATOM   3712  CG  ASP A 368     205.604 192.670 168.329  1.00 65.29           C  
ATOM   3713  OD1 ASP A 368     206.202 193.633 168.725  1.00 65.29           O  
ATOM   3714  OD2 ASP A 368     204.692 192.744 167.525  1.00 65.29           O  
ATOM   3715  H   ASP A 368     208.200 191.692 167.707  1.00 65.29           H  
ATOM   3716  HA  ASP A 368     207.327 192.064 170.329  1.00 65.29           H  
ATOM   3717 1HB  ASP A 368     206.041 190.613 167.980  1.00 65.29           H  
ATOM   3718 2HB  ASP A 368     205.189 190.928 169.486  1.00 65.29           H  
ATOM   3719  N   PRO A 369     207.227 189.714 171.537  1.00 65.29           N  
ATOM   3720  CA  PRO A 369     207.454 188.499 172.287  1.00 65.29           C  
ATOM   3721  C   PRO A 369     206.768 187.280 171.705  1.00 65.29           C  
ATOM   3722  O   PRO A 369     207.269 186.175 171.871  1.00 65.29           O  
ATOM   3723  CB  PRO A 369     206.895 188.848 173.673  1.00 65.29           C  
ATOM   3724  CG  PRO A 369     205.953 189.999 173.442  1.00 65.29           C  
ATOM   3725  CD  PRO A 369     206.572 190.778 172.302  1.00 65.29           C  
ATOM   3726  HA  PRO A 369     208.534 188.300 172.335  1.00 65.29           H  
ATOM   3727 1HB  PRO A 369     206.387 187.973 174.105  1.00 65.29           H  
ATOM   3728 2HB  PRO A 369     207.717 189.112 174.355  1.00 65.29           H  
ATOM   3729 1HG  PRO A 369     204.947 189.624 173.199  1.00 65.29           H  
ATOM   3730 2HG  PRO A 369     205.855 190.600 174.359  1.00 65.29           H  
ATOM   3731 1HD  PRO A 369     205.779 191.279 171.727  1.00 65.29           H  
ATOM   3732 2HD  PRO A 369     207.284 191.514 172.704  1.00 65.29           H  
ATOM   3733  N   GLU A 370     205.680 187.448 170.952  1.00 65.29           N  
ATOM   3734  CA  GLU A 370     205.027 186.291 170.363  1.00 65.29           C  
ATOM   3735  C   GLU A 370     205.866 185.636 169.280  1.00 65.29           C  
ATOM   3736  O   GLU A 370     205.663 184.483 168.942  1.00 65.29           O  
ATOM   3737  CB  GLU A 370     203.681 186.697 169.785  1.00 65.29           C  
ATOM   3738  CG  GLU A 370     202.667 187.055 170.825  1.00 65.29           C  
ATOM   3739  CD  GLU A 370     202.832 188.434 171.365  1.00 65.29           C  
ATOM   3740  OE1 GLU A 370     203.579 189.207 170.793  1.00 65.29           O  
ATOM   3741  OE2 GLU A 370     202.243 188.711 172.395  1.00 65.29           O  
ATOM   3742  H   GLU A 370     205.298 188.368 170.782  1.00 65.29           H  
ATOM   3743  HA  GLU A 370     204.867 185.548 171.146  1.00 65.29           H  
ATOM   3744 1HB  GLU A 370     203.812 187.555 169.125  1.00 65.29           H  
ATOM   3745 2HB  GLU A 370     203.281 185.880 169.185  1.00 65.29           H  
ATOM   3746 1HG  GLU A 370     201.671 186.970 170.391  1.00 65.29           H  
ATOM   3747 2HG  GLU A 370     202.737 186.343 171.647  1.00 65.29           H  
ATOM   3748  N   ILE A 371     206.791 186.376 168.709  1.00 65.29           N  
ATOM   3749  CA  ILE A 371     207.604 185.863 167.630  1.00 65.29           C  
ATOM   3750  C   ILE A 371     208.855 185.294 168.218  1.00 65.29           C  
ATOM   3751  O   ILE A 371     209.374 184.277 167.748  1.00 65.29           O  
ATOM   3752  CB  ILE A 371     207.981 186.966 166.637  1.00 65.29           C  
ATOM   3753  CG1 ILE A 371     206.677 187.674 166.116  1.00 65.29           C  
ATOM   3754  CG2 ILE A 371     208.822 186.326 165.467  1.00 65.29           C  
ATOM   3755  CD1 ILE A 371     205.686 186.797 165.458  1.00 65.29           C  
ATOM   3756  H   ILE A 371     206.938 187.322 169.029  1.00 65.29           H  
ATOM   3757  HA  ILE A 371     207.031 185.106 167.095  1.00 65.29           H  
ATOM   3758  HB  ILE A 371     208.573 187.726 167.146  1.00 65.29           H  
ATOM   3759 1HG1 ILE A 371     206.171 188.163 166.948  1.00 65.29           H  
ATOM   3760 2HG1 ILE A 371     206.946 188.449 165.398  1.00 65.29           H  
ATOM   3761 1HG2 ILE A 371     209.097 187.100 164.752  1.00 65.29           H  
ATOM   3762 2HG2 ILE A 371     209.724 185.871 165.875  1.00 65.29           H  
ATOM   3763 3HG2 ILE A 371     208.226 185.563 164.966  1.00 65.29           H  
ATOM   3764 1HD1 ILE A 371     204.829 187.391 165.139  1.00 65.29           H  
ATOM   3765 2HD1 ILE A 371     206.141 186.321 164.589  1.00 65.29           H  
ATOM   3766 3HD1 ILE A 371     205.355 186.032 166.160  1.00 65.29           H  
ATOM   3767  N   VAL A 372     209.378 186.019 169.194  1.00 65.29           N  
ATOM   3768  CA  VAL A 372     210.630 185.674 169.813  1.00 65.29           C  
ATOM   3769  C   VAL A 372     210.536 184.359 170.568  1.00 65.29           C  
ATOM   3770  O   VAL A 372     211.420 183.503 170.440  1.00 65.29           O  
ATOM   3771  CB  VAL A 372     211.049 186.824 170.725  1.00 65.29           C  
ATOM   3772  CG1 VAL A 372     212.268 186.459 171.528  1.00 65.29           C  
ATOM   3773  CG2 VAL A 372     211.292 188.032 169.864  1.00 65.29           C  
ATOM   3774  H   VAL A 372     208.881 186.839 169.513  1.00 65.29           H  
ATOM   3775  HA  VAL A 372     211.376 185.536 169.031  1.00 65.29           H  
ATOM   3776  HB  VAL A 372     210.249 187.019 171.440  1.00 65.29           H  
ATOM   3777 1HG1 VAL A 372     212.545 187.296 172.170  1.00 65.29           H  
ATOM   3778 2HG1 VAL A 372     212.050 185.587 172.145  1.00 65.29           H  
ATOM   3779 3HG1 VAL A 372     213.093 186.231 170.854  1.00 65.29           H  
ATOM   3780 1HG2 VAL A 372     211.592 188.871 170.491  1.00 65.29           H  
ATOM   3781 2HG2 VAL A 372     212.082 187.814 169.146  1.00 65.29           H  
ATOM   3782 3HG2 VAL A 372     210.377 188.288 169.330  1.00 65.29           H  
ATOM   3783  N   THR A 373     209.475 184.180 171.337  1.00 65.29           N  
ATOM   3784  CA  THR A 373     209.273 182.943 172.053  1.00 65.29           C  
ATOM   3785  C   THR A 373     208.177 182.130 171.405  1.00 65.29           C  
ATOM   3786  O   THR A 373     207.392 182.605 170.586  1.00 65.29           O  
ATOM   3787  CB  THR A 373     208.946 183.186 173.537  1.00 65.29           C  
ATOM   3788  OG1 THR A 373     207.773 183.960 173.654  1.00 65.29           O  
ATOM   3789  CG2 THR A 373     210.081 183.868 174.221  1.00 65.29           C  
ATOM   3790  H   THR A 373     208.791 184.918 171.428  1.00 65.29           H  
ATOM   3791  HA  THR A 373     210.192 182.360 172.003  1.00 65.29           H  
ATOM   3792  HB  THR A 373     208.755 182.232 174.029  1.00 65.29           H  
ATOM   3793  HG1 THR A 373     207.041 183.495 173.242  1.00 65.29           H  
ATOM   3794 1HG2 THR A 373     209.829 184.030 175.269  1.00 65.29           H  
ATOM   3795 2HG2 THR A 373     210.973 183.246 174.154  1.00 65.29           H  
ATOM   3796 3HG2 THR A 373     210.271 184.827 173.742  1.00 65.29           H  
ATOM   3797  N   HIS A 374     208.098 180.883 171.781  1.00 65.29           N  
ATOM   3798  CA  HIS A 374     207.096 180.021 171.223  1.00 65.29           C  
ATOM   3799  C   HIS A 374     205.827 180.237 171.971  1.00 65.29           C  
ATOM   3800  O   HIS A 374     205.589 179.584 172.991  1.00 65.29           O  
ATOM   3801  CB  HIS A 374     207.541 178.567 171.334  1.00 65.29           C  
ATOM   3802  CG  HIS A 374     206.716 177.593 170.612  1.00 65.29           C  
ATOM   3803  ND1 HIS A 374     206.775 176.240 170.867  1.00 65.29           N  
ATOM   3804  CD2 HIS A 374     205.842 177.750 169.613  1.00 65.29           C  
ATOM   3805  CE1 HIS A 374     205.969 175.614 170.044  1.00 65.29           C  
ATOM   3806  NE2 HIS A 374     205.400 176.513 169.256  1.00 65.29           N  
ATOM   3807  H   HIS A 374     208.739 180.512 172.468  1.00 65.29           H  
ATOM   3808  HA  HIS A 374     206.957 180.259 170.169  1.00 65.29           H  
ATOM   3809 1HB  HIS A 374     208.559 178.468 170.958  1.00 65.29           H  
ATOM   3810 2HB  HIS A 374     207.549 178.268 172.382  1.00 65.29           H  
ATOM   3811  HD2 HIS A 374     205.557 178.696 169.153  1.00 65.29           H  
ATOM   3812  HE1 HIS A 374     205.797 174.538 170.015  1.00 65.29           H  
ATOM   3813  HE2 HIS A 374     204.745 176.317 168.513  1.00 65.29           H  
ATOM   3814  N   SER A 375     205.062 181.228 171.551  1.00 65.29           N  
ATOM   3815  CA  SER A 375     203.865 181.489 172.297  1.00 65.29           C  
ATOM   3816  C   SER A 375     202.734 180.595 171.833  1.00 65.29           C  
ATOM   3817  O   SER A 375     202.698 180.177 170.680  1.00 65.29           O  
ATOM   3818  CB  SER A 375     203.462 182.942 172.179  1.00 65.29           C  
ATOM   3819  OG  SER A 375     203.042 183.253 170.882  1.00 65.29           O  
ATOM   3820  H   SER A 375     205.274 181.800 170.746  1.00 65.29           H  
ATOM   3821  HA  SER A 375     204.057 181.268 173.348  1.00 65.29           H  
ATOM   3822 1HB  SER A 375     202.656 183.154 172.882  1.00 65.29           H  
ATOM   3823 2HB  SER A 375     204.305 183.576 172.448  1.00 65.29           H  
ATOM   3824  HG  SER A 375     203.113 184.207 170.803  1.00 65.29           H  
ATOM   3825  N   PHE A 376     201.797 180.314 172.724  1.00 65.29           N  
ATOM   3826  CA  PHE A 376     200.599 179.568 172.358  1.00 65.29           C  
ATOM   3827  C   PHE A 376     199.485 179.716 173.380  1.00 65.29           C  
ATOM   3828  O   PHE A 376     199.716 180.056 174.538  1.00 65.29           O  
ATOM   3829  CB  PHE A 376     200.922 178.086 172.122  1.00 65.29           C  
ATOM   3830  CG  PHE A 376     201.518 177.381 173.282  1.00 65.29           C  
ATOM   3831  CD1 PHE A 376     200.723 176.706 174.193  1.00 65.29           C  
ATOM   3832  CD2 PHE A 376     202.894 177.380 173.464  1.00 65.29           C  
ATOM   3833  CE1 PHE A 376     201.296 176.042 175.263  1.00 65.29           C  
ATOM   3834  CE2 PHE A 376     203.463 176.727 174.526  1.00 65.29           C  
ATOM   3835  CZ  PHE A 376     202.668 176.055 175.428  1.00 65.29           C  
ATOM   3836  H   PHE A 376     201.912 180.622 173.679  1.00 65.29           H  
ATOM   3837  HA  PHE A 376     200.201 179.985 171.432  1.00 65.29           H  
ATOM   3838 1HB  PHE A 376     200.011 177.555 171.848  1.00 65.29           H  
ATOM   3839 2HB  PHE A 376     201.618 177.994 171.290  1.00 65.29           H  
ATOM   3840  HD1 PHE A 376     199.641 176.704 174.057  1.00 65.29           H  
ATOM   3841  HD2 PHE A 376     203.524 177.912 172.751  1.00 65.29           H  
ATOM   3842  HE1 PHE A 376     200.665 175.509 175.975  1.00 65.29           H  
ATOM   3843  HE2 PHE A 376     204.544 176.740 174.658  1.00 65.29           H  
ATOM   3844  HZ  PHE A 376     203.121 175.536 176.272  1.00 65.29           H  
ATOM   3845  N   ASN A 377     198.260 179.421 172.974  1.00 65.29           N  
ATOM   3846  CA  ASN A 377     197.172 179.402 173.944  1.00 65.29           C  
ATOM   3847  C   ASN A 377     196.767 177.952 174.210  1.00 65.29           C  
ATOM   3848  O   ASN A 377     196.548 177.201 173.252  1.00 65.29           O  
ATOM   3849  CB  ASN A 377     195.968 180.230 173.529  1.00 65.29           C  
ATOM   3850  CG  ASN A 377     194.933 180.291 174.669  1.00 65.29           C  
ATOM   3851  OD1 ASN A 377     194.271 179.298 174.995  1.00 65.29           O  
ATOM   3852  ND2 ASN A 377     194.820 181.429 175.272  1.00 65.29           N  
ATOM   3853  H   ASN A 377     198.060 179.208 172.007  1.00 65.29           H  
ATOM   3854  HA  ASN A 377     197.538 179.819 174.884  1.00 65.29           H  
ATOM   3855 1HB  ASN A 377     196.292 181.238 173.269  1.00 65.29           H  
ATOM   3856 2HB  ASN A 377     195.514 179.792 172.640  1.00 65.29           H  
ATOM   3857 1HD2 ASN A 377     194.165 181.535 176.022  1.00 65.29           H  
ATOM   3858 2HD2 ASN A 377     195.386 182.203 174.990  1.00 65.29           H  
ATOM   3859  N   CYS A 378     196.717 177.548 175.498  1.00 65.29           N  
ATOM   3860  CA  CYS A 378     196.358 176.196 175.926  1.00 65.29           C  
ATOM   3861  C   CYS A 378     195.636 176.234 177.271  1.00 65.29           C  
ATOM   3862  O   CYS A 378     196.147 176.746 178.268  1.00 65.29           O  
ATOM   3863  CB  CYS A 378     197.611 175.298 176.001  1.00 65.29           C  
ATOM   3864  SG  CYS A 378     197.293 173.593 176.488  1.00 65.29           S  
ATOM   3865  H   CYS A 378     196.946 178.241 176.197  1.00 65.29           H  
ATOM   3866  HA  CYS A 378     195.670 175.772 175.194  1.00 65.29           H  
ATOM   3867 1HB  CYS A 378     198.102 175.277 175.028  1.00 65.29           H  
ATOM   3868 2HB  CYS A 378     198.317 175.719 176.716  1.00 65.29           H  
ATOM   3869  N   GLY A 379     194.396 175.751 177.294  1.00 65.29           N  
ATOM   3870  CA  GLY A 379     193.637 175.738 178.542  1.00 65.29           C  
ATOM   3871  C   GLY A 379     193.040 177.102 178.798  1.00 65.29           C  
ATOM   3872  O   GLY A 379     192.436 177.356 179.836  1.00 65.29           O  
ATOM   3873  H   GLY A 379     193.967 175.390 176.454  1.00 65.29           H  
ATOM   3874 1HA  GLY A 379     192.850 174.986 178.482  1.00 65.29           H  
ATOM   3875 2HA  GLY A 379     194.292 175.452 179.364  1.00 65.29           H  
ATOM   3876  N   GLY A 380     193.201 177.960 177.811  1.00 65.29           N  
ATOM   3877  CA  GLY A 380     192.758 179.329 177.830  1.00 65.29           C  
ATOM   3878  C   GLY A 380     193.890 180.270 178.222  1.00 65.29           C  
ATOM   3879  O   GLY A 380     193.763 181.482 178.046  1.00 65.29           O  
ATOM   3880  H   GLY A 380     193.673 177.607 176.991  1.00 65.29           H  
ATOM   3881 1HA  GLY A 380     192.377 179.602 176.846  1.00 65.29           H  
ATOM   3882 2HA  GLY A 380     191.933 179.435 178.534  1.00 65.29           H  
ATOM   3883  N   GLU A 381     195.019 179.733 178.697  1.00 65.29           N  
ATOM   3884  CA  GLU A 381     196.124 180.589 179.104  1.00 65.29           C  
ATOM   3885  C   GLU A 381     197.144 180.793 178.009  1.00 65.29           C  
ATOM   3886  O   GLU A 381     197.341 179.934 177.150  1.00 65.29           O  
ATOM   3887  CB  GLU A 381     196.756 180.059 180.379  1.00 65.29           C  
ATOM   3888  CG  GLU A 381     195.810 180.181 181.558  1.00 65.29           C  
ATOM   3889  CD  GLU A 381     196.343 179.689 182.847  1.00 65.29           C  
ATOM   3890  OE1 GLU A 381     197.311 178.973 182.863  1.00 65.29           O  
ATOM   3891  OE2 GLU A 381     195.761 180.037 183.845  1.00 65.29           O  
ATOM   3892  H   GLU A 381     195.117 178.731 178.779  1.00 65.29           H  
ATOM   3893  HA  GLU A 381     195.734 181.590 179.295  1.00 65.29           H  
ATOM   3894 1HB  GLU A 381     197.031 179.013 180.242  1.00 65.29           H  
ATOM   3895 2HB  GLU A 381     197.670 180.613 180.590  1.00 65.29           H  
ATOM   3896 1HG  GLU A 381     195.543 181.229 181.690  1.00 65.29           H  
ATOM   3897 2HG  GLU A 381     194.898 179.628 181.338  1.00 65.29           H  
ATOM   3898  N   PHE A 382     197.805 181.944 178.051  1.00 65.29           N  
ATOM   3899  CA  PHE A 382     198.804 182.303 177.056  1.00 65.29           C  
ATOM   3900  C   PHE A 382     200.232 182.105 177.543  1.00 65.29           C  
ATOM   3901  O   PHE A 382     200.731 182.839 178.404  1.00 65.29           O  
ATOM   3902  CB  PHE A 382     198.602 183.755 176.663  1.00 65.29           C  
ATOM   3903  CG  PHE A 382     197.303 184.021 175.957  1.00 65.29           C  
ATOM   3904  CD1 PHE A 382     196.149 184.290 176.673  1.00 65.29           C  
ATOM   3905  CD2 PHE A 382     197.240 184.036 174.584  1.00 65.29           C  
ATOM   3906  CE1 PHE A 382     194.975 184.564 176.032  1.00 65.29           C  
ATOM   3907  CE2 PHE A 382     196.059 184.316 173.938  1.00 65.29           C  
ATOM   3908  CZ  PHE A 382     194.924 184.583 174.665  1.00 65.29           C  
ATOM   3909  H   PHE A 382     197.604 182.589 178.802  1.00 65.29           H  
ATOM   3910  HA  PHE A 382     198.665 181.667 176.181  1.00 65.29           H  
ATOM   3911 1HB  PHE A 382     198.637 184.381 177.554  1.00 65.29           H  
ATOM   3912 2HB  PHE A 382     199.413 184.071 176.009  1.00 65.29           H  
ATOM   3913  HD1 PHE A 382     196.184 184.282 177.763  1.00 65.29           H  
ATOM   3914  HD2 PHE A 382     198.140 183.824 174.006  1.00 65.29           H  
ATOM   3915  HE1 PHE A 382     194.074 184.769 176.610  1.00 65.29           H  
ATOM   3916  HE2 PHE A 382     196.022 184.325 172.849  1.00 65.29           H  
ATOM   3917  HZ  PHE A 382     193.987 184.807 174.157  1.00 65.29           H  
ATOM   3918  N   PHE A 383     200.890 181.128 176.941  1.00 65.29           N  
ATOM   3919  CA  PHE A 383     202.233 180.702 177.285  1.00 65.29           C  
ATOM   3920  C   PHE A 383     203.227 181.333 176.358  1.00 65.29           C  
ATOM   3921  O   PHE A 383     202.956 181.460 175.174  1.00 65.29           O  
ATOM   3922  CB  PHE A 383     202.352 179.200 177.085  1.00 65.29           C  
ATOM   3923  CG  PHE A 383     201.583 178.372 178.027  1.00 65.29           C  
ATOM   3924  CD1 PHE A 383     200.231 178.162 177.827  1.00 65.29           C  
ATOM   3925  CD2 PHE A 383     202.203 177.750 179.093  1.00 65.29           C  
ATOM   3926  CE1 PHE A 383     199.517 177.373 178.682  1.00 65.29           C  
ATOM   3927  CE2 PHE A 383     201.479 176.944 179.947  1.00 65.29           C  
ATOM   3928  CZ  PHE A 383     200.132 176.762 179.737  1.00 65.29           C  
ATOM   3929  H   PHE A 383     200.402 180.659 176.191  1.00 65.29           H  
ATOM   3930  HA  PHE A 383     202.413 180.939 178.335  1.00 65.29           H  
ATOM   3931 1HB  PHE A 383     202.020 178.940 176.081  1.00 65.29           H  
ATOM   3932 2HB  PHE A 383     203.396 178.903 177.172  1.00 65.29           H  
ATOM   3933  HD1 PHE A 383     199.739 178.634 176.977  1.00 65.29           H  
ATOM   3934  HD2 PHE A 383     203.271 177.897 179.257  1.00 65.29           H  
ATOM   3935  HE1 PHE A 383     198.448 177.227 178.525  1.00 65.29           H  
ATOM   3936  HE2 PHE A 383     201.970 176.453 180.787  1.00 65.29           H  
ATOM   3937  HZ  PHE A 383     199.556 176.132 180.414  1.00 65.29           H  
ATOM   3938  N   TYR A 384     204.382 181.710 176.884  1.00 65.29           N  
ATOM   3939  CA  TYR A 384     205.524 182.223 176.122  1.00 65.29           C  
ATOM   3940  C   TYR A 384     206.804 181.440 176.459  1.00 65.29           C  
ATOM   3941  O   TYR A 384     207.400 181.718 177.507  1.00 65.29           O  
ATOM   3942  CB  TYR A 384     205.700 183.710 176.421  1.00 65.29           C  
ATOM   3943  CG  TYR A 384     204.581 184.564 175.900  1.00 65.29           C  
ATOM   3944  CD1 TYR A 384     203.360 184.610 176.547  1.00 65.29           C  
ATOM   3945  CD2 TYR A 384     204.793 185.333 174.774  1.00 65.29           C  
ATOM   3946  CE1 TYR A 384     202.361 185.389 176.051  1.00 65.29           C  
ATOM   3947  CE2 TYR A 384     203.799 186.125 174.297  1.00 65.29           C  
ATOM   3948  CZ  TYR A 384     202.579 186.148 174.927  1.00 65.29           C  
ATOM   3949  OH  TYR A 384     201.569 186.934 174.462  1.00 65.29           O  
ATOM   3950  H   TYR A 384     204.457 181.628 177.888  1.00 65.29           H  
ATOM   3951  HA  TYR A 384     205.318 182.092 175.060  1.00 65.29           H  
ATOM   3952 1HB  TYR A 384     205.770 183.859 177.500  1.00 65.29           H  
ATOM   3953 2HB  TYR A 384     206.632 184.062 175.981  1.00 65.29           H  
ATOM   3954  HD1 TYR A 384     203.200 184.023 177.452  1.00 65.29           H  
ATOM   3955  HD2 TYR A 384     205.757 185.303 174.268  1.00 65.29           H  
ATOM   3956  HE1 TYR A 384     201.397 185.428 176.559  1.00 65.29           H  
ATOM   3957  HE2 TYR A 384     203.969 186.741 173.414  1.00 65.29           H  
ATOM   3958  HH  TYR A 384     201.868 187.412 173.685  1.00 65.29           H  
ATOM   3959  N   CYS A 385     207.203 180.434 175.625  1.00 65.29           N  
ATOM   3960  CA  CYS A 385     208.335 179.541 175.924  1.00 65.29           C  
ATOM   3961  C   CYS A 385     209.631 179.925 175.205  1.00 65.29           C  
ATOM   3962  O   CYS A 385     209.695 180.106 173.986  1.00 65.29           O  
ATOM   3963  CB  CYS A 385     207.946 178.086 175.623  1.00 65.29           C  
ATOM   3964  SG  CYS A 385     206.615 177.470 176.696  1.00 65.29           S  
ATOM   3965  H   CYS A 385     206.689 180.306 174.765  1.00 65.29           H  
ATOM   3966  HA  CYS A 385     208.576 179.631 176.984  1.00 65.29           H  
ATOM   3967 1HB  CYS A 385     207.622 178.003 174.586  1.00 65.29           H  
ATOM   3968 2HB  CYS A 385     208.817 177.443 175.747  1.00 65.29           H  
ATOM   3969  N   ASN A 386     210.700 179.976 175.979  1.00 65.29           N  
ATOM   3970  CA  ASN A 386     212.028 180.339 175.508  1.00 65.29           C  
ATOM   3971  C   ASN A 386     212.738 179.121 174.891  1.00 65.29           C  
ATOM   3972  O   ASN A 386     213.277 178.276 175.609  1.00 65.29           O  
ATOM   3973  CB  ASN A 386     212.842 180.950 176.668  1.00 65.29           C  
ATOM   3974  CG  ASN A 386     214.275 181.459 176.292  1.00 65.29           C  
ATOM   3975  OD1 ASN A 386     214.869 181.038 175.274  1.00 65.29           O  
ATOM   3976  ND2 ASN A 386     214.808 182.361 177.130  1.00 65.29           N  
ATOM   3977  H   ASN A 386     210.569 179.746 176.953  1.00 65.29           H  
ATOM   3978  HA  ASN A 386     211.923 181.083 174.716  1.00 65.29           H  
ATOM   3979 1HB  ASN A 386     212.297 181.797 177.088  1.00 65.29           H  
ATOM   3980 2HB  ASN A 386     212.958 180.210 177.459  1.00 65.29           H  
ATOM   3981 1HD2 ASN A 386     215.720 182.730 176.952  1.00 65.29           H  
ATOM   3982 2HD2 ASN A 386     214.293 182.664 177.931  1.00 65.29           H  
ATOM   3983  N   THR A 387     212.862 179.122 173.543  1.00 65.29           N  
ATOM   3984  CA  THR A 387     213.411 178.067 172.692  1.00 65.29           C  
ATOM   3985  C   THR A 387     214.893 178.257 172.396  1.00 65.29           C  
ATOM   3986  O   THR A 387     215.464 177.551 171.560  1.00 65.29           O  
ATOM   3987  CB  THR A 387     212.612 177.977 171.386  1.00 65.29           C  
ATOM   3988  OG1 THR A 387     212.644 179.251 170.730  1.00 65.29           O  
ATOM   3989  CG2 THR A 387     211.182 177.587 171.683  1.00 65.29           C  
ATOM   3990  H   THR A 387     212.522 179.972 173.115  1.00 65.29           H  
ATOM   3991  HA  THR A 387     213.329 177.118 173.221  1.00 65.29           H  
ATOM   3992  HB  THR A 387     213.064 177.230 170.733  1.00 65.29           H  
ATOM   3993  HG1 THR A 387     212.145 179.201 169.911  1.00 65.29           H  
ATOM   3994 1HG2 THR A 387     210.620 177.525 170.750  1.00 65.29           H  
ATOM   3995 2HG2 THR A 387     211.165 176.618 172.182  1.00 65.29           H  
ATOM   3996 3HG2 THR A 387     210.727 178.336 172.330  1.00 65.29           H  
ATOM   3997  N   THR A 388     215.549 179.191 173.092  1.00 65.29           N  
ATOM   3998  CA  THR A 388     216.986 179.369 172.880  1.00 65.29           C  
ATOM   3999  C   THR A 388     217.725 178.026 172.968  1.00 65.29           C  
ATOM   4000  O   THR A 388     218.599 177.800 172.135  1.00 65.29           O  
ATOM   4001  CB  THR A 388     217.669 180.395 173.822  1.00 65.29           C  
ATOM   4002  OG1 THR A 388     217.059 181.656 173.666  1.00 65.29           O  
ATOM   4003  CG2 THR A 388     219.134 180.518 173.448  1.00 65.29           C  
ATOM   4004  H   THR A 388     215.074 179.778 173.762  1.00 65.29           H  
ATOM   4005  HA  THR A 388     217.143 179.733 171.864  1.00 65.29           H  
ATOM   4006  HB  THR A 388     217.578 180.058 174.854  1.00 65.29           H  
ATOM   4007  HG1 THR A 388     216.240 181.679 174.166  1.00 65.29           H  
ATOM   4008 1HG2 THR A 388     219.618 181.238 174.107  1.00 65.29           H  
ATOM   4009 2HG2 THR A 388     219.618 179.547 173.551  1.00 65.29           H  
ATOM   4010 3HG2 THR A 388     219.218 180.858 172.416  1.00 65.29           H  
ATOM   4011  N   PRO A 389     217.450 177.126 173.958  1.00 65.29           N  
ATOM   4012  CA  PRO A 389     218.075 175.822 174.111  1.00 65.29           C  
ATOM   4013  C   PRO A 389     217.867 174.895 172.920  1.00 65.29           C  
ATOM   4014  O   PRO A 389     218.574 173.896 172.788  1.00 65.29           O  
ATOM   4015  CB  PRO A 389     217.376 175.242 175.346  1.00 65.29           C  
ATOM   4016  CG  PRO A 389     216.891 176.428 176.115  1.00 65.29           C  
ATOM   4017  CD  PRO A 389     216.478 177.409 175.074  1.00 65.29           C  
ATOM   4018  HA  PRO A 389     219.151 175.956 174.296  1.00 65.29           H  
ATOM   4019 1HB  PRO A 389     216.554 174.580 175.036  1.00 65.29           H  
ATOM   4020 2HB  PRO A 389     218.082 174.629 175.924  1.00 65.29           H  
ATOM   4021 1HG  PRO A 389     216.059 176.139 176.774  1.00 65.29           H  
ATOM   4022 2HG  PRO A 389     217.691 176.814 176.763  1.00 65.29           H  
ATOM   4023 1HD  PRO A 389     215.438 177.211 174.774  1.00 65.29           H  
ATOM   4024 2HD  PRO A 389     216.580 178.430 175.470  1.00 65.29           H  
ATOM   4025  N   LEU A 390     216.868 175.177 172.089  1.00 65.29           N  
ATOM   4026  CA  LEU A 390     216.584 174.342 170.944  1.00 65.29           C  
ATOM   4027  C   LEU A 390     217.244 174.855 169.667  1.00 65.29           C  
ATOM   4028  O   LEU A 390     217.625 174.061 168.798  1.00 65.29           O  
ATOM   4029  CB  LEU A 390     215.072 174.295 170.739  1.00 65.29           C  
ATOM   4030  CG  LEU A 390     214.235 173.708 171.855  1.00 65.29           C  
ATOM   4031  CD1 LEU A 390     212.781 173.832 171.478  1.00 65.29           C  
ATOM   4032  CD2 LEU A 390     214.573 172.248 172.094  1.00 65.29           C  
ATOM   4033  H   LEU A 390     216.294 175.991 172.259  1.00 65.29           H  
ATOM   4034  HA  LEU A 390     216.955 173.338 171.147  1.00 65.29           H  
ATOM   4035 1HB  LEU A 390     214.712 175.309 170.576  1.00 65.29           H  
ATOM   4036 2HB  LEU A 390     214.860 173.709 169.845  1.00 65.29           H  
ATOM   4037  HG  LEU A 390     214.419 174.260 172.777  1.00 65.29           H  
ATOM   4038 1HD1 LEU A 390     212.162 173.414 172.272  1.00 65.29           H  
ATOM   4039 2HD1 LEU A 390     212.529 174.883 171.339  1.00 65.29           H  
ATOM   4040 3HD1 LEU A 390     212.598 173.289 170.551  1.00 65.29           H  
ATOM   4041 1HD2 LEU A 390     213.953 171.859 172.902  1.00 65.29           H  
ATOM   4042 2HD2 LEU A 390     214.383 171.677 171.184  1.00 65.29           H  
ATOM   4043 3HD2 LEU A 390     215.624 172.158 172.366  1.00 65.29           H  
ATOM   4044  N   PHE A 391     217.376 176.176 169.544  1.00 65.29           N  
ATOM   4045  CA  PHE A 391     217.939 176.768 168.328  1.00 65.29           C  
ATOM   4046  C   PHE A 391     219.256 177.500 168.582  1.00 65.29           C  
ATOM   4047  O   PHE A 391     219.260 178.570 169.200  1.00 65.29           O  
ATOM   4048  CB  PHE A 391     216.942 177.708 167.690  1.00 65.29           C  
ATOM   4049  CG  PHE A 391     215.754 177.001 167.227  1.00 65.29           C  
ATOM   4050  CD1 PHE A 391     214.664 176.868 168.056  1.00 65.29           C  
ATOM   4051  CD2 PHE A 391     215.716 176.445 165.957  1.00 65.29           C  
ATOM   4052  CE1 PHE A 391     213.558 176.209 167.633  1.00 65.29           C  
ATOM   4053  CE2 PHE A 391     214.604 175.784 165.531  1.00 65.29           C  
ATOM   4054  CZ  PHE A 391     213.527 175.671 166.372  1.00 65.29           C  
ATOM   4055  H   PHE A 391     217.085 176.783 170.297  1.00 65.29           H  
ATOM   4056  HA  PHE A 391     218.163 175.965 167.624  1.00 65.29           H  
ATOM   4057 1HB  PHE A 391     216.648 178.470 168.410  1.00 65.29           H  
ATOM   4058 2HB  PHE A 391     217.409 178.216 166.847  1.00 65.29           H  
ATOM   4059  HD1 PHE A 391     214.700 177.299 169.056  1.00 65.29           H  
ATOM   4060  HD2 PHE A 391     216.579 176.541 165.297  1.00 65.29           H  
ATOM   4061  HE1 PHE A 391     212.698 176.109 168.294  1.00 65.29           H  
ATOM   4062  HE2 PHE A 391     214.564 175.346 164.533  1.00 65.29           H  
ATOM   4063  HZ  PHE A 391     212.639 175.143 166.025  1.00 65.29           H  
ATOM   4064  N   ASN A 392     220.372 176.912 168.097  1.00 65.29           N  
ATOM   4065  CA  ASN A 392     221.742 177.361 168.312  1.00 65.29           C  
ATOM   4066  C   ASN A 392     222.671 176.403 167.570  1.00 65.29           C  
ATOM   4067  O   ASN A 392     222.208 175.531 166.817  1.00 65.29           O  
ATOM   4068  CB  ASN A 392     222.091 177.454 169.847  1.00 65.29           C  
ATOM   4069  CG  ASN A 392     221.969 176.077 170.682  1.00 65.29           C  
ATOM   4070  OD1 ASN A 392     222.848 175.213 170.499  1.00 65.29           O  
ATOM   4071  ND2 ASN A 392     220.920 175.897 171.544  1.00 65.29           N  
ATOM   4072  H   ASN A 392     220.206 176.087 167.537  1.00 65.29           H  
ATOM   4073  HA  ASN A 392     221.852 178.357 167.879  1.00 65.29           H  
ATOM   4074 1HB  ASN A 392     223.114 177.812 169.966  1.00 65.29           H  
ATOM   4075 2HB  ASN A 392     221.433 178.179 170.326  1.00 65.29           H  
ATOM   4076 1HD2 ASN A 392     220.840 175.046 172.063  1.00 65.29           H  
ATOM   4077 2HD2 ASN A 392     220.234 176.616 171.654  1.00 65.29           H  
ATOM   4078  N   GLN A 412     219.018 164.257 177.938  1.00 65.29           N  
ATOM   4079  CA  GLN A 412     217.633 164.215 177.501  1.00 65.29           C  
ATOM   4080  C   GLN A 412     216.858 165.223 178.367  1.00 65.29           C  
ATOM   4081  O   GLN A 412     217.474 165.874 179.221  1.00 65.29           O  
ATOM   4082  CB  GLN A 412     217.050 162.756 177.578  1.00 65.29           C  
ATOM   4083  CG  GLN A 412     217.784 161.619 176.711  1.00 65.29           C  
ATOM   4084  CD  GLN A 412     217.783 161.872 175.120  1.00 65.29           C  
ATOM   4085  OE1 GLN A 412     216.716 162.215 174.531  1.00 65.29           O  
ATOM   4086  NE2 GLN A 412     219.006 161.689 174.455  1.00 65.29           N  
ATOM   4087  H   GLN A 412     219.326 163.618 178.656  1.00 65.29           H  
ATOM   4088  HA  GLN A 412     217.587 164.545 176.463  1.00 65.29           H  
ATOM   4089 1HB  GLN A 412     217.068 162.411 178.611  1.00 65.29           H  
ATOM   4090 2HB  GLN A 412     216.009 162.762 177.254  1.00 65.29           H  
ATOM   4091 1HG  GLN A 412     218.826 161.555 177.023  1.00 65.29           H  
ATOM   4092 2HG  GLN A 412     217.283 160.666 176.882  1.00 65.29           H  
ATOM   4093 1HE2 GLN A 412     219.064 161.832 173.466  1.00 65.29           H  
ATOM   4094 2HE2 GLN A 412     219.819 161.415 174.969  1.00 65.29           H  
ATOM   4095  N   ASN A 413     215.517 165.366 178.142  1.00 65.29           N  
ATOM   4096  CA  ASN A 413     214.605 166.263 178.878  1.00 65.29           C  
ATOM   4097  C   ASN A 413     215.094 167.732 178.900  1.00 65.29           C  
ATOM   4098  O   ASN A 413     215.418 168.291 179.955  1.00 65.29           O  
ATOM   4099  CB  ASN A 413     214.322 165.715 180.296  1.00 65.29           C  
ATOM   4100  CG  ASN A 413     213.512 164.376 180.299  1.00 65.29           C  
ATOM   4101  OD1 ASN A 413     213.633 163.569 179.351  1.00 65.29           O  
ATOM   4102  ND2 ASN A 413     212.712 164.149 181.355  1.00 65.29           N  
ATOM   4103  H   ASN A 413     215.147 164.792 177.398  1.00 65.29           H  
ATOM   4104  HA  ASN A 413     213.660 166.319 178.334  1.00 65.29           H  
ATOM   4105 1HB  ASN A 413     215.265 165.546 180.816  1.00 65.29           H  
ATOM   4106 2HB  ASN A 413     213.761 166.455 180.867  1.00 65.29           H  
ATOM   4107 1HD2 ASN A 413     212.173 163.307 181.403  1.00 65.29           H  
ATOM   4108 2HD2 ASN A 413     212.654 164.821 182.092  1.00 65.29           H  
ATOM   4109  N   ILE A 414     215.179 168.357 177.691  1.00 65.29           N  
ATOM   4110  CA  ILE A 414     215.618 169.746 177.484  1.00 65.29           C  
ATOM   4111  C   ILE A 414     214.511 170.592 178.040  1.00 65.29           C  
ATOM   4112  O   ILE A 414     213.356 170.355 177.709  1.00 65.29           O  
ATOM   4113  CB  ILE A 414     215.743 170.062 175.988  1.00 65.29           C  
ATOM   4114  CG1 ILE A 414     216.825 169.197 175.352  1.00 65.29           C  
ATOM   4115  CG2 ILE A 414     215.960 171.596 175.761  1.00 65.29           C  
ATOM   4116  CD1 ILE A 414     216.802 169.218 173.826  1.00 65.29           C  
ATOM   4117  H   ILE A 414     214.914 167.800 176.891  1.00 65.29           H  
ATOM   4118  HA  ILE A 414     216.596 169.872 177.946  1.00 65.29           H  
ATOM   4119  HB  ILE A 414     214.832 169.756 175.474  1.00 65.29           H  
ATOM   4120 1HG1 ILE A 414     217.804 169.536 175.686  1.00 65.29           H  
ATOM   4121 2HG1 ILE A 414     216.706 168.165 175.682  1.00 65.29           H  
ATOM   4122 1HG2 ILE A 414     216.046 171.797 174.693  1.00 65.29           H  
ATOM   4123 2HG2 ILE A 414     215.112 172.147 176.166  1.00 65.29           H  
ATOM   4124 3HG2 ILE A 414     216.873 171.913 176.265  1.00 65.29           H  
ATOM   4125 1HD1 ILE A 414     217.598 168.581 173.441  1.00 65.29           H  
ATOM   4126 2HD1 ILE A 414     215.838 168.849 173.471  1.00 65.29           H  
ATOM   4127 3HD1 ILE A 414     216.952 170.238 173.474  1.00 65.29           H  
ATOM   4128  N   THR A 415     214.825 171.527 178.913  1.00 65.29           N  
ATOM   4129  CA  THR A 415     213.747 172.271 179.527  1.00 65.29           C  
ATOM   4130  C   THR A 415     213.717 173.719 179.108  1.00 65.29           C  
ATOM   4131  O   THR A 415     214.721 174.429 179.194  1.00 65.29           O  
ATOM   4132  CB  THR A 415     213.831 172.180 181.058  1.00 65.29           C  
ATOM   4133  OG1 THR A 415     213.748 170.808 181.455  1.00 65.29           O  
ATOM   4134  CG2 THR A 415     212.642 172.910 181.672  1.00 65.29           C  
ATOM   4135  H   THR A 415     215.778 171.742 179.167  1.00 65.29           H  
ATOM   4136  HA  THR A 415     212.800 171.838 179.204  1.00 65.29           H  
ATOM   4137  HB  THR A 415     214.760 172.636 181.399  1.00 65.29           H  
ATOM   4138  HG1 THR A 415     214.475 170.318 181.063  1.00 65.29           H  
ATOM   4139 1HG2 THR A 415     212.698 172.848 182.758  1.00 65.29           H  
ATOM   4140 2HG2 THR A 415     212.660 173.956 181.366  1.00 65.29           H  
ATOM   4141 3HG2 THR A 415     211.716 172.449 181.330  1.00 65.29           H  
ATOM   4142  N   LEU A 416     212.557 174.177 178.687  1.00 65.29           N  
ATOM   4143  CA  LEU A 416     212.429 175.562 178.304  1.00 65.29           C  
ATOM   4144  C   LEU A 416     211.801 176.304 179.440  1.00 65.29           C  
ATOM   4145  O   LEU A 416     210.870 175.797 180.077  1.00 65.29           O  
ATOM   4146  CB  LEU A 416     211.486 175.742 177.127  1.00 65.29           C  
ATOM   4147  CG  LEU A 416     211.734 174.890 175.942  1.00 65.29           C  
ATOM   4148  CD1 LEU A 416     210.723 175.285 174.875  1.00 65.29           C  
ATOM   4149  CD2 LEU A 416     213.183 174.970 175.446  1.00 65.29           C  
ATOM   4150  H   LEU A 416     211.749 173.573 178.626  1.00 65.29           H  
ATOM   4151  HA  LEU A 416     213.410 175.930 178.006  1.00 65.29           H  
ATOM   4152 1HB  LEU A 416     210.469 175.540 177.462  1.00 65.29           H  
ATOM   4153 2HB  LEU A 416     211.537 176.779 176.795  1.00 65.29           H  
ATOM   4154  HG  LEU A 416     211.524 173.849 176.191  1.00 65.29           H  
ATOM   4155 1HD1 LEU A 416     210.876 174.675 173.984  1.00 65.29           H  
ATOM   4156 2HD1 LEU A 416     209.713 175.125 175.253  1.00 65.29           H  
ATOM   4157 3HD1 LEU A 416     210.854 176.336 174.621  1.00 65.29           H  
ATOM   4158 1HD2 LEU A 416     213.306 174.324 174.576  1.00 65.29           H  
ATOM   4159 2HD2 LEU A 416     213.417 175.999 175.170  1.00 65.29           H  
ATOM   4160 3HD2 LEU A 416     213.857 174.644 176.238  1.00 65.29           H  
ATOM   4161  N   GLN A 417     212.239 177.534 179.648  1.00 65.29           N  
ATOM   4162  CA  GLN A 417     211.579 178.383 180.622  1.00 65.29           C  
ATOM   4163  C   GLN A 417     210.398 179.007 179.923  1.00 65.29           C  
ATOM   4164  O   GLN A 417     210.592 179.579 178.845  1.00 65.29           O  
ATOM   4165  CB  GLN A 417     212.487 179.522 181.098  1.00 65.29           C  
ATOM   4166  CG  GLN A 417     213.697 179.114 181.842  1.00 65.29           C  
ATOM   4167  CD  GLN A 417     213.341 178.447 183.126  1.00 65.29           C  
ATOM   4168  OE1 GLN A 417     212.479 178.903 183.918  1.00 65.29           O  
ATOM   4169  NE2 GLN A 417     214.018 177.333 183.374  1.00 65.29           N  
ATOM   4170  H   GLN A 417     213.031 177.896 179.136  1.00 65.29           H  
ATOM   4171  HA  GLN A 417     211.318 177.777 181.489  1.00 65.29           H  
ATOM   4172 1HB  GLN A 417     212.820 180.105 180.239  1.00 65.29           H  
ATOM   4173 2HB  GLN A 417     211.922 180.191 181.747  1.00 65.29           H  
ATOM   4174 1HG  GLN A 417     214.270 178.418 181.229  1.00 65.29           H  
ATOM   4175 2HG  GLN A 417     214.294 180.000 182.058  1.00 65.29           H  
ATOM   4176 1HE2 GLN A 417     213.845 176.818 184.214  1.00 65.29           H  
ATOM   4177 2HE2 GLN A 417     214.702 177.007 182.721  1.00 65.29           H  
ATOM   4178  N   CYS A 418     209.198 178.933 180.528  1.00 65.29           N  
ATOM   4179  CA  CYS A 418     207.971 179.483 179.989  1.00 65.29           C  
ATOM   4180  C   CYS A 418     207.378 180.428 181.010  1.00 65.29           C  
ATOM   4181  O   CYS A 418     207.538 180.262 182.237  1.00 65.29           O  
ATOM   4182  CB  CYS A 418     206.963 178.353 179.638  1.00 65.29           C  
ATOM   4183  SG  CYS A 418     207.582 177.123 178.452  1.00 65.29           S  
ATOM   4184  H   CYS A 418     209.174 178.457 181.419  1.00 65.29           H  
ATOM   4185  HA  CYS A 418     208.208 180.029 179.076  1.00 65.29           H  
ATOM   4186 1HB  CYS A 418     206.679 177.823 180.548  1.00 65.29           H  
ATOM   4187 2HB  CYS A 418     206.057 178.791 179.219  1.00 65.29           H  
ATOM   4188  N   ARG A 419     206.674 181.424 180.504  1.00 65.29           N  
ATOM   4189  CA  ARG A 419     205.952 182.328 181.369  1.00 65.29           C  
ATOM   4190  C   ARG A 419     204.530 182.485 180.859  1.00 65.29           C  
ATOM   4191  O   ARG A 419     204.259 182.358 179.663  1.00 65.29           O  
ATOM   4192  CB  ARG A 419     206.638 183.684 181.428  1.00 65.29           C  
ATOM   4193  CG  ARG A 419     208.072 183.689 182.012  1.00 65.29           C  
ATOM   4194  CD  ARG A 419     208.136 183.410 183.484  1.00 65.29           C  
ATOM   4195  NE  ARG A 419     209.524 183.512 183.987  1.00 65.29           N  
ATOM   4196  CZ  ARG A 419     210.460 182.511 184.050  1.00 65.29           C  
ATOM   4197  NH1 ARG A 419     210.202 181.265 183.671  1.00 65.29           N  
ATOM   4198  NH2 ARG A 419     211.665 182.806 184.517  1.00 65.29           N  
ATOM   4199  H   ARG A 419     206.634 181.563 179.505  1.00 65.29           H  
ATOM   4200  HA  ARG A 419     205.934 181.906 182.375  1.00 65.29           H  
ATOM   4201 1HB  ARG A 419     206.698 184.105 180.426  1.00 65.29           H  
ATOM   4202 2HB  ARG A 419     206.042 184.367 182.034  1.00 65.29           H  
ATOM   4203 1HG  ARG A 419     208.669 182.925 181.516  1.00 65.29           H  
ATOM   4204 2HG  ARG A 419     208.527 184.667 181.852  1.00 65.29           H  
ATOM   4205 1HD  ARG A 419     207.518 184.132 184.019  1.00 65.29           H  
ATOM   4206 2HD  ARG A 419     207.768 182.403 183.680  1.00 65.29           H  
ATOM   4207  HE  ARG A 419     209.837 184.412 184.327  1.00 65.29           H  
ATOM   4208 1HH1 ARG A 419     209.287 181.023 183.320  1.00 65.29           H  
ATOM   4209 2HH1 ARG A 419     210.921 180.559 183.735  1.00 65.29           H  
ATOM   4210 1HH2 ARG A 419     211.875 183.749 184.816  1.00 65.29           H  
ATOM   4211 2HH2 ARG A 419     212.374 182.089 184.575  1.00 65.29           H  
ATOM   4212  N   ILE A 420     203.613 182.732 181.768  1.00 65.29           N  
ATOM   4213  CA  ILE A 420     202.230 182.968 181.405  1.00 65.29           C  
ATOM   4214  C   ILE A 420     201.924 184.438 181.572  1.00 65.29           C  
ATOM   4215  O   ILE A 420     202.198 185.021 182.622  1.00 65.29           O  
ATOM   4216  CB  ILE A 420     201.305 182.072 182.227  1.00 65.29           C  
ATOM   4217  CG1 ILE A 420     201.684 180.601 181.909  1.00 65.29           C  
ATOM   4218  CG2 ILE A 420     199.823 182.367 181.893  1.00 65.29           C  
ATOM   4219  CD1 ILE A 420     201.080 179.602 182.806  1.00 65.29           C  
ATOM   4220  H   ILE A 420     203.877 182.758 182.743  1.00 65.29           H  
ATOM   4221  HA  ILE A 420     202.103 182.727 180.351  1.00 65.29           H  
ATOM   4222  HB  ILE A 420     201.470 182.255 183.289  1.00 65.29           H  
ATOM   4223 1HG1 ILE A 420     201.381 180.360 180.891  1.00 65.29           H  
ATOM   4224 2HG1 ILE A 420     202.766 180.484 181.964  1.00 65.29           H  
ATOM   4225 1HG2 ILE A 420     199.180 181.719 182.488  1.00 65.29           H  
ATOM   4226 2HG2 ILE A 420     199.599 183.408 182.122  1.00 65.29           H  
ATOM   4227 3HG2 ILE A 420     199.644 182.182 180.834  1.00 65.29           H  
ATOM   4228 1HD1 ILE A 420     201.401 178.604 182.508  1.00 65.29           H  
ATOM   4229 2HD1 ILE A 420     201.397 179.794 183.832  1.00 65.29           H  
ATOM   4230 3HD1 ILE A 420     199.994 179.667 182.744  1.00 65.29           H  
ATOM   4231  N   LYS A 421     201.414 185.040 180.512  1.00 65.29           N  
ATOM   4232  CA  LYS A 421     201.169 186.476 180.496  1.00 65.29           C  
ATOM   4233  C   LYS A 421     199.712 186.861 180.423  1.00 65.29           C  
ATOM   4234  O   LYS A 421     198.873 186.117 179.923  1.00 65.29           O  
ATOM   4235  CB  LYS A 421     201.894 187.121 179.321  1.00 65.29           C  
ATOM   4236  CG  LYS A 421     203.410 186.923 179.292  1.00 65.29           C  
ATOM   4237  CD  LYS A 421     204.099 187.639 180.441  1.00 65.29           C  
ATOM   4238  CE  LYS A 421     205.599 187.563 180.308  1.00 65.29           C  
ATOM   4239  NZ  LYS A 421     206.287 188.260 181.429  1.00 65.29           N  
ATOM   4240  H   LYS A 421     201.188 184.493 179.694  1.00 65.29           H  
ATOM   4241  HA  LYS A 421     201.553 186.903 181.423  1.00 65.29           H  
ATOM   4242 1HB  LYS A 421     201.498 186.723 178.387  1.00 65.29           H  
ATOM   4243 2HB  LYS A 421     201.708 188.195 179.324  1.00 65.29           H  
ATOM   4244 1HG  LYS A 421     203.639 185.859 179.357  1.00 65.29           H  
ATOM   4245 2HG  LYS A 421     203.809 187.306 178.354  1.00 65.29           H  
ATOM   4246 1HD  LYS A 421     203.794 188.686 180.453  1.00 65.29           H  
ATOM   4247 2HD  LYS A 421     203.802 187.182 181.385  1.00 65.29           H  
ATOM   4248 1HE  LYS A 421     205.910 186.520 180.297  1.00 65.29           H  
ATOM   4249 2HE  LYS A 421     205.904 188.021 179.368  1.00 65.29           H  
ATOM   4250 1HZ  LYS A 421     207.287 188.189 181.307  1.00 65.29           H  
ATOM   4251 2HZ  LYS A 421     206.017 189.234 181.437  1.00 65.29           H  
ATOM   4252 3HZ  LYS A 421     206.024 187.831 182.305  1.00 65.29           H  
ATOM   4253  N   GLN A 422     199.426 188.062 180.919  1.00 65.29           N  
ATOM   4254  CA  GLN A 422     198.099 188.645 180.822  1.00 65.29           C  
ATOM   4255  C   GLN A 422     198.034 189.627 179.677  1.00 65.29           C  
ATOM   4256  O   GLN A 422     196.952 189.927 179.190  1.00 65.29           O  
ATOM   4257  CB  GLN A 422     197.691 189.304 182.130  1.00 65.29           C  
ATOM   4258  CG  GLN A 422     197.375 188.295 183.198  1.00 65.29           C  
ATOM   4259  CD  GLN A 422     198.604 187.609 183.608  1.00 65.29           C  
ATOM   4260  OE1 GLN A 422     199.572 188.284 183.984  1.00 65.29           O  
ATOM   4261  NE2 GLN A 422     198.623 186.285 183.527  1.00 65.29           N  
ATOM   4262  H   GLN A 422     200.159 188.583 181.378  1.00 65.29           H  
ATOM   4263  HA  GLN A 422     197.386 187.850 180.603  1.00 65.29           H  
ATOM   4264 1HB  GLN A 422     198.496 189.951 182.479  1.00 65.29           H  
ATOM   4265 2HB  GLN A 422     196.815 189.932 181.964  1.00 65.29           H  
ATOM   4266 1HG  GLN A 422     196.940 188.811 184.054  1.00 65.29           H  
ATOM   4267 2HG  GLN A 422     196.665 187.570 182.800  1.00 65.29           H  
ATOM   4268 1HE2 GLN A 422     199.444 185.779 183.798  1.00 65.29           H  
ATOM   4269 2HE2 GLN A 422     197.819 185.792 183.196  1.00 65.29           H  
ATOM   4270  N   ILE A 423     199.178 190.174 179.258  1.00 65.29           N  
ATOM   4271  CA  ILE A 423     199.162 191.133 178.160  1.00 65.29           C  
ATOM   4272  C   ILE A 423     199.699 190.467 176.911  1.00 65.29           C  
ATOM   4273  O   ILE A 423     200.872 190.099 176.856  1.00 65.29           O  
ATOM   4274  CB  ILE A 423     200.003 192.382 178.473  1.00 65.29           C  
ATOM   4275  CG1 ILE A 423     199.547 193.013 179.818  1.00 65.29           C  
ATOM   4276  CG2 ILE A 423     199.900 193.389 177.299  1.00 65.29           C  
ATOM   4277  CD1 ILE A 423     198.093 193.439 179.880  1.00 65.29           C  
ATOM   4278  H   ILE A 423     200.059 189.935 179.690  1.00 65.29           H  
ATOM   4279  HA  ILE A 423     198.134 191.454 177.997  1.00 65.29           H  
ATOM   4280  HB  ILE A 423     201.044 192.094 178.611  1.00 65.29           H  
ATOM   4281 1HG1 ILE A 423     199.712 192.303 180.628  1.00 65.29           H  
ATOM   4282 2HG1 ILE A 423     200.151 193.895 180.030  1.00 65.29           H  
ATOM   4283 1HG2 ILE A 423     200.496 194.273 177.525  1.00 65.29           H  
ATOM   4284 2HG2 ILE A 423     200.271 192.924 176.387  1.00 65.29           H  
ATOM   4285 3HG2 ILE A 423     198.858 193.680 177.160  1.00 65.29           H  
ATOM   4286 1HD1 ILE A 423     197.880 193.866 180.861  1.00 65.29           H  
ATOM   4287 2HD1 ILE A 423     197.899 194.186 179.109  1.00 65.29           H  
ATOM   4288 3HD1 ILE A 423     197.453 192.573 179.716  1.00 65.29           H  
ATOM   4289  N   ILE A 424     198.828 190.347 175.915  1.00 65.29           N  
ATOM   4290  CA  ILE A 424     199.102 189.680 174.648  1.00 65.29           C  
ATOM   4291  C   ILE A 424     198.913 190.573 173.426  1.00 65.29           C  
ATOM   4292  O   ILE A 424     197.923 191.305 173.329  1.00 65.29           O  
ATOM   4293  CB  ILE A 424     198.232 188.400 174.539  1.00 65.29           C  
ATOM   4294  CG1 ILE A 424     198.597 187.447 175.688  1.00 65.29           C  
ATOM   4295  CG2 ILE A 424     198.355 187.705 173.208  1.00 65.29           C  
ATOM   4296  CD1 ILE A 424     197.623 187.440 176.813  1.00 65.29           C  
ATOM   4297  H   ILE A 424     197.917 190.755 176.070  1.00 65.29           H  
ATOM   4298  HA  ILE A 424     200.154 189.399 174.626  1.00 65.29           H  
ATOM   4299  HB  ILE A 424     197.183 188.660 174.676  1.00 65.29           H  
ATOM   4300 1HG1 ILE A 424     198.676 186.430 175.306  1.00 65.29           H  
ATOM   4301 2HG1 ILE A 424     199.572 187.720 176.092  1.00 65.29           H  
ATOM   4302 1HG2 ILE A 424     197.721 186.818 173.201  1.00 65.29           H  
ATOM   4303 2HG2 ILE A 424     198.041 188.382 172.414  1.00 65.29           H  
ATOM   4304 3HG2 ILE A 424     199.392 187.411 173.046  1.00 65.29           H  
ATOM   4305 1HD1 ILE A 424     197.957 186.741 177.580  1.00 65.29           H  
ATOM   4306 2HD1 ILE A 424     197.552 188.441 177.240  1.00 65.29           H  
ATOM   4307 3HD1 ILE A 424     196.645 187.133 176.446  1.00 65.29           H  
ATOM   4308  N   ASN A 425     199.873 190.552 172.494  1.00 65.29           N  
ATOM   4309  CA  ASN A 425     199.684 191.301 171.254  1.00 65.29           C  
ATOM   4310  C   ASN A 425     198.773 190.420 170.406  1.00 65.29           C  
ATOM   4311  O   ASN A 425     199.023 189.222 170.270  1.00 65.29           O  
ATOM   4312  CB  ASN A 425     200.994 191.588 170.556  1.00 65.29           C  
ATOM   4313  CG  ASN A 425     201.880 192.536 171.287  1.00 65.29           C  
ATOM   4314  OD1 ASN A 425     201.499 193.650 171.657  1.00 65.29           O  
ATOM   4315  ND2 ASN A 425     203.084 192.108 171.519  1.00 65.29           N  
ATOM   4316  H   ASN A 425     200.727 190.029 172.628  1.00 65.29           H  
ATOM   4317  HA  ASN A 425     199.217 192.257 171.495  1.00 65.29           H  
ATOM   4318 1HB  ASN A 425     201.542 190.656 170.414  1.00 65.29           H  
ATOM   4319 2HB  ASN A 425     200.796 192.005 169.569  1.00 65.29           H  
ATOM   4320 1HD2 ASN A 425     203.736 192.690 172.006  1.00 65.29           H  
ATOM   4321 2HD2 ASN A 425     203.358 191.198 171.212  1.00 65.29           H  
ATOM   4322  N   MET A 426     197.713 190.983 169.850  1.00 65.29           N  
ATOM   4323  CA  MET A 426     196.764 190.167 169.100  1.00 65.29           C  
ATOM   4324  C   MET A 426     197.302 189.727 167.749  1.00 65.29           C  
ATOM   4325  O   MET A 426     198.086 190.438 167.127  1.00 65.29           O  
ATOM   4326  CB  MET A 426     195.432 190.900 168.972  1.00 65.29           C  
ATOM   4327  CG  MET A 426     194.699 191.053 170.314  1.00 65.29           C  
ATOM   4328  SD  MET A 426     193.027 191.733 170.168  1.00 65.29           S  
ATOM   4329  CE  MET A 426     193.292 193.466 169.830  1.00 65.29           C  
ATOM   4330  H   MET A 426     197.547 191.976 169.936  1.00 65.29           H  
ATOM   4331  HA  MET A 426     196.603 189.236 169.644  1.00 65.29           H  
ATOM   4332 1HB  MET A 426     195.601 191.891 168.554  1.00 65.29           H  
ATOM   4333 2HB  MET A 426     194.783 190.359 168.281  1.00 65.29           H  
ATOM   4334 1HG  MET A 426     194.620 190.080 170.799  1.00 65.29           H  
ATOM   4335 2HG  MET A 426     195.269 191.713 170.967  1.00 65.29           H  
ATOM   4336 1HE  MET A 426     192.329 193.967 169.724  1.00 65.29           H  
ATOM   4337 2HE  MET A 426     193.848 193.917 170.653  1.00 65.29           H  
ATOM   4338 3HE  MET A 426     193.860 193.574 168.906  1.00 65.29           H  
ATOM   4339  N   TRP A 427     196.901 188.527 167.316  1.00 65.29           N  
ATOM   4340  CA  TRP A 427     197.309 187.997 166.018  1.00 65.29           C  
ATOM   4341  C   TRP A 427     196.243 188.253 164.974  1.00 65.29           C  
ATOM   4342  O   TRP A 427     196.473 188.107 163.774  1.00 65.29           O  
ATOM   4343  CB  TRP A 427     197.559 186.492 166.093  1.00 65.29           C  
ATOM   4344  CG  TRP A 427     196.404 185.716 166.574  1.00 65.29           C  
ATOM   4345  CD1 TRP A 427     196.162 185.312 167.839  1.00 65.29           C  
ATOM   4346  CD2 TRP A 427     195.313 185.237 165.794  1.00 65.29           C  
ATOM   4347  NE1 TRP A 427     195.003 184.620 167.886  1.00 65.29           N  
ATOM   4348  CE2 TRP A 427     194.473 184.566 166.650  1.00 65.29           C  
ATOM   4349  CE3 TRP A 427     194.985 185.322 164.453  1.00 65.29           C  
ATOM   4350  CZ2 TRP A 427     193.331 183.990 166.211  1.00 65.29           C  
ATOM   4351  CZ3 TRP A 427     193.859 184.753 164.023  1.00 65.29           C  
ATOM   4352  CH2 TRP A 427     193.049 184.106 164.865  1.00 65.29           C  
ATOM   4353  H   TRP A 427     196.297 187.972 167.907  1.00 65.29           H  
ATOM   4354  HA  TRP A 427     198.237 188.485 165.722  1.00 65.29           H  
ATOM   4355 1HB  TRP A 427     197.829 186.118 165.106  1.00 65.29           H  
ATOM   4356 2HB  TRP A 427     198.399 186.295 166.759  1.00 65.29           H  
ATOM   4357  HD1 TRP A 427     196.807 185.515 168.692  1.00 65.29           H  
ATOM   4358  HE1 TRP A 427     194.597 184.208 168.714  1.00 65.29           H  
ATOM   4359  HE3 TRP A 427     195.640 185.850 163.762  1.00 65.29           H  
ATOM   4360  HZ2 TRP A 427     192.656 183.457 166.882  1.00 65.29           H  
ATOM   4361  HZ3 TRP A 427     193.615 184.829 162.963  1.00 65.29           H  
ATOM   4362  HH2 TRP A 427     192.138 183.657 164.468  1.00 65.29           H  
ATOM   4363  N   GLN A 428     195.079 188.664 165.452  1.00 65.29           N  
ATOM   4364  CA  GLN A 428     193.884 188.877 164.655  1.00 65.29           C  
ATOM   4365  C   GLN A 428     193.971 190.163 163.846  1.00 65.29           C  
ATOM   4366  O   GLN A 428     193.216 190.397 162.901  1.00 65.29           O  
ATOM   4367  CB  GLN A 428     192.661 188.936 165.574  1.00 65.29           C  
ATOM   4368  CG  GLN A 428     192.369 187.658 166.363  1.00 65.29           C  
ATOM   4369  CD  GLN A 428     193.118 187.519 167.700  1.00 65.29           C  
ATOM   4370  OE1 GLN A 428     194.285 187.922 167.892  1.00 65.29           O  
ATOM   4371  NE2 GLN A 428     192.415 186.958 168.665  1.00 65.29           N  
ATOM   4372  H   GLN A 428     195.044 188.835 166.447  1.00 65.29           H  
ATOM   4373  HA  GLN A 428     193.773 188.039 163.967  1.00 65.29           H  
ATOM   4374 1HB  GLN A 428     192.788 189.742 166.297  1.00 65.29           H  
ATOM   4375 2HB  GLN A 428     191.773 189.163 164.984  1.00 65.29           H  
ATOM   4376 1HG  GLN A 428     191.304 187.622 166.595  1.00 65.29           H  
ATOM   4377 2HG  GLN A 428     192.648 186.797 165.756  1.00 65.29           H  
ATOM   4378 1HE2 GLN A 428     192.822 186.827 169.570  1.00 65.29           H  
ATOM   4379 2HE2 GLN A 428     191.475 186.663 168.493  1.00 65.29           H  
ATOM   4380  N   GLY A 429     194.866 191.030 164.262  1.00 65.29           N  
ATOM   4381  CA  GLY A 429     195.050 192.330 163.660  1.00 65.29           C  
ATOM   4382  C   GLY A 429     195.914 193.133 164.586  1.00 65.29           C  
ATOM   4383  O   GLY A 429     196.352 192.621 165.611  1.00 65.29           O  
ATOM   4384  H   GLY A 429     195.448 190.762 165.043  1.00 65.29           H  
ATOM   4385 1HA  GLY A 429     195.510 192.215 162.679  1.00 65.29           H  
ATOM   4386 2HA  GLY A 429     194.079 192.800 163.506  1.00 65.29           H  
ATOM   4387  N   VAL A 430     196.186 194.369 164.242  1.00 65.29           N  
ATOM   4388  CA  VAL A 430     197.007 195.145 165.133  1.00 65.29           C  
ATOM   4389  C   VAL A 430     196.175 195.689 166.262  1.00 65.29           C  
ATOM   4390  O   VAL A 430     195.197 196.401 166.048  1.00 65.29           O  
ATOM   4391  CB  VAL A 430     197.707 196.281 164.383  1.00 65.29           C  
ATOM   4392  CG1 VAL A 430     198.467 197.179 165.366  1.00 65.29           C  
ATOM   4393  CG2 VAL A 430     198.699 195.660 163.371  1.00 65.29           C  
ATOM   4394  H   VAL A 430     195.848 194.793 163.390  1.00 65.29           H  
ATOM   4395  HA  VAL A 430     197.770 194.491 165.558  1.00 65.29           H  
ATOM   4396  HB  VAL A 430     196.957 196.875 163.860  1.00 65.29           H  
ATOM   4397 1HG1 VAL A 430     198.960 197.983 164.819  1.00 65.29           H  
ATOM   4398 2HG1 VAL A 430     197.767 197.606 166.085  1.00 65.29           H  
ATOM   4399 3HG1 VAL A 430     199.216 196.589 165.894  1.00 65.29           H  
ATOM   4400 1HG2 VAL A 430     199.207 196.455 162.826  1.00 65.29           H  
ATOM   4401 2HG2 VAL A 430     199.434 195.058 163.905  1.00 65.29           H  
ATOM   4402 3HG2 VAL A 430     198.154 195.029 162.668  1.00 65.29           H  
ATOM   4403  N   GLY A 431     196.616 195.376 167.463  1.00 65.29           N  
ATOM   4404  CA  GLY A 431     195.992 195.778 168.699  1.00 65.29           C  
ATOM   4405  C   GLY A 431     196.541 194.914 169.822  1.00 65.29           C  
ATOM   4406  O   GLY A 431     197.335 193.990 169.589  1.00 65.29           O  
ATOM   4407  H   GLY A 431     197.453 194.813 167.495  1.00 65.29           H  
ATOM   4408 1HA  GLY A 431     196.194 196.833 168.883  1.00 65.29           H  
ATOM   4409 2HA  GLY A 431     194.911 195.668 168.614  1.00 65.29           H  
ATOM   4410  N   LYS A 432     196.147 195.250 171.034  1.00 65.29           N  
ATOM   4411  CA  LYS A 432     196.588 194.549 172.238  1.00 65.29           C  
ATOM   4412  C   LYS A 432     195.424 194.132 173.089  1.00 65.29           C  
ATOM   4413  O   LYS A 432     194.353 194.740 173.034  1.00 65.29           O  
ATOM   4414  CB  LYS A 432     197.498 195.420 173.095  1.00 65.29           C  
ATOM   4415  CG  LYS A 432     198.792 195.807 172.466  1.00 65.29           C  
ATOM   4416  CD  LYS A 432     199.645 196.588 173.454  1.00 65.29           C  
ATOM   4417  CE  LYS A 432     200.970 197.010 172.844  1.00 65.29           C  
ATOM   4418  NZ  LYS A 432     201.807 197.768 173.813  1.00 65.29           N  
ATOM   4419  H   LYS A 432     195.511 196.029 171.124  1.00 65.29           H  
ATOM   4420  HA  LYS A 432     197.151 193.665 171.937  1.00 65.29           H  
ATOM   4421 1HB  LYS A 432     196.977 196.341 173.359  1.00 65.29           H  
ATOM   4422 2HB  LYS A 432     197.732 194.899 174.024  1.00 65.29           H  
ATOM   4423 1HG  LYS A 432     199.327 194.910 172.152  1.00 65.29           H  
ATOM   4424 2HG  LYS A 432     198.599 196.420 171.586  1.00 65.29           H  
ATOM   4425 1HD  LYS A 432     199.105 197.480 173.775  1.00 65.29           H  
ATOM   4426 2HD  LYS A 432     199.844 195.971 174.330  1.00 65.29           H  
ATOM   4427 1HE  LYS A 432     201.518 196.127 172.519  1.00 65.29           H  
ATOM   4428 2HE  LYS A 432     200.785 197.637 171.972  1.00 65.29           H  
ATOM   4429 1HZ  LYS A 432     202.677 198.031 173.373  1.00 65.29           H  
ATOM   4430 2HZ  LYS A 432     201.313 198.599 174.107  1.00 65.29           H  
ATOM   4431 3HZ  LYS A 432     201.999 197.189 174.618  1.00 65.29           H  
ATOM   4432  N   ALA A 433     195.621 193.124 173.921  1.00 65.29           N  
ATOM   4433  CA  ALA A 433     194.545 192.788 174.819  1.00 65.29           C  
ATOM   4434  C   ALA A 433     195.012 192.239 176.165  1.00 65.29           C  
ATOM   4435  O   ALA A 433     196.039 191.560 176.279  1.00 65.29           O  
ATOM   4436  CB  ALA A 433     193.660 191.793 174.134  1.00 65.29           C  
ATOM   4437  H   ALA A 433     196.476 192.588 173.956  1.00 65.29           H  
ATOM   4438  HA  ALA A 433     193.985 193.699 175.033  1.00 65.29           H  
ATOM   4439 1HB  ALA A 433     192.836 191.523 174.795  1.00 65.29           H  
ATOM   4440 2HB  ALA A 433     193.261 192.230 173.218  1.00 65.29           H  
ATOM   4441 3HB  ALA A 433     194.236 190.902 173.890  1.00 65.29           H  
ATOM   4442  N   MET A 434     194.216 192.523 177.200  1.00 65.29           N  
ATOM   4443  CA  MET A 434     194.482 191.993 178.528  1.00 65.29           C  
ATOM   4444  C   MET A 434     193.501 190.884 178.835  1.00 65.29           C  
ATOM   4445  O   MET A 434     192.284 191.064 178.704  1.00 65.29           O  
ATOM   4446  CB  MET A 434     194.401 193.096 179.595  1.00 65.29           C  
ATOM   4447  CG  MET A 434     194.849 192.673 181.034  1.00 65.29           C  
ATOM   4448  SD  MET A 434     193.604 191.834 182.032  1.00 65.29           S  
ATOM   4449  CE  MET A 434     192.681 193.171 182.724  1.00 65.29           C  
ATOM   4450  H   MET A 434     193.412 193.118 177.060  1.00 65.29           H  
ATOM   4451  HA  MET A 434     195.490 191.580 178.540  1.00 65.29           H  
ATOM   4452 1HB  MET A 434     195.023 193.938 179.296  1.00 65.29           H  
ATOM   4453 2HB  MET A 434     193.374 193.458 179.668  1.00 65.29           H  
ATOM   4454 1HG  MET A 434     195.702 192.000 180.966  1.00 65.29           H  
ATOM   4455 2HG  MET A 434     195.156 193.556 181.594  1.00 65.29           H  
ATOM   4456 1HE  MET A 434     191.886 192.776 183.357  1.00 65.29           H  
ATOM   4457 2HE  MET A 434     193.342 193.800 183.321  1.00 65.29           H  
ATOM   4458 3HE  MET A 434     192.242 193.765 181.921  1.00 65.29           H  
ATOM   4459  N   TYR A 435     194.035 189.785 179.335  1.00 65.29           N  
ATOM   4460  CA  TYR A 435     193.276 188.622 179.748  1.00 65.29           C  
ATOM   4461  C   TYR A 435     193.338 188.405 181.243  1.00 65.29           C  
ATOM   4462  O   TYR A 435     194.307 188.772 181.902  1.00 65.29           O  
ATOM   4463  CB  TYR A 435     193.730 187.400 178.983  1.00 65.29           C  
ATOM   4464  CG  TYR A 435     193.273 187.419 177.568  1.00 65.29           C  
ATOM   4465  CD1 TYR A 435     193.988 188.054 176.576  1.00 65.29           C  
ATOM   4466  CD2 TYR A 435     192.108 186.769 177.270  1.00 65.29           C  
ATOM   4467  CE1 TYR A 435     193.523 188.015 175.287  1.00 65.29           C  
ATOM   4468  CE2 TYR A 435     191.649 186.732 176.011  1.00 65.29           C  
ATOM   4469  CZ  TYR A 435     192.334 187.339 175.009  1.00 65.29           C  
ATOM   4470  OH  TYR A 435     191.838 187.284 173.718  1.00 65.29           O  
ATOM   4471  H   TYR A 435     195.040 189.774 179.428  1.00 65.29           H  
ATOM   4472  HA  TYR A 435     192.222 188.801 179.529  1.00 65.29           H  
ATOM   4473 1HB  TYR A 435     194.819 187.341 179.004  1.00 65.29           H  
ATOM   4474 2HB  TYR A 435     193.344 186.504 179.468  1.00 65.29           H  
ATOM   4475  HD1 TYR A 435     194.911 188.579 176.821  1.00 65.29           H  
ATOM   4476  HD2 TYR A 435     191.542 186.275 178.060  1.00 65.29           H  
ATOM   4477  HE1 TYR A 435     194.078 188.513 174.492  1.00 65.29           H  
ATOM   4478  HE2 TYR A 435     190.717 186.212 175.786  1.00 65.29           H  
ATOM   4479  HH  TYR A 435     191.016 186.786 173.713  1.00 65.29           H  
ATOM   4480  N   ALA A 436     192.315 187.761 181.772  1.00 65.29           N  
ATOM   4481  CA  ALA A 436     192.225 187.514 183.199  1.00 65.29           C  
ATOM   4482  C   ALA A 436     193.473 186.767 183.727  1.00 65.29           C  
ATOM   4483  O   ALA A 436     194.062 185.984 182.979  1.00 65.29           O  
ATOM   4484  CB  ALA A 436     190.976 186.700 183.494  1.00 65.29           C  
ATOM   4485  H   ALA A 436     191.575 187.432 181.168  1.00 65.29           H  
ATOM   4486  HA  ALA A 436     192.156 188.477 183.706  1.00 65.29           H  
ATOM   4487 1HB  ALA A 436     190.907 186.514 184.566  1.00 65.29           H  
ATOM   4488 2HB  ALA A 436     190.095 187.252 183.165  1.00 65.29           H  
ATOM   4489 3HB  ALA A 436     191.027 185.750 182.964  1.00 65.29           H  
ATOM   4490  N   PRO A 437     193.876 186.996 185.008  1.00 65.29           N  
ATOM   4491  CA  PRO A 437     194.993 186.378 185.721  1.00 65.29           C  
ATOM   4492  C   PRO A 437     194.914 184.850 185.720  1.00 65.29           C  
ATOM   4493  O   PRO A 437     193.824 184.306 185.571  1.00 65.29           O  
ATOM   4494  CB  PRO A 437     194.839 186.932 187.142  1.00 65.29           C  
ATOM   4495  CG  PRO A 437     194.122 188.228 186.979  1.00 65.29           C  
ATOM   4496  CD  PRO A 437     193.193 188.043 185.821  1.00 65.29           C  
ATOM   4497  HA  PRO A 437     195.940 186.710 185.268  1.00 65.29           H  
ATOM   4498 1HB  PRO A 437     194.279 186.219 187.765  1.00 65.29           H  
ATOM   4499 2HB  PRO A 437     195.829 187.057 187.607  1.00 65.29           H  
ATOM   4500 1HG  PRO A 437     193.580 188.481 187.902  1.00 65.29           H  
ATOM   4501 2HG  PRO A 437     194.842 189.041 186.801  1.00 65.29           H  
ATOM   4502 1HD  PRO A 437     192.214 187.701 186.187  1.00 65.29           H  
ATOM   4503 2HD  PRO A 437     193.093 188.993 185.275  1.00 65.29           H  
ATOM   4504  N   PRO A 438     196.037 184.142 185.954  1.00 65.29           N  
ATOM   4505  CA  PRO A 438     196.189 182.694 185.909  1.00 65.29           C  
ATOM   4506  C   PRO A 438     195.288 181.933 186.873  1.00 65.29           C  
ATOM   4507  O   PRO A 438     194.965 182.406 187.963  1.00 65.29           O  
ATOM   4508  CB  PRO A 438     197.647 182.491 186.341  1.00 65.29           C  
ATOM   4509  CG  PRO A 438     198.325 183.784 186.073  1.00 65.29           C  
ATOM   4510  CD  PRO A 438     197.281 184.821 186.394  1.00 65.29           C  
ATOM   4511  HA  PRO A 438     196.031 182.346 184.878  1.00 65.29           H  
ATOM   4512 1HB  PRO A 438     197.690 182.213 187.405  1.00 65.29           H  
ATOM   4513 2HB  PRO A 438     198.096 181.662 185.774  1.00 65.29           H  
ATOM   4514 1HG  PRO A 438     199.225 183.878 186.699  1.00 65.29           H  
ATOM   4515 2HG  PRO A 438     198.661 183.827 185.027  1.00 65.29           H  
ATOM   4516 1HD  PRO A 438     197.286 185.025 187.475  1.00 65.29           H  
ATOM   4517 2HD  PRO A 438     197.489 185.739 185.825  1.00 65.29           H  
ATOM   4518  N   ILE A 439     194.942 180.730 186.452  1.00 65.29           N  
ATOM   4519  CA  ILE A 439     194.129 179.768 187.173  1.00 65.29           C  
ATOM   4520  C   ILE A 439     194.889 179.064 188.276  1.00 65.29           C  
ATOM   4521  O   ILE A 439     196.001 178.569 188.061  1.00 65.29           O  
ATOM   4522  CB  ILE A 439     193.622 178.706 186.179  1.00 65.29           C  
ATOM   4523  CG1 ILE A 439     192.699 179.372 185.176  1.00 65.29           C  
ATOM   4524  CG2 ILE A 439     192.964 177.507 186.890  1.00 65.29           C  
ATOM   4525  CD1 ILE A 439     192.355 178.522 183.975  1.00 65.29           C  
ATOM   4526  H   ILE A 439     195.294 180.489 185.537  1.00 65.29           H  
ATOM   4527  HA  ILE A 439     193.280 180.292 187.610  1.00 65.29           H  
ATOM   4528  HB  ILE A 439     194.459 178.331 185.590  1.00 65.29           H  
ATOM   4529 1HG1 ILE A 439     191.767 179.648 185.668  1.00 65.29           H  
ATOM   4530 2HG1 ILE A 439     193.160 180.291 184.812  1.00 65.29           H  
ATOM   4531 1HG2 ILE A 439     192.623 176.786 186.148  1.00 65.29           H  
ATOM   4532 2HG2 ILE A 439     193.690 177.032 187.549  1.00 65.29           H  
ATOM   4533 3HG2 ILE A 439     192.114 177.854 187.477  1.00 65.29           H  
ATOM   4534 1HD1 ILE A 439     191.692 179.079 183.313  1.00 65.29           H  
ATOM   4535 2HD1 ILE A 439     193.269 178.262 183.439  1.00 65.29           H  
ATOM   4536 3HD1 ILE A 439     191.857 177.612 184.305  1.00 65.29           H  
ATOM   4537  N   ARG A 440     194.295 179.011 189.463  1.00 65.29           N  
ATOM   4538  CA  ARG A 440     194.907 178.278 190.556  1.00 65.29           C  
ATOM   4539  C   ARG A 440     194.716 176.793 190.285  1.00 65.29           C  
ATOM   4540  O   ARG A 440     193.594 176.358 190.004  1.00 65.29           O  
ATOM   4541  CB  ARG A 440     194.267 178.638 191.881  1.00 65.29           C  
ATOM   4542  CG  ARG A 440     194.903 177.986 193.099  1.00 65.29           C  
ATOM   4543  CD  ARG A 440     194.205 178.375 194.350  1.00 65.29           C  
ATOM   4544  NE  ARG A 440     194.338 179.800 194.639  1.00 65.29           N  
ATOM   4545  CZ  ARG A 440     195.399 180.386 195.246  1.00 65.29           C  
ATOM   4546  NH1 ARG A 440     196.438 179.674 195.639  1.00 65.29           N  
ATOM   4547  NH2 ARG A 440     195.392 181.691 195.452  1.00 65.29           N  
ATOM   4548  H   ARG A 440     193.414 179.479 189.618  1.00 65.29           H  
ATOM   4549  HA  ARG A 440     195.964 178.544 190.602  1.00 65.29           H  
ATOM   4550 1HB  ARG A 440     194.311 179.717 192.025  1.00 65.29           H  
ATOM   4551 2HB  ARG A 440     193.215 178.353 191.867  1.00 65.29           H  
ATOM   4552 1HG  ARG A 440     194.853 176.902 192.999  1.00 65.29           H  
ATOM   4553 2HG  ARG A 440     195.946 178.296 193.175  1.00 65.29           H  
ATOM   4554 1HD  ARG A 440     193.144 178.147 194.260  1.00 65.29           H  
ATOM   4555 2HD  ARG A 440     194.626 177.821 195.189  1.00 65.29           H  
ATOM   4556  HE  ARG A 440     193.578 180.408 194.366  1.00 65.29           H  
ATOM   4557 1HH1 ARG A 440     196.452 178.675 195.489  1.00 65.29           H  
ATOM   4558 2HH1 ARG A 440     197.220 180.128 196.090  1.00 65.29           H  
ATOM   4559 1HH2 ARG A 440     194.600 182.245 195.158  1.00 65.29           H  
ATOM   4560 2HH2 ARG A 440     196.178 182.135 195.904  1.00 65.29           H  
ATOM   4561  N   GLY A 441     195.786 176.018 190.385  1.00 65.29           N  
ATOM   4562  CA  GLY A 441     195.707 174.594 190.123  1.00 65.29           C  
ATOM   4563  C   GLY A 441     196.853 174.174 189.232  1.00 65.29           C  
ATOM   4564  O   GLY A 441     197.805 174.928 189.044  1.00 65.29           O  
ATOM   4565  H   GLY A 441     196.674 176.421 190.648  1.00 65.29           H  
ATOM   4566 1HA  GLY A 441     195.738 174.048 191.067  1.00 65.29           H  
ATOM   4567 2HA  GLY A 441     194.753 174.364 189.650  1.00 65.29           H  
ATOM   4568  N   GLN A 442     196.774 172.957 188.710  1.00 65.29           N  
ATOM   4569  CA  GLN A 442     197.840 172.434 187.870  1.00 65.29           C  
ATOM   4570  C   GLN A 442     197.418 172.271 186.441  1.00 65.29           C  
ATOM   4571  O   GLN A 442     196.452 171.569 186.139  1.00 65.29           O  
ATOM   4572  CB  GLN A 442     198.339 171.101 188.380  1.00 65.29           C  
ATOM   4573  CG  GLN A 442     199.432 170.514 187.566  1.00 65.29           C  
ATOM   4574  CD  GLN A 442     200.139 169.451 188.334  1.00 65.29           C  
ATOM   4575  OE1 GLN A 442     200.525 169.670 189.514  1.00 65.29           O  
ATOM   4576  NE2 GLN A 442     200.334 168.299 187.707  1.00 65.29           N  
ATOM   4577  H   GLN A 442     195.966 172.381 188.895  1.00 65.29           H  
ATOM   4578  HA  GLN A 442     198.672 173.139 187.888  1.00 65.29           H  
ATOM   4579 1HB  GLN A 442     198.702 171.215 189.402  1.00 65.29           H  
ATOM   4580 2HB  GLN A 442     197.515 170.389 188.404  1.00 65.29           H  
ATOM   4581 1HG  GLN A 442     199.006 170.081 186.662  1.00 65.29           H  
ATOM   4582 2HG  GLN A 442     200.140 171.301 187.306  1.00 65.29           H  
ATOM   4583 1HE2 GLN A 442     200.804 167.548 188.174  1.00 65.29           H  
ATOM   4584 2HE2 GLN A 442     200.012 168.180 186.768  1.00 65.29           H  
ATOM   4585  N   ILE A 443     198.157 172.919 185.557  1.00 65.29           N  
ATOM   4586  CA  ILE A 443     197.849 172.847 184.139  1.00 65.29           C  
ATOM   4587  C   ILE A 443     198.934 172.189 183.339  1.00 65.29           C  
ATOM   4588  O   ILE A 443     200.089 172.615 183.339  1.00 65.29           O  
ATOM   4589  CB  ILE A 443     197.510 174.227 183.544  1.00 65.29           C  
ATOM   4590  CG1 ILE A 443     196.229 174.749 184.261  1.00 65.29           C  
ATOM   4591  CG2 ILE A 443     197.369 174.153 181.980  1.00 65.29           C  
ATOM   4592  CD1 ILE A 443     195.815 176.150 183.928  1.00 65.29           C  
ATOM   4593  H   ILE A 443     198.946 173.472 185.862  1.00 65.29           H  
ATOM   4594  HA  ILE A 443     196.979 172.205 184.007  1.00 65.29           H  
ATOM   4595  HB  ILE A 443     198.304 174.933 183.788  1.00 65.29           H  
ATOM   4596 1HG1 ILE A 443     195.388 174.100 184.020  1.00 65.29           H  
ATOM   4597 2HG1 ILE A 443     196.374 174.707 185.341  1.00 65.29           H  
ATOM   4598 1HG2 ILE A 443     197.129 175.142 181.590  1.00 65.29           H  
ATOM   4599 2HG2 ILE A 443     198.306 173.809 181.546  1.00 65.29           H  
ATOM   4600 3HG2 ILE A 443     196.571 173.457 181.720  1.00 65.29           H  
ATOM   4601 1HD1 ILE A 443     194.914 176.405 184.485  1.00 65.29           H  
ATOM   4602 2HD1 ILE A 443     196.616 176.840 184.198  1.00 65.29           H  
ATOM   4603 3HD1 ILE A 443     195.615 176.226 182.861  1.00 65.29           H  
ATOM   4604  N   ARG A 444     198.543 171.157 182.621  1.00 65.29           N  
ATOM   4605  CA  ARG A 444     199.475 170.423 181.796  1.00 65.29           C  
ATOM   4606  C   ARG A 444     198.961 170.323 180.363  1.00 65.29           C  
ATOM   4607  O   ARG A 444     197.812 169.926 180.152  1.00 65.29           O  
ATOM   4608  CB  ARG A 444     199.690 169.036 182.362  1.00 65.29           C  
ATOM   4609  CG  ARG A 444     200.645 168.172 181.582  1.00 65.29           C  
ATOM   4610  CD  ARG A 444     200.838 166.883 182.238  1.00 65.29           C  
ATOM   4611  NE  ARG A 444     201.755 166.041 181.511  1.00 65.29           N  
ATOM   4612  CZ  ARG A 444     201.423 165.267 180.460  1.00 65.29           C  
ATOM   4613  NH1 ARG A 444     200.189 165.253 179.996  1.00 65.29           N  
ATOM   4614  NH2 ARG A 444     202.337 164.516 179.893  1.00 65.29           N  
ATOM   4615  H   ARG A 444     197.575 170.870 182.645  1.00 65.29           H  
ATOM   4616  HA  ARG A 444     200.428 170.954 181.794  1.00 65.29           H  
ATOM   4617 1HB  ARG A 444     200.073 169.114 183.379  1.00 65.29           H  
ATOM   4618 2HB  ARG A 444     198.736 168.511 182.411  1.00 65.29           H  
ATOM   4619 1HG  ARG A 444     200.246 167.999 180.583  1.00 65.29           H  
ATOM   4620 2HG  ARG A 444     201.611 168.674 181.506  1.00 65.29           H  
ATOM   4621 1HD  ARG A 444     201.242 167.041 183.238  1.00 65.29           H  
ATOM   4622 2HD  ARG A 444     199.883 166.365 182.310  1.00 65.29           H  
ATOM   4623  HE  ARG A 444     202.721 166.029 181.810  1.00 65.29           H  
ATOM   4624 1HH1 ARG A 444     199.480 165.827 180.431  1.00 65.29           H  
ATOM   4625 2HH1 ARG A 444     199.952 164.669 179.208  1.00 65.29           H  
ATOM   4626 1HH2 ARG A 444     203.284 164.520 180.245  1.00 65.29           H  
ATOM   4627 2HH2 ARG A 444     202.094 163.934 179.105  1.00 65.29           H  
ATOM   4628  N   CYS A 445     199.827 170.672 179.393  1.00 65.29           N  
ATOM   4629  CA  CYS A 445     199.588 170.656 177.957  1.00 65.29           C  
ATOM   4630  C   CYS A 445     200.583 169.680 177.339  1.00 65.29           C  
ATOM   4631  O   CYS A 445     201.761 169.630 177.713  1.00 65.29           O  
ATOM   4632  CB  CYS A 445     199.767 172.081 177.350  1.00 65.29           C  
ATOM   4633  SG  CYS A 445     198.603 173.325 178.007  1.00 65.29           S  
ATOM   4634  H   CYS A 445     200.727 170.971 179.739  1.00 65.29           H  
ATOM   4635  HA  CYS A 445     198.562 170.332 177.781  1.00 65.29           H  
ATOM   4636 1HB  CYS A 445     200.780 172.434 177.543  1.00 65.29           H  
ATOM   4637 2HB  CYS A 445     199.635 172.035 176.270  1.00 65.29           H  
ATOM   4638  N   SER A 446     200.135 168.930 176.360  1.00 65.29           N  
ATOM   4639  CA  SER A 446     201.021 168.013 175.659  1.00 65.29           C  
ATOM   4640  C   SER A 446     200.749 168.187 174.195  1.00 65.29           C  
ATOM   4641  O   SER A 446     199.631 167.970 173.736  1.00 65.29           O  
ATOM   4642  CB  SER A 446     200.807 166.581 176.088  1.00 65.29           C  
ATOM   4643  OG  SER A 446     201.651 165.715 175.367  1.00 65.29           O  
ATOM   4644  H   SER A 446     199.165 168.984 176.085  1.00 65.29           H  
ATOM   4645  HA  SER A 446     202.052 168.282 175.892  1.00 65.29           H  
ATOM   4646 1HB  SER A 446     201.006 166.487 177.156  1.00 65.29           H  
ATOM   4647 2HB  SER A 446     199.766 166.304 175.925  1.00 65.29           H  
ATOM   4648  HG  SER A 446     202.511 165.772 175.788  1.00 65.29           H  
ATOM   4649  N   SER A 447     201.750 168.650 173.475  1.00 65.29           N  
ATOM   4650  CA  SER A 447     201.559 168.990 172.072  1.00 65.29           C  
ATOM   4651  C   SER A 447     202.558 168.286 171.157  1.00 65.29           C  
ATOM   4652  O   SER A 447     203.644 167.894 171.594  1.00 65.29           O  
ATOM   4653  CB  SER A 447     201.674 170.498 171.903  1.00 65.29           C  
ATOM   4654  OG  SER A 447     200.716 171.182 172.668  1.00 65.29           O  
ATOM   4655  H   SER A 447     202.661 168.774 173.892  1.00 65.29           H  
ATOM   4656  HA  SER A 447     200.560 168.669 171.771  1.00 65.29           H  
ATOM   4657 1HB  SER A 447     202.670 170.822 172.202  1.00 65.29           H  
ATOM   4658 2HB  SER A 447     201.546 170.757 170.853  1.00 65.29           H  
ATOM   4659  HG  SER A 447     200.862 172.116 172.502  1.00 65.29           H  
ATOM   4660  N   ASN A 448     202.188 168.137 169.868  1.00 65.29           N  
ATOM   4661  CA  ASN A 448     203.004 167.546 168.805  1.00 65.29           C  
ATOM   4662  C   ASN A 448     203.569 168.619 167.876  1.00 65.29           C  
ATOM   4663  O   ASN A 448     202.796 169.319 167.214  1.00 65.29           O  
ATOM   4664  CB  ASN A 448     202.176 166.526 167.993  1.00 65.29           C  
ATOM   4665  CG  ASN A 448     202.116 165.119 168.612  1.00 65.29           C  
ATOM   4666  OD1 ASN A 448     202.588 164.900 169.743  1.00 65.29           O  
ATOM   4667  ND2 ASN A 448     201.520 164.175 167.874  1.00 65.29           N  
ATOM   4668  H   ASN A 448     201.261 168.472 169.649  1.00 65.29           H  
ATOM   4669  HA  ASN A 448     203.846 167.026 169.263  1.00 65.29           H  
ATOM   4670 1HB  ASN A 448     201.152 166.889 167.887  1.00 65.29           H  
ATOM   4671 2HB  ASN A 448     202.595 166.433 166.990  1.00 65.29           H  
ATOM   4672 1HD2 ASN A 448     201.449 163.239 168.221  1.00 65.29           H  
ATOM   4673 2HD2 ASN A 448     201.146 164.405 166.976  1.00 65.29           H  
ATOM   4674  N   ILE A 449     204.929 168.770 167.784  1.00 65.29           N  
ATOM   4675  CA  ILE A 449     205.498 169.729 166.808  1.00 65.29           C  
ATOM   4676  C   ILE A 449     205.522 168.958 165.520  1.00 65.29           C  
ATOM   4677  O   ILE A 449     206.157 167.910 165.421  1.00 65.29           O  
ATOM   4678  CB  ILE A 449     206.930 170.241 167.076  1.00 65.29           C  
ATOM   4679  CG1 ILE A 449     207.018 170.977 168.395  1.00 65.29           C  
ATOM   4680  CG2 ILE A 449     207.341 171.198 165.904  1.00 65.29           C  
ATOM   4681  CD1 ILE A 449     208.440 171.300 168.826  1.00 65.29           C  
ATOM   4682  H   ILE A 449     205.554 168.237 168.371  1.00 65.29           H  
ATOM   4683  HA  ILE A 449     204.871 170.620 166.793  1.00 65.29           H  
ATOM   4684  HB  ILE A 449     207.615 169.395 167.124  1.00 65.29           H  
ATOM   4685 1HG1 ILE A 449     206.461 171.911 168.327  1.00 65.29           H  
ATOM   4686 2HG1 ILE A 449     206.554 170.377 169.178  1.00 65.29           H  
ATOM   4687 1HG2 ILE A 449     208.350 171.571 166.075  1.00 65.29           H  
ATOM   4688 2HG2 ILE A 449     207.311 170.652 164.961  1.00 65.29           H  
ATOM   4689 3HG2 ILE A 449     206.647 172.037 165.859  1.00 65.29           H  
ATOM   4690 1HD1 ILE A 449     208.420 171.827 169.780  1.00 65.29           H  
ATOM   4691 2HD1 ILE A 449     209.006 170.374 168.934  1.00 65.29           H  
ATOM   4692 3HD1 ILE A 449     208.913 171.930 168.074  1.00 65.29           H  
ATOM   4693  N   THR A 450     204.791 169.469 164.560  1.00 65.29           N  
ATOM   4694  CA  THR A 450     204.636 168.843 163.277  1.00 65.29           C  
ATOM   4695  C   THR A 450     205.309 169.689 162.219  1.00 65.29           C  
ATOM   4696  O   THR A 450     205.456 169.270 161.071  1.00 65.29           O  
ATOM   4697  CB  THR A 450     203.149 168.576 163.007  1.00 65.29           C  
ATOM   4698  OG1 THR A 450     202.419 169.809 163.047  1.00 65.29           O  
ATOM   4699  CG2 THR A 450     202.608 167.637 164.087  1.00 65.29           C  
ATOM   4700  H   THR A 450     204.319 170.343 164.740  1.00 65.29           H  
ATOM   4701  HA  THR A 450     205.171 167.893 163.288  1.00 65.29           H  
ATOM   4702  HB  THR A 450     203.034 168.118 162.024  1.00 65.29           H  
ATOM   4703  HG1 THR A 450     202.528 170.273 162.214  1.00 65.29           H  
ATOM   4704 1HG2 THR A 450     201.552 167.441 163.903  1.00 65.29           H  
ATOM   4705 2HG2 THR A 450     203.161 166.698 164.063  1.00 65.29           H  
ATOM   4706 3HG2 THR A 450     202.725 168.102 165.065  1.00 65.29           H  
ATOM   4707  N   GLY A 451     205.774 170.866 162.618  1.00 65.29           N  
ATOM   4708  CA  GLY A 451     206.453 171.730 161.676  1.00 65.29           C  
ATOM   4709  C   GLY A 451     207.127 172.931 162.306  1.00 65.29           C  
ATOM   4710  O   GLY A 451     207.091 173.152 163.514  1.00 65.29           O  
ATOM   4711  H   GLY A 451     205.662 171.172 163.573  1.00 65.29           H  
ATOM   4712 1HA  GLY A 451     207.211 171.159 161.139  1.00 65.29           H  
ATOM   4713 2HA  GLY A 451     205.740 172.092 160.935  1.00 65.29           H  
ATOM   4714  N   LEU A 452     207.829 173.669 161.477  1.00 65.29           N  
ATOM   4715  CA  LEU A 452     208.566 174.851 161.909  1.00 65.29           C  
ATOM   4716  C   LEU A 452     208.390 176.034 160.989  1.00 65.29           C  
ATOM   4717  O   LEU A 452     208.281 175.884 159.769  1.00 65.29           O  
ATOM   4718  CB  LEU A 452     210.075 174.576 162.002  1.00 65.29           C  
ATOM   4719  CG  LEU A 452     210.541 173.511 162.995  1.00 65.29           C  
ATOM   4720  CD1 LEU A 452     210.605 172.160 162.334  1.00 65.29           C  
ATOM   4721  CD2 LEU A 452     211.907 173.885 163.485  1.00 65.29           C  
ATOM   4722  H   LEU A 452     207.855 173.401 160.503  1.00 65.29           H  
ATOM   4723  HA  LEU A 452     208.213 175.136 162.899  1.00 65.29           H  
ATOM   4724 1HB  LEU A 452     210.433 174.267 161.021  1.00 65.29           H  
ATOM   4725 2HB  LEU A 452     210.581 175.502 162.275  1.00 65.29           H  
ATOM   4726  HG  LEU A 452     209.844 173.465 163.832  1.00 65.29           H  
ATOM   4727 1HD1 LEU A 452     210.938 171.416 163.057  1.00 65.29           H  
ATOM   4728 2HD1 LEU A 452     209.616 171.888 161.965  1.00 65.29           H  
ATOM   4729 3HD1 LEU A 452     211.306 172.195 161.501  1.00 65.29           H  
ATOM   4730 1HD2 LEU A 452     212.256 173.136 164.196  1.00 65.29           H  
ATOM   4731 2HD2 LEU A 452     212.595 173.933 162.641  1.00 65.29           H  
ATOM   4732 3HD2 LEU A 452     211.864 174.858 163.974  1.00 65.29           H  
ATOM   4733  N   LEU A 453     208.417 177.230 161.543  1.00 65.29           N  
ATOM   4734  CA  LEU A 453     208.482 178.396 160.690  1.00 65.29           C  
ATOM   4735  C   LEU A 453     209.889 178.933 160.761  1.00 65.29           C  
ATOM   4736  O   LEU A 453     210.311 179.409 161.811  1.00 65.29           O  
ATOM   4737  CB  LEU A 453     207.484 179.425 161.177  1.00 65.29           C  
ATOM   4738  CG  LEU A 453     206.035 178.966 161.199  1.00 65.29           C  
ATOM   4739  CD1 LEU A 453     205.237 180.025 161.853  1.00 65.29           C  
ATOM   4740  CD2 LEU A 453     205.527 178.691 159.750  1.00 65.29           C  
ATOM   4741  H   LEU A 453     208.393 177.354 162.545  1.00 65.29           H  
ATOM   4742  HA  LEU A 453     208.223 178.097 159.675  1.00 65.29           H  
ATOM   4743 1HB  LEU A 453     207.756 179.721 162.189  1.00 65.29           H  
ATOM   4744 2HB  LEU A 453     207.547 180.302 160.534  1.00 65.29           H  
ATOM   4745  HG  LEU A 453     205.952 178.049 161.783  1.00 65.29           H  
ATOM   4746 1HD1 LEU A 453     204.189 179.724 161.885  1.00 65.29           H  
ATOM   4747 2HD1 LEU A 453     205.600 180.179 162.870  1.00 65.29           H  
ATOM   4748 3HD1 LEU A 453     205.331 180.952 161.289  1.00 65.29           H  
ATOM   4749 1HD2 LEU A 453     204.488 178.362 159.785  1.00 65.29           H  
ATOM   4750 2HD2 LEU A 453     205.599 179.604 159.160  1.00 65.29           H  
ATOM   4751 3HD2 LEU A 453     206.138 177.913 159.292  1.00 65.29           H  
ATOM   4752  N   LEU A 454     210.640 178.786 159.682  1.00 65.29           N  
ATOM   4753  CA  LEU A 454     212.036 179.210 159.676  1.00 65.29           C  
ATOM   4754  C   LEU A 454     212.295 180.296 158.665  1.00 65.29           C  
ATOM   4755  O   LEU A 454     211.652 180.358 157.625  1.00 65.29           O  
ATOM   4756  CB  LEU A 454     212.980 178.041 159.380  1.00 65.29           C  
ATOM   4757  CG  LEU A 454     212.897 176.805 160.319  1.00 65.29           C  
ATOM   4758  CD1 LEU A 454     213.877 175.732 159.816  1.00 65.29           C  
ATOM   4759  CD2 LEU A 454     213.214 177.206 161.765  1.00 65.29           C  
ATOM   4760  H   LEU A 454     210.247 178.375 158.847  1.00 65.29           H  
ATOM   4761  HA  LEU A 454     212.282 179.602 160.662  1.00 65.29           H  
ATOM   4762 1HB  LEU A 454     212.785 177.685 158.369  1.00 65.29           H  
ATOM   4763 2HB  LEU A 454     214.007 178.404 159.423  1.00 65.29           H  
ATOM   4764  HG  LEU A 454     211.891 176.386 160.280  1.00 65.29           H  
ATOM   4765 1HD1 LEU A 454     213.827 174.859 160.467  1.00 65.29           H  
ATOM   4766 2HD1 LEU A 454     213.608 175.441 158.800  1.00 65.29           H  
ATOM   4767 3HD1 LEU A 454     214.890 176.132 159.823  1.00 65.29           H  
ATOM   4768 1HD2 LEU A 454     213.150 176.328 162.408  1.00 65.29           H  
ATOM   4769 2HD2 LEU A 454     214.221 177.620 161.815  1.00 65.29           H  
ATOM   4770 3HD2 LEU A 454     212.496 177.955 162.100  1.00 65.29           H  
ATOM   4771  N   THR A 455     213.273 181.131 158.927  1.00 65.29           N  
ATOM   4772  CA  THR A 455     213.673 182.125 157.952  1.00 65.29           C  
ATOM   4773  C   THR A 455     215.160 181.993 157.669  1.00 65.29           C  
ATOM   4774  O   THR A 455     215.922 181.392 158.441  1.00 65.29           O  
ATOM   4775  CB  THR A 455     213.353 183.555 158.423  1.00 65.29           C  
ATOM   4776  OG1 THR A 455     214.124 183.860 159.584  1.00 65.29           O  
ATOM   4777  CG2 THR A 455     211.872 183.651 158.780  1.00 65.29           C  
ATOM   4778  H   THR A 455     213.756 181.088 159.812  1.00 65.29           H  
ATOM   4779  HA  THR A 455     213.122 181.945 157.028  1.00 65.29           H  
ATOM   4780  HB  THR A 455     213.586 184.261 157.626  1.00 65.29           H  
ATOM   4781  HG1 THR A 455     215.015 184.102 159.321  1.00 65.29           H  
ATOM   4782 1HG2 THR A 455     211.643 184.663 159.113  1.00 65.29           H  
ATOM   4783 2HG2 THR A 455     211.270 183.412 157.903  1.00 65.29           H  
ATOM   4784 3HG2 THR A 455     211.644 182.946 159.578  1.00 65.29           H  
ATOM   4785  N   ARG A 456     215.576 182.579 156.557  1.00 65.29           N  
ATOM   4786  CA  ARG A 456     216.963 182.585 156.136  1.00 65.29           C  
ATOM   4787  C   ARG A 456     217.329 183.992 155.714  1.00 65.29           C  
ATOM   4788  O   ARG A 456     216.519 184.672 155.095  1.00 65.29           O  
ATOM   4789  CB  ARG A 456     217.164 181.621 154.984  1.00 65.29           C  
ATOM   4790  CG  ARG A 456     218.576 181.498 154.512  1.00 65.29           C  
ATOM   4791  CD  ARG A 456     218.698 180.522 153.446  1.00 65.29           C  
ATOM   4792  NE  ARG A 456     220.082 180.351 153.050  1.00 65.29           N  
ATOM   4793  CZ  ARG A 456     220.743 181.083 152.128  1.00 65.29           C  
ATOM   4794  NH1 ARG A 456     220.151 182.065 151.480  1.00 65.29           N  
ATOM   4795  NH2 ARG A 456     222.014 180.803 151.875  1.00 65.29           N  
ATOM   4796  H   ARG A 456     214.885 183.041 155.982  1.00 65.29           H  
ATOM   4797  HA  ARG A 456     217.580 182.263 156.975  1.00 65.29           H  
ATOM   4798 1HB  ARG A 456     216.825 180.628 155.277  1.00 65.29           H  
ATOM   4799 2HB  ARG A 456     216.557 181.936 154.135  1.00 65.29           H  
ATOM   4800 1HG  ARG A 456     218.920 182.462 154.137  1.00 65.29           H  
ATOM   4801 2HG  ARG A 456     219.211 181.184 155.341  1.00 65.29           H  
ATOM   4802 1HD  ARG A 456     218.312 179.561 153.786  1.00 65.29           H  
ATOM   4803 2HD  ARG A 456     218.127 180.856 152.580  1.00 65.29           H  
ATOM   4804  HE  ARG A 456     220.612 179.617 153.500  1.00 65.29           H  
ATOM   4805 1HH1 ARG A 456     219.183 182.283 151.668  1.00 65.29           H  
ATOM   4806 2HH1 ARG A 456     220.665 182.599 150.794  1.00 65.29           H  
ATOM   4807 1HH2 ARG A 456     222.474 180.051 152.369  1.00 65.29           H  
ATOM   4808 2HH2 ARG A 456     222.522 181.340 151.188  1.00 65.29           H  
ATOM   4809  N   ASP A 457     218.519 184.452 156.082  1.00 65.29           N  
ATOM   4810  CA  ASP A 457     218.948 185.794 155.704  1.00 65.29           C  
ATOM   4811  C   ASP A 457     219.829 185.783 154.435  1.00 65.29           C  
ATOM   4812  O   ASP A 457     220.170 184.713 153.928  1.00 65.29           O  
ATOM   4813  CB  ASP A 457     219.704 186.405 156.900  1.00 65.29           C  
ATOM   4814  CG  ASP A 457     219.684 187.915 156.930  1.00 65.29           C  
ATOM   4815  OD1 ASP A 457     219.078 188.506 156.045  1.00 65.29           O  
ATOM   4816  OD2 ASP A 457     220.306 188.458 157.776  1.00 65.29           O  
ATOM   4817  H   ASP A 457     219.139 183.873 156.629  1.00 65.29           H  
ATOM   4818  HA  ASP A 457     218.063 186.390 155.481  1.00 65.29           H  
ATOM   4819 1HB  ASP A 457     219.267 186.041 157.830  1.00 65.29           H  
ATOM   4820 2HB  ASP A 457     220.744 186.080 156.877  1.00 65.29           H  
ATOM   4821  N   GLY A 458     220.271 186.983 153.986  1.00 65.29           N  
ATOM   4822  CA  GLY A 458     221.145 187.200 152.837  1.00 65.29           C  
ATOM   4823  C   GLY A 458     222.598 186.927 153.210  1.00 65.29           C  
ATOM   4824  O   GLY A 458     223.403 186.523 152.368  1.00 65.29           O  
ATOM   4825  H   GLY A 458     219.948 187.780 154.516  1.00 65.29           H  
ATOM   4826 1HA  GLY A 458     220.840 186.546 152.019  1.00 65.29           H  
ATOM   4827 2HA  GLY A 458     221.036 188.225 152.486  1.00 65.29           H  
ATOM   4828  N   THR A 467     222.990 178.009 159.357  1.00 65.29           N  
ATOM   4829  CA  THR A 467     222.771 179.442 159.218  1.00 65.29           C  
ATOM   4830  C   THR A 467     221.259 179.722 158.955  1.00 65.29           C  
ATOM   4831  O   THR A 467     220.874 180.129 157.846  1.00 65.29           O  
ATOM   4832  CB  THR A 467     223.696 180.041 158.079  1.00 65.29           C  
ATOM   4833  OG1 THR A 467     223.478 179.309 156.858  1.00 65.29           O  
ATOM   4834  CG2 THR A 467     225.243 179.974 158.456  1.00 65.29           C  
ATOM   4835  H   THR A 467     222.895 177.583 160.268  1.00 65.29           H  
ATOM   4836  HA  THR A 467     223.026 179.924 160.162  1.00 65.29           H  
ATOM   4837  HB  THR A 467     223.432 181.084 157.907  1.00 65.29           H  
ATOM   4838  HG1 THR A 467     222.556 179.386 156.599  1.00 65.29           H  
ATOM   4839 1HG2 THR A 467     225.834 180.397 157.643  1.00 65.29           H  
ATOM   4840 2HG2 THR A 467     225.420 180.543 159.368  1.00 65.29           H  
ATOM   4841 3HG2 THR A 467     225.534 178.936 158.614  1.00 65.29           H  
ATOM   4842  N   PHE A 468     220.402 179.489 159.985  1.00 65.29           N  
ATOM   4843  CA  PHE A 468     218.933 179.656 159.954  1.00 65.29           C  
ATOM   4844  C   PHE A 468     218.369 180.057 161.316  1.00 65.29           C  
ATOM   4845  O   PHE A 468     218.971 179.789 162.360  1.00 65.29           O  
ATOM   4846  CB  PHE A 468     218.288 178.335 159.503  1.00 65.29           C  
ATOM   4847  CG  PHE A 468     218.584 177.159 160.438  1.00 65.29           C  
ATOM   4848  CD1 PHE A 468     217.710 176.794 161.458  1.00 65.29           C  
ATOM   4849  CD2 PHE A 468     219.771 176.428 160.298  1.00 65.29           C  
ATOM   4850  CE1 PHE A 468     218.014 175.726 162.302  1.00 65.29           C  
ATOM   4851  CE2 PHE A 468     220.073 175.380 161.135  1.00 65.29           C  
ATOM   4852  CZ  PHE A 468     219.197 175.024 162.138  1.00 65.29           C  
ATOM   4853  H   PHE A 468     220.843 179.173 160.836  1.00 65.29           H  
ATOM   4854  HA  PHE A 468     218.689 180.441 159.236  1.00 65.29           H  
ATOM   4855 1HB  PHE A 468     217.208 178.460 159.441  1.00 65.29           H  
ATOM   4856 2HB  PHE A 468     218.644 178.078 158.506  1.00 65.29           H  
ATOM   4857  HD1 PHE A 468     216.783 177.352 161.590  1.00 65.29           H  
ATOM   4858  HD2 PHE A 468     220.465 176.709 159.505  1.00 65.29           H  
ATOM   4859  HE1 PHE A 468     217.319 175.442 163.092  1.00 65.29           H  
ATOM   4860  HE2 PHE A 468     221.005 174.831 161.006  1.00 65.29           H  
ATOM   4861  HZ  PHE A 468     219.435 174.193 162.801  1.00 65.29           H  
ATOM   4862  N   ARG A 469     217.180 180.680 161.301  1.00 65.29           N  
ATOM   4863  CA  ARG A 469     216.472 181.082 162.527  1.00 65.29           C  
ATOM   4864  C   ARG A 469     214.981 180.780 162.536  1.00 65.29           C  
ATOM   4865  O   ARG A 469     214.389 180.647 161.474  1.00 65.29           O  
ATOM   4866  CB  ARG A 469     216.571 182.567 162.761  1.00 65.29           C  
ATOM   4867  CG  ARG A 469     217.853 183.063 163.187  1.00 65.29           C  
ATOM   4868  CD  ARG A 469     217.757 184.493 163.412  1.00 65.29           C  
ATOM   4869  NE  ARG A 469     218.883 184.989 164.104  1.00 65.29           N  
ATOM   4870  CZ  ARG A 469     220.040 185.387 163.573  1.00 65.29           C  
ATOM   4871  NH1 ARG A 469     220.247 185.331 162.271  1.00 65.29           N  
ATOM   4872  NH2 ARG A 469     220.971 185.843 164.371  1.00 65.29           N  
ATOM   4873  H   ARG A 469     216.760 180.877 160.403  1.00 65.29           H  
ATOM   4874  HA  ARG A 469     216.932 180.573 163.374  1.00 65.29           H  
ATOM   4875 1HB  ARG A 469     216.317 183.097 161.844  1.00 65.29           H  
ATOM   4876 2HB  ARG A 469     215.849 182.864 163.521  1.00 65.29           H  
ATOM   4877 1HG  ARG A 469     218.147 182.565 164.111  1.00 65.29           H  
ATOM   4878 2HG  ARG A 469     218.596 182.862 162.414  1.00 65.29           H  
ATOM   4879 1HD  ARG A 469     217.689 185.008 162.454  1.00 65.29           H  
ATOM   4880 2HD  ARG A 469     216.868 184.709 164.003  1.00 65.29           H  
ATOM   4881  HE  ARG A 469     218.823 185.057 165.111  1.00 65.29           H  
ATOM   4882 1HH1 ARG A 469     219.523 184.982 161.659  1.00 65.29           H  
ATOM   4883 2HH1 ARG A 469     221.129 185.636 161.886  1.00 65.29           H  
ATOM   4884 1HH2 ARG A 469     220.805 185.888 165.367  1.00 65.29           H  
ATOM   4885 2HH2 ARG A 469     221.854 186.150 163.992  1.00 65.29           H  
ATOM   4886  N   PRO A 470     214.345 180.603 163.701  1.00 65.29           N  
ATOM   4887  CA  PRO A 470     212.903 180.605 163.854  1.00 65.29           C  
ATOM   4888  C   PRO A 470     212.312 181.962 163.477  1.00 65.29           C  
ATOM   4889  O   PRO A 470     212.853 183.000 163.878  1.00 65.29           O  
ATOM   4890  CB  PRO A 470     212.722 180.349 165.352  1.00 65.29           C  
ATOM   4891  CG  PRO A 470     213.982 179.672 165.773  1.00 65.29           C  
ATOM   4892  CD  PRO A 470     215.074 180.269 164.917  1.00 65.29           C  
ATOM   4893  HA  PRO A 470     212.475 179.786 163.257  1.00 65.29           H  
ATOM   4894 1HB  PRO A 470     212.556 181.300 165.878  1.00 65.29           H  
ATOM   4895 2HB  PRO A 470     211.830 179.728 165.522  1.00 65.29           H  
ATOM   4896 1HG  PRO A 470     214.162 179.838 166.845  1.00 65.29           H  
ATOM   4897 2HG  PRO A 470     213.895 178.585 165.630  1.00 65.29           H  
ATOM   4898 1HD  PRO A 470     215.486 181.159 165.415  1.00 65.29           H
[truncated: 2,237,245 more chars]
