# Supplementary material for: Automatic and accurate ligand structure determination guided by cryo-electron microscopy maps
Source: Nat Commun. 2023 Mar 1;14:1164. doi: 10.1038/s41467-023-36732-5 (PMC9976687; doi:10.1038/s41467-023-36732-5)
Supplement: Supplementary file 4 — Supplementary Data 1 [file 41467_2023_36732_MOESM4_ESM.zip › muenks_etal_figure_structures/3B_7oce_E2Q_dock.pdb]

HEADER                                            26-OCT-21   XXXX              
EXPDTA    THEORETICAL MODEL                                                     
REMARK 220                                                                      
REMARK 220 EXPERIMENTAL DETAILS                                                 
REMARK 220  EXPERIMENT TYPE                : THEORETICAL MODELLING              
REMARK 220  DATE OF DATA COLLECTION        : 26-OCT-21                          
REMARK 220                                                                      
REMARK 220 REMARK: MODEL GENERATED BY ROSETTA                                   
REMARK 220  VERSION 2020.28.post.dev+400.amuenks.metaldock.930fc6117f1          
HETNAM     E2Q X   1  E2Q                                                       
SSBOND     CYS I   52    CYS I   91                                       2.03  
SSBOND     CYS J   52    CYS J   91                                       2.03  
SSBOND     CYS I   90    CYS I  100                                       2.03  
SSBOND     CYS J   90    CYS J  100                                       2.03  
SSBOND     CYS A  714    CYS A  769                                       2.05  
SSBOND     CYS C  714    CYS C  769                                       2.05  
SSBOND     CYS B  718    CYS B  773                                       2.03  
SSBOND     CYS D  718    CYS D  773                                       2.03  
ATOM      1  N   GLN A 387     226.390 151.044 228.058  1.00 38.44           N  
ATOM      2  CA  GLN A 387     225.855 151.277 226.722  1.00 38.44           C  
ATOM      3  C   GLN A 387     224.399 151.717 226.794  1.00 38.44           C  
ATOM      4  O   GLN A 387     223.587 151.088 227.471  1.00 38.44           O  
ATOM      5  CB  GLN A 387     225.981 150.016 225.863  1.00 38.44           C  
ATOM      6  CG  GLN A 387     225.501 150.187 224.432  1.00 38.44           C  
ATOM      7  CD  GLN A 387     225.698 148.933 223.601  1.00 38.44           C  
ATOM      8  OE1 GLN A 387     226.053 147.874 224.125  1.00 38.44           O  
ATOM      9  NE2 GLN A 387     225.469 149.046 222.298  1.00 38.44           N  
ATOM     10 1H   GLN A 387     227.345 150.756 227.990  1.00 38.44           H  
ATOM     11 2H   GLN A 387     226.334 151.888 228.592  1.00 38.44           H  
ATOM     12 3H   GLN A 387     225.858 150.328 228.510  1.00 38.44           H  
ATOM     13  HA  GLN A 387     226.430 152.075 226.253  1.00 38.44           H  
ATOM     14 1HB  GLN A 387     227.024 149.699 225.832  1.00 38.44           H  
ATOM     15 2HB  GLN A 387     225.407 149.208 226.316  1.00 38.44           H  
ATOM     16 1HG  GLN A 387     224.437 150.426 224.442  1.00 38.44           H  
ATOM     17 2HG  GLN A 387     226.061 150.998 223.966  1.00 38.44           H  
ATOM     18 1HE2 GLN A 387     225.583 148.252 221.699  1.00 38.44           H  
ATOM     19 2HE2 GLN A 387     225.183 149.924 221.914  1.00 38.44           H  
ATOM     20  N   ASN A 388     224.073 152.801 226.093  1.00 38.44           N  
ATOM     21  CA  ASN A 388     222.697 153.275 226.058  1.00 38.44           C  
ATOM     22  C   ASN A 388     221.780 152.161 225.572  1.00 38.44           C  
ATOM     23  O   ASN A 388     222.033 151.538 224.537  1.00 38.44           O  
ATOM     24  CB  ASN A 388     222.568 154.506 225.180  1.00 38.44           C  
ATOM     25  CG  ASN A 388     223.231 155.715 225.780  1.00 38.44           C  
ATOM     26  OD1 ASN A 388     223.370 155.819 227.004  1.00 38.44           O  
ATOM     27  ND2 ASN A 388     223.644 156.631 224.942  1.00 38.44           N  
ATOM     28  H   ASN A 388     224.780 153.305 225.578  1.00 38.44           H  
ATOM     29  HA  ASN A 388     222.404 153.562 227.069  1.00 38.44           H  
ATOM     30 1HB  ASN A 388     223.016 154.307 224.206  1.00 38.44           H  
ATOM     31 2HB  ASN A 388     221.514 154.728 225.017  1.00 38.44           H  
ATOM     32 1HD2 ASN A 388     224.092 157.457 225.284  1.00 38.44           H  
ATOM     33 2HD2 ASN A 388     223.511 156.505 223.959  1.00 38.44           H  
ATOM     34  N   ARG A 389     220.712 151.914 226.323  1.00 38.44           N  
ATOM     35  CA  ARG A 389     219.850 150.779 226.032  1.00 38.44           C  
ATOM     36  C   ARG A 389     219.141 150.968 224.701  1.00 38.44           C  
ATOM     37  O   ARG A 389     218.695 152.069 224.364  1.00 38.44           O  
ATOM     38  CB  ARG A 389     218.817 150.589 227.141  1.00 38.44           C  
ATOM     39  CG  ARG A 389     217.997 151.827 227.452  1.00 38.44           C  
ATOM     40  CD  ARG A 389     217.024 151.571 228.586  1.00 38.44           C  
ATOM     41  NE  ARG A 389     216.081 150.502 228.266  1.00 38.44           N  
ATOM     42  CZ  ARG A 389     214.878 150.685 227.730  1.00 38.44           C  
ATOM     43  NH1 ARG A 389     214.102 149.641 227.480  1.00 38.44           N  
ATOM     44  NH2 ARG A 389     214.444 151.904 227.437  1.00 38.44           N  
ATOM     45  H   ARG A 389     220.489 152.513 227.104  1.00 38.44           H  
ATOM     46  HA  ARG A 389     220.467 149.881 225.975  1.00 38.44           H  
ATOM     47 1HB  ARG A 389     218.128 149.792 226.863  1.00 38.44           H  
ATOM     48 2HB  ARG A 389     219.320 150.282 228.058  1.00 38.44           H  
ATOM     49 1HG  ARG A 389     218.662 152.640 227.742  1.00 38.44           H  
ATOM     50 2HG  ARG A 389     217.430 152.120 226.568  1.00 38.44           H  
ATOM     51 1HD  ARG A 389     217.575 151.282 229.480  1.00 38.44           H  
ATOM     52 2HD  ARG A 389     216.455 152.477 228.788  1.00 38.44           H  
ATOM     53  HE  ARG A 389     216.362 149.551 228.466  1.00 38.44           H  
ATOM     54 1HH1 ARG A 389     214.425 148.708 227.696  1.00 38.44           H  
ATOM     55 2HH1 ARG A 389     213.188 149.777 227.073  1.00 38.44           H  
ATOM     56 1HH2 ARG A 389     215.030 152.707 227.621  1.00 38.44           H  
ATOM     57 2HH2 ARG A 389     213.529 152.029 227.030  1.00 38.44           H  
ATOM     58  N   THR A 390     219.039 149.883 223.940  1.00 38.44           N  
ATOM     59  CA  THR A 390     218.262 149.913 222.712  1.00 38.44           C  
ATOM     60  C   THR A 390     216.806 150.201 223.040  1.00 38.44           C  
ATOM     61  O   THR A 390     216.229 149.592 223.945  1.00 38.44           O  
ATOM     62  CB  THR A 390     218.375 148.584 221.967  1.00 38.44           C  
ATOM     63  OG1 THR A 390     217.603 147.587 222.647  1.00 38.44           O  
ATOM     64  CG2 THR A 390     219.820 148.131 221.874  1.00 38.44           C  
ATOM     65  H   THR A 390     219.501 149.026 224.209  1.00 38.44           H  
ATOM     66  HA  THR A 390     218.656 150.703 222.072  1.00 38.44           H  
ATOM     67  HB  THR A 390     217.975 148.696 220.959  1.00 38.44           H  
ATOM     68  HG1 THR A 390     216.683 147.860 222.676  1.00 38.44           H  
ATOM     69 1HG2 THR A 390     219.870 147.183 221.339  1.00 38.44           H  
ATOM     70 2HG2 THR A 390     220.403 148.881 221.340  1.00 38.44           H  
ATOM     71 3HG2 THR A 390     220.226 148.003 222.877  1.00 38.44           H  
ATOM     72  N   TYR A 391     216.212 151.131 222.303  1.00 38.44           N  
ATOM     73  CA  TYR A 391     214.823 151.503 222.516  1.00 38.44           C  
ATOM     74  C   TYR A 391     213.932 150.646 221.629  1.00 38.44           C  
ATOM     75  O   TYR A 391     214.187 150.504 220.429  1.00 38.44           O  
ATOM     76  CB  TYR A 391     214.612 152.986 222.226  1.00 38.44           C  
ATOM     77  CG  TYR A 391     215.121 153.888 223.324  1.00 38.44           C  
ATOM     78  CD1 TYR A 391     214.377 154.098 224.475  1.00 38.44           C  
ATOM     79  CD2 TYR A 391     216.347 154.524 223.212  1.00 38.44           C  
ATOM     80  CE1 TYR A 391     214.839 154.922 225.484  1.00 38.44           C  
ATOM     81  CE2 TYR A 391     216.818 155.350 224.215  1.00 38.44           C  
ATOM     82  CZ  TYR A 391     216.059 155.545 225.348  1.00 38.44           C  
ATOM     83  OH  TYR A 391     216.525 156.366 226.348  1.00 38.44           O  
ATOM     84  H   TYR A 391     216.739 151.592 221.575  1.00 38.44           H  
ATOM     85  HA  TYR A 391     214.570 151.314 223.560  1.00 38.44           H  
ATOM     86 1HB  TYR A 391     215.120 153.251 221.298  1.00 38.44           H  
ATOM     87 2HB  TYR A 391     213.549 153.181 222.084  1.00 38.44           H  
ATOM     88  HD1 TYR A 391     213.410 153.609 224.596  1.00 38.44           H  
ATOM     89  HD2 TYR A 391     216.957 154.377 222.321  1.00 38.44           H  
ATOM     90  HE1 TYR A 391     214.239 155.074 226.381  1.00 38.44           H  
ATOM     91  HE2 TYR A 391     217.784 155.843 224.106  1.00 38.44           H  
ATOM     92  HH  TYR A 391     217.383 156.717 226.098  1.00 38.44           H  
ATOM     93  N   ILE A 392     212.894 150.076 222.226  1.00 38.44           N  
ATOM     94  CA  ILE A 392     212.021 149.132 221.544  1.00 38.44           C  
ATOM     95  C   ILE A 392     210.945 149.911 220.804  1.00 38.44           C  
ATOM     96  O   ILE A 392     210.228 150.720 221.402  1.00 38.44           O  
ATOM     97  CB  ILE A 392     211.404 148.139 222.537  1.00 38.44           C  
ATOM     98  CG1 ILE A 392     212.509 147.358 223.248  1.00 38.44           C  
ATOM     99  CG2 ILE A 392     210.471 147.195 221.824  1.00 38.44           C  
ATOM    100  CD1 ILE A 392     212.922 147.944 224.577  1.00 38.44           C  
ATOM    101  H   ILE A 392     212.707 150.310 223.191  1.00 38.44           H  
ATOM    102  HA  ILE A 392     212.614 148.572 220.822  1.00 38.44           H  
ATOM    103  HB  ILE A 392     210.845 148.684 223.296  1.00 38.44           H  
ATOM    104 1HG1 ILE A 392     212.179 146.333 223.418  1.00 38.44           H  
ATOM    105 2HG1 ILE A 392     213.392 147.314 222.610  1.00 38.44           H  
ATOM    106 1HG2 ILE A 392     210.042 146.496 222.542  1.00 38.44           H  
ATOM    107 2HG2 ILE A 392     209.672 147.763 221.349  1.00 38.44           H  
ATOM    108 3HG2 ILE A 392     211.024 146.641 221.065  1.00 38.44           H  
ATOM    109 1HD1 ILE A 392     213.710 147.331 225.016  1.00 38.44           H  
ATOM    110 2HD1 ILE A 392     213.292 148.959 224.428  1.00 38.44           H  
ATOM    111 3HD1 ILE A 392     212.064 147.965 225.247  1.00 38.44           H  
ATOM    112  N   VAL A 393     210.830 149.661 219.507  1.00 38.44           N  
ATOM    113  CA  VAL A 393     209.889 150.355 218.638  1.00 38.44           C  
ATOM    114  C   VAL A 393     208.778 149.399 218.243  1.00 38.44           C  
ATOM    115  O   VAL A 393     209.038 148.271 217.807  1.00 38.44           O  
ATOM    116  CB  VAL A 393     210.598 150.904 217.388  1.00 38.44           C  
ATOM    117  CG1 VAL A 393     209.615 151.601 216.492  1.00 38.44           C  
ATOM    118  CG2 VAL A 393     211.708 151.834 217.779  1.00 38.44           C  
ATOM    119  H   VAL A 393     211.431 148.951 219.114  1.00 38.44           H  
ATOM    120  HA  VAL A 393     209.463 151.194 219.189  1.00 38.44           H  
ATOM    121  HB  VAL A 393     211.012 150.070 216.821  1.00 38.44           H  
ATOM    122 1HG1 VAL A 393     210.132 151.983 215.612  1.00 38.44           H  
ATOM    123 2HG1 VAL A 393     208.843 150.897 216.181  1.00 38.44           H  
ATOM    124 3HG1 VAL A 393     209.156 152.429 217.031  1.00 38.44           H  
ATOM    125 1HG2 VAL A 393     212.199 152.212 216.882  1.00 38.44           H  
ATOM    126 2HG2 VAL A 393     211.299 152.668 218.349  1.00 38.44           H  
ATOM    127 3HG2 VAL A 393     212.434 151.297 218.391  1.00 38.44           H  
ATOM    128  N   THR A 394     207.539 149.852 218.379  1.00 38.44           N  
ATOM    129  CA  THR A 394     206.377 149.102 217.933  1.00 38.44           C  
ATOM    130  C   THR A 394     205.880 149.665 216.612  1.00 38.44           C  
ATOM    131  O   THR A 394     205.951 150.874 216.374  1.00 38.44           O  
ATOM    132  CB  THR A 394     205.251 149.148 218.962  1.00 38.44           C  
ATOM    133  OG1 THR A 394     204.909 150.507 219.247  1.00 38.44           O  
ATOM    134  CG2 THR A 394     205.667 148.453 220.232  1.00 38.44           C  
ATOM    135  H   THR A 394     207.405 150.755 218.811  1.00 38.44           H  
ATOM    136  HA  THR A 394     206.669 148.060 217.796  1.00 38.44           H  
ATOM    137  HB  THR A 394     204.368 148.654 218.557  1.00 38.44           H  
ATOM    138  HG1 THR A 394     204.340 150.846 218.551  1.00 38.44           H  
ATOM    139 1HG2 THR A 394     204.852 148.495 220.954  1.00 38.44           H  
ATOM    140 2HG2 THR A 394     205.907 147.412 220.015  1.00 38.44           H  
ATOM    141 3HG2 THR A 394     206.544 148.948 220.647  1.00 38.44           H  
ATOM    142  N   THR A 395     205.381 148.780 215.758  1.00 38.44           N  
ATOM    143  CA  THR A 395     204.853 149.158 214.459  1.00 38.44           C  
ATOM    144  C   THR A 395     203.715 148.205 214.121  1.00 38.44           C  
ATOM    145  O   THR A 395     203.192 147.502 214.990  1.00 38.44           O  
ATOM    146  CB  THR A 395     205.950 149.134 213.388  1.00 38.44           C  
ATOM    147  OG1 THR A 395     206.477 147.809 213.266  1.00 38.44           O  
ATOM    148  CG2 THR A 395     207.073 150.084 213.749  1.00 38.44           C  
ATOM    149  H   THR A 395     205.371 147.807 216.029  1.00 38.44           H  
ATOM    150  HA  THR A 395     204.462 150.173 214.527  1.00 38.44           H  
ATOM    151  HB  THR A 395     205.528 149.430 212.428  1.00 38.44           H  
ATOM    152  HG1 THR A 395     206.848 147.534 214.108  1.00 38.44           H  
ATOM    153 1HG2 THR A 395     207.840 150.051 212.975  1.00 38.44           H  
ATOM    154 2HG2 THR A 395     206.681 151.097 213.829  1.00 38.44           H  
ATOM    155 3HG2 THR A 395     207.507 149.787 214.703  1.00 38.44           H  
ATOM    156  N   ILE A 396     203.323 148.187 212.849  1.00 38.44           N  
ATOM    157  CA  ILE A 396     202.260 147.309 212.381  1.00 38.44           C  
ATOM    158  C   ILE A 396     202.426 147.147 210.881  1.00 38.44           C  
ATOM    159  O   ILE A 396     202.994 148.006 210.208  1.00 38.44           O  
ATOM    160  CB  ILE A 396     200.865 147.875 212.743  1.00 38.44           C  
ATOM    161  CG1 ILE A 396     199.785 146.833 212.469  1.00 38.44           C  
ATOM    162  CG2 ILE A 396     200.591 149.127 211.955  1.00 38.44           C  
ATOM    163  CD1 ILE A 396     198.413 147.246 212.933  1.00 38.44           C  
ATOM    164  H   ILE A 396     203.779 148.802 212.190  1.00 38.44           H  
ATOM    165  HA  ILE A 396     202.372 146.340 212.867  1.00 38.44           H  
ATOM    166  HB  ILE A 396     200.832 148.109 213.806  1.00 38.44           H  
ATOM    167 1HG1 ILE A 396     199.738 146.631 211.399  1.00 38.44           H  
ATOM    168 2HG1 ILE A 396     200.046 145.899 212.966  1.00 38.44           H  
ATOM    169 1HG2 ILE A 396     199.607 149.514 212.218  1.00 38.44           H  
ATOM    170 2HG2 ILE A 396     201.349 149.874 212.185  1.00 38.44           H  
ATOM    171 3HG2 ILE A 396     200.618 148.899 210.889  1.00 38.44           H  
ATOM    172 1HD1 ILE A 396     197.698 146.456 212.704  1.00 38.44           H  
ATOM    173 2HD1 ILE A 396     198.430 147.420 214.009  1.00 38.44           H  
ATOM    174 3HD1 ILE A 396     198.116 148.161 212.422  1.00 38.44           H  
ATOM    175  N   LEU A 397     201.927 146.034 210.351  1.00 38.44           N  
ATOM    176  CA  LEU A 397     202.015 145.761 208.923  1.00 38.44           C  
ATOM    177  C   LEU A 397     200.875 146.473 208.212  1.00 38.44           C  
ATOM    178  O   LEU A 397     199.705 146.114 208.377  1.00 38.44           O  
ATOM    179  CB  LEU A 397     201.968 144.261 208.657  1.00 38.44           C  
ATOM    180  CG  LEU A 397     203.040 143.408 209.331  1.00 38.44           C  
ATOM    181  CD1 LEU A 397     203.167 142.084 208.617  1.00 38.44           C  
ATOM    182  CD2 LEU A 397     204.364 144.127 209.344  1.00 38.44           C  
ATOM    183  H   LEU A 397     201.476 145.360 210.954  1.00 38.44           H  
ATOM    184  HA  LEU A 397     202.964 146.148 208.555  1.00 38.44           H  
ATOM    185 1HB  LEU A 397     201.002 143.880 208.985  1.00 38.44           H  
ATOM    186 2HB  LEU A 397     202.055 144.095 207.583  1.00 38.44           H  
ATOM    187  HG  LEU A 397     202.744 143.197 210.359  1.00 38.44           H  
ATOM    188 1HD1 LEU A 397     203.934 141.480 209.103  1.00 38.44           H  
ATOM    189 2HD1 LEU A 397     202.214 141.557 208.655  1.00 38.44           H  
ATOM    190 3HD1 LEU A 397     203.446 142.256 207.578  1.00 38.44           H  
ATOM    191 1HD2 LEU A 397     205.113 143.501 209.830  1.00 38.44           H  
ATOM    192 2HD2 LEU A 397     204.675 144.336 208.320  1.00 38.44           H  
ATOM    193 3HD2 LEU A 397     204.264 145.064 209.892  1.00 38.44           H  
ATOM    194  N   GLU A 398     201.261 147.429 207.405  1.00 38.44           N  
ATOM    195  CA  GLU A 398     200.312 148.150 206.615  1.00 38.44           C  
ATOM    196  C   GLU A 398     201.057 148.783 205.483  1.00 38.44           C  
ATOM    197  O   GLU A 398     201.841 149.701 205.709  1.00 38.44           O  
ATOM    198  CB  GLU A 398     199.646 149.222 207.450  1.00 38.44           C  
ATOM    199  CG  GLU A 398     198.548 149.915 206.775  1.00 38.44           C  
ATOM    200  CD  GLU A 398     197.363 149.045 206.691  1.00 38.44           C  
ATOM    201  OE1 GLU A 398     196.792 148.824 207.719  1.00 38.44           O  
ATOM    202  OE2 GLU A 398     197.026 148.570 205.640  1.00 38.44           O  
ATOM    203  H   GLU A 398     202.263 147.620 207.306  1.00 38.44           H  
ATOM    204  HA  GLU A 398     199.564 147.462 206.220  1.00 38.44           H  
ATOM    205 1HB  GLU A 398     199.250 148.782 208.367  1.00 38.44           H  
ATOM    206 2HB  GLU A 398     200.388 149.962 207.749  1.00 38.44           H  
ATOM    207 1HG  GLU A 398     198.279 150.808 207.349  1.00 38.44           H  
ATOM    208 2HG  GLU A 398     198.842 150.237 205.774  1.00 38.44           H  
ATOM    209  N   ASP A 399     200.849 148.314 204.282  1.00 38.44           N  
ATOM    210  CA  ASP A 399     201.578 148.854 203.150  1.00 38.44           C  
ATOM    211  C   ASP A 399     201.132 150.291 202.893  1.00 38.44           C  
ATOM    212  O   ASP A 399     199.934 150.589 202.962  1.00 38.44           O  
ATOM    213  CB  ASP A 399     201.355 147.998 201.901  1.00 38.44           C  
ATOM    214  CG  ASP A 399     202.228 148.423 200.727  1.00 38.44           C  
ATOM    215  OD1 ASP A 399     202.413 149.604 200.548  1.00 38.44           O  
ATOM    216  OD2 ASP A 399     202.700 147.564 200.022  1.00 38.44           O  
ATOM    217  H   ASP A 399     200.237 147.523 204.141  1.00 38.44           H  
ATOM    218  HA  ASP A 399     202.642 148.841 203.386  1.00 38.44           H  
ATOM    219 1HB  ASP A 399     201.567 146.954 202.132  1.00 38.44           H  
ATOM    220 2HB  ASP A 399     200.309 148.060 201.598  1.00 38.44           H  
ATOM    221  N   PRO A 400     202.061 151.211 202.592  1.00 38.44           N  
ATOM    222  CA  PRO A 400     203.519 151.093 202.509  1.00 38.44           C  
ATOM    223  C   PRO A 400     204.263 151.441 203.790  1.00 38.44           C  
ATOM    224  O   PRO A 400     205.491 151.493 203.782  1.00 38.44           O  
ATOM    225  CB  PRO A 400     203.873 152.101 201.425  1.00 38.44           C  
ATOM    226  CG  PRO A 400     202.871 153.146 201.574  1.00 38.44           C  
ATOM    227  CD  PRO A 400     201.603 152.485 202.023  1.00 38.44           C  
ATOM    228  HA  PRO A 400     203.782 150.070 202.201  1.00 38.44           H  
ATOM    229 1HB  PRO A 400     204.899 152.467 201.573  1.00 38.44           H  
ATOM    230 2HB  PRO A 400     203.844 151.617 200.437  1.00 38.44           H  
ATOM    231 1HG  PRO A 400     203.210 153.895 202.304  1.00 38.44           H  
ATOM    232 2HG  PRO A 400     202.728 153.674 200.620  1.00 38.44           H  
ATOM    233 1HD  PRO A 400     201.111 153.111 202.782  1.00 38.44           H  
ATOM    234 2HD  PRO A 400     200.942 152.333 201.157  1.00 38.44           H  
ATOM    235  N   TYR A 401     203.531 151.683 204.876  1.00 38.44           N  
ATOM    236  CA  TYR A 401     204.169 152.191 206.084  1.00 38.44           C  
ATOM    237  C   TYR A 401     205.213 151.218 206.609  1.00 38.44           C  
ATOM    238  O   TYR A 401     206.325 151.623 206.966  1.00 38.44           O  
ATOM    239  CB  TYR A 401     203.114 152.477 207.147  1.00 38.44           C  
ATOM    240  CG  TYR A 401     202.043 153.433 206.688  1.00 38.44           C  
ATOM    241  CD1 TYR A 401     202.311 154.780 206.532  1.00 38.44           C  
ATOM    242  CD2 TYR A 401     200.766 152.985 206.399  1.00 38.44           C  
ATOM    243  CE1 TYR A 401     201.340 155.652 206.110  1.00 38.44           C  
ATOM    244  CE2 TYR A 401     199.789 153.851 205.977  1.00 38.44           C  
ATOM    245  CZ  TYR A 401     200.081 155.182 205.834  1.00 38.44           C  
ATOM    246  OH  TYR A 401     199.105 156.046 205.411  1.00 38.44           O  
ATOM    247  H   TYR A 401     202.534 151.519 204.877  1.00 38.44           H  
ATOM    248  HA  TYR A 401     204.684 153.119 205.838  1.00 38.44           H  
ATOM    249 1HB  TYR A 401     202.636 151.543 207.446  1.00 38.44           H  
ATOM    250 2HB  TYR A 401     203.593 152.897 208.031  1.00 38.44           H  
ATOM    251  HD1 TYR A 401     203.308 155.165 206.745  1.00 38.44           H  
ATOM    252  HD2 TYR A 401     200.522 151.928 206.506  1.00 38.44           H  
ATOM    253  HE1 TYR A 401     201.571 156.710 205.993  1.00 38.44           H  
ATOM    254  HE2 TYR A 401     198.788 153.478 205.759  1.00 38.44           H  
ATOM    255  HH  TYR A 401     199.465 156.935 205.362  1.00 38.44           H  
ATOM    256  N   VAL A 402     204.879 149.933 206.662  1.00 38.44           N  
ATOM    257  CA  VAL A 402     205.832 148.901 207.053  1.00 38.44           C  
ATOM    258  C   VAL A 402     205.526 147.647 206.253  1.00 38.44           C  
ATOM    259  O   VAL A 402     204.380 147.189 206.214  1.00 38.44           O  
ATOM    260  CB  VAL A 402     205.783 148.599 208.562  1.00 38.44           C  
ATOM    261  CG1 VAL A 402     206.897 147.658 208.937  1.00 38.44           C  
ATOM    262  CG2 VAL A 402     205.880 149.874 209.363  1.00 38.44           C  
ATOM    263  H   VAL A 402     203.935 149.665 206.423  1.00 38.44           H  
ATOM    264  HA  VAL A 402     206.838 149.251 206.817  1.00 38.44           H  
ATOM    265  HB  VAL A 402     204.841 148.102 208.793  1.00 38.44           H  
ATOM    266 1HG1 VAL A 402     206.854 147.450 210.006  1.00 38.44           H  
ATOM    267 2HG1 VAL A 402     206.788 146.726 208.382  1.00 38.44           H  
ATOM    268 3HG1 VAL A 402     207.856 148.115 208.696  1.00 38.44           H  
ATOM    269 1HG2 VAL A 402     205.843 149.639 210.426  1.00 38.44           H  
ATOM    270 2HG2 VAL A 402     206.820 150.376 209.134  1.00 38.44           H  
ATOM    271 3HG2 VAL A 402     205.047 150.528 209.107  1.00 38.44           H  
ATOM    272  N   MET A 403     206.551 147.091 205.615  1.00 38.44           N  
ATOM    273  CA  MET A 403     206.409 145.882 204.823  1.00 38.44           C  
ATOM    274  C   MET A 403     207.638 145.010 205.025  1.00 38.44           C  
ATOM    275  O   MET A 403     208.683 145.465 205.497  1.00 38.44           O  
ATOM    276  CB  MET A 403     206.218 146.204 203.339  1.00 38.44           C  
ATOM    277  CG  MET A 403     204.974 147.012 203.037  1.00 38.44           C  
ATOM    278  SD  MET A 403     204.870 147.558 201.323  1.00 38.44           S  
ATOM    279  CE  MET A 403     206.292 148.636 201.223  1.00 38.44           C  
ATOM    280  H   MET A 403     207.459 147.528 205.687  1.00 38.44           H  
ATOM    281  HA  MET A 403     205.528 145.342 205.170  1.00 38.44           H  
ATOM    282 1HB  MET A 403     207.079 146.762 202.974  1.00 38.44           H  
ATOM    283 2HB  MET A 403     206.164 145.275 202.769  1.00 38.44           H  
ATOM    284 1HG  MET A 403     204.090 146.413 203.254  1.00 38.44           H  
ATOM    285 2HG  MET A 403     204.951 147.896 203.673  1.00 38.44           H  
ATOM    286 1HE  MET A 403     206.363 149.052 200.218  1.00 38.44           H  
ATOM    287 2HE  MET A 403     206.186 149.446 201.946  1.00 38.44           H  
ATOM    288 3HE  MET A 403     207.196 148.067 201.444  1.00 38.44           H  
ATOM    289  N   LEU A 404     207.501 143.739 204.659  1.00 38.44           N  
ATOM    290  CA  LEU A 404     208.591 142.780 204.751  1.00 38.44           C  
ATOM    291  C   LEU A 404     209.365 142.759 203.441  1.00 38.44           C  
ATOM    292  O   LEU A 404     208.782 142.568 202.369  1.00 38.44           O  
ATOM    293  CB  LEU A 404     208.049 141.390 205.076  1.00 38.44           C  
ATOM    294  CG  LEU A 404     207.433 141.256 206.468  1.00 38.44           C  
ATOM    295  CD1 LEU A 404     206.712 139.937 206.629  1.00 38.44           C  
ATOM    296  CD2 LEU A 404     208.511 141.385 207.523  1.00 38.44           C  
ATOM    297  H   LEU A 404     206.606 143.433 204.305  1.00 38.44           H  
ATOM    298  HA  LEU A 404     209.259 143.091 205.554  1.00 38.44           H  
ATOM    299 1HB  LEU A 404     207.289 141.133 204.340  1.00 38.44           H  
ATOM    300 2HB  LEU A 404     208.864 140.671 204.992  1.00 38.44           H  
ATOM    301  HG  LEU A 404     206.691 142.041 206.615  1.00 38.44           H  
ATOM    302 1HD1 LEU A 404     206.286 139.875 207.630  1.00 38.44           H  
ATOM    303 2HD1 LEU A 404     205.913 139.866 205.891  1.00 38.44           H  
ATOM    304 3HD1 LEU A 404     207.415 139.118 206.483  1.00 38.44           H  
ATOM    305 1HD2 LEU A 404     208.065 141.289 208.513  1.00 38.44           H  
ATOM    306 2HD2 LEU A 404     209.254 140.599 207.382  1.00 38.44           H  
ATOM    307 3HD2 LEU A 404     208.992 142.359 207.434  1.00 38.44           H  
ATOM    308  N   LYS A 405     210.678 142.954 203.533  1.00 38.44           N  
ATOM    309  CA  LYS A 405     211.504 143.040 202.340  1.00 38.44           C  
ATOM    310  C   LYS A 405     211.508 141.709 201.600  1.00 38.44           C  
ATOM    311  O   LYS A 405     211.306 140.644 202.190  1.00 38.44           O  
ATOM    312  CB  LYS A 405     212.932 143.453 202.701  1.00 38.44           C  
ATOM    313  CG  LYS A 405     213.847 143.665 201.502  1.00 38.44           C  
ATOM    314  CD  LYS A 405     215.222 144.151 201.935  1.00 38.44           C  
ATOM    315  CE  LYS A 405     216.172 144.256 200.751  1.00 38.44           C  
ATOM    316  NZ  LYS A 405     215.734 145.292 199.777  1.00 38.44           N  
ATOM    317  H   LYS A 405     211.113 143.044 204.440  1.00 38.44           H  
ATOM    318  HA  LYS A 405     211.085 143.802 201.683  1.00 38.44           H  
ATOM    319 1HB  LYS A 405     212.909 144.381 203.272  1.00 38.44           H  
ATOM    320 2HB  LYS A 405     213.383 142.689 203.335  1.00 38.44           H  
ATOM    321 1HG  LYS A 405     213.958 142.726 200.958  1.00 38.44           H  
ATOM    322 2HG  LYS A 405     213.405 144.402 200.832  1.00 38.44           H  
ATOM    323 1HD  LYS A 405     215.130 145.131 202.406  1.00 38.44           H  
ATOM    324 2HD  LYS A 405     215.641 143.456 202.664  1.00 38.44           H  
ATOM    325 1HE  LYS A 405     217.170 144.508 201.107  1.00 38.44           H  
ATOM    326 2HE  LYS A 405     216.224 143.295 200.240  1.00 38.44           H  
ATOM    327 1HZ  LYS A 405     216.388 145.330 199.009  1.00 38.44           H  
ATOM    328 2HZ  LYS A 405     214.816 145.058 199.426  1.00 38.44           H  
ATOM    329 3HZ  LYS A 405     215.700 146.192 200.235  1.00 38.44           H  
ATOM    330  N   LYS A 406     211.731 141.778 200.289  1.00 38.44           N  
ATOM    331  CA  LYS A 406     211.831 140.568 199.486  1.00 38.44           C  
ATOM    332  C   LYS A 406     212.907 139.654 200.055  1.00 38.44           C  
ATOM    333  O   LYS A 406     213.997 140.100 200.420  1.00 38.44           O  
ATOM    334  CB  LYS A 406     212.136 140.907 198.026  1.00 38.44           C  
ATOM    335  CG  LYS A 406     212.176 139.703 197.095  1.00 38.44           C  
ATOM    336  CD  LYS A 406     212.414 140.126 195.653  1.00 38.44           C  
ATOM    337  CE  LYS A 406     212.458 138.923 194.723  1.00 38.44           C  
ATOM    338  NZ  LYS A 406     212.692 139.323 193.308  1.00 38.44           N  
ATOM    339  H   LYS A 406     211.833 142.676 199.839  1.00 38.44           H  
ATOM    340  HA  LYS A 406     210.871 140.051 199.518  1.00 38.44           H  
ATOM    341 1HB  LYS A 406     211.382 141.598 197.648  1.00 38.44           H  
ATOM    342 2HB  LYS A 406     213.101 141.410 197.963  1.00 38.44           H  
ATOM    343 1HG  LYS A 406     212.976 139.029 197.405  1.00 38.44           H  
ATOM    344 2HG  LYS A 406     211.230 139.165 197.155  1.00 38.44           H  
ATOM    345 1HD  LYS A 406     211.614 140.794 195.333  1.00 38.44           H  
ATOM    346 2HD  LYS A 406     213.361 140.662 195.584  1.00 38.44           H  
ATOM    347 1HE  LYS A 406     213.257 138.252 195.034  1.00 38.44           H  
ATOM    348 2HE  LYS A 406     211.514 138.382 194.783  1.00 38.44           H  
ATOM    349 1HZ  LYS A 406     212.714 138.498 192.724  1.00 38.44           H  
ATOM    350 2HZ  LYS A 406     211.946 139.932 193.002  1.00 38.44           H  
ATOM    351 3HZ  LYS A 406     213.574 139.809 193.236  1.00 38.44           H  
ATOM    352  N   ASN A 407     212.592 138.362 200.129  1.00 38.44           N  
ATOM    353  CA  ASN A 407     213.470 137.381 200.760  1.00 38.44           C  
ATOM    354  C   ASN A 407     213.687 137.729 202.233  1.00 38.44           C  
ATOM    355  O   ASN A 407     214.791 138.049 202.677  1.00 38.44           O  
ATOM    356  CB  ASN A 407     214.795 137.292 200.025  1.00 38.44           C  
ATOM    357  CG  ASN A 407     214.639 136.812 198.609  1.00 38.44           C  
ATOM    358  OD1 ASN A 407     213.710 136.059 198.294  1.00 38.44           O  
ATOM    359  ND2 ASN A 407     215.530 137.233 197.748  1.00 38.44           N  
ATOM    360  H   ASN A 407     211.715 138.055 199.734  1.00 38.44           H  
ATOM    361  HA  ASN A 407     212.982 136.406 200.725  1.00 38.44           H  
ATOM    362 1HB  ASN A 407     215.271 138.274 200.013  1.00 38.44           H  
ATOM    363 2HB  ASN A 407     215.461 136.612 200.555  1.00 38.44           H  
ATOM    364 1HD2 ASN A 407     215.476 136.946 196.791  1.00 38.44           H  
ATOM    365 2HD2 ASN A 407     216.265 137.842 198.046  1.00 38.44           H  
ATOM    366  N   ALA A 408     212.589 137.669 202.989  1.00 38.44           N  
ATOM    367  CA  ALA A 408     212.638 138.019 204.404  1.00 38.44           C  
ATOM    368  C   ALA A 408     213.622 137.133 205.157  1.00 38.44           C  
ATOM    369  O   ALA A 408     214.409 137.617 205.978  1.00 38.44           O  
ATOM    370  CB  ALA A 408     211.242 137.907 205.015  1.00 38.44           C  
ATOM    371  H   ALA A 408     211.711 137.379 202.584  1.00 38.44           H  
ATOM    372  HA  ALA A 408     212.983 139.050 204.486  1.00 38.44           H  
ATOM    373 1HB  ALA A 408     211.285 138.169 206.072  1.00 38.44           H  
ATOM    374 2HB  ALA A 408     210.564 138.587 204.500  1.00 38.44           H  
ATOM    375 3HB  ALA A 408     210.880 136.885 204.910  1.00 38.44           H  
ATOM    376  N   ASN A 409     213.591 135.826 204.889  1.00 38.44           N  
ATOM    377  CA  ASN A 409     214.475 134.908 205.599  1.00 38.44           C  
ATOM    378  C   ASN A 409     215.941 135.260 205.384  1.00 38.44           C  
ATOM    379  O   ASN A 409     216.783 134.958 206.236  1.00 38.44           O  
ATOM    380  CB  ASN A 409     214.206 133.476 205.174  1.00 38.44           C  
ATOM    381  CG  ASN A 409     212.917 132.940 205.734  1.00 38.44           C  
ATOM    382  OD1 ASN A 409     212.433 133.409 206.771  1.00 38.44           O  
ATOM    383  ND2 ASN A 409     212.351 131.966 205.068  1.00 38.44           N  
ATOM    384  H   ASN A 409     212.957 135.459 204.194  1.00 38.44           H  
ATOM    385  HA  ASN A 409     214.272 134.989 206.668  1.00 38.44           H  
ATOM    386 1HB  ASN A 409     214.167 133.420 204.086  1.00 38.44           H  
ATOM    387 2HB  ASN A 409     215.025 132.838 205.506  1.00 38.44           H  
ATOM    388 1HD2 ASN A 409     211.492 131.571 205.393  1.00 38.44           H  
ATOM    389 2HD2 ASN A 409     212.777 131.618 204.234  1.00 38.44           H  
ATOM    390  N   GLN A 410     216.266 135.895 204.256  1.00 38.44           N  
ATOM    391  CA  GLN A 410     217.656 136.242 203.979  1.00 38.44           C  
ATOM    392  C   GLN A 410     218.199 137.226 205.008  1.00 38.44           C  
ATOM    393  O   GLN A 410     219.335 137.081 205.476  1.00 38.44           O  
ATOM    394  CB  GLN A 410     217.790 136.832 202.572  1.00 38.44           C  
ATOM    395  CG  GLN A 410     219.217 137.163 202.170  1.00 38.44           C  
ATOM    396  CD  GLN A 410     219.309 137.700 200.754  1.00 38.44           C  
ATOM    397  OE1 GLN A 410     218.413 137.484 199.934  1.00 38.44           O  
ATOM    398  NE2 GLN A 410     220.395 138.406 200.459  1.00 38.44           N  
ATOM    399  H   GLN A 410     215.554 136.141 203.583  1.00 38.44           H  
ATOM    400  HA  GLN A 410     218.258 135.336 204.043  1.00 38.44           H  
ATOM    401 1HB  GLN A 410     217.389 136.128 201.843  1.00 38.44           H  
ATOM    402 2HB  GLN A 410     217.201 137.746 202.504  1.00 38.44           H  
ATOM    403 1HG  GLN A 410     219.609 137.919 202.849  1.00 38.44           H  
ATOM    404 2HG  GLN A 410     219.820 136.257 202.231  1.00 38.44           H  
ATOM    405 1HE2 GLN A 410     220.511 138.786 199.541  1.00 38.44           H  
ATOM    406 2HE2 GLN A 410     221.097 138.557 201.155  1.00 38.44           H  
ATOM    407  N   PHE A 411     217.408 138.231 205.374  1.00 38.44           N  
ATOM    408  CA  PHE A 411     217.837 139.287 206.278  1.00 38.44           C  
ATOM    409  C   PHE A 411     217.192 139.107 207.646  1.00 38.44           C  
ATOM    410  O   PHE A 411     216.091 138.561 207.766  1.00 38.44           O  
ATOM    411  CB  PHE A 411     217.480 140.661 205.710  1.00 38.44           C  
ATOM    412  CG  PHE A 411     218.237 141.017 204.462  1.00 38.44           C  
ATOM    413  CD1 PHE A 411     217.703 140.752 203.210  1.00 38.44           C  
ATOM    414  CD2 PHE A 411     219.486 141.616 204.538  1.00 38.44           C  
ATOM    415  CE1 PHE A 411     218.399 141.079 202.061  1.00 38.44           C  
ATOM    416  CE2 PHE A 411     220.183 141.944 203.392  1.00 38.44           C  
ATOM    417  CZ  PHE A 411     219.639 141.675 202.152  1.00 38.44           C  
ATOM    418  H   PHE A 411     216.469 138.253 205.002  1.00 38.44           H  
ATOM    419  HA  PHE A 411     218.921 139.227 206.391  1.00 38.44           H  
ATOM    420 1HB  PHE A 411     216.415 140.695 205.482  1.00 38.44           H  
ATOM    421 2HB  PHE A 411     217.679 141.427 206.458  1.00 38.44           H  
ATOM    422  HD1 PHE A 411     216.722 140.282 203.138  1.00 38.44           H  
ATOM    423  HD2 PHE A 411     219.916 141.828 205.517  1.00 38.44           H  
ATOM    424  HE1 PHE A 411     217.967 140.865 201.084  1.00 38.44           H  
ATOM    425  HE2 PHE A 411     221.163 142.415 203.465  1.00 38.44           H  
ATOM    426  HZ  PHE A 411     220.189 141.932 201.248  1.00 38.44           H  
ATOM    427  N   GLU A 412     217.891 139.573 208.680  1.00 38.44           N  
ATOM    428  CA  GLU A 412     217.440 139.441 210.058  1.00 38.44           C  
ATOM    429  C   GLU A 412     217.469 140.798 210.747  1.00 38.44           C  
ATOM    430  O   GLU A 412     218.313 141.647 210.450  1.00 38.44           O  
ATOM    431  CB  GLU A 412     218.314 138.443 210.821  1.00 38.44           C  
ATOM    432  CG  GLU A 412     218.258 137.019 210.284  1.00 38.44           C  
ATOM    433  CD  GLU A 412     219.119 136.066 211.065  1.00 38.44           C  
ATOM    434  OE1 GLU A 412     219.827 136.511 211.936  1.00 38.44           O  
ATOM    435  OE2 GLU A 412     219.069 134.890 210.789  1.00 38.44           O  
ATOM    436  H   GLU A 412     218.769 140.035 208.492  1.00 38.44           H  
ATOM    437  HA  GLU A 412     216.416 139.065 210.053  1.00 38.44           H  
ATOM    438 1HB  GLU A 412     219.353 138.771 210.790  1.00 38.44           H  
ATOM    439 2HB  GLU A 412     218.010 138.418 211.867  1.00 38.44           H  
ATOM    440 1HG  GLU A 412     217.226 136.670 210.318  1.00 38.44           H  
ATOM    441 2HG  GLU A 412     218.578 137.022 209.243  1.00 38.44           H  
ATOM    442  N   GLY A 413     216.532 140.991 211.674  1.00 38.44           N  
ATOM    443  CA  GLY A 413     216.471 142.209 212.459  1.00 38.44           C  
ATOM    444  C   GLY A 413     215.651 143.301 211.807  1.00 38.44           C  
ATOM    445  O   GLY A 413     214.569 143.039 211.276  1.00 38.44           O  
ATOM    446  H   GLY A 413     215.845 140.268 211.834  1.00 38.44           H  
ATOM    447 1HA  GLY A 413     216.043 141.990 213.438  1.00 38.44           H  
ATOM    448 2HA  GLY A 413     217.480 142.585 212.626  1.00 38.44           H  
ATOM    449  N   ASN A 414     216.145 144.538 211.861  1.00 38.44           N  
ATOM    450  CA  ASN A 414     215.478 145.638 211.178  1.00 38.44           C  
ATOM    451  C   ASN A 414     215.714 145.619 209.674  1.00 38.44           C  
ATOM    452  O   ASN A 414     214.903 146.176 208.927  1.00 38.44           O  
ATOM    453  CB  ASN A 414     215.947 146.979 211.747  1.00 38.44           C  
ATOM    454  CG  ASN A 414     215.986 146.991 213.258  1.00 38.44           C  
ATOM    455  OD1 ASN A 414     214.948 147.026 213.917  1.00 38.44           O  
ATOM    456  ND2 ASN A 414     217.188 146.970 213.818  1.00 38.44           N  
ATOM    457  H   ASN A 414     216.992 144.722 212.380  1.00 38.44           H  
ATOM    458  HA  ASN A 414     214.403 145.545 211.340  1.00 38.44           H  
ATOM    459 1HB  ASN A 414     216.945 147.206 211.369  1.00 38.44           H  
ATOM    460 2HB  ASN A 414     215.280 147.771 211.407  1.00 38.44           H  
ATOM    461 1HD2 ASN A 414     217.276 146.976 214.815  1.00 38.44           H  
ATOM    462 2HD2 ASN A 414     218.006 146.947 213.244  1.00 38.44           H  
ATOM    463  N   ASP A 415     216.797 144.988 209.215  1.00 38.44           N  
ATOM    464  CA  ASP A 415     217.133 145.019 207.797  1.00 38.44           C  
ATOM    465  C   ASP A 415     216.078 144.342 206.934  1.00 38.44           C  
ATOM    466  O   ASP A 415     216.044 144.573 205.721  1.00 38.44           O  
ATOM    467  CB  ASP A 415     218.489 144.348 207.561  1.00 38.44           C  
ATOM    468  CG  ASP A 415     219.657 145.174 208.082  1.00 38.44           C  
ATOM    469  OD1 ASP A 415     219.467 146.339 208.341  1.00 38.44           O  
ATOM    470  OD2 ASP A 415     220.728 144.632 208.217  1.00 38.44           O  
ATOM    471  H   ASP A 415     217.395 144.481 209.851  1.00 38.44           H  
ATOM    472  HA  ASP A 415     217.189 146.060 207.477  1.00 38.44           H  
ATOM    473 1HB  ASP A 415     218.504 143.375 208.052  1.00 38.44           H  
ATOM    474 2HB  ASP A 415     218.630 144.179 206.493  1.00 38.44           H  
ATOM    475  N   ARG A 416     215.217 143.516 207.527  1.00 38.44           N  
ATOM    476  CA  ARG A 416     214.179 142.828 206.769  1.00 38.44           C  
ATOM    477  C   ARG A 416     212.952 143.691 206.531  1.00 38.44           C  
ATOM    478  O   ARG A 416     212.115 143.330 205.698  1.00 38.44           O  
ATOM    479  CB  ARG A 416     213.742 141.545 207.482  1.00 38.44           C  
ATOM    480  CG  ARG A 416     213.777 141.623 208.991  1.00 38.44           C  
ATOM    481  CD  ARG A 416     213.136 140.418 209.641  1.00 38.44           C  
ATOM    482  NE  ARG A 416     213.046 140.583 211.088  1.00 38.44           N  
ATOM    483  CZ  ARG A 416     212.160 139.968 211.864  1.00 38.44           C  
ATOM    484  NH1 ARG A 416     211.274 139.131 211.343  1.00 38.44           N  
ATOM    485  NH2 ARG A 416     212.162 140.192 213.169  1.00 38.44           N  
ATOM    486  H   ARG A 416     215.283 143.361 208.523  1.00 38.44           H  
ATOM    487  HA  ARG A 416     214.584 142.559 205.793  1.00 38.44           H  
ATOM    488 1HB  ARG A 416     212.725 141.292 207.185  1.00 38.44           H  
ATOM    489 2HB  ARG A 416     214.387 140.721 207.176  1.00 38.44           H  
ATOM    490 1HG  ARG A 416     214.812 141.678 209.329  1.00 38.44           H  
ATOM    491 2HG  ARG A 416     213.239 142.512 209.322  1.00 38.44           H  
ATOM    492 1HD  ARG A 416     212.130 140.282 209.244  1.00 38.44           H  
ATOM    493 2HD  ARG A 416     213.732 139.531 209.429  1.00 38.44           H  
ATOM    494  HE  ARG A 416     213.704 141.209 211.532  1.00 38.44           H  
ATOM    495 1HH1 ARG A 416     211.269 138.956 210.348  1.00 38.44           H  
ATOM    496 2HH1 ARG A 416     210.605 138.668 211.940  1.00 38.44           H  
ATOM    497 1HH2 ARG A 416     212.836 140.829 213.571  1.00 38.44           H  
ATOM    498 2HH2 ARG A 416     211.491 139.727 213.762  1.00 38.44           H  
ATOM    499  N   TYR A 417     212.828 144.811 207.234  1.00 38.44           N  
ATOM    500  CA  TYR A 417     211.667 145.682 207.136  1.00 38.44           C  
ATOM    501  C   TYR A 417     211.982 146.848 206.211  1.00 38.44           C  
ATOM    502  O   TYR A 417     213.043 147.469 206.326  1.00 38.44           O  
ATOM    503  CB  TYR A 417     211.271 146.200 208.515  1.00 38.44           C  
ATOM    504  CG  TYR A 417     210.787 145.134 209.468  1.00 38.44           C  
ATOM    505  CD1 TYR A 417     211.573 144.726 210.533  1.00 38.44           C  
ATOM    506  CD2 TYR A 417     209.546 144.541 209.308  1.00 38.44           C  
ATOM    507  CE1 TYR A 417     211.139 143.758 211.408  1.00 38.44           C  
ATOM    508  CE2 TYR A 417     209.104 143.571 210.179  1.00 38.44           C  
ATOM    509  CZ  TYR A 417     209.905 143.183 211.228  1.00 38.44           C  
ATOM    510  OH  TYR A 417     209.470 142.216 212.101  1.00 38.44           O  
ATOM    511  H   TYR A 417     213.579 145.060 207.862  1.00 38.44           H  
ATOM    512  HA  TYR A 417     210.836 145.106 206.728  1.00 38.44           H  
ATOM    513 1HB  TYR A 417     212.125 146.697 208.976  1.00 38.44           H  
ATOM    514 2HB  TYR A 417     210.478 146.940 208.412  1.00 38.44           H  
ATOM    515  HD1 TYR A 417     212.555 145.174 210.689  1.00 38.44           H  
ATOM    516  HD2 TYR A 417     208.902 144.839 208.481  1.00 38.44           H  
ATOM    517  HE1 TYR A 417     211.773 143.451 212.239  1.00 38.44           H  
ATOM    518  HE2 TYR A 417     208.125 143.114 210.035  1.00 38.44           H  
ATOM    519  HH  TYR A 417     208.596 141.919 211.838  1.00 38.44           H  
ATOM    520  N   GLU A 418     211.062 147.137 205.295  1.00 38.44           N  
ATOM    521  CA  GLU A 418     211.194 148.254 204.371  1.00 38.44           C  
ATOM    522  C   GLU A 418     209.883 149.022 204.337  1.00 38.44           C  
ATOM    523  O   GLU A 418     208.810 148.416 204.262  1.00 38.44           O  
ATOM    524  CB  GLU A 418     211.564 147.766 202.968  1.00 38.44           C  
ATOM    525  CG  GLU A 418     210.522 146.865 202.321  1.00 38.44           C  
ATOM    526  CD  GLU A 418     210.935 146.378 200.960  1.00 38.44           C  
ATOM    527  OE1 GLU A 418     211.998 146.740 200.517  1.00 38.44           O  
ATOM    528  OE2 GLU A 418     210.186 145.642 200.362  1.00 38.44           O  
ATOM    529  H   GLU A 418     210.240 146.551 205.245  1.00 38.44           H  
ATOM    530  HA  GLU A 418     211.994 148.904 204.726  1.00 38.44           H  
ATOM    531 1HB  GLU A 418     211.717 148.625 202.314  1.00 38.44           H  
ATOM    532 2HB  GLU A 418     212.503 147.215 203.010  1.00 38.44           H  
ATOM    533 1HG  GLU A 418     210.351 146.004 202.966  1.00 38.44           H  
ATOM    534 2HG  GLU A 418     209.585 147.413 202.236  1.00 38.44           H  
ATOM    535  N   GLY A 419     209.969 150.342 204.393  1.00 38.44           N  
ATOM    536  CA  GLY A 419     208.782 151.161 204.273  1.00 38.44           C  
ATOM    537  C   GLY A 419     209.005 152.571 204.773  1.00 38.44           C  
ATOM    538  O   GLY A 419     210.070 152.926 205.277  1.00 38.44           O  
ATOM    539  H   GLY A 419     210.865 150.790 204.520  1.00 38.44           H  
ATOM    540 1HA  GLY A 419     208.469 151.197 203.229  1.00 38.44           H  
ATOM    541 2HA  GLY A 419     207.968 150.706 204.837  1.00 38.44           H  
ATOM    542  N   TYR A 420     207.948 153.368 204.621  1.00 38.44           N  
ATOM    543  CA  TYR A 420     207.983 154.773 205.014  1.00 38.44           C  
ATOM    544  C   TYR A 420     208.340 154.921 206.486  1.00 38.44           C  
ATOM    545  O   TYR A 420     209.264 155.662 206.848  1.00 38.44           O  
ATOM    546  CB  TYR A 420     206.620 155.399 204.711  1.00 38.44           C  
ATOM    547  CG  TYR A 420     206.433 156.850 205.080  1.00 38.44           C  
ATOM    548  CD1 TYR A 420     206.276 157.240 206.397  1.00 38.44           C  
ATOM    549  CD2 TYR A 420     206.362 157.823 204.102  1.00 38.44           C  
ATOM    550  CE1 TYR A 420     206.088 158.563 206.729  1.00 38.44           C  
ATOM    551  CE2 TYR A 420     206.173 159.144 204.425  1.00 38.44           C  
ATOM    552  CZ  TYR A 420     206.035 159.509 205.738  1.00 38.44           C  
ATOM    553  OH  TYR A 420     205.845 160.830 206.059  1.00 38.44           O  
ATOM    554  H   TYR A 420     207.100 152.989 204.223  1.00 38.44           H  
ATOM    555  HA  TYR A 420     208.753 155.276 204.430  1.00 38.44           H  
ATOM    556 1HB  TYR A 420     206.414 155.323 203.642  1.00 38.44           H  
ATOM    557 2HB  TYR A 420     205.841 154.845 205.234  1.00 38.44           H  
ATOM    558  HD1 TYR A 420     206.300 156.495 207.193  1.00 38.44           H  
ATOM    559  HD2 TYR A 420     206.455 157.547 203.051  1.00 38.44           H  
ATOM    560  HE1 TYR A 420     205.966 158.850 207.773  1.00 38.44           H  
ATOM    561  HE2 TYR A 420     206.132 159.897 203.638  1.00 38.44           H  
ATOM    562  HH  TYR A 420     205.834 161.355 205.255  1.00 38.44           H  
ATOM    563  N   CYS A 421     207.621 154.208 207.352  1.00 38.44           N  
ATOM    564  CA  CYS A 421     207.836 154.351 208.783  1.00 38.44           C  
ATOM    565  C   CYS A 421     209.232 153.907 209.189  1.00 38.44           C  
ATOM    566  O   CYS A 421     209.793 154.442 210.149  1.00 38.44           O  
ATOM    567  CB  CYS A 421     206.784 153.556 209.548  1.00 38.44           C  
ATOM    568  SG  CYS A 421     205.191 154.390 209.695  1.00 38.44           S  
ATOM    569  H   CYS A 421     206.919 153.560 207.022  1.00 38.44           H  
ATOM    570  HA  CYS A 421     207.741 155.405 209.043  1.00 38.44           H  
ATOM    571 1HB  CYS A 421     206.619 152.599 209.052  1.00 38.44           H  
ATOM    572 2HB  CYS A 421     207.148 153.344 210.553  1.00 38.44           H  
ATOM    573  HG  CYS A 421     205.651 155.454 210.345  1.00 38.44           H  
ATOM    574  N   VAL A 422     209.818 152.952 208.469  1.00 38.44           N  
ATOM    575  CA  VAL A 422     211.148 152.471 208.826  1.00 38.44           C  
ATOM    576  C   VAL A 422     212.180 153.570 208.619  1.00 38.44           C  
ATOM    577  O   VAL A 422     213.005 153.848 209.498  1.00 38.44           O  
ATOM    578  CB  VAL A 422     211.500 151.216 208.012  1.00 38.44           C  
ATOM    579  CG1 VAL A 422     212.751 150.572 208.568  1.00 38.44           C  
ATOM    580  CG2 VAL A 422     210.346 150.243 208.018  1.00 38.44           C  
ATOM    581  H   VAL A 422     209.348 152.551 207.670  1.00 38.44           H  
ATOM    582  HA  VAL A 422     211.149 152.212 209.885  1.00 38.44           H  
ATOM    583  HB  VAL A 422     211.717 151.509 206.985  1.00 38.44           H  
ATOM    584 1HG1 VAL A 422     212.993 149.683 207.984  1.00 38.44           H  
ATOM    585 2HG1 VAL A 422     213.579 151.278 208.513  1.00 38.44           H  
ATOM    586 3HG1 VAL A 422     212.583 150.288 209.607  1.00 38.44           H  
ATOM    587 1HG2 VAL A 422     210.611 149.360 207.437  1.00 38.44           H  
ATOM    588 2HG2 VAL A 422     210.123 149.949 209.044  1.00 38.44           H  
ATOM    589 3HG2 VAL A 422     209.468 150.716 207.578  1.00 38.44           H  
ATOM    590  N   GLU A 423     212.148 154.215 207.454  1.00 38.44           N  
ATOM    591  CA  GLU A 423     213.078 155.305 207.194  1.00 38.44           C  
ATOM    592  C   GLU A 423     212.794 156.496 208.095  1.00 38.44           C  
ATOM    593  O   GLU A 423     213.724 157.201 208.512  1.00 38.44           O  
ATOM    594  CB  GLU A 423     213.003 155.707 205.725  1.00 38.44           C  
ATOM    595  CG  GLU A 423     213.514 154.636 204.779  1.00 38.44           C  
ATOM    596  CD  GLU A 423     212.784 154.624 203.452  1.00 38.44           C  
ATOM    597  OE1 GLU A 423     212.072 155.603 203.150  1.00 38.44           O  
ATOM    598  OE2 GLU A 423     212.920 153.630 202.708  1.00 38.44           O  
ATOM    599  H   GLU A 423     211.481 153.956 206.741  1.00 38.44           H  
ATOM    600  HA  GLU A 423     214.088 154.958 207.416  1.00 38.44           H  
ATOM    601 1HB  GLU A 423     211.969 155.933 205.462  1.00 38.44           H  
ATOM    602 2HB  GLU A 423     213.587 156.613 205.565  1.00 38.44           H  
ATOM    603 1HG  GLU A 423     214.575 154.804 204.595  1.00 38.44           H  
ATOM    604 2HG  GLU A 423     213.406 153.663 205.256  1.00 38.44           H  
ATOM    605  N   LEU A 424     211.522 156.729 208.418  1.00 38.44           N  
ATOM    606  CA  LEU A 424     211.188 157.793 209.357  1.00 38.44           C  
ATOM    607  C   LEU A 424     211.820 157.531 210.716  1.00 38.44           C  
ATOM    608  O   LEU A 424     212.402 158.432 211.330  1.00 38.44           O  
ATOM    609  CB  LEU A 424     209.673 157.911 209.482  1.00 38.44           C  
ATOM    610  CG  LEU A 424     209.153 159.025 210.380  1.00 38.44           C  
ATOM    611  CD1 LEU A 424     209.591 160.370 209.861  1.00 38.44           C  
ATOM    612  CD2 LEU A 424     207.653 158.951 210.468  1.00 38.44           C  
ATOM    613  H   LEU A 424     210.778 156.174 208.018  1.00 38.44           H  
ATOM    614  HA  LEU A 424     211.587 158.731 208.972  1.00 38.44           H  
ATOM    615 1HB  LEU A 424     209.254 158.071 208.490  1.00 38.44           H  
ATOM    616 2HB  LEU A 424     209.282 156.971 209.871  1.00 38.44           H  
ATOM    617  HG  LEU A 424     209.578 158.916 211.378  1.00 38.44           H  
ATOM    618 1HD1 LEU A 424     209.210 161.154 210.515  1.00 38.44           H  
ATOM    619 2HD1 LEU A 424     210.680 160.414 209.838  1.00 38.44           H  
ATOM    620 3HD1 LEU A 424     209.200 160.516 208.855  1.00 38.44           H  
ATOM    621 1HD2 LEU A 424     207.286 159.750 211.113  1.00 38.44           H  
ATOM    622 2HD2 LEU A 424     207.224 159.062 209.472  1.00 38.44           H  
ATOM    623 3HD2 LEU A 424     207.360 157.986 210.883  1.00 38.44           H  
ATOM    624  N   ALA A 425     211.715 156.294 211.199  1.00 38.44           N  
ATOM    625  CA  ALA A 425     212.327 155.937 212.471  1.00 38.44           C  
ATOM    626  C   ALA A 425     213.838 156.066 212.401  1.00 38.44           C  
ATOM    627  O   ALA A 425     214.477 156.513 213.359  1.00 38.44           O  
ATOM    628  CB  ALA A 425     211.932 154.518 212.857  1.00 38.44           C  
ATOM    629  H   ALA A 425     211.207 155.590 210.683  1.00 38.44           H  
ATOM    630  HA  ALA A 425     211.960 156.628 213.229  1.00 38.44           H  
ATOM    631 1HB  ALA A 425     212.394 154.258 213.810  1.00 38.44           H  
ATOM    632 2HB  ALA A 425     210.848 154.454 212.950  1.00 38.44           H  
ATOM    633 3HB  ALA A 425     212.271 153.824 212.089  1.00 38.44           H  
ATOM    634  N   ALA A 426     214.428 155.657 211.280  1.00 38.44           N  
ATOM    635  CA  ALA A 426     215.865 155.823 211.103  1.00 38.44           C  
ATOM    636  C   ALA A 426     216.267 157.279 211.278  1.00 38.44           C  
ATOM    637  O   ALA A 426     217.175 157.597 212.054  1.00 38.44           O  
ATOM    638  CB  ALA A 426     216.279 155.320 209.724  1.00 38.44           C  
ATOM    639  H   ALA A 426     213.888 155.228 210.542  1.00 38.44           H  
ATOM    640  HA  ALA A 426     216.371 155.231 211.866  1.00 38.44           H  
ATOM    641 1HB  ALA A 426     217.354 155.447 209.598  1.00 38.44           H  
ATOM    642 2HB  ALA A 426     216.025 154.264 209.630  1.00 38.44           H  
ATOM    643 3HB  ALA A 426     215.755 155.888 208.957  1.00 38.44           H  
ATOM    644  N   GLU A 427     215.592 158.182 210.566  1.00 38.44           N  
ATOM    645  CA  GLU A 427     215.941 159.596 210.651  1.00 38.44           C  
ATOM    646  C   GLU A 427     215.721 160.135 212.058  1.00 38.44           C  
ATOM    647  O   GLU A 427     216.539 160.908 212.576  1.00 38.44           O  
ATOM    648  CB  GLU A 427     215.120 160.397 209.643  1.00 38.44           C  
ATOM    649  CG  GLU A 427     215.274 159.941 208.203  1.00 38.44           C  
ATOM    650  CD  GLU A 427     216.233 160.803 207.409  1.00 38.44           C  
ATOM    651  OE1 GLU A 427     217.099 161.460 208.024  1.00 38.44           O  
ATOM    652  OE2 GLU A 427     216.119 160.823 206.166  1.00 38.44           O  
ATOM    653  H   GLU A 427     214.834 157.898 209.962  1.00 38.44           H  
ATOM    654  HA  GLU A 427     216.999 159.706 210.412  1.00 38.44           H  
ATOM    655 1HB  GLU A 427     214.063 160.333 209.902  1.00 38.44           H  
ATOM    656 2HB  GLU A 427     215.406 161.447 209.693  1.00 38.44           H  
ATOM    657 1HG  GLU A 427     215.637 158.913 208.195  1.00 38.44           H  
ATOM    658 2HG  GLU A 427     214.297 159.956 207.722  1.00 38.44           H  
ATOM    659  N   ILE A 428     214.616 159.743 212.690  1.00 38.44           N  
ATOM    660  CA  ILE A 428     214.296 160.256 214.018  1.00 38.44           C  
ATOM    661  C   ILE A 428     215.350 159.817 215.023  1.00 38.44           C  
ATOM    662  O   ILE A 428     215.823 160.613 215.841  1.00 38.44           O  
ATOM    663  CB  ILE A 428     212.890 159.801 214.435  1.00 38.44           C  
ATOM    664  CG1 ILE A 428     211.851 160.735 213.838  1.00 38.44           C  
ATOM    665  CG2 ILE A 428     212.754 159.778 215.930  1.00 38.44           C  
ATOM    666  CD1 ILE A 428     210.518 160.106 213.702  1.00 38.44           C  
ATOM    667  H   ILE A 428     213.988 159.084 212.253  1.00 38.44           H  
ATOM    668  HA  ILE A 428     214.317 161.344 213.982  1.00 38.44           H  
ATOM    669  HB  ILE A 428     212.703 158.798 214.052  1.00 38.44           H  
ATOM    670 1HG1 ILE A 428     211.756 161.621 214.464  1.00 38.44           H  
ATOM    671 2HG1 ILE A 428     212.182 161.065 212.853  1.00 38.44           H  
ATOM    672 1HG2 ILE A 428     211.749 159.453 216.199  1.00 38.44           H  
ATOM    673 2HG2 ILE A 428     213.483 159.087 216.351  1.00 38.44           H  
ATOM    674 3HG2 ILE A 428     212.930 160.778 216.327  1.00 38.44           H  
ATOM    675 1HD1 ILE A 428     209.819 160.823 213.269  1.00 38.44           H  
ATOM    676 2HD1 ILE A 428     210.592 159.233 213.052  1.00 38.44           H  
ATOM    677 3HD1 ILE A 428     210.159 159.798 214.683  1.00 38.44           H  
ATOM    678  N   ALA A 429     215.728 158.541 214.982  1.00 38.44           N  
ATOM    679  CA  ALA A 429     216.755 158.051 215.890  1.00 38.44           C  
ATOM    680  C   ALA A 429     218.108 158.672 215.584  1.00 38.44           C  
ATOM    681  O   ALA A 429     218.907 158.898 216.499  1.00 38.44           O  
ATOM    682  CB  ALA A 429     216.838 156.532 215.807  1.00 38.44           C  
ATOM    683  H   ALA A 429     215.308 157.901 214.323  1.00 38.44           H  
ATOM    684  HA  ALA A 429     216.476 158.338 216.904  1.00 38.44           H  
ATOM    685 1HB  ALA A 429     217.608 156.172 216.489  1.00 38.44           H  
ATOM    686 2HB  ALA A 429     215.877 156.099 216.084  1.00 38.44           H  
ATOM    687 3HB  ALA A 429     217.088 156.236 214.789  1.00 38.44           H  
ATOM    688  N   LYS A 430     218.382 158.952 214.310  1.00 38.44           N  
ATOM    689  CA  LYS A 430     219.624 159.622 213.953  1.00 38.44           C  
ATOM    690  C   LYS A 430     219.693 161.009 214.574  1.00 38.44           C  
ATOM    691  O   LYS A 430     220.737 161.412 215.099  1.00 38.44           O  
ATOM    692  CB  LYS A 430     219.739 159.709 212.435  1.00 38.44           C  
ATOM    693  CG  LYS A 430     221.044 160.299 211.935  1.00 38.44           C  
ATOM    694  CD  LYS A 430     221.558 159.622 210.666  1.00 38.44           C  
ATOM    695  CE  LYS A 430     220.449 159.322 209.664  1.00 38.44           C  
ATOM    696  NZ  LYS A 430     219.640 160.532 209.359  1.00 38.44           N  
ATOM    697  H   LYS A 430     217.730 158.702 213.580  1.00 38.44           H  
ATOM    698  HA  LYS A 430     220.457 159.035 214.341  1.00 38.44           H  
ATOM    699 1HB  LYS A 430     219.637 158.712 212.005  1.00 38.44           H  
ATOM    700 2HB  LYS A 430     218.925 160.319 212.043  1.00 38.44           H  
ATOM    701 1HG  LYS A 430     220.906 161.359 211.721  1.00 38.44           H  
ATOM    702 2HG  LYS A 430     221.807 160.198 212.706  1.00 38.44           H  
ATOM    703 1HD  LYS A 430     222.291 160.267 210.180  1.00 38.44           H  
ATOM    704 2HD  LYS A 430     222.044 158.682 210.926  1.00 38.44           H  
ATOM    705 1HE  LYS A 430     220.886 158.947 208.740  1.00 38.44           H  
ATOM    706 2HE  LYS A 430     219.792 158.551 210.068  1.00 38.44           H  
ATOM    707 1HZ  LYS A 430     218.917 160.295 208.694  1.00 38.44           H  
ATOM    708 2HZ  LYS A 430     219.216 160.877 210.209  1.00 38.44           H  
ATOM    709 3HZ  LYS A 430     220.236 161.246 208.967  1.00 38.44           H  
ATOM    710  N   HIS A 431     218.589 161.753 214.525  1.00 38.44           N  
ATOM    711  CA  HIS A 431     218.594 163.102 215.085  1.00 38.44           C  
ATOM    712  C   HIS A 431     218.608 163.070 216.608  1.00 38.44           C  
ATOM    713  O   HIS A 431     219.313 163.862 217.244  1.00 38.44           O  
ATOM    714  CB  HIS A 431     217.391 163.888 214.573  1.00 38.44           C  
ATOM    715  CG  HIS A 431     217.506 164.292 213.138  1.00 38.44           C  
ATOM    716  ND1 HIS A 431     216.657 165.203 212.548  1.00 38.44           N  
ATOM    717  CD2 HIS A 431     218.377 163.912 212.174  1.00 38.44           C  
ATOM    718  CE1 HIS A 431     216.998 165.363 211.283  1.00 38.44           C  
ATOM    719  NE2 HIS A 431     218.039 164.591 211.030  1.00 38.44           N  
ATOM    720  H   HIS A 431     217.742 161.398 214.104  1.00 38.44           H  
ATOM    721  HA  HIS A 431     219.500 163.621 214.774  1.00 38.44           H  
ATOM    722 1HB  HIS A 431     216.488 163.287 214.688  1.00 38.44           H  
ATOM    723 2HB  HIS A 431     217.263 164.789 215.172  1.00 38.44           H  
ATOM    724  HD2 HIS A 431     219.193 163.198 212.285  1.00 38.44           H  
ATOM    725  HE1 HIS A 431     216.504 166.021 210.568  1.00 38.44           H  
ATOM    726  HE2 HIS A 431     218.512 164.510 210.141  1.00 38.44           H  
ATOM    727  N   VAL A 432     217.832 162.170 217.212  1.00 38.44           N  
ATOM    728  CA  VAL A 432     217.870 162.011 218.661  1.00 38.44           C  
ATOM    729  C   VAL A 432     219.183 161.370 219.089  1.00 38.44           C  
ATOM    730  O   VAL A 432     219.794 161.777 220.084  1.00 38.44           O  
ATOM    731  CB  VAL A 432     216.659 161.192 219.142  1.00 38.44           C  
ATOM    732  CG1 VAL A 432     216.676 161.060 220.648  1.00 38.44           C  
ATOM    733  CG2 VAL A 432     215.366 161.836 218.694  1.00 38.44           C  
ATOM    734  H   VAL A 432     217.209 161.589 216.669  1.00 38.44           H  
ATOM    735  HA  VAL A 432     217.827 163.000 219.119  1.00 38.44           H  
ATOM    736  HB  VAL A 432     216.721 160.187 218.723  1.00 38.44           H  
ATOM    737 1HG1 VAL A 432     215.813 160.477 220.972  1.00 38.44           H  
ATOM    738 2HG1 VAL A 432     217.590 160.555 220.959  1.00 38.44           H  
ATOM    739 3HG1 VAL A 432     216.635 162.050 221.100  1.00 38.44           H  
ATOM    740 1HG2 VAL A 432     214.523 161.241 219.044  1.00 38.44           H  
ATOM    741 2HG2 VAL A 432     215.297 162.842 219.109  1.00 38.44           H  
ATOM    742 3HG2 VAL A 432     215.344 161.890 217.605  1.00 38.44           H  
ATOM    743  N   GLY A 433     219.632 160.356 218.355  1.00 38.44           N  
ATOM    744  CA  GLY A 433     220.895 159.708 218.645  1.00 38.44           C  
ATOM    745  C   GLY A 433     220.769 158.507 219.558  1.00 38.44           C  
ATOM    746  O   GLY A 433     221.451 158.427 220.584  1.00 38.44           O  
ATOM    747  H   GLY A 433     219.079 160.029 217.576  1.00 38.44           H  
ATOM    748 1HA  GLY A 433     221.360 159.384 217.714  1.00 38.44           H  
ATOM    749 2HA  GLY A 433     221.572 160.423 219.110  1.00 38.44           H  
ATOM    750  N   TYR A 434     219.902 157.564 219.197  1.00 38.44           N  
ATOM    751  CA  TYR A 434     219.708 156.349 219.972  1.00 38.44           C  
ATOM    752  C   TYR A 434     219.541 155.168 219.028  1.00 38.44           C  
ATOM    753  O   TYR A 434     219.085 155.321 217.894  1.00 38.44           O  
ATOM    754  CB  TYR A 434     218.493 156.465 220.900  1.00 38.44           C  
ATOM    755  CG  TYR A 434     217.167 156.550 220.183  1.00 38.44           C  
ATOM    756  CD1 TYR A 434     216.544 157.770 219.985  1.00 38.44           C  
ATOM    757  CD2 TYR A 434     216.530 155.411 219.719  1.00 38.44           C  
ATOM    758  CE1 TYR A 434     215.333 157.854 219.337  1.00 38.44           C  
ATOM    759  CE2 TYR A 434     215.319 155.487 219.067  1.00 38.44           C  
ATOM    760  CZ  TYR A 434     214.726 156.710 218.880  1.00 38.44           C  
ATOM    761  OH  TYR A 434     213.518 156.783 218.233  1.00 38.44           O  
ATOM    762  H   TYR A 434     219.362 157.701 218.354  1.00 38.44           H  
ATOM    763  HA  TYR A 434     220.593 156.187 220.588  1.00 38.44           H  
ATOM    764 1HB  TYR A 434     218.459 155.601 221.565  1.00 38.44           H  
ATOM    765 2HB  TYR A 434     218.594 157.353 221.522  1.00 38.44           H  
ATOM    766  HD1 TYR A 434     217.012 158.686 220.345  1.00 38.44           H  
ATOM    767  HD2 TYR A 434     216.986 154.432 219.868  1.00 38.44           H  
ATOM    768  HE1 TYR A 434     214.859 158.824 219.191  1.00 38.44           H  
ATOM    769  HE2 TYR A 434     214.837 154.578 218.704  1.00 38.44           H  
ATOM    770  HH  TYR A 434     213.236 155.899 217.983  1.00 38.44           H  
ATOM    771  N   SER A 435     219.918 153.988 219.509  1.00 38.44           N  
ATOM    772  CA  SER A 435     219.753 152.756 218.752  1.00 38.44           C  
ATOM    773  C   SER A 435     218.386 152.155 219.040  1.00 38.44           C  
ATOM    774  O   SER A 435     217.886 152.229 220.165  1.00 38.44           O  
ATOM    775  CB  SER A 435     220.852 151.757 219.106  1.00 38.44           C  
ATOM    776  OG  SER A 435     221.010 151.651 220.509  1.00 38.44           O  
ATOM    777  H   SER A 435     220.332 153.948 220.429  1.00 38.44           H  
ATOM    778  HA  SER A 435     219.825 152.990 217.689  1.00 38.44           H  
ATOM    779 1HB  SER A 435     220.603 150.780 218.691  1.00 38.44           H  
ATOM    780 2HB  SER A 435     221.791 152.075 218.655  1.00 38.44           H  
ATOM    781  HG  SER A 435     221.712 151.011 220.649  1.00 38.44           H  
ATOM    782  N   TYR A 436     217.784 151.555 218.017  1.00 38.44           N  
ATOM    783  CA  TYR A 436     216.426 151.046 218.116  1.00 38.44           C  
ATOM    784  C   TYR A 436     216.340 149.633 217.563  1.00 38.44           C  
ATOM    785  O   TYR A 436     217.090 149.248 216.663  1.00 38.44           O  
ATOM    786  CB  TYR A 436     215.429 151.950 217.371  1.00 38.44           C  
ATOM    787  CG  TYR A 436     215.718 152.141 215.902  1.00 38.44           C  
ATOM    788  CD1 TYR A 436     214.898 151.580 214.940  1.00 38.44           C  
ATOM    789  CD2 TYR A 436     216.797 152.898 215.477  1.00 38.44           C  
ATOM    790  CE1 TYR A 436     215.149 151.754 213.600  1.00 38.44           C  
ATOM    791  CE2 TYR A 436     217.056 153.078 214.135  1.00 38.44           C  
ATOM    792  CZ  TYR A 436     216.228 152.504 213.202  1.00 38.44           C  
ATOM    793  OH  TYR A 436     216.480 152.679 211.864  1.00 38.44           O  
ATOM    794  H   TYR A 436     218.286 151.451 217.147  1.00 38.44           H  
ATOM    795  HA  TYR A 436     216.141 151.021 219.168  1.00 38.44           H  
ATOM    796 1HB  TYR A 436     214.424 151.533 217.458  1.00 38.44           H  
ATOM    797 2HB  TYR A 436     215.415 152.936 217.835  1.00 38.44           H  
ATOM    798  HD1 TYR A 436     214.034 150.986 215.239  1.00 38.44           H  
ATOM    799  HD2 TYR A 436     217.459 153.362 216.208  1.00 38.44           H  
ATOM    800  HE1 TYR A 436     214.490 151.303 212.859  1.00 38.44           H  
ATOM    801  HE2 TYR A 436     217.914 153.672 213.820  1.00 38.44           H  
ATOM    802  HH  TYR A 436     215.813 152.216 211.351  1.00 38.44           H  
ATOM    803  N   ARG A 437     215.409 148.866 218.125  1.00 38.44           N  
ATOM    804  CA  ARG A 437     215.079 147.525 217.663  1.00 38.44           C  
ATOM    805  C   ARG A 437     213.591 147.486 217.358  1.00 38.44           C  
ATOM    806  O   ARG A 437     212.770 147.804 218.224  1.00 38.44           O  
ATOM    807  CB  ARG A 437     215.439 146.474 218.715  1.00 38.44           C  
ATOM    808  CG  ARG A 437     214.791 145.119 218.492  1.00 38.44           C  
ATOM    809  CD  ARG A 437     215.226 144.111 219.537  1.00 38.44           C  
ATOM    810  NE  ARG A 437     214.271 144.018 220.637  1.00 38.44           N  
ATOM    811  CZ  ARG A 437     213.103 143.385 220.566  1.00 38.44           C  
ATOM    812  NH1 ARG A 437     212.730 142.786 219.442  1.00 38.44           N  
ATOM    813  NH2 ARG A 437     212.302 143.355 221.623  1.00 38.44           N  
ATOM    814  H   ARG A 437     214.912 149.250 218.916  1.00 38.44           H  
ATOM    815  HA  ARG A 437     215.656 147.318 216.761  1.00 38.44           H  
ATOM    816 1HB  ARG A 437     216.518 146.330 218.731  1.00 38.44           H  
ATOM    817 2HB  ARG A 437     215.141 146.829 219.701  1.00 38.44           H  
ATOM    818 1HG  ARG A 437     213.707 145.221 218.544  1.00 38.44           H  
ATOM    819 2HG  ARG A 437     215.073 144.738 217.510  1.00 38.44           H  
ATOM    820 1HD  ARG A 437     215.314 143.126 219.078  1.00 38.44           H  
ATOM    821 2HD  ARG A 437     216.191 144.406 219.948  1.00 38.44           H  
ATOM    822  HE  ARG A 437     214.515 144.465 221.511  1.00 38.44           H  
ATOM    823 1HH1 ARG A 437     213.335 142.808 218.633  1.00 38.44           H  
ATOM    824 2HH1 ARG A 437     211.842 142.307 219.395  1.00 38.44           H  
ATOM    825 1HH2 ARG A 437     212.579 143.812 222.481  1.00 38.44           H  
ATOM    826 2HH2 ARG A 437     211.416 142.875 221.571  1.00 38.44           H  
ATOM    827  N   LEU A 438     213.244 147.093 216.138  1.00 38.44           N  
ATOM    828  CA  LEU A 438     211.849 147.063 215.744  1.00 38.44           C  
ATOM    829  C   LEU A 438     211.176 145.775 216.204  1.00 38.44           C  
ATOM    830  O   LEU A 438     211.818 144.811 216.625  1.00 38.44           O  
ATOM    831  CB  LEU A 438     211.710 147.205 214.232  1.00 38.44           C  
ATOM    832  CG  LEU A 438     211.617 148.631 213.697  1.00 38.44           C  
ATOM    833  CD1 LEU A 438     212.980 149.273 213.643  1.00 38.44           C  
ATOM    834  CD2 LEU A 438     210.970 148.648 212.334  1.00 38.44           C  
ATOM    835  H   LEU A 438     213.949 146.811 215.472  1.00 38.44           H  
ATOM    836  HA  LEU A 438     211.338 147.900 216.218  1.00 38.44           H  
ATOM    837 1HB  LEU A 438     212.570 146.733 213.758  1.00 38.44           H  
ATOM    838 2HB  LEU A 438     210.811 146.676 213.914  1.00 38.44           H  
ATOM    839  HG  LEU A 438     211.019 149.237 214.378  1.00 38.44           H  
ATOM    840 1HD1 LEU A 438     212.889 150.289 213.259  1.00 38.44           H  
ATOM    841 2HD1 LEU A 438     213.408 149.302 214.645  1.00 38.44           H  
ATOM    842 3HD1 LEU A 438     213.629 148.694 212.987  1.00 38.44           H  
ATOM    843 1HD2 LEU A 438     210.913 149.674 211.971  1.00 38.44           H  
ATOM    844 2HD2 LEU A 438     211.564 148.051 211.642  1.00 38.44           H  
ATOM    845 3HD2 LEU A 438     209.965 148.231 212.403  1.00 38.44           H  
ATOM    846  N   GLU A 439     209.856 145.782 216.119  1.00 38.44           N  
ATOM    847  CA  GLU A 439     209.014 144.617 216.362  1.00 38.44           C  
ATOM    848  C   GLU A 439     207.632 144.964 215.823  1.00 38.44           C  
ATOM    849  O   GLU A 439     207.457 145.978 215.137  1.00 38.44           O  
ATOM    850  CB  GLU A 439     208.986 144.236 217.841  1.00 38.44           C  
ATOM    851  CG  GLU A 439     208.444 145.306 218.747  1.00 38.44           C  
ATOM    852  CD  GLU A 439     208.385 144.860 220.193  1.00 38.44           C  
ATOM    853  OE1 GLU A 439     208.142 145.713 221.071  1.00 38.44           O  
ATOM    854  OE2 GLU A 439     208.586 143.655 220.451  1.00 38.44           O  
ATOM    855  H   GLU A 439     209.422 146.659 215.869  1.00 38.44           H  
ATOM    856  HA  GLU A 439     209.422 143.773 215.804  1.00 38.44           H  
ATOM    857 1HB  GLU A 439     208.376 143.342 217.975  1.00 38.44           H  
ATOM    858 2HB  GLU A 439     209.996 143.995 218.174  1.00 38.44           H  
ATOM    859 1HG  GLU A 439     209.079 146.188 218.671  1.00 38.44           H  
ATOM    860 2HG  GLU A 439     207.446 145.581 218.410  1.00 38.44           H  
ATOM    861  N   ILE A 440     206.650 144.121 216.117  1.00 38.44           N  
ATOM    862  CA  ILE A 440     205.291 144.315 215.632  1.00 38.44           C  
ATOM    863  C   ILE A 440     204.316 143.959 216.743  1.00 38.44           C  
ATOM    864  O   ILE A 440     204.546 143.017 217.508  1.00 38.44           O  
ATOM    865  CB  ILE A 440     205.015 143.471 214.373  1.00 38.44           C  
ATOM    866  CG1 ILE A 440     205.857 143.983 213.206  1.00 38.44           C  
ATOM    867  CG2 ILE A 440     203.541 143.513 214.025  1.00 38.44           C  
ATOM    868  CD1 ILE A 440     205.935 143.030 212.045  1.00 38.44           C  
ATOM    869  H   ILE A 440     206.856 143.319 216.696  1.00 38.44           H  
ATOM    870  HA  ILE A 440     205.164 145.365 215.371  1.00 38.44           H  
ATOM    871  HB  ILE A 440     205.308 142.437 214.556  1.00 38.44           H  
ATOM    872 1HG1 ILE A 440     205.445 144.925 212.846  1.00 38.44           H  
ATOM    873 2HG1 ILE A 440     206.873 144.182 213.550  1.00 38.44           H  
ATOM    874 1HG2 ILE A 440     203.361 142.913 213.133  1.00 38.44           H  
ATOM    875 2HG2 ILE A 440     202.960 143.113 214.855  1.00 38.44           H  
ATOM    876 3HG2 ILE A 440     203.241 144.543 213.835  1.00 38.44           H  
ATOM    877 1HD1 ILE A 440     206.551 143.465 211.257  1.00 38.44           H  
ATOM    878 2HD1 ILE A 440     206.379 142.090 212.375  1.00 38.44           H  
ATOM    879 3HD1 ILE A 440     204.934 142.843 211.660  1.00 38.44           H  
ATOM    880  N   VAL A 441     203.224 144.714 216.827  1.00 38.44           N  
ATOM    881  CA  VAL A 441     202.182 144.419 217.801  1.00 38.44           C  
ATOM    882  C   VAL A 441     201.564 143.073 217.450  1.00 38.44           C  
ATOM    883  O   VAL A 441     201.031 142.887 216.350  1.00 38.44           O  
ATOM    884  CB  VAL A 441     201.098 145.513 217.801  1.00 38.44           C  
ATOM    885  CG1 VAL A 441     200.369 145.541 216.467  1.00 38.44           C  
ATOM    886  CG2 VAL A 441     200.123 145.276 218.944  1.00 38.44           C  
ATOM    887  H   VAL A 441     203.110 145.504 216.209  1.00 38.44           H  
ATOM    888  HA  VAL A 441     202.640 144.356 218.789  1.00 38.44           H  
ATOM    889  HB  VAL A 441     201.577 146.485 217.927  1.00 38.44           H  
ATOM    890 1HG1 VAL A 441     199.607 146.321 216.484  1.00 38.44           H  
ATOM    891 2HG1 VAL A 441     201.081 145.748 215.667  1.00 38.44           H  
ATOM    892 3HG1 VAL A 441     199.895 144.576 216.291  1.00 38.44           H  
ATOM    893 1HG2 VAL A 441     199.360 146.054 218.939  1.00 38.44           H  
ATOM    894 2HG2 VAL A 441     199.649 144.301 218.822  1.00 38.44           H  
ATOM    895 3HG2 VAL A 441     200.660 145.301 219.892  1.00 38.44           H  
ATOM    896  N   SER A 442     201.638 142.125 218.386  1.00 38.44           N  
ATOM    897  CA  SER A 442     201.104 140.793 218.126  1.00 38.44           C  
ATOM    898  C   SER A 442     199.615 140.851 217.816  1.00 38.44           C  
ATOM    899  O   SER A 442     199.136 140.174 216.899  1.00 38.44           O  
ATOM    900  CB  SER A 442     201.346 139.889 219.319  1.00 38.44           C  
ATOM    901  OG  SER A 442     202.716 139.663 219.508  1.00 38.44           O  
ATOM    902  H   SER A 442     202.063 142.318 219.281  1.00 38.44           H  
ATOM    903  HA  SER A 442     201.610 140.381 217.251  1.00 38.44           H  
ATOM    904 1HB  SER A 442     200.924 140.347 220.214  1.00 38.44           H  
ATOM    905 2HB  SER A 442     200.836 138.939 219.166  1.00 38.44           H  
ATOM    906  HG  SER A 442     202.786 139.088 220.274  1.00 38.44           H  
ATOM    907  N   ASP A 443     198.867 141.662 218.565  1.00 38.44           N  
ATOM    908  CA  ASP A 443     197.447 141.825 218.286  1.00 38.44           C  
ATOM    909  C   ASP A 443     197.200 142.360 216.885  1.00 38.44           C  
ATOM    910  O   ASP A 443     196.101 142.180 216.349  1.00 38.44           O  
ATOM    911  CB  ASP A 443     196.808 142.765 219.311  1.00 38.44           C  
ATOM    912  CG  ASP A 443     196.681 142.137 220.692  1.00 38.44           C  
ATOM    913  OD1 ASP A 443     196.803 140.939 220.792  1.00 38.44           O  
ATOM    914  OD2 ASP A 443     196.462 142.860 221.634  1.00 38.44           O  
ATOM    915  H   ASP A 443     199.279 142.172 219.334  1.00 38.44           H  
ATOM    916  HA  ASP A 443     196.967 140.849 218.352  1.00 38.44           H  
ATOM    917 1HB  ASP A 443     197.407 143.673 219.395  1.00 38.44           H  
ATOM    918 2HB  ASP A 443     195.816 143.058 218.968  1.00 38.44           H  
ATOM    919  N   GLY A 444     198.191 143.012 216.281  1.00 38.44           N  
ATOM    920  CA  GLY A 444     198.026 143.537 214.941  1.00 38.44           C  
ATOM    921  C   GLY A 444     196.904 144.535 214.804  1.00 38.44           C  
ATOM    922  O   GLY A 444     196.373 144.713 213.705  1.00 38.44           O  
ATOM    923  H   GLY A 444     199.072 143.147 216.757  1.00 38.44           H  
ATOM    924 1HA  GLY A 444     198.951 144.020 214.623  1.00 38.44           H  
ATOM    925 2HA  GLY A 444     197.837 142.717 214.250  1.00 38.44           H  
ATOM    926  N   LYS A 445     196.526 145.194 215.893  1.00 38.44           N  
ATOM    927  CA  LYS A 445     195.451 146.170 215.885  1.00 38.44           C  
ATOM    928  C   LYS A 445     195.929 147.448 216.553  1.00 38.44           C  
ATOM    929  O   LYS A 445     196.728 147.416 217.493  1.00 38.44           O  
ATOM    930  CB  LYS A 445     194.209 145.625 216.592  1.00 38.44           C  
ATOM    931  CG  LYS A 445     193.578 144.417 215.912  1.00 38.44           C  
ATOM    932  CD  LYS A 445     192.321 143.967 216.641  1.00 38.44           C  
ATOM    933  CE  LYS A 445     191.694 142.755 215.968  1.00 38.44           C  
ATOM    934  NZ  LYS A 445     190.465 142.300 216.674  1.00 38.44           N  
ATOM    935  H   LYS A 445     197.011 145.004 216.758  1.00 38.44           H  
ATOM    936  HA  LYS A 445     195.182 146.380 214.849  1.00 38.44           H  
ATOM    937 1HB  LYS A 445     194.468 145.337 217.611  1.00 38.44           H  
ATOM    938 2HB  LYS A 445     193.453 146.407 216.654  1.00 38.44           H  
ATOM    939 1HG  LYS A 445     193.319 144.673 214.883  1.00 38.44           H  
ATOM    940 2HG  LYS A 445     194.292 143.595 215.894  1.00 38.44           H  
ATOM    941 1HD  LYS A 445     192.570 143.711 217.672  1.00 38.44           H  
ATOM    942 2HD  LYS A 445     191.595 144.780 216.652  1.00 38.44           H  
ATOM    943 1HE  LYS A 445     191.436 143.003 214.939  1.00 38.44           H  
ATOM    944 2HE  LYS A 445     192.412 141.935 215.952  1.00 38.44           H  
ATOM    945 1HZ  LYS A 445     190.081 141.496 216.198  1.00 38.44           H  
ATOM    946 2HZ  LYS A 445     190.696 142.049 217.625  1.00 38.44           H  
ATOM    947 3HZ  LYS A 445     189.784 143.045 216.679  1.00 38.44           H  
ATOM    948  N   TYR A 446     195.392 148.584 216.105  1.00 38.44           N  
ATOM    949  CA  TYR A 446     195.716 149.912 216.617  1.00 38.44           C  
ATOM    950  C   TYR A 446     195.082 150.037 217.982  1.00 38.44           C  
ATOM    951  O   TYR A 446     194.121 149.354 218.264  1.00 38.44           O  
ATOM    952  CB  TYR A 446     195.191 150.964 215.688  1.00 38.44           C  
ATOM    953  CG  TYR A 446     195.808 150.937 214.371  1.00 38.44           C  
ATOM    954  CD1 TYR A 446     197.033 151.412 214.145  1.00 38.44           C  
ATOM    955  CD2 TYR A 446     195.108 150.381 213.362  1.00 38.44           C  
ATOM    956  CE1 TYR A 446     197.553 151.361 212.920  1.00 38.44           C  
ATOM    957  CE2 TYR A 446     195.632 150.321 212.144  1.00 38.44           C  
ATOM    958  CZ  TYR A 446     196.835 150.797 211.931  1.00 38.44           C  
ATOM    959  OH  TYR A 446     197.337 150.743 210.706  1.00 38.44           O  
ATOM    960  H   TYR A 446     194.733 148.518 215.344  1.00 38.44           H  
ATOM    961  HA  TYR A 446     196.798 150.004 216.724  1.00 38.44           H  
ATOM    962 1HB  TYR A 446     194.114 150.862 215.579  1.00 38.44           H  
ATOM    963 2HB  TYR A 446     195.378 151.953 216.118  1.00 38.44           H  
ATOM    964  HD1 TYR A 446     197.604 151.867 214.956  1.00 38.44           H  
ATOM    965  HD2 TYR A 446     194.108 149.988 213.539  1.00 38.44           H  
ATOM    966  HE1 TYR A 446     198.545 151.756 212.727  1.00 38.44           H  
ATOM    967  HE2 TYR A 446     195.066 149.870 211.327  1.00 38.44           H  
ATOM    968  HH  TYR A 446     196.782 150.176 210.142  1.00 38.44           H  
ATOM    969  N   GLY A 447     195.622 150.870 218.839  1.00 38.44           N  
ATOM    970  CA  GLY A 447     195.195 150.929 220.225  1.00 38.44           C  
ATOM    971  C   GLY A 447     193.702 151.178 220.353  1.00 38.44           C  
ATOM    972  O   GLY A 447     193.104 151.924 219.575  1.00 38.44           O  
ATOM    973  H   GLY A 447     196.332 151.511 218.515  1.00 38.44           H  
ATOM    974 1HA  GLY A 447     195.447 149.993 220.723  1.00 38.44           H  
ATOM    975 2HA  GLY A 447     195.736 151.723 220.739  1.00 38.44           H  
ATOM    976  N   ALA A 448     193.101 150.534 221.349  1.00 38.44           N  
ATOM    977  CA  ALA A 448     191.699 150.729 221.685  1.00 38.44           C  
ATOM    978  C   ALA A 448     191.421 150.023 223.002  1.00 38.44           C  
ATOM    979  O   ALA A 448     191.970 148.950 223.269  1.00 38.44           O  
ATOM    980  CB  ALA A 448     190.779 150.196 220.584  1.00 38.44           C  
ATOM    981  H   ALA A 448     193.651 149.883 221.891  1.00 38.44           H  
ATOM    982  HA  ALA A 448     191.522 151.800 221.792  1.00 38.44           H  
ATOM    983 1HB  ALA A 448     189.739 150.359 220.868  1.00 38.44           H  
ATOM    984 2HB  ALA A 448     190.986 150.721 219.651  1.00 38.44           H  
ATOM    985 3HB  ALA A 448     190.955 149.131 220.447  1.00 38.44           H  
ATOM    986  N   ARG A 449     190.565 150.632 223.814  1.00 38.44           N  
ATOM    987  CA  ARG A 449     190.250 150.124 225.141  1.00 38.44           C  
ATOM    988  C   ARG A 449     188.997 149.262 225.103  1.00 38.44           C  
ATOM    989  O   ARG A 449     188.068 149.513 224.330  1.00 38.44           O  
ATOM    990  CB  ARG A 449     190.042 151.271 226.130  1.00 38.44           C  
ATOM    991  CG  ARG A 449     188.761 152.045 225.895  1.00 38.44           C  
ATOM    992  CD  ARG A 449     188.772 153.386 226.605  1.00 38.44           C  
ATOM    993  NE  ARG A 449     188.665 153.249 228.055  1.00 38.44           N  
ATOM    994  CZ  ARG A 449     189.700 153.181 228.887  1.00 38.44           C  
ATOM    995  NH1 ARG A 449     190.943 153.230 228.429  1.00 38.44           N  
ATOM    996  NH2 ARG A 449     189.490 153.059 230.189  1.00 38.44           N  
ATOM    997  H   ARG A 449     190.119 151.480 223.493  1.00 38.44           H  
ATOM    998  HA  ARG A 449     191.088 149.518 225.487  1.00 38.44           H  
ATOM    999 1HB  ARG A 449     190.023 150.877 227.145  1.00 38.44           H  
ATOM   1000 2HB  ARG A 449     190.880 151.966 226.063  1.00 38.44           H  
ATOM   1001 1HG  ARG A 449     188.635 152.226 224.827  1.00 38.44           H  
ATOM   1002 2HG  ARG A 449     187.914 151.469 226.268  1.00 38.44           H  
ATOM   1003 1HD  ARG A 449     189.703 153.907 226.384  1.00 38.44           H  
ATOM   1004 2HD  ARG A 449     187.930 153.987 226.261  1.00 38.44           H  
ATOM   1005  HE  ARG A 449     187.737 153.203 228.455  1.00 38.44           H  
ATOM   1006 1HH1 ARG A 449     191.113 153.320 227.437  1.00 38.44           H  
ATOM   1007 2HH1 ARG A 449     191.720 153.178 229.071  1.00 38.44           H  
ATOM   1008 1HH2 ARG A 449     188.545 153.018 230.547  1.00 38.44           H  
ATOM   1009 2HH2 ARG A 449     190.273 153.007 230.823  1.00 38.44           H  
ATOM   1010  N   ASP A 450     188.982 148.239 225.945  1.00 38.44           N  
ATOM   1011  CA  ASP A 450     187.771 147.454 226.133  1.00 38.44           C  
ATOM   1012  C   ASP A 450     186.787 148.256 226.980  1.00 38.44           C  
ATOM   1013  O   ASP A 450     187.149 148.715 228.069  1.00 38.44           O  
ATOM   1014  CB  ASP A 450     188.082 146.114 226.804  1.00 38.44           C  
ATOM   1015  CG  ASP A 450     186.863 145.208 226.911  1.00 38.44           C  
ATOM   1016  OD1 ASP A 450     185.954 145.550 227.629  1.00 38.44           O  
ATOM   1017  OD2 ASP A 450     186.853 144.182 226.274  1.00 38.44           O  
ATOM   1018  H   ASP A 450     189.813 147.995 226.465  1.00 38.44           H  
ATOM   1019  HA  ASP A 450     187.334 147.253 225.154  1.00 38.44           H  
ATOM   1020 1HB  ASP A 450     188.855 145.594 226.238  1.00 38.44           H  
ATOM   1021 2HB  ASP A 450     188.474 146.292 227.806  1.00 38.44           H  
ATOM   1022  N   PRO A 451     185.547 148.451 226.523  1.00 38.44           N  
ATOM   1023  CA  PRO A 451     184.637 149.336 227.271  1.00 38.44           C  
ATOM   1024  C   PRO A 451     184.426 148.909 228.712  1.00 38.44           C  
ATOM   1025  O   PRO A 451     184.313 149.767 229.597  1.00 38.44           O  
ATOM   1026  CB  PRO A 451     183.338 149.268 226.456  1.00 38.44           C  
ATOM   1027  CG  PRO A 451     183.428 147.996 225.691  1.00 38.44           C  
ATOM   1028  CD  PRO A 451     184.875 147.811 225.380  1.00 38.44           C  
ATOM   1029  HA  PRO A 451     185.046 150.357 227.273  1.00 38.44           H  
ATOM   1030 1HB  PRO A 451     182.469 149.291 227.130  1.00 38.44           H  
ATOM   1031 2HB  PRO A 451     183.259 150.148 225.800  1.00 38.44           H  
ATOM   1032 1HG  PRO A 451     183.026 147.165 226.288  1.00 38.44           H  
ATOM   1033 2HG  PRO A 451     182.816 148.057 224.779  1.00 38.44           H  
ATOM   1034 1HD  PRO A 451     185.104 146.737 225.324  1.00 38.44           H  
ATOM   1035 2HD  PRO A 451     185.113 148.309 224.428  1.00 38.44           H  
ATOM   1036  N   ASP A 452     184.371 147.605 228.976  1.00 38.44           N  
ATOM   1037  CA  ASP A 452     184.171 147.088 230.324  1.00 38.44           C  
ATOM   1038  C   ASP A 452     185.486 146.744 231.013  1.00 38.44           C  
ATOM   1039  O   ASP A 452     185.711 147.148 232.157  1.00 38.44           O  
ATOM   1040  CB  ASP A 452     183.276 145.847 230.286  1.00 38.44           C  
ATOM   1041  CG  ASP A 452     181.854 146.156 229.837  1.00 38.44           C  
ATOM   1042  OD1 ASP A 452     181.289 147.104 230.328  1.00 38.44           O  
ATOM   1043  OD2 ASP A 452     181.346 145.440 229.007  1.00 38.44           O  
ATOM   1044  H   ASP A 452     184.472 146.955 228.210  1.00 38.44           H  
ATOM   1045  HA  ASP A 452     183.684 147.860 230.922  1.00 38.44           H  
ATOM   1046 1HB  ASP A 452     183.704 145.110 229.607  1.00 38.44           H  
ATOM   1047 2HB  ASP A 452     183.238 145.395 231.278  1.00 38.44           H  
ATOM   1048  N   THR A 453     186.362 146.004 230.333  1.00 38.44           N  
ATOM   1049  CA  THR A 453     187.626 145.600 230.933  1.00 38.44           C  
ATOM   1050  C   THR A 453     188.557 146.783 231.166  1.00 38.44           C  
ATOM   1051  O   THR A 453     189.469 146.685 231.995  1.00 38.44           O  
ATOM   1052  CB  THR A 453     188.309 144.562 230.043  1.00 38.44           C  
ATOM   1053  OG1 THR A 453     187.458 143.418 229.906  1.00 38.44           O  
ATOM   1054  CG2 THR A 453     189.635 144.117 230.643  1.00 38.44           C  
ATOM   1055  H   THR A 453     186.152 145.717 229.388  1.00 38.44           H  
ATOM   1056  HA  THR A 453     187.420 145.154 231.906  1.00 38.44           H  
ATOM   1057  HB  THR A 453     188.493 144.992 229.058  1.00 38.44           H  
ATOM   1058  HG1 THR A 453     186.782 143.600 229.248  1.00 38.44           H  
ATOM   1059 1HG2 THR A 453     190.100 143.379 229.990  1.00 38.44           H  
ATOM   1060 2HG2 THR A 453     190.295 144.979 230.746  1.00 38.44           H  
ATOM   1061 3HG2 THR A 453     189.460 143.675 231.623  1.00 38.44           H  
ATOM   1062  N   LYS A 454     188.345 147.897 230.466  1.00 38.44           N  
ATOM   1063  CA  LYS A 454     189.175 149.092 230.613  1.00 38.44           C  
ATOM   1064  C   LYS A 454     190.642 148.805 230.307  1.00 38.44           C  
ATOM   1065  O   LYS A 454     191.540 149.356 230.948  1.00 38.44           O  
ATOM   1066  CB  LYS A 454     189.039 149.664 232.025  1.00 38.44           C  
ATOM   1067  CG  LYS A 454     187.624 150.084 232.400  1.00 38.44           C  
ATOM   1068  CD  LYS A 454     187.584 150.716 233.784  1.00 38.44           C  
ATOM   1069  CE  LYS A 454     186.166 151.103 234.175  1.00 38.44           C  
ATOM   1070  NZ  LYS A 454     186.106 151.691 235.541  1.00 38.44           N  
ATOM   1071  H   LYS A 454     187.578 147.909 229.809  1.00 38.44           H  
ATOM   1072  HA  LYS A 454     188.843 149.835 229.887  1.00 38.44           H  
ATOM   1073 1HB  LYS A 454     189.371 148.922 232.751  1.00 38.44           H  
ATOM   1074 2HB  LYS A 454     189.686 150.535 232.129  1.00 38.44           H  
ATOM   1075 1HG  LYS A 454     187.253 150.804 231.670  1.00 38.44           H  
ATOM   1076 2HG  LYS A 454     186.971 149.213 232.389  1.00 38.44           H  
ATOM   1077 1HD  LYS A 454     187.975 150.010 234.518  1.00 38.44           H  
ATOM   1078 2HD  LYS A 454     188.210 151.608 233.795  1.00 38.44           H  
ATOM   1079 1HE  LYS A 454     185.777 151.829 233.463  1.00 38.44           H  
ATOM   1080 2HE  LYS A 454     185.526 150.221 234.146  1.00 38.44           H  
ATOM   1081 1HZ  LYS A 454     185.151 151.933 235.763  1.00 38.44           H  
ATOM   1082 2HZ  LYS A 454     186.447 151.018 236.213  1.00 38.44           H  
ATOM   1083 3HZ  LYS A 454     186.680 152.521 235.576  1.00 38.44           H  
ATOM   1084  N   ALA A 455     190.899 147.947 229.323  1.00 38.44           N  
ATOM   1085  CA  ALA A 455     192.248 147.561 228.938  1.00 38.44           C  
ATOM   1086  C   ALA A 455     192.474 147.873 227.466  1.00 38.44           C  
ATOM   1087  O   ALA A 455     191.602 147.622 226.628  1.00 38.44           O  
ATOM   1088  CB  ALA A 455     192.491 146.074 229.195  1.00 38.44           C  
ATOM   1089  H   ALA A 455     190.113 147.551 228.827  1.00 38.44           H  
ATOM   1090  HA  ALA A 455     192.950 148.136 229.542  1.00 38.44           H  
ATOM   1091 1HB  ALA A 455     193.507 145.815 228.898  1.00 38.44           H  
ATOM   1092 2HB  ALA A 455     192.358 145.862 230.256  1.00 38.44           H  
ATOM   1093 3HB  ALA A 455     191.782 145.485 228.615  1.00 38.44           H  
ATOM   1094  N   TRP A 456     193.651 148.410 227.160  1.00 38.44           N  
ATOM   1095  CA  TRP A 456     193.985 148.798 225.798  1.00 38.44           C  
ATOM   1096  C   TRP A 456     194.410 147.586 224.981  1.00 38.44           C  
ATOM   1097  O   TRP A 456     195.129 146.710 225.469  1.00 38.44           O  
ATOM   1098  CB  TRP A 456     195.103 149.835 225.806  1.00 38.44           C  
ATOM   1099  CG  TRP A 456     194.673 151.172 226.304  1.00 38.44           C  
ATOM   1100  CD1 TRP A 456     194.881 151.683 227.546  1.00 38.44           C  
ATOM   1101  CD2 TRP A 456     193.966 152.178 225.570  1.00 38.44           C  
ATOM   1102  NE1 TRP A 456     194.346 152.942 227.637  1.00 38.44           N  
ATOM   1103  CE2 TRP A 456     193.779 153.270 226.435  1.00 38.44           C  
ATOM   1104  CE3 TRP A 456     193.473 152.260 224.266  1.00 38.44           C  
ATOM   1105  CZ2 TRP A 456     193.121 154.428 226.041  1.00 38.44           C  
ATOM   1106  CZ3 TRP A 456     192.820 153.411 223.877  1.00 38.44           C  
ATOM   1107  CH2 TRP A 456     192.650 154.480 224.760  1.00 38.44           C  
ATOM   1108  H   TRP A 456     194.331 148.553 227.893  1.00 38.44           H  
ATOM   1109  HA  TRP A 456     193.101 149.239 225.337  1.00 38.44           H  
ATOM   1110 1HB  TRP A 456     195.921 149.483 226.434  1.00 38.44           H  
ATOM   1111 2HB  TRP A 456     195.494 149.956 224.796  1.00 38.44           H  
ATOM   1112  HD1 TRP A 456     195.398 151.168 228.353  1.00 38.44           H  
ATOM   1113  HE1 TRP A 456     194.366 153.532 228.456  1.00 38.44           H  
ATOM   1114  HE3 TRP A 456     193.604 151.433 223.569  1.00 38.44           H  
ATOM   1115  HZ2 TRP A 456     192.979 155.273 226.716  1.00 38.44           H  
ATOM   1116  HZ3 TRP A 456     192.438 153.465 222.857  1.00 38.44           H  
ATOM   1117  HH2 TRP A 456     192.129 155.375 224.417  1.00 38.44           H  
ATOM   1118  N   ASN A 457     193.966 147.545 223.728  1.00 38.44           N  
ATOM   1119  CA  ASN A 457     194.233 146.434 222.818  1.00 38.44           C  
ATOM   1120  C   ASN A 457     194.976 146.972 221.601  1.00 38.44           C  
ATOM   1121  O   ASN A 457     194.360 147.352 220.603  1.00 38.44           O  
ATOM   1122  CB  ASN A 457     192.951 145.730 222.413  1.00 38.44           C  
ATOM   1123  CG  ASN A 457     192.256 145.081 223.577  1.00 38.44           C  
ATOM   1124  OD1 ASN A 457     192.833 144.232 224.266  1.00 38.44           O  
ATOM   1125  ND2 ASN A 457     191.026 145.464 223.810  1.00 38.44           N  
ATOM   1126  H   ASN A 457     193.418 148.328 223.401  1.00 38.44           H  
ATOM   1127  HA  ASN A 457     194.866 145.710 223.332  1.00 38.44           H  
ATOM   1128 1HB  ASN A 457     192.271 146.448 221.952  1.00 38.44           H  
ATOM   1129 2HB  ASN A 457     193.175 144.967 221.667  1.00 38.44           H  
ATOM   1130 1HD2 ASN A 457     190.514 145.066 224.572  1.00 38.44           H  
ATOM   1131 2HD2 ASN A 457     190.598 146.154 223.227  1.00 38.44           H  
ATOM   1132  N   GLY A 458     196.297 146.998 221.685  1.00 38.44           N  
ATOM   1133  CA  GLY A 458     197.133 147.368 220.569  1.00 38.44           C  
ATOM   1134  C   GLY A 458     198.316 148.186 221.028  1.00 38.44           C  
ATOM   1135  O   GLY A 458     198.547 148.354 222.223  1.00 38.44           O  
ATOM   1136  H   GLY A 458     196.730 146.750 222.563  1.00 38.44           H  
ATOM   1137 1HA  GLY A 458     197.480 146.469 220.060  1.00 38.44           H  
ATOM   1138 2HA  GLY A 458     196.547 147.938 219.849  1.00 38.44           H  
ATOM   1139  N   MET A 459     199.043 148.716 220.041  1.00 38.44           N  
ATOM   1140  CA  MET A 459     200.309 149.394 220.297  1.00 38.44           C  
ATOM   1141  C   MET A 459     200.214 150.382 221.450  1.00 38.44           C  
ATOM   1142  O   MET A 459     201.187 150.573 222.190  1.00 38.44           O  
ATOM   1143  CB  MET A 459     200.767 150.099 219.022  1.00 38.44           C  
ATOM   1144  CG  MET A 459     201.577 149.209 218.108  1.00 38.44           C  
ATOM   1145  SD  MET A 459     202.206 150.040 216.639  1.00 38.44           S  
ATOM   1146  CE  MET A 459     200.713 150.790 216.002  1.00 38.44           C  
ATOM   1147  H   MET A 459     198.706 148.645 219.091  1.00 38.44           H  
ATOM   1148  HA  MET A 459     201.050 148.648 220.582  1.00 38.44           H  
ATOM   1149 1HB  MET A 459     199.898 150.458 218.473  1.00 38.44           H  
ATOM   1150 2HB  MET A 459     201.372 150.968 219.283  1.00 38.44           H  
ATOM   1151 1HG  MET A 459     202.431 148.808 218.653  1.00 38.44           H  
ATOM   1152 2HG  MET A 459     200.962 148.372 217.776  1.00 38.44           H  
ATOM   1153 1HE  MET A 459     200.943 151.341 215.090  1.00 38.44           H  
ATOM   1154 2HE  MET A 459     199.980 150.012 215.782  1.00 38.44           H  
ATOM   1155 3HE  MET A 459     200.303 151.474 216.746  1.00 38.44           H  
ATOM   1156  N   VAL A 460     199.056 151.016 221.628  1.00 38.44           N  
ATOM   1157  CA  VAL A 460     198.857 151.850 222.807  1.00 38.44           C  
ATOM   1158  C   VAL A 460     199.077 151.030 224.068  1.00 38.44           C  
ATOM   1159  O   VAL A 460     199.668 151.506 225.044  1.00 38.44           O  
ATOM   1160  CB  VAL A 460     197.457 152.485 222.777  1.00 38.44           C  
ATOM   1161  CG1 VAL A 460     197.181 153.223 224.064  1.00 38.44           C  
ATOM   1162  CG2 VAL A 460     197.345 153.420 221.610  1.00 38.44           C  
ATOM   1163  H   VAL A 460     198.308 150.929 220.955  1.00 38.44           H  
ATOM   1164  HA  VAL A 460     199.604 152.645 222.798  1.00 38.44           H  
ATOM   1165  HB  VAL A 460     196.712 151.695 222.683  1.00 38.44           H  
ATOM   1166 1HG1 VAL A 460     196.185 153.666 224.023  1.00 38.44           H  
ATOM   1167 2HG1 VAL A 460     197.235 152.528 224.901  1.00 38.44           H  
ATOM   1168 3HG1 VAL A 460     197.922 154.011 224.197  1.00 38.44           H  
ATOM   1169 1HG2 VAL A 460     196.351 153.866 221.595  1.00 38.44           H  
ATOM   1170 2HG2 VAL A 460     198.094 154.207 221.701  1.00 38.44           H  
ATOM   1171 3HG2 VAL A 460     197.509 152.868 220.684  1.00 38.44           H  
ATOM   1172  N   GLY A 461     198.596 149.787 224.072  1.00 38.44           N  
ATOM   1173  CA  GLY A 461     198.851 148.912 225.203  1.00 38.44           C  
ATOM   1174  C   GLY A 461     200.326 148.613 225.377  1.00 38.44           C  
ATOM   1175  O   GLY A 461     200.860 148.672 226.487  1.00 38.44           O  
ATOM   1176  H   GLY A 461     198.052 149.441 223.294  1.00 38.44           H  
ATOM   1177 1HA  GLY A 461     198.470 149.375 226.114  1.00 38.44           H  
ATOM   1178 2HA  GLY A 461     198.310 147.976 225.068  1.00 38.44           H  
ATOM   1179  N   GLU A 462     201.010 148.299 224.277  1.00 38.44           N  
ATOM   1180  CA  GLU A 462     202.443 148.047 224.338  1.00 38.44           C  
ATOM   1181  C   GLU A 462     203.229 149.271 224.777  1.00 38.44           C  
ATOM   1182  O   GLU A 462     204.400 149.134 225.147  1.00 38.44           O  
ATOM   1183  CB  GLU A 462     202.948 147.570 222.978  1.00 38.44           C  
ATOM   1184  CG  GLU A 462     202.666 146.106 222.687  1.00 38.44           C  
ATOM   1185  CD  GLU A 462     201.212 145.840 222.374  1.00 38.44           C  
ATOM   1186  OE1 GLU A 462     200.418 146.797 222.411  1.00 38.44           O  
ATOM   1187  OE2 GLU A 462     200.863 144.675 222.091  1.00 38.44           O  
ATOM   1188  H   GLU A 462     200.536 148.232 223.387  1.00 38.44           H  
ATOM   1189  HA  GLU A 462     202.626 147.265 225.076  1.00 38.44           H  
ATOM   1190 1HB  GLU A 462     202.486 148.164 222.189  1.00 38.44           H  
ATOM   1191 2HB  GLU A 462     204.025 147.723 222.915  1.00 38.44           H  
ATOM   1192 1HG  GLU A 462     203.272 145.791 221.838  1.00 38.44           H  
ATOM   1193 2HG  GLU A 462     202.962 145.511 223.550  1.00 38.44           H  
ATOM   1194  N   LEU A 463     202.624 150.455 224.740  1.00 38.44           N  
ATOM   1195  CA  LEU A 463     203.274 151.674 225.202  1.00 38.44           C  
ATOM   1196  C   LEU A 463     202.986 151.971 226.667  1.00 38.44           C  
ATOM   1197  O   LEU A 463     203.913 152.120 227.466  1.00 38.44           O  
ATOM   1198  CB  LEU A 463     202.826 152.864 224.352  1.00 38.44           C  
ATOM   1199  CG  LEU A 463     203.266 152.881 222.897  1.00 38.44           C  
ATOM   1200  CD1 LEU A 463     202.401 153.849 222.141  1.00 38.44           C  
ATOM   1201  CD2 LEU A 463     204.722 153.257 222.784  1.00 38.44           C  
ATOM   1202  H   LEU A 463     201.682 150.506 224.379  1.00 38.44           H  
ATOM   1203  HA  LEU A 463     204.351 151.552 225.096  1.00 38.44           H  
ATOM   1204 1HB  LEU A 463     201.738 152.902 224.355  1.00 38.44           H  
ATOM   1205 2HB  LEU A 463     203.203 153.779 224.809  1.00 38.44           H  
ATOM   1206  HG  LEU A 463     203.123 151.891 222.462  1.00 38.44           H  
ATOM   1207 1HD1 LEU A 463     202.707 153.870 221.095  1.00 38.44           H  
ATOM   1208 2HD1 LEU A 463     201.359 153.534 222.207  1.00 38.44           H  
ATOM   1209 3HD1 LEU A 463     202.508 154.844 222.570  1.00 38.44           H  
ATOM   1210 1HD2 LEU A 463     205.016 153.262 221.734  1.00 38.44           H  
ATOM   1211 2HD2 LEU A 463     204.876 154.249 223.209  1.00 38.44           H  
ATOM   1212 3HD2 LEU A 463     205.328 152.531 223.327  1.00 38.44           H  
ATOM   1213  N   VAL A 464     201.706 152.057 227.035  1.00 38.44           N  
ATOM   1214  CA  VAL A 464     201.330 152.493 228.373  1.00 38.44           C  
ATOM   1215  C   VAL A 464     201.586 151.435 229.433  1.00 38.44           C  
ATOM   1216  O   VAL A 464     201.595 151.757 230.626  1.00 38.44           O  
ATOM   1217  CB  VAL A 464     199.847 152.912 228.391  1.00 38.44           C  
ATOM   1218  CG1 VAL A 464     198.955 151.732 228.109  1.00 38.44           C  
ATOM   1219  CG2 VAL A 464     199.491 153.548 229.715  1.00 38.44           C  
ATOM   1220  H   VAL A 464     200.981 151.815 226.374  1.00 38.44           H  
ATOM   1221  HA  VAL A 464     201.944 153.353 228.642  1.00 38.44           H  
ATOM   1222  HB  VAL A 464     199.673 153.631 227.590  1.00 38.44           H  
ATOM   1223 1HG1 VAL A 464     197.912 152.052 228.126  1.00 38.44           H  
ATOM   1224 2HG1 VAL A 464     199.192 151.323 227.127  1.00 38.44           H  
ATOM   1225 3HG1 VAL A 464     199.112 150.968 228.869  1.00 38.44           H  
ATOM   1226 1HG2 VAL A 464     198.441 153.839 229.708  1.00 38.44           H  
ATOM   1227 2HG2 VAL A 464     199.665 152.835 230.520  1.00 38.44           H  
ATOM   1228 3HG2 VAL A 464     200.110 154.432 229.873  1.00 38.44           H  
ATOM   1229  N   TYR A 465     201.802 150.185 229.033  1.00 38.44           N  
ATOM   1230  CA  TYR A 465     202.121 149.110 229.959  1.00 38.44           C  
ATOM   1231  C   TYR A 465     203.619 148.857 230.060  1.00 38.44           C  
ATOM   1232  O   TYR A 465     204.030 147.856 230.654  1.00 38.44           O  
ATOM   1233  CB  TYR A 465     201.396 147.829 229.545  1.00 38.44           C  
ATOM   1234  CG  TYR A 465     199.887 147.930 229.580  1.00 38.44           C  
ATOM   1235  CD1 TYR A 465     199.250 148.820 230.432  1.00 38.44           C  
ATOM   1236  CD2 TYR A 465     199.100 147.136 228.762  1.00 38.44           C  
ATOM   1237  CE1 TYR A 465     197.875 148.915 230.467  1.00 38.44           C  
ATOM   1238  CE2 TYR A 465     197.722 147.226 228.791  1.00 38.44           C  
ATOM   1239  CZ  TYR A 465     197.118 148.118 229.646  1.00 38.44           C  
ATOM   1240  OH  TYR A 465     195.748 148.218 229.685  1.00 38.44           O  
ATOM   1241  H   TYR A 465     201.740 149.981 228.045  1.00 38.44           H  
ATOM   1242  HA  TYR A 465     201.784 149.399 230.955  1.00 38.44           H  
ATOM   1243 1HB  TYR A 465     201.691 147.554 228.531  1.00 38.44           H  
ATOM   1244 2HB  TYR A 465     201.693 147.013 230.204  1.00 38.44           H  
ATOM   1245  HD1 TYR A 465     199.838 149.461 231.090  1.00 38.44           H  
ATOM   1246  HD2 TYR A 465     199.567 146.425 228.081  1.00 38.44           H  
ATOM   1247  HE1 TYR A 465     197.395 149.621 231.144  1.00 38.44           H  
ATOM   1248  HE2 TYR A 465     197.120 146.592 228.139  1.00 38.44           H  
ATOM   1249  HH  TYR A 465     195.495 148.883 230.330  1.00 38.44           H  
ATOM   1250  N   GLY A 466     204.439 149.735 229.489  1.00 38.44           N  
ATOM   1251  CA  GLY A 466     205.877 149.644 229.610  1.00 38.44           C  
ATOM   1252  C   GLY A 466     206.539 148.687 228.648  1.00 38.44           C  
ATOM   1253  O   GLY A 466     207.773 148.588 228.650  1.00 38.44           O  
ATOM   1254  H   GLY A 466     204.037 150.490 228.953  1.00 38.44           H  
ATOM   1255 1HA  GLY A 466     206.318 150.628 229.454  1.00 38.44           H  
ATOM   1256 2HA  GLY A 466     206.138 149.331 230.620  1.00 38.44           H  
ATOM   1257  N   ARG A 467     205.766 147.981 227.825  1.00 38.44           N  
ATOM   1258  CA  ARG A 467     206.355 147.015 226.907  1.00 38.44           C  
ATOM   1259  C   ARG A 467     207.226 147.701 225.865  1.00 38.44           C  
ATOM   1260  O   ARG A 467     208.291 147.187 225.502  1.00 38.44           O  
ATOM   1261  CB  ARG A 467     205.251 146.208 226.233  1.00 38.44           C  
ATOM   1262  CG  ARG A 467     205.694 144.848 225.727  1.00 38.44           C  
ATOM   1263  CD  ARG A 467     204.548 143.852 225.744  1.00 38.44           C  
ATOM   1264  NE  ARG A 467     203.927 143.767 227.066  1.00 38.44           N  
ATOM   1265  CZ  ARG A 467     202.659 144.070 227.337  1.00 38.44           C  
ATOM   1266  NH1 ARG A 467     201.833 144.485 226.387  1.00 38.44           N  
ATOM   1267  NH2 ARG A 467     202.213 143.956 228.579  1.00 38.44           N  
ATOM   1268  H   ARG A 467     204.764 148.108 227.829  1.00 38.44           H  
ATOM   1269  HA  ARG A 467     206.992 146.338 227.478  1.00 38.44           H  
ATOM   1270 1HB  ARG A 467     204.432 146.054 226.935  1.00 38.44           H  
ATOM   1271 2HB  ARG A 467     204.855 146.769 225.386  1.00 38.44           H  
ATOM   1272 1HG  ARG A 467     206.057 144.941 224.703  1.00 38.44           H  
ATOM   1273 2HG  ARG A 467     206.494 144.466 226.362  1.00 38.44           H  
ATOM   1274 1HD  ARG A 467     203.788 144.159 225.027  1.00 38.44           H  
ATOM   1275 2HD  ARG A 467     204.921 142.864 225.476  1.00 38.44           H  
ATOM   1276  HE  ARG A 467     204.503 143.454 227.836  1.00 38.44           H  
ATOM   1277 1HH1 ARG A 467     202.162 144.576 225.436  1.00 38.44           H  
ATOM   1278 2HH1 ARG A 467     200.875 144.709 226.614  1.00 38.44           H  
ATOM   1279 1HH2 ARG A 467     202.834 143.641 229.312  1.00 38.44           H  
ATOM   1280 2HH2 ARG A 467     201.254 144.183 228.793  1.00 38.44           H  
ATOM   1281  N   ALA A 468     206.793 148.856 225.372  1.00 38.44           N  
ATOM   1282  CA  ALA A 468     207.469 149.557 224.293  1.00 38.44           C  
ATOM   1283  C   ALA A 468     207.810 150.978 224.714  1.00 38.44           C  
ATOM   1284  O   ALA A 468     207.133 151.576 225.555  1.00 38.44           O  
ATOM   1285  CB  ALA A 468     206.605 149.588 223.042  1.00 38.44           C  
ATOM   1286  H   ALA A 468     205.956 149.257 225.771  1.00 38.44           H  
ATOM   1287  HA  ALA A 468     208.391 149.021 224.067  1.00 38.44           H  
ATOM   1288 1HB  ALA A 468     207.132 150.117 222.249  1.00 38.44           H  
ATOM   1289 2HB  ALA A 468     206.395 148.568 222.720  1.00 38.44           H  
ATOM   1290 3HB  ALA A 468     205.669 150.099 223.259  1.00 38.44           H  
ATOM   1291  N   ASP A 469     208.867 151.515 224.107  1.00 38.44           N  
ATOM   1292  CA  ASP A 469     209.361 152.842 224.440  1.00 38.44           C  
ATOM   1293  C   ASP A 469     208.925 153.909 223.450  1.00 38.44           C  
ATOM   1294  O   ASP A 469     208.996 155.098 223.775  1.00 38.44           O  
ATOM   1295  CB  ASP A 469     210.890 152.829 224.512  1.00 38.44           C  
ATOM   1296  CG  ASP A 469     211.411 152.035 225.692  1.00 38.44           C  
ATOM   1297  OD1 ASP A 469     210.708 151.964 226.720  1.00 38.44           O  
ATOM   1298  OD2 ASP A 469     212.526 151.482 225.593  1.00 38.44           O  
ATOM   1299  H   ASP A 469     209.338 150.979 223.392  1.00 38.44           H  
ATOM   1300  HA  ASP A 469     208.964 153.124 225.416  1.00 38.44           H  
ATOM   1301 1HB  ASP A 469     211.294 152.400 223.594  1.00 38.44           H  
ATOM   1302 2HB  ASP A 469     211.259 153.852 224.586  1.00 38.44           H  
ATOM   1303  N   VAL A 470     208.484 153.518 222.256  1.00 38.44           N  
ATOM   1304  CA  VAL A 470     208.031 154.468 221.251  1.00 38.44           C  
ATOM   1305  C   VAL A 470     207.269 153.694 220.191  1.00 38.44           C  
ATOM   1306  O   VAL A 470     207.513 152.505 219.975  1.00 38.44           O  
ATOM   1307  CB  VAL A 470     209.222 155.253 220.647  1.00 38.44           C  
ATOM   1308  CG1 VAL A 470     210.251 154.309 220.119  1.00 38.44           C  
ATOM   1309  CG2 VAL A 470     208.752 156.163 219.549  1.00 38.44           C  
ATOM   1310  H   VAL A 470     208.464 152.530 222.044  1.00 38.44           H  
ATOM   1311  HA  VAL A 470     207.357 155.180 221.727  1.00 38.44           H  
ATOM   1312  HB  VAL A 470     209.687 155.849 221.432  1.00 38.44           H  
ATOM   1313 1HG1 VAL A 470     211.082 154.875 219.698  1.00 38.44           H  
ATOM   1314 2HG1 VAL A 470     210.616 153.678 220.929  1.00 38.44           H  
ATOM   1315 3HG1 VAL A 470     209.808 153.685 219.343  1.00 38.44           H  
ATOM   1316 1HG2 VAL A 470     209.602 156.706 219.138  1.00 38.44           H  
ATOM   1317 2HG2 VAL A 470     208.283 155.571 218.762  1.00 38.44           H  
ATOM   1318 3HG2 VAL A 470     208.028 156.872 219.949  1.00 38.44           H  
ATOM   1319  N   ALA A 471     206.341 154.375 219.527  1.00 38.44           N  
ATOM   1320  CA  ALA A 471     205.543 153.786 218.461  1.00 38.44           C  
ATOM   1321  C   ALA A 471     205.679 154.648 217.221  1.00 38.44           C  
ATOM   1322  O   ALA A 471     205.422 155.854 217.269  1.00 38.44           O  
ATOM   1323  CB  ALA A 471     204.078 153.668 218.867  1.00 38.44           C  
ATOM   1324  H   ALA A 471     206.189 155.341 219.779  1.00 38.44           H  
ATOM   1325  HA  ALA A 471     205.928 152.785 218.263  1.00 38.44           H  
ATOM   1326 1HB  ALA A 471     203.508 153.224 218.050  1.00 38.44           H  
ATOM   1327 2HB  ALA A 471     203.995 153.036 219.751  1.00 38.44           H  
ATOM   1328 3HB  ALA A 471     203.682 154.657 219.090  1.00 38.44           H  
ATOM   1329  N   VAL A 472     206.072 154.031 216.119  1.00 38.44           N  
ATOM   1330  CA  VAL A 472     206.272 154.719 214.851  1.00 38.44           C  
ATOM   1331  C   VAL A 472     205.375 154.015 213.844  1.00 38.44           C  
ATOM   1332  O   VAL A 472     205.770 153.037 213.205  1.00 38.44           O  
ATOM   1333  CB  VAL A 472     207.733 154.706 214.405  1.00 38.44           C  
ATOM   1334  CG1 VAL A 472     207.861 155.295 213.027  1.00 38.44           C  
ATOM   1335  CG2 VAL A 472     208.595 155.456 215.394  1.00 38.44           C  
ATOM   1336  H   VAL A 472     206.238 153.036 216.170  1.00 38.44           H  
ATOM   1337  HA  VAL A 472     205.971 155.760 214.971  1.00 38.44           H  
ATOM   1338  HB  VAL A 472     208.075 153.672 214.342  1.00 38.44           H  
ATOM   1339 1HG1 VAL A 472     208.907 155.279 212.720  1.00 38.44           H  
ATOM   1340 2HG1 VAL A 472     207.269 154.708 212.324  1.00 38.44           H  
ATOM   1341 3HG1 VAL A 472     207.501 156.323 213.036  1.00 38.44           H  
ATOM   1342 1HG2 VAL A 472     209.632 155.436 215.061  1.00 38.44           H  
ATOM   1343 2HG2 VAL A 472     208.255 156.489 215.462  1.00 38.44           H  
ATOM   1344 3HG2 VAL A 472     208.520 154.984 216.374  1.00 38.44           H  
ATOM   1345  N   ALA A 473     204.158 154.513 213.688  1.00 38.44           N  
ATOM   1346  CA  ALA A 473     203.182 153.877 212.819  1.00 38.44           C  
ATOM   1347  C   ALA A 473     202.069 154.872 212.546  1.00 38.44           C  
ATOM   1348  O   ALA A 473     202.033 155.956 213.141  1.00 38.44           O  
ATOM   1349  CB  ALA A 473     202.624 152.595 213.452  1.00 38.44           C  
ATOM   1350  H   ALA A 473     203.901 155.354 214.184  1.00 38.44           H  
ATOM   1351  HA  ALA A 473     203.680 153.612 211.886  1.00 38.44           H  
ATOM   1352 1HB  ALA A 473     201.897 152.142 212.777  1.00 38.44           H  
ATOM   1353 2HB  ALA A 473     203.439 151.893 213.630  1.00 38.44           H  
ATOM   1354 3HB  ALA A 473     202.140 152.837 214.397  1.00 38.44           H  
ATOM   1355  N   PRO A 474     201.150 154.538 211.656  1.00 38.44           N  
ATOM   1356  CA  PRO A 474     200.038 155.448 211.372  1.00 38.44           C  
ATOM   1357  C   PRO A 474     199.028 155.525 212.505  1.00 38.44           C  
ATOM   1358  O   PRO A 474     197.875 155.115 212.353  1.00 38.44           O  
ATOM   1359  CB  PRO A 474     199.420 154.844 210.107  1.00 38.44           C  
ATOM   1360  CG  PRO A 474     200.471 153.990 209.533  1.00 38.44           C  
ATOM   1361  CD  PRO A 474     201.189 153.429 210.694  1.00 38.44           C  
ATOM   1362  HA  PRO A 474     200.435 156.454 211.176  1.00 38.44           H  
ATOM   1363 1HB  PRO A 474     198.514 154.277 210.365  1.00 38.44           H  
ATOM   1364 2HB  PRO A 474     199.112 155.646 209.420  1.00 38.44           H  
ATOM   1365 1HG  PRO A 474     200.022 153.208 208.903  1.00 38.44           H  
ATOM   1366 2HG  PRO A 474     201.130 154.583 208.882  1.00 38.44           H  
ATOM   1367 1HD  PRO A 474     200.652 152.543 211.065  1.00 38.44           H  
ATOM   1368 2HD  PRO A 474     202.215 153.165 210.399  1.00 38.44           H  
ATOM   1369  N   LEU A 475     199.451 156.057 213.646  1.00 38.44           N  
ATOM   1370  CA  LEU A 475     198.561 156.245 214.785  1.00 38.44           C  
ATOM   1371  C   LEU A 475     197.727 157.499 214.589  1.00 38.44           C  
ATOM   1372  O   LEU A 475     198.244 158.618 214.643  1.00 38.44           O  
ATOM   1373  CB  LEU A 475     199.359 156.318 216.081  1.00 38.44           C  
ATOM   1374  CG  LEU A 475     200.060 155.028 216.472  1.00 38.44           C  
ATOM   1375  CD1 LEU A 475     200.945 155.210 217.674  1.00 38.44           C  
ATOM   1376  CD2 LEU A 475     198.982 154.043 216.803  1.00 38.44           C  
ATOM   1377  H   LEU A 475     200.417 156.339 213.725  1.00 38.44           H  
ATOM   1378  HA  LEU A 475     197.885 155.393 214.840  1.00 38.44           H  
ATOM   1379 1HB  LEU A 475     200.113 157.098 215.981  1.00 38.44           H  
ATOM   1380 2HB  LEU A 475     198.683 156.597 216.890  1.00 38.44           H  
ATOM   1381  HG  LEU A 475     200.667 154.676 215.637  1.00 38.44           H  
ATOM   1382 1HD1 LEU A 475     201.426 154.262 217.918  1.00 38.44           H  
ATOM   1383 2HD1 LEU A 475     201.708 155.957 217.455  1.00 38.44           H  
ATOM   1384 3HD1 LEU A 475     200.345 155.540 218.521  1.00 38.44           H  
ATOM   1385 1HD2 LEU A 475     199.433 153.093 217.091  1.00 38.44           H  
ATOM   1386 2HD2 LEU A 475     198.381 154.425 217.628  1.00 38.44           H  
ATOM   1387 3HD2 LEU A 475     198.346 153.893 215.930  1.00 38.44           H  
ATOM   1388  N   THR A 476     196.439 157.326 214.495  1.00 38.44           N  
ATOM   1389  CA  THR A 476     195.538 158.450 214.405  1.00 38.44           C  
ATOM   1390  C   THR A 476     195.499 159.163 215.684  1.00 38.44           C  
ATOM   1391  O   THR A 476     195.481 158.556 216.725  1.00 38.44           O  
ATOM   1392  CB  THR A 476     194.162 158.030 214.033  1.00 38.44           C  
ATOM   1393  OG1 THR A 476     194.220 157.426 212.817  1.00 38.44           O  
ATOM   1394  CG2 THR A 476     193.298 159.172 213.904  1.00 38.44           C  
ATOM   1395  H   THR A 476     196.079 156.374 214.501  1.00 38.44           H  
ATOM   1396  HA  THR A 476     195.899 159.150 213.655  1.00 38.44           H  
ATOM   1397  HB  THR A 476     193.766 157.335 214.781  1.00 38.44           H  
ATOM   1398  HG1 THR A 476     194.784 156.653 212.888  1.00 38.44           H  
ATOM   1399 1HG2 THR A 476     192.309 158.839 213.590  1.00 38.44           H  
ATOM   1400 2HG2 THR A 476     193.199 159.706 214.837  1.00 38.44           H  
ATOM   1401 3HG2 THR A 476     193.716 159.826 213.164  1.00 38.44           H  
ATOM   1402  N   ILE A 477     195.509 160.454 215.642  1.00 38.44           N  
ATOM   1403  CA  ILE A 477     195.504 161.240 216.867  1.00 38.44           C  
ATOM   1404  C   ILE A 477     194.062 161.418 217.319  1.00 38.44           C  
ATOM   1405  O   ILE A 477     193.223 161.924 216.567  1.00 38.44           O  
ATOM   1406  CB  ILE A 477     196.191 162.594 216.661  1.00 38.44           C  
ATOM   1407  CG1 ILE A 477     197.685 162.385 216.455  1.00 38.44           C  
ATOM   1408  CG2 ILE A 477     195.955 163.468 217.854  1.00 38.44           C  
ATOM   1409  CD1 ILE A 477     198.455 163.636 216.166  1.00 38.44           C  
ATOM   1410  H   ILE A 477     195.529 160.931 214.752  1.00 38.44           H  
ATOM   1411  HA  ILE A 477     196.052 160.692 217.632  1.00 38.44           H  
ATOM   1412  HB  ILE A 477     195.783 163.078 215.774  1.00 38.44           H  
ATOM   1413 1HG1 ILE A 477     198.114 161.927 217.345  1.00 38.44           H  
ATOM   1414 2HG1 ILE A 477     197.845 161.697 215.625  1.00 38.44           H  
ATOM   1415 1HG2 ILE A 477     196.445 164.430 217.703  1.00 38.44           H  
ATOM   1416 2HG2 ILE A 477     194.885 163.624 217.985  1.00 38.44           H  
ATOM   1417 3HG2 ILE A 477     196.363 162.988 218.743  1.00 38.44           H  
ATOM   1418 1HD1 ILE A 477     199.509 163.392 216.033  1.00 38.44           H  
ATOM   1419 2HD1 ILE A 477     198.071 164.098 215.255  1.00 38.44           H  
ATOM   1420 3HD1 ILE A 477     198.346 164.331 216.998  1.00 38.44           H  
ATOM   1421  N   THR A 478     193.774 161.007 218.549  1.00 38.44           N  
ATOM   1422  CA  THR A 478     192.428 161.063 219.089  1.00 38.44           C  
ATOM   1423  C   THR A 478     192.493 161.494 220.545  1.00 38.44           C  
ATOM   1424  O   THR A 478     193.548 161.466 221.183  1.00 38.44           O  
ATOM   1425  CB  THR A 478     191.719 159.713 218.967  1.00 38.44           C  
ATOM   1426  OG1 THR A 478     192.592 158.672 219.415  1.00 38.44           O  
ATOM   1427  CG2 THR A 478     191.328 159.451 217.533  1.00 38.44           C  
ATOM   1428  H   THR A 478     194.520 160.644 219.124  1.00 38.44           H  
ATOM   1429  HA  THR A 478     191.858 161.799 218.521  1.00 38.44           H  
ATOM   1430  HB  THR A 478     190.823 159.715 219.588  1.00 38.44           H  
ATOM   1431  HG1 THR A 478     192.074 157.894 219.636  1.00 38.44           H  
ATOM   1432 1HG2 THR A 478     190.824 158.487 217.463  1.00 38.44           H  
ATOM   1433 2HG2 THR A 478     190.656 160.238 217.189  1.00 38.44           H  
ATOM   1434 3HG2 THR A 478     192.221 159.440 216.909  1.00 38.44           H  
ATOM   1435  N   LEU A 479     191.336 161.900 221.066  1.00 38.44           N  
ATOM   1436  CA  LEU A 479     191.266 162.359 222.447  1.00 38.44           C  
ATOM   1437  C   LEU A 479     191.505 161.218 223.425  1.00 38.44           C  
ATOM   1438  O   LEU A 479     192.234 161.381 224.410  1.00 38.44           O  
ATOM   1439  CB  LEU A 479     189.908 163.007 222.701  1.00 38.44           C  
ATOM   1440  CG  LEU A 479     189.717 163.723 224.032  1.00 38.44           C  
ATOM   1441  CD1 LEU A 479     190.733 164.824 224.213  1.00 38.44           C  
ATOM   1442  CD2 LEU A 479     188.320 164.283 224.104  1.00 38.44           C  
ATOM   1443  H   LEU A 479     190.495 161.893 220.506  1.00 38.44           H  
ATOM   1444  HA  LEU A 479     192.049 163.100 222.605  1.00 38.44           H  
ATOM   1445 1HB  LEU A 479     189.720 163.740 221.917  1.00 38.44           H  
ATOM   1446 2HB  LEU A 479     189.139 162.237 222.641  1.00 38.44           H  
ATOM   1447  HG  LEU A 479     189.868 163.018 224.850  1.00 38.44           H  
ATOM   1448 1HD1 LEU A 479     190.570 165.316 225.172  1.00 38.44           H  
ATOM   1449 2HD1 LEU A 479     191.737 164.400 224.189  1.00 38.44           H  
ATOM   1450 3HD1 LEU A 479     190.627 165.553 223.410  1.00 38.44           H  
ATOM   1451 1HD2 LEU A 479     188.181 164.795 225.057  1.00 38.44           H  
ATOM   1452 2HD2 LEU A 479     188.168 164.989 223.287  1.00 38.44           H  
ATOM   1453 3HD2 LEU A 479     187.597 163.471 224.020  1.00 38.44           H  
ATOM   1454  N   VAL A 480     190.903 160.056 223.170  1.00 38.44           N  
ATOM   1455  CA  VAL A 480     191.023 158.939 224.100  1.00 38.44           C  
ATOM   1456  C   VAL A 480     192.483 158.553 224.289  1.00 38.44           C  
ATOM   1457  O   VAL A 480     192.929 158.277 225.409  1.00 38.44           O  
ATOM   1458  CB  VAL A 480     190.179 157.747 223.612  1.00 38.44           C  
ATOM   1459  CG1 VAL A 480     188.734 158.158 223.440  1.00 38.44           C  
ATOM   1460  CG2 VAL A 480     190.720 157.205 222.313  1.00 38.44           C  
ATOM   1461  H   VAL A 480     190.357 159.939 222.328  1.00 38.44           H  
ATOM   1462  HA  VAL A 480     190.649 159.258 225.074  1.00 38.44           H  
ATOM   1463  HB  VAL A 480     190.208 156.961 224.366  1.00 38.44           H  
ATOM   1464 1HG1 VAL A 480     188.151 157.304 223.095  1.00 38.44           H  
ATOM   1465 2HG1 VAL A 480     188.338 158.505 224.394  1.00 38.44           H  
ATOM   1466 3HG1 VAL A 480     188.669 158.961 222.706  1.00 38.44           H  
ATOM   1467 1HG2 VAL A 480     190.109 156.364 221.987  1.00 38.44           H  
ATOM   1468 2HG2 VAL A 480     190.695 157.987 221.554  1.00 38.44           H  
ATOM   1469 3HG2 VAL A 480     191.748 156.873 222.457  1.00 38.44           H  
ATOM   1470  N   ARG A 481     193.251 158.521 223.200  1.00 38.44           N  
ATOM   1471  CA  ARG A 481     194.654 158.142 223.287  1.00 38.44           C  
ATOM   1472  C   ARG A 481     195.519 159.262 223.840  1.00 38.44           C  
ATOM   1473  O   ARG A 481     196.479 158.995 224.570  1.00 38.44           O  
ATOM   1474  CB  ARG A 481     195.165 157.726 221.913  1.00 38.44           C  
ATOM   1475  CG  ARG A 481     194.321 156.670 221.257  1.00 38.44           C  
ATOM   1476  CD  ARG A 481     194.875 156.249 219.923  1.00 38.44           C  
ATOM   1477  NE  ARG A 481     193.798 155.932 218.995  1.00 38.44           N  
ATOM   1478  CZ  ARG A 481     193.905 155.095 217.973  1.00 38.44           C  
ATOM   1479  NH1 ARG A 481     195.047 154.480 217.724  1.00 38.44           N  
ATOM   1480  NH2 ARG A 481     192.860 154.877 217.194  1.00 38.44           N  
ATOM   1481  H   ARG A 481     192.861 158.762 222.300  1.00 38.44           H  
ATOM   1482  HA  ARG A 481     194.742 157.296 223.968  1.00 38.44           H  
ATOM   1483 1HB  ARG A 481     195.197 158.596 221.258  1.00 38.44           H  
ATOM   1484 2HB  ARG A 481     196.183 157.347 222.003  1.00 38.44           H  
ATOM   1485 1HG  ARG A 481     194.276 155.790 221.898  1.00 38.44           H  
ATOM   1486 2HG  ARG A 481     193.313 157.056 221.099  1.00 38.44           H  
ATOM   1487 1HD  ARG A 481     195.472 157.059 219.505  1.00 38.44           H  
ATOM   1488 2HD  ARG A 481     195.500 155.367 220.051  1.00 38.44           H  
ATOM   1489  HE  ARG A 481     192.904 156.383 219.140  1.00 38.44           H  
ATOM   1490 1HH1 ARG A 481     195.849 154.646 218.315  1.00 38.44           H  
ATOM   1491 2HH1 ARG A 481     195.118 153.845 216.943  1.00 38.44           H  
ATOM   1492 1HH2 ARG A 481     191.985 155.348 217.379  1.00 38.44           H  
ATOM   1493 2HH2 ARG A 481     192.936 154.241 216.414  1.00 38.44           H  
ATOM   1494  N   GLU A 482     195.200 160.513 223.513  1.00 38.44           N  
ATOM   1495  CA  GLU A 482     196.050 161.622 223.922  1.00 38.44           C  
ATOM   1496  C   GLU A 482     196.047 161.812 225.430  1.00 38.44           C  
ATOM   1497  O   GLU A 482     196.949 162.466 225.965  1.00 38.44           O  
ATOM   1498  CB  GLU A 482     195.597 162.904 223.225  1.00 38.44           C  
ATOM   1499  CG  GLU A 482     196.439 164.128 223.525  1.00 38.44           C  
ATOM   1500  CD  GLU A 482     197.894 163.951 223.144  1.00 38.44           C  
ATOM   1501  OE1 GLU A 482     198.213 162.966 222.448  1.00 38.44           O  
ATOM   1502  OE2 GLU A 482     198.721 164.799 223.541  1.00 38.44           O  
ATOM   1503  H   GLU A 482     194.365 160.705 222.978  1.00 38.44           H  
ATOM   1504  HA  GLU A 482     197.075 161.400 223.625  1.00 38.44           H  
ATOM   1505 1HB  GLU A 482     195.607 162.755 222.145  1.00 38.44           H  
ATOM   1506 2HB  GLU A 482     194.571 163.133 223.514  1.00 38.44           H  
ATOM   1507 1HG  GLU A 482     196.033 164.979 222.977  1.00 38.44           H  
ATOM   1508 2HG  GLU A 482     196.371 164.351 224.589  1.00 38.44           H  
ATOM   1509  N   GLU A 483     195.057 161.254 226.125  1.00 38.44           N  
ATOM   1510  CA  GLU A 483     195.020 161.338 227.578  1.00 38.44           C  
ATOM   1511  C   GLU A 483     196.037 160.404 228.219  1.00 38.44           C  
ATOM   1512  O   GLU A 483     196.674 160.764 229.214  1.00 38.44           O  
ATOM   1513  CB  GLU A 483     193.617 161.010 228.080  1.00 38.44           C  
ATOM   1514  CG  GLU A 483     192.556 162.006 227.652  1.00 38.44           C  
ATOM   1515  CD  GLU A 483     191.157 161.426 227.693  1.00 38.44           C  
ATOM   1516  OE1 GLU A 483     190.192 162.192 227.494  1.00 38.44           O  
ATOM   1517  OE2 GLU A 483     191.020 160.207 227.924  1.00 38.44           O  
ATOM   1518  H   GLU A 483     194.318 160.764 225.641  1.00 38.44           H  
ATOM   1519  HA  GLU A 483     195.272 162.358 227.872  1.00 38.44           H  
ATOM   1520 1HB  GLU A 483     193.321 160.026 227.716  1.00 38.44           H  
ATOM   1521 2HB  GLU A 483     193.620 160.969 229.169  1.00 38.44           H  
ATOM   1522 1HG  GLU A 483     192.598 162.873 228.311  1.00 38.44           H  
ATOM   1523 2HG  GLU A 483     192.776 162.344 226.640  1.00 38.44           H  
ATOM   1524  N   VAL A 484     196.201 159.206 227.663  1.00 38.44           N  
ATOM   1525  CA  VAL A 484     197.076 158.187 228.224  1.00 38.44           C  
ATOM   1526  C   VAL A 484     198.353 158.026 227.414  1.00 38.44           C  
ATOM   1527  O   VAL A 484     199.125 157.095 227.663  1.00 38.44           O  
ATOM   1528  CB  VAL A 484     196.345 156.842 228.344  1.00 38.44           C  
ATOM   1529  CG1 VAL A 484     195.168 156.970 229.276  1.00 38.44           C  
ATOM   1530  CG2 VAL A 484     195.891 156.365 226.988  1.00 38.44           C  
ATOM   1531  H   VAL A 484     195.691 159.005 226.814  1.00 38.44           H  
ATOM   1532  HA  VAL A 484     197.381 158.504 229.222  1.00 38.44           H  
ATOM   1533  HB  VAL A 484     197.025 156.107 228.774  1.00 38.44           H  
ATOM   1534 1HG1 VAL A 484     194.658 156.010 229.353  1.00 38.44           H  
ATOM   1535 2HG1 VAL A 484     195.516 157.275 230.262  1.00 38.44           H  
ATOM   1536 3HG1 VAL A 484     194.476 157.717 228.887  1.00 38.44           H  
ATOM   1537 1HG2 VAL A 484     195.376 155.411 227.092  1.00 38.44           H  
ATOM   1538 2HG2 VAL A 484     195.212 157.099 226.552  1.00 38.44           H  
ATOM   1539 3HG2 VAL A 484     196.757 156.241 226.337  1.00 38.44           H  
ATOM   1540  N   ILE A 485     198.596 158.903 226.441  1.00 38.44           N  
ATOM   1541  CA  ILE A 485     199.766 158.795 225.581  1.00 38.44           C  
ATOM   1542  C   ILE A 485     200.210 160.193 225.183  1.00 38.44           C  
ATOM   1543  O   ILE A 485     199.396 161.110 225.054  1.00 38.44           O  
ATOM   1544  CB  ILE A 485     199.474 157.930 224.334  1.00 38.44           C  
ATOM   1545  CG1 ILE A 485     199.402 156.451 224.703  1.00 38.44           C  
ATOM   1546  CG2 ILE A 485     200.536 158.124 223.295  1.00 38.44           C  
ATOM   1547  CD1 ILE A 485     200.724 155.857 225.133  1.00 38.44           C  
ATOM   1548  H   ILE A 485     197.948 159.665 226.297  1.00 38.44           H  
ATOM   1549  HA  ILE A 485     200.566 158.319 226.145  1.00 38.44           H  
ATOM   1550  HB  ILE A 485     198.511 158.216 223.911  1.00 38.44           H  
ATOM   1551 1HG1 ILE A 485     198.689 156.314 225.515  1.00 38.44           H  
ATOM   1552 2HG1 ILE A 485     199.037 155.881 223.848  1.00 38.44           H  
ATOM   1553 1HG2 ILE A 485     200.312 157.506 222.426  1.00 38.44           H  
ATOM   1554 2HG2 ILE A 485     200.566 159.172 222.997  1.00 38.44           H  
ATOM   1555 3HG2 ILE A 485     201.504 157.836 223.705  1.00 38.44           H  
ATOM   1556 1HD1 ILE A 485     200.586 154.803 225.377  1.00 38.44           H  
ATOM   1557 2HD1 ILE A 485     201.446 155.949 224.321  1.00 38.44           H  
ATOM   1558 3HD1 ILE A 485     201.093 156.386 226.010  1.00 38.44           H  
ATOM   1559  N   ASP A 486     201.516 160.348 224.988  1.00 38.44           N  
ATOM   1560  CA  ASP A 486     202.114 161.609 224.562  1.00 38.44           C  
ATOM   1561  C   ASP A 486     202.491 161.479 223.091  1.00 38.44           C  
ATOM   1562  O   ASP A 486     203.491 160.845 222.746  1.00 38.44           O  
ATOM   1563  CB  ASP A 486     203.345 161.955 225.402  1.00 38.44           C  
ATOM   1564  CG  ASP A 486     203.001 162.289 226.848  1.00 38.44           C  
ATOM   1565  OD1 ASP A 486     202.078 163.038 227.060  1.00 38.44           O  
ATOM   1566  OD2 ASP A 486     203.666 161.792 227.725  1.00 38.44           O  
ATOM   1567  H   ASP A 486     202.113 159.548 225.145  1.00 38.44           H  
ATOM   1568  HA  ASP A 486     201.372 162.399 224.677  1.00 38.44           H  
ATOM   1569 1HB  ASP A 486     204.040 161.115 225.394  1.00 38.44           H  
ATOM   1570 2HB  ASP A 486     203.859 162.809 224.960  1.00 38.44           H  
ATOM   1571  N   PHE A 487     201.687 162.089 222.228  1.00 38.44           N  
ATOM   1572  CA  PHE A 487     201.915 162.070 220.791  1.00 38.44           C  
ATOM   1573  C   PHE A 487     202.970 163.096 220.396  1.00 38.44           C  
ATOM   1574  O   PHE A 487     203.619 163.732 221.231  1.00 38.44           O  
ATOM   1575  CB  PHE A 487     200.605 162.329 220.052  1.00 38.44           C  
ATOM   1576  CG  PHE A 487     199.655 161.167 220.031  1.00 38.44           C  
ATOM   1577  CD1 PHE A 487     200.079 159.879 220.276  1.00 38.44           C  
ATOM   1578  CD2 PHE A 487     198.320 161.379 219.785  1.00 38.44           C  
ATOM   1579  CE1 PHE A 487     199.191 158.831 220.246  1.00 38.44           C  
ATOM   1580  CE2 PHE A 487     197.433 160.337 219.761  1.00 38.44           C  
ATOM   1581  CZ  PHE A 487     197.866 159.065 219.992  1.00 38.44           C  
ATOM   1582  H   PHE A 487     200.886 162.584 222.592  1.00 38.44           H  
ATOM   1583  HA  PHE A 487     202.288 161.083 220.513  1.00 38.44           H  
ATOM   1584 1HB  PHE A 487     200.089 163.171 220.512  1.00 38.44           H  
ATOM   1585 2HB  PHE A 487     200.818 162.602 219.019  1.00 38.44           H  
ATOM   1586  HD1 PHE A 487     201.131 159.698 220.496  1.00 38.44           H  
ATOM   1587  HD2 PHE A 487     197.971 162.396 219.599  1.00 38.44           H  
ATOM   1588  HE1 PHE A 487     199.542 157.815 220.424  1.00 38.44           H  
ATOM   1589  HE2 PHE A 487     196.379 160.525 219.556  1.00 38.44           H  
ATOM   1590  HZ  PHE A 487     197.159 158.237 219.973  1.00 38.44           H  
ATOM   1591  N   SER A 488     203.148 163.249 219.090  1.00 38.44           N  
ATOM   1592  CA  SER A 488     204.001 164.260 218.497  1.00 38.44           C  
ATOM   1593  C   SER A 488     203.189 165.033 217.475  1.00 38.44           C  
ATOM   1594  O   SER A 488     202.110 164.605 217.059  1.00 38.44           O  
ATOM   1595  CB  SER A 488     205.221 163.645 217.820  1.00 38.44           C  
ATOM   1596  OG  SER A 488     205.993 164.644 217.193  1.00 38.44           O  
ATOM   1597  H   SER A 488     202.649 162.610 218.487  1.00 38.44           H  
ATOM   1598  HA  SER A 488     204.353 164.923 219.288  1.00 38.44           H  
ATOM   1599 1HB  SER A 488     205.823 163.121 218.562  1.00 38.44           H  
ATOM   1600 2HB  SER A 488     204.897 162.910 217.084  1.00 38.44           H  
ATOM   1601  HG  SER A 488     206.737 164.190 216.791  1.00 38.44           H  
ATOM   1602  N   LYS A 489     203.715 166.177 217.067  1.00 38.44           N  
ATOM   1603  CA  LYS A 489     203.029 166.950 216.051  1.00 38.44           C  
ATOM   1604  C   LYS A 489     202.903 166.109 214.786  1.00 38.44           C  
ATOM   1605  O   LYS A 489     203.857 165.427 214.397  1.00 38.44           O  
ATOM   1606  CB  LYS A 489     203.774 168.248 215.759  1.00 38.44           C  
ATOM   1607  CG  LYS A 489     203.802 169.207 216.925  1.00 38.44           C  
ATOM   1608  CD  LYS A 489     202.426 169.714 217.276  1.00 38.44           C  
ATOM   1609  CE  LYS A 489     202.497 170.686 218.422  1.00 38.44           C  
ATOM   1610  NZ  LYS A 489     203.062 170.047 219.630  1.00 38.44           N  
ATOM   1611  H   LYS A 489     204.584 166.524 217.447  1.00 38.44           H  
ATOM   1612  HA  LYS A 489     202.033 167.199 216.419  1.00 38.44           H  
ATOM   1613 1HB  LYS A 489     204.803 168.021 215.478  1.00 38.44           H  
ATOM   1614 2HB  LYS A 489     203.307 168.753 214.913  1.00 38.44           H  
ATOM   1615 1HG  LYS A 489     204.221 168.706 217.798  1.00 38.44           H  
ATOM   1616 2HG  LYS A 489     204.434 170.059 216.679  1.00 38.44           H  
ATOM   1617 1HD  LYS A 489     201.987 170.208 216.408  1.00 38.44           H  
ATOM   1618 2HD  LYS A 489     201.789 168.874 217.554  1.00 38.44           H  
ATOM   1619 1HE  LYS A 489     203.119 171.534 218.141  1.00 38.44           H  
ATOM   1620 2HE  LYS A 489     201.497 171.056 218.648  1.00 38.44           H  
ATOM   1621 1HZ  LYS A 489     203.097 170.720 220.382  1.00 38.44           H  
ATOM   1622 2HZ  LYS A 489     202.479 169.267 219.903  1.00 38.44           H  
ATOM   1623 3HZ  LYS A 489     203.995 169.715 219.431  1.00 38.44           H  
ATOM   1624  N   PRO A 490     201.747 166.118 214.132  1.00 38.44           N  
ATOM   1625  CA  PRO A 490     201.522 165.183 213.029  1.00 38.44           C  
ATOM   1626  C   PRO A 490     202.595 165.289 211.959  1.00 38.44           C  
ATOM   1627  O   PRO A 490     202.897 166.373 211.457  1.00 38.44           O  
ATOM   1628  CB  PRO A 490     200.147 165.594 212.496  1.00 38.44           C  
ATOM   1629  CG  PRO A 490     199.879 166.922 213.068  1.00 38.44           C  
ATOM   1630  CD  PRO A 490     200.570 166.960 214.369  1.00 38.44           C  
ATOM   1631  HA  PRO A 490     201.498 164.156 213.424  1.00 38.44           H  
ATOM   1632 1HB  PRO A 490     200.160 165.613 211.396  1.00 38.44           H  
ATOM   1633 2HB  PRO A 490     199.390 164.855 212.796  1.00 38.44           H  
ATOM   1634 1HG  PRO A 490     200.244 167.709 212.391  1.00 38.44           H  
ATOM   1635 2HG  PRO A 490     198.795 167.077 213.178  1.00 38.44           H  
ATOM   1636 1HD  PRO A 490     200.849 167.997 214.607  1.00 38.44           H  
ATOM   1637 2HD  PRO A 490     199.911 166.547 215.147  1.00 38.44           H  
ATOM   1638  N   PHE A 491     203.170 164.143 211.612  1.00 38.44           N  
ATOM   1639  CA  PHE A 491     204.099 164.044 210.502  1.00 38.44           C  
ATOM   1640  C   PHE A 491     203.389 163.824 209.180  1.00 38.44           C  
ATOM   1641  O   PHE A 491     204.024 163.921 208.126  1.00 38.44           O  
ATOM   1642  CB  PHE A 491     205.093 162.909 210.754  1.00 38.44           C  
ATOM   1643  CG  PHE A 491     204.484 161.541 210.706  1.00 38.44           C  
ATOM   1644  CD1 PHE A 491     204.289 160.892 209.506  1.00 38.44           C  
ATOM   1645  CD2 PHE A 491     204.112 160.902 211.866  1.00 38.44           C  
ATOM   1646  CE1 PHE A 491     203.731 159.635 209.468  1.00 38.44           C  
ATOM   1647  CE2 PHE A 491     203.555 159.647 211.829  1.00 38.44           C  
ATOM   1648  CZ  PHE A 491     203.366 159.015 210.629  1.00 38.44           C  
ATOM   1649  H   PHE A 491     202.949 163.313 212.144  1.00 38.44           H  
ATOM   1650  HA  PHE A 491     204.647 164.983 210.425  1.00 38.44           H  
ATOM   1651 1HB  PHE A 491     205.888 162.950 210.011  1.00 38.44           H  
ATOM   1652 2HB  PHE A 491     205.553 163.039 211.733  1.00 38.44           H  
ATOM   1653  HD1 PHE A 491     204.583 161.385 208.579  1.00 38.44           H  
ATOM   1654  HD2 PHE A 491     204.261 161.403 212.823  1.00 38.44           H  
ATOM   1655  HE1 PHE A 491     203.581 159.134 208.511  1.00 38.44           H  
ATOM   1656  HE2 PHE A 491     203.262 159.154 212.756  1.00 38.44           H  
ATOM   1657  HZ  PHE A 491     202.924 158.020 210.601  1.00 38.44           H  
ATOM   1658  N   MET A 492     202.095 163.533 209.218  1.00 38.44           N  
ATOM   1659  CA  MET A 492     201.302 163.365 208.009  1.00 38.44           C  
ATOM   1660  C   MET A 492     199.884 163.808 208.324  1.00 38.44           C  
ATOM   1661  O   MET A 492     199.188 163.155 209.109  1.00 38.44           O  
ATOM   1662  CB  MET A 492     201.329 161.923 207.532  1.00 38.44           C  
ATOM   1663  CG  MET A 492     200.530 161.667 206.281  1.00 38.44           C  
ATOM   1664  SD  MET A 492     200.338 159.915 205.960  1.00 38.44           S  
ATOM   1665  CE  MET A 492     201.968 159.540 205.359  1.00 38.44           C  
ATOM   1666  H   MET A 492     201.649 163.425 210.118  1.00 38.44           H  
ATOM   1667  HA  MET A 492     201.727 163.992 207.226  1.00 38.44           H  
ATOM   1668 1HB  MET A 492     202.358 161.623 207.339  1.00 38.44           H  
ATOM   1669 2HB  MET A 492     200.940 161.272 208.317  1.00 38.44           H  
ATOM   1670 1HG  MET A 492     199.543 162.117 206.381  1.00 38.44           H  
ATOM   1671 2HG  MET A 492     201.030 162.128 205.429  1.00 38.44           H  
ATOM   1672 1HE  MET A 492     202.029 158.480 205.109  1.00 38.44           H  
ATOM   1673 2HE  MET A 492     202.174 160.136 204.469  1.00 38.44           H  
ATOM   1674 3HE  MET A 492     202.703 159.773 206.130  1.00 38.44           H  
ATOM   1675  N   SER A 493     199.465 164.911 207.720  1.00 38.44           N  
ATOM   1676  CA  SER A 493     198.072 165.300 207.785  1.00 38.44           C  
ATOM   1677  C   SER A 493     197.273 164.477 206.784  1.00 38.44           C  
ATOM   1678  O   SER A 493     197.811 163.928 205.821  1.00 38.44           O  
ATOM   1679  CB  SER A 493     197.915 166.792 207.517  1.00 38.44           C  
ATOM   1680  OG  SER A 493     198.415 167.548 208.605  1.00 38.44           O  
ATOM   1681  H   SER A 493     200.114 165.492 207.208  1.00 38.44           H  
ATOM   1682  HA  SER A 493     197.699 165.088 208.788  1.00 38.44           H  
ATOM   1683 1HB  SER A 493     198.450 167.057 206.605  1.00 38.44           H  
ATOM   1684 2HB  SER A 493     196.863 167.024 207.357  1.00 38.44           H  
ATOM   1685  HG  SER A 493     198.284 168.470 208.369  1.00 38.44           H  
ATOM   1686  N   LEU A 494     195.970 164.398 207.020  1.00 38.44           N  
ATOM   1687  CA  LEU A 494     195.180 163.325 206.444  1.00 38.44           C  
ATOM   1688  C   LEU A 494     193.711 163.702 206.524  1.00 38.44           C  
ATOM   1689  O   LEU A 494     193.331 164.662 207.197  1.00 38.44           O  
ATOM   1690  CB  LEU A 494     195.474 162.023 207.185  1.00 38.44           C  
ATOM   1691  CG  LEU A 494     194.763 160.740 206.809  1.00 38.44           C  
ATOM   1692  CD1 LEU A 494     195.756 159.631 206.896  1.00 38.44           C  
ATOM   1693  CD2 LEU A 494     193.623 160.478 207.745  1.00 38.44           C  
ATOM   1694  H   LEU A 494     195.515 165.086 207.604  1.00 38.44           H  
ATOM   1695  HA  LEU A 494     195.461 163.212 205.398  1.00 38.44           H  
ATOM   1696 1HB  LEU A 494     196.534 161.798 207.083  1.00 38.44           H  
ATOM   1697 2HB  LEU A 494     195.254 162.168 208.243  1.00 38.44           H  
ATOM   1698  HG  LEU A 494     194.375 160.823 205.793  1.00 38.44           H  
ATOM   1699 1HD1 LEU A 494     195.274 158.690 206.630  1.00 38.44           H  
ATOM   1700 2HD1 LEU A 494     196.578 159.825 206.207  1.00 38.44           H  
ATOM   1701 3HD1 LEU A 494     196.141 159.567 207.913  1.00 38.44           H  
ATOM   1702 1HD2 LEU A 494     193.123 159.553 207.459  1.00 38.44           H  
ATOM   1703 2HD2 LEU A 494     194.002 160.387 208.763  1.00 38.44           H  
ATOM   1704 3HD2 LEU A 494     192.913 161.305 207.695  1.00 38.44           H  
ATOM   1705  N   GLY A 495     192.888 162.939 205.819  1.00 38.44           N  
ATOM   1706  CA  GLY A 495     191.458 163.170 205.867  1.00 38.44           C  
ATOM   1707  C   GLY A 495     190.702 162.103 205.114  1.00 38.44           C  
ATOM   1708  O   GLY A 495     191.282 161.255 204.432  1.00 38.44           O  
ATOM   1709  H   GLY A 495     193.246 162.191 205.243  1.00 38.44           H  
ATOM   1710 1HA  GLY A 495     191.127 163.189 206.905  1.00 38.44           H  
ATOM   1711 2HA  GLY A 495     191.233 164.147 205.441  1.00 38.44           H  
ATOM   1712  N   ILE A 496     189.387 162.164 205.254  1.00 38.44           N  
ATOM   1713  CA  ILE A 496     188.487 161.272 204.538  1.00 38.44           C  
ATOM   1714  C   ILE A 496     188.340 161.763 203.106  1.00 38.44           C  
ATOM   1715  O   ILE A 496     188.291 162.970 202.851  1.00 38.44           O  
ATOM   1716  CB  ILE A 496     187.127 161.205 205.250  1.00 38.44           C  
ATOM   1717  CG1 ILE A 496     187.246 160.376 206.523  1.00 38.44           C  
ATOM   1718  CG2 ILE A 496     186.085 160.617 204.338  1.00 38.44           C  
ATOM   1719  CD1 ILE A 496     186.103 160.558 207.477  1.00 38.44           C  
ATOM   1720  H   ILE A 496     188.999 162.855 205.880  1.00 38.44           H  
ATOM   1721  HA  ILE A 496     188.925 160.275 204.526  1.00 38.44           H  
ATOM   1722  HB  ILE A 496     186.818 162.209 205.540  1.00 38.44           H  
ATOM   1723 1HG1 ILE A 496     187.308 159.320 206.264  1.00 38.44           H  
ATOM   1724 2HG1 ILE A 496     188.167 160.639 207.044  1.00 38.44           H  
ATOM   1725 1HG2 ILE A 496     185.128 160.576 204.858  1.00 38.44           H  
ATOM   1726 2HG2 ILE A 496     185.988 161.238 203.448  1.00 38.44           H  
ATOM   1727 3HG2 ILE A 496     186.383 159.610 204.047  1.00 38.44           H  
ATOM   1728 1HD1 ILE A 496     186.261 159.936 208.358  1.00 38.44           H  
ATOM   1729 2HD1 ILE A 496     186.043 161.605 207.778  1.00 38.44           H  
ATOM   1730 3HD1 ILE A 496     185.173 160.267 206.990  1.00 38.44           H  
ATOM   1731  N   SER A 497     188.253 160.827 202.166  1.00 38.44           N  
ATOM   1732  CA  SER A 497     188.252 161.157 200.754  1.00 38.44           C  
ATOM   1733  C   SER A 497     187.445 160.115 199.999  1.00 38.44           C  
ATOM   1734  O   SER A 497     187.110 159.046 200.524  1.00 38.44           O  
ATOM   1735  CB  SER A 497     189.671 161.230 200.199  1.00 38.44           C  
ATOM   1736  OG  SER A 497     190.152 159.935 199.900  1.00 38.44           O  
ATOM   1737  H   SER A 497     188.186 159.859 202.445  1.00 38.44           H  
ATOM   1738  HA  SER A 497     187.786 162.135 200.627  1.00 38.44           H  
ATOM   1739 1HB  SER A 497     189.679 161.846 199.300  1.00 38.44           H  
ATOM   1740 2HB  SER A 497     190.322 161.709 200.929  1.00 38.44           H  
ATOM   1741  HG  SER A 497     190.436 159.559 200.736  1.00 38.44           H  
ATOM   1742  N   ILE A 498     187.170 160.438 198.738  1.00 38.44           N  
ATOM   1743  CA  ILE A 498     186.249 159.695 197.890  1.00 38.44           C  
ATOM   1744  C   ILE A 498     187.046 158.930 196.845  1.00 38.44           C  
ATOM   1745  O   ILE A 498     187.893 159.505 196.147  1.00 38.44           O  
ATOM   1746  CB  ILE A 498     185.230 160.634 197.223  1.00 38.44           C  
ATOM   1747  CG1 ILE A 498     184.445 161.400 198.283  1.00 38.44           C  
ATOM   1748  CG2 ILE A 498     184.279 159.854 196.361  1.00 38.44           C  
ATOM   1749  CD1 ILE A 498     183.668 162.567 197.741  1.00 38.44           C  
ATOM   1750  H   ILE A 498     187.637 161.251 198.363  1.00 38.44           H  
ATOM   1751  HA  ILE A 498     185.705 158.984 198.510  1.00 38.44           H  
ATOM   1752  HB  ILE A 498     185.755 161.359 196.602  1.00 38.44           H  
ATOM   1753 1HG1 ILE A 498     183.746 160.726 198.776  1.00 38.44           H  
ATOM   1754 2HG1 ILE A 498     185.130 161.774 199.044  1.00 38.44           H  
ATOM   1755 1HG2 ILE A 498     183.565 160.535 195.898  1.00 38.44           H  
ATOM   1756 2HG2 ILE A 498     184.837 159.331 195.585  1.00 38.44           H  
ATOM   1757 3HG2 ILE A 498     183.743 159.129 196.974  1.00 38.44           H  
ATOM   1758 1HD1 ILE A 498     183.137 163.061 198.555  1.00 38.44           H  
ATOM   1759 2HD1 ILE A 498     184.353 163.275 197.273  1.00 38.44           H  
ATOM   1760 3HD1 ILE A 498     182.950 162.214 197.002  1.00 38.44           H  
ATOM   1761  N   MET A 499     186.752 157.639 196.729  1.00 38.44           N  
ATOM   1762  CA  MET A 499     187.395 156.722 195.803  1.00 38.44           C  
ATOM   1763  C   MET A 499     186.351 156.232 194.816  1.00 38.44           C  
ATOM   1764  O   MET A 499     185.271 155.788 195.224  1.00 38.44           O  
ATOM   1765  CB  MET A 499     188.004 155.543 196.559  1.00 38.44           C  
ATOM   1766  CG  MET A 499     188.329 154.335 195.711  1.00 38.44           C  
ATOM   1767  SD  MET A 499     189.030 153.005 196.695  1.00 38.44           S  
ATOM   1768  CE  MET A 499     190.688 152.969 196.041  1.00 38.44           C  
ATOM   1769  H   MET A 499     186.025 157.293 197.339  1.00 38.44           H  
ATOM   1770  HA  MET A 499     188.193 157.256 195.286  1.00 38.44           H  
ATOM   1771 1HB  MET A 499     188.926 155.860 197.044  1.00 38.44           H  
ATOM   1772 2HB  MET A 499     187.317 155.219 197.341  1.00 38.44           H  
ATOM   1773 1HG  MET A 499     187.422 153.977 195.225  1.00 38.44           H  
ATOM   1774 2HG  MET A 499     189.042 154.616 194.936  1.00 38.44           H  
ATOM   1775 1HE  MET A 499     191.262 152.193 196.547  1.00 38.44           H  
ATOM   1776 2HE  MET A 499     190.653 152.757 194.971  1.00 38.44           H  
ATOM   1777 3HE  MET A 499     191.164 153.937 196.203  1.00 38.44           H  
ATOM   1778  N   ILE A 500     186.676 156.298 193.526  1.00 38.44           N  
ATOM   1779  CA  ILE A 500     185.749 155.939 192.462  1.00 38.44           C  
ATOM   1780  C   ILE A 500     186.472 155.072 191.442  1.00 38.44           C  
ATOM   1781  O   ILE A 500     187.702 154.988 191.415  1.00 38.44           O  
ATOM   1782  CB  ILE A 500     185.150 157.176 191.770  1.00 38.44           C  
ATOM   1783  CG1 ILE A 500     186.266 158.085 191.263  1.00 38.44           C  
ATOM   1784  CG2 ILE A 500     184.252 157.923 192.722  1.00 38.44           C  
ATOM   1785  CD1 ILE A 500     185.805 159.134 190.300  1.00 38.44           C  
ATOM   1786  H   ILE A 500     187.605 156.611 193.284  1.00 38.44           H  
ATOM   1787  HA  ILE A 500     184.928 155.371 192.896  1.00 38.44           H  
ATOM   1788  HB  ILE A 500     184.568 156.862 190.904  1.00 38.44           H  
ATOM   1789 1HG1 ILE A 500     186.741 158.584 192.107  1.00 38.44           H  
ATOM   1790 2HG1 ILE A 500     187.029 157.484 190.768  1.00 38.44           H  
ATOM   1791 1HG2 ILE A 500     183.835 158.796 192.220  1.00 38.44           H  
ATOM   1792 2HG2 ILE A 500     183.442 157.271 193.046  1.00 38.44           H  
ATOM   1793 3HG2 ILE A 500     184.828 158.245 193.590  1.00 38.44           H  
ATOM   1794 1HD1 ILE A 500     186.656 159.739 189.985  1.00 38.44           H  
ATOM   1795 2HD1 ILE A 500     185.357 158.656 189.428  1.00 38.44           H  
ATOM   1796 3HD1 ILE A 500     185.066 159.772 190.783  1.00 38.44           H  
ATOM   1797  N   LYS A 501     185.680 154.428 190.591  1.00 38.44           N  
ATOM   1798  CA  LYS A 501     186.230 153.677 189.474  1.00 38.44           C  
ATOM   1799  C   LYS A 501     186.856 154.636 188.475  1.00 38.44           C  
ATOM   1800  O   LYS A 501     186.249 155.644 188.101  1.00 38.44           O  
ATOM   1801  CB  LYS A 501     185.135 152.854 188.798  1.00 38.44           C  
ATOM   1802  CG  LYS A 501     185.646 151.844 187.784  1.00 38.44           C  
ATOM   1803  CD  LYS A 501     186.515 150.784 188.437  1.00 38.44           C  
ATOM   1804  CE  LYS A 501     186.925 149.709 187.448  1.00 38.44           C  
ATOM   1805  NZ  LYS A 501     187.626 148.581 188.121  1.00 38.44           N  
ATOM   1806  H   LYS A 501     184.678 154.458 190.718  1.00 38.44           H  
ATOM   1807  HA  LYS A 501     186.993 152.998 189.856  1.00 38.44           H  
ATOM   1808 1HB  LYS A 501     184.568 152.312 189.555  1.00 38.44           H  
ATOM   1809 2HB  LYS A 501     184.442 153.522 188.286  1.00 38.44           H  
ATOM   1810 1HG  LYS A 501     184.800 151.355 187.299  1.00 38.44           H  
ATOM   1811 2HG  LYS A 501     186.231 152.358 187.022  1.00 38.44           H  
ATOM   1812 1HD  LYS A 501     187.414 151.250 188.844  1.00 38.44           H  
ATOM   1813 2HD  LYS A 501     185.967 150.318 189.255  1.00 38.44           H  
ATOM   1814 1HE  LYS A 501     186.041 149.325 186.942  1.00 38.44           H  
ATOM   1815 2HE  LYS A 501     187.588 150.139 186.697  1.00 38.44           H  
ATOM   1816 1HZ  LYS A 501     187.884 147.887 187.434  1.00 38.44           H  
ATOM   1817 2HZ  LYS A 501     188.458 148.926 188.579  1.00 38.44           H  
ATOM   1818 3HZ  LYS A 501     187.013 148.164 188.807  1.00 38.44           H  
ATOM   1819  N   LYS A 502     188.066 154.327 188.044  1.00 38.44           N  
ATOM   1820  CA  LYS A 502     188.749 155.181 187.088  1.00 38.44           C  
ATOM   1821  C   LYS A 502     187.994 155.158 185.766  1.00 38.44           C  
ATOM   1822  O   LYS A 502     187.820 154.078 185.186  1.00 38.44           O  
ATOM   1823  CB  LYS A 502     190.183 154.715 186.890  1.00 38.44           C  
ATOM   1824  CG  LYS A 502     191.059 155.725 186.184  1.00 38.44           C  
ATOM   1825  CD  LYS A 502     192.513 155.560 186.566  1.00 38.44           C  
ATOM   1826  CE  LYS A 502     193.402 156.446 185.721  1.00 38.44           C  
ATOM   1827  NZ  LYS A 502     193.036 157.880 185.858  1.00 38.44           N  
ATOM   1828  H   LYS A 502     188.528 153.493 188.376  1.00 38.44           H  
ATOM   1829  HA  LYS A 502     188.764 156.198 187.481  1.00 38.44           H  
ATOM   1830 1HB  LYS A 502     190.631 154.494 187.859  1.00 38.44           H  
ATOM   1831 2HB  LYS A 502     190.189 153.793 186.308  1.00 38.44           H  
ATOM   1832 1HG  LYS A 502     190.961 155.601 185.105  1.00 38.44           H  
ATOM   1833 2HG  LYS A 502     190.737 156.733 186.446  1.00 38.44           H  
ATOM   1834 1HD  LYS A 502     192.645 155.820 187.617  1.00 38.44           H  
ATOM   1835 2HD  LYS A 502     192.810 154.521 186.426  1.00 38.44           H  
ATOM   1836 1HE  LYS A 502     194.440 156.315 186.024  1.00 38.44           H  
ATOM   1837 2HE  LYS A 502     193.314 156.158 184.674  1.00 38.44           H  
ATOM   1838 1HZ  LYS A 502     193.648 158.441 185.282  1.00 38.44           H  
ATOM   1839 2HZ  LYS A 502     192.079 158.014 185.562  1.00 38.44           H  
ATOM   1840 3HZ  LYS A 502     193.132 158.162 186.823  1.00 38.44           H  
ATOM   1841  N   PRO A 503     187.530 156.297 185.253  1.00 38.44           N  
ATOM   1842  CA  PRO A 503     186.794 156.278 183.981  1.00 38.44           C  
ATOM   1843  C   PRO A 503     187.692 155.836 182.838  1.00 38.44           C  
ATOM   1844  O   PRO A 503     188.661 156.514 182.486  1.00 38.44           O  
ATOM   1845  CB  PRO A 503     186.333 157.731 183.813  1.00 38.44           C  
ATOM   1846  CG  PRO A 503     186.454 158.348 185.158  1.00 38.44           C  
ATOM   1847  CD  PRO A 503     187.584 157.649 185.831  1.00 38.44           C  
ATOM   1848  HA  PRO A 503     185.930 155.603 184.073  1.00 38.44           H  
ATOM   1849 1HB  PRO A 503     186.959 158.241 183.066  1.00 38.44           H  
ATOM   1850 2HB  PRO A 503     185.300 157.757 183.437  1.00 38.44           H  
ATOM   1851 1HG  PRO A 503     186.638 159.429 185.065  1.00 38.44           H  
ATOM   1852 2HG  PRO A 503     185.512 158.234 185.714  1.00 38.44           H  
ATOM   1853 1HD  PRO A 503     188.528 158.159 185.587  1.00 38.44           H  
ATOM   1854 2HD  PRO A 503     187.416 157.642 186.918  1.00 38.44           H  
ATOM   1855  N   GLN A 504     187.364 154.687 182.256  1.00 38.44           N  
ATOM   1856  CA  GLN A 504     188.093 154.219 181.089  1.00 38.44           C  
ATOM   1857  C   GLN A 504     187.882 155.186 179.934  1.00 38.44           C  
ATOM   1858  O   GLN A 504     186.773 155.682 179.712  1.00 38.44           O  
ATOM   1859  CB  GLN A 504     187.645 152.810 180.693  1.00 38.44           C  
ATOM   1860  CG  GLN A 504     187.964 151.742 181.726  1.00 38.44           C  
ATOM   1861  CD  GLN A 504     189.456 151.530 181.897  1.00 38.44           C  
ATOM   1862  OE1 GLN A 504     190.180 151.304 180.923  1.00 38.44           O  
ATOM   1863  NE2 GLN A 504     189.925 151.601 183.137  1.00 38.44           N  
ATOM   1864  H   GLN A 504     186.605 154.128 182.619  1.00 38.44           H  
ATOM   1865  HA  GLN A 504     189.154 154.180 181.336  1.00 38.44           H  
ATOM   1866 1HB  GLN A 504     186.568 152.804 180.526  1.00 38.44           H  
ATOM   1867 2HB  GLN A 504     188.123 152.525 179.757  1.00 38.44           H  
ATOM   1868 1HG  GLN A 504     187.550 152.046 182.688  1.00 38.44           H  
ATOM   1869 2HG  GLN A 504     187.518 150.800 181.409  1.00 38.44           H  
ATOM   1870 1HE2 GLN A 504     190.902 151.469 183.312  1.00 38.44           H  
ATOM   1871 2HE2 GLN A 504     189.303 151.787 183.898  1.00 38.44           H  
ATOM   1872  N   LYS A 505     188.953 155.458 179.194  1.00 38.44           N  
ATOM   1873  CA  LYS A 505     188.850 156.360 178.057  1.00 38.44           C  
ATOM   1874  C   LYS A 505     188.071 155.665 176.952  1.00 38.44           C  
ATOM   1875  O   LYS A 505     188.650 154.945 176.133  1.00 38.44           O  
ATOM   1876  CB  LYS A 505     190.233 156.785 177.560  1.00 38.44           C  
ATOM   1877  CG  LYS A 505     190.210 157.814 176.438  1.00 38.44           C  
ATOM   1878  CD  LYS A 505     191.618 158.234 176.044  1.00 38.44           C  
ATOM   1879  CE  LYS A 505     191.596 159.271 174.931  1.00 38.44           C  
ATOM   1880  NZ  LYS A 505     192.968 159.692 174.535  1.00 38.44           N  
ATOM   1881  H   LYS A 505     189.847 155.043 179.413  1.00 38.44           H  
ATOM   1882  HA  LYS A 505     188.311 157.254 178.372  1.00 38.44           H  
ATOM   1883 1HB  LYS A 505     190.804 157.206 178.388  1.00 38.44           H  
ATOM   1884 2HB  LYS A 505     190.775 155.910 177.200  1.00 38.44           H  
ATOM   1885 1HG  LYS A 505     189.709 157.391 175.566  1.00 38.44           H  
ATOM   1886 2HG  LYS A 505     189.655 158.693 176.762  1.00 38.44           H  
ATOM   1887 1HD  LYS A 505     192.128 158.655 176.912  1.00 38.44           H  
ATOM   1888 2HD  LYS A 505     192.176 157.362 175.705  1.00 38.44           H  
ATOM   1889 1HE  LYS A 505     191.091 158.858 174.059  1.00 38.44           H  
ATOM   1890 2HE  LYS A 505     191.042 160.149 175.262  1.00 38.44           H  
ATOM   1891 1HZ  LYS A 505     192.910 160.378 173.796  1.00 38.44           H  
ATOM   1892 2HZ  LYS A 505     193.440 160.094 175.333  1.00 38.44           H  
ATOM   1893 3HZ  LYS A 505     193.485 158.889 174.208  1.00 38.44           H  
ATOM   1894  N   SER A 506     186.754 155.870 176.928  1.00 38.44           N  
ATOM   1895  CA  SER A 506     185.899 155.181 175.973  1.00 38.44           C  
ATOM   1896  C   SER A 506     186.401 155.419 174.557  1.00 38.44           C  
ATOM   1897  O   SER A 506     186.357 156.547 174.057  1.00 38.44           O  
ATOM   1898  CB  SER A 506     184.466 155.658 176.105  1.00 38.44           C  
ATOM   1899  OG  SER A 506     183.648 155.067 175.132  1.00 38.44           O  
ATOM   1900  H   SER A 506     186.338 156.516 177.584  1.00 38.44           H  
ATOM   1901  HA  SER A 506     185.940 154.111 176.180  1.00 38.44           H  
ATOM   1902 1HB  SER A 506     184.090 155.410 177.098  1.00 38.44           H  
ATOM   1903 2HB  SER A 506     184.432 156.741 176.004  1.00 38.44           H  
ATOM   1904  HG  SER A 506     182.766 155.416 175.281  1.00 38.44           H  
ATOM   1905  N   LYS A 507     186.880 154.365 173.907  1.00 38.44           N  
ATOM   1906  CA  LYS A 507     187.361 154.490 172.542  1.00 38.44           C  
ATOM   1907  C   LYS A 507     186.155 154.496 171.613  1.00 38.44           C  
ATOM   1908  O   LYS A 507     185.457 153.480 171.507  1.00 38.44           O  
ATOM   1909  CB  LYS A 507     188.321 153.354 172.185  1.00 38.44           C  
ATOM   1910  CG  LYS A 507     188.953 153.475 170.804  1.00 38.44           C  
ATOM   1911  CD  LYS A 507     189.944 152.350 170.550  1.00 38.44           C  
ATOM   1912  CE  LYS A 507     190.570 152.464 169.167  1.00 38.44           C  
ATOM   1913  NZ  LYS A 507     191.543 151.369 168.904  1.00 38.44           N  
ATOM   1914  H   LYS A 507     186.914 153.463 174.360  1.00 38.44           H  
ATOM   1915  HA  LYS A 507     187.905 155.431 172.451  1.00 38.44           H  
ATOM   1916 1HB  LYS A 507     189.126 153.314 172.919  1.00 38.44           H  
ATOM   1917 2HB  LYS A 507     187.790 152.403 172.227  1.00 38.44           H  
ATOM   1918 1HG  LYS A 507     188.173 153.441 170.042  1.00 38.44           H  
ATOM   1919 2HG  LYS A 507     189.472 154.430 170.724  1.00 38.44           H  
ATOM   1920 1HD  LYS A 507     190.735 152.384 171.301  1.00 38.44           H  
ATOM   1921 2HD  LYS A 507     189.434 151.390 170.628  1.00 38.44           H  
ATOM   1922 1HE  LYS A 507     189.788 152.428 168.410  1.00 38.44           H  
ATOM   1923 2HE  LYS A 507     191.086 153.420 169.080  1.00 38.44           H  
ATOM   1924 1HZ  LYS A 507     191.935 151.481 167.980  1.00 38.44           H  
ATOM   1925 2HZ  LYS A 507     192.284 151.404 169.591  1.00 38.44           H  
ATOM   1926 3HZ  LYS A 507     191.071 150.478 168.964  1.00 38.44           H  
ATOM   1927  N   PRO A 508     185.868 155.604 170.933  1.00 38.44           N  
ATOM   1928  CA  PRO A 508     184.706 155.621 170.043  1.00 38.44           C  
ATOM   1929  C   PRO A 508     184.850 154.574 168.955  1.00 38.44           C  
ATOM   1930  O   PRO A 508     185.922 154.398 168.373  1.00 38.44           O  
ATOM   1931  CB  PRO A 508     184.711 157.040 169.469  1.00 38.44           C  
ATOM   1932  CG  PRO A 508     185.605 157.824 170.347  1.00 38.44           C  
ATOM   1933  CD  PRO A 508     186.609 156.872 170.881  1.00 38.44           C  
ATOM   1934  HA  PRO A 508     183.795 155.444 170.634  1.00 38.44           H  
ATOM   1935 1HB  PRO A 508     185.065 157.024 168.427  1.00 38.44           H  
ATOM   1936 2HB  PRO A 508     183.688 157.444 169.454  1.00 38.44           H  
ATOM   1937 1HG  PRO A 508     186.080 158.637 169.777  1.00 38.44           H  
ATOM   1938 2HG  PRO A 508     185.026 158.298 171.153  1.00 38.44           H  
ATOM   1939 1HD  PRO A 508     187.465 156.816 170.192  1.00 38.44           H  
ATOM   1940 2HD  PRO A 508     186.935 157.203 171.878  1.00 38.44           H  
ATOM   1941  N   GLY A 509     183.757 153.875 168.686  1.00 38.44           N  
ATOM   1942  CA  GLY A 509     183.788 152.848 167.672  1.00 38.44           C  
ATOM   1943  C   GLY A 509     183.801 153.435 166.276  1.00 38.44           C  
ATOM   1944  O   GLY A 509     183.234 154.494 166.010  1.00 38.44           O  
ATOM   1945  H   GLY A 509     182.895 154.050 169.182  1.00 38.44           H  
ATOM   1946 1HA  GLY A 509     184.673 152.226 167.811  1.00 38.44           H  
ATOM   1947 2HA  GLY A 509     182.919 152.201 167.783  1.00 38.44           H  
ATOM   1948  N   VAL A 510     184.476 152.734 165.371  1.00 38.44           N  
ATOM   1949  CA  VAL A 510     184.286 153.003 163.957  1.00 38.44           C  
ATOM   1950  C   VAL A 510     182.863 152.612 163.597  1.00 38.44           C  
ATOM   1951  O   VAL A 510     182.381 151.540 163.985  1.00 38.44           O  
ATOM   1952  CB  VAL A 510     185.319 152.248 163.110  1.00 38.44           C  
ATOM   1953  CG1 VAL A 510     186.710 152.540 163.602  1.00 38.44           C  
ATOM   1954  CG2 VAL A 510     185.057 150.771 163.148  1.00 38.44           C  
ATOM   1955  H   VAL A 510     185.124 152.012 165.652  1.00 38.44           H  
ATOM   1956  HA  VAL A 510     184.418 154.073 163.787  1.00 38.44           H  
ATOM   1957  HB  VAL A 510     185.254 152.596 162.079  1.00 38.44           H  
ATOM   1958 1HG1 VAL A 510     187.433 151.998 162.992  1.00 38.44           H  
ATOM   1959 2HG1 VAL A 510     186.905 153.610 163.529  1.00 38.44           H  
ATOM   1960 3HG1 VAL A 510     186.803 152.223 164.640  1.00 38.44           H  
ATOM   1961 1HG2 VAL A 510     185.800 150.254 162.541  1.00 38.44           H  
ATOM   1962 2HG2 VAL A 510     185.119 150.417 164.177  1.00 38.44           H  
ATOM   1963 3HG2 VAL A 510     184.061 150.568 162.753  1.00 38.44           H  
ATOM   1964  N   PHE A 511     182.181 153.489 162.869  1.00 38.44           N  
ATOM   1965  CA  PHE A 511     180.749 153.370 162.631  1.00 38.44           C  
ATOM   1966  C   PHE A 511     179.976 153.755 163.882  1.00 38.44           C  
ATOM   1967  O   PHE A 511     178.869 153.260 164.117  1.00 38.44           O  
ATOM   1968  CB  PHE A 511     180.379 151.959 162.180  1.00 38.44           C  
ATOM   1969  CG  PHE A 511     181.286 151.411 161.127  1.00 38.44           C  
ATOM   1970  CD1 PHE A 511     181.901 150.189 161.292  1.00 38.44           C  
ATOM   1971  CD2 PHE A 511     181.534 152.127 159.975  1.00 38.44           C  
ATOM   1972  CE1 PHE A 511     182.738 149.690 160.325  1.00 38.44           C  
ATOM   1973  CE2 PHE A 511     182.370 151.631 159.007  1.00 38.44           C  
ATOM   1974  CZ  PHE A 511     182.973 150.413 159.182  1.00 38.44           C  
ATOM   1975  H   PHE A 511     182.684 154.268 162.467  1.00 38.44           H  
ATOM   1976  HA  PHE A 511     180.471 154.067 161.839  1.00 38.44           H  
ATOM   1977 1HB  PHE A 511     180.403 151.286 163.036  1.00 38.44           H  
ATOM   1978 2HB  PHE A 511     179.362 151.957 161.790  1.00 38.44           H  
ATOM   1979  HD1 PHE A 511     181.716 149.618 162.202  1.00 38.44           H  
ATOM   1980  HD2 PHE A 511     181.054 153.097 159.836  1.00 38.44           H  
ATOM   1981  HE1 PHE A 511     183.215 148.721 160.465  1.00 38.44           H  
ATOM   1982  HE2 PHE A 511     182.556 152.205 158.099  1.00 38.44           H  
ATOM   1983  HZ  PHE A 511     183.639 150.021 158.415  1.00 38.44           H  
ATOM   1984  N   SER A 512     180.559 154.636 164.694  1.00 38.44           N  
ATOM   1985  CA  SER A 512     179.800 155.330 165.723  1.00 38.44           C  
ATOM   1986  C   SER A 512     179.029 156.508 165.155  1.00 38.44           C  
ATOM   1987  O   SER A 512     178.138 157.035 165.828  1.00 38.44           O  
ATOM   1988  CB  SER A 512     180.728 155.819 166.832  1.00 38.44           C  
ATOM   1989  OG  SER A 512     181.672 156.747 166.335  1.00 38.44           O  
ATOM   1990  H   SER A 512     181.546 154.829 164.596  1.00 38.44           H  
ATOM   1991  HA  SER A 512     179.081 154.632 166.153  1.00 38.44           H  
ATOM   1992 1HB  SER A 512     180.138 156.285 167.621  1.00 38.44           H  
ATOM   1993 2HB  SER A 512     181.248 154.969 167.272  1.00 38.44           H  
ATOM   1994  HG  SER A 512     182.486 156.254 166.208  1.00 38.44           H  
ATOM   1995  N   PHE A 513     179.358 156.932 163.936  1.00 38.44           N  
ATOM   1996  CA  PHE A 513     178.606 157.975 163.260  1.00 38.44           C  
ATOM   1997  C   PHE A 513     177.221 157.510 162.840  1.00 38.44           C  
ATOM   1998  O   PHE A 513     176.409 158.338 162.419  1.00 38.44           O  
ATOM   1999  CB  PHE A 513     179.400 158.469 162.051  1.00 38.44           C  
ATOM   2000  CG  PHE A 513     179.463 157.489 160.923  1.00 38.44           C  
ATOM   2001  CD1 PHE A 513     180.496 156.582 160.840  1.00 38.44           C  
ATOM   2002  CD2 PHE A 513     178.506 157.489 159.932  1.00 38.44           C  
ATOM   2003  CE1 PHE A 513     180.558 155.686 159.805  1.00 38.44           C  
ATOM   2004  CE2 PHE A 513     178.571 156.596 158.896  1.00 38.44           C  
ATOM   2005  CZ  PHE A 513     179.595 155.693 158.833  1.00 38.44           C  
ATOM   2006  H   PHE A 513     180.152 156.517 163.469  1.00 38.44           H  
ATOM   2007  HA  PHE A 513     178.460 158.803 163.955  1.00 38.44           H  
ATOM   2008 1HB  PHE A 513     178.955 159.389 161.675  1.00 38.44           H  
ATOM   2009 2HB  PHE A 513     180.420 158.700 162.355  1.00 38.44           H  
ATOM   2010  HD1 PHE A 513     181.268 156.583 161.610  1.00 38.44           H  
ATOM   2011  HD2 PHE A 513     177.688 158.209 159.980  1.00 38.44           H  
ATOM   2012  HE1 PHE A 513     181.375 154.967 159.756  1.00 38.44           H  
ATOM   2013  HE2 PHE A 513     177.806 156.606 158.120  1.00 38.44           H  
ATOM   2014  HZ  PHE A 513     179.645 154.982 158.010  1.00 38.44           H  
ATOM   2015  N   LEU A 514     176.940 156.214 162.939  1.00 38.44           N  
ATOM   2016  CA  LEU A 514     175.616 155.671 162.688  1.00 38.44           C  
ATOM   2017  C   LEU A 514     174.762 155.587 163.942  1.00 38.44           C  
ATOM   2018  O   LEU A 514     173.590 155.213 163.849  1.00 38.44           O  
ATOM   2019  CB  LEU A 514     175.728 154.272 162.088  1.00 38.44           C  
ATOM   2020  CG  LEU A 514     176.652 154.066 160.898  1.00 38.44           C  
ATOM   2021  CD1 LEU A 514     176.789 152.598 160.612  1.00 38.44           C  
ATOM   2022  CD2 LEU A 514     176.124 154.772 159.690  1.00 38.44           C  
ATOM   2023  H   LEU A 514     177.687 155.587 163.201  1.00 38.44           H  
ATOM   2024  HA  LEU A 514     175.106 156.319 161.976  1.00 38.44           H  
ATOM   2025 1HB  LEU A 514     176.072 153.589 162.862  1.00 38.44           H  
ATOM   2026 2HB  LEU A 514     174.738 153.953 161.764  1.00 38.44           H  
ATOM   2027  HG  LEU A 514     177.641 154.461 161.132  1.00 38.44           H  
ATOM   2028 1HD1 LEU A 514     177.452 152.454 159.759  1.00 38.44           H  
ATOM   2029 2HD1 LEU A 514     177.207 152.095 161.484  1.00 38.44           H  
ATOM   2030 3HD1 LEU A 514     175.810 152.179 160.385  1.00 38.44           H  
ATOM   2031 1HD2 LEU A 514     176.801 154.612 158.850  1.00 38.44           H  
ATOM   2032 2HD2 LEU A 514     175.138 154.380 159.441  1.00 38.44           H  
ATOM   2033 3HD2 LEU A 514     176.048 155.840 159.896  1.00 38.44           H  
ATOM   2034  N   ASP A 515     175.314 155.922 165.096  1.00 38.44           N  
ATOM   2035  CA  ASP A 515     174.648 155.733 166.375  1.00 38.44           C  
ATOM   2036  C   ASP A 515     173.393 156.585 166.525  1.00 38.44           C  
ATOM   2037  O   ASP A 515     172.457 156.172 167.218  1.00 38.44           O  
ATOM   2038  CB  ASP A 515     175.618 156.039 167.512  1.00 38.44           C  
ATOM   2039  CG  ASP A 515     176.445 154.836 167.913  1.00 38.44           C  
ATOM   2040  OD1 ASP A 515     177.204 154.939 168.898  1.00 38.44           O  
ATOM   2041  OD2 ASP A 515     176.339 153.788 167.243  1.00 38.44           O  
ATOM   2042  H   ASP A 515     176.239 156.327 165.078  1.00 38.44           H  
ATOM   2043  HA  ASP A 515     174.331 154.693 166.449  1.00 38.44           H  
ATOM   2044 1HB  ASP A 515     176.290 156.843 167.210  1.00 38.44           H  
ATOM   2045 2HB  ASP A 515     175.061 156.388 168.382  1.00 38.44           H  
ATOM   2046  N   PRO A 516     173.328 157.774 165.922  1.00 38.44           N  
ATOM   2047  CA  PRO A 516     172.113 158.585 166.065  1.00 38.44           C  
ATOM   2048  C   PRO A 516     170.854 157.885 165.603  1.00 38.44           C  
ATOM   2049  O   PRO A 516     169.773 158.166 166.132  1.00 38.44           O  
ATOM   2050  CB  PRO A 516     172.426 159.811 165.207  1.00 38.44           C  
ATOM   2051  CG  PRO A 516     173.863 159.929 165.264  1.00 38.44           C  
ATOM   2052  CD  PRO A 516     174.403 158.549 165.286  1.00 38.44           C  
ATOM   2053  HA  PRO A 516     171.986 158.863 167.122  1.00 38.44           H  
ATOM   2054 1HB  PRO A 516     172.051 159.660 164.184  1.00 38.44           H  
ATOM   2055 2HB  PRO A 516     171.910 160.695 165.611  1.00 38.44           H  
ATOM   2056 1HG  PRO A 516     174.233 160.493 164.394  1.00 38.44           H  
ATOM   2057 2HG  PRO A 516     174.163 160.494 166.159  1.00 38.44           H  
ATOM   2058 1HD  PRO A 516     174.590 158.212 164.256  1.00 38.44           H  
ATOM   2059 2HD  PRO A 516     175.331 158.527 165.876  1.00 38.44           H  
ATOM   2060  N   LEU A 517     170.958 156.985 164.635  1.00 38.44           N  
ATOM   2061  CA  LEU A 517     169.821 156.242 164.118  1.00 38.44           C  
ATOM   2062  C   LEU A 517     170.044 154.758 164.346  1.00 38.44           C  
ATOM   2063  O   LEU A 517     171.159 154.254 164.188  1.00 38.44           O  
ATOM   2064  CB  LEU A 517     169.603 156.505 162.635  1.00 38.44           C  
ATOM   2065  CG  LEU A 517     169.354 157.938 162.192  1.00 38.44           C  
ATOM   2066  CD1 LEU A 517     169.237 157.975 160.705  1.00 38.44           C  
ATOM   2067  CD2 LEU A 517     168.113 158.483 162.822  1.00 38.44           C  
ATOM   2068  H   LEU A 517     171.875 156.816 164.246  1.00 38.44           H  
ATOM   2069  HA  LEU A 517     168.927 156.562 164.652  1.00 38.44           H  
ATOM   2070 1HB  LEU A 517     170.480 156.161 162.089  1.00 38.44           H  
ATOM   2071 2HB  LEU A 517     168.743 155.925 162.302  1.00 38.44           H  
ATOM   2072  HG  LEU A 517     170.199 158.562 162.485  1.00 38.44           H  
ATOM   2073 1HD1 LEU A 517     169.059 159.000 160.379  1.00 38.44           H  
ATOM   2074 2HD1 LEU A 517     170.162 157.609 160.258  1.00 38.44           H  
ATOM   2075 3HD1 LEU A 517     168.406 157.345 160.390  1.00 38.44           H  
ATOM   2076 1HD2 LEU A 517     167.957 159.510 162.490  1.00 38.44           H  
ATOM   2077 2HD2 LEU A 517     167.258 157.873 162.529  1.00 38.44           H  
ATOM   2078 3HD2 LEU A 517     168.217 158.464 163.907  1.00 38.44           H  
ATOM   2079  N   ALA A 518     168.977 154.065 164.717  1.00 38.44           N  
ATOM   2080  CA  ALA A 518     169.062 152.650 165.011  1.00 38.44           C  
ATOM   2081  C   ALA A 518     169.352 151.842 163.750  1.00 38.44           C  
ATOM   2082  O   ALA A 518     169.122 152.281 162.622  1.00 38.44           O  
ATOM   2083  CB  ALA A 518     167.769 152.169 165.656  1.00 38.44           C  
ATOM   2084  H   ALA A 518     168.085 154.531 164.797  1.00 38.44           H  
ATOM   2085  HA  ALA A 518     169.885 152.498 165.709  1.00 38.44           H  
ATOM   2086 1HB  ALA A 518     167.845 151.103 165.872  1.00 38.44           H  
ATOM   2087 2HB  ALA A 518     167.599 152.717 166.583  1.00 38.44           H  
ATOM   2088 3HB  ALA A 518     166.937 152.342 164.975  1.00 38.44           H  
ATOM   2089  N   TYR A 519     169.864 150.632 163.969  1.00 38.44           N  
ATOM   2090  CA  TYR A 519     170.198 149.733 162.871  1.00 38.44           C  
ATOM   2091  C   TYR A 519     168.995 149.479 161.973  1.00 38.44           C  
ATOM   2092  O   TYR A 519     169.125 149.405 160.742  1.00 38.44           O  
ATOM   2093  CB  TYR A 519     170.739 148.435 163.465  1.00 38.44           C  
ATOM   2094  CG  TYR A 519     170.752 147.231 162.562  1.00 38.44           C  
ATOM   2095  CD1 TYR A 519     171.755 147.051 161.628  1.00 38.44           C  
ATOM   2096  CD2 TYR A 519     169.784 146.248 162.678  1.00 38.44           C  
ATOM   2097  CE1 TYR A 519     171.777 145.943 160.815  1.00 38.44           C  
ATOM   2098  CE2 TYR A 519     169.799 145.139 161.874  1.00 38.44           C  
ATOM   2099  CZ  TYR A 519     170.796 144.989 160.943  1.00 38.44           C  
ATOM   2100  OH  TYR A 519     170.815 143.877 160.136  1.00 38.44           O  
ATOM   2101  H   TYR A 519     170.025 150.329 164.919  1.00 38.44           H  
ATOM   2102  HA  TYR A 519     170.966 150.206 162.258  1.00 38.44           H  
ATOM   2103 1HB  TYR A 519     171.767 148.587 163.797  1.00 38.44           H  
ATOM   2104 2HB  TYR A 519     170.150 148.162 164.340  1.00 38.44           H  
ATOM   2105  HD1 TYR A 519     172.546 147.795 161.527  1.00 38.44           H  
ATOM   2106  HD2 TYR A 519     168.991 146.349 163.418  1.00 38.44           H  
ATOM   2107  HE1 TYR A 519     172.576 145.819 160.084  1.00 38.44           H  
ATOM   2108  HE2 TYR A 519     169.021 144.382 161.975  1.00 38.44           H  
ATOM   2109  HH  TYR A 519     170.069 143.313 160.352  1.00 38.44           H  
ATOM   2110  N   GLU A 520     167.810 149.369 162.570  1.00 38.44           N  
ATOM   2111  CA  GLU A 520     166.613 149.081 161.793  1.00 38.44           C  
ATOM   2112  C   GLU A 520     166.313 150.204 160.812  1.00 38.44           C  
ATOM   2113  O   GLU A 520     165.852 149.956 159.692  1.00 38.44           O  
ATOM   2114  CB  GLU A 520     165.428 148.867 162.725  1.00 38.44           C  
ATOM   2115  CG  GLU A 520     165.537 147.644 163.602  1.00 38.44           C  
ATOM   2116  CD  GLU A 520     166.303 147.900 164.881  1.00 38.44           C  
ATOM   2117  OE1 GLU A 520     166.696 149.059 165.121  1.00 38.44           O  
ATOM   2118  OE2 GLU A 520     166.507 146.941 165.651  1.00 38.44           O  
ATOM   2119  H   GLU A 520     167.731 149.485 163.570  1.00 38.44           H  
ATOM   2120  HA  GLU A 520     166.783 148.168 161.222  1.00 38.44           H  
ATOM   2121 1HB  GLU A 520     165.315 149.735 163.374  1.00 38.44           H  
ATOM   2122 2HB  GLU A 520     164.515 148.776 162.137  1.00 38.44           H  
ATOM   2123 1HG  GLU A 520     164.535 147.301 163.856  1.00 38.44           H  
ATOM   2124 2HG  GLU A 520     166.031 146.851 163.042  1.00 38.44           H  
ATOM   2125  N   ILE A 521     166.552 151.448 161.220  1.00 38.44           N  
ATOM   2126  CA  ILE A 521     166.274 152.576 160.343  1.00 38.44           C  
ATOM   2127  C   ILE A 521     167.172 152.531 159.119  1.00 38.44           C  
ATOM   2128  O   ILE A 521     166.720 152.770 157.998  1.00 38.44           O  
ATOM   2129  CB  ILE A 521     166.424 153.899 161.109  1.00 38.44           C  
ATOM   2130  CG1 ILE A 521     165.387 153.965 162.218  1.00 38.44           C  
ATOM   2131  CG2 ILE A 521     166.234 155.076 160.191  1.00 38.44           C  
ATOM   2132  CD1 ILE A 521     165.341 155.271 162.929  1.00 38.44           C  
ATOM   2133  H   ILE A 521     166.928 151.622 162.141  1.00 38.44           H  
ATOM   2134  HA  ILE A 521     165.248 152.493 159.987  1.00 38.44           H  
ATOM   2135  HB  ILE A 521     167.420 153.955 161.547  1.00 38.44           H  
ATOM   2136 1HG1 ILE A 521     164.399 153.770 161.803  1.00 38.44           H  
ATOM   2137 2HG1 ILE A 521     165.592 153.187 162.954  1.00 38.44           H  
ATOM   2138 1HG2 ILE A 521     166.345 156.001 160.757  1.00 38.44           H  
ATOM   2139 2HG2 ILE A 521     166.982 155.044 159.399  1.00 38.44           H  
ATOM   2140 3HG2 ILE A 521     165.238 155.037 159.751  1.00 38.44           H  
ATOM   2141 1HD1 ILE A 521     164.576 155.236 163.705  1.00 38.44           H  
ATOM   2142 2HD1 ILE A 521     166.311 155.472 163.384  1.00 38.44           H  
ATOM   2143 3HD1 ILE A 521     165.102 156.063 162.220  1.00 38.44           H  
ATOM   2144  N   TRP A 522     168.458 152.243 159.308  1.00 38.44           N  
ATOM   2145  CA  TRP A 522     169.357 152.130 158.167  1.00 38.44           C  
ATOM   2146  C   TRP A 522     168.938 150.986 157.251  1.00 38.44           C  
ATOM   2147  O   TRP A 522     168.927 151.129 156.019  1.00 38.44           O  
ATOM   2148  CB  TRP A 522     170.783 151.920 158.658  1.00 38.44           C  
ATOM   2149  CG  TRP A 522     171.342 153.049 159.453  1.00 38.44           C  
ATOM   2150  CD1 TRP A 522     171.607 153.047 160.783  1.00 38.44           C  
ATOM   2151  CD2 TRP A 522     171.725 154.339 158.971  1.00 38.44           C  
ATOM   2152  NE1 TRP A 522     172.123 154.254 161.167  1.00 38.44           N  
ATOM   2153  CE2 TRP A 522     172.206 155.067 160.070  1.00 38.44           C  
ATOM   2154  CE3 TRP A 522     171.704 154.951 157.718  1.00 38.44           C  
ATOM   2155  CZ2 TRP A 522     172.660 156.371 159.957  1.00 38.44           C  
ATOM   2156  CZ3 TRP A 522     172.155 156.244 157.610  1.00 38.44           C  
ATOM   2157  CH2 TRP A 522     172.627 156.941 158.720  1.00 38.44           C  
ATOM   2158  H   TRP A 522     168.824 152.100 160.238  1.00 38.44           H  
ATOM   2159  HA  TRP A 522     169.310 153.058 157.596  1.00 38.44           H  
ATOM   2160 1HB  TRP A 522     170.826 151.025 159.279  1.00 38.44           H  
ATOM   2161 2HB  TRP A 522     171.442 151.758 157.805  1.00 38.44           H  
ATOM   2162  HD1 TRP A 522     171.434 152.205 161.451  1.00 38.44           H  
ATOM   2163  HE1 TRP A 522     172.397 154.505 162.106  1.00 38.44           H  
ATOM   2164  HE3 TRP A 522     171.340 154.414 156.843  1.00 38.44           H  
ATOM   2165  HZ2 TRP A 522     173.034 156.931 160.815  1.00 38.44           H  
ATOM   2166  HZ3 TRP A 522     172.133 156.713 156.626  1.00 38.44           H  
ATOM   2167  HH2 TRP A 522     172.977 157.966 158.593  1.00 38.44           H  
ATOM   2168  N   MET A 523     168.596 149.839 157.839  1.00 38.44           N  
ATOM   2169  CA  MET A 523     168.141 148.703 157.046  1.00 38.44           C  
ATOM   2170  C   MET A 523     166.947 149.085 156.178  1.00 38.44           C  
ATOM   2171  O   MET A 523     166.937 148.861 154.958  1.00 38.44           O  
ATOM   2172  CB  MET A 523     167.781 147.549 157.979  1.00 38.44           C  
ATOM   2173  CG  MET A 523     167.019 146.425 157.321  1.00 38.44           C  
ATOM   2174  SD  MET A 523     166.981 144.900 158.276  1.00 38.44           S  
ATOM   2175  CE  MET A 523     166.945 145.532 159.945  1.00 38.44           C  
ATOM   2176  H   MET A 523     168.650 149.748 158.843  1.00 38.44           H  
ATOM   2177  HA  MET A 523     168.953 148.393 156.388  1.00 38.44           H  
ATOM   2178 1HB  MET A 523     168.691 147.129 158.405  1.00 38.44           H  
ATOM   2179 2HB  MET A 523     167.175 147.924 158.804  1.00 38.44           H  
ATOM   2180 1HG  MET A 523     165.988 146.734 157.152  1.00 38.44           H  
ATOM   2181 2HG  MET A 523     167.469 146.197 156.354  1.00 38.44           H  
ATOM   2182 1HE  MET A 523     166.920 144.700 160.649  1.00 38.44           H  
ATOM   2183 2HE  MET A 523     167.837 146.134 160.125  1.00 38.44           H  
ATOM   2184 3HE  MET A 523     166.057 146.150 160.081  1.00 38.44           H  
ATOM   2185  N   CYS A 524     165.928 149.675 156.795  1.00 38.44           N  
ATOM   2186  CA  CYS A 524     164.728 150.038 156.061  1.00 38.44           C  
ATOM   2187  C   CYS A 524     164.970 151.199 155.110  1.00 38.44           C  
ATOM   2188  O   CYS A 524     164.256 151.322 154.115  1.00 38.44           O  
ATOM   2189  CB  CYS A 524     163.611 150.368 157.039  1.00 38.44           C  
ATOM   2190  SG  CYS A 524     162.906 148.920 157.830  1.00 38.44           S  
ATOM   2191  H   CYS A 524     165.980 149.877 157.783  1.00 38.44           H  
ATOM   2192  HA  CYS A 524     164.426 149.188 155.449  1.00 38.44           H  
ATOM   2193 1HB  CYS A 524     163.991 151.033 157.814  1.00 38.44           H  
ATOM   2194 2HB  CYS A 524     162.814 150.897 156.516  1.00 38.44           H  
ATOM   2195  HG  CYS A 524     164.035 148.510 158.400  1.00 38.44           H  
ATOM   2196  N   ILE A 525     165.975 152.029 155.374  1.00 38.44           N  
ATOM   2197  CA  ILE A 525     166.370 153.055 154.418  1.00 38.44           C  
ATOM   2198  C   ILE A 525     166.874 152.406 153.143  1.00 38.44           C  
ATOM   2199  O   ILE A 525     166.529 152.820 152.032  1.00 38.44           O  
ATOM   2200  CB  ILE A 525     167.436 153.975 155.036  1.00 38.44           C  
ATOM   2201  CG1 ILE A 525     166.783 155.062 155.879  1.00 38.44           C  
ATOM   2202  CG2 ILE A 525     168.288 154.592 153.963  1.00 38.44           C  
ATOM   2203  CD1 ILE A 525     167.753 155.843 156.716  1.00 38.44           C  
ATOM   2204  H   ILE A 525     166.476 151.952 156.248  1.00 38.44           H  
ATOM   2205  HA  ILE A 525     165.493 153.652 154.169  1.00 38.44           H  
ATOM   2206  HB  ILE A 525     168.074 153.396 155.703  1.00 38.44           H  
ATOM   2207 1HG1 ILE A 525     166.255 155.758 155.228  1.00 38.44           H  
ATOM   2208 2HG1 ILE A 525     166.045 154.613 156.543  1.00 38.44           H  
ATOM   2209 1HG2 ILE A 525     169.036 155.240 154.420  1.00 38.44           H  
ATOM   2210 2HG2 ILE A 525     168.786 153.806 153.397  1.00 38.44           H  
ATOM   2211 3HG2 ILE A 525     167.660 155.179 153.292  1.00 38.44           H  
ATOM   2212 1HD1 ILE A 525     167.214 156.598 157.288  1.00 38.44           H  
ATOM   2213 2HD1 ILE A 525     168.269 155.169 157.400  1.00 38.44           H  
ATOM   2214 3HD1 ILE A 525     168.481 156.331 156.069  1.00 38.44           H  
ATOM   2215  N   VAL A 526     167.712 151.382 153.288  1.00 38.44           N  
ATOM   2216  CA  VAL A 526     168.210 150.663 152.119  1.00 38.44           C  
ATOM   2217  C   VAL A 526     167.053 150.023 151.360  1.00 38.44           C  
ATOM   2218  O   VAL A 526     166.959 150.110 150.125  1.00 38.44           O  
ATOM   2219  CB  VAL A 526     169.248 149.616 152.550  1.00 38.44           C  
ATOM   2220  CG1 VAL A 526     169.617 148.732 151.393  1.00 38.44           C  
ATOM   2221  CG2 VAL A 526     170.466 150.296 153.113  1.00 38.44           C  
ATOM   2222  H   VAL A 526     168.012 151.093 154.208  1.00 38.44           H  
ATOM   2223  HA  VAL A 526     168.688 151.379 151.450  1.00 38.44           H  
ATOM   2224  HB  VAL A 526     168.807 148.973 153.312  1.00 38.44           H  
ATOM   2225 1HG1 VAL A 526     170.354 147.996 151.717  1.00 38.44           H  
ATOM   2226 2HG1 VAL A 526     168.728 148.218 151.029  1.00 38.44           H  
ATOM   2227 3HG1 VAL A 526     170.040 149.338 150.592  1.00 38.44           H  
ATOM   2228 1HG2 VAL A 526     171.195 149.545 153.416  1.00 38.44           H  
ATOM   2229 2HG2 VAL A 526     170.906 150.943 152.353  1.00 38.44           H  
ATOM   2230 3HG2 VAL A 526     170.181 150.895 153.978  1.00 38.44           H  
ATOM   2231  N   PHE A 527     166.153 149.368 152.094  1.00 38.44           N  
ATOM   2232  CA  PHE A 527     165.010 148.720 151.457  1.00 38.44           C  
ATOM   2233  C   PHE A 527     164.154 149.729 150.699  1.00 38.44           C  
ATOM   2234  O   PHE A 527     163.735 149.481 149.561  1.00 38.44           O  
ATOM   2235  CB  PHE A 527     164.173 147.996 152.507  1.00 38.44           C  
ATOM   2236  CG  PHE A 527     164.785 146.720 153.006  1.00 38.44           C  
ATOM   2237  CD1 PHE A 527     164.080 145.903 153.865  1.00 38.44           C  
ATOM   2238  CD2 PHE A 527     166.057 146.337 152.624  1.00 38.44           C  
ATOM   2239  CE1 PHE A 527     164.626 144.734 154.329  1.00 38.44           C  
ATOM   2240  CE2 PHE A 527     166.605 145.165 153.088  1.00 38.44           C  
ATOM   2241  CZ  PHE A 527     165.888 144.364 153.941  1.00 38.44           C  
ATOM   2242  H   PHE A 527     166.253 149.314 153.097  1.00 38.44           H  
ATOM   2243  HA  PHE A 527     165.383 147.990 150.736  1.00 38.44           H  
ATOM   2244 1HB  PHE A 527     164.017 148.652 153.362  1.00 38.44           H  
ATOM   2245 2HB  PHE A 527     163.194 147.760 152.092  1.00 38.44           H  
ATOM   2246  HD1 PHE A 527     163.077 146.196 154.174  1.00 38.44           H  
ATOM   2247  HD2 PHE A 527     166.627 146.974 151.946  1.00 38.44           H  
ATOM   2248  HE1 PHE A 527     164.057 144.098 155.006  1.00 38.44           H  
ATOM   2249  HE2 PHE A 527     167.609 144.872 152.780  1.00 38.44           H  
ATOM   2250  HZ  PHE A 527     166.323 143.436 154.310  1.00 38.44           H  
ATOM   2251  N   ALA A 528     163.878 150.872 151.321  1.00 38.44           N  
ATOM   2252  CA  ALA A 528     163.071 151.899 150.682  1.00 38.44           C  
ATOM   2253  C   ALA A 528     163.778 152.508 149.484  1.00 38.44           C  
ATOM   2254  O   ALA A 528     163.123 152.866 148.505  1.00 38.44           O  
ATOM   2255  CB  ALA A 528     162.721 152.980 151.696  1.00 38.44           C  
ATOM   2256  H   ALA A 528     164.233 151.034 152.252  1.00 38.44           H  
ATOM   2257  HA  ALA A 528     162.154 151.433 150.322  1.00 38.44           H  
ATOM   2258 1HB  ALA A 528     162.116 153.748 151.214  1.00 38.44           H  
ATOM   2259 2HB  ALA A 528     162.159 152.539 152.519  1.00 38.44           H  
ATOM   2260 3HB  ALA A 528     163.636 153.427 152.081  1.00 38.44           H  
ATOM   2261  N   TYR A 529     165.100 152.646 149.543  1.00 38.44           N  
ATOM   2262  CA  TYR A 529     165.857 153.105 148.386  1.00 38.44           C  
ATOM   2263  C   TYR A 529     165.661 152.168 147.207  1.00 38.44           C  
ATOM   2264  O   TYR A 529     165.384 152.604 146.083  1.00 38.44           O  
ATOM   2265  CB  TYR A 529     167.330 153.202 148.761  1.00 38.44           C  
ATOM   2266  CG  TYR A 529     168.290 153.322 147.609  1.00 38.44           C  
ATOM   2267  CD1 TYR A 529     169.152 152.288 147.296  1.00 38.44           C  
ATOM   2268  CD2 TYR A 529     168.365 154.477 146.858  1.00 38.44           C  
ATOM   2269  CE1 TYR A 529     170.034 152.392 146.260  1.00 38.44           C  
ATOM   2270  CE2 TYR A 529     169.249 154.587 145.821  1.00 38.44           C  
ATOM   2271  CZ  TYR A 529     170.081 153.544 145.526  1.00 38.44           C  
ATOM   2272  OH  TYR A 529     170.962 153.662 144.488  1.00 38.44           O  
ATOM   2273  H   TYR A 529     165.592 152.431 150.399  1.00 38.44           H  
ATOM   2274  HA  TYR A 529     165.491 154.092 148.103  1.00 38.44           H  
ATOM   2275 1HB  TYR A 529     167.486 154.071 149.402  1.00 38.44           H  
ATOM   2276 2HB  TYR A 529     167.620 152.319 149.330  1.00 38.44           H  
ATOM   2277  HD1 TYR A 529     169.135 151.368 147.881  1.00 38.44           H  
ATOM   2278  HD2 TYR A 529     167.714 155.320 147.088  1.00 38.44           H  
ATOM   2279  HE1 TYR A 529     170.705 151.565 146.030  1.00 38.44           H  
ATOM   2280  HE2 TYR A 529     169.289 155.505 145.233  1.00 38.44           H  
ATOM   2281  HH  TYR A 529     170.864 154.527 144.083  1.00 38.44           H  
ATOM   2282  N   ILE A 530     165.784 150.867 147.455  1.00 38.44           N  
ATOM   2283  CA  ILE A 530     165.619 149.895 146.381  1.00 38.44           C  
ATOM   2284  C   ILE A 530     164.205 149.964 145.819  1.00 38.44           C  
ATOM   2285  O   ILE A 530     164.000 149.984 144.598  1.00 38.44           O  
ATOM   2286  CB  ILE A 530     165.963 148.485 146.884  1.00 38.44           C  
ATOM   2287  CG1 ILE A 530     167.469 148.346 147.044  1.00 38.44           C  
ATOM   2288  CG2 ILE A 530     165.443 147.441 145.937  1.00 38.44           C  
ATOM   2289  CD1 ILE A 530     167.874 147.319 148.045  1.00 38.44           C  
ATOM   2290  H   ILE A 530     165.993 150.539 148.387  1.00 38.44           H  
ATOM   2291  HA  ILE A 530     166.301 150.155 145.572  1.00 38.44           H  
ATOM   2292  HB  ILE A 530     165.512 148.328 147.863  1.00 38.44           H  
ATOM   2293 1HG1 ILE A 530     167.914 148.083 146.085  1.00 38.44           H  
ATOM   2294 2HG1 ILE A 530     167.893 149.304 147.348  1.00 38.44           H  
ATOM   2295 1HG2 ILE A 530     165.699 146.450 146.312  1.00 38.44           H  
ATOM   2296 2HG2 ILE A 530     164.361 147.530 145.856  1.00 38.44           H  
ATOM   2297 3HG2 ILE A 530     165.894 147.584 144.954  1.00 38.44           H  
ATOM   2298 1HD1 ILE A 530     168.962 147.278 148.104  1.00 38.44           H  
ATOM   2299 2HD1 ILE A 530     167.468 147.583 149.022  1.00 38.44           H  
ATOM   2300 3HD1 ILE A 530     167.491 146.346 147.742  1.00 38.44           H  
ATOM   2301  N   GLY A 531     163.209 150.000 146.702  1.00 38.44           N  
ATOM   2302  CA  GLY A 531     161.832 150.049 146.243  1.00 38.44           C  
ATOM   2303  C   GLY A 531     161.520 151.307 145.459  1.00 38.44           C  
ATOM   2304  O   GLY A 531     160.832 151.259 144.438  1.00 38.44           O  
ATOM   2305  H   GLY A 531     163.397 149.994 147.694  1.00 38.44           H  
ATOM   2306 1HA  GLY A 531     161.627 149.182 145.615  1.00 38.44           H  
ATOM   2307 2HA  GLY A 531     161.161 149.992 147.099  1.00 38.44           H  
ATOM   2308  N   VAL A 532     162.013 152.449 145.930  1.00 38.44           N  
ATOM   2309  CA  VAL A 532     161.792 153.712 145.241  1.00 38.44           C  
ATOM   2310  C   VAL A 532     162.414 153.671 143.858  1.00 38.44           C  
ATOM   2311  O   VAL A 532     161.799 154.081 142.869  1.00 38.44           O  
ATOM   2312  CB  VAL A 532     162.359 154.873 146.076  1.00 38.44           C  
ATOM   2313  CG1 VAL A 532     162.556 156.091 145.233  1.00 38.44           C  
ATOM   2314  CG2 VAL A 532     161.449 155.181 147.216  1.00 38.44           C  
ATOM   2315  H   VAL A 532     162.553 152.442 146.784  1.00 38.44           H  
ATOM   2316  HA  VAL A 532     160.718 153.856 145.119  1.00 38.44           H  
ATOM   2317  HB  VAL A 532     163.338 154.587 146.462  1.00 38.44           H  
ATOM   2318 1HG1 VAL A 532     162.958 156.897 145.847  1.00 38.44           H  
ATOM   2319 2HG1 VAL A 532     163.255 155.867 144.427  1.00 38.44           H  
ATOM   2320 3HG1 VAL A 532     161.600 156.400 144.810  1.00 38.44           H  
ATOM   2321 1HG2 VAL A 532     161.862 156.004 147.799  1.00 38.44           H  
ATOM   2322 2HG2 VAL A 532     160.469 155.464 146.832  1.00 38.44           H  
ATOM   2323 3HG2 VAL A 532     161.350 154.300 147.851  1.00 38.44           H  
ATOM   2324  N   SER A 533     163.650 153.185 143.768  1.00 38.44           N  
ATOM   2325  CA  SER A 533     164.316 153.128 142.477  1.00 38.44           C  
ATOM   2326  C   SER A 533     163.568 152.223 141.513  1.00 38.44           C  
ATOM   2327  O   SER A 533     163.391 152.564 140.338  1.00 38.44           O  
ATOM   2328  CB  SER A 533     165.750 152.654 142.659  1.00 38.44           C  
ATOM   2329  OG  SER A 533     166.502 153.600 143.385  1.00 38.44           O  
ATOM   2330  H   SER A 533     164.137 152.852 144.588  1.00 38.44           H  
ATOM   2331  HA  SER A 533     164.325 154.131 142.047  1.00 38.44           H  
ATOM   2332 1HB  SER A 533     165.754 151.699 143.184  1.00 38.44           H  
ATOM   2333 2HB  SER A 533     166.206 152.492 141.683  1.00 38.44           H  
ATOM   2334  HG  SER A 533     166.280 153.462 144.309  1.00 38.44           H  
ATOM   2335  N   VAL A 534     163.118 151.064 141.988  1.00 38.44           N  
ATOM   2336  CA  VAL A 534     162.407 150.144 141.110  1.00 38.44           C  
ATOM   2337  C   VAL A 534     161.084 150.743 140.660  1.00 38.44           C  
ATOM   2338  O   VAL A 534     160.705 150.624 139.491  1.00 38.44           O  
ATOM   2339  CB  VAL A 534     162.210 148.788 141.803  1.00 38.44           C  
ATOM   2340  CG1 VAL A 534     161.321 147.902 140.979  1.00 38.44           C  
ATOM   2341  CG2 VAL A 534     163.531 148.131 142.007  1.00 38.44           C  
ATOM   2342  H   VAL A 534     163.262 150.809 142.954  1.00 38.44           H  
ATOM   2343  HA  VAL A 534     163.005 149.993 140.210  1.00 38.44           H  
ATOM   2344  HB  VAL A 534     161.730 148.950 142.768  1.00 38.44           H  
ATOM   2345 1HG1 VAL A 534     161.192 146.945 141.485  1.00 38.44           H  
ATOM   2346 2HG1 VAL A 534     160.350 148.379 140.851  1.00 38.44           H  
ATOM   2347 3HG1 VAL A 534     161.777 147.737 140.002  1.00 38.44           H  
ATOM   2348 1HG2 VAL A 534     163.387 147.170 142.499  1.00 38.44           H  
ATOM   2349 2HG2 VAL A 534     164.014 147.976 141.041  1.00 38.44           H  
ATOM   2350 3HG2 VAL A 534     164.162 148.766 142.629  1.00 38.44           H  
ATOM   2351  N   VAL A 535     160.346 151.369 141.574  1.00 38.44           N  
ATOM   2352  CA  VAL A 535     159.054 151.931 141.204  1.00 38.44           C  
ATOM   2353  C   VAL A 535     159.235 153.081 140.225  1.00 38.44           C  
ATOM   2354  O   VAL A 535     158.434 153.260 139.304  1.00 38.44           O  
ATOM   2355  CB  VAL A 535     158.281 152.366 142.458  1.00 38.44           C  
ATOM   2356  CG1 VAL A 535     157.033 153.081 142.073  1.00 38.44           C  
ATOM   2357  CG2 VAL A 535     157.945 151.174 143.297  1.00 38.44           C  
ATOM   2358  H   VAL A 535     160.669 151.462 142.526  1.00 38.44           H  
ATOM   2359  HA  VAL A 535     158.478 151.163 140.687  1.00 38.44           H  
ATOM   2360  HB  VAL A 535     158.901 153.052 143.036  1.00 38.44           H  
ATOM   2361 1HG1 VAL A 535     156.495 153.384 142.971  1.00 38.44           H  
ATOM   2362 2HG1 VAL A 535     157.286 153.964 141.487  1.00 38.44           H  
ATOM   2363 3HG1 VAL A 535     156.403 152.419 141.479  1.00 38.44           H  
ATOM   2364 1HG2 VAL A 535     157.398 151.495 144.183  1.00 38.44           H  
ATOM   2365 2HG2 VAL A 535     157.329 150.485 142.719  1.00 38.44           H  
ATOM   2366 3HG2 VAL A 535     158.864 150.672 143.600  1.00 38.44           H  
ATOM   2367  N   LEU A 536     160.287 153.878 140.404  1.00 38.44           N  
ATOM   2368  CA  LEU A 536     160.590 154.942 139.455  1.00 38.44           C  
ATOM   2369  C   LEU A 536     160.898 154.373 138.076  1.00 38.44           C  
ATOM   2370  O   LEU A 536     160.314 154.794 137.069  1.00 38.44           O  
ATOM   2371  CB  LEU A 536     161.764 155.760 139.976  1.00 38.44           C  
ATOM   2372  CG  LEU A 536     162.125 157.058 139.278  1.00 38.44           C  
ATOM   2373  CD1 LEU A 536     161.017 158.049 139.389  1.00 38.44           C  
ATOM   2374  CD2 LEU A 536     163.381 157.606 139.878  1.00 38.44           C  
ATOM   2375  H   LEU A 536     160.887 153.749 141.206  1.00 38.44           H  
ATOM   2376  HA  LEU A 536     159.716 155.585 139.366  1.00 38.44           H  
ATOM   2377 1HB  LEU A 536     161.570 156.023 141.014  1.00 38.44           H  
ATOM   2378 2HB  LEU A 536     162.661 155.142 139.941  1.00 38.44           H  
ATOM   2379  HG  LEU A 536     162.280 156.869 138.215  1.00 38.44           H  
ATOM   2380 1HD1 LEU A 536     161.301 158.971 138.880  1.00 38.44           H  
ATOM   2381 2HD1 LEU A 536     160.118 157.642 138.926  1.00 38.44           H  
ATOM   2382 3HD1 LEU A 536     160.822 158.260 140.439  1.00 38.44           H  
ATOM   2383 1HD2 LEU A 536     163.646 158.539 139.379  1.00 38.44           H  
ATOM   2384 2HD2 LEU A 536     163.225 157.794 140.940  1.00 38.44           H  
ATOM   2385 3HD2 LEU A 536     164.189 156.885 139.752  1.00 38.44           H  
ATOM   2386  N   PHE A 537     161.814 153.406 138.015  1.00 38.44           N  
ATOM   2387  CA  PHE A 537     162.130 152.750 136.753  1.00 38.44           C  
ATOM   2388  C   PHE A 537     160.873 152.231 136.076  1.00 38.44           C  
ATOM   2389  O   PHE A 537     160.634 152.486 134.892  1.00 38.44           O  
ATOM   2390  CB  PHE A 537     163.113 151.613 137.008  1.00 38.44           C  
ATOM   2391  CG  PHE A 537     163.106 150.560 135.956  1.00 38.44           C  
ATOM   2392  CD1 PHE A 537     162.491 149.353 136.187  1.00 38.44           C  
ATOM   2393  CD2 PHE A 537     163.715 150.768 134.741  1.00 38.44           C  
ATOM   2394  CE1 PHE A 537     162.478 148.382 135.230  1.00 38.44           C  
ATOM   2395  CE2 PHE A 537     163.701 149.795 133.782  1.00 38.44           C  
ATOM   2396  CZ  PHE A 537     163.082 148.602 134.030  1.00 38.44           C  
ATOM   2397  H   PHE A 537     162.300 153.120 138.853  1.00 38.44           H  
ATOM   2398  HA  PHE A 537     162.592 153.482 136.088  1.00 38.44           H  
ATOM   2399 1HB  PHE A 537     164.123 152.015 137.078  1.00 38.44           H  
ATOM   2400 2HB  PHE A 537     162.883 151.140 137.961  1.00 38.44           H  
ATOM   2401  HD1 PHE A 537     162.009 149.176 137.149  1.00 38.44           H  
ATOM   2402  HD2 PHE A 537     164.209 151.720 134.544  1.00 38.44           H  
ATOM   2403  HE1 PHE A 537     161.984 147.431 135.426  1.00 38.44           H  
ATOM   2404  HE2 PHE A 537     164.184 149.968 132.820  1.00 38.44           H  
ATOM   2405  HZ  PHE A 537     163.075 147.827 133.265  1.00 38.44           H  
ATOM   2406  N   LEU A 538     160.051 151.505 136.827  1.00 38.44           N  
ATOM   2407  CA  LEU A 538     158.813 150.955 136.296  1.00 38.44           C  
ATOM   2408  C   LEU A 538     157.916 152.048 135.736  1.00 38.44           C  
ATOM   2409  O   LEU A 538     157.649 152.090 134.532  1.00 38.44           O  
ATOM   2410  CB  LEU A 538     158.107 150.176 137.399  1.00 38.44           C  
ATOM   2411  CG  LEU A 538     156.646 149.791 137.234  1.00 38.44           C  
ATOM   2412  CD1 LEU A 538     156.485 148.799 136.143  1.00 38.44           C  
ATOM   2413  CD2 LEU A 538     156.119 149.225 138.519  1.00 38.44           C  
ATOM   2414  H   LEU A 538     160.293 151.331 137.792  1.00 38.44           H  
ATOM   2415  HA  LEU A 538     159.058 150.281 135.476  1.00 38.44           H  
ATOM   2416 1HB  LEU A 538     158.640 149.240 137.558  1.00 38.44           H  
ATOM   2417 2HB  LEU A 538     158.154 150.757 138.319  1.00 38.44           H  
ATOM   2418  HG  LEU A 538     156.065 150.674 136.965  1.00 38.44           H  
ATOM   2419 1HD1 LEU A 538     155.432 148.537 136.041  1.00 38.44           H  
ATOM   2420 2HD1 LEU A 538     156.844 149.227 135.206  1.00 38.44           H  
ATOM   2421 3HD1 LEU A 538     157.060 147.904 136.377  1.00 38.44           H  
ATOM   2422 1HD2 LEU A 538     155.071 148.952 138.393  1.00 38.44           H  
ATOM   2423 2HD2 LEU A 538     156.695 148.340 138.790  1.00 38.44           H  
ATOM   2424 3HD2 LEU A 538     156.208 149.971 139.308  1.00 38.44           H  
ATOM   2425  N   VAL A 539     157.443 152.951 136.596  1.00 38.44           N  
ATOM   2426  CA  VAL A 539     156.515 153.990 136.179  1.00 38.44           C  
ATOM   2427  C   VAL A 539     157.110 154.948 135.159  1.00 38.44           C  
ATOM   2428  O   VAL A 539     156.402 155.835 134.678  1.00 38.44           O  
ATOM   2429  CB  VAL A 539     155.994 154.787 137.396  1.00 38.44           C  
ATOM   2430  CG1 VAL A 539     155.397 153.869 138.422  1.00 38.44           C  
ATOM   2431  CG2 VAL A 539     157.076 155.623 137.999  1.00 38.44           C  
ATOM   2432  H   VAL A 539     157.737 152.912 137.561  1.00 38.44           H  
ATOM   2433  HA  VAL A 539     155.664 153.517 135.687  1.00 38.44           H  
ATOM   2434  HB  VAL A 539     155.184 155.440 137.071  1.00 38.44           H  
ATOM   2435 1HG1 VAL A 539     155.037 154.454 139.268  1.00 38.44           H  
ATOM   2436 2HG1 VAL A 539     154.565 153.322 137.980  1.00 38.44           H  
ATOM   2437 3HG1 VAL A 539     156.155 153.165 138.764  1.00 38.44           H  
ATOM   2438 1HG2 VAL A 539     156.679 156.172 138.852  1.00 38.44           H  
ATOM   2439 2HG2 VAL A 539     157.892 154.980 138.329  1.00 38.44           H  
ATOM   2440 3HG2 VAL A 539     157.448 156.328 137.255  1.00 38.44           H  
ATOM   2441  N   SER A 540     158.393 154.811 134.825  1.00 38.44           N  
ATOM   2442  CA  SER A 540     158.983 155.621 133.769  1.00 38.44           C  
ATOM   2443  C   SER A 540     159.207 154.869 132.463  1.00 38.44           C  
ATOM   2444  O   SER A 540     159.361 155.512 131.422  1.00 38.44           O  
ATOM   2445  CB  SER A 540     160.320 156.202 134.231  1.00 38.44           C  
ATOM   2446  OG  SER A 540     160.134 157.242 135.167  1.00 38.44           O  
ATOM   2447  H   SER A 540     158.970 154.137 135.308  1.00 38.44           H  
ATOM   2448  HA  SER A 540     158.303 156.443 133.542  1.00 38.44           H  
ATOM   2449 1HB  SER A 540     160.924 155.414 134.680  1.00 38.44           H  
ATOM   2450 2HB  SER A 540     160.868 156.583 133.370  1.00 38.44           H  
ATOM   2451  HG  SER A 540     160.969 157.330 135.634  1.00 38.44           H  
ATOM   2452  N   ARG A 541     159.228 153.539 132.486  1.00 38.44           N  
ATOM   2453  CA  ARG A 541     159.650 152.743 131.339  1.00 38.44           C  
ATOM   2454  C   ARG A 541     158.721 151.558 131.141  1.00 38.44           C  
ATOM   2455  O   ARG A 541     159.168 150.418 130.985  1.00 38.44           O  
ATOM   2456  CB  ARG A 541     161.088 152.259 131.505  1.00 38.44           C  
ATOM   2457  CG  ARG A 541     162.147 153.331 131.324  1.00 38.44           C  
ATOM   2458  CD  ARG A 541     162.371 153.688 129.873  1.00 38.44           C  
ATOM   2459  NE  ARG A 541     163.551 154.523 129.683  1.00 38.44           N  
ATOM   2460  CZ  ARG A 541     164.798 154.069 129.691  1.00 38.44           C  
ATOM   2461  NH1 ARG A 541     165.806 154.905 129.501  1.00 38.44           N  
ATOM   2462  NH2 ARG A 541     165.038 152.781 129.893  1.00 38.44           N  
ATOM   2463  H   ARG A 541     158.940 153.069 133.332  1.00 38.44           H  
ATOM   2464  HA  ARG A 541     159.599 153.368 130.446  1.00 38.44           H  
ATOM   2465 1HB  ARG A 541     161.216 151.834 132.499  1.00 38.44           H  
ATOM   2466 2HB  ARG A 541     161.292 151.469 130.782  1.00 38.44           H  
ATOM   2467 1HG  ARG A 541     161.841 154.237 131.847  1.00 38.44           H  
ATOM   2468 2HG  ARG A 541     163.095 152.979 131.732  1.00 38.44           H  
ATOM   2469 1HD  ARG A 541     162.506 152.777 129.291  1.00 38.44           H  
ATOM   2470 2HD  ARG A 541     161.508 154.235 129.495  1.00 38.44           H  
ATOM   2471  HE  ARG A 541     163.408 155.513 129.535  1.00 38.44           H  
ATOM   2472 1HH1 ARG A 541     165.626 155.888 129.350  1.00 38.44           H  
ATOM   2473 2HH1 ARG A 541     166.755 154.561 129.507  1.00 38.44           H  
ATOM   2474 1HH2 ARG A 541     164.270 152.141 130.041  1.00 38.44           H  
ATOM   2475 2HH2 ARG A 541     165.988 152.440 129.898  1.00 38.44           H  
ATOM   2476  N   PHE A 542     157.420 151.803 131.149  1.00 38.44           N  
ATOM   2477  CA  PHE A 542     156.449 150.733 130.982  1.00 38.44           C  
ATOM   2478  C   PHE A 542     155.506 151.042 129.839  1.00 38.44           C  
ATOM   2479  O   PHE A 542     155.149 150.152 129.063  1.00 38.44           O  
ATOM   2480  CB  PHE A 542     155.608 150.584 132.249  1.00 38.44           C  
ATOM   2481  CG  PHE A 542     154.744 151.771 132.519  1.00 38.44           C  
ATOM   2482  CD1 PHE A 542     155.172 152.861 133.246  1.00 38.44           C  
ATOM   2483  CD2 PHE A 542     153.435 151.734 132.102  1.00 38.44           C  
ATOM   2484  CE1 PHE A 542     154.325 153.934 133.461  1.00 38.44           C  
ATOM   2485  CE2 PHE A 542     152.595 152.777 132.327  1.00 38.44           C  
ATOM   2486  CZ  PHE A 542     153.025 153.880 133.007  1.00 38.44           C  
ATOM   2487  H   PHE A 542     157.092 152.750 131.273  1.00 38.44           H  
ATOM   2488  HA  PHE A 542     156.988 149.801 130.805  1.00 38.44           H  
ATOM   2489 1HB  PHE A 542     154.972 149.704 132.162  1.00 38.44           H  
ATOM   2490 2HB  PHE A 542     156.264 150.430 133.104  1.00 38.44           H  
ATOM   2491  HD1 PHE A 542     156.186 152.868 133.648  1.00 38.44           H  
ATOM   2492  HD2 PHE A 542     153.082 150.857 131.558  1.00 38.44           H  
ATOM   2493  HE1 PHE A 542     154.688 154.817 133.987  1.00 38.44           H  
ATOM   2494  HE2 PHE A 542     151.570 152.729 131.960  1.00 38.44           H  
ATOM   2495  HZ  PHE A 542     152.347 154.712 133.192  1.00 38.44           H  
ATOM   2496  N   SER A 543     155.122 152.307 129.720  1.00 38.44           N  
ATOM   2497  CA  SER A 543     154.095 152.722 128.790  1.00 38.44           C  
ATOM   2498  C   SER A 543     154.721 152.957 127.425  1.00 38.44           C  
ATOM   2499  O   SER A 543     155.565 153.850 127.288  1.00 38.44           O  
ATOM   2500  CB  SER A 543     153.409 153.981 129.281  1.00 38.44           C  
ATOM   2501  OG  SER A 543     152.495 154.458 128.332  1.00 38.44           O  
ATOM   2502  H   SER A 543     155.567 153.001 130.303  1.00 38.44           H  
ATOM   2503  HA  SER A 543     153.348 151.930 128.723  1.00 38.44           H  
ATOM   2504 1HB  SER A 543     152.890 153.771 130.216  1.00 38.44           H  
ATOM   2505 2HB  SER A 543     154.156 154.746 129.487  1.00 38.44           H  
ATOM   2506  HG  SER A 543     152.106 155.249 128.714  1.00 38.44           H  
ATOM   2507  N   PRO A 544     154.354 152.199 126.411  1.00 38.44           N  
ATOM   2508  CA  PRO A 544     154.885 152.469 125.073  1.00 38.44           C  
ATOM   2509  C   PRO A 544     154.277 153.731 124.485  1.00 38.44           C  
ATOM   2510  O   PRO A 544     153.504 153.678 123.524  1.00 38.44           O  
ATOM   2511  CB  PRO A 544     154.505 151.210 124.288  1.00 38.44           C  
ATOM   2512  CG  PRO A 544     153.321 150.659 124.992  1.00 38.44           C  
ATOM   2513  CD  PRO A 544     153.413 151.068 126.425  1.00 38.44           C  
ATOM   2514  HA  PRO A 544     155.978 152.580 125.133  1.00 38.44           H  
ATOM   2515 1HB  PRO A 544     154.287 151.470 123.241  1.00 38.44           H  
ATOM   2516 2HB  PRO A 544     155.350 150.506 124.274  1.00 38.44           H  
ATOM   2517 1HG  PRO A 544     152.396 151.038 124.533  1.00 38.44           H  
ATOM   2518 2HG  PRO A 544     153.298 149.563 124.896  1.00 38.44           H  
ATOM   2519 1HD  PRO A 544     152.421 151.379 126.782  1.00 38.44           H  
ATOM   2520 2HD  PRO A 544     153.796 150.227 127.023  1.00 38.44           H  
ATOM   2521  N   TYR A 545     154.619 154.874 125.073  1.00 38.44           N  
ATOM   2522  CA  TYR A 545     154.100 156.159 124.628  1.00 38.44           C  
ATOM   2523  C   TYR A 545     155.029 156.772 123.589  1.00 38.44           C  
ATOM   2524  O   TYR A 545     156.151 156.303 123.396  1.00 38.44           O  
ATOM   2525  CB  TYR A 545     153.919 157.109 125.813  1.00 38.44           C  
ATOM   2526  CG  TYR A 545     153.388 158.472 125.427  1.00 38.44           C  
ATOM   2527  CD1 TYR A 545     152.223 158.578 124.683  1.00 38.44           C  
ATOM   2528  CD2 TYR A 545     154.068 159.617 125.818  1.00 38.44           C  
ATOM   2529  CE1 TYR A 545     151.738 159.823 124.331  1.00 38.44           C  
ATOM   2530  CE2 TYR A 545     153.583 160.862 125.465  1.00 38.44           C  
ATOM   2531  CZ  TYR A 545     152.423 160.966 124.725  1.00 38.44           C  
ATOM   2532  OH  TYR A 545     151.941 162.206 124.374  1.00 38.44           O  
ATOM   2533  H   TYR A 545     155.260 154.846 125.853  1.00 38.44           H  
ATOM   2534  HA  TYR A 545     153.124 155.998 124.169  1.00 38.44           H  
ATOM   2535 1HB  TYR A 545     153.229 156.667 126.533  1.00 38.44           H  
ATOM   2536 2HB  TYR A 545     154.874 157.247 126.319  1.00 38.44           H  
ATOM   2537  HD1 TYR A 545     151.689 157.678 124.376  1.00 38.44           H  
ATOM   2538  HD2 TYR A 545     154.984 159.534 126.402  1.00 38.44           H  
ATOM   2539  HE1 TYR A 545     150.822 159.905 123.746  1.00 38.44           H  
ATOM   2540  HE2 TYR A 545     154.118 161.761 125.771  1.00 38.44           H  
ATOM   2541  HH  TYR A 545     152.525 162.885 124.720  1.00 38.44           H  
ATOM   2542  N   SER A 564     161.829 160.233 124.754  1.00 38.44           N  
ATOM   2543  CA  SER A 564     161.974 159.048 125.591  1.00 38.44           C  
ATOM   2544  C   SER A 564     162.209 159.439 127.045  1.00 38.44           C  
ATOM   2545  O   SER A 564     162.030 160.596 127.424  1.00 38.44           O  
ATOM   2546  CB  SER A 564     163.122 158.191 125.093  1.00 38.44           C  
ATOM   2547  OG  SER A 564     163.143 156.952 125.746  1.00 38.44           O  
ATOM   2548  H   SER A 564     162.589 160.897 124.705  1.00 38.44           H  
ATOM   2549  HA  SER A 564     161.050 158.471 125.536  1.00 38.44           H  
ATOM   2550 1HB  SER A 564     163.022 158.038 124.019  1.00 38.44           H  
ATOM   2551 2HB  SER A 564     164.064 158.711 125.263  1.00 38.44           H  
ATOM   2552  HG  SER A 564     163.891 156.473 125.380  1.00 38.44           H  
ATOM   2553  N   ASN A 565     162.611 158.462 127.855  1.00 38.44           N  
ATOM   2554  CA  ASN A 565     162.919 158.678 129.260  1.00 38.44           C  
ATOM   2555  C   ASN A 565     164.298 158.114 129.559  1.00 38.44           C  
ATOM   2556  O   ASN A 565     164.642 157.016 129.110  1.00 38.44           O  
ATOM   2557  CB  ASN A 565     161.866 158.052 130.155  1.00 38.44           C  
ATOM   2558  CG  ASN A 565     160.521 158.708 130.011  1.00 38.44           C  
ATOM   2559  OD1 ASN A 565     160.428 159.900 129.696  1.00 38.44           O  
ATOM   2560  ND2 ASN A 565     159.476 157.953 130.236  1.00 38.44           N  
ATOM   2561  H   ASN A 565     162.704 157.534 127.468  1.00 38.44           H  
ATOM   2562  HA  ASN A 565     162.912 159.752 129.455  1.00 38.44           H  
ATOM   2563 1HB  ASN A 565     161.768 156.992 129.916  1.00 38.44           H  
ATOM   2564 2HB  ASN A 565     162.183 158.125 131.196  1.00 38.44           H  
ATOM   2565 1HD2 ASN A 565     158.555 158.337 130.154  1.00 38.44           H  
ATOM   2566 2HD2 ASN A 565     159.597 156.994 130.488  1.00 38.44           H  
ATOM   2567  N   GLU A 566     165.084 158.872 130.316  1.00 38.44           N  
ATOM   2568  CA  GLU A 566     166.417 158.457 130.720  1.00 38.44           C  
ATOM   2569  C   GLU A 566     166.415 157.687 132.032  1.00 38.44           C  
ATOM   2570  O   GLU A 566     167.484 157.460 132.606  1.00 38.44           O  
ATOM   2571  CB  GLU A 566     167.328 159.678 130.834  1.00 38.44           C  
ATOM   2572  CG  GLU A 566     168.012 160.053 129.536  1.00 38.44           C  
ATOM   2573  CD  GLU A 566     168.876 161.288 129.663  1.00 38.44           C  
ATOM   2574  OE1 GLU A 566     168.954 161.851 130.773  1.00 38.44           O  
ATOM   2575  OE2 GLU A 566     169.478 161.700 128.649  1.00 38.44           O  
ATOM   2576  H   GLU A 566     164.736 159.770 130.619  1.00 38.44           H  
ATOM   2577  HA  GLU A 566     166.817 157.787 129.958  1.00 38.44           H  
ATOM   2578 1HB  GLU A 566     166.747 160.536 131.172  1.00 38.44           H  
ATOM   2579 2HB  GLU A 566     168.098 159.489 131.582  1.00 38.44           H  
ATOM   2580 1HG  GLU A 566     168.635 159.220 129.211  1.00 38.44           H  
ATOM   2581 2HG  GLU A 566     167.253 160.223 128.773  1.00 38.44           H  
ATOM   2582  N   PHE A 567     165.244 157.277 132.515  1.00 38.44           N  
ATOM   2583  CA  PHE A 567     165.118 156.631 133.816  1.00 38.44           C  
ATOM   2584  C   PHE A 567     165.053 155.121 133.629  1.00 38.44           C  
ATOM   2585  O   PHE A 567     163.997 154.498 133.691  1.00 38.44           O  
ATOM   2586  CB  PHE A 567     163.901 157.156 134.559  1.00 38.44           C  
ATOM   2587  CG  PHE A 567     164.090 158.522 135.125  1.00 38.44           C  
ATOM   2588  CD1 PHE A 567     163.623 159.633 134.459  1.00 38.44           C  
ATOM   2589  CD2 PHE A 567     164.744 158.696 136.321  1.00 38.44           C  
ATOM   2590  CE1 PHE A 567     163.804 160.882 134.978  1.00 38.44           C  
ATOM   2591  CE2 PHE A 567     164.925 159.942 136.842  1.00 38.44           C  
ATOM   2592  CZ  PHE A 567     164.456 161.038 136.173  1.00 38.44           C  
ATOM   2593  H   PHE A 567     164.416 157.421 131.955  1.00 38.44           H  
ATOM   2594  HA  PHE A 567     166.009 156.859 134.403  1.00 38.44           H  
ATOM   2595 1HB  PHE A 567     163.046 157.181 133.884  1.00 38.44           H  
ATOM   2596 2HB  PHE A 567     163.654 156.479 135.375  1.00 38.44           H  
ATOM   2597  HD1 PHE A 567     163.104 159.505 133.508  1.00 38.44           H  
ATOM   2598  HD2 PHE A 567     165.119 157.822 136.855  1.00 38.44           H  
ATOM   2599  HE1 PHE A 567     163.430 161.754 134.442  1.00 38.44           H  
ATOM   2600  HE2 PHE A 567     165.445 160.065 137.792  1.00 38.44           H  
ATOM   2601  HZ  PHE A 567     164.602 162.034 136.589  1.00 38.44           H  
ATOM   2602  N   GLY A 568     166.215 154.535 133.397  1.00 38.44           N  
ATOM   2603  CA  GLY A 568     166.384 153.106 133.514  1.00 38.44           C  
ATOM   2604  C   GLY A 568     166.503 152.715 134.968  1.00 38.44           C  
ATOM   2605  O   GLY A 568     166.117 153.457 135.873  1.00 38.44           O  
ATOM   2606  H   GLY A 568     167.006 155.104 133.130  1.00 38.44           H  
ATOM   2607 1HA  GLY A 568     165.535 152.600 133.055  1.00 38.44           H  
ATOM   2608 2HA  GLY A 568     167.275 152.799 132.966  1.00 38.44           H  
ATOM   2609  N   ILE A 569     167.060 151.533 135.196  1.00 38.44           N  
ATOM   2610  CA  ILE A 569     167.231 151.063 136.562  1.00 38.44           C  
ATOM   2611  C   ILE A 569     168.539 151.561 137.164  1.00 38.44           C  
ATOM   2612  O   ILE A 569     168.633 151.725 138.382  1.00 38.44           O  
ATOM   2613  CB  ILE A 569     167.138 149.530 136.613  1.00 38.44           C  
ATOM   2614  CG1 ILE A 569     167.294 149.027 138.045  1.00 38.44           C  
ATOM   2615  CG2 ILE A 569     168.171 148.900 135.723  1.00 38.44           C  
ATOM   2616  CD1 ILE A 569     166.208 149.485 138.965  1.00 38.44           C  
ATOM   2617  H   ILE A 569     167.370 150.949 134.432  1.00 38.44           H  
ATOM   2618  HA  ILE A 569     166.434 151.483 137.174  1.00 38.44           H  
ATOM   2619  HB  ILE A 569     166.150 149.214 136.280  1.00 38.44           H  
ATOM   2620 1HG1 ILE A 569     167.309 147.938 138.048  1.00 38.44           H  
ATOM   2621 2HG1 ILE A 569     168.249 149.367 138.448  1.00 38.44           H  
ATOM   2622 1HG2 ILE A 569     168.085 147.815 135.777  1.00 38.44           H  
ATOM   2623 2HG2 ILE A 569     168.013 149.226 134.695  1.00 38.44           H  
ATOM   2624 3HG2 ILE A 569     169.166 149.202 136.050  1.00 38.44           H  
ATOM   2625 1HD1 ILE A 569     166.387 149.089 139.965  1.00 38.44           H  
ATOM   2626 2HD1 ILE A 569     166.199 150.575 139.003  1.00 38.44           H  
ATOM   2627 3HD1 ILE A 569     165.247 149.126 138.599  1.00 38.44           H  
ATOM   2628  N   PHE A 570     169.552 151.807 136.339  1.00 38.44           N  
ATOM   2629  CA  PHE A 570     170.808 152.355 136.833  1.00 38.44           C  
ATOM   2630  C   PHE A 570     170.656 153.824 137.197  1.00 38.44           C  
ATOM   2631  O   PHE A 570     171.094 154.260 138.270  1.00 38.44           O  
ATOM   2632  CB  PHE A 570     171.885 152.170 135.768  1.00 38.44           C  
ATOM   2633  CG  PHE A 570     173.282 152.452 136.239  1.00 38.44           C  
ATOM   2634  CD1 PHE A 570     173.685 152.136 137.519  1.00 38.44           C  
ATOM   2635  CD2 PHE A 570     174.203 153.022 135.382  1.00 38.44           C  
ATOM   2636  CE1 PHE A 570     174.971 152.393 137.932  1.00 38.44           C  
ATOM   2637  CE2 PHE A 570     175.483 153.278 135.795  1.00 38.44           C  
ATOM   2638  CZ  PHE A 570     175.866 152.964 137.068  1.00 38.44           C  
ATOM   2639  H   PHE A 570     169.454 151.613 135.352  1.00 38.44           H  
ATOM   2640  HA  PHE A 570     171.093 151.810 137.733  1.00 38.44           H  
ATOM   2641 1HB  PHE A 570     171.859 151.146 135.398  1.00 38.44           H  
ATOM   2642 2HB  PHE A 570     171.679 152.828 134.924  1.00 38.44           H  
ATOM   2643  HD1 PHE A 570     172.972 151.678 138.204  1.00 38.44           H  
ATOM   2644  HD2 PHE A 570     173.898 153.274 134.365  1.00 38.44           H  
ATOM   2645  HE1 PHE A 570     175.277 152.142 138.947  1.00 38.44           H  
ATOM   2646  HE2 PHE A 570     176.197 153.733 135.108  1.00 38.44           H  
ATOM   2647  HZ  PHE A 570     176.885 153.170 137.394  1.00 38.44           H  
ATOM   2648  N   ASN A 571     170.006 154.590 136.328  1.00 38.44           N  
ATOM   2649  CA  ASN A 571     169.838 156.011 136.571  1.00 38.44           C  
ATOM   2650  C   ASN A 571     168.756 156.292 137.598  1.00 38.44           C  
ATOM   2651  O   ASN A 571     168.814 157.317 138.278  1.00 38.44           O  
ATOM   2652  CB  ASN A 571     169.529 156.726 135.265  1.00 38.44           C  
ATOM   2653  CG  ASN A 571     170.763 157.008 134.456  1.00 38.44           C  
ATOM   2654  OD1 ASN A 571     171.883 156.956 134.958  1.00 38.44           O  
ATOM   2655  ND2 ASN A 571     170.567 157.303 133.190  1.00 38.44           N  
ATOM   2656  H   ASN A 571     169.622 154.186 135.486  1.00 38.44           H  
ATOM   2657  HA  ASN A 571     170.771 156.405 136.978  1.00 38.44           H  
ATOM   2658 1HB  ASN A 571     168.849 156.117 134.668  1.00 38.44           H  
ATOM   2659 2HB  ASN A 571     169.024 157.669 135.477  1.00 38.44           H  
ATOM   2660 1HD2 ASN A 571     171.347 157.502 132.596  1.00 38.44           H  
ATOM   2661 2HD2 ASN A 571     169.639 157.329 132.821  1.00 38.44           H  
ATOM   2662  N   SER A 572     167.771 155.408 137.733  1.00 38.44           N  
ATOM   2663  CA  SER A 572     166.827 155.529 138.836  1.00 38.44           C  
ATOM   2664  C   SER A 572     167.542 155.392 140.173  1.00 38.44           C  
ATOM   2665  O   SER A 572     167.309 156.176 141.101  1.00 38.44           O  
ATOM   2666  CB  SER A 572     165.732 154.480 138.699  1.00 38.44           C  
ATOM   2667  OG  SER A 572     165.100 154.587 137.447  1.00 38.44           O  
ATOM   2668  H   SER A 572     167.666 154.647 137.077  1.00 38.44           H  
ATOM   2669  HA  SER A 572     166.374 156.521 138.796  1.00 38.44           H  
ATOM   2670 1HB  SER A 572     166.164 153.486 138.812  1.00 38.44           H  
ATOM   2671 2HB  SER A 572     165.001 154.611 139.495  1.00 38.44           H  
ATOM   2672  HG  SER A 572     164.950 153.687 137.148  1.00 38.44           H  
ATOM   2673  N   LEU A 573     168.424 154.400 140.285  1.00 38.44           N  
ATOM   2674  CA  LEU A 573     169.226 154.248 141.490  1.00 38.44           C  
ATOM   2675  C   LEU A 573     170.097 155.472 141.727  1.00 38.44           C  
ATOM   2676  O   LEU A 573     170.214 155.952 142.861  1.00 38.44           O  
ATOM   2677  CB  LEU A 573     170.090 152.996 141.385  1.00 38.44           C  
ATOM   2678  CG  LEU A 573     169.368 151.658 141.301  1.00 38.44           C  
ATOM   2679  CD1 LEU A 573     170.291 150.599 140.796  1.00 38.44           C  
ATOM   2680  CD2 LEU A 573     168.839 151.247 142.634  1.00 38.44           C  
ATOM   2681  H   LEU A 573     168.543 153.742 139.528  1.00 38.44           H  
ATOM   2682  HA  LEU A 573     168.555 154.143 142.341  1.00 38.44           H  
ATOM   2683 1HB  LEU A 573     170.712 153.077 140.495  1.00 38.44           H  
ATOM   2684 2HB  LEU A 573     170.743 152.950 142.256  1.00 38.44           H  
ATOM   2685  HG  LEU A 573     168.533 151.738 140.605  1.00 38.44           H  
ATOM   2686 1HD1 LEU A 573     169.760 149.649 140.741  1.00 38.44           H  
ATOM   2687 2HD1 LEU A 573     170.649 150.871 139.803  1.00 38.44           H  
ATOM   2688 3HD1 LEU A 573     171.139 150.502 141.473  1.00 38.44           H  
ATOM   2689 1HD2 LEU A 573     168.328 150.288 142.543  1.00 38.44           H  
ATOM   2690 2HD2 LEU A 573     169.665 151.152 143.339  1.00 38.44           H  
ATOM   2691 3HD2 LEU A 573     168.138 151.999 142.995  1.00 38.44           H  
ATOM   2692  N   TRP A 574     170.719 155.990 140.669  1.00 38.44           N  
ATOM   2693  CA  TRP A 574     171.551 157.180 140.805  1.00 38.44           C  
ATOM   2694  C   TRP A 574     170.743 158.369 141.309  1.00 38.44           C  
ATOM   2695  O   TRP A 574     171.173 159.092 142.216  1.00 38.44           O  
ATOM   2696  CB  TRP A 574     172.193 157.500 139.461  1.00 38.44           C  
ATOM   2697  CG  TRP A 574     173.221 158.563 139.495  1.00 38.44           C  
ATOM   2698  CD1 TRP A 574     173.265 159.674 138.719  1.00 38.44           C  
ATOM   2699  CD2 TRP A 574     174.371 158.616 140.336  1.00 38.44           C  
ATOM   2700  NE1 TRP A 574     174.366 160.421 139.024  1.00 38.44           N  
ATOM   2701  CE2 TRP A 574     175.064 159.791 140.017  1.00 38.44           C  
ATOM   2702  CE3 TRP A 574     174.881 157.785 141.330  1.00 38.44           C  
ATOM   2703  CZ2 TRP A 574     176.235 160.154 140.653  1.00 38.44           C  
ATOM   2704  CZ3 TRP A 574     176.038 158.149 141.957  1.00 38.44           C  
ATOM   2705  CH2 TRP A 574     176.704 159.321 141.619  1.00 38.44           C  
ATOM   2706  H   TRP A 574     170.619 155.561 139.760  1.00 38.44           H  
ATOM   2707  HA  TRP A 574     172.333 156.974 141.536  1.00 38.44           H  
ATOM   2708 1HB  TRP A 574     172.663 156.602 139.059  1.00 38.44           H  
ATOM   2709 2HB  TRP A 574     171.423 157.811 138.755  1.00 38.44           H  
ATOM   2710  HD1 TRP A 574     172.528 159.934 137.961  1.00 38.44           H  
ATOM   2711  HE1 TRP A 574     174.624 161.295 138.588  1.00 38.44           H  
ATOM   2712  HE3 TRP A 574     174.366 156.865 141.603  1.00 38.44           H  
ATOM   2713  HZ2 TRP A 574     176.771 161.070 140.402  1.00 38.44           H  
ATOM   2714  HZ3 TRP A 574     176.428 157.491 142.734  1.00 38.44           H  
ATOM   2715  HH2 TRP A 574     177.626 159.575 142.143  1.00 38.44           H  
ATOM   2716  N   PHE A 575     169.572 158.596 140.717  1.00 38.44           N  
ATOM   2717  CA  PHE A 575     168.730 159.716 141.113  1.00 38.44           C  
ATOM   2718  C   PHE A 575     168.279 159.576 142.557  1.00 38.44           C  
ATOM   2719  O   PHE A 575     168.301 160.544 143.321  1.00 38.44           O  
ATOM   2720  CB  PHE A 575     167.528 159.809 140.174  1.00 38.44           C  
ATOM   2721  CG  PHE A 575     166.441 160.718 140.656  1.00 38.44           C  
ATOM   2722  CD1 PHE A 575     166.431 162.050 140.310  1.00 38.44           C  
ATOM   2723  CD2 PHE A 575     165.417 160.235 141.440  1.00 38.44           C  
ATOM   2724  CE1 PHE A 575     165.432 162.875 140.746  1.00 38.44           C  
ATOM   2725  CE2 PHE A 575     164.419 161.063 141.878  1.00 38.44           C  
ATOM   2726  CZ  PHE A 575     164.427 162.379 141.531  1.00 38.44           C  
ATOM   2727  H   PHE A 575     169.259 157.982 139.979  1.00 38.44           H  
ATOM   2728  HA  PHE A 575     169.315 160.633 141.035  1.00 38.44           H  
ATOM   2729 1HB  PHE A 575     167.856 160.165 139.198  1.00 38.44           H  
ATOM   2730 2HB  PHE A 575     167.099 158.818 140.033  1.00 38.44           H  
ATOM   2731  HD1 PHE A 575     167.231 162.443 139.681  1.00 38.44           H  
ATOM   2732  HD2 PHE A 575     165.412 159.180 141.718  1.00 38.44           H  
ATOM   2733  HE1 PHE A 575     165.436 163.929 140.468  1.00 38.44           H  
ATOM   2734  HE2 PHE A 575     163.619 160.670 142.504  1.00 38.44           H  
ATOM   2735  HZ  PHE A 575     163.633 163.037 141.881  1.00 38.44           H  
ATOM   2736  N   SER A 576     167.855 158.376 142.946  1.00 38.44           N  
ATOM   2737  CA  SER A 576     167.417 158.159 144.317  1.00 38.44           C  
ATOM   2738  C   SER A 576     168.548 158.405 145.303  1.00 38.44           C  
ATOM   2739  O   SER A 576     168.351 159.050 146.341  1.00 38.44           O  
ATOM   2740  CB  SER A 576     166.877 156.748 144.460  1.00 38.44           C  
ATOM   2741  OG  SER A 576     165.575 156.656 143.931  1.00 38.44           O  
ATOM   2742  H   SER A 576     167.833 157.605 142.294  1.00 38.44           H  
ATOM   2743  HA  SER A 576     166.621 158.870 144.543  1.00 38.44           H  
ATOM   2744 1HB  SER A 576     167.536 156.052 143.941  1.00 38.44           H  
ATOM   2745 2HB  SER A 576     166.868 156.467 145.512  1.00 38.44           H  
ATOM   2746  HG  SER A 576     165.303 155.744 144.056  1.00 38.44           H  
ATOM   2747  N   LEU A 577     169.741 157.900 144.996  1.00 38.44           N  
ATOM   2748  CA  LEU A 577     170.883 158.109 145.874  1.00 38.44           C  
ATOM   2749  C   LEU A 577     171.210 159.588 146.008  1.00 38.44           C  
ATOM   2750  O   LEU A 577     171.399 160.096 147.117  1.00 38.44           O  
ATOM   2751  CB  LEU A 577     172.084 157.343 145.338  1.00 38.44           C  
ATOM   2752  CG  LEU A 577     173.273 157.219 146.274  1.00 38.44           C  
ATOM   2753  CD1 LEU A 577     173.070 156.071 147.214  1.00 38.44           C  
ATOM   2754  CD2 LEU A 577     174.525 157.038 145.473  1.00 38.44           C  
ATOM   2755  H   LEU A 577     169.864 157.366 144.148  1.00 38.44           H  
ATOM   2756  HA  LEU A 577     170.632 157.730 146.864  1.00 38.44           H  
ATOM   2757 1HB  LEU A 577     171.766 156.334 145.080  1.00 38.44           H  
ATOM   2758 2HB  LEU A 577     172.433 157.835 144.430  1.00 38.44           H  
ATOM   2759  HG  LEU A 577     173.357 158.123 146.878  1.00 38.44           H  
ATOM   2760 1HD1 LEU A 577     173.929 155.991 147.881  1.00 38.44           H  
ATOM   2761 2HD1 LEU A 577     172.168 156.238 147.803  1.00 38.44           H  
ATOM   2762 3HD1 LEU A 577     172.967 155.149 146.644  1.00 38.44           H  
ATOM   2763 1HD2 LEU A 577     175.378 156.950 146.146  1.00 38.44           H  
ATOM   2764 2HD2 LEU A 577     174.444 156.134 144.870  1.00 38.44           H  
ATOM   2765 3HD2 LEU A 577     174.666 157.899 144.819  1.00 38.44           H  
ATOM   2766  N   GLY A 578     171.289 160.296 144.884  1.00 38.44           N  
ATOM   2767  CA  GLY A 578     171.558 161.719 144.941  1.00 38.44           C  
ATOM   2768  C   GLY A 578     170.494 162.491 145.687  1.00 38.44           C  
ATOM   2769  O   GLY A 578     170.794 163.480 146.358  1.00 38.44           O  
ATOM   2770  H   GLY A 578     171.164 159.855 143.984  1.00 38.44           H  
ATOM   2771 1HA  GLY A 578     172.520 161.889 145.426  1.00 38.44           H  
ATOM   2772 2HA  GLY A 578     171.635 162.116 143.929  1.00 38.44           H  
ATOM   2773  N   ALA A 579     169.239 162.065 145.569  1.00 38.44           N  
ATOM   2774  CA  ALA A 579     168.167 162.682 146.334  1.00 38.44           C  
ATOM   2775  C   ALA A 579     168.377 162.484 147.826  1.00 38.44           C  
ATOM   2776  O   ALA A 579     168.211 163.420 148.615  1.00 38.44           O  
ATOM   2777  CB  ALA A 579     166.826 162.103 145.900  1.00 38.44           C  
ATOM   2778  H   ALA A 579     169.021 161.304 144.942  1.00 38.44           H  
ATOM   2779  HA  ALA A 579     168.178 163.753 146.130  1.00 38.44           H  
ATOM   2780 1HB  ALA A 579     166.026 162.568 146.475  1.00 38.44           H  
ATOM   2781 2HB  ALA A 579     166.671 162.299 144.839  1.00 38.44           H  
ATOM   2782 3HB  ALA A 579     166.821 161.028 146.074  1.00 38.44           H  
ATOM   2783  N   PHE A 580     168.748 161.270 148.234  1.00 38.44           N  
ATOM   2784  CA  PHE A 580     168.938 161.006 149.654  1.00 38.44           C  
ATOM   2785  C   PHE A 580     170.018 161.892 150.254  1.00 38.44           C  
ATOM   2786  O   PHE A 580     169.938 162.254 151.433  1.00 38.44           O  
ATOM   2787  CB  PHE A 580     169.284 159.540 149.881  1.00 38.44           C  
ATOM   2788  CG  PHE A 580     169.341 159.159 151.324  1.00 38.44           C  
ATOM   2789  CD1 PHE A 580     170.550 158.977 151.959  1.00 38.44           C  
ATOM   2790  CD2 PHE A 580     168.181 158.993 152.049  1.00 38.44           C  
ATOM   2791  CE1 PHE A 580     170.597 158.632 153.284  1.00 38.44           C  
ATOM   2792  CE2 PHE A 580     168.227 158.650 153.368  1.00 38.44           C  
ATOM   2793  CZ  PHE A 580     169.435 158.469 153.987  1.00 38.44           C  
ATOM   2794  H   PHE A 580     168.901 160.524 147.570  1.00 38.44           H  
ATOM   2795  HA  PHE A 580     168.006 161.230 150.175  1.00 38.44           H  
ATOM   2796 1HB  PHE A 580     168.543 158.911 149.389  1.00 38.44           H  
ATOM   2797 2HB  PHE A 580     170.251 159.321 149.429  1.00 38.44           H  
ATOM   2798  HD1 PHE A 580     171.473 159.111 151.395  1.00 38.44           H  
ATOM   2799  HD2 PHE A 580     167.219 159.137 151.556  1.00 38.44           H  
ATOM   2800  HE1 PHE A 580     171.559 158.489 153.775  1.00 38.44           H  
ATOM   2801  HE2 PHE A 580     167.303 158.519 153.930  1.00 38.44           H  
ATOM   2802  HZ  PHE A 580     169.468 158.194 155.040  1.00 38.44           H  
ATOM   2803  N   MET A 581     171.029 162.251 149.472  1.00 38.44           N  
ATOM   2804  CA  MET A 581     172.141 163.055 149.947  1.00 38.44           C  
ATOM   2805  C   MET A 581     171.935 164.543 149.716  1.00 38.44           C  
ATOM   2806  O   MET A 581     172.859 165.326 149.951  1.00 38.44           O  
ATOM   2807  CB  MET A 581     173.435 162.612 149.275  1.00 38.44           C  
ATOM   2808  CG  MET A 581     173.678 161.125 149.297  1.00 38.44           C  
ATOM   2809  SD  MET A 581     174.452 160.546 150.807  1.00 38.44           S  
ATOM   2810  CE  MET A 581     174.492 158.799 150.466  1.00 38.44           C  
ATOM   2811  H   MET A 581     171.017 161.949 148.508  1.00 38.44           H  
ATOM   2812  HA  MET A 581     172.237 162.911 151.023  1.00 38.44           H  
ATOM   2813 1HB  MET A 581     173.432 162.932 148.234  1.00 38.44           H  
ATOM   2814 2HB  MET A 581     174.283 163.094 149.763  1.00 38.44           H  
ATOM   2815 1HG  MET A 581     172.730 160.600 149.182  1.00 38.44           H  
ATOM   2816 2HG  MET A 581     174.323 160.850 148.463  1.00 38.44           H  
ATOM   2817 1HE  MET A 581     174.946 158.275 151.307  1.00 38.44           H  
ATOM   2818 2HE  MET A 581     173.475 158.434 150.316  1.00 38.44           H  
ATOM   2819 3HE  MET A 581     175.079 158.617 149.565  1.00 38.44           H  
ATOM   2820  N   GLN A 582     170.755 164.948 149.257  1.00 38.44           N  
ATOM   2821  CA  GLN A 582     170.437 166.358 149.051  1.00 38.44           C  
ATOM   2822  C   GLN A 582     171.409 167.000 148.065  1.00 38.44           C  
ATOM   2823  O   GLN A 582     171.825 168.148 148.231  1.00 38.44           O  
ATOM   2824  CB  GLN A 582     170.429 167.114 150.380  1.00 38.44           C  
ATOM   2825  CG  GLN A 582     169.179 166.893 151.211  1.00 38.44           C  
ATOM   2826  CD  GLN A 582     169.268 167.533 152.573  1.00 38.44           C  
ATOM   2827  OE1 GLN A 582     170.357 167.818 153.070  1.00 38.44           O  
ATOM   2828  NE2 GLN A 582     168.119 167.760 153.189  1.00 38.44           N  
ATOM   2829  H   GLN A 582     170.057 164.250 149.044  1.00 38.44           H  
ATOM   2830  HA  GLN A 582     169.443 166.427 148.608  1.00 38.44           H  
ATOM   2831 1HB  GLN A 582     171.289 166.810 150.977  1.00 38.44           H  
ATOM   2832 2HB  GLN A 582     170.524 168.183 150.191  1.00 38.44           H  
ATOM   2833 1HG  GLN A 582     168.326 167.325 150.687  1.00 38.44           H  
ATOM   2834 2HG  GLN A 582     169.031 165.822 151.347  1.00 38.44           H  
ATOM   2835 1HE2 GLN A 582     168.112 168.183 154.096  1.00 38.44           H  
ATOM   2836 2HE2 GLN A 582     167.257 167.509 152.748  1.00 38.44           H  
ATOM   2837  N   GLN A 583     171.770 166.253 147.027  1.00 38.44           N  
ATOM   2838  CA  GLN A 583     172.667 166.727 145.981  1.00 38.44           C  
ATOM   2839  C   GLN A 583     171.962 167.027 144.671  1.00 38.44           C  
ATOM   2840  O   GLN A 583     172.248 168.047 144.041  1.00 38.44           O  
ATOM   2841  CB  GLN A 583     173.759 165.691 145.718  1.00 38.44           C  
ATOM   2842  CG  GLN A 583     174.826 165.637 146.770  1.00 38.44           C  
ATOM   2843  CD  GLN A 583     175.794 166.783 146.682  1.00 38.44           C  
ATOM   2844  OE1 GLN A 583     175.800 167.539 145.713  1.00 38.44           O  
ATOM   2845  NE2 GLN A 583     176.624 166.922 147.700  1.00 38.44           N  
ATOM   2846  H   GLN A 583     171.400 165.315 146.970  1.00 38.44           H  
ATOM   2847  HA  GLN A 583     173.133 167.652 146.318  1.00 38.44           H  
ATOM   2848 1HB  GLN A 583     173.311 164.700 145.644  1.00 38.44           H  
ATOM   2849 2HB  GLN A 583     174.240 165.904 144.763  1.00 38.44           H  
ATOM   2850 1HG  GLN A 583     174.355 165.668 147.752  1.00 38.44           H  
ATOM   2851 2HG  GLN A 583     175.389 164.711 146.655  1.00 38.44           H  
ATOM   2852 1HE2 GLN A 583     177.294 167.666 147.702  1.00 38.44           H  
ATOM   2853 2HE2 GLN A 583     176.584 166.284 148.469  1.00 38.44           H  
ATOM   2854  N   GLY A 584     171.052 166.162 144.244  1.00 38.44           N  
ATOM   2855  CA  GLY A 584     170.435 166.301 142.943  1.00 38.44           C  
ATOM   2856  C   GLY A 584     171.376 165.890 141.833  1.00 38.44           C  
ATOM   2857  O   GLY A 584     172.597 165.971 141.988  1.00 38.44           O  
ATOM   2858  H   GLY A 584     170.782 165.390 144.836  1.00 38.44           H  
ATOM   2859 1HA  GLY A 584     169.534 165.689 142.900  1.00 38.44           H  
ATOM   2860 2HA  GLY A 584     170.128 167.336 142.794  1.00 38.44           H  
ATOM   2861  N   CYS A 585     170.824 165.455 140.704  1.00 38.44           N  
ATOM   2862  CA  CYS A 585     171.628 164.993 139.583  1.00 38.44           C  
ATOM   2863  C   CYS A 585     171.123 165.694 138.328  1.00 38.44           C  
ATOM   2864  O   CYS A 585     170.303 166.615 138.395  1.00 38.44           O  
ATOM   2865  CB  CYS A 585     171.578 163.463 139.460  1.00 38.44           C  
ATOM   2866  SG  CYS A 585     169.986 162.803 138.948  1.00 38.44           S  
ATOM   2867  H   CYS A 585     169.817 165.446 140.624  1.00 38.44           H  
ATOM   2868  HA  CYS A 585     172.663 165.290 139.754  1.00 38.44           H  
ATOM   2869 1HB  CYS A 585     172.323 163.132 138.736  1.00 38.44           H  
ATOM   2870 2HB  CYS A 585     171.831 163.013 140.419  1.00 38.44           H  
ATOM   2871  HG  CYS A 585     170.354 161.526 138.965  1.00 38.44           H  
ATOM   2872  N   ASP A 586     171.619 165.257 137.173  1.00 38.44           N  
ATOM   2873  CA  ASP A 586     171.269 165.917 135.922  1.00 38.44           C  
ATOM   2874  C   ASP A 586     169.805 165.695 135.572  1.00 38.44           C  
ATOM   2875  O   ASP A 586     169.082 166.642 135.241  1.00 38.44           O  
ATOM   2876  CB  ASP A 586     172.169 165.409 134.798  1.00 38.44           C  
ATOM   2877  CG  ASP A 586     173.470 166.185 134.692  1.00 38.44           C  
ATOM   2878  OD1 ASP A 586     174.442 165.638 134.132  1.00 38.44           O  
ATOM   2879  OD2 ASP A 586     173.522 167.339 135.167  1.00 38.44           O  
ATOM   2880  H   ASP A 586     172.243 164.463 137.152  1.00 38.44           H  
ATOM   2881  HA  ASP A 586     171.424 166.990 136.042  1.00 38.44           H  
ATOM   2882 1HB  ASP A 586     172.401 164.357 134.965  1.00 38.44           H  
ATOM   2883 2HB  ASP A 586     171.640 165.481 133.847  1.00 38.44           H  
ATOM   2884  N   ILE A 587     169.349 164.451 135.641  1.00 38.44           N  
ATOM   2885  CA  ILE A 587     167.996 164.129 135.220  1.00 38.44           C  
ATOM   2886  C   ILE A 587     167.010 164.441 136.339  1.00 38.44           C  
ATOM   2887  O   ILE A 587     167.362 164.528 137.517  1.00 38.44           O  
ATOM   2888  CB  ILE A 587     167.887 162.659 134.780  1.00 38.44           C  
ATOM   2889  CG1 ILE A 587     168.238 161.724 135.931  1.00 38.44           C  
ATOM   2890  CG2 ILE A 587     168.801 162.385 133.616  1.00 38.44           C  
ATOM   2891  CD1 ILE A 587     168.090 160.279 135.592  1.00 38.44           C  
ATOM   2892  H   ILE A 587     169.945 163.714 135.989  1.00 38.44           H  
ATOM   2893  HA  ILE A 587     167.739 164.761 134.370  1.00 38.44           H  
ATOM   2894  HB  ILE A 587     166.862 162.444 134.481  1.00 38.44           H  
ATOM   2895 1HG1 ILE A 587     169.267 161.901 136.242  1.00 38.44           H  
ATOM   2896 2HG1 ILE A 587     167.597 161.942 136.785  1.00 38.44           H  
ATOM   2897 1HG2 ILE A 587     168.710 161.340 133.320  1.00 38.44           H  
ATOM   2898 2HG2 ILE A 587     168.525 163.025 132.778  1.00 38.44           H  
ATOM   2899 3HG2 ILE A 587     169.832 162.592 133.906  1.00 38.44           H  
ATOM   2900 1HD1 ILE A 587     168.356 159.673 136.458  1.00 38.44           H  
ATOM   2901 2HD1 ILE A 587     167.057 160.075 135.310  1.00 38.44           H  
ATOM   2902 3HD1 ILE A 587     168.749 160.031 134.760  1.00 38.44           H  
ATOM   2903  N   SER A 588     165.752 164.615 135.951  1.00 38.44           N  
ATOM   2904  CA  SER A 588     164.655 164.774 136.888  1.00 38.44           C  
ATOM   2905  C   SER A 588     163.388 164.282 136.211  1.00 38.44           C  
ATOM   2906  O   SER A 588     163.243 164.435 134.994  1.00 38.44           O  
ATOM   2907  CB  SER A 588     164.493 166.233 137.329  1.00 38.44           C  
ATOM   2908  OG  SER A 588     163.699 166.326 138.496  1.00 38.44           O  
ATOM   2909  H   SER A 588     165.559 164.636 134.960  1.00 38.44           H  
ATOM   2910  HA  SER A 588     164.867 164.175 137.774  1.00 38.44           H  
ATOM   2911 1HB  SER A 588     165.475 166.667 137.518  1.00 38.44           H  
ATOM   2912 2HB  SER A 588     164.032 166.806 136.526  1.00 38.44           H  
ATOM   2913  HG  SER A 588     163.645 167.261 138.706  1.00 38.44           H  
ATOM   2914  N   PRO A 589     162.459 163.693 136.959  1.00 38.44           N  
ATOM   2915  CA  PRO A 589     161.244 163.169 136.335  1.00 38.44           C  
ATOM   2916  C   PRO A 589     160.411 164.262 135.688  1.00 38.44           C  
ATOM   2917  O   PRO A 589     160.450 165.431 136.076  1.00 38.44           O  
ATOM   2918  CB  PRO A 589     160.497 162.527 137.503  1.00 38.44           C  
ATOM   2919  CG  PRO A 589     161.508 162.256 138.500  1.00 38.44           C  
ATOM   2920  CD  PRO A 589     162.537 163.311 138.375  1.00 38.44           C  
ATOM   2921  HA  PRO A 589     161.520 162.414 135.584  1.00 38.44           H  
ATOM   2922 1HB  PRO A 589     159.719 163.211 137.873  1.00 38.44           H  
ATOM   2923 2HB  PRO A 589     159.988 161.612 137.166  1.00 38.44           H  
ATOM   2924 1HG  PRO A 589     161.060 162.253 139.504  1.00 38.44           H  
ATOM   2925 2HG  PRO A 589     161.940 161.257 138.341  1.00 38.44           H  
ATOM   2926 1HD  PRO A 589     162.282 164.153 139.036  1.00 38.44           H  
ATOM   2927 2HD  PRO A 589     163.522 162.896 138.636  1.00 38.44           H  
ATOM   2928  N   ARG A 590     159.647 163.857 134.674  1.00 38.44           N  
ATOM   2929  CA  ARG A 590     158.719 164.740 133.989  1.00 38.44           C  
ATOM   2930  C   ARG A 590     157.281 164.261 134.043  1.00 38.44           C  
ATOM   2931  O   ARG A 590     156.378 165.048 133.745  1.00 38.44           O  
ATOM   2932  CB  ARG A 590     159.118 164.902 132.517  1.00 38.44           C  
ATOM   2933  CG  ARG A 590     160.594 165.119 132.290  1.00 38.44           C  
ATOM   2934  CD  ARG A 590     160.852 166.009 131.091  1.00 38.44           C  
ATOM   2935  NE  ARG A 590     160.342 165.412 129.860  1.00 38.44           N  
ATOM   2936  CZ  ARG A 590     161.005 164.530 129.119  1.00 38.44           C  
ATOM   2937  NH1 ARG A 590     162.216 164.124 129.476  1.00 38.44           N  
ATOM   2938  NH2 ARG A 590     160.451 164.046 128.017  1.00 38.44           N  
ATOM   2939  H   ARG A 590     159.722 162.895 134.375  1.00 38.44           H  
ATOM   2940  HA  ARG A 590     158.754 165.718 134.469  1.00 38.44           H  
ATOM   2941 1HB  ARG A 590     158.822 164.014 131.960  1.00 38.44           H  
ATOM   2942 2HB  ARG A 590     158.586 165.751 132.087  1.00 38.44           H  
ATOM   2943 1HG  ARG A 590     161.032 165.593 133.169  1.00 38.44           H  
ATOM   2944 2HG  ARG A 590     161.081 164.159 132.115  1.00 38.44           H  
ATOM   2945 1HD  ARG A 590     160.358 166.969 131.238  1.00 38.44           H  
ATOM   2946 2HD  ARG A 590     161.924 166.166 130.978  1.00 38.44           H  
ATOM   2947  HE  ARG A 590     159.420 165.689 129.550  1.00 38.44           H  
ATOM   2948 1HH1 ARG A 590     162.642 164.485 130.317  1.00 38.44           H  
ATOM   2949 2HH1 ARG A 590     162.712 163.454 128.906  1.00 38.44           H  
ATOM   2950 1HH2 ARG A 590     159.526 164.348 127.741  1.00 38.44           H  
ATOM   2951 2HH2 ARG A 590     160.952 163.376 127.452  1.00 38.44           H  
ATOM   2952  N   SER A 591     157.044 163.010 134.408  1.00 38.44           N  
ATOM   2953  CA  SER A 591     155.707 162.451 134.480  1.00 38.44           C  
ATOM   2954  C   SER A 591     155.098 162.683 135.856  1.00 38.44           C  
ATOM   2955  O   SER A 591     155.771 163.067 136.810  1.00 38.44           O  
ATOM   2956  CB  SER A 591     155.741 160.961 134.159  1.00 38.44           C  
ATOM   2957  OG  SER A 591     156.630 160.270 135.015  1.00 38.44           O  
ATOM   2958  H   SER A 591     157.834 162.427 134.644  1.00 38.44           H  
ATOM   2959  HA  SER A 591     155.081 162.955 133.742  1.00 38.44           H  
ATOM   2960 1HB  SER A 591     154.740 160.544 134.262  1.00 38.44           H  
ATOM   2961 2HB  SER A 591     156.050 160.819 133.124  1.00 38.44           H  
ATOM   2962  HG  SER A 591     156.592 159.348 134.748  1.00 38.44           H  
ATOM   2963  N   LEU A 592     153.795 162.438 135.948  1.00 38.44           N  
ATOM   2964  CA  LEU A 592     153.094 162.622 137.211  1.00 38.44           C  
ATOM   2965  C   LEU A 592     153.501 161.559 138.224  1.00 38.44           C  
ATOM   2966  O   LEU A 592     153.772 161.867 139.390  1.00 38.44           O  
ATOM   2967  CB  LEU A 592     151.588 162.599 136.962  1.00 38.44           C  
ATOM   2968  CG  LEU A 592     150.650 162.695 138.159  1.00 38.44           C  
ATOM   2969  CD1 LEU A 592     150.660 164.080 138.729  1.00 38.44           C  
ATOM   2970  CD2 LEU A 592     149.253 162.322 137.741  1.00 38.44           C  
ATOM   2971  H   LEU A 592     153.278 162.121 135.140  1.00 38.44           H  
ATOM   2972  HA  LEU A 592     153.374 163.590 137.623  1.00 38.44           H  
ATOM   2973 1HB  LEU A 592     151.332 163.431 136.308  1.00 38.44           H  
ATOM   2974 2HB  LEU A 592     151.334 161.670 136.451  1.00 38.44           H  
ATOM   2975  HG  LEU A 592     150.987 162.014 138.941  1.00 38.44           H  
ATOM   2976 1HD1 LEU A 592     149.984 164.127 139.582  1.00 38.44           H  
ATOM   2977 2HD1 LEU A 592     151.670 164.333 139.052  1.00 38.44           H  
ATOM   2978 3HD1 LEU A 592     150.334 164.788 137.968  1.00 38.44           H  
ATOM   2979 1HD2 LEU A 592     148.585 162.391 138.600  1.00 38.44           H  
ATOM   2980 2HD2 LEU A 592     148.913 163.003 136.961  1.00 38.44           H  
ATOM   2981 3HD2 LEU A 592     149.248 161.301 137.358  1.00 38.44           H  
ATOM   2982  N   SER A 593     153.559 160.301 137.792  1.00 38.44           N  
ATOM   2983  CA  SER A 593     153.918 159.217 138.696  1.00 38.44           C  
ATOM   2984  C   SER A 593     155.359 159.344 139.176  1.00 38.44           C  
ATOM   2985  O   SER A 593     155.646 159.201 140.373  1.00 38.44           O  
ATOM   2986  CB  SER A 593     153.697 157.884 137.995  1.00 38.44           C  
ATOM   2987  OG  SER A 593     154.298 157.877 136.719  1.00 38.44           O  
ATOM   2988  H   SER A 593     153.353 160.088 136.826  1.00 38.44           H  
ATOM   2989  HA  SER A 593     153.274 159.272 139.575  1.00 38.44           H  
ATOM   2990 1HB  SER A 593     154.115 157.081 138.601  1.00 38.44           H  
ATOM   2991 2HB  SER A 593     152.629 157.697 137.897  1.00 38.44           H  
ATOM   2992  HG  SER A 593     154.116 157.011 136.345  1.00 38.44           H  
ATOM   2993  N   GLY A 594     156.281 159.604 138.255  1.00 38.44           N  
ATOM   2994  CA  GLY A 594     157.664 159.781 138.643  1.00 38.44           C  
ATOM   2995  C   GLY A 594     157.853 160.928 139.607  1.00 38.44           C  
ATOM   2996  O   GLY A 594     158.668 160.846 140.527  1.00 38.44           O  
ATOM   2997  H   GLY A 594     156.030 159.681 137.279  1.00 38.44           H  
ATOM   2998 1HA  GLY A 594     158.033 158.865 139.105  1.00 38.44           H  
ATOM   2999 2HA  GLY A 594     158.271 159.960 137.756  1.00 38.44           H  
ATOM   3000  N   ARG A 595     157.095 162.002 139.422  1.00 38.44           N  
ATOM   3001  CA  ARG A 595     157.198 163.149 140.305  1.00 38.44           C  
ATOM   3002  C   ARG A 595     156.580 162.878 141.667  1.00 38.44           C  
ATOM   3003  O   ARG A 595     157.092 163.366 142.676  1.00 38.44           O  
ATOM   3004  CB  ARG A 595     156.556 164.356 139.637  1.00 38.44           C  
ATOM   3005  CG  ARG A 595     157.399 164.892 138.515  1.00 38.44           C  
ATOM   3006  CD  ARG A 595     156.865 166.147 137.909  1.00 38.44           C  
ATOM   3007  NE  ARG A 595     157.873 166.784 137.074  1.00 38.44           N  
ATOM   3008  CZ  ARG A 595     157.635 167.804 136.264  1.00 38.44           C  
ATOM   3009  NH1 ARG A 595     156.421 168.305 136.165  1.00 38.44           N  
ATOM   3010  NH2 ARG A 595     158.614 168.319 135.547  1.00 38.44           N  
ATOM   3011  H   ARG A 595     156.435 162.027 138.657  1.00 38.44           H  
ATOM   3012  HA  ARG A 595     158.254 163.356 140.482  1.00 38.44           H  
ATOM   3013 1HB  ARG A 595     155.578 164.078 139.247  1.00 38.44           H  
ATOM   3014 2HB  ARG A 595     156.403 165.142 140.376  1.00 38.44           H  
ATOM   3015 1HG  ARG A 595     158.401 165.112 138.885  1.00 38.44           H  
ATOM   3016 2HG  ARG A 595     157.461 164.149 137.719  1.00 38.44           H  
ATOM   3017 1HD  ARG A 595     155.996 165.913 137.295  1.00 38.44           H  
ATOM   3018 2HD  ARG A 595     156.575 166.838 138.699  1.00 38.44           H  
ATOM   3019  HE  ARG A 595     158.816 166.422 137.117  1.00 38.44           H  
ATOM   3020 1HH1 ARG A 595     155.666 167.911 136.708  1.00 38.44           H  
ATOM   3021 2HH1 ARG A 595     156.245 169.083 135.546  1.00 38.44           H  
ATOM   3022 1HH2 ARG A 595     159.547 167.935 135.615  1.00 38.44           H  
ATOM   3023 2HH2 ARG A 595     158.432 169.096 134.929  1.00 38.44           H  
ATOM   3024  N   ILE A 596     155.505 162.094 141.729  1.00 38.44           N  
ATOM   3025  CA  ILE A 596     154.992 161.646 143.020  1.00 38.44           C  
ATOM   3026  C   ILE A 596     156.064 160.869 143.771  1.00 38.44           C  
ATOM   3027  O   ILE A 596     156.320 161.104 144.963  1.00 38.44           O  
ATOM   3028  CB  ILE A 596     153.727 160.794 142.823  1.00 38.44           C  
ATOM   3029  CG1 ILE A 596     152.579 161.645 142.298  1.00 38.44           C  
ATOM   3030  CG2 ILE A 596     153.344 160.133 144.106  1.00 38.44           C  
ATOM   3031  CD1 ILE A 596     151.427 160.840 141.769  1.00 38.44           C  
ATOM   3032  H   ILE A 596     155.035 161.802 140.884  1.00 38.44           H  
ATOM   3033  HA  ILE A 596     154.735 162.523 143.613  1.00 38.44           H  
ATOM   3034  HB  ILE A 596     153.918 160.028 142.071  1.00 38.44           H  
ATOM   3035 1HG1 ILE A 596     152.210 162.290 143.095  1.00 38.44           H  
ATOM   3036 2HG1 ILE A 596     152.941 162.291 141.497  1.00 38.44           H  
ATOM   3037 1HG2 ILE A 596     152.447 159.534 143.952  1.00 38.44           H  
ATOM   3038 2HG2 ILE A 596     154.157 159.490 144.440  1.00 38.44           H  
ATOM   3039 3HG2 ILE A 596     153.148 160.893 144.862  1.00 38.44           H  
ATOM   3040 1HD1 ILE A 596     150.647 161.512 141.411  1.00 38.44           H  
ATOM   3041 2HD1 ILE A 596     151.770 160.212 140.946  1.00 38.44           H  
ATOM   3042 3HD1 ILE A 596     151.028 160.211 142.563  1.00 38.44           H  
ATOM   3043  N   VAL A 597     156.697 159.921 143.082  1.00 38.44           N  
ATOM   3044  CA  VAL A 597     157.736 159.106 143.704  1.00 38.44           C  
ATOM   3045  C   VAL A 597     158.868 159.989 144.210  1.00 38.44           C  
ATOM   3046  O   VAL A 597     159.320 159.864 145.357  1.00 38.44           O  
ATOM   3047  CB  VAL A 597     158.249 158.058 142.703  1.00 38.44           C  
ATOM   3048  CG1 VAL A 597     159.432 157.325 143.255  1.00 38.44           C  
ATOM   3049  CG2 VAL A 597     157.155 157.093 142.346  1.00 38.44           C  
ATOM   3050  H   VAL A 597     156.459 159.759 142.114  1.00 38.44           H  
ATOM   3051  HA  VAL A 597     157.305 158.592 144.563  1.00 38.44           H  
ATOM   3052  HB  VAL A 597     158.588 158.567 141.800  1.00 38.44           H  
ATOM   3053 1HG1 VAL A 597     159.776 156.589 142.527  1.00 38.44           H  
ATOM   3054 2HG1 VAL A 597     160.235 158.033 143.462  1.00 38.44           H  
ATOM   3055 3HG1 VAL A 597     159.148 156.817 144.176  1.00 38.44           H  
ATOM   3056 1HG2 VAL A 597     157.535 156.359 141.636  1.00 38.44           H  
ATOM   3057 2HG2 VAL A 597     156.811 156.584 143.246  1.00 38.44           H  
ATOM   3058 3HG2 VAL A 597     156.324 157.636 141.896  1.00 38.44           H  
ATOM   3059  N   GLY A 598     159.347 160.889 143.355  1.00 38.44           N  
ATOM   3060  CA  GLY A 598     160.429 161.768 143.748  1.00 38.44           C  
ATOM   3061  C   GLY A 598     160.066 162.659 144.915  1.00 38.44           C  
ATOM   3062  O   GLY A 598     160.888 162.906 145.794  1.00 38.44           O  
ATOM   3063  H   GLY A 598     158.962 160.968 142.424  1.00 38.44           H  
ATOM   3064 1HA  GLY A 598     161.302 161.173 144.017  1.00 38.44           H  
ATOM   3065 2HA  GLY A 598     160.715 162.393 142.903  1.00 38.44           H  
ATOM   3066  N   GLY A 599     158.831 163.156 144.941  1.00 38.44           N  
ATOM   3067  CA  GLY A 599     158.415 164.014 146.034  1.00 38.44           C  
ATOM   3068  C   GLY A 599     158.383 163.293 147.367  1.00 38.44           C  
ATOM   3069  O   GLY A 599     158.863 163.813 148.379  1.00 38.44           O  
ATOM   3070  H   GLY A 599     158.173 162.943 144.205  1.00 38.44           H  
ATOM   3071 1HA  GLY A 599     159.094 164.863 146.108  1.00 38.44           H  
ATOM   3072 2HA  GLY A 599     157.423 164.413 145.825  1.00 38.44           H  
ATOM   3073  N   VAL A 600     157.803 162.092 147.396  1.00 38.44           N  
ATOM   3074  CA  VAL A 600     157.765 161.361 148.660  1.00 38.44           C  
ATOM   3075  C   VAL A 600     159.173 160.974 149.097  1.00 38.44           C  
ATOM   3076  O   VAL A 600     159.504 161.032 150.288  1.00 38.44           O  
ATOM   3077  CB  VAL A 600     156.838 160.137 148.571  1.00 38.44           C  
ATOM   3078  CG1 VAL A 600     155.426 160.581 148.401  1.00 38.44           C  
ATOM   3079  CG2 VAL A 600     157.239 159.212 147.461  1.00 38.44           C  
ATOM   3080  H   VAL A 600     157.391 161.675 146.573  1.00 38.44           H  
ATOM   3081  HA  VAL A 600     157.378 162.026 149.433  1.00 38.44           H  
ATOM   3082  HB  VAL A 600     156.884 159.589 149.512  1.00 38.44           H  
ATOM   3083 1HG1 VAL A 600     154.775 159.708 148.339  1.00 38.44           H  
ATOM   3084 2HG1 VAL A 600     155.132 161.193 149.253  1.00 38.44           H  
ATOM   3085 3HG1 VAL A 600     155.336 161.165 147.485  1.00 38.44           H  
ATOM   3086 1HG2 VAL A 600     156.559 158.361 147.433  1.00 38.44           H  
ATOM   3087 2HG2 VAL A 600     157.194 159.743 146.510  1.00 38.44           H  
ATOM   3088 3HG2 VAL A 600     158.256 158.858 147.631  1.00 38.44           H  
ATOM   3089  N   TRP A 601     160.028 160.581 148.150  1.00 38.44           N  
ATOM   3090  CA  TRP A 601     161.413 160.285 148.495  1.00 38.44           C  
ATOM   3091  C   TRP A 601     162.118 161.515 149.050  1.00 38.44           C  
ATOM   3092  O   TRP A 601     162.907 161.416 149.995  1.00 38.44           O  
ATOM   3093  CB  TRP A 601     162.141 159.748 147.267  1.00 38.44           C  
ATOM   3094  CG  TRP A 601     163.504 159.217 147.531  1.00 38.44           C  
ATOM   3095  CD1 TRP A 601     164.651 159.586 146.907  1.00 38.44           C  
ATOM   3096  CD2 TRP A 601     163.871 158.218 148.486  1.00 38.44           C  
ATOM   3097  NE1 TRP A 601     165.711 158.881 147.408  1.00 38.44           N  
ATOM   3098  CE2 TRP A 601     165.257 158.034 148.381  1.00 38.44           C  
ATOM   3099  CE3 TRP A 601     163.163 157.464 149.420  1.00 38.44           C  
ATOM   3100  CZ2 TRP A 601     165.946 157.129 149.172  1.00 38.44           C  
ATOM   3101  CZ3 TRP A 601     163.848 156.570 150.198  1.00 38.44           C  
ATOM   3102  CH2 TRP A 601     165.223 156.409 150.072  1.00 38.44           C  
ATOM   3103  H   TRP A 601     159.729 160.484 147.190  1.00 38.44           H  
ATOM   3104  HA  TRP A 601     161.420 159.524 149.275  1.00 38.44           H  
ATOM   3105 1HB  TRP A 601     161.555 158.945 146.818  1.00 38.44           H  
ATOM   3106 2HB  TRP A 601     162.234 160.540 146.524  1.00 38.44           H  
ATOM   3107  HD1 TRP A 601     164.719 160.335 146.120  1.00 38.44           H  
ATOM   3108  HE1 TRP A 601     166.671 158.970 147.108  1.00 38.44           H  
ATOM   3109  HE3 TRP A 601     162.086 157.586 149.530  1.00 38.44           H  
ATOM   3110  HZ2 TRP A 601     167.024 156.990 149.089  1.00 38.44           H  
ATOM   3111  HZ3 TRP A 601     163.283 155.984 150.923  1.00 38.44           H  
ATOM   3112  HH2 TRP A 601     165.731 155.687 150.711  1.00 38.44           H  
ATOM   3113  N   TRP A 602     161.848 162.682 148.472  1.00 38.44           N  
ATOM   3114  CA  TRP A 602     162.450 163.920 148.946  1.00 38.44           C  
ATOM   3115  C   TRP A 602     162.006 164.241 150.366  1.00 38.44           C  
ATOM   3116  O   TRP A 602     162.819 164.641 151.207  1.00 38.44           O  
ATOM   3117  CB  TRP A 602     162.066 165.051 148.000  1.00 38.44           C  
ATOM   3118  CG  TRP A 602     162.769 165.017 146.686  1.00 38.44           C  
ATOM   3119  CD1 TRP A 602     163.761 164.169 146.309  1.00 38.44           C  
ATOM   3120  CD2 TRP A 602     162.514 165.858 145.559  1.00 38.44           C  
ATOM   3121  NE1 TRP A 602     164.151 164.436 145.025  1.00 38.44           N  
ATOM   3122  CE2 TRP A 602     163.398 165.469 144.541  1.00 38.44           C  
ATOM   3123  CE3 TRP A 602     161.626 166.906 145.314  1.00 38.44           C  
ATOM   3124  CZ2 TRP A 602     163.423 166.093 143.305  1.00 38.44           C  
ATOM   3125  CZ3 TRP A 602     161.656 167.518 144.090  1.00 38.44           C  
ATOM   3126  CH2 TRP A 602     162.547 167.113 143.100  1.00 38.44           C  
ATOM   3127  H   TRP A 602     161.212 162.713 147.687  1.00 38.44           H  
ATOM   3128  HA  TRP A 602     163.533 163.800 148.945  1.00 38.44           H  
ATOM   3129 1HB  TRP A 602     160.994 165.016 147.807  1.00 38.44           H  
ATOM   3130 2HB  TRP A 602     162.283 166.009 148.471  1.00 38.44           H  
ATOM   3131  HD1 TRP A 602     164.186 163.389 146.938  1.00 38.44           H  
ATOM   3132  HE1 TRP A 602     164.877 163.951 144.517  1.00 38.44           H  
ATOM   3133  HE3 TRP A 602     160.922 167.229 146.080  1.00 38.44           H  
ATOM   3134  HZ2 TRP A 602     164.111 165.789 142.516  1.00 38.44           H  
ATOM   3135  HZ3 TRP A 602     160.959 168.337 143.911  1.00 38.44           H  
ATOM   3136  HH2 TRP A 602     162.540 167.628 142.139  1.00 38.44           H  
ATOM   3137  N   PHE A 603     160.713 164.087 150.642  1.00 38.44           N  
ATOM   3138  CA  PHE A 603     160.195 164.306 151.988  1.00 38.44           C  
ATOM   3139  C   PHE A 603     160.861 163.369 152.985  1.00 38.44           C  
ATOM   3140  O   PHE A 603     161.302 163.787 154.065  1.00 38.44           O  
ATOM   3141  CB  PHE A 603     158.684 164.094 151.976  1.00 38.44           C  
ATOM   3142  CG  PHE A 603     158.000 164.473 153.247  1.00 38.44           C  
ATOM   3143  CD1 PHE A 603     157.312 163.529 153.978  1.00 38.44           C  
ATOM   3144  CD2 PHE A 603     158.013 165.777 153.693  1.00 38.44           C  
ATOM   3145  CE1 PHE A 603     156.672 163.874 155.138  1.00 38.44           C  
ATOM   3146  CE2 PHE A 603     157.373 166.124 154.853  1.00 38.44           C  
ATOM   3147  CZ  PHE A 603     156.701 165.173 155.576  1.00 38.44           C  
ATOM   3148  H   PHE A 603     160.076 163.813 149.908  1.00 38.44           H  
ATOM   3149  HA  PHE A 603     160.415 165.334 152.280  1.00 38.44           H  
ATOM   3150 1HB  PHE A 603     158.241 164.678 151.170  1.00 38.44           H  
ATOM   3151 2HB  PHE A 603     158.466 163.045 151.778  1.00 38.44           H  
ATOM   3152  HD1 PHE A 603     157.282 162.498 153.623  1.00 38.44           H  
ATOM   3153  HD2 PHE A 603     158.547 166.534 153.118  1.00 38.44           H  
ATOM   3154  HE1 PHE A 603     156.140 163.116 155.712  1.00 38.44           H  
ATOM   3155  HE2 PHE A 603     157.397 167.156 155.201  1.00 38.44           H  
ATOM   3156  HZ  PHE A 603     156.190 165.450 156.496  1.00 38.44           H  
ATOM   3157  N   PHE A 604     160.924 162.086 152.638  1.00 38.44           N  
ATOM   3158  CA  PHE A 604     161.580 161.100 153.483  1.00 38.44           C  
ATOM   3159  C   PHE A 604     163.024 161.493 153.766  1.00 38.44           C  
ATOM   3160  O   PHE A 604     163.476 161.468 154.916  1.00 38.44           O  
ATOM   3161  CB  PHE A 604     161.484 159.742 152.793  1.00 38.44           C  
ATOM   3162  CG  PHE A 604     162.307 158.665 153.415  1.00 38.44           C  
ATOM   3163  CD1 PHE A 604     161.717 157.700 154.195  1.00 38.44           C  
ATOM   3164  CD2 PHE A 604     163.658 158.580 153.172  1.00 38.44           C  
ATOM   3165  CE1 PHE A 604     162.461 156.701 154.748  1.00 38.44           C  
ATOM   3166  CE2 PHE A 604     164.403 157.582 153.725  1.00 38.44           C  
ATOM   3167  CZ  PHE A 604     163.803 156.640 154.513  1.00 38.44           C  
ATOM   3168  H   PHE A 604     160.507 161.788 151.767  1.00 38.44           H  
ATOM   3169  HA  PHE A 604     161.060 161.064 154.441  1.00 38.44           H  
ATOM   3170 1HB  PHE A 604     160.448 159.407 152.792  1.00 38.44           H  
ATOM   3171 2HB  PHE A 604     161.797 159.839 151.754  1.00 38.44           H  
ATOM   3172  HD1 PHE A 604     160.641 157.740 154.368  1.00 38.44           H  
ATOM   3173  HD2 PHE A 604     164.136 159.332 152.543  1.00 38.44           H  
ATOM   3174  HE1 PHE A 604     161.983 155.951 155.377  1.00 38.44           H  
ATOM   3175  HE2 PHE A 604     165.476 157.534 153.541  1.00 38.44           H  
ATOM   3176  HZ  PHE A 604     164.399 155.842 154.953  1.00 38.44           H  
ATOM   3177  N   THR A 605     163.765 161.853 152.720  1.00 38.44           N  
ATOM   3178  CA  THR A 605     165.152 162.266 152.886  1.00 38.44           C  
ATOM   3179  C   THR A 605     165.268 163.452 153.826  1.00 38.44           C  
ATOM   3180  O   THR A 605     166.129 163.481 154.710  1.00 38.44           O  
ATOM   3181  CB  THR A 605     165.749 162.610 151.527  1.00 38.44           C  
ATOM   3182  OG1 THR A 605     165.879 161.419 150.749  1.00 38.44           O  
ATOM   3183  CG2 THR A 605     167.092 163.274 151.688  1.00 38.44           C  
ATOM   3184  H   THR A 605     163.363 161.841 151.793  1.00 38.44           H  
ATOM   3185  HA  THR A 605     165.710 161.437 153.320  1.00 38.44           H  
ATOM   3186  HB  THR A 605     165.079 163.286 150.996  1.00 38.44           H  
ATOM   3187  HG1 THR A 605     165.028 161.194 150.365  1.00 38.44           H  
ATOM   3188 1HG2 THR A 605     167.500 163.512 150.706  1.00 38.44           H  
ATOM   3189 2HG2 THR A 605     166.977 164.191 152.265  1.00 38.44           H  
ATOM   3190 3HG2 THR A 605     167.771 162.600 152.209  1.00 38.44           H  
ATOM   3191  N   LEU A 606     164.420 164.457 153.632  1.00 38.44           N  
ATOM   3192  CA  LEU A 606     164.478 165.644 154.471  1.00 38.44           C  
ATOM   3193  C   LEU A 606     164.290 165.279 155.934  1.00 38.44           C  
ATOM   3194  O   LEU A 606     165.097 165.654 156.795  1.00 38.44           O  
ATOM   3195  CB  LEU A 606     163.410 166.630 154.015  1.00 38.44           C  
ATOM   3196  CG  LEU A 606     163.384 168.012 154.639  1.00 38.44           C  
ATOM   3197  CD1 LEU A 606     164.580 168.801 154.195  1.00 38.44           C  
ATOM   3198  CD2 LEU A 606     162.114 168.701 154.244  1.00 38.44           C  
ATOM   3199  H   LEU A 606     163.727 164.406 152.899  1.00 38.44           H  
ATOM   3200  HA  LEU A 606     165.461 166.100 154.357  1.00 38.44           H  
ATOM   3201 1HB  LEU A 606     163.515 166.784 152.942  1.00 38.44           H  
ATOM   3202 2HB  LEU A 606     162.430 166.193 154.204  1.00 38.44           H  
ATOM   3203  HG  LEU A 606     163.431 167.922 155.724  1.00 38.44           H  
ATOM   3204 1HD1 LEU A 606     164.551 169.792 154.649  1.00 38.44           H  
ATOM   3205 2HD1 LEU A 606     165.490 168.287 154.504  1.00 38.44           H  
ATOM   3206 3HD1 LEU A 606     164.569 168.899 153.110  1.00 38.44           H  
ATOM   3207 1HD2 LEU A 606     162.086 169.696 154.689  1.00 38.44           H  
ATOM   3208 2HD2 LEU A 606     162.070 168.788 153.158  1.00 38.44           H  
ATOM   3209 3HD2 LEU A 606     161.261 168.122 154.597  1.00 38.44           H  
ATOM   3210  N   ILE A 607     163.235 164.521 156.227  1.00 38.44           N  
ATOM   3211  CA  ILE A 607     162.957 164.141 157.607  1.00 38.44           C  
ATOM   3212  C   ILE A 607     164.124 163.360 158.191  1.00 38.44           C  
ATOM   3213  O   ILE A 607     164.558 163.611 159.320  1.00 38.44           O  
ATOM   3214  CB  ILE A 607     161.652 163.334 157.688  1.00 38.44           C  
ATOM   3215  CG1 ILE A 607     160.471 164.157 157.180  1.00 38.44           C  
ATOM   3216  CG2 ILE A 607     161.413 162.875 159.089  1.00 38.44           C  
ATOM   3217  CD1 ILE A 607     160.324 165.490 157.816  1.00 38.44           C  
ATOM   3218  H   ILE A 607     162.617 164.202 155.495  1.00 38.44           H  
ATOM   3219  HA  ILE A 607     162.843 165.048 158.199  1.00 38.44           H  
ATOM   3220  HB  ILE A 607     161.721 162.464 157.035  1.00 38.44           H  
ATOM   3221 1HG1 ILE A 607     160.570 164.310 156.106  1.00 38.44           H  
ATOM   3222 2HG1 ILE A 607     159.545 163.606 157.347  1.00 38.44           H  
ATOM   3223 1HG2 ILE A 607     160.485 162.305 159.132  1.00 38.44           H  
ATOM   3224 2HG2 ILE A 607     162.241 162.245 159.411  1.00 38.44           H  
ATOM   3225 3HG2 ILE A 607     161.338 163.740 159.747  1.00 38.44           H  
ATOM   3226 1HD1 ILE A 607     159.459 166.002 157.393  1.00 38.44           H  
ATOM   3227 2HD1 ILE A 607     160.183 165.367 158.890  1.00 38.44           H  
ATOM   3228 3HD1 ILE A 607     161.220 166.081 157.632  1.00 38.44           H  
ATOM   3229  N   ILE A 608     164.646 162.397 157.435  1.00 38.44           N  
ATOM   3230  CA  ILE A 608     165.674 161.510 157.965  1.00 38.44           C  
ATOM   3231  C   ILE A 608     166.967 162.267 158.237  1.00 38.44           C  
ATOM   3232  O   ILE A 608     167.605 162.075 159.279  1.00 38.44           O  
ATOM   3233  CB  ILE A 608     165.891 160.337 156.999  1.00 38.44           C  
ATOM   3234  CG1 ILE A 608     164.618 159.502 156.892  1.00 38.44           C  
ATOM   3235  CG2 ILE A 608     167.030 159.496 157.446  1.00 38.44           C  
ATOM   3236  CD1 ILE A 608     164.288 158.707 158.104  1.00 38.44           C  
ATOM   3237  H   ILE A 608     164.332 162.273 156.483  1.00 38.44           H  
ATOM   3238  HA  ILE A 608     165.335 161.122 158.924  1.00 38.44           H  
ATOM   3239  HB  ILE A 608     166.106 160.722 156.002  1.00 38.44           H  
ATOM   3240 1HG1 ILE A 608     163.771 160.155 156.683  1.00 38.44           H  
ATOM   3241 2HG1 ILE A 608     164.708 158.807 156.056  1.00 38.44           H  
ATOM   3242 1HG2 ILE A 608     167.168 158.670 156.749  1.00 38.44           H  
ATOM   3243 2HG2 ILE A 608     167.937 160.099 157.477  1.00 38.44           H  
ATOM   3244 3HG2 ILE A 608     166.822 159.101 158.440  1.00 38.44           H  
ATOM   3245 1HD1 ILE A 608     163.368 158.147 157.932  1.00 38.44           H  
ATOM   3246 2HD1 ILE A 608     165.102 158.012 158.316  1.00 38.44           H  
ATOM   3247 3HD1 ILE A 608     164.152 159.377 158.952  1.00 38.44           H  
ATOM   3248  N   ILE A 609     167.388 163.125 157.310  1.00 38.44           N  
ATOM   3249  CA  ILE A 609     168.628 163.865 157.507  1.00 38.44           C  
ATOM   3250  C   ILE A 609     168.489 164.842 158.663  1.00 38.44           C  
ATOM   3251  O   ILE A 609     169.410 165.002 159.479  1.00 38.44           O  
ATOM   3252  CB  ILE A 609     169.038 164.580 156.209  1.00 38.44           C  
ATOM   3253  CG1 ILE A 609     169.192 163.583 155.063  1.00 38.44           C  
ATOM   3254  CG2 ILE A 609     170.320 165.333 156.410  1.00 38.44           C  
ATOM   3255  CD1 ILE A 609     170.166 162.498 155.316  1.00 38.44           C  
ATOM   3256  H   ILE A 609     166.856 163.273 156.464  1.00 38.44           H  
ATOM   3257  HA  ILE A 609     169.412 163.160 157.779  1.00 38.44           H  
ATOM   3258  HB  ILE A 609     168.257 165.281 155.917  1.00 38.44           H  
ATOM   3259 1HG1 ILE A 609     168.228 163.123 154.849  1.00 38.44           H  
ATOM   3260 2HG1 ILE A 609     169.508 164.110 154.162  1.00 38.44           H  
ATOM   3261 1HG2 ILE A 609     170.597 165.833 155.482  1.00 38.44           H  
ATOM   3262 2HG2 ILE A 609     170.186 166.075 157.196  1.00 38.44           H  
ATOM   3263 3HG2 ILE A 609     171.109 164.638 156.697  1.00 38.44           H  
ATOM   3264 1HD1 ILE A 609     170.210 161.839 154.449  1.00 38.44           H  
ATOM   3265 2HD1 ILE A 609     171.152 162.928 155.494  1.00 38.44           H  
ATOM   3266 3HD1 ILE A 609     169.855 161.927 156.189  1.00 38.44           H  
ATOM   3267  N   SER A 610     167.343 165.518 158.757  1.00 38.44           N  
ATOM   3268  CA  SER A 610     167.133 166.428 159.872  1.00 38.44           C  
ATOM   3269  C   SER A 610     167.160 165.681 161.196  1.00 38.44           C  
ATOM   3270  O   SER A 610     167.750 166.157 162.171  1.00 38.44           O  
ATOM   3271  CB  SER A 610     165.814 167.168 159.693  1.00 38.44           C  
ATOM   3272  OG  SER A 610     165.892 168.078 158.617  1.00 38.44           O  
ATOM   3273  H   SER A 610     166.614 165.410 158.066  1.00 38.44           H  
ATOM   3274  HA  SER A 610     167.948 167.154 159.885  1.00 38.44           H  
ATOM   3275 1HB  SER A 610     165.016 166.449 159.510  1.00 38.44           H  
ATOM   3276 2HB  SER A 610     165.569 167.702 160.610  1.00 38.44           H  
ATOM   3277  HG  SER A 610     165.184 168.712 158.755  1.00 38.44           H  
ATOM   3278  N   SER A 611     166.532 164.507 161.248  1.00 38.44           N  
ATOM   3279  CA  SER A 611     166.541 163.714 162.469  1.00 38.44           C  
ATOM   3280  C   SER A 611     167.949 163.279 162.840  1.00 38.44           C  
ATOM   3281  O   SER A 611     168.328 163.316 164.014  1.00 38.44           O  
ATOM   3282  CB  SER A 611     165.634 162.503 162.302  1.00 38.44           C  
ATOM   3283  OG  SER A 611     164.303 162.900 162.055  1.00 38.44           O  
ATOM   3284  H   SER A 611     166.042 164.156 160.437  1.00 38.44           H  
ATOM   3285  HA  SER A 611     166.163 164.331 163.285  1.00 38.44           H  
ATOM   3286 1HB  SER A 611     165.994 161.890 161.475  1.00 38.44           H  
ATOM   3287 2HB  SER A 611     165.673 161.892 163.203  1.00 38.44           H  
ATOM   3288  HG  SER A 611     164.263 163.128 161.123  1.00 38.44           H  
ATOM   3289  N   TYR A 612     168.737 162.848 161.857  1.00 38.44           N  
ATOM   3290  CA  TYR A 612     170.110 162.453 162.141  1.00 38.44           C  
ATOM   3291  C   TYR A 612     170.892 163.609 162.745  1.00 38.44           C  
ATOM   3292  O   TYR A 612     171.534 163.463 163.793  1.00 38.44           O  
ATOM   3293  CB  TYR A 612     170.783 161.950 160.866  1.00 38.44           C  
ATOM   3294  CG  TYR A 612     172.261 161.688 160.997  1.00 38.44           C  
ATOM   3295  CD1 TYR A 612     172.738 160.430 161.302  1.00 38.44           C  
ATOM   3296  CD2 TYR A 612     173.178 162.699 160.802  1.00 38.44           C  
ATOM   3297  CE1 TYR A 612     174.080 160.195 161.421  1.00 38.44           C  
ATOM   3298  CE2 TYR A 612     174.519 162.470 160.920  1.00 38.44           C  
ATOM   3299  CZ  TYR A 612     174.966 161.216 161.226  1.00 38.44           C  
ATOM   3300  OH  TYR A 612     176.308 160.981 161.347  1.00 38.44           O  
ATOM   3301  H   TYR A 612     168.395 162.790 160.908  1.00 38.44           H  
ATOM   3302  HA  TYR A 612     170.093 161.645 162.873  1.00 38.44           H  
ATOM   3303 1HB  TYR A 612     170.308 161.022 160.545  1.00 38.44           H  
ATOM   3304 2HB  TYR A 612     170.645 162.680 160.069  1.00 38.44           H  
ATOM   3305  HD1 TYR A 612     172.042 159.605 161.452  1.00 38.44           H  
ATOM   3306  HD2 TYR A 612     172.837 163.703 160.550  1.00 38.44           H  
ATOM   3307  HE1 TYR A 612     174.439 159.195 161.662  1.00 38.44           H  
ATOM   3308  HE2 TYR A 612     175.227 163.286 160.771  1.00 38.44           H  
ATOM   3309  HH  TYR A 612     176.452 160.057 161.563  1.00 38.44           H  
ATOM   3310  N   THR A 613     170.845 164.772 162.098  1.00 38.44           N  
ATOM   3311  CA  THR A 613     171.581 165.922 162.609  1.00 38.44           C  
ATOM   3312  C   THR A 613     171.116 166.299 164.008  1.00 38.44           C  
ATOM   3313  O   THR A 613     171.935 166.573 164.895  1.00 38.44           O  
ATOM   3314  CB  THR A 613     171.422 167.104 161.661  1.00 38.44           C  
ATOM   3315  OG1 THR A 613     171.697 166.683 160.324  1.00 38.44           O  
ATOM   3316  CG2 THR A 613     172.356 168.214 162.031  1.00 38.44           C  
ATOM   3317  H   THR A 613     170.303 164.871 161.251  1.00 38.44           H  
ATOM   3318  HA  THR A 613     172.637 165.658 162.670  1.00 38.44           H  
ATOM   3319  HB  THR A 613     170.397 167.473 161.707  1.00 38.44           H  
ATOM   3320  HG1 THR A 613     170.926 166.237 159.964  1.00 38.44           H  
ATOM   3321 1HG2 THR A 613     172.223 169.047 161.340  1.00 38.44           H  
ATOM   3322 2HG2 THR A 613     172.141 168.547 163.046  1.00 38.44           H  
ATOM   3323 3HG2 THR A 613     173.384 167.858 161.976  1.00 38.44           H  
ATOM   3324  N   ALA A 614     169.805 166.308 164.230  1.00 38.44           N  
ATOM   3325  CA  ALA A 614     169.274 166.731 165.515  1.00 38.44           C  
ATOM   3326  C   ALA A 614     169.655 165.767 166.628  1.00 38.44           C  
ATOM   3327  O   ALA A 614     170.048 166.194 167.719  1.00 38.44           O  
ATOM   3328  CB  ALA A 614     167.764 166.863 165.416  1.00 38.44           C  
ATOM   3329  H   ALA A 614     169.165 166.020 163.504  1.00 38.44           H  
ATOM   3330  HA  ALA A 614     169.707 167.702 165.757  1.00 38.44           H  
ATOM   3331 1HB  ALA A 614     167.363 167.180 166.378  1.00 38.44           H  
ATOM   3332 2HB  ALA A 614     167.512 167.603 164.656  1.00 38.44           H  
ATOM   3333 3HB  ALA A 614     167.332 165.902 165.142  1.00 38.44           H  
ATOM   3334  N   ASN A 615     169.543 164.464 166.382  1.00 38.44           N  
ATOM   3335  CA  ASN A 615     169.887 163.503 167.417  1.00 38.44           C  
ATOM   3336  C   ASN A 615     171.383 163.468 167.676  1.00 38.44           C  
ATOM   3337  O   ASN A 615     171.806 163.232 168.812  1.00 38.44           O  
ATOM   3338  CB  ASN A 615     169.378 162.123 167.038  1.00 38.44           C  
ATOM   3339  CG  ASN A 615     168.937 161.322 168.234  1.00 38.44           C  
ATOM   3340  OD1 ASN A 615     168.340 161.851 169.166  1.00 38.44           O  
ATOM   3341  ND2 ASN A 615     169.228 160.039 168.214  1.00 38.44           N  
ATOM   3342  H   ASN A 615     169.222 164.128 165.485  1.00 38.44           H  
ATOM   3343  HA  ASN A 615     169.409 163.811 168.348  1.00 38.44           H  
ATOM   3344 1HB  ASN A 615     168.537 162.221 166.350  1.00 38.44           H  
ATOM   3345 2HB  ASN A 615     170.164 161.576 166.518  1.00 38.44           H  
ATOM   3346 1HD2 ASN A 615     168.961 159.454 168.980  1.00 38.44           H  
ATOM   3347 2HD2 ASN A 615     169.716 159.649 167.433  1.00 38.44           H  
ATOM   3348  N   LEU A 616     172.202 163.710 166.656  1.00 38.44           N  
ATOM   3349  CA  LEU A 616     173.633 163.831 166.895  1.00 38.44           C  
ATOM   3350  C   LEU A 616     173.941 165.045 167.759  1.00 38.44           C  
ATOM   3351  O   LEU A 616     174.785 164.979 168.663  1.00 38.44           O  
ATOM   3352  CB  LEU A 616     174.367 163.908 165.566  1.00 38.44           C  
ATOM   3353  CG  LEU A 616     175.881 164.007 165.620  1.00 38.44           C  
ATOM   3354  CD1 LEU A 616     176.476 162.707 166.048  1.00 38.44           C  
ATOM   3355  CD2 LEU A 616     176.391 164.395 164.280  1.00 38.44           C  
ATOM   3356  H   LEU A 616     171.850 163.812 165.715  1.00 38.44           H  
ATOM   3357  HA  LEU A 616     173.969 162.948 167.436  1.00 38.44           H  
ATOM   3358 1HB  LEU A 616     174.126 163.020 164.984  1.00 38.44           H  
ATOM   3359 2HB  LEU A 616     174.009 164.782 165.021  1.00 38.44           H  
ATOM   3360  HG  LEU A 616     176.171 164.759 166.354  1.00 38.44           H  
ATOM   3361 1HD1 LEU A 616     177.562 162.797 166.081  1.00 38.44           H  
ATOM   3362 2HD1 LEU A 616     176.104 162.445 167.038  1.00 38.44           H  
ATOM   3363 3HD1 LEU A 616     176.198 161.929 165.338  1.00 38.44           H  
ATOM   3364 1HD2 LEU A 616     177.478 164.469 164.312  1.00 38.44           H  
ATOM   3365 2HD2 LEU A 616     176.100 163.642 163.547  1.00 38.44           H  
ATOM   3366 3HD2 LEU A 616     175.970 165.360 163.996  1.00 38.44           H  
ATOM   3367  N   ALA A 617     173.265 166.163 167.497  1.00 38.44           N  
ATOM   3368  CA  ALA A 617     173.438 167.335 168.343  1.00 38.44           C  
ATOM   3369  C   ALA A 617     173.028 167.034 169.773  1.00 38.44           C  
ATOM   3370  O   ALA A 617     173.696 167.458 170.720  1.00 38.44           O  
ATOM   3371  CB  ALA A 617     172.632 168.502 167.791  1.00 38.44           C  
ATOM   3372  H   ALA A 617     172.629 166.211 166.714  1.00 38.44           H  
ATOM   3373  HA  ALA A 617     174.495 167.601 168.341  1.00 38.44           H  
ATOM   3374 1HB  ALA A 617     172.768 169.374 168.431  1.00 38.44           H  
ATOM   3375 2HB  ALA A 617     172.974 168.736 166.782  1.00 38.44           H  
ATOM   3376 3HB  ALA A 617     171.577 168.234 167.763  1.00 38.44           H  
ATOM   3377  N   ALA A 618     171.923 166.315 169.947  1.00 38.44           N  
ATOM   3378  CA  ALA A 618     171.507 165.897 171.279  1.00 38.44           C  
ATOM   3379  C   ALA A 618     172.591 165.073 171.961  1.00 38.44           C  
ATOM   3380  O   ALA A 618     172.936 165.316 173.123  1.00 38.44           O  
ATOM   3381  CB  ALA A 618     170.213 165.101 171.184  1.00 38.44           C  
ATOM   3382  H   ALA A 618     171.360 166.052 169.150  1.00 38.44           H  
ATOM   3383  HA  ALA A 618     171.335 166.792 171.876  1.00 38.44           H  
ATOM   3384 1HB  ALA A 618     169.903 164.789 172.181  1.00 38.44           H  
ATOM   3385 2HB  ALA A 618     169.435 165.723 170.740  1.00 38.44           H  
ATOM   3386 3HB  ALA A 618     170.372 164.221 170.562  1.00 38.44           H  
ATOM   3387  N   PHE A 619     173.130 164.080 171.252  1.00 38.44           N  
ATOM   3388  CA  PHE A 619     174.176 163.239 171.818  1.00 38.44           C  
ATOM   3389  C   PHE A 619     175.341 164.078 172.311  1.00 38.44           C  
ATOM   3390  O   PHE A 619     175.780 163.946 173.458  1.00 38.44           O  
ATOM   3391  CB  PHE A 619     174.679 162.244 170.775  1.00 38.44           C  
ATOM   3392  CG  PHE A 619     173.790 161.063 170.570  1.00 38.44           C  
ATOM   3393  CD1 PHE A 619     172.439 161.134 170.820  1.00 38.44           C  
ATOM   3394  CD2 PHE A 619     174.315 159.876 170.110  1.00 38.44           C  
ATOM   3395  CE1 PHE A 619     171.633 160.037 170.620  1.00 38.44           C  
ATOM   3396  CE2 PHE A 619     173.514 158.782 169.912  1.00 38.44           C  
ATOM   3397  CZ  PHE A 619     172.175 158.862 170.166  1.00 38.44           C  
ATOM   3398  H   PHE A 619     172.813 163.904 170.309  1.00 38.44           H  
ATOM   3399  HA  PHE A 619     173.757 162.684 172.658  1.00 38.44           H  
ATOM   3400 1HB  PHE A 619     174.791 162.748 169.816  1.00 38.44           H  
ATOM   3401 2HB  PHE A 619     175.661 161.876 171.068  1.00 38.44           H  
ATOM   3402  HD1 PHE A 619     172.012 162.071 171.178  1.00 38.44           H  
ATOM   3403  HD2 PHE A 619     175.385 159.812 169.907  1.00 38.44           H  
ATOM   3404  HE1 PHE A 619     170.564 160.103 170.822  1.00 38.44           H  
ATOM   3405  HE2 PHE A 619     173.945 157.848 169.552  1.00 38.44           H  
ATOM   3406  HZ  PHE A 619     171.539 157.992 170.009  1.00 38.44           H  
ATOM   3407  N   LEU A 620     175.863 164.942 171.443  1.00 38.44           N  
ATOM   3408  CA  LEU A 620     177.049 165.710 171.799  1.00 38.44           C  
ATOM   3409  C   LEU A 620     176.756 166.704 172.915  1.00 38.44           C  
ATOM   3410  O   LEU A 620     177.574 166.882 173.825  1.00 38.44           O  
ATOM   3411  CB  LEU A 620     177.600 166.416 170.566  1.00 38.44           C  
ATOM   3412  CG  LEU A 620     177.844 165.500 169.370  1.00 38.44           C  
ATOM   3413  CD1 LEU A 620     178.398 166.267 168.219  1.00 38.44           C  
ATOM   3414  CD2 LEU A 620     178.769 164.376 169.721  1.00 38.44           C  
ATOM   3415  H   LEU A 620     175.446 165.075 170.533  1.00 38.44           H  
ATOM   3416  HA  LEU A 620     177.804 165.023 172.179  1.00 38.44           H  
ATOM   3417 1HB  LEU A 620     176.897 167.191 170.266  1.00 38.44           H  
ATOM   3418 2HB  LEU A 620     178.543 166.893 170.831  1.00 38.44           H  
ATOM   3419  HG  LEU A 620     176.896 165.076 169.037  1.00 38.44           H  
ATOM   3420 1HD1 LEU A 620     178.563 165.593 167.378  1.00 38.44           H  
ATOM   3421 2HD1 LEU A 620     177.692 167.045 167.926  1.00 38.44           H  
ATOM   3422 3HD1 LEU A 620     179.343 166.725 168.508  1.00 38.44           H  
ATOM   3423 1HD2 LEU A 620     178.920 163.743 168.846  1.00 38.44           H  
ATOM   3424 2HD2 LEU A 620     179.727 164.782 170.046  1.00 38.44           H  
ATOM   3425 3HD2 LEU A 620     178.334 163.785 170.526  1.00 38.44           H  
ATOM   3426  N   THR A 621     175.592 167.348 172.876  1.00 38.44           N  
ATOM   3427  CA  THR A 621     175.234 168.294 173.923  1.00 38.44           C  
ATOM   3428  C   THR A 621     175.166 167.601 175.274  1.00 38.44           C  
ATOM   3429  O   THR A 621     175.714 168.094 176.265  1.00 38.44           O  
ATOM   3430  CB  THR A 621     173.899 168.956 173.587  1.00 38.44           C  
ATOM   3431  OG1 THR A 621     173.982 169.579 172.302  1.00 38.44           O  
ATOM   3432  CG2 THR A 621     173.539 169.994 174.602  1.00 38.44           C  
ATOM   3433  H   THR A 621     174.945 167.186 172.117  1.00 38.44           H  
ATOM   3434  HA  THR A 621     176.007 169.061 173.975  1.00 38.44           H  
ATOM   3435  HB  THR A 621     173.114 168.201 173.563  1.00 38.44           H  
ATOM   3436  HG1 THR A 621     173.872 168.915 171.617  1.00 38.44           H  
ATOM   3437 1HG2 THR A 621     172.584 170.447 174.336  1.00 38.44           H  
ATOM   3438 2HG2 THR A 621     173.459 169.530 175.585  1.00 38.44           H  
ATOM   3439 3HG2 THR A 621     174.310 170.763 174.625  1.00 38.44           H  
ATOM   3440  N   VAL A 622     174.507 166.446 175.332  1.00 38.44           N  
ATOM   3441  CA  VAL A 622     174.402 165.720 176.592  1.00 38.44           C  
ATOM   3442  C   VAL A 622     175.777 165.264 177.059  1.00 38.44           C  
ATOM   3443  O   VAL A 622     176.117 165.373 178.242  1.00 38.44           O  
ATOM   3444  CB  VAL A 622     173.429 164.541 176.447  1.00 38.44           C  
ATOM   3445  CG1 VAL A 622     173.558 163.613 177.617  1.00 38.44           C  
ATOM   3446  CG2 VAL A 622     172.026 165.059 176.337  1.00 38.44           C  
ATOM   3447  H   VAL A 622     174.073 166.061 174.505  1.00 38.44           H  
ATOM   3448  HA  VAL A 622     174.017 166.401 177.352  1.00 38.44           H  
ATOM   3449  HB  VAL A 622     173.685 163.979 175.548  1.00 38.44           H  
ATOM   3450 1HG1 VAL A 622     172.862 162.782 177.500  1.00 38.44           H  
ATOM   3451 2HG1 VAL A 622     174.577 163.229 177.666  1.00 38.44           H  
ATOM   3452 3HG1 VAL A 622     173.327 164.152 178.536  1.00 38.44           H  
ATOM   3453 1HG2 VAL A 622     171.336 164.222 176.233  1.00 38.44           H  
ATOM   3454 2HG2 VAL A 622     171.776 165.627 177.233  1.00 38.44           H  
ATOM   3455 3HG2 VAL A 622     171.944 165.706 175.463  1.00 38.44           H  
ATOM   3456  N   GLU A 623     176.593 164.748 176.139  1.00 38.44           N  
ATOM   3457  CA  GLU A 623     177.955 164.374 176.489  1.00 38.44           C  
ATOM   3458  C   GLU A 623     178.769 165.565 176.964  1.00 38.44           C  
ATOM   3459  O   GLU A 623     179.807 165.371 177.605  1.00 38.44           O  
ATOM   3460  CB  GLU A 623     178.648 163.723 175.290  1.00 38.44           C  
ATOM   3461  CG  GLU A 623     178.091 162.360 174.906  1.00 38.44           C  
ATOM   3462  CD  GLU A 623     178.781 161.762 173.711  1.00 38.44           C  
ATOM   3463  OE1 GLU A 623     179.598 162.430 173.125  1.00 38.44           O  
ATOM   3464  OE2 GLU A 623     178.490 160.635 173.385  1.00 38.44           O  
ATOM   3465  H   GLU A 623     176.274 164.612 175.190  1.00 38.44           H  
ATOM   3466  HA  GLU A 623     177.917 163.657 177.310  1.00 38.44           H  
ATOM   3467 1HB  GLU A 623     178.563 164.376 174.421  1.00 38.44           H  
ATOM   3468 2HB  GLU A 623     179.710 163.602 175.505  1.00 38.44           H  
ATOM   3469 1HG  GLU A 623     178.202 161.682 175.752  1.00 38.44           H  
ATOM   3470 2HG  GLU A 623     177.028 162.460 174.693  1.00 38.44           H  
ATOM   3471  N   ARG A 624     178.327 166.783 176.667  1.00 38.44           N  
ATOM   3472  CA  ARG A 624     179.008 167.985 177.121  1.00 38.44           C  
ATOM   3473  C   ARG A 624     178.469 168.515 178.440  1.00 38.44           C  
ATOM   3474  O   ARG A 624     179.171 169.270 179.120  1.00 38.44           O  
ATOM   3475  CB  ARG A 624     178.893 169.079 176.060  1.00 38.44           C  
ATOM   3476  CG  ARG A 624     180.147 169.870 175.869  1.00 38.44           C  
ATOM   3477  CD  ARG A 624     179.987 170.903 174.796  1.00 38.44           C  
ATOM   3478  NE  ARG A 624     181.249 171.574 174.512  1.00 38.44           N  
ATOM   3479  CZ  ARG A 624     181.518 172.839 174.806  1.00 38.44           C  
ATOM   3480  NH1 ARG A 624     182.702 173.337 174.502  1.00 38.44           N  
ATOM   3481  NH2 ARG A 624     180.619 173.607 175.397  1.00 38.44           N  
ATOM   3482  H   ARG A 624     177.491 166.873 176.108  1.00 38.44           H  
ATOM   3483  HA  ARG A 624     180.061 167.749 177.273  1.00 38.44           H  
ATOM   3484 1HB  ARG A 624     178.625 168.632 175.104  1.00 38.44           H  
ATOM   3485 2HB  ARG A 624     178.094 169.769 176.333  1.00 38.44           H  
ATOM   3486 1HG  ARG A 624     180.403 170.377 176.800  1.00 38.44           H  
ATOM   3487 2HG  ARG A 624     180.960 169.201 175.584  1.00 38.44           H  
ATOM   3488 1HD  ARG A 624     179.636 170.426 173.881  1.00 38.44           H  
ATOM   3489 2HD  ARG A 624     179.262 171.651 175.116  1.00 38.44           H  
ATOM   3490  HE  ARG A 624     181.975 171.037 174.057  1.00 38.44           H  
ATOM   3491 1HH1 ARG A 624     183.393 172.756 174.049  1.00 38.44           H  
ATOM   3492 2HH1 ARG A 624     182.916 174.299 174.721  1.00 38.44           H  
ATOM   3493 1HH2 ARG A 624     179.710 173.232 175.632  1.00 38.44           H  
ATOM   3494 2HH2 ARG A 624     180.840 174.568 175.614  1.00 38.44           H  
ATOM   3495  N   MET A 625     177.245 168.141 178.811  1.00 38.44           N  
ATOM   3496  CA  MET A 625     176.690 168.516 180.102  1.00 38.44           C  
ATOM   3497  C   MET A 625     177.331 167.749 181.239  1.00 38.44           C  
ATOM   3498  O   MET A 625     177.345 168.235 182.374  1.00 38.44           O  
ATOM   3499  CB  MET A 625     175.201 168.219 180.140  1.00 38.44           C  
ATOM   3500  CG  MET A 625     174.373 168.971 179.160  1.00 38.44           C  
ATOM   3501  SD  MET A 625     172.678 168.397 179.238  1.00 38.44           S  
ATOM   3502  CE  MET A 625     171.868 169.827 178.583  1.00 38.44           C  
ATOM   3503  H   MET A 625     176.688 167.583 178.179  1.00 38.44           H  
ATOM   3504  HA  MET A 625     176.837 169.587 180.244  1.00 38.44           H  
ATOM   3505 1HB  MET A 625     175.037 167.158 179.955  1.00 38.44           H  
ATOM   3506 2HB  MET A 625     174.810 168.443 181.133  1.00 38.44           H  
ATOM   3507 1HG  MET A 625     174.417 170.036 179.388  1.00 38.44           H  
ATOM   3508 2HG  MET A 625     174.771 168.821 178.156  1.00 38.44           H  
ATOM   3509 1HE  MET A 625     170.792 169.655 178.554  1.00 38.44           H  
ATOM   3510 2HE  MET A 625     172.082 170.689 179.216  1.00 38.44           H  
ATOM   3511 3HE  MET A 625     172.231 170.021 177.573  1.00 38.44           H  
ATOM   3512  N   VAL A 626     177.848 166.559 180.959  1.00 38.44           N  
ATOM   3513  CA  VAL A 626     178.195 165.605 181.998  1.00 38.44           C  
ATOM   3514  C   VAL A 626     179.263 166.208 182.898  1.00 38.44           C  
ATOM   3515  O   VAL A 626     180.399 166.450 182.475  1.00 38.44           O  
ATOM   3516  CB  VAL A 626     178.648 164.270 181.381  1.00 38.44           C  
ATOM   3517  CG1 VAL A 626     180.005 164.407 180.722  1.00 38.44           C  
ATOM   3518  CG2 VAL A 626     178.672 163.190 182.428  1.00 38.44           C  
ATOM   3519  H   VAL A 626     178.004 166.312 179.992  1.00 38.44           H  
ATOM   3520  HA  VAL A 626     177.310 165.422 182.609  1.00 38.44           H  
ATOM   3521  HB  VAL A 626     177.950 163.990 180.591  1.00 38.44           H  
ATOM   3522 1HG1 VAL A 626     180.300 163.449 180.294  1.00 38.44           H  
ATOM   3523 2HG1 VAL A 626     179.952 165.156 179.932  1.00 38.44           H  
ATOM   3524 3HG1 VAL A 626     180.741 164.714 181.465  1.00 38.44           H  
ATOM   3525 1HG2 VAL A 626     178.993 162.252 181.976  1.00 38.44           H  
ATOM   3526 2HG2 VAL A 626     179.366 163.468 183.221  1.00 38.44           H  
ATOM   3527 3HG2 VAL A 626     177.673 163.067 182.847  1.00 38.44           H  
ATOM   3528  N   SER A 627     178.885 166.481 184.140  1.00 38.44           N  
ATOM   3529  CA  SER A 627     179.812 166.955 185.156  1.00 38.44           C  
ATOM   3530  C   SER A 627     180.098 165.807 186.110  1.00 38.44           C  
ATOM   3531  O   SER A 627     179.202 165.405 186.868  1.00 38.44           O  
ATOM   3532  CB  SER A 627     179.225 168.147 185.913  1.00 38.44           C  
ATOM   3533  OG  SER A 627     177.870 167.910 186.253  1.00 38.44           O  
ATOM   3534  H   SER A 627     177.913 166.352 184.382  1.00 38.44           H  
ATOM   3535  HA  SER A 627     180.731 167.277 184.663  1.00 38.44           H  
ATOM   3536 1HB  SER A 627     179.806 168.325 186.817  1.00 38.44           H  
ATOM   3537 2HB  SER A 627     179.298 169.042 185.296  1.00 38.44           H  
ATOM   3538  HG  SER A 627     177.573 168.694 186.721  1.00 38.44           H  
ATOM   3539  N   PRO A 628     181.303 165.243 186.117  1.00 38.44           N  
ATOM   3540  CA  PRO A 628     181.559 164.096 186.993  1.00 38.44           C  
ATOM   3541  C   PRO A 628     181.483 164.484 188.458  1.00 38.44           C  
ATOM   3542  O   PRO A 628     181.267 165.654 188.786  1.00 38.44           O  
ATOM   3543  CB  PRO A 628     182.973 163.666 186.593  1.00 38.44           C  
ATOM   3544  CG  PRO A 628     183.616 164.926 186.154  1.00 38.44           C  
ATOM   3545  CD  PRO A 628     182.535 165.702 185.453  1.00 38.44           C  
ATOM   3546  HA  PRO A 628     180.829 163.303 186.773  1.00 38.44           H  
ATOM   3547 1HB  PRO A 628     183.481 163.200 187.450  1.00 38.44           H  
ATOM   3548 2HB  PRO A 628     182.925 162.908 185.797  1.00 38.44           H  
ATOM   3549 1HG  PRO A 628     184.020 165.469 187.021  1.00 38.44           H  
ATOM   3550 2HG  PRO A 628     184.466 164.708 185.491  1.00 38.44           H  
ATOM   3551 1HD  PRO A 628     182.699 166.779 185.604  1.00 38.44           H  
ATOM   3552 2HD  PRO A 628     182.542 165.456 184.381  1.00 38.44           H  
ATOM   3553  N   ILE A 629     181.653 163.515 189.346  1.00 38.44           N  
ATOM   3554  CA  ILE A 629     181.719 163.807 190.770  1.00 38.44           C  
ATOM   3555  C   ILE A 629     183.058 164.461 191.066  1.00 38.44           C  
ATOM   3556  O   ILE A 629     184.109 163.977 190.631  1.00 38.44           O  
ATOM   3557  CB  ILE A 629     181.528 162.532 191.601  1.00 38.44           C  
ATOM   3558  CG1 ILE A 629     180.132 161.951 191.380  1.00 38.44           C  
ATOM   3559  CG2 ILE A 629     181.750 162.828 193.065  1.00 38.44           C  
ATOM   3560  CD1 ILE A 629     179.009 162.807 191.929  1.00 38.44           C  
ATOM   3561  H   ILE A 629     181.739 162.558 189.035  1.00 38.44           H  
ATOM   3562  HA  ILE A 629     180.918 164.503 191.018  1.00 38.44           H  
ATOM   3563  HB  ILE A 629     182.243 161.777 191.277  1.00 38.44           H  
ATOM   3564 1HG1 ILE A 629     179.960 161.813 190.313  1.00 38.44           H  
ATOM   3565 2HG1 ILE A 629     180.067 160.970 191.850  1.00 38.44           H  
ATOM   3566 1HG2 ILE A 629     181.611 161.917 193.645  1.00 38.44           H  
ATOM   3567 2HG2 ILE A 629     182.763 163.201 193.211  1.00 38.44           H  
ATOM   3568 3HG2 ILE A 629     181.035 163.582 193.396  1.00 38.44           H  
ATOM   3569 1HD1 ILE A 629     178.052 162.323 191.731  1.00 38.44           H  
ATOM   3570 2HD1 ILE A 629     179.137 162.930 193.005  1.00 38.44           H  
ATOM   3571 3HD1 ILE A 629     179.027 163.784 191.447  1.00 38.44           H  
ATOM   3572  N   GLU A 630     183.021 165.575 191.790  1.00 38.44           N  
ATOM   3573  CA  GLU A 630     184.234 166.286 192.159  1.00 38.44           C  
ATOM   3574  C   GLU A 630     184.217 166.773 193.599  1.00 38.44           C  
ATOM   3575  O   GLU A 630     185.144 167.482 194.001  1.00 38.44           O  
ATOM   3576  CB  GLU A 630     184.457 167.482 191.222  1.00 38.44           C  
ATOM   3577  CG  GLU A 630     185.283 167.153 189.993  1.00 38.44           C  
ATOM   3578  CD  GLU A 630     185.751 168.392 189.253  1.00 38.44           C  
ATOM   3579  OE1 GLU A 630     185.409 169.511 189.689  1.00 38.44           O  
ATOM   3580  OE2 GLU A 630     186.461 168.248 188.236  1.00 38.44           O  
ATOM   3581  H   GLU A 630     182.127 165.937 192.091  1.00 38.44           H  
ATOM   3582  HA  GLU A 630     185.078 165.603 192.062  1.00 38.44           H  
ATOM   3583 1HB  GLU A 630     183.493 167.869 190.890  1.00 38.44           H  
ATOM   3584 2HB  GLU A 630     184.961 168.282 191.766  1.00 38.44           H  
ATOM   3585 1HG  GLU A 630     186.154 166.574 190.298  1.00 38.44           H  
ATOM   3586 2HG  GLU A 630     184.687 166.536 189.322  1.00 38.44           H  
ATOM   3587  N   SER A 631     183.205 166.417 194.384  1.00 38.44           N  
ATOM   3588  CA  SER A 631     183.078 166.916 195.743  1.00 38.44           C  
ATOM   3589  C   SER A 631     182.047 166.074 196.477  1.00 38.44           C  
ATOM   3590  O   SER A 631     181.361 165.237 195.887  1.00 38.44           O  
ATOM   3591  CB  SER A 631     182.683 168.394 195.756  1.00 38.44           C  
ATOM   3592  OG  SER A 631     183.694 169.197 195.176  1.00 38.44           O  
ATOM   3593  H   SER A 631     182.506 165.783 194.025  1.00 38.44           H  
ATOM   3594  HA  SER A 631     184.044 166.816 196.240  1.00 38.44           H  
ATOM   3595 1HB  SER A 631     181.751 168.527 195.207  1.00 38.44           H  
ATOM   3596 2HB  SER A 631     182.506 168.714 196.782  1.00 38.44           H  
ATOM   3597  HG  SER A 631     183.794 168.885 194.273  1.00 38.44           H  
ATOM   3598  N   ALA A 632     181.952 166.311 197.785  1.00 38.44           N  
ATOM   3599  CA  ALA A 632     180.985 165.585 198.598  1.00 38.44           C  
ATOM   3600  C   ALA A 632     179.558 165.969 198.238  1.00 38.44           C  
ATOM   3601  O   ALA A 632     178.648 165.140 198.326  1.00 38.44           O  
ATOM   3602  CB  ALA A 632     181.247 165.847 200.077  1.00 38.44           C  
ATOM   3603  H   ALA A 632     182.549 166.996 198.225  1.00 38.44           H  
ATOM   3604  HA  ALA A 632     181.106 164.521 198.398  1.00 38.44           H  
ATOM   3605 1HB  ALA A 632     180.520 165.301 200.678  1.00 38.44           H  
ATOM   3606 2HB  ALA A 632     182.253 165.514 200.333  1.00 38.44           H  
ATOM   3607 3HB  ALA A 632     181.156 166.913 200.279  1.00 38.44           H  
ATOM   3608  N   GLU A 633     179.337 167.225 197.848  1.00 38.44           N  
ATOM   3609  CA  GLU A 633     177.988 167.674 197.520  1.00 38.44           C  
ATOM   3610  C   GLU A 633     177.455 166.961 196.283  1.00 38.44           C  
ATOM   3611  O   GLU A 633     176.305 166.500 196.259  1.00 38.44           O  
ATOM   3612  CB  GLU A 633     177.987 169.185 197.306  1.00 38.44           C  
ATOM   3613  CG  GLU A 633     178.364 169.980 198.535  1.00 38.44           C  
ATOM   3614  CD  GLU A 633     177.583 171.272 198.654  1.00 38.44           C  
ATOM   3615  OE1 GLU A 633     177.223 171.649 199.789  1.00 38.44           O  
ATOM   3616  OE2 GLU A 633     177.328 171.912 197.612  1.00 38.44           O  
ATOM   3617  H   GLU A 633     180.104 167.878 197.776  1.00 38.44           H  
ATOM   3618  HA  GLU A 633     177.330 167.433 198.356  1.00 38.44           H  
ATOM   3619 1HB  GLU A 633     178.687 169.440 196.510  1.00 38.44           H  
ATOM   3620 2HB  GLU A 633     176.996 169.507 196.986  1.00 38.44           H  
ATOM   3621 1HG  GLU A 633     178.179 169.371 199.419  1.00 38.44           H  
ATOM   3622 2HG  GLU A 633     179.429 170.204 198.497  1.00 38.44           H  
ATOM   3623  N   ASP A 634     178.279 166.875 195.237  1.00 38.44           N  
ATOM   3624  CA  ASP A 634     177.847 166.223 194.007  1.00 38.44           C  
ATOM   3625  C   ASP A 634     177.415 164.791 194.280  1.00 38.44           C  
ATOM   3626  O   ASP A 634     176.412 164.318 193.735  1.00 38.44           O  
ATOM   3627  CB  ASP A 634     178.973 166.257 192.976  1.00 38.44           C  
ATOM   3628  CG  ASP A 634     179.497 167.656 192.732  1.00 38.44           C  
ATOM   3629  OD1 ASP A 634     178.910 168.613 193.277  1.00 38.44           O  
ATOM   3630  OD2 ASP A 634     180.497 167.800 191.997  1.00 38.44           O  
ATOM   3631  H   ASP A 634     179.211 167.262 195.288  1.00 38.44           H  
ATOM   3632  HA  ASP A 634     176.988 166.766 193.610  1.00 38.44           H  
ATOM   3633 1HB  ASP A 634     179.796 165.628 193.315  1.00 38.44           H  
ATOM   3634 2HB  ASP A 634     178.614 165.847 192.032  1.00 38.44           H  
ATOM   3635  N   LEU A 635     178.166 164.088 195.125  1.00 38.44           N  
ATOM   3636  CA  LEU A 635     177.776 162.746 195.533  1.00 38.44           C  
ATOM   3637  C   LEU A 635     176.525 162.771 196.398  1.00 38.44           C  
ATOM   3638  O   LEU A 635     175.696 161.858 196.319  1.00 38.44           O  
ATOM   3639  CB  LEU A 635     178.929 162.093 196.294  1.00 38.44           C  
ATOM   3640  CG  LEU A 635     178.998 160.573 196.410  1.00 38.44           C  
ATOM   3641  CD1 LEU A 635     178.679 159.880 195.107  1.00 38.44           C  
ATOM   3642  CD2 LEU A 635     180.365 160.160 196.902  1.00 38.44           C  
ATOM   3643  H   LEU A 635     179.019 164.485 195.491  1.00 38.44           H  
ATOM   3644  HA  LEU A 635     177.561 162.162 194.639  1.00 38.44           H  
ATOM   3645 1HB  LEU A 635     179.866 162.392 195.827  1.00 38.44           H  
ATOM   3646 2HB  LEU A 635     178.923 162.463 197.319  1.00 38.44           H  
ATOM   3647  HG  LEU A 635     178.241 160.227 197.115  1.00 38.44           H  
ATOM   3648 1HD1 LEU A 635     178.742 158.801 195.244  1.00 38.44           H  
ATOM   3649 2HD1 LEU A 635     177.670 160.147 194.790  1.00 38.44           H  
ATOM   3650 3HD1 LEU A 635     179.393 160.191 194.345  1.00 38.44           H  
ATOM   3651 1HD2 LEU A 635     180.409 159.074 196.984  1.00 38.44           H  
ATOM   3652 2HD2 LEU A 635     181.124 160.502 196.198  1.00 38.44           H  
ATOM   3653 3HD2 LEU A 635     180.550 160.606 197.879  1.00 38.44           H  
ATOM   3654  N   ALA A 636     176.376 163.804 197.226  1.00 38.44           N  
ATOM   3655  CA  ALA A 636     175.281 163.846 198.186  1.00 38.44           C  
ATOM   3656  C   ALA A 636     173.937 163.975 197.488  1.00 38.44           C  
ATOM   3657  O   ALA A 636     173.006 163.210 197.766  1.00 38.44           O  
ATOM   3658  CB  ALA A 636     175.490 165.009 199.152  1.00 38.44           C  
ATOM   3659  H   ALA A 636     177.030 164.573 197.191  1.00 38.44           H  
ATOM   3660  HA  ALA A 636     175.284 162.910 198.744  1.00 38.44           H  
ATOM   3661 1HB  ALA A 636     174.669 165.038 199.869  1.00 38.44           H  
ATOM   3662 2HB  ALA A 636     176.432 164.876 199.684  1.00 38.44           H  
ATOM   3663 3HB  ALA A 636     175.518 165.944 198.594  1.00 38.44           H  
ATOM   3664  N   LYS A 637     173.812 164.944 196.582  1.00 38.44           N  
ATOM   3665  CA  LYS A 637     172.514 165.184 195.956  1.00 38.44           C  
ATOM   3666  C   LYS A 637     172.104 164.014 195.071  1.00 38.44           C  
ATOM   3667  O   LYS A 637     170.973 163.523 195.161  1.00 38.44           O  
ATOM   3668  CB  LYS A 637     172.536 166.485 195.156  1.00 38.44           C  
ATOM   3669  CG  LYS A 637     173.686 166.628 194.189  1.00 38.44           C  
ATOM   3670  CD  LYS A 637     173.662 167.992 193.525  1.00 38.44           C  
ATOM   3671  CE  LYS A 637     174.174 169.072 194.462  1.00 38.44           C  
ATOM   3672  NZ  LYS A 637     174.173 170.418 193.827  1.00 38.44           N  
ATOM   3673  H   LYS A 637     174.599 165.519 196.318  1.00 38.44           H  
ATOM   3674  HA  LYS A 637     171.762 165.271 196.741  1.00 38.44           H  
ATOM   3675 1HB  LYS A 637     171.614 166.575 194.581  1.00 38.44           H  
ATOM   3676 2HB  LYS A 637     172.578 167.333 195.840  1.00 38.44           H  
ATOM   3677 1HG  LYS A 637     174.628 166.504 194.723  1.00 38.44           H  
ATOM   3678 2HG  LYS A 637     173.617 165.854 193.425  1.00 38.44           H  
ATOM   3679 1HD  LYS A 637     174.286 167.973 192.630  1.00 38.44           H  
ATOM   3680 2HD  LYS A 637     172.641 168.235 193.229  1.00 38.44           H  
ATOM   3681 1HE  LYS A 637     173.548 169.107 195.352  1.00 38.44           H  
ATOM   3682 2HE  LYS A 637     175.192 168.834 194.769  1.00 38.44           H  
ATOM   3683 1HZ  LYS A 637     174.520 171.102 194.485  1.00 38.44           H  
ATOM   3684 2HZ  LYS A 637     174.767 170.406 193.009  1.00 38.44           H  
ATOM   3685 3HZ  LYS A 637     173.231 170.662 193.555  1.00 38.44           H  
ATOM   3686  N   GLN A 638     173.007 163.548 194.214  1.00 38.44           N  
ATOM   3687  CA  GLN A 638     172.669 162.461 193.311  1.00 38.44           C  
ATOM   3688  C   GLN A 638     172.480 161.164 194.091  1.00 38.44           C  
ATOM   3689  O   GLN A 638     172.900 161.030 195.244  1.00 38.44           O  
ATOM   3690  CB  GLN A 638     173.758 162.274 192.255  1.00 38.44           C  
ATOM   3691  CG  GLN A 638     175.038 161.661 192.788  1.00 38.44           C  
ATOM   3692  CD  GLN A 638     175.035 160.147 192.701  1.00 38.44           C  
ATOM   3693  OE1 GLN A 638     174.613 159.573 191.699  1.00 38.44           O  
ATOM   3694  NE2 GLN A 638     175.491 159.494 193.758  1.00 38.44           N  
ATOM   3695  H   GLN A 638     173.935 163.944 194.181  1.00 38.44           H  
ATOM   3696  HA  GLN A 638     171.736 162.709 192.805  1.00 38.44           H  
ATOM   3697 1HB  GLN A 638     173.384 161.633 191.456  1.00 38.44           H  
ATOM   3698 2HB  GLN A 638     174.005 163.239 191.812  1.00 38.44           H  
ATOM   3699 1HG  GLN A 638     175.879 162.035 192.204  1.00 38.44           H  
ATOM   3700 2HG  GLN A 638     175.155 161.943 193.834  1.00 38.44           H  
ATOM   3701 1HE2 GLN A 638     175.513 158.493 193.757  1.00 38.44           H  
ATOM   3702 2HE2 GLN A 638     175.814 160.000 194.558  1.00 38.44           H  
ATOM   3703  N   THR A 639     171.831 160.199 193.443  1.00 38.44           N  
ATOM   3704  CA  THR A 639     171.651 158.879 194.028  1.00 38.44           C  
ATOM   3705  C   THR A 639     171.869 157.747 193.035  1.00 38.44           C  
ATOM   3706  O   THR A 639     171.731 156.582 193.420  1.00 38.44           O  
ATOM   3707  CB  THR A 639     170.249 158.749 194.640  1.00 38.44           C  
ATOM   3708  OG1 THR A 639     169.265 158.751 193.599  1.00 38.44           O  
ATOM   3709  CG2 THR A 639     169.979 159.901 195.591  1.00 38.44           C  
ATOM   3710  H   THR A 639     171.454 160.386 192.524  1.00 38.44           H  
ATOM   3711  HA  THR A 639     172.390 158.747 194.819  1.00 38.44           H  
ATOM   3712  HB  THR A 639     170.176 157.808 195.185  1.00 38.44           H  
ATOM   3713  HG1 THR A 639     169.217 157.878 193.203  1.00 38.44           H  
ATOM   3714 1HG2 THR A 639     168.981 159.795 196.017  1.00 38.44           H  
ATOM   3715 2HG2 THR A 639     170.719 159.893 196.391  1.00 38.44           H  
ATOM   3716 3HG2 THR A 639     170.042 160.843 195.048  1.00 38.44           H  
ATOM   3717  N   GLU A 640     172.207 158.044 191.779  1.00 38.44           N  
ATOM   3718  CA  GLU A 640     172.477 156.988 190.813  1.00 38.44           C  
ATOM   3719  C   GLU A 640     173.676 156.143 191.215  1.00 38.44           C  
ATOM   3720  O   GLU A 640     173.822 155.019 190.723  1.00 38.44           O  
ATOM   3721  CB  GLU A 640     172.713 157.589 189.425  1.00 38.44           C  
ATOM   3722  CG  GLU A 640     171.503 158.300 188.834  1.00 38.44           C  
ATOM   3723  CD  GLU A 640     171.364 159.717 189.317  1.00 38.44           C  
ATOM   3724  OE1 GLU A 640     171.304 159.916 190.507  1.00 38.44           O  
ATOM   3725  OE2 GLU A 640     171.318 160.602 188.496  1.00 38.44           O  
ATOM   3726  H   GLU A 640     172.279 159.008 191.487  1.00 38.44           H  
ATOM   3727  HA  GLU A 640     171.609 156.329 190.769  1.00 38.44           H  
ATOM   3728 1HB  GLU A 640     173.532 158.306 189.474  1.00 38.44           H  
ATOM   3729 2HB  GLU A 640     173.008 156.801 188.733  1.00 38.44           H  
ATOM   3730 1HG  GLU A 640     171.593 158.306 187.748  1.00 38.44           H  
ATOM   3731 2HG  GLU A 640     170.605 157.743 189.094  1.00 38.44           H  
ATOM   3732  N   ILE A 641     174.533 156.658 192.092  1.00 38.44           N  
ATOM   3733  CA  ILE A 641     175.687 155.933 192.602  1.00 38.44           C  
ATOM   3734  C   ILE A 641     175.540 155.798 194.109  1.00 38.44           C  
ATOM   3735  O   ILE A 641     175.126 156.743 194.789  1.00 38.44           O  
ATOM   3736  CB  ILE A 641     177.010 156.641 192.250  1.00 38.44           C  
ATOM   3737  CG1 ILE A 641     177.188 156.712 190.736  1.00 38.44           C  
ATOM   3738  CG2 ILE A 641     178.166 155.902 192.869  1.00 38.44           C  
ATOM   3739  CD1 ILE A 641     178.295 157.636 190.297  1.00 38.44           C  
ATOM   3740  H   ILE A 641     174.363 157.601 192.412  1.00 38.44           H  
ATOM   3741  HA  ILE A 641     175.703 154.944 192.146  1.00 38.44           H  
ATOM   3742  HB  ILE A 641     176.989 157.661 192.632  1.00 38.44           H  
ATOM   3743 1HG1 ILE A 641     177.400 155.717 190.347  1.00 38.44           H  
ATOM   3744 2HG1 ILE A 641     176.259 157.051 190.276  1.00 38.44           H  
ATOM   3745 1HG2 ILE A 641     179.098 156.407 192.616  1.00 38.44           H  
ATOM   3746 2HG2 ILE A 641     178.047 155.882 193.951  1.00 38.44           H  
ATOM   3747 3HG2 ILE A 641     178.191 154.881 192.487  1.00 38.44           H  
ATOM   3748 1HD1 ILE A 641     178.360 157.634 189.208  1.00 38.44           H  
ATOM   3749 2HD1 ILE A 641     178.085 158.648 190.646  1.00 38.44           H  
ATOM   3750 3HD1 ILE A 641     179.240 157.296 190.717  1.00 38.44           H  
ATOM   3751  N   ALA A 642     175.880 154.623 194.626  1.00 38.44           N  
ATOM   3752  CA  ALA A 642     175.820 154.352 196.053  1.00 38.44           C  
ATOM   3753  C   ALA A 642     177.200 154.540 196.665  1.00 38.44           C  
ATOM   3754  O   ALA A 642     178.217 154.260 196.026  1.00 38.44           O  
ATOM   3755  CB  ALA A 642     175.317 152.933 196.323  1.00 38.44           C  
ATOM   3756  H   ALA A 642     176.191 153.895 193.999  1.00 38.44           H  
ATOM   3757  HA  ALA A 642     175.123 155.059 196.503  1.00 38.44           H  
ATOM   3758 1HB  ALA A 642     175.282 152.758 197.398  1.00 38.44           H  
ATOM   3759 2HB  ALA A 642     174.318 152.815 195.903  1.00 38.44           H  
ATOM   3760 3HB  ALA A 642     175.991 152.214 195.860  1.00 38.44           H  
ATOM   3761  N   TYR A 643     177.230 155.034 197.900  1.00 38.44           N  
ATOM   3762  CA  TYR A 643     178.483 155.238 198.609  1.00 38.44           C  
ATOM   3763  C   TYR A 643     178.349 154.756 200.043  1.00 38.44           C  
ATOM   3764  O   TYR A 643     177.377 155.092 200.726  1.00 38.44           O  
ATOM   3765  CB  TYR A 643     178.896 156.710 198.578  1.00 38.44           C  
ATOM   3766  CG  TYR A 643     177.827 157.672 199.035  1.00 38.44           C  
ATOM   3767  CD1 TYR A 643     177.000 158.297 198.119  1.00 38.44           C  
ATOM   3768  CD2 TYR A 643     177.659 157.971 200.377  1.00 38.44           C  
ATOM   3769  CE1 TYR A 643     176.030 159.185 198.522  1.00 38.44           C  
ATOM   3770  CE2 TYR A 643     176.689 158.858 200.792  1.00 38.44           C  
ATOM   3771  CZ  TYR A 643     175.877 159.461 199.859  1.00 38.44           C  
ATOM   3772  OH  TYR A 643     174.907 160.347 200.264  1.00 38.44           O  
ATOM   3773  H   TYR A 643     176.362 155.274 198.357  1.00 38.44           H  
ATOM   3774  HA  TYR A 643     179.259 154.652 198.115  1.00 38.44           H  
ATOM   3775 1HB  TYR A 643     179.770 156.857 199.214  1.00 38.44           H  
ATOM   3776 2HB  TYR A 643     179.180 156.987 197.563  1.00 38.44           H  
ATOM   3777  HD1 TYR A 643     177.110 158.089 197.054  1.00 38.44           H  
ATOM   3778  HD2 TYR A 643     178.300 157.503 201.124  1.00 38.44           H  
ATOM   3779  HE1 TYR A 643     175.390 159.666 197.782  1.00 38.44           H  
ATOM   3780  HE2 TYR A 643     176.570 159.078 201.853  1.00 38.44           H  
ATOM   3781  HH  TYR A 643     174.433 160.675 199.495  1.00 38.44           H  
ATOM   3782  N   GLY A 644     179.324 153.977 200.490  1.00 38.44           N  
ATOM   3783  CA  GLY A 644     179.325 153.468 201.849  1.00 38.44           C  
ATOM   3784  C   GLY A 644     180.736 153.216 202.323  1.00 38.44           C  
ATOM   3785  O   GLY A 644     181.632 152.910 201.530  1.00 38.44           O  
ATOM   3786  H   GLY A 644     180.084 153.731 199.872  1.00 38.44           H  
ATOM   3787 1HA  GLY A 644     178.834 154.186 202.506  1.00 38.44           H  
ATOM   3788 2HA  GLY A 644     178.748 152.545 201.892  1.00 38.44           H  
ATOM   3789  N   THR A 645     180.930 153.337 203.629  1.00 38.44           N  
ATOM   3790  CA  THR A 645     182.225 153.183 204.267  1.00 38.44           C  
ATOM   3791  C   THR A 645     182.265 151.898 205.090  1.00 38.44           C  
ATOM   3792  O   THR A 645     181.340 151.079 205.059  1.00 38.44           O  
ATOM   3793  CB  THR A 645     182.529 154.411 205.124  1.00 38.44           C  
ATOM   3794  OG1 THR A 645     183.873 154.334 205.617  1.00 38.44           O  
ATOM   3795  CG2 THR A 645     181.566 154.510 206.286  1.00 38.44           C  
ATOM   3796  H   THR A 645     180.123 153.548 204.198  1.00 38.44           H  
ATOM   3797  HA  THR A 645     182.985 153.096 203.490  1.00 38.44           H  
ATOM   3798  HB  THR A 645     182.442 155.311 204.514  1.00 38.44           H  
ATOM   3799  HG1 THR A 645     184.482 154.613 204.929  1.00 38.44           H  
ATOM   3800 1HG2 THR A 645     181.803 155.392 206.880  1.00 38.44           H  
ATOM   3801 2HG2 THR A 645     180.547 154.590 205.908  1.00 38.44           H  
ATOM   3802 3HG2 THR A 645     181.654 153.620 206.907  1.00 38.44           H  
ATOM   3803  N   LEU A 646     183.327 151.719 205.833  1.00 38.44           N  
ATOM   3804  CA  LEU A 646     183.575 150.490 206.571  1.00 38.44           C  
ATOM   3805  C   LEU A 646     182.539 150.402 207.717  1.00 38.44           C  
ATOM   3806  O   LEU A 646     182.190 151.436 208.286  1.00 38.44           O  
ATOM   3807  CB  LEU A 646     185.009 150.524 207.078  1.00 38.44           C  
ATOM   3808  CG  LEU A 646     185.668 149.239 207.505  1.00 38.44           C  
ATOM   3809  CD1 LEU A 646     185.904 148.339 206.302  1.00 38.44           C  
ATOM   3810  CD2 LEU A 646     186.978 149.594 208.123  1.00 38.44           C  
ATOM   3811  H   LEU A 646     184.001 152.478 205.838  1.00 38.44           H  
ATOM   3812  HA  LEU A 646     183.425 149.644 205.908  1.00 38.44           H  
ATOM   3813 1HB  LEU A 646     185.625 150.939 206.286  1.00 38.44           H  
ATOM   3814 2HB  LEU A 646     185.045 151.204 207.932  1.00 38.44           H  
ATOM   3815  HG  LEU A 646     185.042 148.702 208.227  1.00 38.44           H  
ATOM   3816 1HD1 LEU A 646     186.423 147.449 206.643  1.00 38.44           H  
ATOM   3817 2HD1 LEU A 646     184.969 148.059 205.814  1.00 38.44           H  
ATOM   3818 3HD1 LEU A 646     186.535 148.850 205.591  1.00 38.44           H  
ATOM   3819 1HD2 LEU A 646     187.492 148.683 208.438  1.00 38.44           H  
ATOM   3820 2HD2 LEU A 646     187.594 150.118 207.396  1.00 38.44           H  
ATOM   3821 3HD2 LEU A 646     186.801 150.226 208.994  1.00 38.44           H  
ATOM   3822  N   GLU A 647     182.036 149.206 208.012  1.00 38.44           N  
ATOM   3823  CA  GLU A 647     180.987 149.008 209.008  1.00 38.44           C  
ATOM   3824  C   GLU A 647     181.414 149.545 210.367  1.00 38.44           C  
ATOM   3825  O   GLU A 647     180.665 150.279 211.022  1.00 38.44           O  
ATOM   3826  CB  GLU A 647     180.632 147.524 209.124  1.00 38.44           C  
ATOM   3827  CG  GLU A 647     179.516 147.220 210.113  1.00 38.44           C  
ATOM   3828  CD  GLU A 647     179.174 145.758 210.178  1.00 38.44           C  
ATOM   3829  OE1 GLU A 647     178.796 145.210 209.170  1.00 38.44           O  
ATOM   3830  OE2 GLU A 647     179.291 145.187 211.237  1.00 38.44           O  
ATOM   3831  H   GLU A 647     182.436 148.401 207.551  1.00 38.44           H  
ATOM   3832  HA  GLU A 647     180.103 149.564 208.694  1.00 38.44           H  
ATOM   3833 1HB  GLU A 647     180.327 147.146 208.148  1.00 38.44           H  
ATOM   3834 2HB  GLU A 647     181.514 146.962 209.432  1.00 38.44           H  
ATOM   3835 1HG  GLU A 647     179.821 147.554 211.104  1.00 38.44           H  
ATOM   3836 2HG  GLU A 647     178.628 147.783 209.827  1.00 38.44           H  
ATOM   3837  N   ALA A 648     182.619 149.191 210.806  1.00 38.44           N  
ATOM   3838  CA  ALA A 648     183.169 149.647 212.075  1.00 38.44           C  
ATOM   3839  C   ALA A 648     184.409 150.479 211.796  1.00 38.44           C  
ATOM   3840  O   ALA A 648     185.342 150.005 211.138  1.00 38.44           O  
ATOM   3841  CB  ALA A 648     183.512 148.464 212.981  1.00 38.44           C  
ATOM   3842  H   ALA A 648     183.170 148.577 210.223  1.00 38.44           H  
ATOM   3843  HA  ALA A 648     182.414 150.258 212.571  1.00 38.44           H  
ATOM   3844 1HB  ALA A 648     183.921 148.833 213.922  1.00 38.44           H  
ATOM   3845 2HB  ALA A 648     182.610 147.885 213.179  1.00 38.44           H  
ATOM   3846 3HB  ALA A 648     184.249 147.831 212.489  1.00 38.44           H  
ATOM   3847  N   GLY A 649     184.426 151.705 212.299  1.00 38.44           N  
ATOM   3848  CA  GLY A 649     185.558 152.577 212.077  1.00 38.44           C  
ATOM   3849  C   GLY A 649     185.228 153.998 212.469  1.00 38.44           C  
ATOM   3850  O   GLY A 649     184.119 154.312 212.911  1.00 38.44           O  
ATOM   3851  H   GLY A 649     183.645 152.042 212.844  1.00 38.44           H  
ATOM   3852 1HA  GLY A 649     186.410 152.222 212.656  1.00 38.44           H  
ATOM   3853 2HA  GLY A 649     185.845 152.540 211.027  1.00 38.44           H  
ATOM   3854  N   SER A 650     186.188 154.874 212.256  1.00 38.44           N  
ATOM   3855  CA  SER A 650     186.024 156.269 212.585  1.00 38.44           C  
ATOM   3856  C   SER A 650     185.177 157.004 211.582  1.00 38.44           C  
ATOM   3857  O   SER A 650     184.613 158.047 211.900  1.00 38.44           O  
ATOM   3858  CB  SER A 650     187.368 156.902 212.593  1.00 38.44           C  
ATOM   3859  OG  SER A 650     187.839 156.935 211.294  1.00 38.44           O  
ATOM   3860  H   SER A 650     187.072 154.572 211.875  1.00 38.44           H  
ATOM   3861  HA  SER A 650     185.564 156.347 213.573  1.00 38.44           H  
ATOM   3862 1HB  SER A 650     187.304 157.911 212.998  1.00 38.44           H  
ATOM   3863 2HB  SER A 650     188.044 156.326 213.223  1.00 38.44           H  
ATOM   3864  HG  SER A 650     188.776 157.152 211.341  1.00 38.44           H  
ATOM   3865  N   THR A 651     185.054 156.476 210.367  1.00 38.44           N  
ATOM   3866  CA  THR A 651     184.298 157.139 209.340  1.00 38.44           C  
ATOM   3867  C   THR A 651     182.811 157.052 209.610  1.00 38.44           C  
ATOM   3868  O   THR A 651     182.096 158.043 209.537  1.00 38.44           O  
ATOM   3869  CB  THR A 651     184.592 156.463 208.022  1.00 38.44           C  
ATOM   3870  OG1 THR A 651     184.273 155.104 208.160  1.00 38.44           O  
ATOM   3871  CG2 THR A 651     186.024 156.570 207.672  1.00 38.44           C  
ATOM   3872  H   THR A 651     185.533 155.615 210.131  1.00 38.44           H  
ATOM   3873  HA  THR A 651     184.589 158.187 209.298  1.00 38.44           H  
ATOM   3874  HB  THR A 651     183.978 156.904 207.234  1.00 38.44           H  
ATOM   3875  HG1 THR A 651     184.220 154.704 207.273  1.00 38.44           H  
ATOM   3876 1HG2 THR A 651     186.208 156.057 206.732  1.00 38.44           H  
ATOM   3877 2HG2 THR A 651     186.284 157.612 207.575  1.00 38.44           H  
ATOM   3878 3HG2 THR A 651     186.640 156.119 208.442  1.00 38.44           H  
ATOM   3879  N   LYS A 652     182.360 155.897 210.046  1.00 38.44           N  
ATOM   3880  CA  LYS A 652     180.957 155.731 210.401  1.00 38.44           C  
ATOM   3881  C   LYS A 652     180.595 156.611 211.589  1.00 38.44           C  
ATOM   3882  O   LYS A 652     179.552 157.272 211.593  1.00 38.44           O  
ATOM   3883  CB  LYS A 652     180.650 154.266 210.714  1.00 38.44           C  
ATOM   3884  CG  LYS A 652     179.195 153.990 211.069  1.00 38.44           C  
ATOM   3885  CD  LYS A 652     178.951 152.505 211.289  1.00 38.44           C  
ATOM   3886  CE  LYS A 652     179.598 152.023 212.579  1.00 38.44           C  
ATOM   3887  NZ  LYS A 652     179.277 150.598 212.865  1.00 38.44           N  
ATOM   3888  H   LYS A 652     182.974 155.096 210.081  1.00 38.44           H  
ATOM   3889  HA  LYS A 652     180.346 156.044 209.553  1.00 38.44           H  
ATOM   3890 1HB  LYS A 652     180.908 153.648 209.854  1.00 38.44           H  
ATOM   3891 2HB  LYS A 652     181.266 153.936 211.551  1.00 38.44           H  
ATOM   3892 1HG  LYS A 652     178.932 154.532 211.978  1.00 38.44           H  
ATOM   3893 2HG  LYS A 652     178.551 154.339 210.261  1.00 38.44           H  
ATOM   3894 1HD  LYS A 652     177.878 152.315 211.337  1.00 38.44           H  
ATOM   3895 2HD  LYS A 652     179.366 151.940 210.454  1.00 38.44           H  
ATOM   3896 1HE  LYS A 652     180.679 152.131 212.507  1.00 38.44           H  
ATOM   3897 2HE  LYS A 652     179.249 152.634 213.412  1.00 38.44           H  
ATOM   3898 1HZ  LYS A 652     179.723 150.318 213.726  1.00 38.44           H  
ATOM   3899 2HZ  LYS A 652     178.276 150.489 212.953  1.00 38.44           H  
ATOM   3900 3HZ  LYS A 652     179.613 150.019 212.108  1.00 38.44           H  
ATOM   3901  N   GLU A 653     181.455 156.634 212.609  1.00 38.44           N  
ATOM   3902  CA  GLU A 653     181.209 157.493 213.761  1.00 38.44           C  
ATOM   3903  C   GLU A 653     181.231 158.963 213.364  1.00 38.44           C  
ATOM   3904  O   GLU A 653     180.404 159.753 213.831  1.00 38.44           O  
ATOM   3905  CB  GLU A 653     182.249 157.234 214.852  1.00 38.44           C  
ATOM   3906  CG  GLU A 653     182.118 155.881 215.538  1.00 38.44           C  
ATOM   3907  CD  GLU A 653     183.200 155.631 216.551  1.00 38.44           C  
ATOM   3908  OE1 GLU A 653     184.098 156.432 216.643  1.00 38.44           O  
ATOM   3909  OE2 GLU A 653     183.127 154.637 217.235  1.00 38.44           O  
ATOM   3910  H   GLU A 653     182.284 156.058 212.593  1.00 38.44           H  
ATOM   3911  HA  GLU A 653     180.216 157.270 214.153  1.00 38.44           H  
ATOM   3912 1HB  GLU A 653     183.250 157.295 214.424  1.00 38.44           H  
ATOM   3913 2HB  GLU A 653     182.173 158.006 215.618  1.00 38.44           H  
ATOM   3914 1HG  GLU A 653     181.150 155.831 216.037  1.00 38.44           H  
ATOM   3915 2HG  GLU A 653     182.147 155.098 214.781  1.00 38.44           H  
ATOM   3916  N   PHE A 654     182.168 159.346 212.497  1.00 38.44           N  
ATOM   3917  CA  PHE A 654     182.268 160.741 212.087  1.00 38.44           C  
ATOM   3918  C   PHE A 654     181.001 161.189 211.379  1.00 38.44           C  
ATOM   3919  O   PHE A 654     180.519 162.306 211.598  1.00 38.44           O  
ATOM   3920  CB  PHE A 654     183.479 160.931 211.177  1.00 38.44           C  
ATOM   3921  CG  PHE A 654     183.425 162.181 210.353  1.00 38.44           C  
ATOM   3922  CD1 PHE A 654     183.300 162.114 208.980  1.00 38.44           C  
ATOM   3923  CD2 PHE A 654     183.501 163.424 210.951  1.00 38.44           C  
ATOM   3924  CE1 PHE A 654     183.250 163.260 208.221  1.00 38.44           C  
ATOM   3925  CE2 PHE A 654     183.453 164.575 210.193  1.00 38.44           C  
ATOM   3926  CZ  PHE A 654     183.327 164.491 208.828  1.00 38.44           C  
ATOM   3927  H   PHE A 654     182.818 158.674 212.116  1.00 38.44           H  
ATOM   3928  HA  PHE A 654     182.396 161.356 212.979  1.00 38.44           H  
ATOM   3929 1HB  PHE A 654     184.386 160.960 211.780  1.00 38.44           H  
ATOM   3930 2HB  PHE A 654     183.562 160.081 210.501  1.00 38.44           H  
ATOM   3931  HD1 PHE A 654     183.240 161.138 208.498  1.00 38.44           H  
ATOM   3932  HD2 PHE A 654     183.601 163.489 212.035  1.00 38.44           H  
ATOM   3933  HE1 PHE A 654     183.149 163.192 207.138  1.00 38.44           H  
ATOM   3934  HE2 PHE A 654     183.515 165.551 210.675  1.00 38.44           H  
ATOM   3935  HZ  PHE A 654     183.289 165.399 208.228  1.00 38.44           H  
ATOM   3936  N   PHE A 655     180.450 160.333 210.521  1.00 38.44           N  
ATOM   3937  CA  PHE A 655     179.228 160.694 209.813  1.00 38.44           C  
ATOM   3938  C   PHE A 655     178.033 160.690 210.756  1.00 38.44           C  
ATOM   3939  O   PHE A 655     177.212 161.615 210.742  1.00 38.44           O  
ATOM   3940  CB  PHE A 655     179.002 159.738 208.643  1.00 38.44           C  
ATOM   3941  CG  PHE A 655     179.687 160.160 207.376  1.00 38.44           C  
ATOM   3942  CD1 PHE A 655     180.507 159.284 206.693  1.00 38.44           C  
ATOM   3943  CD2 PHE A 655     179.511 161.433 206.869  1.00 38.44           C  
ATOM   3944  CE1 PHE A 655     181.138 159.672 205.534  1.00 38.44           C  
ATOM   3945  CE2 PHE A 655     180.140 161.825 205.711  1.00 38.44           C  
ATOM   3946  CZ  PHE A 655     180.954 160.943 205.042  1.00 38.44           C  
ATOM   3947  H   PHE A 655     180.868 159.430 210.351  1.00 38.44           H  
ATOM   3948  HA  PHE A 655     179.339 161.708 209.425  1.00 38.44           H  
ATOM   3949 1HB  PHE A 655     179.362 158.745 208.910  1.00 38.44           H  
ATOM   3950 2HB  PHE A 655     177.935 159.656 208.441  1.00 38.44           H  
ATOM   3951  HD1 PHE A 655     180.650 158.276 207.082  1.00 38.44           H  
ATOM   3952  HD2 PHE A 655     178.865 162.132 207.401  1.00 38.44           H  
ATOM   3953  HE1 PHE A 655     181.784 158.972 205.005  1.00 38.44           H  
ATOM   3954  HE2 PHE A 655     179.995 162.833 205.323  1.00 38.44           H  
ATOM   3955  HZ  PHE A 655     181.453 161.251 204.124  1.00 38.44           H  
ATOM   3956  N   ARG A 656     177.928 159.659 211.594  1.00 38.44           N  
ATOM   3957  CA  ARG A 656     176.820 159.568 212.537  1.00 38.44           C  
ATOM   3958  C   ARG A 656     176.778 160.781 213.455  1.00 38.44           C  
ATOM   3959  O   ARG A 656     175.722 161.393 213.651  1.00 38.44           O  
ATOM   3960  CB  ARG A 656     176.951 158.281 213.350  1.00 38.44           C  
ATOM   3961  CG  ARG A 656     176.264 158.309 214.699  1.00 38.44           C  
ATOM   3962  CD  ARG A 656     176.150 156.908 215.266  1.00 38.44           C  
ATOM   3963  NE  ARG A 656     177.467 156.303 215.461  1.00 38.44           N  
ATOM   3964  CZ  ARG A 656     177.885 155.172 214.896  1.00 38.44           C  
ATOM   3965  NH1 ARG A 656     179.106 154.725 215.154  1.00 38.44           N  
ATOM   3966  NH2 ARG A 656     177.100 154.483 214.076  1.00 38.44           N  
ATOM   3967  H   ARG A 656     178.623 158.927 211.580  1.00 38.44           H  
ATOM   3968  HA  ARG A 656     175.887 159.542 211.973  1.00 38.44           H  
ATOM   3969 1HB  ARG A 656     176.533 157.450 212.784  1.00 38.44           H  
ATOM   3970 2HB  ARG A 656     178.005 158.064 213.520  1.00 38.44           H  
ATOM   3971 1HG  ARG A 656     176.842 158.924 215.389  1.00 38.44           H  
ATOM   3972 2HG  ARG A 656     175.263 158.729 214.589  1.00 38.44           H  
ATOM   3973 1HD  ARG A 656     175.641 156.946 216.228  1.00 38.44           H  
ATOM   3974 2HD  ARG A 656     175.581 156.283 214.579  1.00 38.44           H  
ATOM   3975  HE  ARG A 656     178.116 156.778 216.073  1.00 38.44           H  
ATOM   3976 1HH1 ARG A 656     179.712 155.242 215.775  1.00 38.44           H  
ATOM   3977 2HH1 ARG A 656     179.430 153.868 214.729  1.00 38.44           H  
ATOM   3978 1HH2 ARG A 656     176.167 154.815 213.871  1.00 38.44           H  
ATOM   3979 2HH2 ARG A 656     177.434 153.628 213.657  1.00 38.44           H  
ATOM   3980  N   ARG A 657     177.925 161.148 214.024  1.00 38.44           N  
ATOM   3981  CA  ARG A 657     178.021 162.231 214.994  1.00 38.44           C  
ATOM   3982  C   ARG A 657     178.283 163.584 214.344  1.00 38.44           C  
ATOM   3983  O   ARG A 657     178.847 164.477 214.989  1.00 38.44           O  
ATOM   3984  CB  ARG A 657     179.114 161.913 216.013  1.00 38.44           C  
ATOM   3985  CG  ARG A 657     179.040 160.499 216.578  1.00 38.44           C  
ATOM   3986  CD  ARG A 657     180.095 160.258 217.643  1.00 38.44           C  
ATOM   3987  NE  ARG A 657     181.448 160.452 217.125  1.00 38.44           N  
ATOM   3988  CZ  ARG A 657     182.128 161.593 217.193  1.00 38.44           C  
ATOM   3989  NH1 ARG A 657     181.592 162.667 217.757  1.00 38.44           N  
ATOM   3990  NH2 ARG A 657     183.352 161.660 216.688  1.00 38.44           N  
ATOM   3991  H   ARG A 657     178.761 160.645 213.763  1.00 38.44           H  
ATOM   3992  HA  ARG A 657     177.065 162.317 215.512  1.00 38.44           H  
ATOM   3993 1HB  ARG A 657     180.091 162.042 215.550  1.00 38.44           H  
ATOM   3994 2HB  ARG A 657     179.051 162.614 216.845  1.00 38.44           H  
ATOM   3995 1HG  ARG A 657     178.059 160.337 217.027  1.00 38.44           H  
ATOM   3996 2HG  ARG A 657     179.195 159.778 215.775  1.00 38.44           H  
ATOM   3997 1HD  ARG A 657     179.943 160.953 218.468  1.00 38.44           H  
ATOM   3998 2HD  ARG A 657     180.014 159.236 218.010  1.00 38.44           H  
ATOM   3999  HE  ARG A 657     181.900 159.663 216.683  1.00 38.44           H  
ATOM   4000 1HH1 ARG A 657     180.658 162.624 218.140  1.00 38.44           H  
ATOM   4001 2HH1 ARG A 657     182.117 163.528 217.803  1.00 38.44           H  
ATOM   4002 1HH2 ARG A 657     183.765 160.846 216.253  1.00 38.44           H  
ATOM   4003 2HH2 ARG A 657     183.871 162.524 216.737  1.00 38.44           H  
ATOM   4004  N   SER A 658     177.890 163.762 213.087  1.00 38.44           N  
ATOM   4005  CA  SER A 658     178.179 164.989 212.359  1.00 38.44           C  
ATOM   4006  C   SER A 658     177.060 166.007 212.533  1.00 38.44           C  
ATOM   4007  O   SER A 658     175.876 165.661 212.505  1.00 38.44           O  
ATOM   4008  CB  SER A 658     178.380 164.699 210.873  1.00 38.44           C  
ATOM   4009  OG  SER A 658     178.629 165.897 210.161  1.00 38.44           O  
ATOM   4010  H   SER A 658     177.376 163.025 212.625  1.00 38.44           H  
ATOM   4011  HA  SER A 658     179.099 165.419 212.756  1.00 38.44           H  
ATOM   4012 1HB  SER A 658     179.216 164.013 210.746  1.00 38.44           H  
ATOM   4013 2HB  SER A 658     177.492 164.210 210.475  1.00 38.44           H  
ATOM   4014  HG  SER A 658     179.050 165.634 209.339  1.00 38.44           H  
ATOM   4015  N   LYS A 659     177.450 167.267 212.714  1.00 38.44           N  
ATOM   4016  CA  LYS A 659     176.516 168.380 212.802  1.00 38.44           C  
ATOM   4017  C   LYS A 659     176.474 169.211 211.525  1.00 38.44           C  
ATOM   4018  O   LYS A 659     175.890 170.298 211.525  1.00 38.44           O  
ATOM   4019  CB  LYS A 659     176.875 169.274 213.990  1.00 38.44           C  
ATOM   4020  CG  LYS A 659     176.737 168.599 215.349  1.00 38.44           C  
ATOM   4021  CD  LYS A 659     177.074 169.560 216.479  1.00 38.44           C  
ATOM   4022  CE  LYS A 659     176.930 168.889 217.838  1.00 38.44           C  
ATOM   4023  NZ  LYS A 659     177.285 169.808 218.952  1.00 38.44           N  
ATOM   4024  H   LYS A 659     178.440 167.449 212.792  1.00 38.44           H  
ATOM   4025  HA  LYS A 659     175.513 167.979 212.954  1.00 38.44           H  
ATOM   4026 1HB  LYS A 659     177.905 169.616 213.890  1.00 38.44           H  
ATOM   4027 2HB  LYS A 659     176.235 170.156 213.989  1.00 38.44           H  
ATOM   4028 1HG  LYS A 659     175.714 168.244 215.477  1.00 38.44           H  
ATOM   4029 2HG  LYS A 659     177.409 167.742 215.399  1.00 38.44           H  
ATOM   4030 1HD  LYS A 659     178.099 169.912 216.364  1.00 38.44           H  
ATOM   4031 2HD  LYS A 659     176.405 170.420 216.437  1.00 38.44           H  
ATOM   4032 1HE  LYS A 659     175.901 168.556 217.972  1.00 38.44           H  
ATOM   4033 2HE  LYS A 659     177.580 168.015 217.883  1.00 38.44           H  
ATOM   4034 1HZ  LYS A 659     177.178 169.327 219.834  1.00 38.44           H  
ATOM   4035 2HZ  LYS A 659     178.245 170.109 218.849  1.00 38.44           H  
ATOM   4036 3HZ  LYS A 659     176.677 170.614 218.933  1.00 38.44           H  
ATOM   4037  N   ILE A 660     177.082 168.731 210.444  1.00 38.44           N  
ATOM   4038  CA  ILE A 660     177.126 169.460 209.182  1.00 38.44           C  
ATOM   4039  C   ILE A 660     175.945 169.039 208.320  1.00 38.44           C  
ATOM   4040  O   ILE A 660     175.427 167.923 208.428  1.00 38.44           O  
ATOM   4041  CB  ILE A 660     178.462 169.225 208.450  1.00 38.44           C  
ATOM   4042  CG1 ILE A 660     179.648 169.634 209.329  1.00 38.44           C  
ATOM   4043  CG2 ILE A 660     178.484 169.987 207.133  1.00 38.44           C  
ATOM   4044  CD1 ILE A 660     179.921 171.123 209.348  1.00 38.44           C  
ATOM   4045  H   ILE A 660     177.528 167.827 210.506  1.00 38.44           H  
ATOM   4046  HA  ILE A 660     177.034 170.525 209.394  1.00 38.44           H  
ATOM   4047  HB  ILE A 660     178.583 168.162 208.247  1.00 38.44           H  
ATOM   4048 1HG1 ILE A 660     179.470 169.310 210.354  1.00 38.44           H  
ATOM   4049 2HG1 ILE A 660     180.550 169.131 208.980  1.00 38.44           H  
ATOM   4050 1HG2 ILE A 660     179.433 169.812 206.627  1.00 38.44           H  
ATOM   4051 2HG2 ILE A 660     177.667 169.643 206.500  1.00 38.44           H  
ATOM   4052 3HG2 ILE A 660     178.367 171.053 207.327  1.00 38.44           H  
ATOM   4053 1HD1 ILE A 660     180.776 171.328 209.993  1.00 38.44           H  
ATOM   4054 2HD1 ILE A 660     180.139 171.466 208.336  1.00 38.44           H  
ATOM   4055 3HD1 ILE A 660     179.046 171.648 209.729  1.00 38.44           H  
ATOM   4056  N   ALA A 661     175.518 169.950 207.443  1.00 38.44           N  
ATOM   4057  CA  ALA A 661     174.350 169.692 206.608  1.00 38.44           C  
ATOM   4058  C   ALA A 661     174.606 168.556 205.625  1.00 38.44           C  
ATOM   4059  O   ALA A 661     173.822 167.602 205.541  1.00 38.44           O  
ATOM   4060  CB  ALA A 661     173.964 170.966 205.858  1.00 38.44           C  
ATOM   4061  H   ALA A 661     176.004 170.831 207.350  1.00 38.44           H  
ATOM   4062  HA  ALA A 661     173.527 169.395 207.258  1.00 38.44           H  
ATOM   4063 1HB  ALA A 661     173.091 170.771 205.235  1.00 38.44           H  
ATOM   4064 2HB  ALA A 661     173.729 171.753 206.574  1.00 38.44           H  
ATOM   4065 3HB  ALA A 661     174.794 171.284 205.229  1.00 38.44           H  
ATOM   4066  N   VAL A 662     175.701 168.641 204.870  1.00 38.44           N  
ATOM   4067  CA  VAL A 662     175.931 167.690 203.786  1.00 38.44           C  
ATOM   4068  C   VAL A 662     176.144 166.291 204.344  1.00 38.44           C  
ATOM   4069  O   VAL A 662     175.570 165.311 203.854  1.00 38.44           O  
ATOM   4070  CB  VAL A 662     177.129 168.133 202.929  1.00 38.44           C  
ATOM   4071  CG1 VAL A 662     177.307 167.186 201.759  1.00 38.44           C  
ATOM   4072  CG2 VAL A 662     176.953 169.563 202.454  1.00 38.44           C  
ATOM   4073  H   VAL A 662     176.383 169.366 205.041  1.00 38.44           H  
ATOM   4074  HA  VAL A 662     175.041 167.663 203.155  1.00 38.44           H  
ATOM   4075  HB  VAL A 662     178.037 168.066 203.528  1.00 38.44           H  
ATOM   4076 1HG1 VAL A 662     178.158 167.507 201.157  1.00 38.44           H  
ATOM   4077 2HG1 VAL A 662     177.486 166.178 202.131  1.00 38.44           H  
ATOM   4078 3HG1 VAL A 662     176.406 167.193 201.145  1.00 38.44           H  
ATOM   4079 1HG2 VAL A 662     177.812 169.854 201.851  1.00 38.44           H  
ATOM   4080 2HG2 VAL A 662     176.046 169.638 201.854  1.00 38.44           H  
ATOM   4081 3HG2 VAL A 662     176.874 170.226 203.316  1.00 38.44           H  
ATOM   4082  N   PHE A 663     176.983 166.172 205.371  1.00 38.44           N  
ATOM   4083  CA  PHE A 663     177.231 164.861 205.954  1.00 38.44           C  
ATOM   4084  C   PHE A 663     176.017 164.363 206.723  1.00 38.44           C  
ATOM   4085  O   PHE A 663     175.807 163.151 206.827  1.00 38.44           O  
ATOM   4086  CB  PHE A 663     178.469 164.915 206.842  1.00 38.44           C  
ATOM   4087  CG  PHE A 663     179.615 165.663 206.227  1.00 38.44           C  
ATOM   4088  CD1 PHE A 663     180.074 165.331 204.967  1.00 38.44           C  
ATOM   4089  CD2 PHE A 663     180.229 166.697 206.903  1.00 38.44           C  
ATOM   4090  CE1 PHE A 663     181.123 166.017 204.396  1.00 38.44           C  
ATOM   4091  CE2 PHE A 663     181.279 167.386 206.334  1.00 38.44           C  
ATOM   4092  CZ  PHE A 663     181.725 167.045 205.081  1.00 38.44           C  
ATOM   4093  H   PHE A 663     177.453 166.979 205.756  1.00 38.44           H  
ATOM   4094  HA  PHE A 663     177.406 164.150 205.145  1.00 38.44           H  
ATOM   4095 1HB  PHE A 663     178.217 165.392 207.788  1.00 38.44           H  
ATOM   4096 2HB  PHE A 663     178.801 163.902 207.064  1.00 38.44           H  
ATOM   4097  HD1 PHE A 663     179.595 164.516 204.423  1.00 38.44           H  
ATOM   4098  HD2 PHE A 663     179.875 166.968 207.898  1.00 38.44           H  
ATOM   4099  HE1 PHE A 663     181.474 165.744 203.401  1.00 38.44           H  
ATOM   4100  HE2 PHE A 663     181.756 168.201 206.878  1.00 38.44           H  
ATOM   4101  HZ  PHE A 663     182.555 167.588 204.632  1.00 38.44           H  
ATOM   4102  N   GLU A 664     175.194 165.274 207.244  1.00 38.44           N  
ATOM   4103  CA  GLU A 664     173.913 164.860 207.805  1.00 38.44           C  
ATOM   4104  C   GLU A 664     173.039 164.216 206.738  1.00 38.44           C  
ATOM   4105  O   GLU A 664     172.415 163.175 206.978  1.00 38.44           O  
ATOM   4106  CB  GLU A 664     173.185 166.056 208.423  1.00 38.44           C  
ATOM   4107  CG  GLU A 664     171.859 165.712 209.086  1.00 38.44           C  
ATOM   4108  CD  GLU A 664     171.203 166.900 209.732  1.00 38.44           C  
ATOM   4109  OE1 GLU A 664     171.770 167.965 209.690  1.00 38.44           O  
ATOM   4110  OE2 GLU A 664     170.132 166.741 210.270  1.00 38.44           O  
ATOM   4111  H   GLU A 664     175.443 166.253 207.257  1.00 38.44           H  
ATOM   4112  HA  GLU A 664     174.099 164.117 208.581  1.00 38.44           H  
ATOM   4113 1HB  GLU A 664     173.824 166.522 209.174  1.00 38.44           H  
ATOM   4114 2HB  GLU A 664     172.990 166.802 207.652  1.00 38.44           H  
ATOM   4115 1HG  GLU A 664     171.185 165.303 208.334  1.00 38.44           H  
ATOM   4116 2HG  GLU A 664     172.030 164.943 209.838  1.00 38.44           H  
ATOM   4117  N   LYS A 665     172.985 164.818 205.548  1.00 38.44           N  
ATOM   4118  CA  LYS A 665     172.227 164.222 204.452  1.00 38.44           C  
ATOM   4119  C   LYS A 665     172.816 162.876 204.053  1.00 38.44           C  
ATOM   4120  O   LYS A 665     172.080 161.921 203.776  1.00 38.44           O  
ATOM   4121  CB  LYS A 665     172.195 165.162 203.245  1.00 38.44           C  
ATOM   4122  CG  LYS A 665     171.383 164.643 202.066  1.00 38.44           C  
ATOM   4123  CD  LYS A 665     171.323 165.668 200.943  1.00 38.44           C  
ATOM   4124  CE  LYS A 665     170.641 165.099 199.708  1.00 38.44           C  
ATOM   4125  NZ  LYS A 665     169.209 164.783 199.960  1.00 38.44           N  
ATOM   4126  H   LYS A 665     173.468 165.692 205.394  1.00 38.44           H  
ATOM   4127  HA  LYS A 665     171.204 164.053 204.790  1.00 38.44           H  
ATOM   4128 1HB  LYS A 665     171.775 166.123 203.543  1.00 38.44           H  
ATOM   4129 2HB  LYS A 665     173.212 165.342 202.898  1.00 38.44           H  
ATOM   4130 1HG  LYS A 665     171.837 163.727 201.686  1.00 38.44           H  
ATOM   4131 2HG  LYS A 665     170.369 164.417 202.393  1.00 38.44           H  
ATOM   4132 1HD  LYS A 665     170.771 166.546 201.281  1.00 38.44           H  
ATOM   4133 2HD  LYS A 665     172.335 165.977 200.678  1.00 38.44           H  
ATOM   4134 1HE  LYS A 665     170.704 165.819 198.893  1.00 38.44           H  
ATOM   4135 2HE  LYS A 665     171.152 164.187 199.398  1.00 38.44           H  
ATOM   4136 1HZ  LYS A 665     168.793 164.408 199.118  1.00 38.44           H  
ATOM   4137 2HZ  LYS A 665     169.139 164.100 200.702  1.00 38.44           H  
ATOM   4138 3HZ  LYS A 665     168.720 165.624 200.229  1.00 38.44           H  
ATOM   4139  N   MET A 666     174.146 162.786 204.010  1.00 38.44           N  
ATOM   4140  CA  MET A 666     174.796 161.515 203.706  1.00 38.44           C  
ATOM   4141  C   MET A 666     174.381 160.443 204.701  1.00 38.44           C  
ATOM   4142  O   MET A 666     174.035 159.319 204.319  1.00 38.44           O  
ATOM   4143  CB  MET A 666     176.312 161.688 203.729  1.00 38.44           C  
ATOM   4144  CG  MET A 666     176.932 162.100 202.415  1.00 38.44           C  
ATOM   4145  SD  MET A 666     178.653 161.587 202.310  1.00 38.44           S  
ATOM   4146  CE  MET A 666     179.281 162.777 201.138  1.00 38.44           C  
ATOM   4147  H   MET A 666     174.716 163.600 204.188  1.00 38.44           H  
ATOM   4148  HA  MET A 666     174.491 161.201 202.708  1.00 38.44           H  
ATOM   4149 1HB  MET A 666     176.580 162.442 204.467  1.00 38.44           H  
ATOM   4150 2HB  MET A 666     176.781 160.751 204.032  1.00 38.44           H  
ATOM   4151 1HG  MET A 666     176.375 161.650 201.593  1.00 38.44           H  
ATOM   4152 2HG  MET A 666     176.877 163.184 202.310  1.00 38.44           H  
ATOM   4153 1HE  MET A 666     180.341 162.593 200.965  1.00 38.44           H  
ATOM   4154 2HE  MET A 666     178.737 162.683 200.197  1.00 38.44           H  
ATOM   4155 3HE  MET A 666     179.148 163.784 201.535  1.00 38.44           H  
ATOM   4156  N   TRP A 667     174.413 160.776 205.992  1.00 38.44           N  
ATOM   4157  CA  TRP A 667     174.040 159.811 207.017  1.00 38.44           C  
ATOM   4158  C   TRP A 667     172.575 159.423 206.889  1.00 38.44           C  
ATOM   4159  O   TRP A 667     172.215 158.254 207.074  1.00 38.44           O  
ATOM   4160  CB  TRP A 667     174.330 160.390 208.402  1.00 38.44           C  
ATOM   4161  CG  TRP A 667     174.198 159.401 209.520  1.00 38.44           C  
ATOM   4162  CD1 TRP A 667     173.549 159.590 210.702  1.00 38.44           C  
ATOM   4163  CD2 TRP A 667     174.740 158.074 209.568  1.00 38.44           C  
ATOM   4164  NE1 TRP A 667     173.645 158.463 211.481  1.00 38.44           N  
ATOM   4165  CE2 TRP A 667     174.372 157.519 210.807  1.00 38.44           C  
ATOM   4166  CE3 TRP A 667     175.497 157.303 208.683  1.00 38.44           C  
ATOM   4167  CZ2 TRP A 667     174.733 156.228 211.181  1.00 38.44           C  
ATOM   4168  CZ3 TRP A 667     175.852 156.025 209.056  1.00 38.44           C  
ATOM   4169  CH2 TRP A 667     175.472 155.500 210.294  1.00 38.44           C  
ATOM   4170  H   TRP A 667     174.697 161.704 206.270  1.00 38.44           H  
ATOM   4171  HA  TRP A 667     174.637 158.910 206.877  1.00 38.44           H  
ATOM   4172 1HB  TRP A 667     175.344 160.790 208.424  1.00 38.44           H  
ATOM   4173 2HB  TRP A 667     173.648 161.216 208.601  1.00 38.44           H  
ATOM   4174  HD1 TRP A 667     173.029 160.503 210.988  1.00 38.44           H  
ATOM   4175  HE1 TRP A 667     173.245 158.348 212.401  1.00 38.44           H  
ATOM   4176  HE3 TRP A 667     175.798 157.704 207.716  1.00 38.44           H  
ATOM   4177  HZ2 TRP A 667     174.443 155.801 212.141  1.00 38.44           H  
ATOM   4178  HZ3 TRP A 667     176.441 155.432 208.356  1.00 38.44           H  
ATOM   4179  HH2 TRP A 667     175.775 154.486 210.555  1.00 38.44           H  
ATOM   4180  N   THR A 668     171.714 160.392 206.575  1.00 38.44           N  
ATOM   4181  CA  THR A 668     170.313 160.077 206.319  1.00 38.44           C  
ATOM   4182  C   THR A 668     170.194 159.057 205.195  1.00 38.44           C  
ATOM   4183  O   THR A 668     169.453 158.073 205.305  1.00 38.44           O  
ATOM   4184  CB  THR A 668     169.510 161.342 205.962  1.00 38.44           C  
ATOM   4185  OG1 THR A 668     169.547 162.260 207.062  1.00 38.44           O  
ATOM   4186  CG2 THR A 668     168.064 160.986 205.652  1.00 38.44           C  
ATOM   4187  H   THR A 668     172.022 161.352 206.511  1.00 38.44           H  
ATOM   4188  HA  THR A 668     169.886 159.639 207.221  1.00 38.44           H  
ATOM   4189  HB  THR A 668     169.956 161.822 205.091  1.00 38.44           H  
ATOM   4190  HG1 THR A 668     170.458 162.501 207.247  1.00 38.44           H  
ATOM   4191 1HG2 THR A 668     167.513 161.892 205.402  1.00 38.44           H  
ATOM   4192 2HG2 THR A 668     168.032 160.297 204.808  1.00 38.44           H  
ATOM   4193 3HG2 THR A 668     167.611 160.515 206.523  1.00 38.44           H  
ATOM   4194  N   TYR A 669     170.926 159.277 204.102  1.00 38.44           N  
ATOM   4195  CA  TYR A 669     171.027 158.255 203.066  1.00 38.44           C  
ATOM   4196  C   TYR A 669     171.709 157.003 203.597  1.00 38.44           C  
ATOM   4197  O   TYR A 669     171.305 155.880 203.273  1.00 38.44           O  
ATOM   4198  CB  TYR A 669     171.791 158.797 201.860  1.00 38.44           C  
ATOM   4199  CG  TYR A 669     171.904 157.806 200.729  1.00 38.44           C  
ATOM   4200  CD1 TYR A 669     170.825 157.538 199.901  1.00 38.44           C  
ATOM   4201  CD2 TYR A 669     173.088 157.123 200.502  1.00 38.44           C  
ATOM   4202  CE1 TYR A 669     170.929 156.625 198.869  1.00 38.44           C  
ATOM   4203  CE2 TYR A 669     173.201 156.210 199.476  1.00 38.44           C  
ATOM   4204  CZ  TYR A 669     172.121 155.964 198.664  1.00 38.44           C  
ATOM   4205  OH  TYR A 669     172.243 155.052 197.643  1.00 38.44           O  
ATOM   4206  H   TYR A 669     171.417 160.151 203.980  1.00 38.44           H  
ATOM   4207  HA  TYR A 669     170.020 157.983 202.749  1.00 38.44           H  
ATOM   4208 1HB  TYR A 669     171.292 159.692 201.485  1.00 38.44           H  
ATOM   4209 2HB  TYR A 669     172.796 159.086 202.166  1.00 38.44           H  
ATOM   4210  HD1 TYR A 669     169.876 158.051 200.059  1.00 38.44           H  
ATOM   4211  HD2 TYR A 669     173.952 157.303 201.141  1.00 38.44           H  
ATOM   4212  HE1 TYR A 669     170.070 156.427 198.228  1.00 38.44           H  
ATOM   4213  HE2 TYR A 669     174.144 155.687 199.313  1.00 38.44           H  
ATOM   4214  HH  TYR A 669     171.410 154.991 197.169  1.00 38.44           H  
ATOM   4215  N   MET A 670     172.745 157.175 204.412  1.00 38.44           N  
ATOM   4216  CA  MET A 670     173.503 156.039 204.909  1.00 38.44           C  
ATOM   4217  C   MET A 670     172.627 155.159 205.792  1.00 38.44           C  
ATOM   4218  O   MET A 670     171.670 155.622 206.419  1.00 38.44           O  
ATOM   4219  CB  MET A 670     174.734 156.517 205.676  1.00 38.44           C  
ATOM   4220  CG  MET A 670     175.798 157.177 204.810  1.00 38.44           C  
ATOM   4221  SD  MET A 670     177.193 157.795 205.773  1.00 38.44           S  
ATOM   4222  CE  MET A 670     177.953 156.260 206.292  1.00 38.44           C  
ATOM   4223  H   MET A 670     173.014 158.107 204.693  1.00 38.44           H  
ATOM   4224  HA  MET A 670     173.842 155.450 204.057  1.00 38.44           H  
ATOM   4225 1HB  MET A 670     174.432 157.234 206.438  1.00 38.44           H  
ATOM   4226 2HB  MET A 670     175.196 155.671 206.186  1.00 38.44           H  
ATOM   4227 1HG  MET A 670     176.173 156.457 204.083  1.00 38.44           H  
ATOM   4228 2HG  MET A 670     175.358 158.013 204.266  1.00 38.44           H  
ATOM   4229 1HE  MET A 670     178.832 156.476 206.899  1.00 38.44           H  
ATOM   4230 2HE  MET A 670     177.239 155.681 206.880  1.00 38.44           H  
ATOM   4231 3HE  MET A 670     178.250 155.685 205.414  1.00 38.44           H  
ATOM   4232  N   LYS A 671     172.965 153.870 205.828  1.00 38.44           N  
ATOM   4233  CA  LYS A 671     172.179 152.861 206.532  1.00 38.44           C  
ATOM   4234  C   LYS A 671     170.893 152.532 205.782  1.00 38.44           C  
ATOM   4235  O   LYS A 671     169.933 152.029 206.370  1.00 38.44           O  
ATOM   4236  CB  LYS A 671     171.853 153.332 207.950  1.00 38.44           C  
ATOM   4237  CG  LYS A 671     173.071 153.538 208.840  1.00 38.44           C  
ATOM   4238  CD  LYS A 671     173.785 152.222 209.113  1.00 38.44           C  
ATOM   4239  CE  LYS A 671     172.978 151.338 210.052  1.00 38.44           C  
ATOM   4240  NZ  LYS A 671     173.706 150.088 210.402  1.00 38.44           N  
ATOM   4241  H   LYS A 671     173.805 153.589 205.343  1.00 38.44           H  
ATOM   4242  HA  LYS A 671     172.762 151.941 206.581  1.00 38.44           H  
ATOM   4243 1HB  LYS A 671     171.309 154.276 207.904  1.00 38.44           H  
ATOM   4244 2HB  LYS A 671     171.203 152.603 208.435  1.00 38.44           H  
ATOM   4245 1HG  LYS A 671     173.765 154.225 208.355  1.00 38.44           H  
ATOM   4246 2HG  LYS A 671     172.759 153.975 209.788  1.00 38.44           H  
ATOM   4247 1HD  LYS A 671     173.942 151.692 208.173  1.00 38.44           H  
ATOM   4248 2HD  LYS A 671     174.757 152.422 209.563  1.00 38.44           H  
ATOM   4249 1HE  LYS A 671     172.760 151.885 210.968  1.00 38.44           H  
ATOM   4250 2HE  LYS A 671     172.032 151.072 209.580  1.00 38.44           H  
ATOM   4251 1HZ  LYS A 671     173.138 149.530 211.024  1.00 38.44           H  
ATOM   4252 2HZ  LYS A 671     173.897 149.562 209.560  1.00 38.44           H  
ATOM   4253 3HZ  LYS A 671     174.576 150.321 210.858  1.00 38.44           H  
ATOM   4254  N   SER A 672     170.868 152.811 204.481  1.00 38.44           N  
ATOM   4255  CA  SER A 672     169.700 152.567 203.651  1.00 38.44           C  
ATOM   4256  C   SER A 672     169.724 151.126 203.142  1.00 38.44           C  
ATOM   4257  O   SER A 672     170.518 150.296 203.592  1.00 38.44           O  
ATOM   4258  CB  SER A 672     169.666 153.538 202.486  1.00 38.44           C  
ATOM   4259  OG  SER A 672     168.483 153.395 201.749  1.00 38.44           O  
ATOM   4260  H   SER A 672     171.696 153.208 204.060  1.00 38.44           H  
ATOM   4261  HA  SER A 672     168.807 152.691 204.265  1.00 38.44           H  
ATOM   4262 1HB  SER A 672     169.743 154.558 202.861  1.00 38.44           H  
ATOM   4263 2HB  SER A 672     170.524 153.360 201.840  1.00 38.44           H  
ATOM   4264  HG  SER A 672     168.536 154.037 201.037  1.00 38.44           H  
ATOM   4265  N   ALA A 673     168.847 150.817 202.188  1.00 38.44           N  
ATOM   4266  CA  ALA A 673     168.718 149.464 201.647  1.00 38.44           C  
ATOM   4267  C   ALA A 673     169.495 149.392 200.336  1.00 38.44           C  
ATOM   4268  O   ALA A 673     168.950 149.523 199.240  1.00 38.44           O  
ATOM   4269  CB  ALA A 673     167.249 149.097 201.461  1.00 38.44           C  
ATOM   4270  H   ALA A 673     168.251 151.549 201.829  1.00 38.44           H  
ATOM   4271  HA  ALA A 673     169.165 148.770 202.359  1.00 38.44           H  
ATOM   4272 1HB  ALA A 673     167.175 148.087 201.057  1.00 38.44           H  
ATOM   4273 2HB  ALA A 673     166.738 149.142 202.423  1.00 38.44           H  
ATOM   4274 3HB  ALA A 673     166.784 149.798 200.770  1.00 38.44           H  
ATOM   4275  N   GLU A 674     170.798 149.181 200.468  1.00 38.44           N  
ATOM   4276  CA  GLU A 674     171.695 149.027 199.331  1.00 38.44           C  
ATOM   4277  C   GLU A 674     171.578 147.656 198.670  1.00 38.44           C  
ATOM   4278  O   GLU A 674     171.621 147.570 197.436  1.00 38.44           O  
ATOM   4279  CB  GLU A 674     173.141 149.261 199.773  1.00 38.44           C  
ATOM   4280  CG  GLU A 674     174.162 149.196 198.645  1.00 38.44           C  
ATOM   4281  CD  GLU A 674     173.982 150.290 197.630  1.00 38.44           C  
ATOM   4282  OE1 GLU A 674     173.369 151.279 197.953  1.00 38.44           O  
ATOM   4283  OE2 GLU A 674     174.458 150.136 196.530  1.00 38.44           O  
ATOM   4284  H   GLU A 674     171.175 149.126 201.403  1.00 38.44           H  
ATOM   4285  HA  GLU A 674     171.432 149.772 198.579  1.00 38.44           H  
ATOM   4286 1HB  GLU A 674     173.224 150.241 200.243  1.00 38.44           H  
ATOM   4287 2HB  GLU A 674     173.419 148.515 200.519  1.00 38.44           H  
ATOM   4288 1HG  GLU A 674     175.162 149.271 199.070  1.00 38.44           H  
ATOM   4289 2HG  GLU A 674     174.079 148.229 198.150  1.00 38.44           H  
ATOM   4290  N   PRO A 675     171.424 146.559 199.433  1.00 38.44           N  
ATOM   4291  CA  PRO A 675     171.107 146.422 200.862  1.00 38.44           C  
ATOM   4292  C   PRO A 675     172.184 146.926 201.820  1.00 38.44           C  
ATOM   4293  O   PRO A 675     171.841 147.502 202.853  1.00 38.44           O  
ATOM   4294  CB  PRO A 675     170.924 144.905 201.043  1.00 38.44           C  
ATOM   4295  CG  PRO A 675     170.960 144.309 199.670  1.00 38.44           C  
ATOM   4296  CD  PRO A 675     171.725 145.255 198.825  1.00 38.44           C  
ATOM   4297  HA  PRO A 675     170.170 146.957 201.077  1.00 38.44           H  
ATOM   4298 1HB  PRO A 675     171.724 144.503 201.683  1.00 38.44           H  
ATOM   4299 2HB  PRO A 675     169.971 144.699 201.552  1.00 38.44           H  
ATOM   4300 1HG  PRO A 675     171.433 143.316 199.699  1.00 38.44           H  
ATOM   4301 2HG  PRO A 675     169.937 144.163 199.292  1.00 38.44           H  
ATOM   4302 1HD  PRO A 675     172.797 145.016 198.884  1.00 38.44           H  
ATOM   4303 2HD  PRO A 675     171.370 145.190 197.786  1.00 38.44           H  
ATOM   4304  N   SER A 676     173.459 146.726 201.487  1.00 38.44           N  
ATOM   4305  CA  SER A 676     174.566 147.022 202.399  1.00 38.44           C  
ATOM   4306  C   SER A 676     175.575 147.929 201.702  1.00 38.44           C  
ATOM   4307  O   SER A 676     176.482 147.452 201.015  1.00 38.44           O  
ATOM   4308  CB  SER A 676     175.241 145.743 202.854  1.00 38.44           C  
ATOM   4309  OG  SER A 676     176.309 146.018 203.718  1.00 38.44           O  
ATOM   4310  H   SER A 676     173.663 146.356 200.569  1.00 38.44           H  
ATOM   4311  HA  SER A 676     174.169 147.557 203.263  1.00 38.44           H  
ATOM   4312 1HB  SER A 676     174.513 145.109 203.361  1.00 38.44           H  
ATOM   4313 2HB  SER A 676     175.604 145.194 201.986  1.00 38.44           H  
ATOM   4314  HG  SER A 676     177.045 146.271 203.156  1.00 38.44           H  
ATOM   4315  N   VAL A 677     175.418 149.241 201.885  1.00 38.44           N  
ATOM   4316  CA  VAL A 677     176.461 150.167 201.459  1.00 38.44           C  
ATOM   4317  C   VAL A 677     177.720 149.957 202.291  1.00 38.44           C  
ATOM   4318  O   VAL A 677     178.842 150.071 201.785  1.00 38.44           O  
ATOM   4319  CB  VAL A 677     175.964 151.624 201.538  1.00 38.44           C  
ATOM   4320  CG1 VAL A 677     174.942 151.897 200.461  1.00 38.44           C  
ATOM   4321  CG2 VAL A 677     175.379 151.933 202.903  1.00 38.44           C  
ATOM   4322  H   VAL A 677     174.582 149.607 202.317  1.00 38.44           H  
ATOM   4323  HA  VAL A 677     176.719 149.945 200.423  1.00 38.44           H  
ATOM   4324  HB  VAL A 677     176.803 152.295 201.355  1.00 38.44           H  
ATOM   4325 1HG1 VAL A 677     174.604 152.931 200.534  1.00 38.44           H  
ATOM   4326 2HG1 VAL A 677     175.392 151.731 199.482  1.00 38.44           H  
ATOM   4327 3HG1 VAL A 677     174.091 151.228 200.589  1.00 38.44           H  
ATOM   4328 1HG2 VAL A 677     175.038 152.968 202.927  1.00 38.44           H  
ATOM   4329 2HG2 VAL A 677     174.537 151.269 203.097  1.00 38.44           H  
ATOM   4330 3HG2 VAL A 677     176.142 151.785 203.668  1.00 38.44           H  
ATOM   4331  N   PHE A 678     177.555 149.646 203.574  1.00 38.44           N  
ATOM   4332  CA  PHE A 678     178.688 149.415 204.454  1.00 38.44           C  
ATOM   4333  C   PHE A 678     179.457 148.167 204.024  1.00 38.44           C  
ATOM   4334  O   PHE A 678     179.032 147.401 203.155  1.00 38.44           O  
ATOM   4335  CB  PHE A 678     178.220 149.274 205.902  1.00 38.44           C  
ATOM   4336  CG  PHE A 678     177.862 150.579 206.560  1.00 38.44           C  
ATOM   4337  CD1 PHE A 678     177.512 151.684 205.809  1.00 38.44           C  
ATOM   4338  CD2 PHE A 678     177.866 150.691 207.938  1.00 38.44           C  
ATOM   4339  CE1 PHE A 678     177.182 152.877 206.418  1.00 38.44           C  
ATOM   4340  CE2 PHE A 678     177.536 151.882 208.550  1.00 38.44           C  
ATOM   4341  CZ  PHE A 678     177.194 152.974 207.789  1.00 38.44           C  
ATOM   4342  H   PHE A 678     176.619 149.569 203.946  1.00 38.44           H  
ATOM   4343  HA  PHE A 678     179.359 150.272 204.386  1.00 38.44           H  
ATOM   4344 1HB  PHE A 678     177.346 148.626 205.940  1.00 38.44           H  
ATOM   4345 2HB  PHE A 678     179.004 148.802 206.493  1.00 38.44           H  
ATOM   4346  HD1 PHE A 678     177.498 151.606 204.721  1.00 38.44           H  
ATOM   4347  HD2 PHE A 678     178.138 149.825 208.542  1.00 38.44           H  
ATOM   4348  HE1 PHE A 678     176.912 153.741 205.811  1.00 38.44           H  
ATOM   4349  HE2 PHE A 678     177.547 151.958 209.637  1.00 38.44           H  
ATOM   4350  HZ  PHE A 678     176.934 153.915 208.272  1.00 38.44           H  
ATOM   4351  N   VAL A 679     180.616 147.972 204.652  1.00 38.44           N  
ATOM   4352  CA  VAL A 679     181.522 146.870 204.350  1.00 38.44           C  
ATOM   4353  C   VAL A 679     182.242 146.485 205.637  1.00 38.44           C  
ATOM   4354  O   VAL A 679     182.249 147.232 206.617  1.00 38.44           O  
ATOM   4355  CB  VAL A 679     182.540 147.243 203.247  1.00 38.44           C  
ATOM   4356  CG1 VAL A 679     183.420 146.056 202.895  1.00 38.44           C  
ATOM   4357  CG2 VAL A 679     181.824 147.749 202.019  1.00 38.44           C  
ATOM   4358  H   VAL A 679     180.867 148.632 205.374  1.00 38.44           H  
ATOM   4359  HA  VAL A 679     180.932 146.026 203.990  1.00 38.44           H  
ATOM   4360  HB  VAL A 679     183.201 148.023 203.624  1.00 38.44           H  
ATOM   4361 1HG1 VAL A 679     184.127 146.346 202.117  1.00 38.44           H  
ATOM   4362 2HG1 VAL A 679     183.967 145.734 203.780  1.00 38.44           H  
ATOM   4363 3HG1 VAL A 679     182.799 145.237 202.533  1.00 38.44           H  
ATOM   4364 1HG2 VAL A 679     182.554 148.008 201.253  1.00 38.44           H  
ATOM   4365 2HG2 VAL A 679     181.159 146.973 201.640  1.00 38.44           H  
ATOM   4366 3HG2 VAL A 679     181.240 148.633 202.276  1.00 38.44           H  
ATOM   4367  N   ARG A 680     182.853 145.301 205.634  1.00 38.44           N  
ATOM   4368  CA  ARG A 680     183.595 144.798 206.783  1.00 38.44           C  
ATOM   4369  C   ARG A 680     185.103 144.941 206.625  1.00 38.44           C  
ATOM   4370  O   ARG A 680     185.798 145.218 207.607  1.00 38.44           O  
ATOM   4371  CB  ARG A 680     183.261 143.333 207.021  1.00 38.44           C  
ATOM   4372  CG  ARG A 680     181.954 143.087 207.758  1.00 38.44           C  
ATOM   4373  CD  ARG A 680     180.776 143.367 206.898  1.00 38.44           C  
ATOM   4374  NE  ARG A 680     179.525 143.097 207.587  1.00 38.44           N  
ATOM   4375  CZ  ARG A 680     178.897 141.905 207.595  1.00 38.44           C  
ATOM   4376  NH1 ARG A 680     179.416 140.885 206.948  1.00 38.44           N  
ATOM   4377  NH2 ARG A 680     177.761 141.761 208.254  1.00 38.44           N  
ATOM   4378  H   ARG A 680     182.796 144.735 204.799  1.00 38.44           H  
ATOM   4379  HA  ARG A 680     183.307 145.377 207.661  1.00 38.44           H  
ATOM   4380 1HB  ARG A 680     183.202 142.814 206.065  1.00 38.44           H  
ATOM   4381 2HB  ARG A 680     184.059 142.867 207.598  1.00 38.44           H  
ATOM   4382 1HG  ARG A 680     181.907 142.045 208.076  1.00 38.44           H  
ATOM   4383 2HG  ARG A 680     181.902 143.736 208.633  1.00 38.44           H  
ATOM   4384 1HD  ARG A 680     180.783 144.416 206.602  1.00 38.44           H  
ATOM   4385 2HD  ARG A 680     180.818 142.739 206.009  1.00 38.44           H  
ATOM   4386  HE  ARG A 680     179.095 143.858 208.096  1.00 38.44           H  
ATOM   4387 1HH1 ARG A 680     180.285 140.995 206.445  1.00 38.44           H  
ATOM   4388 2HH1 ARG A 680     178.946 139.991 206.954  1.00 38.44           H  
ATOM   4389 1HH2 ARG A 680     177.362 142.545 208.751  1.00 38.44           H  
ATOM   4390 2HH2 ARG A 680     177.291 140.868 208.260  1.00 38.44           H  
ATOM   4391  N   THR A 681     185.625 144.763 205.414  1.00 38.44           N  
ATOM   4392  CA  THR A 681     187.055 144.841 205.152  1.00 38.44           C  
ATOM   4393  C   THR A 681     187.323 145.869 204.064  1.00 38.44           C  
ATOM   4394  O   THR A 681     186.551 145.993 203.109  1.00 38.44           O  
ATOM   4395  CB  THR A 681     187.629 143.474 204.737  1.00 38.44           C  
ATOM   4396  OG1 THR A 681     187.414 142.524 205.788  1.00 38.44           O  
ATOM   4397  CG2 THR A 681     189.119 143.584 204.455  1.00 38.44           C  
ATOM   4398  H   THR A 681     184.995 144.566 204.650  1.00 38.44           H  
ATOM   4399  HA  THR A 681     187.558 145.149 206.069  1.00 38.44           H  
ATOM   4400  HB  THR A 681     187.120 143.123 203.839  1.00 38.44           H  
ATOM   4401  HG1 THR A 681     186.472 142.438 205.954  1.00 38.44           H  
ATOM   4402 1HG2 THR A 681     189.507 142.608 204.162  1.00 38.44           H  
ATOM   4403 2HG2 THR A 681     189.285 144.297 203.648  1.00 38.44           H  
ATOM   4404 3HG2 THR A 681     189.635 143.925 205.351  1.00 38.44           H  
ATOM   4405  N   THR A 682     188.433 146.615 204.208  1.00 38.44           N  
ATOM   4406  CA  THR A 682     188.827 147.633 203.232  1.00 38.44           C  
ATOM   4407  C   THR A 682     189.063 147.003 201.883  1.00 38.44           C  
ATOM   4408  O   THR A 682     188.555 147.511 200.876  1.00 38.44           O  
ATOM   4409  CB  THR A 682     190.078 148.417 203.692  1.00 38.44           C  
ATOM   4410  OG1 THR A 682     189.772 149.124 204.892  1.00 38.44           O  
ATOM   4411  CG2 THR A 682     190.465 149.391 202.671  1.00 38.44           C  
ATOM   4412  H   THR A 682     189.018 146.490 205.016  1.00 38.44           H  
ATOM   4413  HA  THR A 682     188.007 148.347 203.135  1.00 38.44           H  
ATOM   4414  HB  THR A 682     190.900 147.725 203.859  1.00 38.44           H  
ATOM   4415  HG1 THR A 682     190.542 149.701 205.136  1.00 38.44           H  
ATOM   4416 1HG2 THR A 682     191.335 149.935 203.017  1.00 38.44           H  
ATOM   4417 2HG2 THR A 682     190.704 148.903 201.749  1.00 38.44           H  
ATOM   4418 3HG2 THR A 682     189.669 150.078 202.514  1.00 38.44           H  
ATOM   4419  N   GLU A 683     189.768 145.893 201.831  1.00 38.44           N  
ATOM   4420  CA  GLU A 683     189.948 145.184 200.571  1.00 38.44           C  
ATOM   4421  C   GLU A 683     188.600 144.835 199.959  1.00 38.44           C  
ATOM   4422  O   GLU A 683     188.434 144.863 198.734  1.00 38.44           O  
ATOM   4423  CB  GLU A 683     190.773 143.913 200.781  1.00 38.44           C  
ATOM   4424  CG  GLU A 683     192.219 144.161 201.186  1.00 38.44           C  
ATOM   4425  CD  GLU A 683     192.380 144.411 202.659  1.00 38.44           C  
ATOM   4426  OE1 GLU A 683     191.446 144.874 203.269  1.00 38.44           O  
ATOM   4427  OE2 GLU A 683     193.438 144.138 203.176  1.00 38.44           O  
ATOM   4428  H   GLU A 683     190.195 145.524 202.668  1.00 38.44           H  
ATOM   4429  HA  GLU A 683     190.478 145.839 199.878  1.00 38.44           H  
ATOM   4430 1HB  GLU A 683     190.309 143.302 201.556  1.00 38.44           H  
ATOM   4431 2HB  GLU A 683     190.778 143.326 199.862  1.00 38.44           H  
ATOM   4432 1HG  GLU A 683     192.817 143.293 200.909  1.00 38.44           H  
ATOM   4433 2HG  GLU A 683     192.598 145.019 200.633  1.00 38.44           H  
ATOM   4434  N   GLU A 684     187.620 144.514 200.804  1.00 38.44           N  
ATOM   4435  CA  GLU A 684     186.275 144.252 200.308  1.00 38.44           C  
ATOM   4436  C   GLU A 684     185.703 145.479 199.614  1.00 38.44           C  
ATOM   4437  O   GLU A 684     185.107 145.369 198.538  1.00 38.44           O  
ATOM   4438  CB  GLU A 684     185.355 143.826 201.454  1.00 38.44           C  
ATOM   4439  CG  GLU A 684     183.937 143.476 201.025  1.00 38.44           C  
ATOM   4440  CD  GLU A 684     183.079 143.007 202.167  1.00 38.44           C  
ATOM   4441  OE1 GLU A 684     183.575 142.932 203.266  1.00 38.44           O  
ATOM   4442  OE2 GLU A 684     181.927 142.724 201.941  1.00 38.44           O  
ATOM   4443  H   GLU A 684     187.800 144.450 201.796  1.00 38.44           H  
ATOM   4444  HA  GLU A 684     186.327 143.446 199.576  1.00 38.44           H  
ATOM   4445 1HB  GLU A 684     185.778 142.955 201.955  1.00 38.44           H  
ATOM   4446 2HB  GLU A 684     185.294 144.628 202.189  1.00 38.44           H  
ATOM   4447 1HG  GLU A 684     183.477 144.356 200.577  1.00 38.44           H  
ATOM   4448 2HG  GLU A 684     183.981 142.696 200.266  1.00 38.44           H  
ATOM   4449  N   GLY A 685     185.876 146.659 200.211  1.00 38.44           N  
ATOM   4450  CA  GLY A 685     185.388 147.873 199.578  1.00 38.44           C  
ATOM   4451  C   GLY A 685     186.077 148.159 198.257  1.00 38.44           C  
ATOM   4452  O   GLY A 685     185.431 148.543 197.278  1.00 38.44           O  
ATOM   4453  H   GLY A 685     186.345 146.724 201.103  1.00 38.44           H  
ATOM   4454 1HA  GLY A 685     184.315 147.788 199.407  1.00 38.44           H  
ATOM   4455 2HA  GLY A 685     185.541 148.719 200.247  1.00 38.44           H  
ATOM   4456  N   MET A 686     187.398 147.983 198.212  1.00 38.44           N  
ATOM   4457  CA  MET A 686     188.126 148.208 196.968  1.00 38.44           C  
ATOM   4458  C   MET A 686     187.645 147.256 195.880  1.00 38.44           C  
ATOM   4459  O   MET A 686     187.407 147.665 194.736  1.00 38.44           O  
ATOM   4460  CB  MET A 686     189.628 148.047 197.195  1.00 38.44           C  
ATOM   4461  CG  MET A 686     190.263 149.158 198.018  1.00 38.44           C  
ATOM   4462  SD  MET A 686     192.064 149.052 198.058  1.00 38.44           S  
ATOM   4463  CE  MET A 686     192.296 147.665 199.166  1.00 38.44           C  
ATOM   4464  H   MET A 686     187.907 147.694 199.034  1.00 38.44           H  
ATOM   4465  HA  MET A 686     187.931 149.227 196.632  1.00 38.44           H  
ATOM   4466 1HB  MET A 686     189.819 147.103 197.704  1.00 38.44           H  
ATOM   4467 2HB  MET A 686     190.140 148.009 196.233  1.00 38.44           H  
ATOM   4468 1HG  MET A 686     189.984 150.125 197.601  1.00 38.44           H  
ATOM   4469 2HG  MET A 686     189.893 149.110 199.042  1.00 38.44           H  
ATOM   4470 1HE  MET A 686     193.362 147.475 199.291  1.00 38.44           H  
ATOM   4471 2HE  MET A 686     191.851 147.894 200.135  1.00 38.44           H  
ATOM   4472 3HE  MET A 686     191.817 146.780 198.746  1.00 38.44           H  
ATOM   4473  N   ILE A 687     187.482 145.977 196.224  1.00 38.44           N  
ATOM   4474  CA  ILE A 687     187.010 145.000 195.249  1.00 38.44           C  
ATOM   4475  C   ILE A 687     185.601 145.348 194.791  1.00 38.44           C  
ATOM   4476  O   ILE A 687     185.270 145.225 193.607  1.00 38.44           O  
ATOM   4477  CB  ILE A 687     187.028 143.577 195.835  1.00 38.44           C  
ATOM   4478  CG1 ILE A 687     188.469 143.115 196.071  1.00 38.44           C  
ATOM   4479  CG2 ILE A 687     186.301 142.612 194.910  1.00 38.44           C  
ATOM   4480  CD1 ILE A 687     188.578 141.848 196.888  1.00 38.44           C  
ATOM   4481  H   ILE A 687     187.685 145.674 197.166  1.00 38.44           H  
ATOM   4482  HA  ILE A 687     187.657 145.046 194.373  1.00 38.44           H  
ATOM   4483  HB  ILE A 687     186.534 143.577 196.806  1.00 38.44           H  
ATOM   4484 1HG1 ILE A 687     188.958 142.946 195.112  1.00 38.44           H  
ATOM   4485 2HG1 ILE A 687     189.023 143.900 196.586  1.00 38.44           H  
ATOM   4486 1HG2 ILE A 687     186.324 141.610 195.339  1.00 38.44           H  
ATOM   4487 2HG2 ILE A 687     185.267 142.932 194.792  1.00 38.44           H  
ATOM   4488 3HG2 ILE A 687     186.792 142.601 193.937  1.00 38.44           H  
ATOM   4489 1HD1 ILE A 687     189.628 141.584 197.013  1.00 38.44           H  
ATOM   4490 2HD1 ILE A 687     188.124 142.006 197.867  1.00 38.44           H  
ATOM   4491 3HD1 ILE A 687     188.060 141.038 196.374  1.00 38.44           H  
ATOM   4492  N   ARG A 688     184.745 145.774 195.721  1.00 38.44           N  
ATOM   4493  CA  ARG A 688     183.372 146.109 195.363  1.00 38.44           C  
ATOM   4494  C   ARG A 688     183.331 147.291 194.407  1.00 38.44           C  
ATOM   4495  O   ARG A 688     182.550 147.299 193.449  1.00 38.44           O  
ATOM   4496  CB  ARG A 688     182.566 146.411 196.623  1.00 38.44           C  
ATOM   4497  CG  ARG A 688     181.122 146.782 196.363  1.00 38.44           C  
ATOM   4498  CD  ARG A 688     180.259 146.505 197.582  1.00 38.44           C  
ATOM   4499  NE  ARG A 688     179.089 147.375 197.642  1.00 38.44           N  
ATOM   4500  CZ  ARG A 688     178.248 147.428 198.670  1.00 38.44           C  
ATOM   4501  NH1 ARG A 688     178.445 146.664 199.736  1.00 38.44           N  
ATOM   4502  NH2 ARG A 688     177.209 148.250 198.636  1.00 38.44           N  
ATOM   4503  H   ARG A 688     185.040 145.869 196.682  1.00 38.44           H  
ATOM   4504  HA  ARG A 688     182.928 145.252 194.856  1.00 38.44           H  
ATOM   4505 1HB  ARG A 688     182.576 145.541 197.278  1.00 38.44           H  
ATOM   4506 2HB  ARG A 688     183.032 147.235 197.164  1.00 38.44           H  
ATOM   4507 1HG  ARG A 688     181.057 147.844 196.123  1.00 38.44           H  
ATOM   4508 2HG  ARG A 688     180.741 146.197 195.525  1.00 38.44           H  
ATOM   4509 1HD  ARG A 688     179.911 145.473 197.554  1.00 38.44           H  
ATOM   4510 2HD  ARG A 688     180.845 146.666 198.486  1.00 38.44           H  
ATOM   4511  HE  ARG A 688     178.909 147.976 196.848  1.00 38.44           H  
ATOM   4512 1HH1 ARG A 688     179.237 146.038 199.769  1.00 38.44           H  
ATOM   4513 2HH1 ARG A 688     177.803 146.708 200.514  1.00 38.44           H  
ATOM   4514 1HH2 ARG A 688     177.056 148.838 197.828  1.00 38.44           H  
ATOM   4515 2HH2 ARG A 688     176.571 148.290 199.417  1.00 38.44           H  
ATOM   4516  N   VAL A 689     184.162 148.304 194.655  1.00 38.44           N  
ATOM   4517  CA  VAL A 689     184.214 149.446 193.751  1.00 38.44           C  
ATOM   4518  C   VAL A 689     184.741 149.022 192.388  1.00 38.44           C  
ATOM   4519  O   VAL A 689     184.247 149.474 191.349  1.00 38.44           O  
ATOM   4520  CB  VAL A 689     185.065 150.575 194.358  1.00 38.44           C  
ATOM   4521  CG1 VAL A 689     185.521 151.534 193.276  1.00 38.44           C  
ATOM   4522  CG2 VAL A 689     184.275 151.313 195.416  1.00 38.44           C  
ATOM   4523  H   VAL A 689     184.762 148.292 195.467  1.00 38.44           H  
ATOM   4524  HA  VAL A 689     183.199 149.816 193.602  1.00 38.44           H  
ATOM   4525  HB  VAL A 689     185.958 150.142 194.809  1.00 38.44           H  
ATOM   4526 1HG1 VAL A 689     186.122 152.327 193.722  1.00 38.44           H  
ATOM   4527 2HG1 VAL A 689     186.119 150.996 192.541  1.00 38.44           H  
ATOM   4528 3HG1 VAL A 689     184.651 151.972 192.787  1.00 38.44           H  
ATOM   4529 1HG2 VAL A 689     184.888 152.109 195.838  1.00 38.44           H  
ATOM   4530 2HG2 VAL A 689     183.379 151.744 194.967  1.00 38.44           H  
ATOM   4531 3HG2 VAL A 689     183.987 150.619 196.206  1.00 38.44           H  
ATOM   4532  N   ARG A 690     185.756 148.157 192.366  1.00 38.44           N  
ATOM   4533  CA  ARG A 690     186.313 147.725 191.089  1.00 38.44           C  
ATOM   4534  C   ARG A 690     185.298 146.919 190.288  1.00 38.44           C  
ATOM   4535  O   ARG A 690     185.195 147.078 189.066  1.00 38.44           O  
ATOM   4536  CB  ARG A 690     187.583 146.912 191.322  1.00 38.44           C  
ATOM   4537  CG  ARG A 690     188.845 147.750 191.369  1.00 38.44           C  
ATOM   4538  CD  ARG A 690     190.073 146.920 191.070  1.00 38.44           C  
ATOM   4539  NE  ARG A 690     191.309 147.635 191.370  1.00 38.44           N  
ATOM   4540  CZ  ARG A 690     191.766 147.855 192.598  1.00 38.44           C  
ATOM   4541  NH1 ARG A 690     191.088 147.423 193.652  1.00 38.44           N  
ATOM   4542  NH2 ARG A 690     192.902 148.511 192.773  1.00 38.44           N  
ATOM   4543  H   ARG A 690     186.149 147.793 193.222  1.00 38.44           H  
ATOM   4544  HA  ARG A 690     186.563 148.611 190.503  1.00 38.44           H  
ATOM   4545 1HB  ARG A 690     187.500 146.370 192.262  1.00 38.44           H  
ATOM   4546 2HB  ARG A 690     187.694 146.175 190.527  1.00 38.44           H  
ATOM   4547 1HG  ARG A 690     188.780 148.548 190.629  1.00 38.44           H  
ATOM   4548 2HG  ARG A 690     188.957 148.185 192.363  1.00 38.44           H  
ATOM   4549 1HD  ARG A 690     190.054 146.012 191.672  1.00 38.44           H  
ATOM   4550 2HD  ARG A 690     190.084 146.655 190.013  1.00 38.44           H  
ATOM   4551  HE  ARG A 690     191.851 147.985 190.591  1.00 38.44           H  
ATOM   4552 1HH1 ARG A 690     190.219 146.924 193.524  1.00 38.44           H  
ATOM   4553 2HH1 ARG A 690     191.440 147.593 194.583  1.00 38.44           H  
ATOM   4554 1HH2 ARG A 690     193.422 148.845 191.972  1.00 38.44           H  
ATOM   4555 2HH2 ARG A 690     193.250 148.679 193.705  1.00 38.44           H  
ATOM   4556  N   LYS A 691     184.541 146.049 190.957  1.00 38.44           N  
ATOM   4557  CA  LYS A 691     183.541 145.247 190.261  1.00 38.44           C  
ATOM   4558  C   LYS A 691     182.401 146.119 189.755  1.00 38.44           C  
ATOM   4559  O   LYS A 691     181.979 145.998 188.599  1.00 38.44           O  
ATOM   4560  CB  LYS A 691     182.998 144.150 191.177  1.00 38.44           C  
ATOM   4561  CG  LYS A 691     181.980 143.228 190.520  1.00 38.44           C  
ATOM   4562  CD  LYS A 691     181.551 142.115 191.464  1.00 38.44           C  
ATOM   4563  CE  LYS A 691     180.523 141.201 190.814  1.00 38.44           C  
ATOM   4564  NZ  LYS A 691     180.094 140.107 191.727  1.00 38.44           N  
ATOM   4565  H   LYS A 691     184.654 145.938 191.954  1.00 38.44           H  
ATOM   4566  HA  LYS A 691     184.013 144.780 189.396  1.00 38.44           H  
ATOM   4567 1HB  LYS A 691     183.823 143.535 191.537  1.00 38.44           H  
ATOM   4568 2HB  LYS A 691     182.525 144.604 192.048  1.00 38.44           H  
ATOM   4569 1HG  LYS A 691     181.101 143.804 190.228  1.00 38.44           H  
ATOM   4570 2HG  LYS A 691     182.415 142.785 189.624  1.00 38.44           H  
ATOM   4571 1HD  LYS A 691     182.422 141.523 191.749  1.00 38.44           H  
ATOM   4572 2HD  LYS A 691     181.119 142.549 192.366  1.00 38.44           H  
ATOM   4573 1HE  LYS A 691     179.648 141.784 190.529  1.00 38.44           H  
ATOM   4574 2HE  LYS A 691     180.947 140.759 189.912  1.00 38.44           H  
ATOM   4575 1HZ  LYS A 691     179.414 139.525 191.259  1.00 38.44           H  
ATOM   4576 2HZ  LYS A 691     180.896 139.548 191.983  1.00 38.44           H  
ATOM   4577 3HZ  LYS A 691     179.681 140.504 192.559  1.00 38.44           H  
ATOM   4578  N   SER A 692     181.889 147.003 190.607  1.00 38.44           N  
ATOM   4579  CA  SER A 692     180.831 147.909 190.186  1.00 38.44           C  
ATOM   4580  C   SER A 692     181.313 148.776 189.031  1.00 38.44           C  
ATOM   4581  O   SER A 692     182.431 149.297 189.047  1.00 38.44           O  
ATOM   4582  CB  SER A 692     180.390 148.782 191.345  1.00 38.44           C  
ATOM   4583  OG  SER A 692     179.820 148.010 192.366  1.00 38.44           O  
ATOM   4584  H   SER A 692     182.231 147.053 191.556  1.00 38.44           H  
ATOM   4585  HA  SER A 692     179.980 147.315 189.849  1.00 38.44           H  
ATOM   4586 1HB  SER A 692     181.247 149.330 191.735  1.00 38.44           H  
ATOM   4587 2HB  SER A 692     179.665 149.515 190.992  1.00 38.44           H  
ATOM   4588  HG  SER A 692     180.556 147.635 192.856  1.00 38.44           H  
ATOM   4589  N   LYS A 693     180.459 148.928 188.021  1.00 38.44           N  
ATOM   4590  CA  LYS A 693     180.792 149.711 186.832  1.00 38.44           C  
ATOM   4591  C   LYS A 693     180.540 151.197 187.096  1.00 38.44           C  
ATOM   4592  O   LYS A 693     179.778 151.871 186.404  1.00 38.44           O  
ATOM   4593  CB  LYS A 693     179.981 149.238 185.625  1.00 38.44           C  
ATOM   4594  CG  LYS A 693     180.291 147.816 185.177  1.00 38.44           C  
ATOM   4595  CD  LYS A 693     179.453 147.421 183.970  1.00 38.44           C  
ATOM   4596  CE  LYS A 693     179.763 146.001 183.520  1.00 38.44           C  
ATOM   4597  NZ  LYS A 693     178.932 145.593 182.355  1.00 38.44           N  
ATOM   4598  H   LYS A 693     179.553 148.487 188.081  1.00 38.44           H  
ATOM   4599  HA  LYS A 693     181.855 149.586 186.621  1.00 38.44           H  
ATOM   4600 1HB  LYS A 693     178.917 149.290 185.858  1.00 38.44           H  
ATOM   4601 2HB  LYS A 693     180.164 149.902 184.780  1.00 38.44           H  
ATOM   4602 1HG  LYS A 693     181.347 147.739 184.916  1.00 38.44           H  
ATOM   4603 2HG  LYS A 693     180.086 147.124 185.993  1.00 38.44           H  
ATOM   4604 1HD  LYS A 693     178.394 147.490 184.224  1.00 38.44           H  
ATOM   4605 2HD  LYS A 693     179.656 148.105 183.146  1.00 38.44           H  
ATOM   4606 1HE  LYS A 693     180.814 145.928 183.245  1.00 38.44           H  
ATOM   4607 2HE  LYS A 693     179.577 145.310 184.342  1.00 38.44           H  
ATOM   4608 1HZ  LYS A 693     179.167 144.647 182.088  1.00 38.44           H  
ATOM   4609 2HZ  LYS A 693     177.954 145.638 182.605  1.00 38.44           H  
ATOM   4610 3HZ  LYS A 693     179.110 146.215 181.579  1.00 38.44           H  
ATOM   4611  N   GLY A 694     181.209 151.702 188.127  1.00 38.44           N  
ATOM   4612  CA  GLY A 694     181.015 153.069 188.554  1.00 38.44           C  
ATOM   4613  C   GLY A 694     179.791 153.292 189.409  1.00 38.44           C  
ATOM   4614  O   GLY A 694     179.427 154.448 189.653  1.00 38.44           O  
ATOM   4615  H   GLY A 694     181.868 151.120 188.624  1.00 38.44           H  
ATOM   4616 1HA  GLY A 694     181.885 153.400 189.121  1.00 38.44           H  
ATOM   4617 2HA  GLY A 694     180.936 153.715 187.680  1.00 38.44           H  
ATOM   4618  N   LYS A 695     179.145 152.227 189.873  1.00 38.44           N  
ATOM   4619  CA  LYS A 695     177.933 152.334 190.670  1.00 38.44           C  
ATOM   4620  C   LYS A 695     178.203 152.368 192.168  1.00 38.44           C  
ATOM   4621  O   LYS A 695     177.252 152.476 192.948  1.00 38.44           O  
ATOM   4622  CB  LYS A 695     176.991 151.174 190.343  1.00 38.44           C  
ATOM   4623  CG  LYS A 695     176.543 151.119 188.888  1.00 38.44           C  
ATOM   4624  CD  LYS A 695     175.712 152.339 188.519  1.00 38.44           C  
ATOM   4625  CE  LYS A 695     175.182 152.239 187.097  1.00 38.44           C  
ATOM   4626  NZ  LYS A 695     174.400 153.444 186.708  1.00 38.44           N  
ATOM   4627  H   LYS A 695     179.515 151.312 189.660  1.00 38.44           H  
ATOM   4628  HA  LYS A 695     177.435 153.271 190.418  1.00 38.44           H  
ATOM   4629 1HB  LYS A 695     177.482 150.230 190.578  1.00 38.44           H  
ATOM   4630 2HB  LYS A 695     176.099 151.244 190.965  1.00 38.44           H  
ATOM   4631 1HG  LYS A 695     177.418 151.076 188.239  1.00 38.44           H  
ATOM   4632 2HG  LYS A 695     175.947 150.222 188.725  1.00 38.44           H  
ATOM   4633 1HD  LYS A 695     174.870 152.428 189.207  1.00 38.44           H  
ATOM   4634 2HD  LYS A 695     176.325 153.236 188.606  1.00 38.44           H  
ATOM   4635 1HE  LYS A 695     176.016 152.124 186.405  1.00 38.44           H  
ATOM   4636 2HE  LYS A 695     174.542 151.362 187.008  1.00 38.44           H  
ATOM   4637 1HZ  LYS A 695     174.066 153.339 185.760  1.00 38.44           H  
ATOM   4638 2HZ  LYS A 695     173.612 153.551 187.332  1.00 38.44           H  
ATOM   4639 3HZ  LYS A 695     174.989 154.262 186.768  1.00 38.44           H  
ATOM   4640  N   TYR A 696     179.463 152.280 192.591  1.00 38.44           N  
ATOM   4641  CA  TYR A 696     179.818 152.372 193.999  1.00 38.44           C  
ATOM   4642  C   TYR A 696     180.974 153.341 194.181  1.00 38.44           C  
ATOM   4643  O   TYR A 696     181.904 153.374 193.369  1.00 38.44           O  
ATOM   4644  CB  TYR A 696     180.206 151.007 194.577  1.00 38.44           C  
ATOM   4645  CG  TYR A 696     180.333 150.995 196.086  1.00 38.44           C  
ATOM   4646  CD1 TYR A 696     179.452 151.709 196.885  1.00 38.44           C  
ATOM   4647  CD2 TYR A 696     181.342 150.279 196.709  1.00 38.44           C  
ATOM   4648  CE1 TYR A 696     179.566 151.703 198.257  1.00 38.44           C  
ATOM   4649  CE2 TYR A 696     181.464 150.266 198.082  1.00 38.44           C  
ATOM   4650  CZ  TYR A 696     180.574 150.980 198.851  1.00 38.44           C  
ATOM   4651  OH  TYR A 696     180.692 150.972 200.219  1.00 38.44           O  
ATOM   4652  H   TYR A 696     180.194 152.145 191.907  1.00 38.44           H  
ATOM   4653  HA  TYR A 696     178.952 152.739 194.551  1.00 38.44           H  
ATOM   4654 1HB  TYR A 696     179.458 150.265 194.293  1.00 38.44           H  
ATOM   4655 2HB  TYR A 696     181.159 150.690 194.153  1.00 38.44           H  
ATOM   4656  HD1 TYR A 696     178.650 152.290 196.428  1.00 38.44           H  
ATOM   4657  HD2 TYR A 696     182.058 149.714 196.112  1.00 38.44           H  
ATOM   4658  HE1 TYR A 696     178.862 152.272 198.864  1.00 38.44           H  
ATOM   4659  HE2 TYR A 696     182.263 149.693 198.553  1.00 38.44           H  
ATOM   4660  HH  TYR A 696     181.440 150.425 200.471  1.00 38.44           H  
ATOM   4661  N   ALA A 697     180.909 154.125 195.253  1.00 38.44           N  
ATOM   4662  CA  ALA A 697     181.978 155.034 195.641  1.00 38.44           C  
ATOM   4663  C   ALA A 697     182.344 154.763 197.090  1.00 38.44           C  
ATOM   4664  O   ALA A 697     181.462 154.689 197.950  1.00 38.44           O  
ATOM   4665  CB  ALA A 697     181.557 156.491 195.465  1.00 38.44           C  
ATOM   4666  H   ALA A 697     180.073 154.079 195.818  1.00 38.44           H  
ATOM   4667  HA  ALA A 697     182.836 154.843 194.997  1.00 38.44           H  
ATOM   4668 1HB  ALA A 697     182.376 157.145 195.763  1.00 38.44           H  
ATOM   4669 2HB  ALA A 697     181.308 156.674 194.419  1.00 38.44           H  
ATOM   4670 3HB  ALA A 697     180.686 156.695 196.086  1.00 38.44           H  
ATOM   4671  N   TYR A 698     183.635 154.621 197.361  1.00 38.44           N  
ATOM   4672  CA  TYR A 698     184.109 154.289 198.695  1.00 38.44           C  
ATOM   4673  C   TYR A 698     184.625 155.538 199.397  1.00 38.44           C  
ATOM   4674  O   TYR A 698     185.154 156.454 198.767  1.00 38.44           O  
ATOM   4675  CB  TYR A 698     185.209 153.227 198.625  1.00 38.44           C  
ATOM   4676  CG  TYR A 698     185.579 152.593 199.950  1.00 38.44           C  
ATOM   4677  CD1 TYR A 698     184.657 152.484 200.979  1.00 38.44           C  
ATOM   4678  CD2 TYR A 698     186.851 152.090 200.163  1.00 38.44           C  
ATOM   4679  CE1 TYR A 698     184.996 151.902 202.183  1.00 38.44           C  
ATOM   4680  CE2 TYR A 698     187.198 151.509 201.362  1.00 38.44           C  
ATOM   4681  CZ  TYR A 698     186.269 151.418 202.368  1.00 38.44           C  
ATOM   4682  OH  TYR A 698     186.615 150.838 203.565  1.00 38.44           O  
ATOM   4683  H   TYR A 698     184.307 154.748 196.617  1.00 38.44           H  
ATOM   4684  HA  TYR A 698     183.273 153.888 199.269  1.00 38.44           H  
ATOM   4685 1HB  TYR A 698     184.898 152.425 197.954  1.00 38.44           H  
ATOM   4686 2HB  TYR A 698     186.115 153.669 198.210  1.00 38.44           H  
ATOM   4687  HD1 TYR A 698     183.643 152.862 200.845  1.00 38.44           H  
ATOM   4688  HD2 TYR A 698     187.600 152.151 199.374  1.00 38.44           H  
ATOM   4689  HE1 TYR A 698     184.256 151.827 202.979  1.00 38.44           H  
ATOM   4690  HE2 TYR A 698     188.207 151.125 201.509  1.00 38.44           H  
ATOM   4691  HH  TYR A 698     187.532 150.555 203.529  1.00 38.44           H  
ATOM   4692  N   LEU A 699     184.441 155.581 200.710  1.00 38.44           N  
ATOM   4693  CA  LEU A 699     184.946 156.664 201.542  1.00 38.44           C  
ATOM   4694  C   LEU A 699     186.046 156.108 202.431  1.00 38.44           C  
ATOM   4695  O   LEU A 699     185.809 155.168 203.197  1.00 38.44           O  
ATOM   4696  CB  LEU A 699     183.827 157.273 202.383  1.00 38.44           C  
ATOM   4697  CG  LEU A 699     182.638 157.840 201.610  1.00 38.44           C  
ATOM   4698  CD1 LEU A 699     181.713 158.592 202.531  1.00 38.44           C  
ATOM   4699  CD2 LEU A 699     183.097 158.749 200.507  1.00 38.44           C  
ATOM   4700  H   LEU A 699     183.928 154.827 201.143  1.00 38.44           H  
ATOM   4701  HA  LEU A 699     185.349 157.440 200.892  1.00 38.44           H  
ATOM   4702 1HB  LEU A 699     183.444 156.509 203.057  1.00 38.44           H  
ATOM   4703 2HB  LEU A 699     184.244 158.082 202.983  1.00 38.44           H  
ATOM   4704  HG  LEU A 699     182.065 157.022 201.172  1.00 38.44           H  
ATOM   4705 1HD1 LEU A 699     180.873 158.987 201.960  1.00 38.44           H  
ATOM   4706 2HD1 LEU A 699     181.341 157.918 203.302  1.00 38.44           H  
ATOM   4707 3HD1 LEU A 699     182.254 159.415 202.997  1.00 38.44           H  
ATOM   4708 1HD2 LEU A 699     182.230 159.139 199.972  1.00 38.44           H  
ATOM   4709 2HD2 LEU A 699     183.664 159.578 200.931  1.00 38.44           H  
ATOM   4710 3HD2 LEU A 699     183.730 158.192 199.816  1.00 38.44           H  
ATOM   4711  N   LEU A 700     187.234 156.668 202.340  1.00 38.44           N  
ATOM   4712  CA  LEU A 700     188.373 156.154 203.073  1.00 38.44           C  
ATOM   4713  C   LEU A 700     189.443 157.204 203.258  1.00 38.44           C  
ATOM   4714  O   LEU A 700     189.342 158.293 202.720  1.00 38.44           O  
ATOM   4715  CB  LEU A 700     188.960 154.943 202.369  1.00 38.44           C  
ATOM   4716  CG  LEU A 700     189.779 155.154 201.125  1.00 38.44           C  
ATOM   4717  CD1 LEU A 700     190.486 153.901 200.819  1.00 38.44           C  
ATOM   4718  CD2 LEU A 700     188.944 155.520 199.988  1.00 38.44           C  
ATOM   4719  H   LEU A 700     187.331 157.459 201.694  1.00 38.44           H  
ATOM   4720  HA  LEU A 700     188.036 155.847 204.061  1.00 38.44           H  
ATOM   4721 1HB  LEU A 700     189.591 154.415 203.090  1.00 38.44           H  
ATOM   4722 2HB  LEU A 700     188.141 154.284 202.109  1.00 38.44           H  
ATOM   4723  HG  LEU A 700     190.526 155.921 201.285  1.00 38.44           H  
ATOM   4724 1HD1 LEU A 700     191.100 154.035 199.934  1.00 38.44           H  
ATOM   4725 2HD1 LEU A 700     191.122 153.636 201.665  1.00 38.44           H  
ATOM   4726 3HD1 LEU A 700     189.766 153.106 200.646  1.00 38.44           H  
ATOM   4727 1HD2 LEU A 700     189.591 155.615 199.137  1.00 38.44           H  
ATOM   4728 2HD2 LEU A 700     188.213 154.745 199.807  1.00 38.44           H  
ATOM   4729 3HD2 LEU A 700     188.439 156.461 200.133  1.00 38.44           H  
ATOM   4730  N   GLU A 701     190.456 156.902 204.031  1.00 38.44           N  
ATOM   4731  CA  GLU A 701     191.566 157.813 204.248  1.00 38.44           C  
ATOM   4732  C   GLU A 701     192.257 158.130 202.963  1.00 38.44           C  
ATOM   4733  O   GLU A 701     192.420 157.278 202.102  1.00 38.44           O  
ATOM   4734  CB  GLU A 701     192.532 157.227 205.219  1.00 38.44           C  
ATOM   4735  CG  GLU A 701     191.988 157.148 206.580  1.00 38.44           C  
ATOM   4736  CD  GLU A 701     191.180 156.008 206.783  1.00 38.44           C  
ATOM   4737  OE1 GLU A 701     191.078 155.218 205.869  1.00 38.44           O  
ATOM   4738  OE2 GLU A 701     190.624 155.882 207.828  1.00 38.44           O  
ATOM   4739  H   GLU A 701     190.471 155.998 204.502  1.00 38.44           H  
ATOM   4740  HA  GLU A 701     191.175 158.745 204.655  1.00 38.44           H  
ATOM   4741 1HB  GLU A 701     192.832 156.229 204.897  1.00 38.44           H  
ATOM   4742 2HB  GLU A 701     193.433 157.841 205.244  1.00 38.44           H  
ATOM   4743 1HG  GLU A 701     192.821 157.122 207.289  1.00 38.44           H  
ATOM   4744 2HG  GLU A 701     191.402 158.048 206.778  1.00 38.44           H  
ATOM   4745  N   SER A 702     192.688 159.341 202.830  1.00 38.44           N  
ATOM   4746  CA  SER A 702     193.259 159.813 201.575  1.00 38.44           C  
ATOM   4747  C   SER A 702     194.545 159.077 201.230  1.00 38.44           C  
ATOM   4748  O   SER A 702     194.807 158.785 200.058  1.00 38.44           O  
ATOM   4749  CB  SER A 702     193.520 161.311 201.660  1.00 38.44           C  
ATOM   4750  OG  SER A 702     194.686 161.571 202.415  1.00 38.44           O  
ATOM   4751  H   SER A 702     192.609 159.983 203.606  1.00 38.44           H  
ATOM   4752  HA  SER A 702     192.542 159.623 200.775  1.00 38.44           H  
ATOM   4753 1HB  SER A 702     193.631 161.719 200.655  1.00 38.44           H  
ATOM   4754 2HB  SER A 702     192.664 161.804 202.120  1.00 38.44           H  
ATOM   4755  HG  SER A 702     194.968 162.456 202.171  1.00 38.44           H  
ATOM   4756  N   THR A 703     195.372 158.794 202.234  1.00 38.44           N  
ATOM   4757  CA  THR A 703     196.660 158.160 201.978  1.00 38.44           C  
ATOM   4758  C   THR A 703     196.480 156.820 201.279  1.00 38.44           C  
ATOM   4759  O   THR A 703     197.142 156.530 200.274  1.00 38.44           O  
ATOM   4760  CB  THR A 703     197.411 157.972 203.290  1.00 38.44           C  
ATOM   4761  OG1 THR A 703     196.598 157.225 204.200  1.00 38.44           O  
ATOM   4762  CG2 THR A 703     197.736 159.301 203.899  1.00 38.44           C  
ATOM   4763  H   THR A 703     195.113 159.017 203.185  1.00 38.44           H  
ATOM   4764  HA  THR A 703     197.242 158.812 201.326  1.00 38.44           H  
ATOM   4765  HB  THR A 703     198.336 157.426 203.105  1.00 38.44           H  
ATOM   4766  HG1 THR A 703     197.147 156.600 204.679  1.00 38.44           H  
ATOM   4767 1HG2 THR A 703     198.273 159.151 204.835  1.00 38.44           H  
ATOM   4768 2HG2 THR A 703     198.358 159.874 203.211  1.00 38.44           H  
ATOM   4769 3HG2 THR A 703     196.814 159.847 204.094  1.00 38.44           H  
ATOM   4770  N   MET A 704     195.555 156.038 201.800  1.00 38.44           N  
ATOM   4771  CA  MET A 704     195.293 154.766 201.219  1.00 38.44           C  
ATOM   4772  C   MET A 704     194.724 154.937 199.835  1.00 38.44           C  
ATOM   4773  O   MET A 704     195.159 154.283 198.904  1.00 38.44           O  
ATOM   4774  CB  MET A 704     194.365 154.001 202.111  1.00 38.44           C  
ATOM   4775  CG  MET A 704     194.195 152.597 201.760  1.00 38.44           C  
ATOM   4776  SD  MET A 704     195.731 151.730 201.871  1.00 38.44           S  
ATOM   4777  CE  MET A 704     196.035 151.541 203.575  1.00 38.44           C  
ATOM   4778  H   MET A 704     195.075 156.343 202.646  1.00 38.44           H  
ATOM   4779  HA  MET A 704     196.233 154.219 201.125  1.00 38.44           H  
ATOM   4780 1HB  MET A 704     194.705 154.073 203.126  1.00 38.44           H  
ATOM   4781 2HB  MET A 704     193.377 154.481 202.080  1.00 38.44           H  
ATOM   4782 1HG  MET A 704     193.491 152.151 202.470  1.00 38.44           H  
ATOM   4783 2HG  MET A 704     193.789 152.487 200.756  1.00 38.44           H  
ATOM   4784 1HE  MET A 704     196.978 150.995 203.749  1.00 38.44           H  
ATOM   4785 2HE  MET A 704     196.095 152.494 204.064  1.00 38.44           H  
ATOM   4786 3HE  MET A 704     195.222 150.963 204.015  1.00 38.44           H  
ATOM   4787  N   ASN A 705     193.866 155.885 199.632  1.00 38.44           N  
ATOM   4788  CA  ASN A 705     193.293 156.136 198.317  1.00 38.44           C  
ATOM   4789  C   ASN A 705     194.390 156.398 197.296  1.00 38.44           C  
ATOM   4790  O   ASN A 705     194.380 155.832 196.198  1.00 38.44           O  
ATOM   4791  CB  ASN A 705     192.327 157.313 198.381  1.00 38.44           C  
ATOM   4792  CG  ASN A 705     191.333 157.308 197.252  1.00 38.44           C  
ATOM   4793  OD1 ASN A 705     191.593 156.760 196.183  1.00 38.44           O  
ATOM   4794  ND2 ASN A 705     190.185 157.927 197.477  1.00 38.44           N  
ATOM   4795  H   ASN A 705     193.611 156.487 200.402  1.00 38.44           H  
ATOM   4796  HA  ASN A 705     192.744 155.247 198.003  1.00 38.44           H  
ATOM   4797 1HB  ASN A 705     191.785 157.288 199.327  1.00 38.44           H  
ATOM   4798 2HB  ASN A 705     192.889 158.247 198.350  1.00 38.44           H  
ATOM   4799 1HD2 ASN A 705     189.484 157.957 196.763  1.00 38.44           H  
ATOM   4800 2HD2 ASN A 705     190.018 158.365 198.360  1.00 38.44           H  
ATOM   4801  N   GLU A 706     195.356 157.245 197.648  1.00 38.44           N  
ATOM   4802  CA  GLU A 706     196.462 157.526 196.739  1.00 38.44           C  
ATOM   4803  C   GLU A 706     197.289 156.275 196.476  1.00 38.44           C  
ATOM   4804  O   GLU A 706     197.612 155.956 195.324  1.00 38.44           O  
ATOM   4805  CB  GLU A 706     197.340 158.632 197.314  1.00 38.44           C  
ATOM   4806  CG  GLU A 706     196.646 159.967 197.442  1.00 38.44           C  
ATOM   4807  CD  GLU A 706     197.430 160.954 198.284  1.00 38.44           C  
ATOM   4808  OE1 GLU A 706     198.627 161.159 197.997  1.00 38.44           O  
ATOM   4809  OE2 GLU A 706     196.852 161.526 199.230  1.00 38.44           O  
ATOM   4810  H   GLU A 706     195.331 157.702 198.549  1.00 38.44           H  
ATOM   4811  HA  GLU A 706     196.050 157.862 195.786  1.00 38.44           H  
ATOM   4812 1HB  GLU A 706     197.693 158.340 198.303  1.00 38.44           H  
ATOM   4813 2HB  GLU A 706     198.217 158.768 196.680  1.00 38.44           H  
ATOM   4814 1HG  GLU A 706     196.502 160.387 196.447  1.00 38.44           H  
ATOM   4815 2HG  GLU A 706     195.664 159.813 197.887  1.00 38.44           H  
ATOM   4816  N   TYR A 707     197.648 155.551 197.539  1.00 38.44           N  
ATOM   4817  CA  TYR A 707     198.441 154.339 197.368  1.00 38.44           C  
ATOM   4818  C   TYR A 707     197.757 153.376 196.409  1.00 38.44           C  
ATOM   4819  O   TYR A 707     198.375 152.867 195.469  1.00 38.44           O  
ATOM   4820  CB  TYR A 707     198.671 153.670 198.719  1.00 38.44           C  
ATOM   4821  CG  TYR A 707     199.675 152.545 198.687  1.00 38.44           C  
ATOM   4822  CD1 TYR A 707     201.002 152.780 198.375  1.00 38.44           C  
ATOM   4823  CD2 TYR A 707     199.292 151.245 198.970  1.00 38.44           C  
ATOM   4824  CE1 TYR A 707     201.919 151.756 198.348  1.00 38.44           C  
ATOM   4825  CE2 TYR A 707     200.202 150.214 198.943  1.00 38.44           C  
ATOM   4826  CZ  TYR A 707     201.515 150.473 198.632  1.00 38.44           C  
ATOM   4827  OH  TYR A 707     202.426 149.444 198.605  1.00 38.44           O  
ATOM   4828  H   TYR A 707     197.375 155.834 198.470  1.00 38.44           H  
ATOM   4829  HA  TYR A 707     199.406 154.615 196.942  1.00 38.44           H  
ATOM   4830 1HB  TYR A 707     199.020 154.413 199.438  1.00 38.44           H  
ATOM   4831 2HB  TYR A 707     197.729 153.271 199.092  1.00 38.44           H  
ATOM   4832  HD1 TYR A 707     201.337 153.791 198.145  1.00 38.44           H  
ATOM   4833  HD2 TYR A 707     198.254 151.025 199.219  1.00 38.44           H  
ATOM   4834  HE1 TYR A 707     202.960 151.962 198.100  1.00 38.44           H  
ATOM   4835  HE2 TYR A 707     199.880 149.196 199.167  1.00 38.44           H  
ATOM   4836  HH  TYR A 707     201.984 148.620 198.825  1.00 38.44           H  
ATOM   4837  N   ILE A 708     196.468 153.122 196.632  1.00 38.44           N  
ATOM   4838  CA  ILE A 708     195.713 152.239 195.754  1.00 38.44           C  
ATOM   4839  C   ILE A 708     195.705 152.785 194.334  1.00 38.44           C  
ATOM   4840  O   ILE A 708     195.904 152.042 193.365  1.00 38.44           O  
ATOM   4841  CB  ILE A 708     194.284 152.059 196.296  1.00 38.44           C  
ATOM   4842  CG1 ILE A 708     194.294 151.368 197.663  1.00 38.44           C  
ATOM   4843  CG2 ILE A 708     193.452 151.282 195.323  1.00 38.44           C  
ATOM   4844  CD1 ILE A 708     194.970 150.027 197.693  1.00 38.44           C  
ATOM   4845  H   ILE A 708     196.002 153.547 197.421  1.00 38.44           H  
ATOM   4846  HA  ILE A 708     196.207 151.269 195.731  1.00 38.44           H  
ATOM   4847  HB  ILE A 708     193.828 153.037 196.451  1.00 38.44           H  
ATOM   4848 1HG1 ILE A 708     194.796 152.007 198.389  1.00 38.44           H  
ATOM   4849 2HG1 ILE A 708     193.269 151.227 198.007  1.00 38.44           H  
ATOM   4850 1HG2 ILE A 708     192.444 151.163 195.720  1.00 38.44           H  
ATOM   4851 2HG2 ILE A 708     193.407 151.817 194.375  1.00 38.44           H  
ATOM   4852 3HG2 ILE A 708     193.899 150.301 195.165  1.00 38.44           H  
ATOM   4853 1HD1 ILE A 708     194.925 149.619 198.703  1.00 38.44           H  
ATOM   4854 2HD1 ILE A 708     194.464 149.349 197.005  1.00 38.44           H  
ATOM   4855 3HD1 ILE A 708     196.011 150.138 197.394  1.00 38.44           H  
ATOM   4856  N   GLU A 709     195.476 154.090 194.187  1.00 38.44           N  
ATOM   4857  CA  GLU A 709     195.479 154.707 192.867  1.00 38.44           C  
ATOM   4858  C   GLU A 709     196.787 154.453 192.137  1.00 38.44           C  
ATOM   4859  O   GLU A 709     196.802 154.364 190.904  1.00 38.44           O  
ATOM   4860  CB  GLU A 709     195.232 156.207 193.002  1.00 38.44           C  
ATOM   4861  CG  GLU A 709     195.056 156.933 191.693  1.00 38.44           C  
ATOM   4862  CD  GLU A 709     194.574 158.357 191.882  1.00 38.44           C  
ATOM   4863  OE1 GLU A 709     194.849 158.941 192.950  1.00 38.44           O  
ATOM   4864  OE2 GLU A 709     193.919 158.892 190.963  1.00 38.44           O  
ATOM   4865  H   GLU A 709     195.297 154.665 194.998  1.00 38.44           H  
ATOM   4866  HA  GLU A 709     194.675 154.266 192.277  1.00 38.44           H  
ATOM   4867 1HB  GLU A 709     194.336 156.376 193.599  1.00 38.44           H  
ATOM   4868 2HB  GLU A 709     196.068 156.668 193.528  1.00 38.44           H  
ATOM   4869 1HG  GLU A 709     196.010 156.947 191.166  1.00 38.44           H  
ATOM   4870 2HG  GLU A 709     194.341 156.387 191.080  1.00 38.44           H  
ATOM   4871  N   GLN A 710     197.888 154.338 192.870  1.00 38.44           N  
ATOM   4872  CA  GLN A 710     199.188 154.071 192.273  1.00 38.44           C  
ATOM   4873  C   GLN A 710     199.526 152.587 192.237  1.00 38.44           C  
ATOM   4874  O   GLN A 710     200.668 152.232 191.928  1.00 38.44           O  
ATOM   4875  CB  GLN A 710     200.279 154.831 193.026  1.00 38.44           C  
ATOM   4876  CG  GLN A 710     200.188 156.339 192.905  1.00 38.44           C  
ATOM   4877  CD  GLN A 710     199.895 156.803 191.498  1.00 38.44           C  
ATOM   4878  OE1 GLN A 710     198.739 156.980 191.118  1.00 38.44           O  
ATOM   4879  NE2 GLN A 710     200.945 157.005 190.715  1.00 38.44           N  
ATOM   4880  H   GLN A 710     197.819 154.441 193.872  1.00 38.44           H  
ATOM   4881  HA  GLN A 710     199.171 154.413 191.238  1.00 38.44           H  
ATOM   4882 1HB  GLN A 710     200.235 154.576 194.085  1.00 38.44           H  
ATOM   4883 2HB  GLN A 710     201.257 154.524 192.656  1.00 38.44           H  
ATOM   4884 1HG  GLN A 710     199.386 156.697 193.551  1.00 38.44           H  
ATOM   4885 2HG  GLN A 710     201.138 156.775 193.212  1.00 38.44           H  
ATOM   4886 1HE2 GLN A 710     200.814 157.313 189.772  1.00 38.44           H  
ATOM   4887 2HE2 GLN A 710     201.868 156.849 191.066  1.00 38.44           H  
ATOM   4888  N   ARG A 711     198.571 151.718 192.548  1.00 38.44           N  
ATOM   4889  CA  ARG A 711     198.787 150.282 192.507  1.00 38.44           C  
ATOM   4890  C   ARG A 711     198.221 149.694 191.222  1.00 38.44           C  
ATOM   4891  O   ARG A 711     197.242 150.197 190.663  1.00 38.44           O  
ATOM   4892  CB  ARG A 711     198.129 149.596 193.704  1.00 38.44           C  
ATOM   4893  CG  ARG A 711     198.917 149.653 194.995  1.00 38.44           C  
ATOM   4894  CD  ARG A 711     200.325 149.135 194.838  1.00 38.44           C  
ATOM   4895  NE  ARG A 711     201.282 150.226 194.716  1.00 38.44           N  
ATOM   4896  CZ  ARG A 711     202.590 150.054 194.564  1.00 38.44           C  
ATOM   4897  NH1 ARG A 711     203.103 148.834 194.512  1.00 38.44           N  
ATOM   4898  NH2 ARG A 711     203.386 151.108 194.465  1.00 38.44           N  
ATOM   4899  H   ARG A 711     197.665 152.072 192.822  1.00 38.44           H  
ATOM   4900  HA  ARG A 711     199.860 150.092 192.548  1.00 38.44           H  
ATOM   4901 1HB  ARG A 711     197.158 150.051 193.895  1.00 38.44           H  
ATOM   4902 2HB  ARG A 711     197.958 148.545 193.473  1.00 38.44           H  
ATOM   4903 1HG  ARG A 711     198.977 150.686 195.339  1.00 38.44           H  
ATOM   4904 2HG  ARG A 711     198.419 149.047 195.752  1.00 38.44           H  
ATOM   4905 1HD  ARG A 711     200.592 148.537 195.709  1.00 38.44           H  
ATOM   4906 2HD  ARG A 711     200.388 148.518 193.942  1.00 38.44           H  
ATOM   4907  HE  ARG A 711     200.924 151.171 194.750  1.00 38.44           H  
ATOM   4908 1HH1 ARG A 711     202.499 148.028 194.588  1.00 38.44           H  
ATOM   4909 2HH1 ARG A 711     204.098 148.709 194.396  1.00 38.44           H  
ATOM   4910 1HH2 ARG A 711     202.997 152.040 194.505  1.00 38.44           H  
ATOM   4911 2HH2 ARG A 711     204.380 150.980 194.349  1.00 38.44           H  
ATOM   4912  N   LYS A 712     198.845 148.618 190.758  1.00 38.44           N  
ATOM   4913  CA  LYS A 712     198.293 147.892 189.629  1.00 38.44           C  
ATOM   4914  C   LYS A 712     196.929 147.326 190.018  1.00 38.44           C  
ATOM   4915  O   LYS A 712     196.740 146.893 191.160  1.00 38.44           O  
ATOM   4916  CB  LYS A 712     199.237 146.773 189.184  1.00 38.44           C  
ATOM   4917  CG  LYS A 712     199.403 145.649 190.197  1.00 38.44           C  
ATOM   4918  CD  LYS A 712     200.383 144.597 189.701  1.00 38.44           C  
ATOM   4919  CE  LYS A 712     200.543 143.468 190.709  1.00 38.44           C  
ATOM   4920  NZ  LYS A 712     201.509 142.437 190.241  1.00 38.44           N
[truncated: 3,038,046 more chars]
