# Supplementary material for: Automatic and accurate ligand structure determination guided by cryo-electron microscopy maps
Source: Nat Commun. 2023 Mar 1;14:1164. doi: 10.1038/s41467-023-36732-5 (PMC9976687; doi:10.1038/s41467-023-36732-5)
Supplement: Supplementary file 4 — Supplementary Data 1 [file 41467_2023_36732_MOESM4_ESM.zip › muenks_etal_figure_structures/3D_6w6e_ADP_dock.pdb]

HEADER                                            25-OCT-21   XXXX              
EXPDTA    THEORETICAL MODEL                                                     
REMARK 220                                                                      
REMARK 220 EXPERIMENTAL DETAILS                                                 
REMARK 220  EXPERIMENT TYPE                : THEORETICAL MODELLING              
REMARK 220  DATE OF DATA COLLECTION        : 25-OCT-21                          
REMARK 220                                                                      
REMARK 220 REMARK: MODEL GENERATED BY ROSETTA                                   
REMARK 220  VERSION 2020.28.post.dev+400.amuenks.metaldock.930fc6117f1          
HETNAM     ADP X   1  ADP                                                       
ATOM      1  N   GLN A 159     232.487 181.028 145.181  1.00 54.76           N  
ATOM      2  CA  GLN A 159     232.477 182.387 145.704  1.00 54.76           C  
ATOM      3  C   GLN A 159     231.697 183.322 144.790  1.00 54.76           C  
ATOM      4  O   GLN A 159     231.179 184.348 145.230  1.00 54.76           O  
ATOM      5  CB  GLN A 159     233.907 182.900 145.893  1.00 54.76           C  
ATOM      6  CG  GLN A 159     234.826 182.652 144.708  1.00 54.76           C  
ATOM      7  CD  GLN A 159     234.681 183.695 143.622  1.00 54.76           C  
ATOM      8  OE1 GLN A 159     234.219 184.806 143.873  1.00 54.76           O  
ATOM      9  NE2 GLN A 159     235.078 183.343 142.406  1.00 54.76           N  
ATOM     10 1H   GLN A 159     233.005 180.436 145.799  1.00 54.76           H  
ATOM     11 2H   GLN A 159     231.548 180.692 145.107  1.00 54.76           H  
ATOM     12 3H   GLN A 159     232.915 181.021 144.277  1.00 54.76           H  
ATOM     13  HA  GLN A 159     231.978 182.381 146.673  1.00 54.76           H  
ATOM     14 1HB  GLN A 159     233.886 183.974 146.081  1.00 54.76           H  
ATOM     15 2HB  GLN A 159     234.352 182.423 146.766  1.00 54.76           H  
ATOM     16 1HG  GLN A 159     235.860 182.666 145.054  1.00 54.76           H  
ATOM     17 2HG  GLN A 159     234.590 181.680 144.276  1.00 54.76           H  
ATOM     18 1HE2 GLN A 159     235.006 183.993 141.648  1.00 54.76           H  
ATOM     19 2HE2 GLN A 159     235.450 182.429 142.246  1.00 54.76           H  
ATOM     20  N   ALA A 160     231.620 182.956 143.509  1.00 54.76           N  
ATOM     21  CA  ALA A 160     230.887 183.775 142.551  1.00 54.76           C  
ATOM     22  C   ALA A 160     229.419 183.901 142.926  1.00 54.76           C  
ATOM     23  O   ALA A 160     228.813 184.955 142.706  1.00 54.76           O  
ATOM     24  CB  ALA A 160     231.027 183.194 141.146  1.00 54.76           C  
ATOM     25  H   ALA A 160     232.068 182.109 143.190  1.00 54.76           H  
ATOM     26  HA  ALA A 160     231.315 184.777 142.565  1.00 54.76           H  
ATOM     27 1HB  ALA A 160     230.475 183.814 140.439  1.00 54.76           H  
ATOM     28 2HB  ALA A 160     232.080 183.172 140.865  1.00 54.76           H  
ATOM     29 3HB  ALA A 160     230.626 182.182 141.130  1.00 54.76           H  
ATOM     30  N   LEU A 161     228.829 182.841 143.484  1.00 54.76           N  
ATOM     31  CA  LEU A 161     227.424 182.900 143.872  1.00 54.76           C  
ATOM     32  C   LEU A 161     227.189 183.966 144.931  1.00 54.76           C  
ATOM     33  O   LEU A 161     226.346 184.853 144.754  1.00 54.76           O  
ATOM     34  CB  LEU A 161     226.963 181.537 144.379  1.00 54.76           C  
ATOM     35  CG  LEU A 161     226.875 180.434 143.332  1.00 54.76           C  
ATOM     36  CD1 LEU A 161     225.982 179.316 143.823  1.00 54.76           C  
ATOM     37  CD2 LEU A 161     226.360 180.997 142.027  1.00 54.76           C  
ATOM     38  H   LEU A 161     229.348 181.989 143.643  1.00 54.76           H  
ATOM     39  HA  LEU A 161     226.834 183.167 142.996  1.00 54.76           H  
ATOM     40 1HB  LEU A 161     227.652 181.203 145.153  1.00 54.76           H  
ATOM     41 2HB  LEU A 161     225.975 181.648 144.825  1.00 54.76           H  
ATOM     42  HG  LEU A 161     227.864 180.005 143.171  1.00 54.76           H  
ATOM     43 1HD1 LEU A 161     225.928 178.534 143.065  1.00 54.76           H  
ATOM     44 2HD1 LEU A 161     226.392 178.900 144.743  1.00 54.76           H  
ATOM     45 3HD1 LEU A 161     224.983 179.706 144.014  1.00 54.76           H  
ATOM     46 1HD2 LEU A 161     226.301 180.200 141.285  1.00 54.76           H  
ATOM     47 2HD2 LEU A 161     225.368 181.423 142.181  1.00 54.76           H  
ATOM     48 3HD2 LEU A 161     227.038 181.774 141.673  1.00 54.76           H  
ATOM     49  N   GLN A 162     227.925 183.897 146.041  1.00 54.76           N  
ATOM     50  CA  GLN A 162     227.784 184.911 147.079  1.00 54.76           C  
ATOM     51  C   GLN A 162     228.269 186.272 146.598  1.00 54.76           C  
ATOM     52  O   GLN A 162     227.961 187.295 147.218  1.00 54.76           O  
ATOM     53  CB  GLN A 162     228.543 184.486 148.335  1.00 54.76           C  
ATOM     54  CG  GLN A 162     228.271 183.053 148.764  1.00 54.76           C  
ATOM     55  CD  GLN A 162     229.277 182.077 148.192  1.00 54.76           C  
ATOM     56  OE1 GLN A 162     229.543 182.077 146.993  1.00 54.76           O  
ATOM     57  NE2 GLN A 162     229.841 181.235 149.052  1.00 54.76           N  
ATOM     58  H   GLN A 162     228.585 183.145 146.175  1.00 54.76           H  
ATOM     59  HA  GLN A 162     226.727 185.011 147.324  1.00 54.76           H  
ATOM     60 1HB  GLN A 162     229.614 184.592 148.166  1.00 54.76           H  
ATOM     61 2HB  GLN A 162     228.276 185.144 149.162  1.00 54.76           H  
ATOM     62 1HG  GLN A 162     228.319 182.995 149.851  1.00 54.76           H  
ATOM     63 2HG  GLN A 162     227.279 182.763 148.418  1.00 54.76           H  
ATOM     64 1HE2 GLN A 162     230.514 180.567 148.731  1.00 54.76           H  
ATOM     65 2HE2 GLN A 162     229.594 181.268 150.020  1.00 54.76           H  
ATOM     66  N   LYS A 163     229.030 186.306 145.505  1.00 54.76           N  
ATOM     67  CA  LYS A 163     229.477 187.581 144.958  1.00 54.76           C  
ATOM     68  C   LYS A 163     228.354 188.284 144.204  1.00 54.76           C  
ATOM     69  O   LYS A 163     227.954 189.398 144.559  1.00 54.76           O  
ATOM     70  CB  LYS A 163     230.684 187.365 144.044  1.00 54.76           C  
ATOM     71  CG  LYS A 163     231.191 188.633 143.385  1.00 54.76           C  
ATOM     72  CD  LYS A 163     231.489 189.713 144.410  1.00 54.76           C  
ATOM     73  CE  LYS A 163     231.593 191.077 143.751  1.00 54.76           C  
ATOM     74  NZ  LYS A 163     231.908 192.146 144.733  1.00 54.76           N  
ATOM     75  H   LYS A 163     229.304 185.450 145.045  1.00 54.76           H  
ATOM     76  HA  LYS A 163     229.772 188.228 145.785  1.00 54.76           H  
ATOM     77 1HB  LYS A 163     231.502 186.931 144.619  1.00 54.76           H  
ATOM     78 2HB  LYS A 163     230.423 186.656 143.258  1.00 54.76           H  
ATOM     79 1HG  LYS A 163     232.103 188.414 142.828  1.00 54.76           H  
ATOM     80 2HG  LYS A 163     230.441 189.006 142.688  1.00 54.76           H  
ATOM     81 1HD  LYS A 163     230.694 189.736 145.157  1.00 54.76           H  
ATOM     82 2HD  LYS A 163     232.429 189.488 144.913  1.00 54.76           H  
ATOM     83 1HE  LYS A 163     232.374 191.056 142.993  1.00 54.76           H  
ATOM     84 2HE  LYS A 163     230.649 191.318 143.262  1.00 54.76           H  
ATOM     85 1HZ  LYS A 163     231.968 193.035 144.256  1.00 54.76           H  
ATOM     86 2HZ  LYS A 163     231.179 192.188 145.432  1.00 54.76           H  
ATOM     87 3HZ  LYS A 163     232.791 191.944 145.180  1.00 54.76           H  
ATOM     88  N   TYR A 164     227.830 187.642 143.163  1.00 54.76           N  
ATOM     89  CA  TYR A 164     226.847 188.268 142.283  1.00 54.76           C  
ATOM     90  C   TYR A 164     225.417 188.002 142.741  1.00 54.76           C  
ATOM     91  O   TYR A 164     224.643 188.939 142.961  1.00 54.76           O  
ATOM     92  CB  TYR A 164     227.053 187.783 140.847  1.00 54.76           C  
ATOM     93  CG  TYR A 164     228.425 188.096 140.311  1.00 54.76           C  
ATOM     94  CD1 TYR A 164     229.045 189.300 140.609  1.00 54.76           C  
ATOM     95  CD2 TYR A 164     229.106 187.190 139.516  1.00 54.76           C  
ATOM     96  CE1 TYR A 164     230.301 189.596 140.126  1.00 54.76           C  
ATOM     97  CE2 TYR A 164     230.365 187.477 139.028  1.00 54.76           C  
ATOM     98  CZ  TYR A 164     230.955 188.680 139.337  1.00 54.76           C  
ATOM     99  OH  TYR A 164     232.208 188.972 138.854  1.00 54.76           O  
ATOM    100  H   TYR A 164     228.122 186.693 142.978  1.00 54.76           H  
ATOM    101  HA  TYR A 164     226.991 189.348 142.316  1.00 54.76           H  
ATOM    102 1HB  TYR A 164     226.899 186.704 140.802  1.00 54.76           H  
ATOM    103 2HB  TYR A 164     226.312 188.247 140.197  1.00 54.76           H  
ATOM    104  HD1 TYR A 164     228.538 190.034 141.236  1.00 54.76           H  
ATOM    105  HD2 TYR A 164     228.648 186.233 139.265  1.00 54.76           H  
ATOM    106  HE1 TYR A 164     230.769 190.549 140.373  1.00 54.76           H  
ATOM    107  HE2 TYR A 164     230.885 186.752 138.401  1.00 54.76           H  
ATOM    108  HH  TYR A 164     232.472 189.843 139.159  1.00 54.76           H  
ATOM    109  N   SER A 165     225.053 186.736 142.886  1.00 54.76           N  
ATOM    110  CA  SER A 165     223.692 186.392 143.255  1.00 54.76           C  
ATOM    111  C   SER A 165     223.435 186.701 144.727  1.00 54.76           C  
ATOM    112  O   SER A 165     224.312 187.160 145.462  1.00 54.76           O  
ATOM    113  CB  SER A 165     223.424 184.920 142.967  1.00 54.76           C  
ATOM    114  OG  SER A 165     223.549 184.655 141.584  1.00 54.76           O  
ATOM    115  H   SER A 165     225.725 185.996 142.740  1.00 54.76           H  
ATOM    116  HA  SER A 165     223.008 186.997 142.658  1.00 54.76           H  
ATOM    117 1HB  SER A 165     224.128 184.306 143.527  1.00 54.76           H  
ATOM    118 2HB  SER A 165     222.422 184.660 143.305  1.00 54.76           H  
ATOM    119  HG  SER A 165     223.368 183.718 141.477  1.00 54.76           H  
ATOM    120  N   THR A 166     222.204 186.439 145.156  1.00 54.76           N  
ATOM    121  CA  THR A 166     221.777 186.693 146.523  1.00 54.76           C  
ATOM    122  C   THR A 166     220.933 185.530 147.019  1.00 54.76           C  
ATOM    123  O   THR A 166     220.065 185.031 146.298  1.00 54.76           O  
ATOM    124  CB  THR A 166     220.981 188.007 146.632  1.00 54.76           C  
ATOM    125  OG1 THR A 166     221.789 189.098 146.173  1.00 54.76           O  
ATOM    126  CG2 THR A 166     220.564 188.260 148.072  1.00 54.76           C  
ATOM    127  H   THR A 166     221.544 186.048 144.499  1.00 54.76           H  
ATOM    128  HA  THR A 166     222.664 186.793 147.150  1.00 54.76           H  
ATOM    129  HB  THR A 166     220.090 187.945 146.007  1.00 54.76           H  
ATOM    130  HG1 THR A 166     222.037 188.949 145.257  1.00 54.76           H  
ATOM    131 1HG2 THR A 166     220.002 189.192 148.130  1.00 54.76           H  
ATOM    132 2HG2 THR A 166     219.940 187.438 148.421  1.00 54.76           H  
ATOM    133 3HG2 THR A 166     221.451 188.333 148.700  1.00 54.76           H  
ATOM    134  N   ASP A 167     221.189 185.106 148.254  1.00 54.76           N  
ATOM    135  CA  ASP A 167     220.458 183.994 148.839  1.00 54.76           C  
ATOM    136  C   ASP A 167     218.989 184.357 149.030  1.00 54.76           C  
ATOM    137  O   ASP A 167     218.602 185.528 149.041  1.00 54.76           O  
ATOM    138  CB  ASP A 167     221.075 183.597 150.181  1.00 54.76           C  
ATOM    139  CG  ASP A 167     220.585 182.244 150.686  1.00 54.76           C  
ATOM    140  OD1 ASP A 167     219.390 181.924 150.519  1.00 54.76           O  
ATOM    141  OD2 ASP A 167     221.404 181.497 151.265  1.00 54.76           O  
ATOM    142  H   ASP A 167     221.905 185.565 148.798  1.00 54.76           H  
ATOM    143  HA  ASP A 167     220.521 183.143 148.160  1.00 54.76           H  
ATOM    144 1HB  ASP A 167     222.160 183.560 150.086  1.00 54.76           H  
ATOM    145 2HB  ASP A 167     220.837 184.354 150.929  1.00 54.76           H  
ATOM    146  N   LEU A 168     218.166 183.328 149.177  1.00 54.76           N  
ATOM    147  CA  LEU A 168     216.763 183.486 149.529  1.00 54.76           C  
ATOM    148  C   LEU A 168     216.405 182.805 150.837  1.00 54.76           C  
ATOM    149  O   LEU A 168     215.684 183.383 151.654  1.00 54.76           O  
ATOM    150  CB  LEU A 168     215.871 182.938 148.412  1.00 54.76           C  
ATOM    151  CG  LEU A 168     214.530 183.648 148.257  1.00 54.76           C  
ATOM    152  CD1 LEU A 168     214.749 185.068 147.774  1.00 54.76           C  
ATOM    153  CD2 LEU A 168     213.631 182.888 147.305  1.00 54.76           C  
ATOM    154  H   LEU A 168     218.536 182.399 149.037  1.00 54.76           H  
ATOM    155  HA  LEU A 168     216.555 184.548 149.654  1.00 54.76           H  
ATOM    156 1HB  LEU A 168     216.408 183.017 147.468  1.00 54.76           H  
ATOM    157 2HB  LEU A 168     215.676 181.884 148.608  1.00 54.76           H  
ATOM    158  HG  LEU A 168     214.039 183.715 149.228  1.00 54.76           H  
ATOM    159 1HD1 LEU A 168     213.786 185.568 147.666  1.00 54.76           H  
ATOM    160 2HD1 LEU A 168     215.359 185.609 148.498  1.00 54.76           H  
ATOM    161 3HD1 LEU A 168     215.258 185.050 146.811  1.00 54.76           H  
ATOM    162 1HD2 LEU A 168     212.679 183.410 147.208  1.00 54.76           H  
ATOM    163 2HD2 LEU A 168     214.109 182.822 146.328  1.00 54.76           H  
ATOM    164 3HD2 LEU A 168     213.456 181.884 147.692  1.00 54.76           H  
ATOM    165  N   THR A 169     216.902 181.590 151.066  1.00 54.76           N  
ATOM    166  CA  THR A 169     216.640 180.924 152.335  1.00 54.76           C  
ATOM    167  C   THR A 169     217.288 181.672 153.490  1.00 54.76           C  
ATOM    168  O   THR A 169     216.759 181.677 154.606  1.00 54.76           O  
ATOM    169  CB  THR A 169     217.140 179.484 152.292  1.00 54.76           C  
ATOM    170  OG1 THR A 169     218.530 179.479 151.953  1.00 54.76           O  
ATOM    171  CG2 THR A 169     216.365 178.690 151.260  1.00 54.76           C  
ATOM    172  H   THR A 169     217.462 181.119 150.370  1.00 54.76           H  
ATOM    173  HA  THR A 169     215.563 180.915 152.505  1.00 54.76           H  
ATOM    174  HB  THR A 169     217.010 179.025 153.272  1.00 54.76           H  
ATOM    175  HG1 THR A 169     219.022 179.972 152.614  1.00 54.76           H  
ATOM    176 1HG2 THR A 169     216.732 177.664 151.240  1.00 54.76           H  
ATOM    177 2HG2 THR A 169     215.306 178.692 151.519  1.00 54.76           H  
ATOM    178 3HG2 THR A 169     216.499 179.142 150.278  1.00 54.76           H  
ATOM    179  N   ALA A 170     218.438 182.305 153.247  1.00 54.76           N  
ATOM    180  CA  ALA A 170     219.070 183.101 154.293  1.00 54.76           C  
ATOM    181  C   ALA A 170     218.174 184.257 154.716  1.00 54.76           C  
ATOM    182  O   ALA A 170     218.053 184.554 155.910  1.00 54.76           O  
ATOM    183  CB  ALA A 170     220.426 183.618 153.820  1.00 54.76           C  
ATOM    184  H   ALA A 170     218.881 182.241 152.342  1.00 54.76           H  
ATOM    185  HA  ALA A 170     219.220 182.460 155.162  1.00 54.76           H  
ATOM    186 1HB  ALA A 170     220.886 184.210 154.611  1.00 54.76           H  
ATOM    187 2HB  ALA A 170     221.072 182.775 153.576  1.00 54.76           H  
ATOM    188 3HB  ALA A 170     220.290 184.238 152.935  1.00 54.76           H  
ATOM    189  N   ARG A 171     217.533 184.919 153.751  1.00 54.76           N  
ATOM    190  CA  ARG A 171     216.568 185.956 154.099  1.00 54.76           C  
ATOM    191  C   ARG A 171     215.351 185.355 154.783  1.00 54.76           C  
ATOM    192  O   ARG A 171     214.762 185.977 155.675  1.00 54.76           O  
ATOM    193  CB  ARG A 171     216.157 186.731 152.851  1.00 54.76           C  
ATOM    194  CG  ARG A 171     217.325 187.337 152.102  1.00 54.76           C  
ATOM    195  CD  ARG A 171     216.858 188.347 151.073  1.00 54.76           C  
ATOM    196  NE  ARG A 171     216.030 189.389 151.669  1.00 54.76           N  
ATOM    197  CZ  ARG A 171     216.500 190.387 152.409  1.00 54.76           C  
ATOM    198  NH1 ARG A 171     217.800 190.486 152.648  1.00 54.76           N  
ATOM    199  NH2 ARG A 171     215.668 191.291 152.908  1.00 54.76           N  
ATOM    200  H   ARG A 171     217.705 184.714 152.777  1.00 54.76           H  
ATOM    201  HA  ARG A 171     217.038 186.645 154.801  1.00 54.76           H  
ATOM    202 1HB  ARG A 171     215.622 186.069 152.172  1.00 54.76           H  
ATOM    203 2HB  ARG A 171     215.475 187.535 153.130  1.00 54.76           H  
ATOM    204 1HG  ARG A 171     217.986 187.842 152.806  1.00 54.76           H  
ATOM    205 2HG  ARG A 171     217.876 186.549 151.588  1.00 54.76           H  
ATOM    206 1HD  ARG A 171     217.723 188.822 150.611  1.00 54.76           H  
ATOM    207 2HD  ARG A 171     216.270 187.841 150.308  1.00 54.76           H  
ATOM    208  HE  ARG A 171     215.032 189.347 151.507  1.00 54.76           H  
ATOM    209 1HH1 ARG A 171     218.437 189.801 152.267  1.00 54.76           H  
ATOM    210 2HH1 ARG A 171     218.153 191.246 153.211  1.00 54.76           H  
ATOM    211 1HH2 ARG A 171     214.676 191.221 152.725  1.00 54.76           H  
ATOM    212 2HH2 ARG A 171     216.025 192.049 153.470  1.00 54.76           H  
ATOM    213  N   ALA A 172     214.958 184.146 154.378  1.00 54.76           N  
ATOM    214  CA  ALA A 172     213.838 183.483 155.035  1.00 54.76           C  
ATOM    215  C   ALA A 172     214.139 183.190 156.497  1.00 54.76           C  
ATOM    216  O   ALA A 172     213.230 183.210 157.334  1.00 54.76           O  
ATOM    217  CB  ALA A 172     213.483 182.192 154.300  1.00 54.76           C  
ATOM    218  H   ALA A 172     215.428 183.678 153.616  1.00 54.76           H  
ATOM    219  HA  ALA A 172     212.981 184.156 155.004  1.00 54.76           H  
ATOM    220 1HB  ALA A 172     212.645 181.707 154.801  1.00 54.76           H  
ATOM    221 2HB  ALA A 172     213.206 182.423 153.271  1.00 54.76           H  
ATOM    222 3HB  ALA A 172     214.343 181.524 154.303  1.00 54.76           H  
ATOM    223  N   ARG A 173     215.405 182.918 156.826  1.00 54.76           N  
ATOM    224  CA  ARG A 173     215.760 182.607 158.206  1.00 54.76           C  
ATOM    225  C   ARG A 173     215.572 183.809 159.118  1.00 54.76           C  
ATOM    226  O   ARG A 173     215.280 183.643 160.306  1.00 54.76           O  
ATOM    227  CB  ARG A 173     217.204 182.113 158.284  1.00 54.76           C  
ATOM    228  CG  ARG A 173     217.450 180.799 157.572  1.00 54.76           C  
ATOM    229  CD  ARG A 173     218.544 179.996 158.246  1.00 54.76           C  
ATOM    230  NE  ARG A 173     218.502 178.592 157.851  1.00 54.76           N  
ATOM    231  CZ  ARG A 173     219.347 178.034 156.992  1.00 54.76           C  
ATOM    232  NH1 ARG A 173     220.307 178.760 156.440  1.00 54.76           N  
ATOM    233  NH2 ARG A 173     219.236 176.749 156.687  1.00 54.76           N  
ATOM    234  H   ARG A 173     216.129 182.925 156.121  1.00 54.76           H  
ATOM    235  HA  ARG A 173     215.100 181.816 158.563  1.00 54.76           H  
ATOM    236 1HB  ARG A 173     217.867 182.860 157.850  1.00 54.76           H  
ATOM    237 2HB  ARG A 173     217.490 181.988 159.328  1.00 54.76           H  
ATOM    238 1HG  ARG A 173     216.535 180.206 157.577  1.00 54.76           H  
ATOM    239 2HG  ARG A 173     217.751 180.994 156.542  1.00 54.76           H  
ATOM    240 1HD  ARG A 173     219.516 180.402 157.969  1.00 54.76           H  
ATOM    241 2HD  ARG A 173     218.423 180.052 159.327  1.00 54.76           H  
ATOM    242  HE  ARG A 173     217.782 178.010 158.259  1.00 54.76           H  
ATOM    243 1HH1 ARG A 173     220.397 179.739 156.672  1.00 54.76           H  
ATOM    244 2HH1 ARG A 173     220.949 178.335 155.787  1.00 54.76           H  
ATOM    245 1HH2 ARG A 173     218.506 176.191 157.109  1.00 54.76           H  
ATOM    246 2HH2 ARG A 173     219.880 176.328 156.034  1.00 54.76           H  
ATOM    247  N   GLU A 174     215.736 185.017 158.587  1.00 54.76           N  
ATOM    248  CA  GLU A 174     215.528 186.237 159.351  1.00 54.76           C  
ATOM    249  C   GLU A 174     214.075 186.688 159.344  1.00 54.76           C  
ATOM    250  O   GLU A 174     213.773 187.780 159.837  1.00 54.76           O  
ATOM    251  CB  GLU A 174     216.425 187.352 158.814  1.00 54.76           C  
ATOM    252  CG  GLU A 174     217.799 186.878 158.386  1.00 54.76           C  
ATOM    253  CD  GLU A 174     218.596 187.965 157.699  1.00 54.76           C  
ATOM    254  OE1 GLU A 174     217.981 188.937 157.212  1.00 54.76           O  
ATOM    255  OE2 GLU A 174     219.837 187.850 157.644  1.00 54.76           O  
ATOM    256  H   GLU A 174     216.015 185.084 157.619  1.00 54.76           H  
ATOM    257  HA  GLU A 174     215.792 186.043 160.391  1.00 54.76           H  
ATOM    258 1HB  GLU A 174     215.945 187.824 157.956  1.00 54.76           H  
ATOM    259 2HB  GLU A 174     216.552 188.117 159.580  1.00 54.76           H  
ATOM    260 1HG  GLU A 174     218.345 186.538 159.266  1.00 54.76           H  
ATOM    261 2HG  GLU A 174     217.685 186.030 157.712  1.00 54.76           H  
ATOM    262  N   GLY A 175     213.175 185.873 158.800  1.00 54.76           N  
ATOM    263  CA  GLY A 175     211.772 186.241 158.741  1.00 54.76           C  
ATOM    264  C   GLY A 175     211.501 187.512 157.969  1.00 54.76           C  
ATOM    265  O   GLY A 175     210.584 188.260 158.320  1.00 54.76           O  
ATOM    266  H   GLY A 175     213.467 184.984 158.421  1.00 54.76           H  
ATOM    267 1HA  GLY A 175     211.203 185.434 158.279  1.00 54.76           H  
ATOM    268 2HA  GLY A 175     211.386 186.368 159.752  1.00 54.76           H  
ATOM    269  N   LYS A 176     212.279 187.781 156.925  1.00 54.76           N  
ATOM    270  CA  LYS A 176     212.111 189.003 156.154  1.00 54.76           C  
ATOM    271  C   LYS A 176     211.111 188.858 155.020  1.00 54.76           C  
ATOM    272  O   LYS A 176     210.920 189.812 154.260  1.00 54.76           O  
ATOM    273  CB  LYS A 176     213.460 189.461 155.596  1.00 54.76           C  
ATOM    274  CG  LYS A 176     214.442 189.893 156.666  1.00 54.76           C  
ATOM    275  CD  LYS A 176     215.322 191.026 156.184  1.00 54.76           C  
ATOM    276  CE  LYS A 176     216.086 191.642 157.337  1.00 54.76           C  
ATOM    277  NZ  LYS A 176     215.197 191.889 158.504  1.00 54.76           N  
ATOM    278  H   LYS A 176     213.001 187.127 156.659  1.00 54.76           H  
ATOM    279  HA  LYS A 176     211.721 189.778 156.815  1.00 54.76           H  
ATOM    280 1HB  LYS A 176     213.911 188.650 155.024  1.00 54.76           H  
ATOM    281 2HB  LYS A 176     213.306 190.297 154.914  1.00 54.76           H  
ATOM    282 1HG  LYS A 176     213.895 190.222 157.551  1.00 54.76           H  
ATOM    283 2HG  LYS A 176     215.072 189.049 156.943  1.00 54.76           H  
ATOM    284 1HD  LYS A 176     216.029 190.648 155.444  1.00 54.76           H  
ATOM    285 2HD  LYS A 176     214.705 191.791 155.713  1.00 54.76           H  
ATOM    286 1HE  LYS A 176     216.892 190.974 157.637  1.00 54.76           H  
ATOM    287 2HE  LYS A 176     216.526 192.587 157.018  1.00 54.76           H  
ATOM    288 1HZ  LYS A 176     215.733 192.300 159.255  1.00 54.76           H  
ATOM    289 2HZ  LYS A 176     214.455 192.521 158.235  1.00 54.76           H  
ATOM    290 3HZ  LYS A 176     214.798 191.015 158.815  1.00 54.76           H  
ATOM    291  N   LEU A 177     210.472 187.705 154.886  1.00 54.76           N  
ATOM    292  CA  LEU A 177     209.460 187.485 153.866  1.00 54.76           C  
ATOM    293  C   LEU A 177     208.073 187.606 154.481  1.00 54.76           C  
ATOM    294  O   LEU A 177     207.911 187.644 155.703  1.00 54.76           O  
ATOM    295  CB  LEU A 177     209.633 186.114 153.205  1.00 54.76           C  
ATOM    296  CG  LEU A 177     211.066 185.696 152.866  1.00 54.76           C  
ATOM    297  CD1 LEU A 177     211.076 184.360 152.147  1.00 54.76           C  
ATOM    298  CD2 LEU A 177     211.770 186.756 152.032  1.00 54.76           C  
ATOM    299  H   LEU A 177     210.702 186.954 155.521  1.00 54.76           H  
ATOM    300  HA  LEU A 177     209.569 188.252 153.100  1.00 54.76           H  
ATOM    301 1HB  LEU A 177     209.222 185.354 153.868  1.00 54.76           H  
ATOM    302 2HB  LEU A 177     209.063 186.102 152.276  1.00 54.76           H  
ATOM    303  HG  LEU A 177     211.630 185.550 153.788  1.00 54.76           H  
ATOM    304 1HD1 LEU A 177     212.103 184.080 151.915  1.00 54.76           H  
ATOM    305 2HD1 LEU A 177     210.629 183.599 152.787  1.00 54.76           H  
ATOM    306 3HD1 LEU A 177     210.504 184.440 151.223  1.00 54.76           H  
ATOM    307 1HD2 LEU A 177     212.786 186.428 151.809  1.00 54.76           H  
ATOM    308 2HD2 LEU A 177     211.225 186.907 151.100  1.00 54.76           H  
ATOM    309 3HD2 LEU A 177     211.805 187.693 152.588  1.00 54.76           H  
ATOM    310  N   ASP A 178     207.078 187.673 153.623  1.00 54.76           N  
ATOM    311  CA  ASP A 178     205.715 187.868 154.084  1.00 54.76           C  
ATOM    312  C   ASP A 178     204.961 186.548 154.118  1.00 54.76           C  
ATOM    313  O   ASP A 178     205.321 185.595 153.421  1.00 54.76           O  
ATOM    314  CB  ASP A 178     205.000 188.860 153.177  1.00 54.76           C  
ATOM    315  CG  ASP A 178     205.620 190.235 153.229  1.00 54.76           C  
ATOM    316  OD1 ASP A 178     206.364 190.509 154.193  1.00 54.76           O  
ATOM    317  OD2 ASP A 178     205.363 191.042 152.315  1.00 54.76           O  
ATOM    318  H   ASP A 178     207.255 187.589 152.632  1.00 54.76           H  
ATOM    319  HA  ASP A 178     205.746 188.272 155.096  1.00 54.76           H  
ATOM    320 1HB  ASP A 178     205.027 188.498 152.149  1.00 54.76           H  
ATOM    321 2HB  ASP A 178     203.952 188.933 153.471  1.00 54.76           H  
ATOM    322  N   PRO A 179     203.917 186.454 154.939  1.00 54.76           N  
ATOM    323  CA  PRO A 179     203.110 185.232 154.966  1.00 54.76           C  
ATOM    324  C   PRO A 179     202.525 184.915 153.598  1.00 54.76           C  
ATOM    325  O   PRO A 179     202.266 185.804 152.786  1.00 54.76           O  
ATOM    326  CB  PRO A 179     202.018 185.555 155.987  1.00 54.76           C  
ATOM    327  CG  PRO A 179     202.651 186.549 156.891  1.00 54.76           C  
ATOM    328  CD  PRO A 179     203.546 187.382 156.021  1.00 54.76           C  
ATOM    329  HA  PRO A 179     203.733 184.394 155.311  1.00 54.76           H  
ATOM    330 1HB  PRO A 179     201.128 185.949 155.474  1.00 54.76           H  
ATOM    331 2HB  PRO A 179     201.708 184.638 156.509  1.00 54.76           H  
ATOM    332 1HG  PRO A 179     201.880 187.156 157.388  1.00 54.76           H  
ATOM    333 2HG  PRO A 179     203.212 186.036 157.686  1.00 54.76           H  
ATOM    334 1HD  PRO A 179     202.985 188.248 155.639  1.00 54.76           H  
ATOM    335 2HD  PRO A 179     204.420 187.711 156.602  1.00 54.76           H  
ATOM    336  N   VAL A 180     202.324 183.622 153.352  1.00 54.76           N  
ATOM    337  CA  VAL A 180     202.037 183.101 152.018  1.00 54.76           C  
ATOM    338  C   VAL A 180     200.716 182.335 152.056  1.00 54.76           C  
ATOM    339  O   VAL A 180     200.592 181.250 151.478  1.00 54.76           O  
ATOM    340  CB  VAL A 180     203.204 182.228 151.519  1.00 54.76           C  
ATOM    341  CG1 VAL A 180     203.041 181.849 150.045  1.00 54.76           C  
ATOM    342  CG2 VAL A 180     204.524 182.941 151.748  1.00 54.76           C  
ATOM    343  H   VAL A 180     202.374 182.980 154.130  1.00 54.76           H  
ATOM    344  HA  VAL A 180     201.915 183.944 151.336  1.00 54.76           H  
ATOM    345  HB  VAL A 180     203.201 181.286 152.067  1.00 54.76           H  
ATOM    346 1HG1 VAL A 180     203.884 181.233 149.732  1.00 54.76           H  
ATOM    347 2HG1 VAL A 180     202.115 181.289 149.914  1.00 54.76           H  
ATOM    348 3HG1 VAL A 180     203.009 182.754 149.438  1.00 54.76           H  
ATOM    349 1HG2 VAL A 180     205.342 182.315 151.393  1.00 54.76           H  
ATOM    350 2HG2 VAL A 180     204.526 183.886 151.204  1.00 54.76           H  
ATOM    351 3HG2 VAL A 180     204.653 183.135 152.813  1.00 54.76           H  
ATOM    352  N   ILE A 181     199.743 182.868 152.793  1.00 54.76           N  
ATOM    353  CA  ILE A 181     198.450 182.223 153.007  1.00 54.76           C  
ATOM    354  C   ILE A 181     197.881 181.667 151.709  1.00 54.76           C  
ATOM    355  O   ILE A 181     197.795 182.376 150.702  1.00 54.76           O  
ATOM    356  CB  ILE A 181     197.446 183.201 153.641  1.00 54.76           C  
ATOM    357  CG1 ILE A 181     197.951 183.694 154.994  1.00 54.76           C  
ATOM    358  CG2 ILE A 181     196.086 182.549 153.786  1.00 54.76           C  
ATOM    359  CD1 ILE A 181     198.719 184.981 154.912  1.00 54.76           C  
ATOM    360  H   ILE A 181     199.922 183.765 153.220  1.00 54.76           H  
ATOM    361  HA  ILE A 181     198.590 181.384 153.688  1.00 54.76           H  
ATOM    362  HB  ILE A 181     197.349 184.083 153.009  1.00 54.76           H  
ATOM    363 1HG1 ILE A 181     197.106 183.839 155.667  1.00 54.76           H  
ATOM    364 2HG1 ILE A 181     198.596 182.937 155.440  1.00 54.76           H  
ATOM    365 1HG2 ILE A 181     195.390 183.256 154.237  1.00 54.76           H  
ATOM    366 2HG2 ILE A 181     195.718 182.253 152.804  1.00 54.76           H  
ATOM    367 3HG2 ILE A 181     196.171 181.668 154.422  1.00 54.76           H  
ATOM    368 1HD1 ILE A 181     199.048 185.273 155.910  1.00 54.76           H  
ATOM    369 2HD1 ILE A 181     199.589 184.846 154.268  1.00 54.76           H  
ATOM    370 3HD1 ILE A 181     198.080 185.760 154.500  1.00 54.76           H  
ATOM    371  N   GLY A 182     197.490 180.399 151.726  1.00 54.76           N  
ATOM    372  CA  GLY A 182     196.878 179.785 150.572  1.00 54.76           C  
ATOM    373  C   GLY A 182     197.894 179.290 149.564  1.00 54.76           C  
ATOM    374  O   GLY A 182     199.093 179.197 149.826  1.00 54.76           O  
ATOM    375  H   GLY A 182     197.622 179.850 152.563  1.00 54.76           H  
ATOM    376 1HA  GLY A 182     196.260 178.946 150.891  1.00 54.76           H  
ATOM    377 2HA  GLY A 182     196.219 180.503 150.085  1.00 54.76           H  
ATOM    378  N   ARG A 183     197.380 178.960 148.378  1.00 54.76           N  
ATOM    379  CA  ARG A 183     198.200 178.521 147.250  1.00 54.76           C  
ATOM    380  C   ARG A 183     198.985 177.256 147.592  1.00 54.76           C  
ATOM    381  O   ARG A 183     200.190 177.165 147.356  1.00 54.76           O  
ATOM    382  CB  ARG A 183     199.148 179.630 146.786  1.00 54.76           C  
ATOM    383  CG  ARG A 183     198.470 180.855 146.196  1.00 54.76           C  
ATOM    384  CD  ARG A 183     197.885 180.572 144.823  1.00 54.76           C  
ATOM    385  NE  ARG A 183     197.387 181.787 144.187  1.00 54.76           N  
ATOM    386  CZ  ARG A 183     196.698 181.804 143.052  1.00 54.76           C  
ATOM    387  NH1 ARG A 183     196.421 180.671 142.428  1.00 54.76           N  
ATOM    388  NH2 ARG A 183     196.284 182.954 142.544  1.00 54.76           N  
ATOM    389  H   ARG A 183     196.378 179.019 148.264  1.00 54.76           H  
ATOM    390  HA  ARG A 183     197.540 178.267 146.420  1.00 54.76           H  
ATOM    391 1HB  ARG A 183     199.754 179.965 147.626  1.00 54.76           H  
ATOM    392 2HB  ARG A 183     199.826 179.236 146.029  1.00 54.76           H  
ATOM    393 1HG  ARG A 183     197.660 181.175 146.853  1.00 54.76           H  
ATOM    394 2HG  ARG A 183     199.197 181.662 146.097  1.00 54.76           H  
ATOM    395 1HD  ARG A 183     198.653 180.140 144.182  1.00 54.76           H  
ATOM    396 2HD  ARG A 183     197.056 179.871 144.918  1.00 54.76           H  
ATOM    397  HE  ARG A 183     197.581 182.669 144.642  1.00 54.76           H  
ATOM    398 1HH1 ARG A 183     196.734 179.792 142.815  1.00 54.76           H  
ATOM    399 2HH1 ARG A 183     195.897 180.685 141.565  1.00 54.76           H  
ATOM    400 1HH2 ARG A 183     196.492 183.821 143.020  1.00 54.76           H  
ATOM    401 2HH2 ARG A 183     195.760 182.965 141.681  1.00 54.76           H  
ATOM    402  N   ASP A 184     198.293 176.270 148.158  1.00 54.76           N  
ATOM    403  CA  ASP A 184     198.939 174.997 148.453  1.00 54.76           C  
ATOM    404  C   ASP A 184     199.018 174.091 147.234  1.00 54.76           C  
ATOM    405  O   ASP A 184     200.014 173.380 147.062  1.00 54.76           O  
ATOM    406  CB  ASP A 184     198.209 174.274 149.589  1.00 54.76           C  
ATOM    407  CG  ASP A 184     196.786 173.892 149.224  1.00 54.76           C  
ATOM    408  OD1 ASP A 184     196.286 174.353 148.177  1.00 54.76           O  
ATOM    409  OD2 ASP A 184     196.165 173.126 149.989  1.00 54.76           O  
ATOM    410  H   ASP A 184     197.317 176.392 148.389  1.00 54.76           H  
ATOM    411  HA  ASP A 184     199.964 175.194 148.768  1.00 54.76           H  
ATOM    412 1HB  ASP A 184     198.756 173.370 149.856  1.00 54.76           H  
ATOM    413 2HB  ASP A 184     198.184 174.914 150.471  1.00 54.76           H  
ATOM    414  N   ASN A 185     197.982 174.103 146.393  1.00 54.76           N  
ATOM    415  CA  ASN A 185     197.982 173.279 145.191  1.00 54.76           C  
ATOM    416  C   ASN A 185     199.162 173.622 144.292  1.00 54.76           C  
ATOM    417  O   ASN A 185     199.830 172.732 143.749  1.00 54.76           O  
ATOM    418  CB  ASN A 185     196.664 173.465 144.444  1.00 54.76           C  
ATOM    419  CG  ASN A 185     196.371 172.334 143.492  1.00 54.76           C  
ATOM    420  OD1 ASN A 185     196.877 171.226 143.658  1.00 54.76           O  
ATOM    421  ND2 ASN A 185     195.550 172.604 142.486  1.00 54.76           N  
ATOM    422  H   ASN A 185     197.183 174.690 146.587  1.00 54.76           H  
ATOM    423  HA  ASN A 185     198.079 172.234 145.488  1.00 54.76           H  
ATOM    424 1HB  ASN A 185     195.846 173.540 145.162  1.00 54.76           H  
ATOM    425 2HB  ASN A 185     196.693 174.398 143.882  1.00 54.76           H  
ATOM    426 1HD2 ASN A 185     195.320 171.891 141.823  1.00 54.76           H  
ATOM    427 2HD2 ASN A 185     195.161 173.520 142.390  1.00 54.76           H  
ATOM    428  N   GLU A 186     199.441 174.915 144.130  1.00 54.76           N  
ATOM    429  CA  GLU A 186     200.505 175.325 143.226  1.00 54.76           C  
ATOM    430  C   GLU A 186     201.878 174.960 143.768  1.00 54.76           C  
ATOM    431  O   GLU A 186     202.748 174.542 142.999  1.00 54.76           O  
ATOM    432  CB  GLU A 186     200.418 176.822 142.956  1.00 54.76           C  
ATOM    433  CG  GLU A 186     199.341 177.202 141.956  1.00 54.76           C  
ATOM    434  CD  GLU A 186     197.944 177.080 142.526  1.00 54.76           C  
ATOM    435  OE1 GLU A 186     197.811 177.001 143.765  1.00 54.76           O  
ATOM    436  OE2 GLU A 186     196.976 177.063 141.736  1.00 54.76           O  
ATOM    437  H   GLU A 186     198.920 175.622 144.630  1.00 54.76           H  
ATOM    438  HA  GLU A 186     200.383 174.790 142.283  1.00 54.76           H  
ATOM    439 1HB  GLU A 186     200.217 177.349 143.889  1.00 54.76           H  
ATOM    440 2HB  GLU A 186     201.375 177.180 142.577  1.00 54.76           H  
ATOM    441 1HG  GLU A 186     199.503 178.231 141.636  1.00 54.76           H  
ATOM    442 2HG  GLU A 186     199.430 176.560 141.081  1.00 54.76           H  
ATOM    443  N   ILE A 187     202.095 175.094 145.078  1.00 54.76           N  
ATOM    444  CA  ILE A 187     203.372 174.671 145.643  1.00 54.76           C  
ATOM    445  C   ILE A 187     203.525 173.162 145.535  1.00 54.76           C  
ATOM    446  O   ILE A 187     204.620 172.653 145.267  1.00 54.76           O  
ATOM    447  CB  ILE A 187     203.511 175.150 147.096  1.00 54.76           C  
ATOM    448  CG1 ILE A 187     203.278 176.651 147.187  1.00 54.76           C  
ATOM    449  CG2 ILE A 187     204.887 174.819 147.626  1.00 54.76           C  
ATOM    450  CD1 ILE A 187     203.587 177.225 148.545  1.00 54.76           C  
ATOM    451  H   ILE A 187     201.391 175.483 145.689  1.00 54.76           H  
ATOM    452  HA  ILE A 187     204.174 175.115 145.055  1.00 54.76           H  
ATOM    453  HB  ILE A 187     202.763 174.656 147.715  1.00 54.76           H  
ATOM    454 1HG1 ILE A 187     203.896 177.160 146.449  1.00 54.76           H  
ATOM    455 2HG1 ILE A 187     202.237 176.873 146.949  1.00 54.76           H  
ATOM    456 1HG2 ILE A 187     204.973 175.164 148.656  1.00 54.76           H  
ATOM    457 2HG2 ILE A 187     205.041 173.741 147.591  1.00 54.76           H  
ATOM    458 3HG2 ILE A 187     205.641 175.313 147.014  1.00 54.76           H  
ATOM    459 1HD1 ILE A 187     203.398 178.299 148.538  1.00 54.76           H  
ATOM    460 2HD1 ILE A 187     202.952 176.750 149.294  1.00 54.76           H  
ATOM    461 3HD1 ILE A 187     204.633 177.043 148.787  1.00 54.76           H  
ATOM    462  N   ARG A 188     202.436 172.420 145.743  1.00 54.76           N  
ATOM    463  CA  ARG A 188     202.481 170.977 145.545  1.00 54.76           C  
ATOM    464  C   ARG A 188     202.924 170.634 144.131  1.00 54.76           C  
ATOM    465  O   ARG A 188     203.823 169.804 143.935  1.00 54.76           O  
ATOM    466  CB  ARG A 188     201.111 170.370 145.839  1.00 54.76           C  
ATOM    467  CG  ARG A 188     200.975 168.919 145.431  1.00 54.76           C  
ATOM    468  CD  ARG A 188     199.606 168.373 145.797  1.00 54.76           C  
ATOM    469  NE  ARG A 188     199.373 168.415 147.237  1.00 54.76           N  
ATOM    470  CZ  ARG A 188     198.309 168.970 147.806  1.00 54.76           C  
ATOM    471  NH1 ARG A 188     197.373 169.532 147.056  1.00 54.76           N  
ATOM    472  NH2 ARG A 188     198.179 168.962 149.125  1.00 54.76           N  
ATOM    473  H   ARG A 188     201.571 172.849 146.039  1.00 54.76           H  
ATOM    474  HA  ARG A 188     203.211 170.555 146.237  1.00 54.76           H  
ATOM    475 1HB  ARG A 188     200.904 170.440 146.906  1.00 54.76           H  
ATOM    476 2HB  ARG A 188     200.341 170.939 145.318  1.00 54.76           H  
ATOM    477 1HG  ARG A 188     201.108 168.830 144.353  1.00 54.76           H  
ATOM    478 2HG  ARG A 188     201.734 168.325 145.941  1.00 54.76           H  
ATOM    479 1HD  ARG A 188     198.835 168.968 145.309  1.00 54.76           H  
ATOM    480 2HD  ARG A 188     199.528 167.337 145.468  1.00 54.76           H  
ATOM    481  HE  ARG A 188     200.068 167.993 147.838  1.00 54.76           H  
ATOM    482 1HH1 ARG A 188     197.468 169.539 146.050  1.00 54.76           H  
ATOM    483 2HH1 ARG A 188     196.564 169.954 147.489  1.00 54.76           H  
ATOM    484 1HH2 ARG A 188     198.891 168.533 149.700  1.00 54.76           H  
ATOM    485 2HH2 ARG A 188     197.370 169.384 149.555  1.00 54.76           H  
ATOM    486  N   ARG A 189     202.296 171.259 143.133  1.00 54.76           N  
ATOM    487  CA  ARG A 189     202.673 171.006 141.746  1.00 54.76           C  
ATOM    488  C   ARG A 189     204.123 171.393 141.487  1.00 54.76           C  
ATOM    489  O   ARG A 189     204.853 170.668 140.801  1.00 54.76           O  
ATOM    490  CB  ARG A 189     201.743 171.768 140.805  1.00 54.76           C  
ATOM    491  CG  ARG A 189     202.125 171.662 139.340  1.00 54.76           C  
ATOM    492  CD  ARG A 189     201.250 170.671 138.597  1.00 54.76           C  
ATOM    493  NE  ARG A 189     201.272 170.916 137.158  1.00 54.76           N  
ATOM    494  CZ  ARG A 189     202.006 170.225 136.292  1.00 54.76           C  
ATOM    495  NH1 ARG A 189     202.772 169.232 136.715  1.00 54.76           N  
ATOM    496  NH2 ARG A 189     201.965 170.521 135.001  1.00 54.76           N  
ATOM    497  H   ARG A 189     201.553 171.914 143.329  1.00 54.76           H  
ATOM    498  HA  ARG A 189     202.575 169.938 141.550  1.00 54.76           H  
ATOM    499 1HB  ARG A 189     200.726 171.394 140.917  1.00 54.76           H  
ATOM    500 2HB  ARG A 189     201.735 172.824 141.077  1.00 54.76           H  
ATOM    501 1HG  ARG A 189     202.016 172.637 138.864  1.00 54.76           H  
ATOM    502 2HG  ARG A 189     203.161 171.331 139.257  1.00 54.76           H  
ATOM    503 1HD  ARG A 189     201.610 169.659 138.781  1.00 54.76           H  
ATOM    504 2HD  ARG A 189     200.222 170.760 138.947  1.00 54.76           H  
ATOM    505  HE  ARG A 189     200.690 171.661 136.799  1.00 54.76           H  
ATOM    506 1HH1 ARG A 189     202.799 168.998 137.698  1.00 54.76           H  
ATOM    507 2HH1 ARG A 189     203.329 168.708 136.056  1.00 54.76           H  
ATOM    508 1HH2 ARG A 189     201.375 171.273 134.673  1.00 54.76           H  
ATOM    509 2HH2 ARG A 189     202.523 169.995 134.345  1.00 54.76           H  
ATOM    510  N   VAL A 190     204.561 172.526 142.036  1.00 54.76           N  
ATOM    511  CA  VAL A 190     205.924 172.986 141.796  1.00 54.76           C  
ATOM    512  C   VAL A 190     206.929 172.003 142.374  1.00 54.76           C  
ATOM    513  O   VAL A 190     207.952 171.707 141.752  1.00 54.76           O  
ATOM    514  CB  VAL A 190     206.121 174.401 142.366  1.00 54.76           C  
ATOM    515  CG1 VAL A 190     207.594 174.718 142.493  1.00 54.76           C  
ATOM    516  CG2 VAL A 190     205.441 175.419 141.478  1.00 54.76           C  
ATOM    517  H   VAL A 190     203.952 173.077 142.624  1.00 54.76           H  
ATOM    518  HA  VAL A 190     206.094 173.016 140.719  1.00 54.76           H  
ATOM    519  HB  VAL A 190     205.686 174.444 143.365  1.00 54.76           H  
ATOM    520 1HG1 VAL A 190     207.716 175.723 142.898  1.00 54.76           H  
ATOM    521 2HG1 VAL A 190     208.065 173.998 143.162  1.00 54.76           H  
ATOM    522 3HG1 VAL A 190     208.064 174.664 141.511  1.00 54.76           H  
ATOM    523 1HG2 VAL A 190     205.586 176.417 141.891  1.00 54.76           H  
ATOM    524 2HG2 VAL A 190     205.871 175.374 140.477  1.00 54.76           H  
ATOM    525 3HG2 VAL A 190     204.374 175.200 141.424  1.00 54.76           H  
ATOM    526  N   VAL A 191     206.644 171.462 143.556  1.00 54.76           N  
ATOM    527  CA  VAL A 191     207.553 170.488 144.151  1.00 54.76           C  
ATOM    528  C   VAL A 191     207.568 169.203 143.334  1.00 54.76           C  
ATOM    529  O   VAL A 191     208.635 168.674 142.996  1.00 54.76           O  
ATOM    530  CB  VAL A 191     207.173 170.215 145.615  1.00 54.76           C  
ATOM    531  CG1 VAL A 191     208.058 169.128 146.175  1.00 54.76           C  
ATOM    532  CG2 VAL A 191     207.311 171.473 146.438  1.00 54.76           C  
ATOM    533  H   VAL A 191     205.802 171.716 144.052  1.00 54.76           H  
ATOM    534  HA  VAL A 191     208.564 170.897 144.125  1.00 54.76           H  
ATOM    535  HB  VAL A 191     206.139 169.871 145.654  1.00 54.76           H  
ATOM    536 1HG1 VAL A 191     207.786 168.936 147.213  1.00 54.76           H  
ATOM    537 2HG1 VAL A 191     207.928 168.216 145.592  1.00 54.76           H  
ATOM    538 3HG1 VAL A 191     209.099 169.446 146.126  1.00 54.76           H  
ATOM    539 1HG2 VAL A 191     207.038 171.263 147.472  1.00 54.76           H  
ATOM    540 2HG2 VAL A 191     208.343 171.822 146.399  1.00 54.76           H  
ATOM    541 3HG2 VAL A 191     206.652 172.244 146.038  1.00 54.76           H  
ATOM    542  N   GLN A 192     206.384 168.674 143.015  1.00 54.76           N  
ATOM    543  CA  GLN A 192     206.317 167.424 142.267  1.00 54.76           C  
ATOM    544  C   GLN A 192     206.916 167.553 140.875  1.00 54.76           C  
ATOM    545  O   GLN A 192     207.252 166.535 140.264  1.00 54.76           O  
ATOM    546  CB  GLN A 192     204.872 166.939 142.168  1.00 54.76           C  
ATOM    547  CG  GLN A 192     204.156 167.365 140.900  1.00 54.76           C  
ATOM    548  CD  GLN A 192     202.730 166.862 140.843  1.00 54.76           C  
ATOM    549  OE1 GLN A 192     202.193 166.374 141.836  1.00 54.76           O  
ATOM    550  NE2 GLN A 192     202.111 166.970 139.675  1.00 54.76           N  
ATOM    551  H   GLN A 192     205.525 169.131 143.287  1.00 54.76           H  
ATOM    552  HA  GLN A 192     206.902 166.672 142.797  1.00 54.76           H  
ATOM    553 1HB  GLN A 192     204.849 165.850 142.216  1.00 54.76           H  
ATOM    554 2HB  GLN A 192     204.303 167.316 143.017  1.00 54.76           H  
ATOM    555 1HG  GLN A 192     204.136 168.454 140.855  1.00 54.76           H  
ATOM    556 2HG  GLN A 192     204.693 166.965 140.040  1.00 54.76           H  
ATOM    557 1HE2 GLN A 192     201.166 166.654 139.578  1.00 54.76           H  
ATOM    558 2HE2 GLN A 192     202.588 167.367 138.891  1.00 54.76           H  
ATOM    559  N   VAL A 193     207.048 168.774 140.359  1.00 54.76           N  
ATOM    560  CA  VAL A 193     207.767 168.958 139.104  1.00 54.76           C  
ATOM    561  C   VAL A 193     209.260 169.131 139.356  1.00 54.76           C  
ATOM    562  O   VAL A 193     210.087 168.639 138.581  1.00 54.76           O  
ATOM    563  CB  VAL A 193     207.188 170.151 138.329  1.00 54.76           C  
ATOM    564  CG1 VAL A 193     208.075 170.510 137.153  1.00 54.76           C  
ATOM    565  CG2 VAL A 193     205.792 169.834 137.849  1.00 54.76           C  
ATOM    566  H   VAL A 193     206.656 169.580 140.824  1.00 54.76           H  
ATOM    567  HA  VAL A 193     207.647 168.057 138.501  1.00 54.76           H  
ATOM    568  HB  VAL A 193     207.155 171.019 138.988  1.00 54.76           H  
ATOM    569 1HG1 VAL A 193     207.645 171.358 136.619  1.00 54.76           H  
ATOM    570 2HG1 VAL A 193     209.068 170.775 137.514  1.00 54.76           H  
ATOM    571 3HG1 VAL A 193     208.148 169.657 136.479  1.00 54.76           H  
ATOM    572 1HG2 VAL A 193     205.393 170.688 137.302  1.00 54.76           H  
ATOM    573 2HG2 VAL A 193     205.822 168.964 137.193  1.00 54.76           H  
ATOM    574 3HG2 VAL A 193     205.152 169.621 138.706  1.00 54.76           H  
ATOM    575  N   LEU A 194     209.628 169.804 140.445  1.00 54.76           N  
ATOM    576  CA  LEU A 194     211.029 170.110 140.695  1.00 54.76           C  
ATOM    577  C   LEU A 194     211.826 168.867 141.053  1.00 54.76           C  
ATOM    578  O   LEU A 194     212.972 168.722 140.615  1.00 54.76           O  
ATOM    579  CB  LEU A 194     211.135 171.148 141.811  1.00 54.76           C  
ATOM    580  CG  LEU A 194     212.520 171.722 142.110  1.00 54.76           C  
ATOM    581  CD1 LEU A 194     213.251 172.030 140.821  1.00 54.76           C  
ATOM    582  CD2 LEU A 194     212.404 172.967 142.971  1.00 54.76           C  
ATOM    583  H   LEU A 194     208.932 170.109 141.110  1.00 54.76           H  
ATOM    584  HA  LEU A 194     211.461 170.522 139.784  1.00 54.76           H  
ATOM    585 1HB  LEU A 194     210.492 171.991 141.563  1.00 54.76           H  
ATOM    586 2HB  LEU A 194     210.773 170.701 142.737  1.00 54.76           H  
ATOM    587  HG  LEU A 194     213.115 170.979 142.641  1.00 54.76           H  
ATOM    588 1HD1 LEU A 194     214.236 172.438 141.050  1.00 54.76           H  
ATOM    589 2HD1 LEU A 194     213.364 171.115 140.239  1.00 54.76           H  
ATOM    590 3HD1 LEU A 194     212.682 172.759 140.245  1.00 54.76           H  
ATOM    591 1HD2 LEU A 194     213.399 173.362 143.175  1.00 54.76           H  
ATOM    592 2HD2 LEU A 194     211.815 173.719 142.446  1.00 54.76           H  
ATOM    593 3HD2 LEU A 194     211.914 172.715 143.911  1.00 54.76           H  
ATOM    594  N   SER A 195     211.248 167.960 141.835  1.00 54.76           N  
ATOM    595  CA  SER A 195     211.957 166.778 142.310  1.00 54.76           C  
ATOM    596  C   SER A 195     211.832 165.613 141.334  1.00 54.76           C  
ATOM    597  O   SER A 195     212.015 164.453 141.700  1.00 54.76           O  
ATOM    598  CB  SER A 195     211.461 166.369 143.691  1.00 54.76           C  
ATOM    599  OG  SER A 195     212.099 167.132 144.700  1.00 54.76           O  
ATOM    600  H   SER A 195     210.285 168.098 142.107  1.00 54.76           H  
ATOM    601  HA  SER A 195     213.019 167.016 142.380  1.00 54.76           H  
ATOM    602 1HB  SER A 195     210.382 166.512 143.747  1.00 54.76           H  
ATOM    603 2HB  SER A 195     211.659 165.310 143.849  1.00 54.76           H  
ATOM    604  HG  SER A 195     211.739 166.821 145.534  1.00 54.76           H  
ATOM    605  N   ARG A 196     211.523 165.910 140.078  1.00 54.76           N  
ATOM    606  CA  ARG A 196     211.439 164.882 139.055  1.00 54.76           C  
ATOM    607  C   ARG A 196     212.846 164.462 138.632  1.00 54.76           C  
ATOM    608  O   ARG A 196     213.850 164.961 139.143  1.00 54.76           O  
ATOM    609  CB  ARG A 196     210.633 165.391 137.859  1.00 54.76           C  
ATOM    610  CG  ARG A 196     209.988 164.299 137.026  1.00 54.76           C  
ATOM    611  CD  ARG A 196     209.445 164.834 135.713  1.00 54.76           C  
ATOM    612  NE  ARG A 196     208.407 165.844 135.890  1.00 54.76           N  
ATOM    613  CZ  ARG A 196     207.884 166.548 134.891  1.00 54.76           C  
ATOM    614  NH1 ARG A 196     208.300 166.348 133.649  1.00 54.76           N  
ATOM    615  NH2 ARG A 196     206.943 167.449 135.131  1.00 54.76           N  
ATOM    616  H   ARG A 196     211.342 166.871 139.826  1.00 54.76           H  
ATOM    617  HA  ARG A 196     210.931 164.015 139.477  1.00 54.76           H  
ATOM    618 1HB  ARG A 196     209.843 166.054 138.209  1.00 54.76           H  
ATOM    619 2HB  ARG A 196     211.282 165.972 137.203  1.00 54.76           H  
ATOM    620 1HG  ARG A 196     210.726 163.529 136.801  1.00 54.76           H  
ATOM    621 2HG  ARG A 196     209.161 163.857 137.583  1.00 54.76           H  
ATOM    622 1HD  ARG A 196     210.254 165.290 135.144  1.00 54.76           H  
ATOM    623 2HD  ARG A 196     209.013 164.016 135.138  1.00 54.76           H  
ATOM    624  HE  ARG A 196     208.071 166.013 136.829  1.00 54.76           H  
ATOM    625 1HH1 ARG A 196     209.015 165.660 133.460  1.00 54.76           H  
ATOM    626 2HH1 ARG A 196     207.902 166.883 132.891  1.00 54.76           H  
ATOM    627 1HH2 ARG A 196     206.620 167.603 136.077  1.00 54.76           H  
ATOM    628 2HH2 ARG A 196     206.548 167.981 134.370  1.00 54.76           H  
ATOM    629  N   ARG A 197     212.916 163.527 137.685  1.00 54.76           N  
ATOM    630  CA  ARG A 197     214.212 163.117 137.155  1.00 54.76           C  
ATOM    631  C   ARG A 197     214.617 163.983 135.970  1.00 54.76           C  
ATOM    632  O   ARG A 197     215.694 164.587 135.962  1.00 54.76           O  
ATOM    633  CB  ARG A 197     214.179 161.642 136.754  1.00 54.76           C  
ATOM    634  CG  ARG A 197     215.440 161.194 136.032  1.00 54.76           C  
ATOM    635  CD  ARG A 197     215.334 159.768 135.525  1.00 54.76           C  
ATOM    636  NE  ARG A 197     216.336 159.487 134.501  1.00 54.76           N  
ATOM    637  CZ  ARG A 197     216.134 159.630 133.194  1.00 54.76           C  
ATOM    638  NH1 ARG A 197     217.105 159.352 132.336  1.00 54.76           N  
ATOM    639  NH2 ARG A 197     214.962 160.051 132.745  1.00 54.76           N  
ATOM    640  H   ARG A 197     212.078 163.094 137.325  1.00 54.76           H  
ATOM    641  HA  ARG A 197     214.963 163.251 137.934  1.00 54.76           H  
ATOM    642 1HB  ARG A 197     214.050 161.026 137.643  1.00 54.76           H  
ATOM    643 2HB  ARG A 197     213.323 161.461 136.104  1.00 54.76           H  
ATOM    644 1HG  ARG A 197     215.620 161.845 135.176  1.00 54.76           H  
ATOM    645 2HG  ARG A 197     216.289 161.248 136.714  1.00 54.76           H  
ATOM    646 1HD  ARG A 197     215.484 159.076 136.353  1.00 54.76           H  
ATOM    647 2HD  ARG A 197     214.347 159.608 135.093  1.00 54.76           H  
ATOM    648  HE  ARG A 197     217.243 159.162 134.808  1.00 54.76           H  
ATOM    649 1HH1 ARG A 197     218.001 159.031 132.674  1.00 54.76           H  
ATOM    650 2HH1 ARG A 197     216.949 159.461 131.344  1.00 54.76           H  
ATOM    651 1HH2 ARG A 197     214.218 160.265 133.396  1.00 54.76           H  
ATOM    652 2HH2 ARG A 197     214.811 160.159 131.753  1.00 54.76           H  
ATOM    653  N   THR A 198     213.764 164.048 134.951  1.00 54.76           N  
ATOM    654  CA  THR A 198     214.018 164.838 133.758  1.00 54.76           C  
ATOM    655  C   THR A 198     213.064 166.024 133.710  1.00 54.76           C  
ATOM    656  O   THR A 198     212.008 166.025 134.349  1.00 54.76           O  
ATOM    657  CB  THR A 198     213.862 164.000 132.482  1.00 54.76           C  
ATOM    658  OG1 THR A 198     214.278 164.770 131.349  1.00 54.76           O  
ATOM    659  CG2 THR A 198     212.414 163.580 132.298  1.00 54.76           C  
ATOM    660  H   THR A 198     212.905 163.522 135.019  1.00 54.76           H  
ATOM    661  HA  THR A 198     215.043 165.206 133.798  1.00 54.76           H  
ATOM    662  HB  THR A 198     214.487 163.110 132.552  1.00 54.76           H  
ATOM    663  HG1 THR A 198     214.480 164.180 130.619  1.00 54.76           H  
ATOM    664 1HG2 THR A 198     212.320 162.986 131.389  1.00 54.76           H  
ATOM    665 2HG2 THR A 198     212.096 162.986 133.154  1.00 54.76           H  
ATOM    666 3HG2 THR A 198     211.786 164.466 132.218  1.00 54.76           H  
ATOM    667  N   LYS A 199     213.452 167.038 132.933  1.00 54.76           N  
ATOM    668  CA  LYS A 199     212.672 168.265 132.782  1.00 54.76           C  
ATOM    669  C   LYS A 199     212.357 168.884 134.141  1.00 54.76           C  
ATOM    670  O   LYS A 199     211.254 169.374 134.387  1.00 54.76           O  
ATOM    671  CB  LYS A 199     211.387 168.011 131.990  1.00 54.76           C  
ATOM    672  CG  LYS A 199     211.550 167.068 130.813  1.00 54.76           C  
ATOM    673  CD  LYS A 199     212.477 167.647 129.764  1.00 54.76           C  
ATOM    674  CE  LYS A 199     211.969 168.984 129.268  1.00 54.76           C  
ATOM    675  NZ  LYS A 199     210.586 168.889 128.733  1.00 54.76           N  
ATOM    676  H   LYS A 199     214.324 166.944 132.432  1.00 54.76           H  
ATOM    677  HA  LYS A 199     213.273 168.992 132.235  1.00 54.76           H  
ATOM    678 1HB  LYS A 199     210.629 167.591 132.651  1.00 54.76           H  
ATOM    679 2HB  LYS A 199     211.001 168.957 131.609  1.00 54.76           H  
ATOM    680 1HG  LYS A 199     211.959 166.119 131.161  1.00 54.76           H  
ATOM    681 2HG  LYS A 199     210.577 166.880 130.360  1.00 54.76           H  
ATOM    682 1HD  LYS A 199     213.473 167.778 130.190  1.00 54.76           H  
ATOM    683 2HD  LYS A 199     212.549 166.958 128.922  1.00 54.76           H  
ATOM    684 1HE  LYS A 199     211.981 169.703 130.086  1.00 54.76           H  
ATOM    685 2HE  LYS A 199     212.625 169.353 128.480  1.00 54.76           H  
ATOM    686 1HZ  LYS A 199     210.285 169.799 128.413  1.00 54.76           H  
ATOM    687 2HZ  LYS A 199     210.567 168.237 127.961  1.00 54.76           H  
ATOM    688 3HZ  LYS A 199     209.964 168.566 129.461  1.00 54.76           H  
ATOM    689  N   ASN A 200     213.337 168.853 135.032  1.00 54.76           N  
ATOM    690  CA  ASN A 200     213.181 169.413 136.375  1.00 54.76           C  
ATOM    691  C   ASN A 200     213.348 170.926 136.356  1.00 54.76           C  
ATOM    692  O   ASN A 200     214.190 171.488 137.054  1.00 54.76           O  
ATOM    693  CB  ASN A 200     214.172 168.766 137.330  1.00 54.76           C  
ATOM    694  CG  ASN A 200     215.596 168.867 136.838  1.00 54.76           C  
ATOM    695  OD1 ASN A 200     215.838 169.039 135.645  1.00 54.76           O  
ATOM    696  ND2 ASN A 200     216.549 168.765 137.755  1.00 54.76           N  
ATOM    697  H   ASN A 200     214.217 168.430 134.775  1.00 54.76           H  
ATOM    698  HA  ASN A 200     212.168 169.202 136.723  1.00 54.76           H  
ATOM    699 1HB  ASN A 200     214.101 169.245 138.308  1.00 54.76           H  
ATOM    700 2HB  ASN A 200     213.917 167.714 137.461  1.00 54.76           H  
ATOM    701 1HD2 ASN A 200     217.511 168.825 137.486  1.00 54.76           H  
ATOM    702 2HD2 ASN A 200     216.306 168.629 138.715  1.00 54.76           H  
ATOM    703  N   ASN A 201     212.541 171.608 135.546  1.00 54.76           N  
ATOM    704  CA  ASN A 201     212.605 173.060 135.405  1.00 54.76           C  
ATOM    705  C   ASN A 201     211.184 173.595 135.314  1.00 54.76           C  
ATOM    706  O   ASN A 201     210.531 173.486 134.269  1.00 54.76           O  
ATOM    707  CB  ASN A 201     213.423 173.463 134.183  1.00 54.76           C  
ATOM    708  CG  ASN A 201     214.723 172.702 134.084  1.00 54.76           C  
ATOM    709  OD1 ASN A 201     215.723 173.080 134.690  1.00 54.76           O  
ATOM    710  ND2 ASN A 201     214.716 171.613 133.327  1.00 54.76           N  
ATOM    711  H   ASN A 201     211.858 171.091 135.010  1.00 54.76           H  
ATOM    712  HA  ASN A 201     213.089 173.473 136.291  1.00 54.76           H  
ATOM    713 1HB  ASN A 201     212.839 173.285 133.279  1.00 54.76           H  
ATOM    714 2HB  ASN A 201     213.641 174.530 134.227  1.00 54.76           H  
ATOM    715 1HD2 ASN A 201     215.550 171.069 133.225  1.00 54.76           H  
ATOM    716 2HD2 ASN A 201     213.878 171.335 132.858  1.00 54.76           H  
ATOM    717  N   PRO A 202     210.671 174.169 136.393  1.00 54.76           N  
ATOM    718  CA  PRO A 202     209.345 174.777 136.341  1.00 54.76           C  
ATOM    719  C   PRO A 202     209.422 176.251 135.987  1.00 54.76           C  
ATOM    720  O   PRO A 202     210.339 176.970 136.389  1.00 54.76           O  
ATOM    721  CB  PRO A 202     208.823 174.579 137.766  1.00 54.76           C  
ATOM    722  CG  PRO A 202     210.058 174.663 138.600  1.00 54.76           C  
ATOM    723  CD  PRO A 202     211.220 174.174 137.758  1.00 54.76           C  
ATOM    724  HA  PRO A 202     208.725 174.232 135.614  1.00 54.76           H  
ATOM    725 1HB  PRO A 202     208.083 175.356 138.007  1.00 54.76           H  
ATOM    726 2HB  PRO A 202     208.309 173.610 137.847  1.00 54.76           H  
ATOM    727 1HG  PRO A 202     210.222 175.699 138.933  1.00 54.76           H  
ATOM    728 2HG  PRO A 202     209.946 174.052 139.508  1.00 54.76           H  
ATOM    729 1HD  PRO A 202     212.062 174.875 137.853  1.00 54.76           H  
ATOM    730 2HD  PRO A 202     211.514 173.167 138.088  1.00 54.76           H  
ATOM    731  N   VAL A 203     208.439 176.696 135.212  1.00 54.76           N  
ATOM    732  CA  VAL A 203     208.304 178.102 134.857  1.00 54.76           C  
ATOM    733  C   VAL A 203     206.877 178.528 135.156  1.00 54.76           C  
ATOM    734  O   VAL A 203     205.921 177.899 134.691  1.00 54.76           O  
ATOM    735  CB  VAL A 203     208.659 178.368 133.383  1.00 54.76           C  
ATOM    736  CG1 VAL A 203     210.156 178.321 133.200  1.00 54.76           C  
ATOM    737  CG2 VAL A 203     207.994 177.349 132.482  1.00 54.76           C  
ATOM    738  H   VAL A 203     207.764 176.032 134.859  1.00 54.76           H  
ATOM    739  HA  VAL A 203     208.990 178.682 135.475  1.00 54.76           H  
ATOM    740  HB  VAL A 203     208.314 179.366 133.110  1.00 54.76           H  
ATOM    741 1HG1 VAL A 203     210.401 178.510 132.155  1.00 54.76           H  
ATOM    742 2HG1 VAL A 203     210.623 179.082 133.825  1.00 54.76           H  
ATOM    743 3HG1 VAL A 203     210.527 177.337 133.486  1.00 54.76           H  
ATOM    744 1HG2 VAL A 203     208.256 177.554 131.445  1.00 54.76           H  
ATOM    745 2HG2 VAL A 203     208.333 176.349 132.751  1.00 54.76           H  
ATOM    746 3HG2 VAL A 203     206.912 177.409 132.601  1.00 54.76           H  
ATOM    747  N   LEU A 204     206.733 179.586 135.943  1.00 54.76           N  
ATOM    748  CA  LEU A 204     205.426 180.041 136.383  1.00 54.76           C  
ATOM    749  C   LEU A 204     204.868 181.035 135.378  1.00 54.76           C  
ATOM    750  O   LEU A 204     205.550 181.988 134.992  1.00 54.76           O  
ATOM    751  CB  LEU A 204     205.523 180.664 137.771  1.00 54.76           C  
ATOM    752  CG  LEU A 204     205.758 179.623 138.859  1.00 54.76           C  
ATOM    753  CD1 LEU A 204     206.614 180.195 139.967  1.00 54.76           C  
ATOM    754  CD2 LEU A 204     204.432 179.138 139.400  1.00 54.76           C  
ATOM    755  H   LEU A 204     207.556 180.088 136.244  1.00 54.76           H  
ATOM    756  HA  LEU A 204     204.759 179.181 136.431  1.00 54.76           H  
ATOM    757 1HB  LEU A 204     206.342 181.381 137.773  1.00 54.76           H  
ATOM    758 2HB  LEU A 204     204.597 181.201 137.977  1.00 54.76           H  
ATOM    759  HG  LEU A 204     206.307 178.778 138.442  1.00 54.76           H  
ATOM    760 1HD1 LEU A 204     206.771 179.437 140.734  1.00 54.76           H  
ATOM    761 2HD1 LEU A 204     207.577 180.503 139.560  1.00 54.76           H  
ATOM    762 3HD1 LEU A 204     206.112 181.057 140.406  1.00 54.76           H  
ATOM    763 1HD2 LEU A 204     204.606 178.393 140.177  1.00 54.76           H  
ATOM    764 2HD2 LEU A 204     203.881 179.979 139.821  1.00 54.76           H  
ATOM    765 3HD2 LEU A 204     203.851 178.691 138.593  1.00 54.76           H  
ATOM    766  N   ILE A 205     203.631 180.805 134.955  1.00 54.76           N  
ATOM    767  CA  ILE A 205     202.985 181.607 133.929  1.00 54.76           C  
ATOM    768  C   ILE A 205     201.680 182.141 134.488  1.00 54.76           C  
ATOM    769  O   ILE A 205     200.827 181.366 134.931  1.00 54.76           O  
ATOM    770  CB  ILE A 205     202.729 180.791 132.652  1.00 54.76           C  
ATOM    771  CG1 ILE A 205     204.052 180.383 132.015  1.00 54.76           C  
ATOM    772  CG2 ILE A 205     201.888 181.585 131.681  1.00 54.76           C  
ATOM    773  CD1 ILE A 205     203.889 179.607 130.734  1.00 54.76           C  
ATOM    774  H   ILE A 205     203.124 180.036 135.370  1.00 54.76           H  
ATOM    775  HA  ILE A 205     203.642 182.437 133.674  1.00 54.76           H  
ATOM    776  HB  ILE A 205     202.203 179.871 132.907  1.00 54.76           H  
ATOM    777 1HG1 ILE A 205     204.644 181.273 131.805  1.00 54.76           H  
ATOM    778 2HG1 ILE A 205     204.620 179.771 132.716  1.00 54.76           H  
ATOM    779 1HG2 ILE A 205     201.716 180.994 130.782  1.00 54.76           H  
ATOM    780 2HG2 ILE A 205     200.932 181.829 132.143  1.00 54.76           H  
ATOM    781 3HG2 ILE A 205     202.409 182.505 131.416  1.00 54.76           H  
ATOM    782 1HD1 ILE A 205     204.871 179.350 130.337  1.00 54.76           H  
ATOM    783 2HD1 ILE A 205     203.326 178.694 130.931  1.00 54.76           H  
ATOM    784 3HD1 ILE A 205     203.352 180.215 130.007  1.00 54.76           H  
ATOM    785  N   GLY A 206     201.522 183.455 134.462  1.00 54.76           N  
ATOM    786  CA  GLY A 206     200.301 184.065 134.945  1.00 54.76           C  
ATOM    787  C   GLY A 206     200.314 185.550 134.680  1.00 54.76           C  
ATOM    788  O   GLY A 206     201.357 186.157 134.429  1.00 54.76           O  
ATOM    789  H   GLY A 206     202.258 184.046 134.102  1.00 54.76           H  
ATOM    790 1HA  GLY A 206     199.444 183.604 134.453  1.00 54.76           H  
ATOM    791 2HA  GLY A 206     200.198 183.876 136.013  1.00 54.76           H  
ATOM    792  N   GLU A 207     199.122 186.128 134.743  1.00 54.76           N  
ATOM    793  CA  GLU A 207     198.968 187.546 134.477  1.00 54.76           C  
ATOM    794  C   GLU A 207     199.656 188.369 135.568  1.00 54.76           C  
ATOM    795  O   GLU A 207     199.918 187.865 136.662  1.00 54.76           O  
ATOM    796  CB  GLU A 207     197.488 187.895 134.386  1.00 54.76           C  
ATOM    797  CG  GLU A 207     196.915 187.639 133.007  1.00 54.76           C  
ATOM    798  CD  GLU A 207     195.407 187.539 133.006  1.00 54.76           C  
ATOM    799  OE1 GLU A 207     194.857 186.848 133.887  1.00 54.76           O  
ATOM    800  OE2 GLU A 207     194.773 188.155 132.126  1.00 54.76           O  
ATOM    801  H   GLU A 207     198.307 185.580 134.979  1.00 54.76           H  
ATOM    802  HA  GLU A 207     199.445 187.773 133.523  1.00 54.76           H  
ATOM    803 1HB  GLU A 207     196.930 187.306 135.114  1.00 54.76           H  
ATOM    804 2HB  GLU A 207     197.346 188.946 134.637  1.00 54.76           H  
ATOM    805 1HG  GLU A 207     197.214 188.451 132.344  1.00 54.76           H  
ATOM    806 2HG  GLU A 207     197.336 186.714 132.616  1.00 54.76           H  
ATOM    807  N   PRO A 208     199.979 189.632 135.290  1.00 54.76           N  
ATOM    808  CA  PRO A 208     200.725 190.423 136.274  1.00 54.76           C  
ATOM    809  C   PRO A 208     199.853 190.819 137.450  1.00 54.76           C  
ATOM    810  O   PRO A 208     198.841 191.504 137.296  1.00 54.76           O  
ATOM    811  CB  PRO A 208     201.170 191.648 135.473  1.00 54.76           C  
ATOM    812  CG  PRO A 208     200.129 191.793 134.439  1.00 54.76           C  
ATOM    813  CD  PRO A 208     199.760 190.392 134.048  1.00 54.76           C  
ATOM    814  HA  PRO A 208     201.594 189.844 136.620  1.00 54.76           H  
ATOM    815 1HB  PRO A 208     201.243 192.524 136.134  1.00 54.76           H  
ATOM    816 2HB  PRO A 208     202.172 191.479 135.052  1.00 54.76           H  
ATOM    817 1HG  PRO A 208     199.270 192.352 134.840  1.00 54.76           H  
ATOM    818 2HG  PRO A 208     200.516 192.373 133.589  1.00 54.76           H  
ATOM    819 1HD  PRO A 208     198.706 190.364 133.734  1.00 54.76           H  
ATOM    820 2HD  PRO A 208     200.417 190.053 133.233  1.00 54.76           H  
ATOM    821  N   GLY A 209     200.263 190.383 138.637  1.00 54.76           N  
ATOM    822  CA  GLY A 209     199.553 190.679 139.859  1.00 54.76           C  
ATOM    823  C   GLY A 209     198.892 189.489 140.515  1.00 54.76           C  
ATOM    824  O   GLY A 209     198.493 189.588 141.679  1.00 54.76           O  
ATOM    825  H   GLY A 209     201.103 189.824 138.679  1.00 54.76           H  
ATOM    826 1HA  GLY A 209     200.240 191.118 140.582  1.00 54.76           H  
ATOM    827 2HA  GLY A 209     198.780 191.420 139.660  1.00 54.76           H  
ATOM    828  N   VAL A 210     198.767 188.367 139.806  1.00 54.76           N  
ATOM    829  CA  VAL A 210     198.179 187.168 140.386  1.00 54.76           C  
ATOM    830  C   VAL A 210     198.982 186.627 141.554  1.00 54.76           C  
ATOM    831  O   VAL A 210     198.408 186.025 142.466  1.00 54.76           O  
ATOM    832  CB  VAL A 210     198.041 186.080 139.304  1.00 54.76           C  
ATOM    833  CG1 VAL A 210     197.235 184.922 139.821  1.00 54.76           C  
ATOM    834  CG2 VAL A 210     197.386 186.653 138.068  1.00 54.76           C  
ATOM    835  H   VAL A 210     199.085 188.345 138.848  1.00 54.76           H  
ATOM    836  HA  VAL A 210     197.188 187.418 140.767  1.00 54.76           H  
ATOM    837  HB  VAL A 210     199.033 185.708 139.048  1.00 54.76           H  
ATOM    838 1HG1 VAL A 210     197.148 184.163 139.043  1.00 54.76           H  
ATOM    839 2HG1 VAL A 210     197.731 184.493 140.692  1.00 54.76           H  
ATOM    840 3HG1 VAL A 210     196.240 185.268 140.102  1.00 54.76           H  
ATOM    841 1HG2 VAL A 210     197.295 185.875 137.311  1.00 54.76           H  
ATOM    842 2HG2 VAL A 210     196.395 187.030 138.323  1.00 54.76           H  
ATOM    843 3HG2 VAL A 210     197.995 187.469 137.678  1.00 54.76           H  
ATOM    844  N   GLY A 211     200.287 186.852 141.563  1.00 54.76           N  
ATOM    845  CA  GLY A 211     201.151 186.254 142.557  1.00 54.76           C  
ATOM    846  C   GLY A 211     201.958 185.132 141.949  1.00 54.76           C  
ATOM    847  O   GLY A 211     201.466 184.014 141.787  1.00 54.76           O  
ATOM    848  H   GLY A 211     200.690 187.455 140.860  1.00 54.76           H  
ATOM    849 1HA  GLY A 211     201.816 187.015 142.966  1.00 54.76           H  
ATOM    850 2HA  GLY A 211     200.549 185.877 143.383  1.00 54.76           H  
ATOM    851  N   LYS A 212     203.189 185.422 141.604  1.00 54.76           N  
ATOM    852  CA  LYS A 212     204.087 184.451 140.997  1.00 54.76           C  
ATOM    853  C   LYS A 212     205.436 184.406 141.687  1.00 54.76           C  
ATOM    854  O   LYS A 212     206.085 183.361 141.688  1.00 54.76           O  
ATOM    855  CB  LYS A 212     204.267 184.767 139.511  1.00 54.76           C  
ATOM    856  CG  LYS A 212     203.024 184.517 138.683  1.00 54.76           C  
ATOM    857  CD  LYS A 212     203.324 184.601 137.201  1.00 54.76           C  
ATOM    858  CE  LYS A 212     203.539 186.035 136.786  1.00 54.76           C  
ATOM    859  NZ  LYS A 212     202.255 186.775 136.755  1.00 54.76           N  
ATOM    860  H   LYS A 212     203.520 186.362 141.770  1.00 54.76           H  
ATOM    861  HA  LYS A 212     203.643 183.460 141.097  1.00 54.76           H  
ATOM    862 1HB  LYS A 212     204.552 185.813 139.393  1.00 54.76           H  
ATOM    863 2HB  LYS A 212     205.076 184.160 139.105  1.00 54.76           H  
ATOM    864 1HG  LYS A 212     202.629 183.526 138.910  1.00 54.76           H  
ATOM    865 2HG  LYS A 212     202.265 185.257 138.934  1.00 54.76           H  
ATOM    866 1HD  LYS A 212     204.220 184.020 136.977  1.00 54.76           H  
ATOM    867 2HD  LYS A 212     202.490 184.182 136.637  1.00 54.76           H  
ATOM    868 1HE  LYS A 212     204.217 186.519 137.487  1.00 54.76           H  
ATOM    869 2HE  LYS A 212     203.995 186.063 135.796  1.00 54.76           H  
ATOM    870 1HZ  LYS A 212     202.423 187.731 136.475  1.00 54.76           H  
ATOM    871 2HZ  LYS A 212     201.628 186.336 136.095  1.00 54.76           H  
ATOM    872 3HZ  LYS A 212     201.837 186.763 137.674  1.00 54.76           H  
ATOM    873  N   THR A 213     205.881 185.521 142.261  1.00 54.76           N  
ATOM    874  CA  THR A 213     207.036 185.479 143.144  1.00 54.76           C  
ATOM    875  C   THR A 213     206.630 185.043 144.542  1.00 54.76           C  
ATOM    876  O   THR A 213     207.434 184.443 145.265  1.00 54.76           O  
ATOM    877  CB  THR A 213     207.712 186.848 143.190  1.00 54.76           C  
ATOM    878  OG1 THR A 213     207.914 187.326 141.855  1.00 54.76           O  
ATOM    879  CG2 THR A 213     209.056 186.754 143.887  1.00 54.76           C  
ATOM    880  H   THR A 213     205.424 186.405 142.091  1.00 54.76           H  
ATOM    881  HA  THR A 213     207.745 184.750 142.752  1.00 54.76           H  
ATOM    882  HB  THR A 213     207.077 187.549 143.731  1.00 54.76           H  
ATOM    883  HG1 THR A 213     208.339 188.187 141.885  1.00 54.76           H  
ATOM    884 1HG2 THR A 213     209.523 187.738 143.911  1.00 54.76           H  
ATOM    885 2HG2 THR A 213     208.913 186.395 144.906  1.00 54.76           H  
ATOM    886 3HG2 THR A 213     209.699 186.061 143.345  1.00 54.76           H  
ATOM    887  N   ALA A 214     205.383 185.323 144.928  1.00 54.76           N  
ATOM    888  CA  ALA A 214     204.907 184.936 146.250  1.00 54.76           C  
ATOM    889  C   ALA A 214     204.951 183.427 146.434  1.00 54.76           C  
ATOM    890  O   ALA A 214     205.240 182.938 147.530  1.00 54.76           O  
ATOM    891  CB  ALA A 214     203.491 185.461 146.470  1.00 54.76           C  
ATOM    892  H   ALA A 214     204.756 185.808 144.302  1.00 54.76           H  
ATOM    893  HA  ALA A 214     205.570 185.380 146.992  1.00 54.76           H  
ATOM    894 1HB  ALA A 214     203.144 185.167 147.460  1.00 54.76           H  
ATOM    895 2HB  ALA A 214     203.490 186.548 146.393  1.00 54.76           H  
ATOM    896 3HB  ALA A 214     202.827 185.044 145.715  1.00 54.76           H  
ATOM    897  N   ILE A 215     204.680 182.671 145.372  1.00 54.76           N  
ATOM    898  CA  ILE A 215     204.699 181.217 145.481  1.00 54.76           C  
ATOM    899  C   ILE A 215     206.115 180.716 145.739  1.00 54.76           C  
ATOM    900  O   ILE A 215     206.327 179.786 146.525  1.00 54.76           O  
ATOM    901  CB  ILE A 215     204.084 180.592 144.218  1.00 54.76           C  
ATOM    902  CG1 ILE A 215     202.564 180.554 144.347  1.00 54.76           C  
ATOM    903  CG2 ILE A 215     204.637 179.206 143.977  1.00 54.76           C  
ATOM    904  CD1 ILE A 215     201.864 180.142 143.087  1.00 54.76           C  
ATOM    905  H   ILE A 215     204.459 183.095 144.482  1.00 54.76           H  
ATOM    906  HA  ILE A 215     204.103 180.927 146.346  1.00 54.76           H  
ATOM    907  HB  ILE A 215     204.314 181.215 143.355  1.00 54.76           H  
ATOM    908 1HG1 ILE A 215     202.283 179.860 145.138  1.00 54.76           H  
ATOM    909 2HG1 ILE A 215     202.198 181.540 144.634  1.00 54.76           H  
ATOM    910 1HG2 ILE A 215     204.186 178.785 143.079  1.00 54.76           H  
ATOM    911 2HG2 ILE A 215     205.717 179.263 143.848  1.00 54.76           H  
ATOM    912 3HG2 ILE A 215     204.407 178.569 144.831  1.00 54.76           H  
ATOM    913 1HD1 ILE A 215     200.786 180.138 143.254  1.00 54.76           H  
ATOM    914 2HD1 ILE A 215     202.105 180.846 142.290  1.00 54.76           H  
ATOM    915 3HD1 ILE A 215     202.189 179.143 142.800  1.00 54.76           H  
ATOM    916  N   VAL A 216     207.110 181.341 145.110  1.00 54.76           N  
ATOM    917  CA  VAL A 216     208.488 180.923 145.340  1.00 54.76           C  
ATOM    918  C   VAL A 216     208.942 181.324 146.737  1.00 54.76           C  
ATOM    919  O   VAL A 216     209.670 180.578 147.407  1.00 54.76           O  
ATOM    920  CB  VAL A 216     209.405 181.501 144.252  1.00 54.76           C  
ATOM    921  CG1 VAL A 216     210.855 181.202 144.575  1.00 54.76           C  
ATOM    922  CG2 VAL A 216     209.029 180.928 142.901  1.00 54.76           C  
ATOM    923  H   VAL A 216     206.927 182.103 144.473  1.00 54.76           H  
ATOM    924  HA  VAL A 216     208.531 179.834 145.294  1.00 54.76           H  
ATOM    925  HB  VAL A 216     209.291 182.585 144.232  1.00 54.76           H  
ATOM    926 1HG1 VAL A 216     211.495 181.618 143.796  1.00 54.76           H  
ATOM    927 2HG1 VAL A 216     211.114 181.651 145.534  1.00 54.76           H  
ATOM    928 3HG1 VAL A 216     211.001 180.123 144.626  1.00 54.76           H  
ATOM    929 1HG2 VAL A 216     209.683 181.343 142.135  1.00 54.76           H  
ATOM    930 2HG2 VAL A 216     209.138 179.843 142.923  1.00 54.76           H  
ATOM    931 3HG2 VAL A 216     207.994 181.184 142.672  1.00 54.76           H  
ATOM    932  N   GLU A 217     208.520 182.499 147.209  1.00 54.76           N  
ATOM    933  CA  GLU A 217     208.804 182.849 148.598  1.00 54.76           C  
ATOM    934  C   GLU A 217     208.157 181.852 149.550  1.00 54.76           C  
ATOM    935  O   GLU A 217     208.738 181.496 150.584  1.00 54.76           O  
ATOM    936  CB  GLU A 217     208.335 184.267 148.913  1.00 54.76           C  
ATOM    937  CG  GLU A 217     208.661 185.287 147.848  1.00 54.76           C  
ATOM    938  CD  GLU A 217     210.052 185.861 147.988  1.00 54.76           C  
ATOM    939  OE1 GLU A 217     210.692 185.614 149.030  1.00 54.76           O  
ATOM    940  OE2 GLU A 217     210.506 186.559 147.057  1.00 54.76           O  
ATOM    941  H   GLU A 217     208.010 183.152 146.632  1.00 54.76           H  
ATOM    942  HA  GLU A 217     209.882 182.801 148.753  1.00 54.76           H  
ATOM    943 1HB  GLU A 217     207.254 184.269 149.057  1.00 54.76           H  
ATOM    944 2HB  GLU A 217     208.790 184.602 149.845  1.00 54.76           H  
ATOM    945 1HG  GLU A 217     208.572 184.816 146.869  1.00 54.76           H  
ATOM    946 2HG  GLU A 217     207.933 186.095 147.899  1.00 54.76           H  
ATOM    947  N   GLY A 218     206.960 181.377 149.212  1.00 54.76           N  
ATOM    948  CA  GLY A 218     206.309 180.377 150.040  1.00 54.76           C  
ATOM    949  C   GLY A 218     207.055 179.060 150.055  1.00 54.76           C  
ATOM    950  O   GLY A 218     207.150 178.404 151.091  1.00 54.76           O  
ATOM    951  H   GLY A 218     206.493 181.706 148.379  1.00 54.76           H  
ATOM    952 1HA  GLY A 218     206.225 180.749 151.061  1.00 54.76           H  
ATOM    953 2HA  GLY A 218     205.296 180.207 149.676  1.00 54.76           H  
ATOM    954  N   LEU A 219     207.584 178.650 148.904  1.00 54.76           N  
ATOM    955  CA  LEU A 219     208.388 177.434 148.864  1.00 54.76           C  
ATOM    956  C   LEU A 219     209.651 177.582 149.704  1.00 54.76           C  
ATOM    957  O   LEU A 219     210.062 176.643 150.395  1.00 54.76           O  
ATOM    958  CB  LEU A 219     208.750 177.084 147.424  1.00 54.76           C  
ATOM    959  CG  LEU A 219     209.596 175.824 147.274  1.00 54.76           C  
ATOM    960  CD1 LEU A 219     208.751 174.605 147.550  1.00 54.76           C  
ATOM    961  CD2 LEU A 219     210.204 175.754 145.890  1.00 54.76           C  
ATOM    962  H   LEU A 219     207.437 179.171 148.051  1.00 54.76           H  
ATOM    963  HA  LEU A 219     207.802 176.618 149.285  1.00 54.76           H  
ATOM    964 1HB  LEU A 219     207.830 176.949 146.858  1.00 54.76           H  
ATOM    965 2HB  LEU A 219     209.299 177.920 146.991  1.00 54.76           H  
ATOM    966  HG  LEU A 219     210.398 175.834 148.012  1.00 54.76           H  
ATOM    967 1HD1 LEU A 219     209.360 173.708 147.442  1.00 54.76           H  
ATOM    968 2HD1 LEU A 219     208.359 174.656 148.566  1.00 54.76           H  
ATOM    969 3HD1 LEU A 219     207.923 174.569 146.843  1.00 54.76           H  
ATOM    970 1HD2 LEU A 219     210.805 174.848 145.802  1.00 54.76           H  
ATOM    971 2HD2 LEU A 219     209.409 175.736 145.144  1.00 54.76           H  
ATOM    972 3HD2 LEU A 219     210.836 176.627 145.726  1.00 54.76           H  
ATOM    973  N   ALA A 220     210.282 178.755 149.655  1.00 54.76           N  
ATOM    974  CA  ALA A 220     211.446 178.993 150.502  1.00 54.76           C  
ATOM    975  C   ALA A 220     211.072 178.905 151.977  1.00 54.76           C  
ATOM    976  O   ALA A 220     211.800 178.310 152.783  1.00 54.76           O  
ATOM    977  CB  ALA A 220     212.063 180.354 150.182  1.00 54.76           C  
ATOM    978  H   ALA A 220     209.965 179.488 149.036  1.00 54.76           H  
ATOM    979  HA  ALA A 220     212.180 178.214 150.296  1.00 54.76           H  
ATOM    980 1HB  ALA A 220     212.931 180.519 150.821  1.00 54.76           H  
ATOM    981 2HB  ALA A 220     212.372 180.377 149.137  1.00 54.76           H  
ATOM    982 3HB  ALA A 220     211.328 181.137 150.359  1.00 54.76           H  
ATOM    983  N   GLN A 221     209.940 179.506 152.350  1.00 54.76           N  
ATOM    984  CA  GLN A 221     209.469 179.412 153.727  1.00 54.76           C  
ATOM    985  C   GLN A 221     209.215 177.965 154.123  1.00 54.76           C  
ATOM    986  O   GLN A 221     209.560 177.543 155.231  1.00 54.76           O  
ATOM    987  CB  GLN A 221     208.197 180.238 153.907  1.00 54.76           C  
ATOM    988  CG  GLN A 221     208.420 181.737 153.884  1.00 54.76           C  
ATOM    989  CD  GLN A 221     209.111 182.243 155.131  1.00 54.76           C  
ATOM    990  OE1 GLN A 221     210.315 182.057 155.308  1.00 54.76           O  
ATOM    991  NE2 GLN A 221     208.350 182.889 156.005  1.00 54.76           N  
ATOM    992  H   GLN A 221     209.398 180.033 151.680  1.00 54.76           H  
ATOM    993  HA  GLN A 221     210.242 179.810 154.385  1.00 54.76           H  
ATOM    994 1HB  GLN A 221     207.488 179.992 153.116  1.00 54.76           H  
ATOM    995 2HB  GLN A 221     207.729 179.983 154.857  1.00 54.76           H  
ATOM    996 1HG  GLN A 221     209.042 181.988 153.025  1.00 54.76           H  
ATOM    997 2HG  GLN A 221     207.454 182.236 153.804  1.00 54.76           H  
ATOM    998 1HE2 GLN A 221     208.751 183.247 156.849  1.00 54.76           H  
ATOM    999 2HE2 GLN A 221     207.375 183.018 155.821  1.00 54.76           H  
ATOM   1000  N   ARG A 222     208.615 177.190 153.223  1.00 54.76           N  
ATOM   1001  CA  ARG A 222     208.315 175.797 153.523  1.00 54.76           C  
ATOM   1002  C   ARG A 222     209.594 174.998 153.729  1.00 54.76           C  
ATOM   1003  O   ARG A 222     209.665 174.138 154.613  1.00 54.76           O  
ATOM   1004  CB  ARG A 222     207.473 175.199 152.401  1.00 54.76           C  
ATOM   1005  CG  ARG A 222     206.821 173.887 152.753  1.00 54.76           C  
ATOM   1006  CD  ARG A 222     205.572 173.677 151.927  1.00 54.76           C  
ATOM   1007  NE  ARG A 222     204.705 174.849 151.962  1.00 54.76           N  
ATOM   1008  CZ  ARG A 222     203.458 174.866 151.506  1.00 54.76           C  
ATOM   1009  NH1 ARG A 222     202.929 173.771 150.980  1.00 54.76           N  
ATOM   1010  NH2 ARG A 222     202.738 175.976 151.578  1.00 54.76           N  
ATOM   1011  H   ARG A 222     208.362 177.564 152.320  1.00 54.76           H  
ATOM   1012  HA  ARG A 222     207.747 175.758 154.453  1.00 54.76           H  
ATOM   1013 1HB  ARG A 222     206.688 175.901 152.122  1.00 54.76           H  
ATOM   1014 2HB  ARG A 222     208.098 175.040 151.522  1.00 54.76           H  
ATOM   1015 1HG  ARG A 222     207.516 173.071 152.556  1.00 54.76           H  
ATOM   1016 2HG  ARG A 222     206.550 173.887 153.810  1.00 54.76           H  
ATOM   1017 1HD  ARG A 222     205.849 173.484 150.891  1.00 54.76           H  
ATOM   1018 2HD  ARG A 222     205.016 172.826 152.318  1.00 54.76           H  
ATOM   1019  HE  ARG A 222     205.081 175.700 152.359  1.00 54.76           H  
ATOM   1020 1HH1 ARG A 222     203.474 172.922 150.926  1.00 54.76           H  
ATOM   1021 2HH1 ARG A 222     201.981 173.785 150.633  1.00 54.76           H  
ATOM   1022 1HH2 ARG A 222     203.138 176.813 151.981  1.00 54.76           H  
ATOM   1023 2HH2 ARG A 222     201.790 175.986 151.231  1.00 54.76           H  
ATOM   1024  N   ILE A 223     210.624 175.273 152.926  1.00 54.76           N  
ATOM   1025  CA  ILE A 223     211.895 174.578 153.117  1.00 54.76           C  
ATOM   1026  C   ILE A 223     212.519 174.961 154.452  1.00 54.76           C  
ATOM   1027  O   ILE A 223     212.936 174.092 155.226  1.00 54.76           O  
ATOM   1028  CB  ILE A 223     212.863 174.851 151.953  1.00 54.76           C  
ATOM   1029  CG1 ILE A 223     212.508 173.989 150.744  1.00 54.76           C  
ATOM   1030  CG2 ILE A 223     214.296 174.575 152.378  1.00 54.76           C  
ATOM   1031  CD1 ILE A 223     213.441 174.181 149.566  1.00 54.76           C  
ATOM   1032  H   ILE A 223     210.543 175.955 152.185  1.00 54.76           H  
ATOM   1033  HA  ILE A 223     211.701 173.507 153.155  1.00 54.76           H  
ATOM   1034  HB  ILE A 223     212.779 175.893 151.647  1.00 54.76           H  
ATOM   1035 1HG1 ILE A 223     212.527 172.938 151.029  1.00 54.76           H  
ATOM   1036 2HG1 ILE A 223     211.494 174.220 150.418  1.00 54.76           H  
ATOM   1037 1HG2 ILE A 223     214.968 174.772 151.543  1.00 54.76           H  
ATOM   1038 2HG2 ILE A 223     214.558 175.221 153.215  1.00 54.76           H  
ATOM   1039 3HG2 ILE A 223     214.391 173.532 152.681  1.00 54.76           H  
ATOM   1040 1HD1 ILE A 223     213.127 173.537 148.744  1.00 54.76           H  
ATOM   1041 2HD1 ILE A 223     213.410 175.222 149.243  1.00 54.76           H  
ATOM   1042 3HD1 ILE A 223     214.457 173.922 149.861  1.00 54.76           H  
ATOM   1043  N   VAL A 224     212.600 176.260 154.745  1.00 54.76           N  
ATOM   1044  CA  VAL A 224     213.268 176.675 155.977  1.00 54.76           C  
ATOM   1045  C   VAL A 224     212.498 176.184 157.195  1.00 54.76           C  
ATOM   1046  O   VAL A 224     213.076 175.978 158.268  1.00 54.76           O  
ATOM   1047  CB  VAL A 224     213.476 178.201 156.008  1.00 54.76           C  
ATOM   1048  CG1 VAL A 224     212.187 178.922 156.350  1.00 54.76           C  
ATOM   1049  CG2 VAL A 224     214.567 178.558 157.002  1.00 54.76           C  
ATOM   1050  H   VAL A 224     212.210 176.965 154.135  1.00 54.76           H  
ATOM   1051  HA  VAL A 224     214.246 176.194 156.019  1.00 54.76           H  
ATOM   1052  HB  VAL A 224     213.767 178.539 155.013  1.00 54.76           H  
ATOM   1053 1HG1 VAL A 224     212.364 179.998 156.364  1.00 54.76           H  
ATOM   1054 2HG1 VAL A 224     211.430 178.690 155.601  1.00 54.76           H  
ATOM   1055 3HG1 VAL A 224     211.839 178.599 157.331  1.00 54.76           H  
ATOM   1056 1HG2 VAL A 224     214.707 179.639 157.016  1.00 54.76           H  
ATOM   1057 2HG2 VAL A 224     214.279 178.216 157.996  1.00 54.76           H  
ATOM   1058 3HG2 VAL A 224     215.499 178.075 156.708  1.00 54.76           H  
ATOM   1059  N   ALA A 225     211.188 175.979 157.054  1.00 54.76           N  
ATOM   1060  CA  ALA A 225     210.410 175.427 158.154  1.00 54.76           C  
ATOM   1061  C   ALA A 225     210.569 173.919 158.273  1.00 54.76           C  
ATOM   1062  O   ALA A 225     210.572 173.397 159.392  1.00 54.76           O  
ATOM   1063  CB  ALA A 225     208.932 175.783 157.986  1.00 54.76           C  
ATOM   1064  H   ALA A 225     210.722 176.203 156.186  1.00 54.76           H  
ATOM   1065  HA  ALA A 225     210.777 175.866 159.082  1.00 54.76           H  
ATOM   1066 1HB  ALA A 225     208.360 175.365 158.815  1.00 54.76           H  
ATOM   1067 2HB  ALA A 225     208.817 176.867 157.977  1.00 54.76           H  
ATOM   1068 3HB  ALA A 225     208.563 175.372 157.048  1.00 54.76           H  
ATOM   1069  N   GLY A 226     210.706 173.213 157.155  1.00 54.76           N  
ATOM   1070  CA  GLY A 226     210.832 171.771 157.189  1.00 54.76           C  
ATOM   1071  C   GLY A 226     209.516 171.051 156.996  1.00 54.76           C  
ATOM   1072  O   GLY A 226     209.156 170.179 157.791  1.00 54.76           O  
ATOM   1073  H   GLY A 226     210.723 173.687 156.264  1.00 54.76           H  
ATOM   1074 1HA  GLY A 226     211.523 171.448 156.410  1.00 54.76           H  
ATOM   1075 2HA  GLY A 226     211.259 171.466 158.144  1.00 54.76           H  
ATOM   1076  N   ASP A 227     208.782 171.411 155.949  1.00 54.76           N  
ATOM   1077  CA  ASP A 227     207.516 170.774 155.608  1.00 54.76           C  
ATOM   1078  C   ASP A 227     207.534 170.264 154.169  1.00 54.76           C  
ATOM   1079  O   ASP A 227     206.496 170.140 153.518  1.00 54.76           O  
ATOM   1080  CB  ASP A 227     206.355 171.739 155.830  1.00 54.76           C  
ATOM   1081  CG  ASP A 227     205.009 171.041 155.848  1.00 54.76           C  
ATOM   1082  OD1 ASP A 227     204.987 169.793 155.895  1.00 54.76           O  
ATOM   1083  OD2 ASP A 227     203.975 171.741 155.813  1.00 54.76           O  
ATOM   1084  H   ASP A 227     209.127 172.162 155.369  1.00 54.76           H  
ATOM   1085  HA  ASP A 227     207.378 169.908 156.257  1.00 54.76           H  
ATOM   1086 1HB  ASP A 227     206.492 172.261 156.777  1.00 54.76           H  
ATOM   1087 2HB  ASP A 227     206.350 172.490 155.040  1.00 54.76           H  
ATOM   1088  N   VAL A 228     208.718 169.955 153.664  1.00 54.76           N  
ATOM   1089  CA  VAL A 228     208.893 169.564 152.268  1.00 54.76           C  
ATOM   1090  C   VAL A 228     209.151 168.066 152.229  1.00 54.76           C  
ATOM   1091  O   VAL A 228     209.558 167.463 153.236  1.00 54.76           O  
ATOM   1092  CB  VAL A 228     210.039 170.352 151.595  1.00 54.76           C  
ATOM   1093  CG1 VAL A 228     209.860 171.831 151.845  1.00 54.76           C  
ATOM   1094  CG2 VAL A 228     211.372 169.881 152.131  1.00 54.76           C  
ATOM   1095  H   VAL A 228     209.526 169.992 154.269  1.00 54.76           H  
ATOM   1096  HA  VAL A 228     207.970 169.782 151.729  1.00 54.76           H  
ATOM   1097  HB  VAL A 228     210.000 170.184 150.519  1.00 54.76           H  
ATOM   1098 1HG1 VAL A 228     210.671 172.382 151.368  1.00 54.76           H  
ATOM   1099 2HG1 VAL A 228     208.907 172.157 151.429  1.00 54.76           H  
ATOM   1100 3HG1 VAL A 228     209.874 172.023 152.918  1.00 54.76           H  
ATOM   1101 1HG2 VAL A 228     212.175 170.440 151.652  1.00 54.76           H  
ATOM   1102 2HG2 VAL A 228     211.409 170.044 153.208  1.00 54.76           H  
ATOM   1103 3HG2 VAL A 228     211.494 168.818 151.920  1.00 54.76           H  
ATOM   1104  N   PRO A 229     208.917 167.425 151.080  1.00 54.76           N  
ATOM   1105  CA  PRO A 229     209.250 165.999 150.953  1.00 54.76           C  
ATOM   1106  C   PRO A 229     210.737 165.725 151.113  1.00 54.76           C  
ATOM   1107  O   PRO A 229     211.533 166.646 151.321  1.00 54.76           O  
ATOM   1108  CB  PRO A 229     208.758 165.638 149.543  1.00 54.76           C  
ATOM   1109  CG  PRO A 229     208.492 166.927 148.866  1.00 54.76           C  
ATOM   1110  CD  PRO A 229     208.138 167.905 149.930  1.00 54.76           C  
ATOM   1111  HA  PRO A 229     208.698 165.429 151.715  1.00 54.76           H  
ATOM   1112 1HB  PRO A 229     209.522 165.046 149.018  1.00 54.76           H  
ATOM   1113 2HB  PRO A 229     207.856 165.012 149.608  1.00 54.76           H  
ATOM   1114 1HG  PRO A 229     209.379 167.250 148.301  1.00 54.76           H  
ATOM   1115 2HG  PRO A 229     207.676 166.812 148.137  1.00 54.76           H  
ATOM   1116 1HD  PRO A 229     208.446 168.914 149.618  1.00 54.76           H  
ATOM   1117 2HD  PRO A 229     207.054 167.870 150.115  1.00 54.76           H  
ATOM   1118  N   GLU A 230     211.108 164.448 151.015  1.00 54.76           N  
ATOM   1119  CA  GLU A 230     212.418 163.994 151.471  1.00 54.76           C  
ATOM   1120  C   GLU A 230     213.548 164.756 150.792  1.00 54.76           C  
ATOM   1121  O   GLU A 230     214.348 165.427 151.453  1.00 54.76           O  
ATOM   1122  CB  GLU A 230     212.556 162.492 151.222  1.00 54.76           C  
ATOM   1123  CG  GLU A 230     211.394 161.672 151.754  1.00 54.76           C  
ATOM   1124  CD  GLU A 230     211.252 161.768 153.259  1.00 54.76           C  
ATOM   1125  OE1 GLU A 230     212.289 161.820 153.952  1.00 54.76           O  
ATOM   1126  OE2 GLU A 230     210.104 161.795 153.749  1.00 54.76           O  
ATOM   1127  H   GLU A 230     210.467 163.778 150.615  1.00 54.76           H  
ATOM   1128  HA  GLU A 230     212.497 164.186 152.541  1.00 54.76           H  
ATOM   1129 1HB  GLU A 230     212.640 162.307 150.151  1.00 54.76           H  
ATOM   1130 2HB  GLU A 230     213.471 162.128 151.690  1.00 54.76           H  
ATOM   1131 1HG  GLU A 230     210.473 162.022 151.289  1.00 54.76           H  
ATOM   1132 2HG  GLU A 230     211.539 160.630 151.471  1.00 54.76           H  
ATOM   1133  N   SER A 231     213.629 164.669 149.467  1.00 54.76           N  
ATOM   1134  CA  SER A 231     214.783 165.212 148.766  1.00 54.76           C  
ATOM   1135  C   SER A 231     214.643 166.704 148.500  1.00 54.76           C  
ATOM   1136  O   SER A 231     214.838 167.154 147.367  1.00 54.76           O  
ATOM   1137  CB  SER A 231     214.994 164.473 147.446  1.00 54.76           C  
ATOM   1138  OG  SER A 231     214.172 165.021 146.431  1.00 54.76           O  
ATOM   1139  H   SER A 231     212.893 164.227 148.935  1.00 54.76           H  
ATOM   1140  HA  SER A 231     215.665 165.072 149.392  1.00 54.76           H  
ATOM   1141 1HB  SER A 231     216.041 164.544 147.153  1.00 54.76           H  
ATOM   1142 2HB  SER A 231     214.763 163.417 147.579  1.00 54.76           H  
ATOM   1143  HG  SER A 231     214.621 165.813 146.125  1.00 54.76           H  
ATOM   1144  N   LEU A 232     214.300 167.481 149.529  1.00 54.76           N  
ATOM   1145  CA  LEU A 232     214.320 168.934 149.412  1.00 54.76           C  
ATOM   1146  C   LEU A 232     214.766 169.598 150.710  1.00 54.76           C  
ATOM   1147  O   LEU A 232     214.334 170.714 151.015  1.00 54.76           O  
ATOM   1148  CB  LEU A 232     212.956 169.472 148.981  1.00 54.76           C  
ATOM   1149  CG  LEU A 232     212.744 169.574 147.470  1.00 54.76           C  
ATOM   1150  CD1 LEU A 232     211.461 170.319 147.150  1.00 54.76           C  
ATOM   1151  CD2 LEU A 232     213.934 170.248 146.818  1.00 54.76           C  
ATOM   1152  H   LEU A 232     214.021 167.062 150.405  1.00 54.76           H  
ATOM   1153  HA  LEU A 232     215.052 169.210 148.653  1.00 54.76           H  
ATOM   1154 1HB  LEU A 232     212.182 168.821 149.385  1.00 54.76           H  
ATOM   1155 2HB  LEU A 232     212.824 170.467 149.407  1.00 54.76           H  
ATOM   1156  HG  LEU A 232     212.627 168.574 147.051  1.00 54.76           H  
ATOM   1157 1HD1 LEU A 232     211.334 170.377 146.069  1.00 54.76           H  
ATOM   1158 2HD1 LEU A 232     210.614 169.789 147.586  1.00 54.76           H  
ATOM   1159 3HD1 LEU A 232     211.512 171.325 147.564  1.00 54.76           H  
ATOM   1160 1HD2 LEU A 232     213.771 170.314 145.742  1.00 54.76           H  
ATOM   1161 2HD2 LEU A 232     214.054 171.251 147.229  1.00 54.76           H  
ATOM   1162 3HD2 LEU A 232     214.834 169.665 147.013  1.00 54.76           H  
ATOM   1163  N   ARG A 233     215.622 168.939 151.482  1.00 54.76           N  
ATOM   1164  CA  ARG A 233     216.048 169.460 152.773  1.00 54.76           C  
ATOM   1165  C   ARG A 233     217.332 170.265 152.627  1.00 54.76           C  
ATOM   1166  O   ARG A 233     218.310 169.785 152.045  1.00 54.76           O  
ATOM   1167  CB  ARG A 233     216.256 168.323 153.771  1.00 54.76           C  
ATOM   1168  CG  ARG A 233     214.998 167.539 154.092  1.00 54.76           C  
ATOM   1169  CD  ARG A 233     213.845 168.464 154.457  1.00 54.76           C  
ATOM   1170  NE  ARG A 233     212.916 167.848 155.401  1.00 54.76           N  
ATOM   1171  CZ  ARG A 233     212.066 166.872 155.092  1.00 54.76           C  
ATOM   1172  NH1 ARG A 233     212.017 166.393 153.857  1.00 54.76           N  
ATOM   1173  NH2 ARG A 233     211.258 166.377 156.019  1.00 54.76           N  
ATOM   1174  H   ARG A 233     215.987 168.052 151.164  1.00 54.76           H  
ATOM   1175  HA  ARG A 233     215.267 170.119 153.155  1.00 54.76           H  
ATOM   1176 1HB  ARG A 233     216.995 167.626 153.379  1.00 54.76           H  
ATOM   1177 2HB  ARG A 233     216.649 168.726 154.705  1.00 54.76           H  
ATOM   1178 1HG  ARG A 233     214.706 166.948 153.223  1.00 54.76           H  
ATOM   1179 2HG  ARG A 233     215.188 166.874 154.935  1.00 54.76           H  
ATOM   1180 1HD  ARG A 233     214.238 169.371 154.915  1.00 54.76           H  
ATOM   1181 2HD  ARG A 233     213.288 168.723 153.557  1.00 54.76           H  
ATOM   1182  HE  ARG A 233     212.920 168.187 156.354  1.00 54.76           H  
ATOM   1183 1HH1 ARG A 233     212.627 166.769 153.145  1.00 54.76           H  
ATOM   1184 2HH1 ARG A 233     211.370 165.652 153.628  1.00 54.76           H  
ATOM   1185 1HH2 ARG A 233     211.287 166.741 156.962  1.00 54.76           H  
ATOM   1186 2HH2 ARG A 233     210.614 165.637 155.784  1.00 54.76           H  
ATOM   1187  N   ASP A 234     217.321 171.489 153.159  1.00 54.76           N  
ATOM   1188  CA  ASP A 234     218.503 172.348 153.247  1.00 54.76           C  
ATOM   1189  C   ASP A 234     219.114 172.587 151.863  1.00 54.76           C  
ATOM   1190  O   ASP A 234     220.228 172.164 151.553  1.00 54.76           O  
ATOM   1191  CB  ASP A 234     219.527 171.752 154.219  1.00 54.76           C  
ATOM   1192  CG  ASP A 234     219.038 171.767 155.654  1.00 54.76           C  
ATOM   1193  OD1 ASP A 234     218.235 172.659 155.999  1.00 54.76           O  
ATOM   1194  OD2 ASP A 234     219.453 170.886 156.436  1.00 54.76           O  
ATOM   1195  H   ASP A 234     216.439 171.827 153.517  1.00 54.76           H  
ATOM   1196  HA  ASP A 234     218.194 173.324 153.621  1.00 54.76           H  
ATOM   1197 1HB  ASP A 234     219.746 170.724 153.931  1.00 54.76           H  
ATOM   1198 2HB  ASP A 234     220.458 172.315 154.157  1.00 54.76           H  
ATOM   1199  N   LYS A 235     218.340 173.283 151.033  1.00 54.76           N  
ATOM   1200  CA  LYS A 235     218.698 173.490 149.636  1.00 54.76           C  
ATOM   1201  C   LYS A 235     219.298 174.860 149.347  1.00 54.76           C  
ATOM   1202  O   LYS A 235     220.136 174.970 148.447  1.00 54.76           O  
ATOM   1203  CB  LYS A 235     217.470 173.278 148.746  1.00 54.76           C  
ATOM   1204  CG  LYS A 235     216.981 171.840 148.723  1.00 54.76           C  
ATOM   1205  CD  LYS A 235     218.075 170.908 148.238  1.00 54.76           C  
ATOM   1206  CE  LYS A 235     217.546 169.511 147.988  1.00 54.76           C  
ATOM   1207  NZ  LYS A 235     218.520 168.682 147.233  1.00 54.76           N  
ATOM   1208  H   LYS A 235     217.479 173.678 151.384  1.00 54.76           H  
ATOM   1209  HA  LYS A 235     219.462 172.762 149.363  1.00 54.76           H  
ATOM   1210 1HB  LYS A 235     216.654 173.913 149.094  1.00 54.76           H  
ATOM   1211 2HB  LYS A 235     217.705 173.577 147.724  1.00 54.76           H  
ATOM   1212 1HG  LYS A 235     216.674 171.544 149.727  1.00 54.76           H  
ATOM   1213 2HG  LYS A 235     216.120 171.759 148.061  1.00 54.76           H  
ATOM   1214 1HD  LYS A 235     218.500 171.296 147.311  1.00 54.76           H  
ATOM   1215 2HD  LYS A 235     218.866 170.856 148.986  1.00 54.76           H  
ATOM   1216 1HE  LYS A 235     217.333 169.027 148.940  1.00 54.76           H  
ATOM   1217 2HE  LYS A 235     216.618 169.570 147.420  1.00 54.76           H  
ATOM   1218 1HZ  LYS A 235     218.134 167.760 147.085  1.00 54.76           H  
ATOM   1219 2HZ  LYS A 235     218.710 169.115 146.340  1.00 54.76           H  
ATOM   1220 3HZ  LYS A 235     219.378 168.607 147.760  1.00 54.76           H  
ATOM   1221  N   THR A 236     218.898 175.900 150.079  1.00 54.76           N  
ATOM   1222  CA  THR A 236     219.435 177.254 149.914  1.00 54.76           C  
ATOM   1223  C   THR A 236     219.205 177.772 148.490  1.00 54.76           C  
ATOM   1224  O   THR A 236     220.131 177.962 147.702  1.00 54.76           O  
ATOM   1225  CB  THR A 236     220.938 177.298 150.244  1.00 54.76           C  
ATOM   1226  OG1 THR A 236     221.188 176.557 151.446  1.00 54.76           O  
ATOM   1227  CG2 THR A 236     221.402 178.734 150.432  1.00 54.76           C  
ATOM   1228  H   THR A 236     218.189 175.734 150.779  1.00 54.76           H  
ATOM   1229  HA  THR A 236     218.893 177.925 150.581  1.00 54.76           H  
ATOM   1230  HB  THR A 236     221.503 176.843 149.430  1.00 54.76           H  
ATOM   1231  HG1 THR A 236     221.218 175.619 151.243  1.00 54.76           H  
ATOM   1232 1HG2 THR A 236     222.466 178.745 150.665  1.00 54.76           H  
ATOM   1233 2HG2 THR A 236     221.224 179.297 149.516  1.00 54.76           H  
ATOM   1234 3HG2 THR A 236     220.847 179.191 151.251  1.00 54.76           H  
ATOM   1235  N   ILE A 237     217.920 177.970 148.179  1.00 54.76           N  
ATOM   1236  CA  ILE A 237     217.524 178.539 146.895  1.00 54.76           C  
ATOM   1237  C   ILE A 237     218.212 179.879 146.689  1.00 54.76           C  
ATOM   1238  O   ILE A 237     218.298 180.697 147.610  1.00 54.76           O  
ATOM   1239  CB  ILE A 237     215.995 178.681 146.833  1.00 54.76           C  
ATOM   1240  CG1 ILE A 237     215.328 177.315 146.962  1.00 54.76           C  
ATOM   1241  CG2 ILE A 237     215.570 179.358 145.549  1.00 54.76           C  
ATOM   1242  CD1 ILE A 237     213.824 177.382 146.958  1.00 54.76           C  
ATOM   1243  H   ILE A 237     217.205 177.720 148.848  1.00 54.76           H  
ATOM   1244  HA  ILE A 237     217.848 177.864 146.103  1.00 54.76           H  
ATOM   1245  HB  ILE A 237     215.651 179.280 147.676  1.00 54.76           H  
ATOM   1246 1HG1 ILE A 237     215.648 176.675 146.140  1.00 54.76           H  
ATOM   1247 2HG1 ILE A 237     215.649 176.839 147.889  1.00 54.76           H  
ATOM   1248 1HG2 ILE A 237     214.484 179.447 145.527  1.00 54.76           H  
ATOM   1249 2HG2 ILE A 237     216.016 180.350 145.496  1.00 54.76           H  
ATOM   1250 3HG2 ILE A 237     215.903 178.764 144.697  1.00 54.76           H  
ATOM   1251 1HD1 ILE A 237     213.415 176.376 147.053  1.00 54.76           H  
ATOM   1252 2HD1 ILE A 237     213.484 177.993 147.795  1.00 54.76           H  
ATOM   1253 3HD1 ILE A 237     213.482 177.825 146.024  1.00 54.76           H  
ATOM   1254  N   VAL A 238     218.703 180.109 145.472  1.00 54.76           N  
ATOM   1255  CA  VAL A 238     219.408 181.334 145.124  1.00 54.76           C  
ATOM   1256  C   VAL A 238     218.699 181.993 143.948  1.00 54.76           C  
ATOM   1257  O   VAL A 238     218.188 181.317 143.050  1.00 54.76           O  
ATOM   1258  CB  VAL A 238     220.890 181.066 144.783  1.00 54.76           C  
ATOM   1259  CG1 VAL A 238     221.668 182.362 144.743  1.00 54.76           C  
ATOM   1260  CG2 VAL A 238     221.503 180.120 145.791  1.00 54.76           C  
ATOM   1261  H   VAL A 238     218.576 179.397 144.767  1.00 54.76           H  
ATOM   1262  HA  VAL A 238     219.376 182.007 145.981  1.00 54.76           H  
ATOM   1263  HB  VAL A 238     220.950 180.620 143.790  1.00 54.76           H  
ATOM   1264 1HG1 VAL A 238     222.710 182.153 144.501  1.00 54.76           H  
ATOM   1265 2HG1 VAL A 238     221.244 183.018 143.983  1.00 54.76           H  
ATOM   1266 3HG1 VAL A 238     221.613 182.850 145.716  1.00 54.76           H  
ATOM   1267 1HG2 VAL A 238     222.547 179.942 145.535  1.00 54.76           H  
ATOM   1268 2HG2 VAL A 238     221.443 180.560 146.786  1.00 54.76           H  
ATOM   1269 3HG2 VAL A 238     220.960 179.175 145.779  1.00 54.76           H  
ATOM   1270  N   ALA A 239     218.671 183.324 143.958  1.00 54.76           N  
ATOM   1271  CA  ALA A 239     218.029 184.110 142.911  1.00 54.76           C  
ATOM   1272  C   ALA A 239     219.095 184.890 142.160  1.00 54.76           C  
ATOM   1273  O   ALA A 239     219.738 185.775 142.733  1.00 54.76           O  
ATOM   1274  CB  ALA A 239     216.984 185.058 143.495  1.00 54.76           C  
ATOM   1275  H   ALA A 239     219.116 183.802 144.728  1.00 54.76           H  
ATOM   1276  HA  ALA A 239     217.529 183.422 142.229  1.00 54.76           H  
ATOM   1277 1HB  ALA A 239     216.522 185.631 142.691  1.00 54.76           H  
ATOM   1278 2HB  ALA A 239     216.219 184.481 144.015  1.00 54.76           H  
ATOM   1279 3HB  ALA A 239     217.463 185.739 144.196  1.00 54.76           H  
ATOM   1280  N   LEU A 240     219.273 184.567 140.882  1.00 54.76           N  
ATOM   1281  CA  LEU A 240     220.301 185.203 140.073  1.00 54.76           C  
ATOM   1282  C   LEU A 240     220.001 186.685 139.875  1.00 54.76           C  
ATOM   1283  O   LEU A 240     218.898 187.172 140.140  1.00 54.76           O  
ATOM   1284  CB  LEU A 240     220.424 184.511 138.718  1.00 54.76           C  
ATOM   1285  CG  LEU A 240     221.495 183.432 138.588  1.00 54.76           C  
ATOM   1286  CD1 LEU A 240     221.295 182.645 137.315  1.00 54.76           C  
ATOM   1287  CD2 LEU A 240     222.862 184.075 138.586  1.00 54.76           C  
ATOM   1288  H   LEU A 240     218.681 183.864 140.462  1.00 54.76           H  
ATOM   1289  HA  LEU A 240     221.254 185.117 140.594  1.00 54.76           H  
ATOM   1290 1HB  LEU A 240     219.470 184.044 138.478  1.00 54.76           H  
ATOM   1291 2HB  LEU A 240     220.636 185.265 137.960  1.00 54.76           H  
ATOM   1292  HG  LEU A 240     221.420 182.742 139.429  1.00 54.76           H  
ATOM   1293 1HD1 LEU A 240     222.066 181.879 137.236  1.00 54.76           H  
ATOM   1294 2HD1 LEU A 240     220.314 182.171 137.331  1.00 54.76           H  
ATOM   1295 3HD1 LEU A 240     221.361 183.315 136.459  1.00 54.76           H  
ATOM   1296 1HD2 LEU A 240     223.627 183.303 138.494  1.00 54.76           H  
ATOM   1297 2HD2 LEU A 240     222.939 184.764 137.745  1.00 54.76           H  
ATOM   1298 3HD2 LEU A 240     223.008 184.622 139.518  1.00 54.76           H  
ATOM   1299  N   ASP A 241     221.014 187.410 139.399  1.00 54.76           N  
ATOM   1300  CA  ASP A 241     220.860 188.827 139.068  1.00 54.76           C  
ATOM   1301  C   ASP A 241     221.794 189.117 137.892  1.00 54.76           C  
ATOM   1302  O   ASP A 241     222.959 189.477 138.079  1.00 54.76           O  
ATOM   1303  CB  ASP A 241     221.168 189.709 140.268  1.00 54.76           C  
ATOM   1304  CG  ASP A 241     220.834 191.169 140.027  1.00 54.76           C  
ATOM   1305  OD1 ASP A 241     220.947 191.643 138.878  1.00 54.76           O  
ATOM   1306  OD2 ASP A 241     220.448 191.850 141.000  1.00 54.76           O  
ATOM   1307  H   ASP A 241     221.912 186.968 139.264  1.00 54.76           H  
ATOM   1308  HA  ASP A 241     219.826 189.003 138.771  1.00 54.76           H  
ATOM   1309 1HB  ASP A 241     220.602 189.359 141.132  1.00 54.76           H  
ATOM   1310 2HB  ASP A 241     222.227 189.629 140.516  1.00 54.76           H  
ATOM   1311  N   LEU A 242     221.256 188.992 136.681  1.00 54.76           N  
ATOM   1312  CA  LEU A 242     222.056 189.292 135.502  1.00 54.76           C  
ATOM   1313  C   LEU A 242     222.323 190.783 135.382  1.00 54.76           C  
ATOM   1314  O   LEU A 242     223.359 191.183 134.841  1.00 54.76           O  
ATOM   1315  CB  LEU A 242     221.365 188.768 134.249  1.00 54.76           C  
ATOM   1316  CG  LEU A 242     221.208 187.250 134.204  1.00 54.76           C  
ATOM   1317  CD1 LEU A 242     220.753 186.800 132.832  1.00 54.76           C  
ATOM   1318  CD2 LEU A 242     222.511 186.574 134.583  1.00 54.76           C  
ATOM   1319  H   LEU A 242     220.299 188.692 136.563  1.00 54.76           H  
ATOM   1320  HA  LEU A 242     223.021 188.796 135.603  1.00 54.76           H  
ATOM   1321 1HB  LEU A 242     220.375 189.218 134.184  1.00 54.76           H  
ATOM   1322 2HB  LEU A 242     221.941 189.080 133.378  1.00 54.76           H  
ATOM   1323  HG  LEU A 242     220.431 186.943 134.905  1.00 54.76           H  
ATOM   1324 1HD1 LEU A 242     220.647 185.715 132.821  1.00 54.76           H  
ATOM   1325 2HD1 LEU A 242     219.793 187.260 132.598  1.00 54.76           H  
ATOM   1326 3HD1 LEU A 242     221.490 187.100 132.088  1.00 54.76           H  
ATOM   1327 1HD2 LEU A 242     222.383 185.492 134.547  1.00 54.76           H  
ATOM   1328 2HD2 LEU A 242     223.292 186.871 133.883  1.00 54.76           H  
ATOM   1329 3HD2 LEU A 242     222.796 186.873 135.592  1.00 54.76           H  
ATOM   1330  N   GLY A 243     221.402 191.614 135.874  1.00 54.76           N  
ATOM   1331  CA  GLY A 243     221.648 193.046 135.892  1.00 54.76           C  
ATOM   1332  C   GLY A 243     222.934 193.396 136.610  1.00 54.76           C  
ATOM   1333  O   GLY A 243     223.660 194.306 136.206  1.00 54.76           O  
ATOM   1334  H   GLY A 243     220.528 191.260 136.237  1.00 54.76           H  
ATOM   1335 1HA  GLY A 243     221.695 193.420 134.869  1.00 54.76           H  
ATOM   1336 2HA  GLY A 243     220.816 193.552 136.380  1.00 54.76           H  
ATOM   1337  N   SER A 244     223.235 192.672 137.689  1.00 54.76           N  
ATOM   1338  CA  SER A 244     224.508 192.853 138.371  1.00 54.76           C  
ATOM   1339  C   SER A 244     225.620 192.036 137.734  1.00 54.76           C  
ATOM   1340  O   SER A 244     226.792 192.397 137.872  1.00 54.76           O  
ATOM   1341  CB  SER A 244     224.376 192.485 139.848  1.00 54.76           C  
ATOM   1342  OG  SER A 244     225.646 192.430 140.471  1.00 54.76           O  
ATOM   1343  H   SER A 244     222.580 191.990 138.043  1.00 54.76           H  
ATOM   1344  HA  SER A 244     224.794 193.903 138.296  1.00 54.76           H  
ATOM   1345 1HB  SER A 244     223.751 193.222 140.352  1.00 54.76           H  
ATOM   1346 2HB  SER A 244     223.880 191.519 139.939  1.00 54.76           H  
ATOM   1347  HG  SER A 244     225.481 192.195 141.387  1.00 54.76           H  
ATOM   1348  N   MET A 245     225.282 190.945 137.045  1.00 54.76           N  
ATOM   1349  CA  MET A 245     226.320 190.142 136.410  1.00 54.76           C  
ATOM   1350  C   MET A 245     226.993 190.899 135.274  1.00 54.76           C  
ATOM   1351  O   MET A 245     228.221 191.040 135.261  1.00 54.76           O  
ATOM   1352  CB  MET A 245     225.737 188.829 135.901  1.00 54.76           C  
ATOM   1353  CG  MET A 245     226.669 188.067 134.988  1.00 54.76           C  
ATOM   1354  SD  MET A 245     226.194 186.340 134.847  1.00 54.76           S  
ATOM   1355  CE  MET A 245     226.197 185.870 136.573  1.00 54.76           C  
ATOM   1356  H   MET A 245     224.316 190.662 136.954  1.00 54.76           H  
ATOM   1357  HA  MET A 245     227.087 189.920 137.151  1.00 54.76           H  
ATOM   1358 1HB  MET A 245     225.488 188.190 136.747  1.00 54.76           H  
ATOM   1359 2HB  MET A 245     224.812 189.028 135.358  1.00 54.76           H  
ATOM   1360 1HG  MET A 245     226.658 188.520 133.997  1.00 54.76           H  
ATOM   1361 2HG  MET A 245     227.685 188.124 135.377  1.00 54.76           H  
ATOM   1362 1HE  MET A 245     225.921 184.819 136.664  1.00 54.76           H  
ATOM   1363 2HE  MET A 245     227.193 186.022 136.990  1.00 54.76           H  
ATOM   1364 3HE  MET A 245     225.478 186.483 137.118  1.00 54.76           H  
ATOM   1365  N   VAL A 246     226.216 191.398 134.318  1.00 54.76           N  
ATOM   1366  CA  VAL A 246     226.763 192.108 133.161  1.00 54.76           C  
ATOM   1367  C   VAL A 246     226.779 193.592 133.516  1.00 54.76           C  
ATOM   1368  O   VAL A 246     225.815 194.329 133.310  1.00 54.76           O  
ATOM   1369  CB  VAL A 246     225.989 191.806 131.877  1.00 54.76           C  
ATOM   1370  CG1 VAL A 246     224.491 192.000 132.059  1.00 54.76           C  
ATOM   1371  CG2 VAL A 246     226.506 192.662 130.738  1.00 54.76           C  
ATOM   1372  H   VAL A 246     225.216 191.282 134.396  1.00 54.76           H  
ATOM   1373  HA  VAL A 246     227.794 191.785 133.012  1.00 54.76           H  
ATOM   1374  HB  VAL A 246     226.118 190.753 131.625  1.00 54.76           H  
ATOM   1375 1HG1 VAL A 246     223.978 191.775 131.123  1.00 54.76           H  
ATOM   1376 2HG1 VAL A 246     224.130 191.331 132.840  1.00 54.76           H  
ATOM   1377 3HG1 VAL A 246     224.290 193.033 132.342  1.00 54.76           H  
ATOM   1378 1HG2 VAL A 246     225.947 192.436 129.830  1.00 54.76           H  
ATOM   1379 2HG2 VAL A 246     226.381 193.716 130.989  1.00 54.76           H  
ATOM   1380 3HG2 VAL A 246     227.563 192.451 130.575  1.00 54.76           H  
ATOM   1381  N   ALA A 247     227.902 194.034 134.076  1.00 54.76           N  
ATOM   1382  CA  ALA A 247     228.087 195.431 134.437  1.00 54.76           C  
ATOM   1383  C   ALA A 247     229.569 195.718 134.619  1.00 54.76           C  
ATOM   1384  O   ALA A 247     230.229 195.093 135.454  1.00 54.76           O  
ATOM   1385  CB  ALA A 247     227.317 195.770 135.712  1.00 54.76           C  
ATOM   1386  H   ALA A 247     228.648 193.377 134.255  1.00 54.76           H  
ATOM   1387  HA  ALA A 247     227.701 196.045 133.623  1.00 54.76           H  
ATOM   1388 1HB  ALA A 247     227.471 196.820 135.962  1.00 54.76           H  
ATOM   1389 2HB  ALA A 247     226.254 195.586 135.555  1.00 54.76           H  
ATOM   1390 3HB  ALA A 247     227.675 195.147 136.530  1.00 54.76           H  
ATOM   1391  N   GLY A 248     230.103 196.659 133.847  1.00 54.76           N  
ATOM   1392  CA  GLY A 248     231.531 196.890 133.867  1.00 54.76           C  
ATOM   1393  C   GLY A 248     232.360 195.792 133.244  1.00 54.76           C  
ATOM   1394  O   GLY A 248     233.589 195.882 133.255  1.00 54.76           O  
ATOM   1395  H   GLY A 248     229.522 197.221 133.241  1.00 54.76           H  
ATOM   1396 1HA  GLY A 248     231.757 197.818 133.340  1.00 54.76           H  
ATOM   1397 2HA  GLY A 248     231.864 197.016 134.896  1.00 54.76           H  
ATOM   1398  N   SER A 249     231.725 194.758 132.698  1.00 54.76           N  
ATOM   1399  CA  SER A 249     232.436 193.688 132.002  1.00 54.76           C  
ATOM   1400  C   SER A 249     232.720 194.103 130.559  1.00 54.76           C  
ATOM   1401  O   SER A 249     232.308 193.461 129.597  1.00 54.76           O  
ATOM   1402  CB  SER A 249     231.629 192.398 132.055  1.00 54.76           C  
ATOM   1403  OG  SER A 249     230.717 192.337 130.975  1.00 54.76           O  
ATOM   1404  H   SER A 249     230.718 194.715 132.769  1.00 54.76           H  
ATOM   1405  HA  SER A 249     233.391 193.525 132.502  1.00 54.76           H  
ATOM   1406 1HB  SER A 249     232.305 191.544 132.017  1.00 54.76           H  
ATOM   1407 2HB  SER A 249     231.088 192.346 132.999  1.00 54.76           H  
ATOM   1408  HG  SER A 249     231.249 192.371 130.177  1.00 54.76           H  
ATOM   1409  N   LYS A 250     233.461 195.197 130.429  1.00 54.76           N  
ATOM   1410  CA  LYS A 250     233.625 195.885 129.158  1.00 54.76           C  
ATOM   1411  C   LYS A 250     234.761 195.332 128.317  1.00 54.76           C  
ATOM   1412  O   LYS A 250     235.336 196.076 127.518  1.00 54.76           O  
ATOM   1413  CB  LYS A 250     233.833 197.380 129.401  1.00 54.76           C  
ATOM   1414  CG  LYS A 250     234.806 197.692 130.514  1.00 54.76           C  
ATOM   1415  CD  LYS A 250     234.898 199.187 130.758  1.00 54.76           C  
ATOM   1416  CE  LYS A 250     233.580 199.752 131.255  1.00 54.76           C  
ATOM   1417  NZ  LYS A 250     233.530 201.233 131.111  1.00 54.76           N  
ATOM   1418  H   LYS A 250     233.926 195.560 131.249  1.00 54.76           H  
ATOM   1419  HA  LYS A 250     232.718 195.745 128.569  1.00 54.76           H  
ATOM   1420 1HB  LYS A 250     234.201 197.849 128.488  1.00 54.76           H  
ATOM   1421 2HB  LYS A 250     232.878 197.845 129.646  1.00 54.76           H  
ATOM   1422 1HG  LYS A 250     234.479 197.201 131.431  1.00 54.76           H  
ATOM   1423 2HG  LYS A 250     235.793 197.313 130.251  1.00 54.76           H  
ATOM   1424 1HD  LYS A 250     235.671 199.388 131.500  1.00 54.76           H  
ATOM   1425 2HD  LYS A 250     235.170 199.691 129.831  1.00 54.76           H  
ATOM   1426 1HE  LYS A 250     232.760 199.313 130.689  1.00 54.76           H  
ATOM   1427 2HE  LYS A 250     233.446 199.494 132.305  1.00 54.76           H  
ATOM   1428 1HZ  LYS A 250     232.642 201.575 131.451  1.00 54.76           H  
ATOM   1429 2HZ  LYS A 250     234.278 201.650 131.647  1.00 54.76           H  
ATOM   1430 3HZ  LYS A 250     233.635 201.481 130.138  1.00 54.76           H  
ATOM   1431  N   TYR A 251     235.109 194.061 128.475  1.00 54.76           N  
ATOM   1432  CA  TYR A 251     236.088 193.414 127.617  1.00 54.76           C  
ATOM   1433  C   TYR A 251     235.462 192.214 126.921  1.00 54.76           C  
ATOM   1434  O   TYR A 251     234.299 191.868 127.142  1.00 54.76           O  
ATOM   1435  CB  TYR A 251     237.325 192.997 128.416  1.00 54.76           C  
ATOM   1436  CG  TYR A 251     238.024 194.161 129.067  1.00 54.76           C  
ATOM   1437  CD1 TYR A 251     238.499 195.216 128.306  1.00 54.76           C  
ATOM   1438  CD2 TYR A 251     238.212 194.207 130.439  1.00 54.76           C  
ATOM   1439  CE1 TYR A 251     239.140 196.284 128.891  1.00 54.76           C  
ATOM   1440  CE2 TYR A 251     238.854 195.272 131.034  1.00 54.76           C  
ATOM   1441  CZ  TYR A 251     239.315 196.307 130.254  1.00 54.76           C  
ATOM   1442  OH  TYR A 251     239.955 197.375 130.837  1.00 54.76           O  
ATOM   1443  H   TYR A 251     234.677 193.529 129.217  1.00 54.76           H  
ATOM   1444  HA  TYR A 251     236.397 194.123 126.849  1.00 54.76           H  
ATOM   1445 1HB  TYR A 251     237.035 192.287 129.192  1.00 54.76           H  
ATOM   1446 2HB  TYR A 251     238.030 192.492 127.757  1.00 54.76           H  
ATOM   1447  HD1 TYR A 251     238.368 195.210 127.224  1.00 54.76           H  
ATOM   1448  HD2 TYR A 251     237.851 193.392 131.066  1.00 54.76           H  
ATOM   1449  HE1 TYR A 251     239.506 197.104 128.274  1.00 54.76           H  
ATOM   1450  HE2 TYR A 251     238.994 195.289 132.115  1.00 54.76           H  
ATOM   1451  HH  TYR A 251     239.996 197.242 131.787  1.00 54.76           H  
ATOM   1452  N   ARG A 252     236.255 191.576 126.062  1.00 54.76           N  
ATOM   1453  CA  ARG A 252     235.717 190.543 125.187  1.00 54.76           C  
ATOM   1454  C   ARG A 252     235.351 189.269 125.929  1.00 54.76           C  
ATOM   1455  O   ARG A 252     234.389 188.601 125.544  1.00 54.76           O  
ATOM   1456  CB  ARG A 252     236.720 190.219 124.081  1.00 54.76           C  
ATOM   1457  CG  ARG A 252     236.868 191.312 123.042  1.00 54.76           C  
ATOM   1458  CD  ARG A 252     237.566 190.803 121.792  1.00 54.76           C  
ATOM   1459  NE  ARG A 252     236.745 189.853 121.049  1.00 54.76           N  
ATOM   1460  CZ  ARG A 252     236.928 188.538 121.062  1.00 54.76           C  
ATOM   1461  NH1 ARG A 252     237.907 188.012 121.784  1.00 54.76           N  
ATOM   1462  NH2 ARG A 252     236.133 187.748 120.355  1.00 54.76           N  
ATOM   1463  H   ARG A 252     237.238 191.803 126.009  1.00 54.76           H  
ATOM   1464  HA  ARG A 252     234.800 190.918 124.732  1.00 54.76           H  
ATOM   1465 1HB  ARG A 252     237.699 190.036 124.521  1.00 54.76           H  
ATOM   1466 2HB  ARG A 252     236.415 189.306 123.570  1.00 54.76           H  
ATOM   1467 1HG  ARG A 252     235.882 191.682 122.759  1.00 54.76           H  
ATOM   1468 2HG  ARG A 252     237.457 192.131 123.456  1.00 54.76           H  
ATOM   1469 1HD  ARG A 252     237.791 191.642 121.134  1.00 54.76           H  
ATOM   1470 2HD  ARG A 252     238.492 190.303 122.071  1.00 54.76           H  
ATOM   1471  HE  ARG A 252     235.988 190.223 120.489  1.00 54.76           H  
ATOM   1472 1HH1 ARG A 252     238.514 188.612 122.325  1.00 54.76           H  
ATOM   1473 2HH1 ARG A 252     238.046 187.012 121.794  1.00 54.76           H  
ATOM   1474 1HH2 ARG A 252     235.385 188.146 119.804  1.00 54.76           H  
ATOM   1475 2HH2 ARG A 252     236.274 186.749 120.367  1.00 54.76           H  
ATOM   1476  N   GLY A 253     236.086 188.918 126.979  1.00 54.76           N  
ATOM   1477  CA  GLY A 253     235.923 187.619 127.597  1.00 54.76           C  
ATOM   1478  C   GLY A 253     235.587 187.652 129.071  1.00 54.76           C  
ATOM   1479  O   GLY A 253     236.132 186.866 129.851  1.00 54.76           O  
ATOM   1480  H   GLY A 253     236.768 189.560 127.356  1.00 54.76           H  
ATOM   1481 1HA  GLY A 253     235.130 187.071 127.088  1.00 54.76           H  
ATOM   1482 2HA  GLY A 253     236.839 187.042 127.478  1.00 54.76           H  
ATOM   1483  N   GLU A 254     234.700 188.555 129.475  1.00 54.76           N  
ATOM   1484  CA  GLU A 254     234.366 188.701 130.884  1.00 54.76           C  
ATOM   1485  C   GLU A 254     232.979 188.173 131.224  1.00 54.76           C  
ATOM   1486  O   GLU A 254     232.826 187.427 132.195  1.00 54.76           O  
ATOM   1487  CB  GLU A 254     234.485 190.170 131.295  1.00 54.76           C  
ATOM   1488  CG  GLU A 254     235.887 190.707 131.158  1.00 54.76           C  
ATOM   1489  CD  GLU A 254     236.863 189.973 132.044  1.00 54.76           C  
ATOM   1490  OE1 GLU A 254     236.543 189.767 133.232  1.00 54.76           O  
ATOM   1491  OE2 GLU A 254     237.945 189.588 131.554  1.00 54.76           O  
ATOM   1492  H   GLU A 254     234.247 189.152 128.798  1.00 54.76           H  
ATOM   1493  HA  GLU A 254     235.071 188.111 131.470  1.00 54.76           H  
ATOM   1494 1HB  GLU A 254     233.818 190.775 130.680  1.00 54.76           H  
ATOM   1495 2HB  GLU A 254     234.168 190.285 132.332  1.00 54.76           H  
ATOM   1496 1HG  GLU A 254     236.202 190.611 130.119  1.00 54.76           H  
ATOM   1497 2HG  GLU A 254     235.885 191.766 131.412  1.00 54.76           H  
ATOM   1498  N   PHE A 255     231.962 188.542 130.448  1.00 54.76           N  
ATOM   1499  CA  PHE A 255     230.596 188.172 130.801  1.00 54.76           C  
ATOM   1500  C   PHE A 255     230.397 186.664 130.738  1.00 54.76           C  
ATOM   1501  O   PHE A 255     229.918 186.046 131.699  1.00 54.76           O  
ATOM   1502  CB  PHE A 255     229.607 188.880 129.881  1.00 54.76           C  
ATOM   1503  CG  PHE A 255     228.245 188.263 129.883  1.00 54.76           C  
ATOM   1504  CD1 PHE A 255     227.504 188.201 131.045  1.00 54.76           C  
ATOM   1505  CD2 PHE A 255     227.707 187.743 128.725  1.00 54.76           C  
ATOM   1506  CE1 PHE A 255     226.252 187.634 131.050  1.00 54.76           C  
ATOM   1507  CE2 PHE A 255     226.455 187.177 128.726  1.00 54.76           C  
ATOM   1508  CZ  PHE A 255     225.727 187.122 129.890  1.00 54.76           C  
ATOM   1509  H   PHE A 255     232.125 189.080 129.609  1.00 54.76           H  
ATOM   1510  HA  PHE A 255     230.407 188.485 131.829  1.00 54.76           H  
ATOM   1511 1HB  PHE A 255     229.512 189.922 130.183  1.00 54.76           H  
ATOM   1512 2HB  PHE A 255     229.987 188.868 128.860  1.00 54.76           H  
ATOM   1513  HD1 PHE A 255     227.922 188.609 131.966  1.00 54.76           H  
ATOM   1514  HD2 PHE A 255     228.285 187.786 127.801  1.00 54.76           H  
ATOM   1515  HE1 PHE A 255     225.677 187.592 131.975  1.00 54.76           H  
ATOM   1516  HE2 PHE A 255     226.039 186.771 127.804  1.00 54.76           H  
ATOM   1517  HZ  PHE A 255     224.735 186.671 129.892  1.00 54.76           H  
ATOM   1518  N   GLU A 256     230.738 186.055 129.602  1.00 54.76           N  
ATOM   1519  CA  GLU A 256     230.602 184.610 129.475  1.00 54.76           C  
ATOM   1520  C   GLU A 256     231.480 183.882 130.480  1.00 54.76           C  
ATOM   1521  O   GLU A 256     231.103 182.814 130.972  1.00 54.76           O  
ATOM   1522  CB  GLU A 256     230.934 184.174 128.047  1.00 54.76           C  
ATOM   1523  CG  GLU A 256     232.368 184.430 127.605  1.00 54.76           C  
ATOM   1524  CD  GLU A 256     232.657 185.890 127.289  1.00 54.76           C  
ATOM   1525  OE1 GLU A 256     232.172 186.785 128.013  1.00 54.76           O  
ATOM   1526  OE2 GLU A 256     233.370 186.144 126.298  1.00 54.76           O  
ATOM   1527  H   GLU A 256     231.093 186.586 128.820  1.00 54.76           H  
ATOM   1528  HA  GLU A 256     229.569 184.339 129.694  1.00 54.76           H  
ATOM   1529 1HB  GLU A 256     230.746 183.106 127.940  1.00 54.76           H  
ATOM   1530 2HB  GLU A 256     230.280 184.693 127.347  1.00 54.76           H  
ATOM   1531 1HG  GLU A 256     233.044 184.108 128.396  1.00 54.76           H  
ATOM   1532 2HG  GLU A 256     232.577 183.830 126.720  1.00 54.76           H  
ATOM   1533  N   GLU A 257     232.641 184.447 130.811  1.00 54.76           N  
ATOM   1534  CA  GLU A 257     233.493 183.842 131.827  1.00 54.76           C  
ATOM   1535  C   GLU A 257     232.802 183.836 133.186  1.00 54.76           C  
ATOM   1536  O   GLU A 257     232.847 182.837 133.912  1.00 54.76           O  
ATOM   1537  CB  GLU A 257     234.830 184.579 131.889  1.00 54.76           C  
ATOM   1538  CG  GLU A 257     235.677 184.245 133.096  1.00 54.76           C  
ATOM   1539  CD  GLU A 257     235.364 185.127 134.281  1.00 54.76           C  
ATOM   1540  OE1 GLU A 257     234.909 186.266 134.059  1.00 54.76           O  
ATOM   1541  OE2 GLU A 257     235.558 184.681 135.428  1.00 54.76           O  
ATOM   1542  H   GLU A 257     232.941 185.300 130.361  1.00 54.76           H  
ATOM   1543  HA  GLU A 257     233.674 182.802 131.552  1.00 54.76           H  
ATOM   1544 1HB  GLU A 257     235.414 184.348 130.998  1.00 54.76           H  
ATOM   1545 2HB  GLU A 257     234.653 185.655 131.894  1.00 54.76           H  
ATOM   1546 1HG  GLU A 257     235.505 183.205 133.371  1.00 54.76           H  
ATOM   1547 2HG  GLU A 257     236.728 184.353 132.830  1.00 54.76           H  
ATOM   1548  N   ARG A 258     232.164 184.950 133.552  1.00 54.76           N  
ATOM   1549  CA  ARG A 258     231.435 184.997 134.815  1.00 54.76           C  
ATOM   1550  C   ARG A 258     230.279 184.010 134.815  1.00 54.76           C  
ATOM   1551  O   ARG A 258     230.006 183.356 135.831  1.00 54.76           O  
ATOM   1552  CB  ARG A 258     230.922 186.409 135.078  1.00 54.76           C  
ATOM   1553  CG  ARG A 258     232.006 187.435 135.306  1.00 54.76           C  
ATOM   1554  CD  ARG A 258     231.440 188.837 135.237  1.00 54.76           C  
ATOM   1555  NE  ARG A 258     232.465 189.850 135.444  1.00 54.76           N  
ATOM   1556  CZ  ARG A 258     232.208 191.141 135.608  1.00 54.76           C  
ATOM   1557  NH1 ARG A 258     230.957 191.573 135.588  1.00 54.76           N  
ATOM   1558  NH2 ARG A 258     233.200 192.000 135.791  1.00 54.76           N  
ATOM   1559  H   ARG A 258     232.178 185.769 132.962  1.00 54.76           H  
ATOM   1560  HA  ARG A 258     232.117 184.717 135.619  1.00 54.76           H  
ATOM   1561 1HB  ARG A 258     230.321 186.741 134.233  1.00 54.76           H  
ATOM   1562 2HB  ARG A 258     230.277 186.404 135.956  1.00 54.76           H  
ATOM   1563 1HG  ARG A 258     232.450 187.283 136.290  1.00 54.76           H  
ATOM   1564 2HG  ARG A 258     232.775 187.328 134.540  1.00 54.76           H  
ATOM   1565 1HD  ARG A 258     230.993 189.001 134.257  1.00 54.76           H  
ATOM   1566 2HD  ARG A 258     230.680 188.961 136.007  1.00 54.76           H  
ATOM   1567  HE  ARG A 258     233.429 189.546 135.463  1.00 54.76           H  
ATOM   1568 1HH1 ARG A 258     230.199 190.920 135.448  1.00 54.76           H  
ATOM   1569 2HH1 ARG A 258     230.760 192.555 135.713  1.00 54.76           H  
ATOM   1570 1HH2 ARG A 258     234.156 191.672 135.806  1.00 54.76           H  
ATOM   1571 2HH2 ARG A 258     233.001 192.982 135.915  1.00 54.76           H  
ATOM   1572  N   LEU A 259     229.579 183.894 133.686  1.00 54.76           N  
ATOM   1573  CA  LEU A 259     228.492 182.926 133.608  1.00 54.76           C  
ATOM   1574  C   LEU A 259     229.008 181.504 133.768  1.00 54.76           C  
ATOM   1575  O   LEU A 259     228.381 180.683 134.449  1.00 54.76           O  
ATOM   1576  CB  LEU A 259     227.741 183.074 132.289  1.00 54.76           C  
ATOM   1577  CG  LEU A 259     226.331 182.485 132.288  1.00 54.76           C  
ATOM   1578  CD1 LEU A 259     225.620 182.823 133.582  1.00 54.76           C  
ATOM   1579  CD2 LEU A 259     225.535 182.986 131.097  1.00 54.76           C  
ATOM   1580  H   LEU A 259     229.787 184.466 132.880  1.00 54.76           H  
ATOM   1581  HA  LEU A 259     227.799 183.117 134.427  1.00 54.76           H  
ATOM   1582 1HB  LEU A 259     227.668 184.133 132.048  1.00 54.76           H  
ATOM   1583 2HB  LEU A 259     228.316 182.583 131.504  1.00 54.76           H  
ATOM   1584  HG  LEU A 259     226.391 181.398 132.236  1.00 54.76           H  
ATOM   1585 1HD1 LEU A 259     224.617 182.397 133.568  1.00 54.76           H  
ATOM   1586 2HD1 LEU A 259     226.177 182.409 134.422  1.00 54.76           H  
ATOM   1587 3HD1 LEU A 259     225.553 183.905 133.688  1.00 54.76           H  
ATOM   1588 1HD2 LEU A 259     224.535 182.552 131.119  1.00 54.76           H  
ATOM   1589 2HD2 LEU A 259     225.459 184.073 131.141  1.00 54.76           H  
ATOM   1590 3HD2 LEU A 259     226.037 182.694 130.175  1.00 54.76           H  
ATOM   1591  N   LYS A 260     230.155 181.203 133.159  1.00 54.76           N  
ATOM   1592  CA  LYS A 260     230.776 179.893 133.321  1.00 54.76           C  
ATOM   1593  C   LYS A 260     231.153 179.642 134.775  1.00 54.76           C  
ATOM   1594  O   LYS A 260     230.970 178.537 135.297  1.00 54.76           O  
ATOM   1595  CB  LYS A 260     232.003 179.796 132.418  1.00 54.76           C  
ATOM   1596  CG  LYS A 260     232.947 178.669 132.758  1.00 54.76           C  
ATOM   1597  CD  LYS A 260     234.182 178.721 131.879  1.00 54.76           C  
ATOM   1598  CE  LYS A 260     233.818 178.948 130.421  1.00 54.76           C  
ATOM   1599  NZ  LYS A 260     235.020 178.966 129.541  1.00 54.76           N  
ATOM   1600  H   LYS A 260     230.605 181.892 132.574  1.00 54.76           H  
ATOM   1601  HA  LYS A 260     230.055 179.130 133.027  1.00 54.76           H  
ATOM   1602 1HB  LYS A 260     231.684 179.662 131.384  1.00 54.76           H  
ATOM   1603 2HB  LYS A 260     232.566 180.728 132.468  1.00 54.76           H  
ATOM   1604 1HG  LYS A 260     233.245 178.747 133.804  1.00 54.76           H  
ATOM   1605 2HG  LYS A 260     232.441 177.715 132.613  1.00 54.76           H  
ATOM   1606 1HD  LYS A 260     234.832 179.531 132.212  1.00 54.76           H  
ATOM   1607 2HD  LYS A 260     234.729 177.782 131.964  1.00 54.76           H  
ATOM   1608 1HE  LYS A 260     233.150 178.156 130.086  1.00 54.76           H  
ATOM   1609 2HE  LYS A 260     233.296 179.900 130.320  1.00 54.76           H  
ATOM   1610 1HZ  LYS A 260     234.735 179.119 128.584  1.00 54.76           H  
ATOM   1611 2HZ  LYS A 260     235.639 179.710 129.831  1.00 54.76           H  
ATOM   1612 3HZ  LYS A 260     235.502 178.081 129.610  1.00 54.76           H  
ATOM   1613  N   ALA A 261     231.689 180.664 135.445  1.00 54.76           N  
ATOM   1614  CA  ALA A 261     232.050 180.519 136.851  1.00 54.76           C  
ATOM   1615  C   ALA A 261     230.832 180.203 137.703  1.00 54.76           C  
ATOM   1616  O   ALA A 261     230.874 179.306 138.554  1.00 54.76           O  
ATOM   1617  CB  ALA A 261     232.737 181.788 137.352  1.00 54.76           C  
ATOM   1618  H   ALA A 261     231.850 181.548 134.984  1.00 54.76           H  
ATOM   1619  HA  ALA A 261     232.743 179.682 136.938  1.00 54.76           H  
ATOM   1620 1HB  ALA A 261     233.002 181.668 138.403  1.00 54.76           H  
ATOM   1621 2HB  ALA A 261     233.640 181.968 136.768  1.00 54.76           H  
ATOM   1622 3HB  ALA A 261     232.061 182.635 137.243  1.00 54.76           H  
ATOM   1623  N   VAL A 262     229.741 180.939 137.497  1.00 54.76           N  
ATOM   1624  CA  VAL A 262     228.522 180.674 138.256  1.00 54.76           C  
ATOM   1625  C   VAL A 262     228.011 179.269 137.975  1.00 54.76           C  
ATOM   1626  O   VAL A 262     227.631 178.532 138.896  1.00 54.76           O  
ATOM   1627  CB  VAL A 262     227.457 181.738 137.942  1.00 54.76           C  
ATOM   1628  CG1 VAL A 262     226.103 181.292 138.448  1.00 54.76           C  
ATOM   1629  CG2 VAL A 262     227.841 183.062 138.570  1.00 54.76           C  
ATOM   1630  H   VAL A 262     229.744 181.685 136.817  1.00 54.76           H  
ATOM   1631  HA  VAL A 262     228.760 180.719 139.319  1.00 54.76           H  
ATOM   1632  HB  VAL A 262     227.384 181.858 136.861  1.00 54.76           H  
ATOM   1633 1HG1 VAL A 262     225.359 182.055 138.218  1.00 54.76           H  
ATOM   1634 2HG1 VAL A 262     225.824 180.357 137.964  1.00 54.76           H  
ATOM   1635 3HG1 VAL A 262     226.148 181.144 139.527  1.00 54.76           H  
ATOM   1636 1HG2 VAL A 262     227.080 183.808 138.340  1.00 54.76           H  
ATOM   1637 2HG2 VAL A 262     227.919 182.943 139.651  1.00 54.76           H  
ATOM   1638 3HG2 VAL A 262     228.801 183.389 138.171  1.00 54.76           H  
ATOM   1639  N   LEU A 263     228.005 178.865 136.703  1.00 54.76           N  
ATOM   1640  CA  LEU A 263     227.483 177.549 136.359  1.00 54.76           C  
ATOM   1641  C   LEU A 263     228.336 176.439 136.960  1.00 54.76           C  
ATOM   1642  O   LEU A 263     227.812 175.406 137.386  1.00 54.76           O  
ATOM   1643  CB  LEU A 263     227.393 177.404 134.844  1.00 54.76           C  
ATOM   1644  CG  LEU A 263     226.208 178.158 134.245  1.00 54.76           C  
ATOM   1645  CD1 LEU A 263     226.245 178.113 132.728  1.00 54.76           C  
ATOM   1646  CD2 LEU A 263     224.904 177.587 134.776  1.00 54.76           C  
ATOM   1647  H   LEU A 263     228.359 179.461 135.969  1.00 54.76           H  
ATOM   1648  HA  LEU A 263     226.484 177.452 136.782  1.00 54.76           H  
ATOM   1649 1HB  LEU A 263     228.315 177.780 134.404  1.00 54.76           H  
ATOM   1650 2HB  LEU A 263     227.303 176.345 134.601  1.00 54.76           H  
ATOM   1651  HG  LEU A 263     226.273 179.212 134.515  1.00 54.76           H  
ATOM   1652 1HD1 LEU A 263     225.390 178.658 132.327  1.00 54.76           H  
ATOM   1653 2HD1 LEU A 263     227.167 178.574 132.373  1.00 54.76           H  
ATOM   1654 3HD1 LEU A 263     226.204 177.077 132.394  1.00 54.76           H  
ATOM   1655 1HD2 LEU A 263     224.065 178.132 134.343  1.00 54.76           H  
ATOM   1656 2HD2 LEU A 263     224.831 176.534 134.505  1.00 54.76           H  
ATOM   1657 3HD2 LEU A 263     224.879 177.685 135.861  1.00 54.76           H  
ATOM   1658  N   ASP A 264     229.651 176.645 137.036  1.00 54.76           N  
ATOM   1659  CA  ASP A 264     230.512 175.626 137.626  1.00 54.76           C  
ATOM   1660  C   ASP A 264     230.342 175.563 139.138  1.00 54.76           C  
ATOM   1661  O   ASP A 264     230.301 174.471 139.719  1.00 54.76           O  
ATOM   1662  CB  ASP A 264     231.967 175.892 137.256  1.00 54.76           C  
ATOM   1663  CG  ASP A 264     232.302 175.414 135.866  1.00 54.76           C  
ATOM   1664  OD1 ASP A 264     231.426 174.793 135.228  1.00 54.76           O  
ATOM   1665  OD2 ASP A 264     233.437 175.655 135.409  1.00 54.76           O  
ATOM   1666  H   ASP A 264     230.065 177.499 136.690  1.00 54.76           H  
ATOM   1667  HA  ASP A 264     230.220 174.654 137.228  1.00 54.76           H  
ATOM   1668 1HB  ASP A 264     232.169 176.961 137.321  1.00 54.76           H  
ATOM   1669 2HB  ASP A 264     232.621 175.391 137.970  1.00 54.76           H  
ATOM   1670  N   ASP A 265     230.254 176.724 139.795  1.00 54.76           N  
ATOM   1671  CA  ASP A 265     229.988 176.724 141.228  1.00 54.76           C  
ATOM   1672  C   ASP A 265     228.664 176.046 141.543  1.00 54.76           C  
ATOM   1673  O   ASP A 265     228.523 175.426 142.601  1.00 54.76           O  
ATOM   1674  CB  ASP A 265     229.996 178.149 141.773  1.00 54.76           C  
ATOM   1675  CG  ASP A 265     231.383 178.617 142.154  1.00 54.76           C  
ATOM   1676  OD1 ASP A 265     232.364 178.039 141.644  1.00 54.76           O  
ATOM   1677  OD2 ASP A 265     231.495 179.560 142.965  1.00 54.76           O  
ATOM   1678  H   ASP A 265     230.369 177.606 139.316  1.00 54.76           H  
ATOM   1679  HA  ASP A 265     230.774 176.156 141.726  1.00 54.76           H  
ATOM   1680 1HB  ASP A 265     229.589 178.828 141.023  1.00 54.76           H  
ATOM   1681 2HB  ASP A 265     229.351 178.207 142.651  1.00 54.76           H  
ATOM   1682  N   ILE A 266     227.689 176.144 140.638  1.00 54.76           N  
ATOM   1683  CA  ILE A 266     226.450 175.402 140.839  1.00 54.76           C  
ATOM   1684  C   ILE A 266     226.667 173.919 140.571  1.00 54.76           C  
ATOM   1685  O   ILE A 266     226.108 173.065 141.271  1.00 54.76           O  
ATOM   1686  CB  ILE A 266     225.331 175.984 139.959  1.00 54.76           C  
ATOM   1687  CG1 ILE A 266     224.930 177.365 140.470  1.00 54.76           C  
ATOM   1688  CG2 ILE A 266     224.124 175.063 139.940  1.00 54.76           C  
ATOM   1689  CD1 ILE A 266     223.690 177.915 139.817  1.00 54.76           C  
ATOM   1690  H   ILE A 266     227.789 176.721 139.815  1.00 54.76           H  
ATOM   1691  HA  ILE A 266     226.157 175.495 141.884  1.00 54.76           H  
ATOM   1692  HB  ILE A 266     225.696 176.105 138.939  1.00 54.76           H  
ATOM   1693 1HG1 ILE A 266     224.760 177.320 141.545  1.00 54.76           H  
ATOM   1694 2HG1 ILE A 266     225.746 178.068 140.299  1.00 54.76           H  
ATOM   1695 1HG2 ILE A 266     223.346 175.496 139.312  1.00 54.76           H  
ATOM   1696 2HG2 ILE A 266     224.414 174.092 139.541  1.00 54.76           H  
ATOM   1697 3HG2 ILE A 266     223.744 174.940 140.954  1.00 54.76           H  
ATOM   1698 1HD1 ILE A 266     223.467 178.899 140.230  1.00 54.76           H  
ATOM   1699 2HD1 ILE A 266     223.852 178.001 138.742  1.00 54.76           H  
ATOM   1700 3HD1 ILE A 266     222.852 177.245 140.005  1.00 54.76           H  
ATOM   1701  N   LYS A 267     227.482 173.584 139.571  1.00 54.76           N  
ATOM   1702  CA  LYS A 267     227.770 172.186 139.274  1.00 54.76           C  
ATOM   1703  C   LYS A 267     228.379 171.476 140.475  1.00 54.76           C  
ATOM   1704  O   LYS A 267     228.069 170.308 140.732  1.00 54.76           O  
ATOM   1705  CB  LYS A 267     228.705 172.091 138.068  1.00 54.76           C  
ATOM   1706  CG  LYS A 267     229.153 170.678 137.714  1.00 54.76           C  
ATOM   1707  CD  LYS A 267     230.501 170.324 138.331  1.00 54.76           C  
ATOM   1708  CE  LYS A 267     231.612 171.196 137.784  1.00 54.76           C  
ATOM   1709  NZ  LYS A 267     232.921 170.863 138.407  1.00 54.76           N  
ATOM   1710  H   LYS A 267     227.909 174.305 139.007  1.00 54.76           H  
ATOM   1711  HA  LYS A 267     226.832 171.683 139.035  1.00 54.76           H  
ATOM   1712 1HB  LYS A 267     228.211 172.510 137.191  1.00 54.76           H  
ATOM   1713 2HB  LYS A 267     229.600 172.684 138.254  1.00 54.76           H  
ATOM   1714 1HG  LYS A 267     228.412 169.961 138.070  1.00 54.76           H  
ATOM   1715 2HG  LYS A 267     229.234 170.583 136.632  1.00 54.76           H  
ATOM   1716 1HD  LYS A 267     230.451 170.453 139.413  1.00 54.76           H  
ATOM   1717 2HD  LYS A 267     230.736 169.281 138.118  1.00 54.76           H  
ATOM   1718 1HE  LYS A 267     231.685 171.058 136.706  1.00 54.76           H  
ATOM   1719 2HE  LYS A 267     231.382 172.243 137.979  1.00 54.76           H  
ATOM   1720 1HZ  LYS A 267     233.639 171.461 138.023  1.00 54.76           H  
ATOM   1721 2HZ  LYS A 267     232.865 171.005 139.406  1.00 54.76           H  
ATOM   1722 3HZ  LYS A 267     233.149 169.898 138.216  1.00 54.76           H  
ATOM   1723  N   ASN A 268     229.261 172.159 141.210  1.00 54.76           N  
ATOM   1724  CA  ASN A 268     229.948 171.519 142.329  1.00 54.76           C  
ATOM   1725  C   ASN A 268     228.955 170.934 143.325  1.00 54.76           C  
ATOM   1726  O   ASN A 268     228.944 169.722 143.567  1.00 54.76           O  
ATOM   1727  CB  ASN A 268     230.879 172.514 143.021  1.00 54.76           C  
ATOM   1728  CG  ASN A 268     232.211 172.643 142.318  1.00 54.76           C  
ATOM   1729  OD1 ASN A 268     232.968 173.580 142.564  1.00 54.76           O  
ATOM   1730  ND2 ASN A 268     232.503 171.700 141.431  1.00 54.76           N  
ATOM   1731  H   ASN A 268     229.461 173.126 140.998  1.00 54.76           H  
ATOM   1732  HA  ASN A 268     230.545 170.692 141.941  1.00 54.76           H  
ATOM   1733 1HB  ASN A 268     230.402 173.494 143.057  1.00 54.76           H  
ATOM   1734 2HB  ASN A 268     231.052 172.196 144.049  1.00 54.76           H  
ATOM   1735 1HD2 ASN A 268     233.371 171.732 140.934  1.00 54.76           H  
ATOM   1736 2HD2 ASN A 268     231.856 170.958 141.260  1.00 54.76           H  
ATOM   1737  N   SER A 269     228.113 171.779 143.913  1.00 54.76           N  
ATOM   1738  CA  SER A 269     227.047 171.282 144.773  1.00 54.76           C  
ATOM   1739  C   SER A 269     226.105 170.408 143.960  1.00 54.76           C  
ATOM   1740  O   SER A 269     225.470 170.879 143.012  1.00 54.76           O  
ATOM   1741  CB  SER A 269     226.296 172.447 145.408  1.00 54.76           C  
ATOM   1742  OG  SER A 269     227.197 173.349 146.027  1.00 54.76           O  
ATOM   1743  H   SER A 269     228.205 172.774 143.769  1.00 54.76           H  
ATOM   1744  HA  SER A 269     227.494 170.679 145.565  1.00 54.76           H  
ATOM   1745 1HB  SER A 269     225.720 172.968 144.644  1.00 54.76           H  
ATOM   1746 2HB  SER A 269     225.591 172.066 146.146  1.00 54.76           H  
ATOM   1747  HG  SER A 269     226.656 174.049 146.401  1.00 54.76           H  
ATOM   1748  N   ALA A 270     226.027 169.129 144.324  1.00 54.76           N  
ATOM   1749  CA  ALA A 270     225.336 168.141 143.507  1.00 54.76           C  
ATOM   1750  C   ALA A 270     223.859 168.464 143.337  1.00 54.76           C  
ATOM   1751  O   ALA A 270     223.406 168.742 142.223  1.00 54.76           O  
ATOM   1752  CB  ALA A 270     225.499 166.748 144.117  1.00 54.76           C  
ATOM   1753  H   ALA A 270     226.458 168.837 145.189  1.00 54.76           H  
ATOM   1754  HA  ALA A 270     225.785 168.149 142.514  1.00 54.76           H  
ATOM   1755 1HB  ALA A 270     224.979 166.017 143.498  1.00 54.76           H  
ATOM   1756 2HB  ALA A 270     226.558 166.494 144.166  1.00 54.76           H  
ATOM   1757 3HB  ALA A 270     225.077 166.739 145.121  1.00 54.76           H  
ATOM   1758  N   GLY A 271     223.102 168.442 144.429  1.00 54.76           N  
ATOM   1759  CA  GLY A 271     221.674 168.659 144.332  1.00 54.76           C  
ATOM   1760  C   GLY A 271     221.138 169.597 145.388  1.00 54.76           C  
ATOM   1761  O   GLY A 271     219.937 169.600 145.674  1.00 54.76           O  
ATOM   1762  H   GLY A 271     223.514 168.274 145.336  1.00 54.76           H  
ATOM   1763 1HA  GLY A 271     221.434 169.068 143.350  1.00 54.76           H  
ATOM   1764 2HA  GLY A 271     221.154 167.705 144.419  1.00 54.76           H  
ATOM   1765  N   GLN A 272     222.018 170.403 145.976  1.00 54.76           N  
ATOM   1766  CA  GLN A 272     221.582 171.342 147.003  1.00 54.76           C  
ATOM   1767  C   GLN A 272     221.013 172.612 146.382  1.00 54.76           C  
ATOM   1768  O   GLN A 272     219.871 172.993 146.658  1.00 54.76           O  
ATOM   1769  CB  GLN A 272     222.745 171.673 147.939  1.00 54.76           C  
ATOM   1770  CG  GLN A 272     223.235 170.494 148.753  1.00 54.76           C  
ATOM   1771  CD  GLN A 272     224.168 170.913 149.868  1.00 54.76           C  
ATOM   1772  OE1 GLN A 272     224.406 172.102 150.079  1.00 54.76           O  
ATOM   1773  NE2 GLN A 272     224.701 169.937 150.592  1.00 54.76           N  
ATOM   1774  H   GLN A 272     222.994 170.374 145.719  1.00 54.76           H  
ATOM   1775  HA  GLN A 272     220.785 170.875 147.582  1.00 54.76           H  
ATOM   1776 1HB  GLN A 272     223.584 172.054 147.356  1.00 54.76           H  
ATOM   1777 2HB  GLN A 272     222.443 172.459 148.631  1.00 54.76           H  
ATOM   1778 1HG  GLN A 272     222.376 169.990 149.196  1.00 54.76           H  
ATOM   1779 2HG  GLN A 272     223.772 169.810 148.096  1.00 54.76           H  
ATOM   1780 1HE2 GLN A 272     225.326 170.155 151.343  1.00 54.76           H  
ATOM   1781 2HE2 GLN A 272     224.479 168.984 150.388  1.00 54.76           H  
ATOM   1782  N   ILE A 273     221.790 173.269 145.519  1.00 54.76           N  
ATOM   1783  CA  ILE A 273     221.383 174.567 144.998  1.00 54.76           C  
ATOM   1784  C   ILE A 273     220.201 174.415 144.054  1.00 54.76           C  
ATOM   1785  O   ILE A 273     220.221 173.603 143.120  1.00 54.76           O  
ATOM   1786  CB  ILE A 273     222.561 175.251 144.290  1.00 54.76           C  
ATOM   1787  CG1 ILE A 273     223.779 175.289 145.208  1.00 54.76           C  
ATOM   1788  CG2 ILE A 273     222.171 176.649 143.875  1.00 54.76           C  
ATOM   1789  CD1 ILE A 273     223.549 176.054 146.484  1.00 54.76           C  
ATOM   1790  H   ILE A 273     222.669 172.872 145.219  1.00 54.76           H  
ATOM   1791  HA  ILE A 273     221.067 175.191 145.833  1.00 54.76           H  
ATOM   1792  HB  ILE A 273     222.836 174.678 143.405  1.00 54.76           H  
ATOM   1793 1HG1 ILE A 273     224.072 174.272 145.466  1.00 54.76           H  
ATOM   1794 2HG1 ILE A 273     224.617 175.746 144.682  1.00 54.76           H  
ATOM   1795 1HG2 ILE A 273     223.012 177.128 143.374  1.00 54.76           H  
ATOM   1796 2HG2 ILE A 273     221.322 176.603 143.194  1.00 54.76           H  
ATOM   1797 3HG2 ILE A 273     221.897 177.228 144.757  1.00 54.76           H  
ATOM   1798 1HD1 ILE A 273     224.458 176.039 147.086  1.00 54.76           H  
ATOM   1799 2HD1 ILE A 273     223.287 177.086 146.248  1.00 54.76           H  
ATOM   1800 3HD1 ILE A 273     222.736 175.592 147.043  1.00 54.76           H  
ATOM   1801  N   ILE A 274     219.161 175.207 144.295  1.00 54.76           N  
ATOM   1802  CA  ILE A 274     217.984 175.267 143.434  1.00 54.76           C  
ATOM   1803  C   ILE A 274     217.944 176.679 142.869  1.00 54.76           C  
ATOM   1804  O   ILE A 274     217.376 177.586 143.488  1.00 54.76           O  
ATOM   1805  CB  ILE A 274     216.692 174.936 144.185  1.00 54.76           C  
ATOM   1806  CG1 ILE A 274     216.852 173.642 144.980  1.00 54.76           C  
ATOM   1807  CG2 ILE A 274     215.532 174.828 143.217  1.00 54.76           C  
ATOM   1808  CD1 ILE A 274     217.180 172.445 144.129  1.00 54.76           C  
ATOM   1809  H   ILE A 274     219.199 175.792 145.118  1.00 54.76           H  
ATOM   1810  HA  ILE A 274     218.101 174.533 142.637  1.00 54.76           H  
ATOM   1811  HB  ILE A 274     216.479 175.724 144.907  1.00 54.76           H  
ATOM   1812 1HG1 ILE A 274     217.644 173.764 145.718  1.00 54.76           H  
ATOM   1813 2HG1 ILE A 274     215.930 173.432 145.523  1.00 54.76           H  
ATOM   1814 1HG2 ILE A 274     214.621 174.592 143.766  1.00 54.76           H  
ATOM   1815 2HG2 ILE A 274     215.405 175.775 142.694  1.00 54.76           H  
ATOM   1816 3HG2 ILE A 274     215.734 174.038 142.493  1.00 54.76           H  
ATOM   1817 1HD1 ILE A 274     217.278 171.564 144.763  1.00 54.76           H  
ATOM   1818 2HD1 ILE A 274     216.381 172.284 143.404  1.00 54.76           H  
ATOM   1819 3HD1 ILE A 274     218.118 172.619 143.603  1.00 54.76           H  
ATOM   1820  N   THR A 275     218.537 176.873 141.695  1.00 54.76           N  
ATOM   1821  CA  THR A 275     218.614 178.206 141.116  1.00 54.76           C  
ATOM   1822  C   THR A 275     217.221 178.730 140.793  1.00 54.76           C  
ATOM   1823  O   THR A 275     216.310 177.967 140.470  1.00 54.76           O  
ATOM   1824  CB  THR A 275     219.482 178.213 139.844  1.00 54.76           C  
ATOM   1825  OG1 THR A 275     220.815 177.796 140.170  1.00 54.76           O  
ATOM   1826  CG2 THR A 275     219.525 179.606 139.235  1.00 54.76           C  
ATOM   1827  H   THR A 275     218.940 176.095 141.193  1.00 54.76           H  
ATOM   1828  HA  THR A 275     219.071 178.874 141.846  1.00 54.76           H  
ATOM   1829  HB  THR A 275     219.067 177.517 139.116  1.00 54.76           H  
ATOM   1830  HG1 THR A 275     221.354 177.801 139.376  1.00 54.76           H  
ATOM   1831 1HG2 THR A 275     220.143 179.591 138.337  1.00 54.76           H  
ATOM   1832 2HG2 THR A 275     218.515 179.921 138.976  1.00 54.76           H  
ATOM   1833 3HG2 THR A 275     219.949 180.305 139.955  1.00 54.76           H  
ATOM   1834  N   PHE A 276     217.063 180.047 140.893  1.00 54.76           N  
ATOM   1835  CA  PHE A 276     215.783 180.703 140.658  1.00 54.76           C  
ATOM   1836  C   PHE A 276     216.055 181.999 139.918  1.00 54.76           C  
ATOM   1837  O   PHE A 276     216.957 182.752 140.295  1.00 54.76           O  
ATOM   1838  CB  PHE A 276     215.050 180.969 141.975  1.00 54.76           C  
ATOM   1839  CG  PHE A 276     213.960 181.999 141.875  1.00 54.76           C  
ATOM   1840  CD1 PHE A 276     212.870 181.800 141.052  1.00 54.76           C  
ATOM   1841  CD2 PHE A 276     214.017 183.159 142.624  1.00 54.76           C  
ATOM   1842  CE1 PHE A 276     211.869 182.740 140.966  1.00 54.76           C  
ATOM   1843  CE2 PHE A 276     213.016 184.102 142.541  1.00 54.76           C  
ATOM   1844  CZ  PHE A 276     211.942 183.891 141.711  1.00 54.76           C  
ATOM   1845  H   PHE A 276     217.865 180.608 141.142  1.00 54.76           H  
ATOM   1846  HA  PHE A 276     215.163 180.045 140.047  1.00 54.76           H  
ATOM   1847 1HB  PHE A 276     214.606 180.043 142.337  1.00 54.76           H  
ATOM   1848 2HB  PHE A 276     215.763 181.305 142.726  1.00 54.76           H  
ATOM   1849  HD1 PHE A 276     212.806 180.883 140.465  1.00 54.76           H  
ATOM   1850  HD2 PHE A 276     214.870 183.326 143.283  1.00 54.76           H  
ATOM   1851  HE1 PHE A 276     211.018 182.570 140.307  1.00 54.76           H  
ATOM   1852  HE2 PHE A 276     213.076 185.015 143.132  1.00 54.76           H  
ATOM   1853  HZ  PHE A 276     211.151 184.636 141.643  1.00 54.76           H  
ATOM   1854  N   ILE A 277     215.293 182.249 138.859  1.00 54.76           N  
ATOM   1855  CA  ILE A 277     215.436 183.450 138.049  1.00 54.76           C  
ATOM   1856  C   ILE A 277     214.066 184.088 137.906  1.00 54.76           C  
ATOM   1857  O   ILE A 277     213.158 183.496 137.312  1.00 54.76           O  
ATOM   1858  CB  ILE A 277     216.041 183.142 136.673  1.00 54.76           C  
ATOM   1859  CG1 ILE A 277     217.540 182.885 136.792  1.00 54.76           C  
ATOM   1860  CG2 ILE A 277     215.792 184.294 135.725  1.00 54.76           C  
ATOM   1861  CD1 ILE A 277     218.235 182.768 135.458  1.00 54.76           C  
ATOM   1862  H   ILE A 277     214.586 181.571 138.613  1.00 54.76           H  
ATOM   1863  HA  ILE A 277     216.106 184.137 138.565  1.00 54.76           H  
ATOM   1864  HB  ILE A 277     215.582 182.241 136.268  1.00 54.76           H  
ATOM   1865 1HG1 ILE A 277     218.004 183.695 137.354  1.00 54.76           H  
ATOM   1866 2HG1 ILE A 277     217.708 181.963 137.350  1.00 54.76           H  
ATOM   1867 1HG2 ILE A 277     216.226 184.065 134.752  1.00 54.76           H  
ATOM   1868 2HG2 ILE A 277     214.719 184.450 135.616  1.00 54.76           H  
ATOM   1869 3HG2 ILE A 277     216.251 185.199 136.123  1.00 54.76           H  
ATOM   1870 1HD1 ILE A 277     219.298 182.585 135.616  1.00 54.76           H  
ATOM   1871 2HD1 ILE A 277     217.804 181.940 134.895  1.00 54.76           H  
ATOM   1872 3HD1 ILE A 277     218.106 183.694 134.899  1.00 54.76           H  
ATOM   1873  N   ASP A 278     213.912 185.286 138.453  1.00 54.76           N  
ATOM   1874  CA  ASP A 278     212.712 186.078 138.255  1.00 54.76           C  
ATOM   1875  C   ASP A 278     212.828 186.844 136.946  1.00 54.76           C  
ATOM   1876  O   ASP A 278     213.923 187.235 136.536  1.00 54.76           O  
ATOM   1877  CB  ASP A 278     212.496 187.045 139.417  1.00 54.76           C  
ATOM   1878  CG  ASP A 278     213.785 187.685 139.879  1.00 54.76           C  
ATOM   1879  OD1 ASP A 278     214.817 187.483 139.207  1.00 54.76           O  
ATOM   1880  OD2 ASP A 278     213.767 188.386 140.912  1.00 54.76           O  
ATOM   1881  H   ASP A 278     214.657 185.656 139.026  1.00 54.76           H  
ATOM   1882  HA  ASP A 278     211.856 185.404 138.205  1.00 54.76           H  
ATOM   1883 1HB  ASP A 278     211.800 187.828 139.114  1.00 54.76           H  
ATOM   1884 2HB  ASP A 278     212.045 186.512 140.255  1.00 54.76           H  
ATOM   1885  N   GLU A 279     211.688 187.053 136.292  1.00 54.76           N  
ATOM   1886  CA  GLU A 279     211.647 187.634 134.953  1.00 54.76           C  
ATOM   1887  C   GLU A 279     212.571 186.858 134.011  1.00 54.76           C  
ATOM   1888  O   GLU A 279     213.582 187.357 133.524  1.00 54.76           O  
ATOM   1889  CB  GLU A 279     212.011 189.120 134.994  1.00 54.76           C  
ATOM   1890  CG  GLU A 279     211.186 189.935 135.971  1.00 54.76           C  
ATOM   1891  CD  GLU A 279     209.912 190.478 135.351  1.00 54.76           C  
ATOM   1892  OE1 GLU A 279     209.290 191.375 135.957  1.00 54.76           O  
ATOM   1893  OE2 GLU A 279     209.529 190.011 134.258  1.00 54.76           O  
ATOM   1894  H   GLU A 279     210.822 186.798 136.744  1.00 54.76           H  
ATOM   1895  HA  GLU A 279     210.632 187.537 134.565  1.00 54.76           H  
ATOM   1896 1HB  GLU A 279     213.061 189.230 135.266  1.00 54.76           H  
ATOM   1897 2HB  GLU A 279     211.883 189.553 134.002  1.00 54.76           H  
ATOM   1898 1HG  GLU A 279     210.925 189.307 136.822  1.00 54.76           H  
ATOM   1899 2HG  GLU A 279     211.790 190.764 136.337  1.00 54.76           H  
ATOM   1900  N   LEU A 280     212.190 185.600 133.787  1.00 54.76           N  
ATOM   1901  CA  LEU A 280     213.048 184.678 133.051  1.00 54.76           C  
ATOM   1902  C   LEU A 280     213.328 185.169 131.637  1.00 54.76           C  
ATOM   1903  O   LEU A 280     214.362 184.833 131.051  1.00 54.76           O  
ATOM   1904  CB  LEU A 280     212.412 183.291 133.010  1.00 54.76           C  
ATOM   1905  CG  LEU A 280     213.275 182.199 132.385  1.00 54.76           C  
ATOM   1906  CD1 LEU A 280     214.609 182.134 133.091  1.00 54.76           C  
ATOM   1907  CD2 LEU A 280     212.573 180.863 132.446  1.00 54.76           C  
ATOM   1908  H   LEU A 280     211.297 185.275 134.129  1.00 54.76           H  
ATOM   1909  HA  LEU A 280     214.006 184.611 133.566  1.00 54.76           H  
ATOM   1910 1HB  LEU A 280     212.173 182.988 134.028  1.00 54.76           H  
ATOM   1911 2HB  LEU A 280     211.483 183.351 132.443  1.00 54.76           H  
ATOM   1912  HG  LEU A 280     213.474 182.445 131.341  1.00 54.76           H  
ATOM   1913 1HD1 LEU A 280     215.221 181.353 132.641  1.00 54.76           H  
ATOM   1914 2HD1 LEU A 280     215.118 183.093 132.996  1.00 54.76           H  
ATOM   1915 3HD1 LEU A 280     214.452 181.909 134.145  1.00 54.76           H  
ATOM   1916 1HD2 LEU A 280     213.206 180.098 131.994  1.00 54.76           H  
ATOM   1917 2HD2 LEU A 280     212.376 180.603 133.486  1.00 54.76           H  
ATOM   1918 3HD2 LEU A 280     211.630 180.922 131.902  1.00 54.76           H  
ATOM   1919  N   HIS A 281     212.423 185.970 131.072  1.00 54.76           N  
ATOM   1920  CA  HIS A 281     212.583 186.405 129.690  1.00 54.76           C  
ATOM   1921  C   HIS A 281     213.834 187.245 129.480  1.00 54.76           C  
ATOM   1922  O   HIS A 281     214.212 187.491 128.330  1.00 54.76           O  
ATOM   1923  CB  HIS A 281     211.353 187.188 129.241  1.00 54.76           C  
ATOM   1924  CG  HIS A 281     211.224 188.530 129.888  1.00 54.76           C  
ATOM   1925  ND1 HIS A 281     210.389 188.762 130.958  1.00 54.76           N  
ATOM   1926  CD2 HIS A 281     211.819 189.714 129.611  1.00 54.76           C  
ATOM   1927  CE1 HIS A 281     210.480 190.030 131.316  1.00 54.76           C  
ATOM   1928  NE2 HIS A 281     211.340 190.630 130.514  1.00 54.76           N  
ATOM   1929  H   HIS A 281     211.618 186.283 131.596  1.00 54.76           H  
ATOM   1930  HA  HIS A 281     212.689 185.534 129.044  1.00 54.76           H  
ATOM   1931 1HB  HIS A 281     211.388 187.332 128.161  1.00 54.76           H  
ATOM   1932 2HB  HIS A 281     210.454 186.614 129.466  1.00 54.76           H  
ATOM   1933  HD1 HIS A 281     209.857 188.075 131.453  1.00 54.76           H  
ATOM   1934  HD2 HIS A 281     212.546 190.019 128.858  1.00 54.76           H  
ATOM   1935  HE1 HIS A 281     209.896 190.414 132.152  1.00 54.76           H  
ATOM   1936  N   THR A 282     214.486 187.687 130.545  1.00 54.76           N  
ATOM   1937  CA  THR A 282     215.687 188.491 130.350  1.00 54.76           C  
ATOM   1938  C   THR A 282     216.865 187.688 129.874  1.00 54.76           C  
ATOM   1939  O   THR A 282     217.880 188.300 129.534  1.00 54.76           O  
ATOM   1940  CB  THR A 282     216.069 189.207 131.645  1.00 54.76           C  
ATOM   1941  OG1 THR A 282     217.199 190.052 131.399  1.00 54.76           O  
ATOM   1942  CG2 THR A 282     216.444 188.201 132.708  1.00 54.76           C  
ATOM   1943  H   THR A 282     214.177 187.484 131.485  1.00 54.76           H  
ATOM   1944  HA  THR A 282     215.481 189.241 129.586  1.00 54.76           H  
ATOM   1945  HB  THR A 282     215.225 189.802 131.994  1.00 54.76           H  
ATOM   1946  HG1 THR A 282     216.973 190.699 130.726  1.00 54.76           H  
ATOM   1947 1HG2 THR A 282     216.713 188.724 133.625  1.00 54.76           H  
ATOM   1948 2HG2 THR A 282     215.597 187.543 132.901  1.00 54.76           H  
ATOM   1949 3HG2 THR A 282     217.292 187.610 132.366  1.00 54.76           H  
ATOM   1950  N   ILE A 283     216.813 186.357 129.824  1.00 54.76           N  
ATOM   1951  CA  ILE A 283     217.964 185.570 129.398  1.00 54.76           C  
ATOM   1952  C   ILE A 283     217.944 185.254 127.914  1.00 54.76           C  
ATOM   1953  O   ILE A 283     218.813 184.500 127.446  1.00 54.76           O  
ATOM   1954  CB  ILE A 283     218.074 184.252 130.186  1.00 54.76           C  
ATOM   1955  CG1 ILE A 283     216.901 183.338 129.835  1.00 54.76           C  
ATOM   1956  CG2 ILE A 283     218.127 184.524 131.673  1.00 54.76           C  
ATOM   1957  CD1 ILE A 283     216.992 181.972 130.453  1.00 54.76           C  
ATOM   1958  H   ILE A 283     215.961 185.881 130.086  1.00 54.76           H  
ATOM   1959  HA  ILE A 283     218.867 186.151 129.583  1.00 54.76           H  
ATOM   1960  HB  ILE A 283     218.982 183.727 129.891  1.00 54.76           H  
ATOM   1961 1HG1 ILE A 283     215.970 183.800 130.162  1.00 54.76           H  
ATOM   1962 2HG1 ILE A 283     216.843 183.219 128.753  1.00 54.76           H  
ATOM   1963 1HG2 ILE A 283     218.204 183.581 132.213  1.00 54.76           H  
ATOM   1964 2HG2 ILE A 283     218.994 185.143 131.899  1.00 54.76           H  
ATOM   1965 3HG2 ILE A 283     217.220 185.045 131.980  1.00 54.76           H  
ATOM   1966 1HD1 ILE A 283     216.125 181.381 130.158  1.00 54.76           H  
ATOM   1967 2HD1 ILE A 283     217.902 181.477 130.111  1.00 54.76           H  
ATOM   1968 3HD1 ILE A 283     217.015 182.065 131.538  1.00 54.76           H  
ATOM   1969  N   VAL A 284     216.984 185.786 127.157  1.00 54.76           N  
ATOM   1970  CA  VAL A 284     216.953 185.501 125.731  1.00 54.76           C  
ATOM   1971  C   VAL A 284     218.067 186.238 124.998  1.00 54.76           C  
ATOM   1972  O   VAL A 284     218.529 185.776 123.949  1.00 54.76           O  
ATOM   1973  CB  VAL A 284     215.570 185.850 125.150  1.00 54.76           C  
ATOM   1974  CG1 VAL A 284     215.338 187.351 125.177  1.00 54.76           C  
ATOM   1975  CG2 VAL A 284     215.419 185.295 123.744  1.00 54.76           C  
ATOM   1976  H   VAL A 284     216.275 186.385 127.554  1.00 54.76           H  
ATOM   1977  HA  VAL A 284     217.136 184.436 125.587  1.00 54.76           H  
ATOM   1978  HB  VAL A 284     214.799 185.418 125.788  1.00 54.76           H  
ATOM   1979 1HG1 VAL A 284     214.355 187.575 124.762  1.00 54.76           H  
ATOM   1980 2HG1 VAL A 284     215.387 187.708 126.205  1.00 54.76           H  
ATOM   1981 3HG1 VAL A 284     216.104 187.848 124.582  1.00 54.76           H  
ATOM   1982 1HG2 VAL A 284     214.434 185.553 123.355  1.00 54.76           H  
ATOM   1983 2HG2 VAL A 284     216.188 185.722 123.100  1.00 54.76           H  
ATOM   1984 3HG2 VAL A 284     215.526 184.210 123.767  1.00 54.76           H  
ATOM   1985  N   GLY A 285     218.529 187.364 125.534  1.00 54.76           N  
ATOM   1986  CA  GLY A 285     219.614 188.104 124.924  1.00 54.76           C  
ATOM   1987  C   GLY A 285     220.840 188.175 125.808  1.00 54.76           C  
ATOM   1988  O   GLY A 285     221.548 187.178 125.975  1.00 54.76           O  
ATOM   1989  H   GLY A 285     218.114 187.712 126.387  1.00 54.76           H  
ATOM   1990 1HA  GLY A 285     219.886 187.637 123.978  1.00 54.76           H  
ATOM   1991 2HA  GLY A 285     219.282 189.117 124.698  1.00 54.76           H  
ATOM   1992  N   ALA A 286     221.110 189.362 126.355  1.00 54.76           N  
ATOM   1993  CA  ALA A 286     222.194 189.586 127.308  1.00 54.76           C  
ATOM   1994  C   ALA A 286     223.569 189.332 126.699  1.00 54.76           C  
ATOM   1995  O   ALA A 286     224.574 189.330 127.414  1.00 54.76           O  
ATOM   1996  CB  ALA A 286     222.002 188.715 128.553  1.00 54.76           C  
ATOM   1997  H   ALA A 286     220.523 190.139 126.085  1.00 54.76           H  
ATOM   1998  HA  ALA A 286     222.172 190.635 127.605  1.00 54.76           H  
ATOM   1999 1HB  ALA A 286     222.818 188.895 129.252  1.00 54.76           H  
ATOM   2000 2HB  ALA A 286     221.054 188.966 129.030  1.00 54.76           H  
ATOM   2001 3HB  ALA A 286     221.996 187.665 128.265  1.00 54.76           H  
ATOM   2002  N   GLY A 287     223.631 189.128 125.386  1.00 54.76           N  
ATOM   2003  CA  GLY A 287     224.878 188.732 124.763  1.00 54.76           C  
ATOM   2004  C   GLY A 287     225.804 189.862 124.370  1.00 54.76           C  
ATOM   2005  O   GLY A 287     226.924 189.951 124.883  1.00 54.76           O  
ATOM   2006  H   GLY A 287     222.809 189.247 124.810  1.00 54.76           H  
ATOM   2007 1HA  GLY A 287     225.431 188.080 125.439  1.00 54.76           H  
ATOM   2008 2HA  GLY A 287     224.668 188.157 123.862  1.00 54.76           H  
ATOM   2009  N   ALA A 288     225.353 190.740 123.481  1.00 54.76           N  
ATOM   2010  CA  ALA A 288     226.203 191.810 122.971  1.00 54.76           C  
ATOM   2011  C   ALA A 288     225.389 192.867 122.239  1.00 54.76           C  
ATOM   2012  O   ALA A 288     225.813 193.382 121.205  1.00 54.76           O  
ATOM   2013  CB  ALA A 288     227.271 191.244 122.051  1.00 54.76           C  
ATOM   2014  H   ALA A 288     224.402 190.667 123.150  1.00 54.76           H  
ATOM   2015  HA  ALA A 288     226.688 192.291 123.820  1.00 54.76           H  
ATOM   2016 1HB  ALA A 288     227.897 192.055 121.678  1.00 54.76           H  
ATOM   2017 2HB  ALA A 288     227.887 190.534 122.602  1.00 54.76           H  
ATOM   2018 3HB  ALA A 288     226.797 190.738 121.212  1.00 54.76           H  
ATOM   2019  N   ALA A 296     225.616 185.283 123.339  1.00 54.76           N  
ATOM   2020  CA  ALA A 296     225.662 184.674 124.660  1.00 54.76           C  
ATOM   2021  C   ALA A 296     224.253 184.418 125.183  1.00 54.76           C  
ATOM   2022  O   ALA A 296     223.289 184.431 124.420  1.00 54.76           O  
ATOM   2023  CB  ALA A 296     226.437 185.549 125.620  1.00 54.76           C  
ATOM   2024  H   ALA A 296     225.613 184.688 122.523  1.00 54.76           H  
ATOM   2025  HA  ALA A 296     226.169 183.713 124.572  1.00 54.76           H  
ATOM   2026 1HB  ALA A 296     226.461 185.078 126.603  1.00 54.76           H  
ATOM   2027 2HB  ALA A 296     227.456 185.677 125.254  1.00 54.76           H  
ATOM   2028 3HB  ALA A 296     225.954 186.522 125.696  1.00 54.76           H  
ATOM   2029  N   GLY A 297     224.137 184.185 126.490  1.00 54.76           N  
ATOM   2030  CA  GLY A 297     222.876 183.760 127.063  1.00 54.76           C  
ATOM   2031  C   GLY A 297     222.401 182.408 126.590  1.00 54.76           C  
ATOM   2032  O   GLY A 297     221.311 181.978 126.974  1.00 54.76           O  
ATOM   2033  H   GLY A 297     224.937 184.305 127.095  1.00 54.76           H  
ATOM   2034 1HA  GLY A 297     222.963 183.726 128.149  1.00 54.76           H  
ATOM   2035 2HA  GLY A 297     222.104 184.491 126.825  1.00 54.76           H  
ATOM   2036  N   ASN A 298     223.192 181.726 125.762  1.00 54.76           N  
ATOM   2037  CA  ASN A 298     222.861 180.412 125.237  1.00 54.76           C  
ATOM   2038  C   ASN A 298     223.607 179.295 125.949  1.00 54.76           C  
ATOM   2039  O   ASN A 298     223.499 178.135 125.540  1.00 54.76           O  
ATOM   2040  CB  ASN A 298     223.161 180.361 123.733  1.00 54.76           C  
ATOM   2041  CG  ASN A 298     222.421 179.245 123.024  1.00 54.76           C  
ATOM   2042  OD1 ASN A 298     221.452 178.698 123.547  1.00 54.76           O  
ATOM   2043  ND2 ASN A 298     222.876 178.902 121.827  1.00 54.76           N  
ATOM   2044  H   ASN A 298     224.065 182.158 125.493  1.00 54.76           H  
ATOM   2045  HA  ASN A 298     221.795 180.236 125.392  1.00 54.76           H  
ATOM   2046 1HB  ASN A 298     222.884 181.311 123.274  1.00 54.76           H  
ATOM   2047 2HB  ASN A 298     224.231 180.223 123.580  1.00 54.76           H  
ATOM   2048 1HD2 ASN A 298     222.427 178.171 121.312  1.00 54.76           H  
ATOM   2049 2HD2 ASN A 298     223.667 179.373 121.439  1.00 54.76           H  
ATOM   2050  N   MET A 299     224.359 179.608 127.002  1.00 54.76           N  
ATOM   2051  CA  MET A 299     225.046 178.567 127.751  1.00 54.76           C  
ATOM   2052  C   MET A 299     224.118 177.980 128.803  1.00 54.76           C  
ATOM   2053  O   MET A 299     224.489 177.871 129.974  1.00 54.76           O  
ATOM   2054  CB  MET A 299     226.305 179.127 128.412  1.00 54.76           C  
ATOM   2055  CG  MET A 299     227.428 179.448 127.445  1.00 54.76           C  
ATOM   2056  SD  MET A 299     227.247 181.081 126.709  1.00 54.76           S  
ATOM   2057  CE  MET A 299     227.860 182.113 128.038  1.00 54.76           C  
ATOM   2058  H   MET A 299     224.460 180.570 127.291  1.00 54.76           H  
ATOM   2059  HA  MET A 299     225.337 177.778 127.058  1.00 54.76           H  
ATOM   2060 1HB  MET A 299     226.057 180.040 128.952  1.00 54.76           H  
ATOM   2061 2HB  MET A 299     226.684 178.409 129.140  1.00 54.76           H  
ATOM   2062 1HG  MET A 299     228.382 179.405 127.969  1.00 54.76           H  
ATOM   2063 2HG  MET A 299     227.444 178.706 126.647  1.00 54.76           H  
ATOM   2064 1HE  MET A 299     227.813 183.160 127.737  1.00 54.76           H  
ATOM   2065 2HE  MET A 299     227.247 181.963 128.928  1.00 54.76           H  
ATOM   2066 3HE  MET A 299     228.893 181.845 128.260  1.00 54.76           H  
ATOM   2067  N   ILE A 300     222.911 177.599 128.396  1.00 54.76           N  
ATOM   2068  CA  ILE A 300     221.945 176.998 129.306  1.00 54.76           C  
ATOM   2069  C   ILE A 300     221.423 175.714 128.675  1.00 54.76           C  
ATOM   2070  O   ILE A 300     221.026 174.774 129.375  1.00 54.76           O  
ATOM   2071  CB  ILE A 300     220.808 177.987 129.622  1.00 54.76           C  
ATOM   2072  CG1 ILE A 300     221.342 179.152 130.451  1.00 54.76           C  
ATOM   2073  CG2 ILE A 300     219.680 177.307 130.370  1.00 54.76           C  
ATOM   2074  CD1 ILE A 300     222.020 178.725 131.730  1.00 54.76           C  
ATOM   2075  H   ILE A 300     222.658 177.731 127.427  1.00 54.76           H  
ATOM   2076  HA  ILE A 300     222.455 176.748 130.235  1.00 54.76           H  
ATOM   2077  HB  ILE A 300     220.411 178.394 128.692  1.00 54.76           H  
ATOM   2078 1HG1 ILE A 300     222.056 179.723 129.858  1.00 54.76           H  
ATOM   2079 2HG1 ILE A 300     220.521 179.823 130.707  1.00 54.76           H  
ATOM   2080 1HG2 ILE A 300     218.893 178.032 130.579  1.00 54.76           H  
ATOM   2081 2HG2 ILE A 300     219.276 176.498 129.762  1.00 54.76           H  
ATOM   2082 3HG2 ILE A 300     220.058 176.902 131.309  1.00 54.76           H  
ATOM   2083 1HD1 ILE A 300     222.373 179.606 132.266  1.00 54.76           H  
ATOM   2084 2HD1 ILE A 300     221.310 178.181 132.354  1.00 54.76           H  
ATOM   2085 3HD1 ILE A 300     222.866 178.081 131.495  1.00 54.76           H  
ATOM   2086  N   LYS A 301     221.454 175.656 127.346  1.00 54.76           N  
ATOM   2087  CA  LYS A 301     221.054 174.434 126.657  1.00 54.76           C  
ATOM   2088  C   LYS A 301     221.944 173.241 126.986  1.00 54.76           C  
ATOM   2089  O   LYS A 301     221.397 172.144 127.193  1.00 54.76           O  
ATOM   2090  CB  LYS A 301     221.011 174.681 125.145  1.00 54.76           C  
ATOM   2091  CG  LYS A 301     220.061 175.783 124.728  1.00 54.76           C  
ATOM   2092  CD  LYS A 301     219.890 175.822 123.219  1.00 54.76           C  
ATOM   2093  CE  LYS A 301     218.836 176.843 122.816  1.00 54.76           C  
ATOM   2094  NZ  LYS A 301     218.510 176.796 121.362  1.00 54.76           N  
ATOM   2095  H   LYS A 301     221.753 176.452 126.802  1.00 54.76           H  
ATOM   2096  HA  LYS A 301     220.057 174.154 126.999  1.00 54.76           H  
ATOM   2097 1HB  LYS A 301     222.008 174.942 124.790  1.00 54.76           H  
ATOM   2098 2HB  LYS A 301     220.711 173.765 124.635  1.00 54.76           H  
ATOM   2099 1HG  LYS A 301     219.087 175.619 125.192  1.00 54.76           H  
ATOM   2100 2HG  LYS A 301     220.447 176.744 125.066  1.00 54.76           H  
ATOM   2101 1HD  LYS A 301     220.840 176.084 122.751  1.00 54.76           H  
ATOM   2102 2HD  LYS A 301     219.588 174.838 122.861  1.00 54.76           H  
ATOM   2103 1HE  LYS A 301     217.921 176.662 123.378  1.00 54.76           H  
ATOM   2104 2HE  LYS A 301     219.191 177.846 123.055  1.00 54.76           H  
ATOM   2105 1HZ  LYS A 301     217.808 177.492 121.151  1.00 54.76           H  
ATOM   2106 2HZ  LYS A 301     219.344 176.985 120.823  1.00 54.76           H  
ATOM   2107 3HZ  LYS A 301     218.157 175.880 121.125  1.00 54.76           H  
ATOM   2108  N   PRO A 302     223.277 173.357 127.046  1.00 54.76           N  
ATOM   2109  CA  PRO A 302     224.072 172.184 127.450  1.00 54.76           C  
ATOM   2110  C   PRO A 302     223.732 171.681 128.841  1.00 54.76           C  
ATOM   2111  O   PRO A 302     223.575 170.469 129.038  1.00 54.76           O  
ATOM   2112  CB  PRO A 302     225.518 172.696 127.356  1.00 54.76           C  
ATOM   2113  CG  PRO A 302     225.408 174.179 127.407  1.00 54.76           C  
ATOM   2114  CD  PRO A 302     224.149 174.487 126.675  1.00 54.76           C  
ATOM   2115  HA  PRO A 302     223.897 171.365 126.736  1.00 54.76           H  
ATOM   2116 1HB  PRO A 302     226.115 172.291 128.186  1.00 54.76           H  
ATOM   2117 2HB  PRO A 302     225.982 172.342 126.424  1.00 54.76           H  
ATOM   2118 1HG  PRO A 302     225.383 174.522 128.452  1.00 54.76           H  
ATOM   2119 2HG  PRO A 302     226.291 174.642 126.941  1.00 54.76           H  
ATOM   2120 1HD  PRO A 302     223.746 175.449 127.026  1.00 54.76           H  
ATOM   2121 2HD  PRO A 302     224.352 174.522 125.594  1.00 54.76           H  
ATOM   2122  N   MET A 303     223.611 172.580 129.819  1.00 54.76           N  
ATOM   2123  CA  MET A 303     223.333 172.149 131.185  1.00 54.76           C  
ATOM   2124  C   MET A 303     221.940 171.546 131.301  1.00 54.76           C  
ATOM   2125  O   MET A 303     221.736 170.558 132.014  1.00 54.76           O  
ATOM   2126  CB  MET A 303     223.497 173.321 132.147  1.00 54.76           C  
ATOM   2127  CG  MET A 303     224.845 173.999 132.041  1.00 54.76           C  
ATOM   2128  SD  MET A 303     226.206 172.831 132.189  1.00 54.76           S  
ATOM   2129  CE  MET A 303     227.605 173.907 131.898  1.00 54.76           C  
ATOM   2130  H   MET A 303     223.710 173.566 129.625  1.00 54.76           H  
ATOM   2131  HA  MET A 303     224.046 171.370 131.454  1.00 54.76           H  
ATOM   2132 1HB  MET A 303     222.723 174.062 131.953  1.00 54.76           H  
ATOM   2133 2HB  MET A 303     223.366 172.972 133.172  1.00 54.76           H  
ATOM   2134 1HG  MET A 303     224.922 174.506 131.080  1.00 54.76           H  
ATOM   2135 2HG  MET A 303     224.939 174.746 132.829  1.00 54.76           H  
ATOM   2136 1HE  MET A 303     228.527 173.329 131.957  1.00 54.76           H  
ATOM   2137 2HE  MET A 303     227.519 174.356 130.907  1.00 54.76           H  
ATOM   2138 3HE  MET A 303     227.622 174.694 132.652  1.00 54.76           H  
ATOM   2139  N   LEU A 304     220.961 172.126 130.603  1.00 54.76           N  
ATOM   2140  CA  LEU A 304     219.618 171.561 130.646  1.00 54.76           C  
ATOM   2141  C   LEU A 304     219.525 170.280 129.830  1.00 54.76           C  
ATOM   2142  O   LEU A 304     218.570 169.511 129.988  1.00 54.76           O  
ATOM   2143  CB  LEU A 304     218.597 172.582 130.153  1.00 54.76           C  
ATOM   2144  CG  LEU A 304     218.351 173.741 131.117  1.00 54.76           C  
ATOM   2145  CD1 LEU A 304     217.237 174.635 130.605  1.00 54.76           C  
ATOM   2146  CD2 LEU A 304     218.037 173.213 132.502  1.00 54.76           C  
ATOM   2147  H   LEU A 304     221.130 172.950 130.044  1.00 54.76           H  
ATOM   2148  HA  LEU A 304     219.384 171.304 131.678  1.00 54.76           H  
ATOM   2149 1HB  LEU A 304     218.944 172.990 129.205  1.00 54.76           H  
ATOM   2150 2HB  LEU A 304     217.650 172.071 129.980  1.00 54.76           H  
ATOM   2151  HG  LEU A 304     219.242 174.367 131.168  1.00 54.76           H  
ATOM   2152 1HD1 LEU A 304     217.077 175.455 131.306  1.00 54.76           H  
ATOM   2153 2HD1 LEU A 304     217.514 175.040 129.631  1.00 54.76           H  
ATOM   2154 3HD1 LEU A 304     216.320 174.055 130.510  1.00 54.76           H  
ATOM   2155 1HD2 LEU A 304     217.864 174.050 133.180  1.00 54.76           H  
ATOM   2156 2HD2 LEU A 304     217.143 172.590 132.460  1.00 54.76           H  
ATOM   2157 3HD2 LEU A 304     218.877 172.620 132.864  1.00 54.76           H  
ATOM   2158  N   ALA A 305     220.500 170.032 128.954  1.00 54.76           N  
ATOM   2159  CA  ALA A 305     220.526 168.780 128.211  1.00 54.76           C  
ATOM   2160  C   ALA A 305     220.950 167.604 129.078  1.00 54.76           C  
ATOM   2161  O   ALA A 305     220.961 166.467 128.596  1.00 54.76           O  
ATOM   2162  CB  ALA A 305     221.459 168.904 127.006  1.00 54.76           C  
ATOM   2163  H   ALA A 305     221.230 170.712 128.798  1.00 54.76           H  
ATOM   2164  HA  ALA A 305     219.515 168.574 127.858  1.00 54.76           H  
ATOM   2165 1HB  ALA A 305     221.471 167.962 126.457  1.00 54.76           H  
ATOM   2166 2HB  ALA A 305     221.105 169.701 126.352  1.00 54.76           H  
ATOM   2167 3HB  ALA A 305     222.466 169.137 127.348  1.00 54.76           H  
ATOM   2168  N   ARG A 306     221.305 167.851 130.337  1.00 54.76           N  
ATOM   2169  CA  ARG A 306     221.689 166.801 131.269  1.00 54.76           C  
ATOM   2170  C   ARG A 306     220.841 166.810 132.533  1.00 54.76           C  
ATOM   2171  O   ARG A 306     221.019 165.941 133.392  1.00 54.76           O  
ATOM   2172  CB  ARG A 306     223.169 166.937 131.636  1.00 54.76           C  
ATOM   2173  CG  ARG A 306     224.119 166.752 130.470  1.00 54.76           C  
ATOM   2174  CD  ARG A 306     225.560 166.993 130.889  1.00 54.76           C  
ATOM   2175  NE  ARG A 306     226.050 165.982 131.822  1.00 54.76           N  
ATOM   2176  CZ  ARG A 306     226.644 164.847 131.457  1.00 54.76           C  
ATOM   2177  NH1 ARG A 306     226.825 164.573 130.172  1.00 54.76           N  
ATOM   2178  NH2 ARG A 306     227.060 163.987 132.376  1.00 54.76           N  
ATOM   2179  H   ARG A 306     221.305 168.811 130.650  1.00 54.76           H  
ATOM   2180  HA  ARG A 306     221.534 165.836 130.786  1.00 54.76           H  
ATOM   2181 1HB  ARG A 306     223.349 167.923 132.062  1.00 54.76           H  
ATOM   2182 2HB  ARG A 306     223.424 166.200 132.397  1.00 54.76           H  
ATOM   2183 1HG  ARG A 306     224.034 165.734 130.089  1.00 54.76           H  
ATOM   2184 2HG  ARG A 306     223.865 167.458 129.678  1.00 54.76           H  
ATOM   2185 1HD  ARG A 306     226.202 166.975 130.009  1.00 54.76           H  
ATOM   2186 2HD  ARG A 306     225.639 167.964 131.376  1.00 54.76           H  
ATOM   2187  HE  ARG A 306     225.929 166.157 132.811  1.00 54.76           H  
ATOM   2188 1HH1 ARG A 306     226.512 165.226 129.467  1.00 54.76           H  
ATOM   2189 2HH1 ARG A 306     227.275 163.712 129.898  1.00 54.76           H  
ATOM   2190 1HH2 ARG A 306     226.927 164.192 133.357  1.00 54.76           H  
ATOM   2191 2HH2 ARG A 306     227.510 163.128 132.096  1.00 54.76           H  
ATOM   2192  N   GLY A 307     219.923 167.764 132.668  1.00 54.76           N  
ATOM   2193  CA  GLY A 307     219.166 167.903 133.895  1.00 54.76           C  
ATOM   2194  C   GLY A 307     220.056 168.293 135.057  1.00 54.76           C  
ATOM   2195  O   GLY A 307     219.872 167.819 136.181  1.00 54.76           O  
ATOM   2196  H   GLY A 307     219.747 168.404 131.906  1.00 54.76           H  
ATOM   2197 1HA  GLY A 307     218.391 168.658 133.761  1.00 54.76           H  
ATOM   2198 2HA  GLY A 307     218.664 166.963 134.121  1.00 54.76           H  
ATOM   2199  N   GLU A 308     221.033 169.160 134.789  1.00 54.76           N  
ATOM   2200  CA  GLU A 308     222.018 169.509 135.807  1.00 54.76           C  
ATOM   2201  C   GLU A 308     221.616 170.761 136.577  1.00 54.76           C  
ATOM   2202  O   GLU A 308     222.254 171.102 137.578  1.00 54.76           O  
ATOM   2203  CB  GLU A 308     223.386 169.692 135.151  1.00 54.76           C  
ATOM   2204  CG  GLU A 308     224.570 169.592 136.094  1.00 54.76           C  
ATOM   2205  CD  GLU A 308     225.872 169.332 135.359  1.00 54.76           C  
ATOM   2206  OE1 GLU A 308     225.838 169.189 134.118  1.00 54.76           O  
ATOM   2207  OE2 GLU A 308     226.928 169.265 136.019  1.00 54.76           O  
ATOM   2208  H   GLU A 308     221.099 169.584 133.875  1.00 54.76           H  
ATOM   2209  HA  GLU A 308     222.074 168.693 136.528  1.00 54.76           H  
ATOM   2210 1HB  GLU A 308     223.521 168.939 134.374  1.00 54.76           H  
ATOM   2211 2HB  GLU A 308     223.431 170.669 134.670  1.00 54.76           H  
ATOM   2212 1HG  GLU A 308     224.655 170.523 136.653  1.00 54.76           H  
ATOM   2213 2HG  GLU A 308     224.387 168.788 136.806  1.00 54.76           H  
ATOM   2214  N   LEU A 309     220.574 171.454 136.130  1.00 54.76           N  
ATOM   2215  CA  LEU A 309     220.066 172.638 136.805  1.00 54.76           C  
ATOM   2216  C   LEU A 309     218.610 172.446 137.199  1.00 54.76           C  
ATOM   2217  O   LEU A 309     217.965 171.466 136.817  1.00 54.76           O  
ATOM   2218  CB  LEU A 309     220.190 173.872 135.913  1.00 54.76           C  
ATOM   2219  CG  LEU A 309     221.419 174.750 136.117  1.00 54.76           C  
ATOM   2220  CD1 LEU A 309     222.660 174.038 135.627  1.00 54.76           C  
ATOM   2221  CD2 LEU A 309     221.237 176.074 135.397  1.00 54.76           C  
ATOM   2222  H   LEU A 309     220.121 171.138 135.284  1.00 54.76           H  
ATOM   2223  HA  LEU A 309     220.657 172.803 137.705  1.00 54.76           H  
ATOM   2224 1HB  LEU A 309     220.197 173.550 134.873  1.00 54.76           H  
ATOM   2225 2HB  LEU A 309     219.316 174.504 136.070  1.00 54.76           H  
ATOM   2226  HG  LEU A 309     221.559 174.938 137.182  1.00 54.76           H  
ATOM   2227 1HD1 LEU A 309     223.530 174.677 135.779  1.00 54.76           H  
ATOM   2228 2HD1 LEU A 309     222.791 173.110 136.184  1.00 54.76           H  
ATOM   2229 3HD1 LEU A 309     222.556 173.814 134.566  1.00 54.76           H  
ATOM   2230 1HD2 LEU A 309     222.120 176.695 135.549  1.00 54.76           H  
ATOM   2231 2HD2 LEU A 309     221.100 175.893 134.331  1.00 54.76           H  
ATOM   2232 3HD2 LEU A 309     220.360 176.586 135.793  1.00 54.76           H  
ATOM   2233  N   ARG A 310     218.094 173.395 137.978  1.00 54.76           N  
ATOM   2234  CA  ARG A 310     216.677 173.408 138.311  1.00 54.76           C  
ATOM   2235  C   ARG A 310     215.978 174.638 137.742  1.00 54.76           C  
ATOM   2236  O   ARG A 310     215.021 174.509 136.974  1.00 54.76           O  
ATOM   2237  CB  ARG A 310     216.510 173.339 139.827  1.00 54.76           C  
ATOM   2238  CG  ARG A 310     217.313 172.218 140.463  1.00 54.76           C  
ATOM   2239  CD  ARG A 310     216.633 170.874 140.267  1.00 54.76           C  
ATOM   2240  NE  ARG A 310     217.130 169.868 141.199  1.00 54.76           N  
ATOM   2241  CZ  ARG A 310     216.391 168.882 141.695  1.00 54.76           C  
ATOM   2242  NH1 ARG A 310     215.118 168.767 141.349  1.00 54.76           N  
ATOM   2243  NH2 ARG A 310     216.926 168.009 142.538  1.00 54.76           N  
ATOM   2244  H   ARG A 310     218.693 174.120 138.346  1.00 54.76           H  
ATOM   2245  HA  ARG A 310     216.207 172.534 137.860  1.00 54.76           H  
ATOM   2246 1HB  ARG A 310     216.821 174.284 140.270  1.00 54.76           H  
ATOM   2247 2HB  ARG A 310     215.457 173.194 140.071  1.00 54.76           H  
ATOM   2248 1HG  ARG A 310     218.303 172.176 140.008  1.00 54.76           H  
ATOM   2249 2HG  ARG A 310     217.413 172.404 141.533  1.00 54.76           H  
ATOM   2250 1HD  ARG A 310     215.560 170.983 140.425  1.00 54.76           H  
ATOM   2251 2HD  ARG A 310     216.816 170.518 139.254  1.00 54.76           H  
ATOM   2252  HE  ARG A 310     218.099 169.928 141.483  1.00 54.76           H  
ATOM   2253 1HH1 ARG A 310     214.707 169.430 140.707  1.00 54.76           H  
ATOM   2254 2HH1 ARG A 310     214.558 168.017 141.727  1.00 54.76           H  
ATOM   2255 1HH2 ARG A 310     217.898 168.093 142.804  1.00 54.76           H  
ATOM   2256 2HH2 ARG A 310     216.363 167.261 142.914  1.00 54.76           H  
ATOM   2257  N   LEU A 311     216.452 175.826 138.107  1.00 54.76           N  
ATOM   2258  CA  LEU A 311     216.148 177.072 137.406  1.00 54.76           C  
ATOM   2259  C   LEU A 311     214.641 177.308 137.298  1.00 54.76           C  
ATOM   2260  O   LEU A 311     214.045 177.263 136.224  1.00 54.76           O  
ATOM   2261  CB  LEU A 311     216.827 177.080 136.033  1.00 54.76           C  
ATOM   2262  CG  LEU A 311     216.860 178.361 135.198  1.00 54.76           C  
ATOM   2263  CD1 LEU A 311     218.240 178.519 134.591  1.00 54.76           C  
ATOM   2264  CD2 LEU A 311     215.823 178.341 134.094  1.00 54.76           C  
ATOM   2265  H   LEU A 311     217.055 175.852 138.917  1.00 54.76           H  
ATOM   2266  HA  LEU A 311     216.534 177.903 137.995  1.00 54.76           H  
ATOM   2267 1HB  LEU A 311     217.869 176.793 136.159  1.00 54.76           H  
ATOM   2268 2HB  LEU A 311     216.341 176.337 135.401  1.00 54.76           H  
ATOM   2269  HG  LEU A 311     216.659 179.219 135.840  1.00 54.76           H  
ATOM   2270 1HD1 LEU A 311     218.273 179.430 133.994  1.00 54.76           H  
ATOM   2271 2HD1 LEU A 311     218.982 178.581 135.387  1.00 54.76           H  
ATOM   2272 3HD1 LEU A 311     218.458 177.661 133.956  1.00 54.76           H  
ATOM   2273 1HD2 LEU A 311     215.879 179.270 133.525  1.00 54.76           H  
ATOM   2274 2HD2 LEU A 311     216.013 177.497 133.431  1.00 54.76           H  
ATOM   2275 3HD2 LEU A 311     214.829 178.242 134.530  1.00 54.76           H  
ATOM   2276  N   VAL A 312     214.012 177.521 138.452  1.00 54.76           N  
ATOM   2277  CA  VAL A 312     212.604 177.897 138.467  1.00 54.76           C  
ATOM   2278  C   VAL A 312     212.478 179.364 138.077  1.00 54.76           C  
ATOM   2279  O   VAL A 312     213.293 180.202 138.482  1.00 54.76           O  
ATOM   2280  CB  VAL A 312     211.988 177.607 139.845  1.00 54.76           C  
ATOM   2281  CG1 VAL A 312     212.713 178.373 140.923  1.00 54.76           C  
ATOM   2282  CG2 VAL A 312     210.519 177.954 139.855  1.00 54.76           C  
ATOM   2283  H   VAL A 312     214.505 177.424 139.328  1.00 54.76           H  
ATOM   2284  HA  VAL A 312     212.079 177.303 137.717  1.00 54.76           H  
ATOM   2285  HB  VAL A 312     212.106 176.547 140.070  1.00 54.76           H  
ATOM   2286 1HG1 VAL A 312     212.262 178.154 141.891  1.00 54.76           H  
ATOM   2287 2HG1 VAL A 312     213.762 178.077 140.937  1.00 54.76           H  
ATOM   2288 3HG1 VAL A 312     212.639 179.442 140.723  1.00 54.76           H  
ATOM   2289 1HG2 VAL A 312     210.102 177.741 140.839  1.00 54.76           H  
ATOM   2290 2HG2 VAL A 312     210.394 179.013 139.629  1.00 54.76           H  
ATOM   2291 3HG2 VAL A 312     209.999 177.359 139.104  1.00 54.76           H  
ATOM   2292  N   GLY A 313     211.473 179.681 137.257  1.00 54.76           N  
ATOM   2293  CA  GLY A 313     211.333 181.012 136.715  1.00 54.76           C  
ATOM   2294  C   GLY A 313     209.895 181.492 136.737  1.00 54.76           C  
ATOM   2295  O   GLY A 313     208.953 180.708 136.829  1.00 54.76           O  
ATOM   2296  H   GLY A 313     210.794 178.975 137.009  1.00 54.76           H  
ATOM   2297 1HA  GLY A 313     211.950 181.705 137.287  1.00 54.76           H  
ATOM   2298 2HA  GLY A 313     211.699 181.027 135.689  1.00 54.76           H  
ATOM   2299  N   ALA A 314     209.744 182.811 136.639  1.00 54.76           N  
ATOM   2300  CA  ALA A 314     208.426 183.429 136.670  1.00 54.76           C  
ATOM   2301  C   ALA A 314     208.378 184.598 135.698  1.00 54.76           C  
ATOM   2302  O   ALA A 314     209.140 185.557 135.844  1.00 54.76           O  
ATOM   2303  CB  ALA A 314     208.082 183.912 138.080  1.00 54.76           C  
ATOM   2304  H   ALA A 314     210.560 183.398 136.541  1.00 54.76           H  
ATOM   2305  HA  ALA A 314     207.693 182.680 136.370  1.00 54.76           H  
ATOM   2306 1HB  ALA A 314     207.093 184.370 138.077  1.00 54.76           H  
ATOM   2307 2HB  ALA A 314     208.087 183.065 138.766  1.00 54.76           H  
ATOM   2308 3HB  ALA A 314     208.819 184.645 138.403  1.00 54.76           H  
ATOM   2309  N   THR A 315     207.481 184.514 134.717  1.00 54.76           N  
ATOM   2310  CA  THR A 315     207.251 185.598 133.770  1.00 54.76           C  
ATOM   2311  C   THR A 315     205.752 185.812 133.637  1.00 54.76           C  
ATOM   2312  O   THR A 315     204.947 185.017 134.124  1.00 54.76           O  
ATOM   2313  CB  THR A 315     207.847 185.300 132.395  1.00 54.76           C  
ATOM   2314  OG1 THR A 315     206.957 184.441 131.673  1.00 54.76           O  
ATOM   2315  CG2 THR A 315     209.196 184.632 132.515  1.00 54.76           C  
ATOM   2316  H   THR A 315     206.943 183.664 134.632  1.00 54.76           H  
ATOM   2317  HA  THR A 315     207.730 186.499 134.153  1.00 54.76           H  
ATOM   2318  HB  THR A 315     207.964 186.231 131.840  1.00 54.76           H  
ATOM   2319  HG1 THR A 315     206.107 184.876 131.569  1.00 54.76           H  
ATOM   2320 1HG2 THR A 315     209.593 184.434 131.520  1.00 54.76           H  
ATOM   2321 2HG2 THR A 315     209.879 185.287 133.055  1.00 54.76           H  
ATOM   2322 3HG2 THR A 315     209.090 183.693 133.057  1.00 54.76           H  
ATOM   2323  N   THR A 316     205.379 186.889 132.956  1.00 54.76           N  
ATOM   2324  CA  THR A 316     203.985 187.152 132.652  1.00 54.76           C  
ATOM   2325  C   THR A 316     203.542 186.250 131.505  1.00 54.76           C  
ATOM   2326  O   THR A 316     204.315 185.449 130.975  1.00 54.76           O  
ATOM   2327  CB  THR A 316     203.763 188.630 132.327  1.00 54.76           C  
ATOM   2328  OG1 THR A 316     202.362 188.879 132.169  1.00 54.76           O  
ATOM   2329  CG2 THR A 316     204.469 189.007 131.056  1.00 54.76           C  
ATOM   2330  H   THR A 316     206.083 187.542 132.642  1.00 54.76           H  
ATOM   2331  HA  THR A 316     203.386 186.899 133.527  1.00 54.76           H  
ATOM   2332  HB  THR A 316     204.146 189.243 133.142  1.00 54.76           H  
ATOM   2333  HG1 THR A 316     202.223 189.807 131.965  1.00 54.76           H  
ATOM   2334 1HG2 THR A 316     204.298 190.062 130.844  1.00 54.76           H  
ATOM   2335 2HG2 THR A 316     205.538 188.827 131.167  1.00 54.76           H  
ATOM   2336 3HG2 THR A 316     204.083 188.405 130.234  1.00 54.76           H  
ATOM   2337  N   LEU A 317     202.274 186.380 131.120  1.00 54.76           N  
ATOM   2338  CA  LEU A 317     201.705 185.446 130.155  1.00 54.76           C  
ATOM   2339  C   LEU A 317     202.147 185.751 128.731  1.00 54.76           C  
ATOM   2340  O   LEU A 317     202.582 184.842 128.016  1.00 54.76           O  
ATOM   2341  CB  LEU A 317     200.183 185.464 130.242  1.00 54.76           C  
ATOM   2342  CG  LEU A 317     199.487 184.739 129.095  1.00 54.76           C  
ATOM   2343  CD1 LEU A 317     199.856 183.269 129.113  1.00 54.76           C  
ATOM   2344  CD2 LEU A 317     197.984 184.921 129.183  1.00 54.76           C  
ATOM   2345  H   LEU A 317     201.694 187.121 131.488  1.00 54.76           H  
ATOM   2346  HA  LEU A 317     202.059 184.444 130.394  1.00 54.76           H  
ATOM   2347 1HB  LEU A 317     199.883 184.998 131.179  1.00 54.76           H  
ATOM   2348 2HB  LEU A 317     199.847 186.501 130.252  1.00 54.76           H  
ATOM   2349  HG  LEU A 317     199.836 185.142 128.144  1.00 54.76           H  
ATOM   2350 1HD1 LEU A 317     199.355 182.758 128.291  1.00 54.76           H  
ATOM   2351 2HD1 LEU A 317     200.935 183.163 129.001  1.00 54.76           H  
ATOM   2352 3HD1 LEU A 317     199.543 182.827 130.058  1.00 54.76           H  
ATOM   2353 1HD2 LEU A 317     197.505 184.397 128.355  1.00 54.76           H  
ATOM   2354 2HD2 LEU A 317     197.623 184.514 130.128  1.00 54.76           H  
ATOM   2355 3HD2 LEU A 317     197.742 185.983 129.129  1.00 54.76           H  
ATOM   2356  N   ASP A 318     202.042 187.005 128.301  1.00 54.76           N  
ATOM   2357  CA  ASP A 318     202.353 187.374 126.927  1.00 54.76           C  
ATOM   2358  C   ASP A 318     203.841 187.429 126.630  1.00 54.76           C  
ATOM   2359  O   ASP A 318     204.244 187.070 125.520  1.00 54.76           O  
ATOM   2360  CB  ASP A 318     201.726 188.729 126.585  1.00 54.76           C  
ATOM   2361  CG  ASP A 318     202.286 189.855 127.420  1.00 54.76           C  
ATOM   2362  OD1 ASP A 318     202.166 189.791 128.661  1.00 54.76           O  
ATOM   2363  OD2 ASP A 318     202.848 190.804 126.838  1.00 54.76           O  
ATOM   2364  H   ASP A 318     201.738 187.720 128.946  1.00 54.76           H  
ATOM   2365  HA  ASP A 318     201.935 186.617 126.262  1.00 54.76           H  
ATOM   2366 1HB  ASP A 318     201.897 188.954 125.532  1.00 54.76           H  
ATOM   2367 2HB  ASP A 318     200.647 188.680 126.739  1.00 54.76           H  
ATOM   2368  N   GLU A 319     204.670 187.860 127.582  1.00 54.76           N  
ATOM   2369  CA  GLU A 319     206.107 187.851 127.347  1.00 54.76           C  
ATOM   2370  C   GLU A 319     206.625 186.447 127.094  1.00 54.76           C  
ATOM   2371  O   GLU A 319     207.647 186.290 126.420  1.00 54.76           O  
ATOM   2372  CB  GLU A 319     206.847 188.482 128.520  1.00 54.76           C  
ATOM   2373  CG  GLU A 319     206.967 189.990 128.411  1.00 54.76           C  
ATOM   2374  CD  GLU A 319     207.264 190.653 129.741  1.00 54.76           C  
ATOM   2375  OE1 GLU A 319     207.171 191.896 129.825  1.00 54.76           O  
ATOM   2376  OE2 GLU A 319     207.587 189.932 130.707  1.00 54.76           O  
ATOM   2377  H   GLU A 319     204.318 188.194 128.468  1.00 54.76           H  
ATOM   2378  HA  GLU A 319     206.314 188.436 126.450  1.00 54.76           H  
ATOM   2379 1HB  GLU A 319     206.328 188.243 129.449  1.00 54.76           H  
ATOM   2380 2HB  GLU A 319     207.850 188.060 128.587  1.00 54.76           H  
ATOM   2381 1HG  GLU A 319     207.766 190.231 127.711  1.00 54.76           H  
ATOM   2382 2HG  GLU A 319     206.037 190.390 128.010  1.00 54.76           H  
ATOM   2383  N   TYR A 320     205.925 185.426 127.585  1.00 54.76           N  
ATOM   2384  CA  TYR A 320     206.295 184.055 127.260  1.00 54.76           C  
ATOM   2385  C   TYR A 320     206.291 183.833 125.755  1.00 54.76           C  
ATOM   2386  O   TYR A 320     207.331 183.548 125.152  1.00 54.76           O  
ATOM   2387  CB  TYR A 320     205.348 183.078 127.949  1.00 54.76           C  
ATOM   2388  CG  TYR A 320     205.870 181.668 127.965  1.00 54.76           C  
ATOM   2389  CD1 TYR A 320     206.842 181.281 128.873  1.00 54.76           C  
ATOM   2390  CD2 TYR A 320     205.400 180.726 127.067  1.00 54.76           C  
ATOM   2391  CE1 TYR A 320     207.326 179.994 128.892  1.00 54.76           C  
ATOM   2392  CE2 TYR A 320     205.878 179.437 127.078  1.00 54.76           C  
ATOM   2393  CZ  TYR A 320     206.839 179.074 127.993  1.00 54.76           C  
ATOM   2394  OH  TYR A 320     207.319 177.787 128.008  1.00 54.76           O  
ATOM   2395  H   TYR A 320     205.131 185.592 128.187  1.00 54.76           H  
ATOM   2396  HA  TYR A 320     207.308 183.875 127.620  1.00 54.76           H  
ATOM   2397 1HB  TYR A 320     205.179 183.399 128.978  1.00 54.76           H  
ATOM   2398 2HB  TYR A 320     204.384 183.087 127.441  1.00 54.76           H  
ATOM   2399  HD1 TYR A 320     207.237 182.002 129.589  1.00 54.76           H  
ATOM   2400  HD2 TYR A 320     204.640 181.002 126.336  1.00 54.76           H  
ATOM   2401  HE1 TYR A 320     208.091 179.710 129.614  1.00 54.76           H  
ATOM   2402  HE2 TYR A 320     205.496 178.708 126.363  1.00 54.76           H  
ATOM   2403  HH  TYR A 320     206.882 177.276 127.322  1.00 54.76           H  
ATOM   2404  N   ARG A 321     205.131 183.973 125.123  1.00 54.76           N  
ATOM   2405  CA  ARG A 321     205.051 183.789 123.682  1.00 54.76           C  
ATOM   2406  C   ARG A 321     205.709 184.918 122.905  1.00 54.76           C  
ATOM   2407  O   ARG A 321     205.817 184.821 121.680  1.00 54.76           O  
ATOM   2408  CB  ARG A 321     203.596 183.651 123.238  1.00 54.76           C  
ATOM   2409  CG  ARG A 321     202.825 184.950 123.232  1.00 54.76           C  
ATOM   2410  CD  ARG A 321     201.604 184.851 122.340  1.00 54.76           C  
ATOM   2411  NE  ARG A 321     200.524 185.713 122.810  1.00 54.76           N  
ATOM   2412  CZ  ARG A 321     200.442 187.013 122.554  1.00 54.76           C  
ATOM   2413  NH1 ARG A 321     201.375 187.606 121.826  1.00 54.76           N  
ATOM   2414  NH2 ARG A 321     199.425 187.721 123.024  1.00 54.76           N  
ATOM   2415  H   ARG A 321     204.293 184.208 125.636  1.00 54.76           H  
ATOM   2416  HA  ARG A 321     205.583 182.874 123.420  1.00 54.76           H  
ATOM   2417 1HB  ARG A 321     203.561 183.234 122.232  1.00 54.76           H  
ATOM   2418 2HB  ARG A 321     203.078 182.955 123.899  1.00 54.76           H  
ATOM   2419 1HG  ARG A 321     202.499 185.185 124.246  1.00 54.76           H  
ATOM   2420 2HG  ARG A 321     203.465 185.752 122.861  1.00 54.76           H  
ATOM   2421 1HD  ARG A 321     201.868 185.153 121.327  1.00 54.76           H  
ATOM   2422 2HD  ARG A 321     201.243 183.823 122.330  1.00 54.76           H  
ATOM   2423  HE  ARG A 321     199.793 185.290 123.366  1.00 54.76           H  
ATOM   2424 1HH1 ARG A 321     202.151 187.069 121.464  1.00 54.76           H  
ATOM   2425 2HH1 ARG A 321     201.311 188.595 121.632  1.00 54.76           H  
ATOM   2426 1HH2 ARG A 321     198.709 187.271 123.579  1.00 54.76           H  
ATOM   2427 2HH2 ARG A 321     199.365 188.709 122.828  1.00 54.76           H  
ATOM   2428  N   LYS A 322     206.139 185.981 123.573  1.00 54.76           N  
ATOM   2429  CA  LYS A 322     206.811 187.061 122.869  1.00 54.76           C  
ATOM   2430  C   LYS A 322     208.326 186.922 122.857  1.00 54.76           C  
ATOM   2431  O   LYS A 322     208.975 187.487 121.972  1.00 54.76           O  
ATOM   2432  CB  LYS A 322     206.427 188.403 123.494  1.00 54.76           C  
ATOM   2433  CG  LYS A 322     206.679 189.603 122.609  1.00 54.76           C  
ATOM   2434  CD  LYS A 322     205.764 190.754 122.985  1.00 54.76           C  
ATOM   2435  CE  LYS A 322     206.028 191.252 124.395  1.00 54.76           C  
ATOM   2436  NZ  LYS A 322     205.244 192.480 124.707  1.00 54.76           N  
ATOM   2437  H   LYS A 322     206.006 186.053 124.572  1.00 54.76           H  
ATOM   2438  HA  LYS A 322     206.488 187.049 121.828  1.00 54.76           H  
ATOM   2439 1HB  LYS A 322     205.367 188.395 123.751  1.00 54.76           H  
ATOM   2440 2HB  LYS A 322     206.987 188.547 124.418  1.00 54.76           H  
ATOM   2441 1HG  LYS A 322     207.717 189.921 122.714  1.00 54.76           H  
ATOM   2442 2HG  LYS A 322     206.504 189.331 121.569  1.00 54.76           H  
ATOM   2443 1HD  LYS A 322     205.913 191.580 122.289  1.00 54.76           H  
ATOM   2444 2HD  LYS A 322     204.725 190.430 122.919  1.00 54.76           H  
ATOM   2445 1HE  LYS A 322     205.763 190.475 125.110  1.00 54.76           H  
ATOM   2446 2HE  LYS A 322     207.089 191.475 124.510  1.00 54.76           H  
ATOM   2447 1HZ  LYS A 322     205.447 192.779 125.650  1.00 54.76           H  
ATOM   2448 2HZ  LYS A 322     205.495 193.214 124.060  1.00 54.76           H  
ATOM   2449 3HZ  LYS A 322     204.257 192.281 124.623  1.00 54.76           H  
ATOM   2450  N   HIS A 323     208.910 186.193 123.806  1.00 54.76           N  
ATOM   2451  CA  HIS A 323     210.361 186.091 123.882  1.00 54.76           C  
ATOM   2452  C   HIS A 323     210.900 184.675 123.991  1.00 54.76           C  
ATOM   2453  O   HIS A 323     212.110 184.493 123.825  1.00 54.76           O  
ATOM   2454  CB  HIS A 323     210.896 186.896 125.075  1.00 54.76           C  
ATOM   2455  CG  HIS A 323     210.707 188.374 124.945  1.00 54.76           C  
ATOM   2456  ND1 HIS A 323     211.755 189.264 125.012  1.00 54.76           N  
ATOM   2457  CD2 HIS A 323     209.591 189.119 124.768  1.00 54.76           C  
ATOM   2458  CE1 HIS A 323     211.294 190.494 124.875  1.00 54.76           C  
ATOM   2459  NE2 HIS A 323     209.985 190.433 124.725  1.00 54.76           N  
ATOM   2460  H   HIS A 323     208.346 185.702 124.485  1.00 54.76           H  
ATOM   2461  HA  HIS A 323     210.802 186.499 122.973  1.00 54.76           H  
ATOM   2462 1HB  HIS A 323     210.396 186.570 125.988  1.00 54.76           H  
ATOM   2463 2HB  HIS A 323     211.961 186.701 125.197  1.00 54.76           H  
ATOM   2464  HD1 HIS A 323     212.726 189.031 125.069  1.00 54.76           H  
ATOM   2465  HD2 HIS A 323     208.537 188.861 124.662  1.00 54.76           H  
ATOM   2466  HE1 HIS A 323     211.972 191.347 124.897  1.00 54.76           H  
ATOM   2467  N   ILE A 324     210.072 183.674 124.268  1.00 54.76           N  
ATOM   2468  CA  ILE A 324     210.526 182.305 124.462  1.00 54.76           C  
ATOM   2469  C   ILE A 324     209.987 181.379 123.379  1.00 54.76           C  
ATOM   2470  O   ILE A 324     210.739 180.617 122.772  1.00 54.76           O  
ATOM   2471  CB  ILE A 324     210.150 181.793 125.869  1.00 54.76           C  
ATOM   2472  CG1 ILE A 324     211.191 182.245 126.889  1.00 54.76           C  
ATOM   2473  CG2 ILE A 324     210.038 180.283 125.880  1.00 54.76           C  
ATOM   2474  CD1 ILE A 324     210.893 181.793 128.290  1.00 54.76           C  
ATOM   2475  H   ILE A 324     209.086 183.881 124.345  1.00 54.76           H  
ATOM   2476  HA  ILE A 324     211.611 182.284 124.367  1.00 54.76           H  
ATOM   2477  HB  ILE A 324     209.192 182.218 126.167  1.00 54.76           H  
ATOM   2478 1HG1 ILE A 324     212.170 181.861 126.604  1.00 54.76           H  
ATOM   2479 2HG1 ILE A 324     211.254 183.333 126.886  1.00 54.76           H  
ATOM   2480 1HG2 ILE A 324     209.773 179.945 126.882  1.00 54.76           H  
ATOM   2481 2HG2 ILE A 324     209.268 179.970 125.176  1.00 54.76           H  
ATOM   2482 3HG2 ILE A 324     210.993 179.845 125.590  1.00 54.76           H  
ATOM   2483 1HD1 ILE A 324     211.674 182.150 128.962  1.00 54.76           H  
ATOM   2484 2HD1 ILE A 324     209.930 182.197 128.606  1.00 54.76           H  
ATOM   2485 3HD1 ILE A 324     210.859 180.705 128.321  1.00 54.76           H  
ATOM   2486  N   GLU A 325     208.677 181.428 123.126  1.00 54.76           N  
ATOM   2487  CA  GLU A 325     208.095 180.598 122.078  1.00 54.76           C  
ATOM   2488  C   GLU A 325     208.715 180.874 120.718  1.00 54.76           C  
ATOM   2489  O   GLU A 325     208.716 179.988 119.858  1.00 54.76           O  
ATOM   2490  CB  GLU A 325     206.583 180.811 122.016  1.00 54.76           C  
ATOM   2491  CG  GLU A 325     205.823 180.218 123.188  1.00 54.76           C  
ATOM   2492  CD  GLU A 325     204.337 180.117 122.921  1.00 54.76           C  
ATOM   2493  OE1 GLU A 325     203.858 180.767 121.969  1.00 54.76           O  
ATOM   2494  OE2 GLU A 325     203.645 179.383 123.656  1.00 54.76           O  
ATOM   2495  H   GLU A 325     208.076 182.041 123.659  1.00 54.76           H  
ATOM   2496  HA  GLU A 325     208.293 179.552 122.315  1.00 54.76           H  
ATOM   2497 1HB  GLU A 325     206.367 181.879 121.981  1.00 54.76           H  
ATOM   2498 2HB  GLU A 325     206.190 180.367 121.101  1.00 54.76           H  
ATOM   2499 1HG  GLU A 325     206.216 179.223 123.396  1.00 54.76           H  
ATOM   2500 2HG  GLU A 325     205.992 180.837 124.068  1.00 54.76           H  
ATOM   2501  N   LYS A 326     209.247 182.076 120.508  1.00 54.76           N  
ATOM   2502  CA  LYS A 326     210.006 182.410 119.310  1.00 54.76           C  
ATOM   2503  C   LYS A 326     211.304 181.614 119.199  1.00 54.76           C  
ATOM   2504  O   LYS A 326     211.940 181.625 118.139  1.00 54.76           O  
ATOM   2505  CB  LYS A 326     210.288 183.914 119.316  1.00 54.76           C  
ATOM   2506  CG  LYS A 326     210.972 184.475 118.087  1.00 54.76           C  
ATOM   2507  CD  LYS A 326     210.968 185.990 118.141  1.00 54.76           C  
ATOM   2508  CE  LYS A 326     211.730 186.491 119.356  1.00 54.76           C  
ATOM   2509  NZ  LYS A 326     211.677 187.971 119.484  1.00 54.76           N  
ATOM   2510  H   LYS A 326     209.112 182.782 121.218  1.00 54.76           H  
ATOM   2511  HA  LYS A 326     209.404 182.155 118.437  1.00 54.76           H  
ATOM   2512 1HB  LYS A 326     209.351 184.459 119.432  1.00 54.76           H  
ATOM   2513 2HB  LYS A 326     210.919 184.162 120.169  1.00 54.76           H  
ATOM   2514 1HG  LYS A 326     211.999 184.111 118.044  1.00 54.76           H  
ATOM   2515 2HG  LYS A 326     210.448 184.137 117.193  1.00 54.76           H  
ATOM   2516 1HD  LYS A 326     211.431 186.388 117.237  1.00 54.76           H  
ATOM   2517 2HD  LYS A 326     209.940 186.350 118.190  1.00 54.76           H  
ATOM   2518 1HE  LYS A 326     211.308 186.048 120.257  1.00 54.76           H  
ATOM   2519 2HE  LYS A 326     212.774 186.186 119.282  1.00 54.76           H  
ATOM   2520 1HZ  LYS A 326     212.195 188.257 120.302  1.00 54.76           H  
ATOM   2521 2HZ  LYS A 326     212.084 188.395 118.662  1.00 54.76           H  
ATOM   2522 3HZ  LYS A 326     210.716 188.267 119.574  1.00 54.76           H  
ATOM   2523  N   ASP A 327     211.686 180.899 120.253  1.00 54.76           N  
ATOM   2524  CA  ASP A 327     212.912 180.111 120.336  1.00 54.76           C  
ATOM   2525  C   ASP A 327     212.585 178.692 120.772  1.00 54.76           C  
ATOM   2526  O   ASP A 327     213.143 178.164 121.736  1.00 54.76           O  
ATOM   2527  CB  ASP A 327     213.915 180.755 121.286  1.00 54.76           C  
ATOM   2528  CG  ASP A 327     214.552 181.996 120.703  1.00 54.76           C  
ATOM   2529  OD1 ASP A 327     215.260 182.706 121.443  1.00 54.76           O  
ATOM   2530  OD2 ASP A 327     214.348 182.258 119.500  1.00 54.76           O  
ATOM   2531  H   ASP A 327     211.060 180.920 121.045  1.00 54.76           H  
ATOM   2532  HA  ASP A 327     213.361 180.064 119.343  1.00 54.76           H  
ATOM   2533 1HB  ASP A 327     213.415 181.021 122.218  1.00 54.76           H  
ATOM   2534 2HB  ASP A 327     214.699 180.037 121.528  1.00 54.76           H  
ATOM   2535  N   ALA A 328     211.664 178.056 120.046  1.00 54.76           N  
ATOM   2536  CA  ALA A 328     210.990 176.830 120.463  1.00 54.76           C  
ATOM   2537  C   ALA A 328     211.926 175.726 120.943  1.00 54.76           C  
ATOM   2538  O   ALA A 328     211.472 174.745 121.541  1.00 54.76           O  
ATOM   2539  CB  ALA A 328     210.128 176.300 119.316  1.00 54.76           C  
ATOM   2540  H   ALA A 328     211.432 178.466 119.152  1.00 54.76           H  
ATOM   2541  HA  ALA A 328     210.350 177.068 121.313  1.00 54.76           H  
ATOM   2542 1HB  ALA A 328     209.626 175.385 119.631  1.00 54.76           H  
ATOM   2543 2HB  ALA A 328     209.382 177.048 119.045  1.00 54.76           H  
ATOM   2544 3HB  ALA A 328     210.759 176.089 118.454  1.00 54.76           H  
ATOM   2545  N   ALA A 329     213.226 175.857 120.676  1.00 54.76           N  
ATOM   2546  CA  ALA A 329     214.181 174.922 121.255  1.00 54.76           C  
ATOM   2547  C   ALA A 329     214.154 174.964 122.778  1.00 54.76           C  
ATOM   2548  O   ALA A 329     214.067 173.914 123.422  1.00 54.76           O  
ATOM   2549  CB  ALA A 329     215.589 175.222 120.742  1.00 54.76           C  
ATOM   2550  H   ALA A 329     213.563 176.597 120.076  1.00 54.76           H  
ATOM   2551  HA  ALA A 329     213.898 173.915 120.947  1.00 54.76           H  
ATOM   2552 1HB  ALA A 329     216.294 174.517 121.182  1.00 54.76           H  
ATOM   2553 2HB  ALA A 329     215.609 175.126 119.656  1.00 54.76           H  
ATOM   2554 3HB  ALA A 329     215.869 176.236 121.021  1.00 54.76           H  
ATOM   2555  N   LEU A 330     214.217 176.160 123.367  1.00 54.76           N  
ATOM   2556  CA  LEU A 330     214.236 176.278 124.821  1.00 54.76           C  
ATOM   2557  C   LEU A 330     212.916 175.837 125.434  1.00 54.76           C  
ATOM   2558  O   LEU A 330     212.900 175.061 126.395  1.00 54.76           O  
ATOM   2559  CB  LEU A 330     214.554 177.714 125.230  1.00 54.76           C  
ATOM   2560  CG  LEU A 330     216.034 178.081 125.194  1.00 54.76           C  
ATOM   2561  CD1 LEU A 330     216.231 179.542 125.536  1.00 54.76           C  
ATOM   2562  CD2 LEU A 330     216.801 177.200 126.154  1.00 54.76           C  
ATOM   2563  H   LEU A 330     214.252 176.998 122.805  1.00 54.76           H  
ATOM   2564  HA  LEU A 330     215.014 175.622 125.211  1.00 54.76           H  
ATOM   2565 1HB  LEU A 330     214.021 178.391 124.564  1.00 54.76           H  
ATOM   2566 2HB  LEU A 330     214.190 177.875 126.245  1.00 54.76           H  
ATOM   2567  HG  LEU A 330     216.420 177.937 124.185  1.00 54.76           H  
ATOM   2568 1HD1 LEU A 330     217.294 179.783 125.504  1.00 54.76           H  
ATOM   2569 2HD1 LEU A 330     215.698 180.160 124.813  1.00 54.76           H  
ATOM   2570 3HD1 LEU A 330     215.845 179.737 126.536  1.00 54.76           H  
ATOM   2571 1HD2 LEU A 330     217.858 177.465 126.125  1.00 54.76           H  
ATOM   2572 2HD2 LEU A 330     216.418 177.344 127.165  1.00 54.76           H  
ATOM   2573 3HD2 LEU A 330     216.680 176.156 125.865  1.00 54.76           H  
ATOM   2574  N   GLU A 331     211.799 176.326 124.892  1.00 54.76           N  
ATOM   2575  CA  GLU A 331     210.489 176.026 125.458  1.00 54.76           C  
ATOM   2576  C   GLU A 331     210.246 174.530 125.597  1.00 54.76           C  
ATOM   2577  O   GLU A 331     209.432 174.115 126.429  1.00 54.76           O  
ATOM   2578  CB  GLU A 331     209.400 176.667 124.596  1.00 54.76           C  
ATOM   2579  CG  GLU A 331     208.002 176.548 125.161  1.00 54.76           C  
ATOM   2580  CD  GLU A 331     207.283 175.320 124.658  1.00 54.76           C  
ATOM   2581  OE1 GLU A 331     207.259 175.111 123.428  1.00 54.76           O  
ATOM   2582  OE2 GLU A 331     206.751 174.558 125.492  1.00 54.76           O  
ATOM   2583  H   GLU A 331     211.858 176.916 124.074  1.00 54.76           H  
ATOM   2584  HA  GLU A 331     210.442 176.446 126.463  1.00 54.76           H  
ATOM   2585 1HB  GLU A 331     209.617 177.727 124.464  1.00 54.76           H  
ATOM   2586 2HB  GLU A 331     209.400 176.207 123.608  1.00 54.76           H  
ATOM   2587 1HG  GLU A 331     208.063 176.506 126.248  1.00 54.76           H  
ATOM   2588 2HG  GLU A 331     207.435 177.438 124.891  1.00 54.76           H  
ATOM   2589  N   ARG A 332     210.942 173.708 124.814  1.00 54.76           N  
ATOM   2590  CA  ARG A 332     210.871 172.268 125.018  1.00 54.76           C  
ATOM   2591  C   ARG A 332     211.423 171.880 126.382  1.00 54.76           C  
ATOM   2592  O   ARG A 332     210.910 170.960 127.026  1.00 54.76           O  
ATOM   2593  CB  ARG A 332     211.631 171.549 123.905  1.00 54.76           C  
ATOM   2594  CG  ARG A 332     211.415 170.047 123.854  1.00 54.76           C  
ATOM   2595  CD  ARG A 332     212.301 169.419 122.789  1.00 54.76           C  
ATOM   2596  NE  ARG A 332     213.638 170.008 122.784  1.00 54.76           N  
ATOM   2597  CZ  ARG A 332     214.565 169.779 123.709  1.00 54.76           C  
ATOM   2598  NH1 ARG A 332     214.314 168.964 124.723  1.00 54.76           N  
ATOM   2599  NH2 ARG A 332     215.750 170.365 123.618  1.00 54.76           N  
ATOM   2600  H   ARG A 332     211.524 174.072 124.073  1.00 54.76           H  
ATOM   2601  HA  ARG A 332     209.824 171.965 124.985  1.00 54.76           H  
ATOM   2602 1HB  ARG A 332     211.335 171.958 122.940  1.00 54.76           H  
ATOM   2603 2HB  ARG A 332     212.700 171.726 124.022  1.00 54.76           H  
ATOM   2604 1HG  ARG A 332     211.661 169.611 124.822  1.00 54.76           H  
ATOM   2605 2HG  ARG A 332     210.371 169.837 123.616  1.00 54.76           H  
ATOM   2606 1HD  ARG A 332     212.397 168.351 122.980  1.00 54.76           H  
ATOM   2607 2HD  ARG A 332     211.854 169.573 121.807  1.00 54.76           H  
ATOM   2608  HE  ARG A 332     213.874 170.633 122.024  1.00 54.76           H  
ATOM   2609 1HH1 ARG A 332     213.413 168.512 124.797  1.00 54.76           H  
ATOM   2610 2HH1 ARG A 332     215.023 168.795 125.422  1.00 54.76           H  
ATOM   2611 1HH2 ARG A 332     215.949 170.986 122.845  1.00 54.76           H  
ATOM   2612 2HH2 ARG A 332     216.454 170.191 124.320  1.00 54.76           H  
ATOM   2613  N   ARG A 333     212.459 172.577 126.845  1.00 54.76           N  
ATOM   2614  CA  ARG A 333     213.145 172.209 128.075  1.00 54.76           C  
ATOM   2615  C   ARG A 333     212.519 172.811 129.323  1.00 54.76           C  
ATOM   2616  O   ARG A 333     213.171 172.827 130.371  1.00 54.76           O  
ATOM   2617  CB  ARG A 333     214.614 172.628 128.003  1.00 54.76           C  
ATOM   2618  CG  ARG A 333     215.388 171.968 126.886  1.00 54.76           C  
ATOM   2619  CD  ARG A 333     216.833 172.413 126.898  1.00 54.76           C  
ATOM   2620  NE  ARG A 333     217.542 171.963 125.709  1.00 54.76           N  
ATOM   2621  CZ  ARG A 333     217.635 172.669 124.588  1.00 54.76           C  
ATOM   2622  NH1 ARG A 333     217.064 173.861 124.504  1.00 54.76           N  
ATOM   2623  NH2 ARG A 333     218.301 172.185 123.550  1.00 54.76           N  
ATOM   2624  H   ARG A 333     212.777 173.384 126.327  1.00 54.76           H  
ATOM   2625  HA  ARG A 333     213.093 171.126 128.189  1.00 54.76           H  
ATOM   2626 1HB  ARG A 333     214.678 173.707 127.867  1.00 54.76           H  
ATOM   2627 2HB  ARG A 333     215.108 172.387 128.945  1.00 54.76           H  
ATOM   2628 1HG  ARG A 333     215.353 170.885 127.009  1.00 54.76           H  
ATOM   2629 2HG  ARG A 333     214.945 172.239 125.927  1.00 54.76           H  
ATOM   2630 1HD  ARG A 333     216.878 173.501 126.934  1.00 54.76           H  
ATOM   2631 2HD  ARG A 333     217.333 172.000 127.773  1.00 54.76           H  
ATOM   2632  HE  ARG A 333     217.989 171.057 125.743  1.00 54.76           H  
ATOM   2633 1HH1 ARG A 333     216.556 174.235 125.294  1.00 54.76           H  
ATOM   2634 2HH1 ARG A 333     217.136 174.396 123.651  1.00 54.76           H  
ATOM   2635 1HH2 ARG A 333     218.740 171.276 123.610  1.00 54.76           H  
ATOM   2636 2HH2 ARG A 333     218.370 172.723 122.699  1.00 54.76           H  
ATOM   2637  N   PHE A 334     211.293 173.308 129.248  1.00 54.76           N  
ATOM   2638  CA  PHE A 334     210.634 173.898 130.400  1.00 54.76           C  
ATOM   2639  C   PHE A 334     209.280 173.244 130.619  1.00 54.76           C  
ATOM   2640  O   PHE A 334     208.686 172.679 129.696  1.00 54.76           O  
ATOM   2641  CB  PHE A 334     210.466 175.403 130.228  1.00 54.76           C  
ATOM   2642  CG  PHE A 334     211.709 176.181 130.519  1.00 54.76           C  
ATOM   2643  CD1 PHE A 334     212.594 175.751 131.489  1.00 54.76           C  
ATOM   2644  CD2 PHE A 334     211.996 177.338 129.824  1.00 54.76           C  
ATOM   2645  CE1 PHE A 334     213.740 176.463 131.761  1.00 54.76           C  
ATOM   2646  CE2 PHE A 334     213.142 178.052 130.092  1.00 54.76           C  
ATOM   2647  CZ  PHE A 334     214.014 177.616 131.060  1.00 54.76           C  
ATOM   2648  H   PHE A 334     210.804 173.275 128.365  1.00 54.76           H  
ATOM   2649  HA  PHE A 334     211.252 173.721 131.281  1.00 54.76           H  
ATOM   2650 1HB  PHE A 334     210.158 175.620 129.206  1.00 54.76           H  
ATOM   2651 2HB  PHE A 334     209.677 175.759 130.890  1.00 54.76           H  
ATOM   2652  HD1 PHE A 334     212.376 174.836 132.041  1.00 54.76           H  
ATOM   2653  HD2 PHE A 334     211.304 177.686 129.056  1.00 54.76           H  
ATOM   2654  HE1 PHE A 334     214.428 176.113 132.530  1.00 54.76           H  
ATOM   2655  HE2 PHE A 334     213.357 178.964 129.536  1.00 54.76           H  
ATOM   2656  HZ  PHE A 334     214.919 178.182 131.273  1.00 54.76           H  
ATOM   2657  N   GLN A 335     208.799 173.320 131.853  1.00 54.76           N  
ATOM   2658  CA  GLN A 335     207.504 172.775 132.231  1.00 54.76           C  
ATOM   2659  C   GLN A 335     206.637 173.909 132.758  1.00 54.76           C  
ATOM   2660  O   GLN A 335     207.010 174.581 133.725  1.00 54.76           O  
ATOM   2661  CB  GLN A 335     207.659 171.674 133.279  1.00 54.76           C  
ATOM   2662  CG  GLN A 335     206.364 170.970 133.613  1.00 54.76           C  
ATOM   2663  CD  GLN A 335     205.645 170.467 132.382  1.00 54.76           C  
ATOM   2664  OE1 GLN A 335     206.268 169.982 131.438  1.00 54.76           O  
ATOM   2665  NE2 GLN A 335     204.324 170.588 132.381  1.00 54.76           N  
ATOM   2666  H   GLN A 335     209.364 173.778 132.554  1.00 54.76           H  
ATOM   2667  HA  GLN A 335     207.038 172.344 131.345  1.00 54.76           H  
ATOM   2668 1HB  GLN A 335     208.371 170.930 132.922  1.00 54.76           H  
ATOM   2669 2HB  GLN A 335     208.063 172.100 134.197  1.00 54.76           H  
ATOM   2670 1HG  GLN A 335     206.582 170.116 134.254  1.00 54.76           H  
ATOM   2671 2HG  GLN A 335     205.706 171.668 134.131  1.00 54.76           H  
ATOM   2672 1HE2 GLN A 335     203.793 170.273 131.593  1.00 54.76           H  
ATOM   2673 2HE2 GLN A 335     203.858 170.994 133.167  1.00 54.76           H  
ATOM   2674  N   GLN A 336     205.486 174.114 132.129  1.00 54.76           N  
ATOM   2675  CA  GLN A 336     204.659 175.270 132.434  1.00 54.76           C  
ATOM   2676  C   GLN A 336     203.769 175.002 133.637  1.00 54.76           C  
ATOM   2677  O   GLN A 336     203.315 173.876 133.857  1.00 54.76           O  
ATOM   2678  CB  GLN A 336     203.801 175.640 131.229  1.00 54.76           C  
ATOM   2679  CG  GLN A 336     204.599 175.865 129.967  1.00 54.76           C  
ATOM   2680  CD  GLN A 336     203.810 176.598 128.911  1.00 54.76           C  
ATOM   2681  OE1 GLN A 336     202.680 177.017 129.146  1.00 54.76           O  
ATOM   2682  NE2 GLN A 336     204.401 176.753 127.735  1.00 54.76           N  
ATOM   2683  H   GLN A 336     205.175 173.459 131.426  1.00 54.76           H  
ATOM   2684  HA  GLN A 336     205.312 176.110 132.669  1.00 54.76           H  
ATOM   2685 1HB  GLN A 336     203.077 174.847 131.040  1.00 54.76           H  
ATOM   2686 2HB  GLN A 336     203.241 176.549 131.447  1.00 54.76           H  
ATOM   2687 1HG  GLN A 336     205.481 176.458 130.208  1.00 54.76           H  
ATOM   2688 2HG  GLN A 336     204.898 174.898 129.561  1.00 54.76           H  
ATOM   2689 1HE2 GLN A 336     203.926 177.231 126.995  1.00 54.76           H  
ATOM   2690 2HE2 GLN A 336     205.322 176.392 127.586  1.00 54.76           H  
ATOM   2691  N   VAL A 337     203.529 176.050 134.420  1.00 54.76           N  
ATOM   2692  CA  VAL A 337     202.598 176.023 135.541  1.00 54.76           C  
ATOM   2693  C   VAL A 337     201.710 177.254 135.436  1.00 54.76           C  
ATOM   2694  O   VAL A 337     202.213 178.378 135.333  1.00 54.76           O  
ATOM   2695  CB  VAL A 337     203.330 175.999 136.893  1.00 54.76           C  
ATOM   2696  CG1 VAL A 337     202.339 175.794 138.017  1.00 54.76           C  
ATOM   2697  CG2 VAL A 337     204.385 174.912 136.910  1.00 54.76           C  
ATOM   2698  H   VAL A 337     204.027 176.904 134.214  1.00 54.76           H  
ATOM   2699  HA  VAL A 337     201.995 175.117 135.469  1.00 54.76           H  
ATOM   2700  HB  VAL A 337     203.809 176.965 137.053  1.00 54.76           H  
ATOM   2701 1HG1 VAL A 337     202.868 175.779 138.970  1.00 54.76           H  
ATOM   2702 2HG1 VAL A 337     201.615 176.609 138.017  1.00 54.76           H  
ATOM   2703 3HG1 VAL A 337     201.820 174.846 137.876  1.00 54.76           H  
ATOM   2704 1HG2 VAL A 337     204.892 174.912 137.875  1.00 54.76           H  
ATOM   2705 2HG2 VAL A 337     203.912 173.943 136.748  1.00 54.76           H  
ATOM   2706 3HG2 VAL A 337     205.111 175.098 136.119  1.00 54.76           H  
ATOM   2707  N   TYR A 338     200.399 177.046 135.462  1.00 54.76           N  
ATOM   2708  CA  TYR A 338     199.451 178.143 135.335  1.00 54.76           C  
ATOM   2709  C   TYR A 338     199.031 178.632 136.712  1.00 54.76           C  
ATOM   2710  O   TYR A 338     198.869 177.833 137.639  1.00 54.76           O  
ATOM   2711  CB  TYR A 338     198.226 177.707 134.535  1.00 54.76           C  
ATOM   2712  CG  TYR A 338     197.368 178.858 134.086  1.00 54.76           C  
ATOM   2713  CD1 TYR A 338     197.596 179.482 132.870  1.00 54.76           C  
ATOM   2714  CD2 TYR A 338     196.336 179.327 134.880  1.00 54.76           C  
ATOM   2715  CE1 TYR A 338     196.815 180.540 132.454  1.00 54.76           C  
ATOM   2716  CE2 TYR A 338     195.550 180.383 134.474  1.00 54.76           C  
ATOM   2717  CZ  TYR A 338     195.792 180.986 133.261  1.00 54.76           C  
ATOM   2718  OH  TYR A 338     195.008 182.040 132.854  1.00 54.76           O  
ATOM   2719  H   TYR A 338     200.050 176.105 135.572  1.00 54.76           H  
ATOM   2720  HA  TYR A 338     199.938 178.962 134.805  1.00 54.76           H  
ATOM   2721 1HB  TYR A 338     198.546 177.150 133.653  1.00 54.76           H  
ATOM   2722 2HB  TYR A 338     197.616 177.038 135.140  1.00 54.76           H  
ATOM   2723  HD1 TYR A 338     198.404 179.138 132.224  1.00 54.76           H  
ATOM   2724  HD2 TYR A 338     196.135 178.860 135.844  1.00 54.76           H  
ATOM   2725  HE1 TYR A 338     197.010 181.017 131.494  1.00 54.76           H  
ATOM   2726  HE2 TYR A 338     194.741 180.738 135.113  1.00 54.76           H  
ATOM   2727  HH  TYR A 338     195.305 182.345 131.993  1.00 54.76           H  
ATOM   2728  N   VAL A 339     198.857 179.941 136.845  1.00 54.76           N  
ATOM   2729  CA  VAL A 339     198.500 180.570 138.115  1.00 54.76           C  
ATOM   2730  C   VAL A 339     197.339 181.515 137.833  1.00 54.76           C  
ATOM   2731  O   VAL A 339     197.532 182.660 137.417  1.00 54.76           O  
ATOM   2732  CB  VAL A 339     199.677 181.311 138.753  1.00 54.76           C  
ATOM   2733  CG1 VAL A 339     199.295 181.803 140.130  1.00 54.76           C  
ATOM   2734  CG2 VAL A 339     200.901 180.419 138.829  1.00 54.76           C  
ATOM   2735  H   VAL A 339     198.979 180.520 136.026  1.00 54.76           H  
ATOM   2736  HA  VAL A 339     198.183 179.791 138.810  1.00 54.76           H  
ATOM   2737  HB  VAL A 339     199.913 182.187 138.149  1.00 54.76           H  
ATOM   2738 1HG1 VAL A 339     200.139 182.329 140.576  1.00 54.76           H  
ATOM   2739 2HG1 VAL A 339     198.446 182.482 140.051  1.00 54.76           H  
ATOM   2740 3HG1 VAL A 339     199.025 180.954 140.758  1.00 54.76           H  
ATOM   2741 1HG2 VAL A 339     201.724 180.969 139.285  1.00 54.76           H  
ATOM   2742 2HG2 VAL A 339     200.673 179.539 139.431  1.00 54.76           H  
ATOM   2743 3HG2 VAL A 339     201.187 180.107 137.824  1.00 54.76           H  
ATOM   2744  N   GLY A 340     196.116 181.047 138.067  1.00 54.76           N  
ATOM   2745  CA  GLY A 340     194.955 181.888 137.857  1.00 54.76           C  
ATOM   2746  C   GLY A 340     194.696 182.807 139.036  1.00 54.76           C  
ATOM   2747  O   GLY A 340     195.136 182.559 140.158  1.00 54.76           O  
ATOM   2748  H   GLY A 340     195.985 180.100 138.394  1.00 54.76           H  
ATOM   2749 1HA  GLY A 340     195.098 182.488 136.958  1.00 54.76           H  
ATOM   2750 2HA  GLY A 340     194.079 181.263 137.690  1.00 54.76           H  
ATOM   2751  N   GLU A 341     193.966 183.889 138.771  1.00 54.76           N  
ATOM   2752  CA  GLU A 341     193.699 184.866 139.813  1.00 54.76           C  
ATOM   2753  C   GLU A 341     192.767 184.278 140.869  1.00 54.76           C  
ATOM   2754  O   GLU A 341     191.862 183.503 140.552  1.00 54.76           O  
ATOM   2755  CB  GLU A 341     193.093 186.141 139.227  1.00 54.76           C  
ATOM   2756  CG  GLU A 341     191.613 186.056 138.886  1.00 54.76           C  
ATOM   2757  CD  GLU A 341     190.986 187.422 138.656  1.00 54.76           C  
ATOM   2758  OE1 GLU A 341     191.727 188.425 138.654  1.00 54.76           O  
ATOM   2759  OE2 GLU A 341     189.751 187.495 138.486  1.00 54.76           O  
ATOM   2760  H   GLU A 341     193.591 184.042 137.846  1.00 54.76           H  
ATOM   2761  HA  GLU A 341     194.642 185.124 140.295  1.00 54.76           H  
ATOM   2762 1HB  GLU A 341     193.219 186.962 139.933  1.00 54.76           H  
ATOM   2763 2HB  GLU A 341     193.624 186.410 138.314  1.00 54.76           H  
ATOM   2764 1HG  GLU A 341     191.492 185.455 137.985  1.00 54.76           H  
ATOM   2765 2HG  GLU A 341     191.092 185.552 139.699  1.00 54.76           H  
ATOM   2766  N   PRO A 342     192.985 184.611 142.135  1.00 54.76           N  
ATOM   2767  CA  PRO A 342     192.132 184.079 143.199  1.00 54.76           C  
ATOM   2768  C   PRO A 342     190.808 184.817 143.257  1.00 54.76           C  
ATOM   2769  O   PRO A 342     190.694 185.992 142.906  1.00 54.76           O  
ATOM   2770  CB  PRO A 342     192.960 184.321 144.459  1.00 54.76           C  
ATOM   2771  CG  PRO A 342     193.735 185.535 144.135  1.00 54.76           C  
ATOM   2772  CD  PRO A 342     194.078 185.434 142.675  1.00 54.76           C  
ATOM   2773  HA  PRO A 342     191.974 183.003 143.033  1.00 54.76           H  
ATOM   2774 1HB  PRO A 342     192.296 184.450 145.326  1.00 54.76           H  
ATOM   2775 2HB  PRO A 342     193.593 183.446 144.667  1.00 54.76           H  
ATOM   2776 1HG  PRO A 342     193.141 186.434 144.354  1.00 54.76           H  
ATOM   2777 2HG  PRO A 342     194.636 185.589 144.763  1.00 54.76           H  
ATOM   2778 1HD  PRO A 342     194.089 186.440 142.230  1.00 54.76           H  
ATOM   2779 2HD  PRO A 342     195.058 184.949 142.561  1.00 54.76           H  
ATOM   2780  N   SER A 343     189.790 184.105 143.719  1.00 54.76           N  
ATOM   2781  CA  SER A 343     188.456 184.665 143.819  1.00 54.76           C  
ATOM   2782  C   SER A 343     188.341 185.501 145.090  1.00 54.76           C  
ATOM   2783  O   SER A 343     189.308 185.700 145.832  1.00 54.76           O  
ATOM   2784  CB  SER A 343     187.405 183.558 143.780  1.00 54.76           C  
ATOM   2785  OG  SER A 343     186.103 184.113 143.779  1.00 54.76           O  
ATOM   2786  H   SER A 343     189.946 183.150 144.009  1.00 54.76           H  
ATOM   2787  HA  SER A 343     188.294 185.328 142.968  1.00 54.76           H  
ATOM   2788 1HB  SER A 343     187.550 182.950 142.888  1.00 54.76           H  
ATOM   2789 2HB  SER A 343     187.531 182.907 144.644  1.00 54.76           H  
ATOM   2790  HG  SER A 343     185.498 183.368 143.754  1.00 54.76           H  
ATOM   2791  N   VAL A 344     187.127 185.987 145.345  1.00 54.76           N  
ATOM   2792  CA  VAL A 344     186.930 186.974 146.400  1.00 54.76           C  
ATOM   2793  C   VAL A 344     187.182 186.366 147.775  1.00 54.76           C  
ATOM   2794  O   VAL A 344     187.753 187.018 148.654  1.00 54.76           O  
ATOM   2795  CB  VAL A 344     185.524 187.582 146.296  1.00 54.76           C  
ATOM   2796  CG1 VAL A 344     185.432 188.827 147.148  1.00 54.76           C  
ATOM   2797  CG2 VAL A 344     185.206 187.899 144.851  1.00 54.76           C  
ATOM   2798  H   VAL A 344     186.330 185.675 144.808  1.00 54.76           H  
ATOM   2799  HA  VAL A 344     187.667 187.768 146.274  1.00 54.76           H  
ATOM   2800  HB  VAL A 344     184.798 186.864 146.680  1.00 54.76           H  
ATOM   2801 1HG1 VAL A 344     184.430 189.250 147.067  1.00 54.76           H  
ATOM   2802 2HG1 VAL A 344     185.635 188.572 148.188  1.00 54.76           H  
ATOM   2803 3HG1 VAL A 344     186.163 189.558 146.804  1.00 54.76           H  
ATOM   2804 1HG2 VAL A 344     184.207 188.329 144.784  1.00 54.76           H  
ATOM   2805 2HG2 VAL A 344     185.935 188.612 144.466  1.00 54.76           H  
ATOM   2806 3HG2 VAL A 344     185.247 186.984 144.260  1.00 54.76           H  
ATOM   2807  N   GLU A 345     186.772 185.115 147.986  1.00 54.76           N  
ATOM   2808  CA  GLU A 345     186.955 184.499 149.297  1.00 54.76           C  
ATOM   2809  C   GLU A 345     188.428 184.241 149.585  1.00 54.76           C  
ATOM   2810  O   GLU A 345     188.918 184.527 150.684  1.00 54.76           O  
ATOM   2811  CB  GLU A 345     186.151 183.205 149.388  1.00 54.76           C  
ATOM   2812  CG  GLU A 345     184.663 183.410 149.238  1.00 54.76           C  
ATOM   2813  CD  GLU A 345     184.181 183.110 147.840  1.00 54.76           C  
ATOM   2814  OE1 GLU A 345     184.781 182.233 147.183  1.00 54.76           O  
ATOM   2815  OE2 GLU A 345     183.204 183.748 147.396  1.00 54.76           O  
ATOM   2816  H   GLU A 345     186.333 184.582 147.249  1.00 54.76           H  
ATOM   2817  HA  GLU A 345     186.593 185.191 150.058  1.00 54.76           H  
ATOM   2818 1HB  GLU A 345     186.482 182.515 148.612  1.00 54.76           H  
ATOM   2819 2HB  GLU A 345     186.337 182.728 150.351  1.00 54.76           H  
ATOM   2820 1HG  GLU A 345     184.144 182.759 149.942  1.00 54.76           H  
ATOM   2821 2HG  GLU A 345     184.421 184.441 149.493  1.00 54.76           H  
ATOM   2822  N   ASP A 346     189.149 183.681 148.613  1.00 54.76           N  
ATOM   2823  CA  ASP A 346     190.587 183.508 148.784  1.00 54.76           C  
ATOM   2824  C   ASP A 346     191.272 184.846 149.021  1.00 54.76           C  
ATOM   2825  O   ASP A 346     192.215 184.933 149.819  1.00 54.76           O  
ATOM   2826  CB  ASP A 346     191.177 182.804 147.560  1.00 54.76           C  
ATOM   2827  CG  ASP A 346     192.525 182.152 147.842  1.00 54.76           C  
ATOM   2828  OD1 ASP A 346     193.366 182.766 148.530  1.00 54.76           O  
ATOM   2829  OD2 ASP A 346     192.746 181.019 147.364  1.00 54.76           O  
ATOM   2830  H   ASP A 346     188.715 183.372 147.755  1.00 54.76           H  
ATOM   2831  HA  ASP A 346     190.759 182.888 149.665  1.00 54.76           H  
ATOM   2832 1HB  ASP A 346     190.485 182.037 147.213  1.00 54.76           H  
ATOM   2833 2HB  ASP A 346     191.301 183.524 146.751  1.00 54.76           H  
ATOM   2834  N   THR A 347     190.806 185.901 148.353  1.00 54.76           N  
ATOM   2835  CA  THR A 347     191.390 187.220 148.565  1.00 54.76           C  
ATOM   2836  C   THR A 347     191.142 187.706 149.987  1.00 54.76           C  
ATOM   2837  O   THR A 347     192.040 188.266 150.629  1.00 54.76           O  
ATOM   2838  CB  THR A 347     190.825 188.208 147.551  1.00 54.76           C  
ATOM   2839  OG1 THR A 347     190.776 187.585 146.264  1.00 54.76           O  
ATOM   2840  CG2 THR A 347     191.706 189.435 147.470  1.00 54.76           C  
ATOM   2841  H   THR A 347     190.046 185.799 147.695  1.00 54.76           H  
ATOM   2842  HA  THR A 347     192.469 187.147 148.424  1.00 54.76           H  
ATOM   2843  HB  THR A 347     189.820 188.504 147.853  1.00 54.76           H  
ATOM   2844  HG1 THR A 347     190.001 187.021 146.212  1.00 54.76           H  
ATOM   2845 1HG2 THR A 347     191.291 190.133 146.743  1.00 54.76           H  
ATOM   2846 2HG2 THR A 347     191.753 189.914 148.448  1.00 54.76           H  
ATOM   2847 3HG2 THR A 347     192.709 189.143 147.161  1.00 54.76           H  
ATOM   2848  N   ILE A 348     189.918 187.518 150.488  1.00 54.76           N  
ATOM   2849  CA  ILE A 348     189.618 187.858 151.877  1.00 54.76           C  
ATOM   2850  C   ILE A 348     190.534 187.094 152.817  1.00 54.76           C  
ATOM   2851  O   ILE A 348     191.016 187.636 153.818  1.00 54.76           O  
ATOM   2852  CB  ILE A 348     188.136 187.587 152.191  1.00 54.76           C  
ATOM   2853  CG1 ILE A 348     187.239 188.552 151.425  1.00 54.76           C  
ATOM   2854  CG2 ILE A 348     187.876 187.703 153.672  1.00 54.76           C  
ATOM   2855  CD1 ILE A 348     185.774 188.215 151.529  1.00 54.76           C  
ATOM   2856  H   ILE A 348     189.186 187.137 149.906  1.00 54.76           H  
ATOM   2857  HA  ILE A 348     189.816 188.919 152.024  1.00 54.76           H  
ATOM   2858  HB  ILE A 348     187.873 186.581 151.865  1.00 54.76           H  
ATOM   2859 1HG1 ILE A 348     187.389 189.564 151.800  1.00 54.76           H  
ATOM   2860 2HG1 ILE A 348     187.519 188.550 150.371  1.00 54.76           H  
ATOM   2861 1HG2 ILE A 348     186.823 187.508 153.873  1.00 54.76           H  
ATOM   2862 2HG2 ILE A 348     188.487 186.977 154.206  1.00 54.76           H  
ATOM   2863 3HG2 ILE A 348     188.130 188.708 154.008  1.00 54.76           H  
ATOM   2864 1HD1 ILE A 348     185.192 188.941 150.961  1.00 54.76           H  
ATOM   2865 2HD1 ILE A 348     185.601 187.216 151.127  1.00 54.76           H  
ATOM   2866 3HD1 ILE A 348     185.468 188.244 152.574  1.00 54.76           H  
ATOM   2867  N   GLY A 349     190.784 185.821 152.514  1.00 54.76           N  
ATOM   2868  CA  GLY A 349     191.681 185.040 153.351  1.00 54.76           C  
ATOM   2869  C   GLY A 349     193.087 185.609 153.378  1.00 54.76           C  
ATOM   2870  O   GLY A 349     193.689 185.776 154.446  1.00 54.76           O  
ATOM   2871  H   GLY A 349     190.359 185.385 151.708  1.00 54.76           H  
ATOM   2872 1HA  GLY A 349     191.291 185.005 154.368  1.00 54.76           H  
ATOM   2873 2HA  GLY A 349     191.718 184.014 152.986  1.00 54.76           H  
ATOM   2874  N   ILE A 350     193.629 185.917 152.200  1.00 54.76           N  
ATOM   2875  CA  ILE A 350     194.976 186.474 152.129  1.00 54.76           C  
ATOM   2876  C   ILE A 350     195.046 187.800 152.877  1.00 54.76           C  
ATOM   2877  O   ILE A 350     196.030 188.090 153.571  1.00 54.76           O  
ATOM   2878  CB  ILE A 350     195.414 186.624 150.662  1.00 54.76           C  
ATOM   2879  CG1 ILE A 350     195.391 185.265 149.968  1.00 54.76           C  
ATOM   2880  CG2 ILE A 350     196.799 187.230 150.583  1.00 54.76           C  
ATOM   2881  CD1 ILE A 350     195.828 185.307 148.529  1.00 54.76           C  
ATOM   2882  H   ILE A 350     193.112 185.768 151.345  1.00 54.76           H  
ATOM   2883  HA  ILE A 350     195.660 185.790 152.630  1.00 54.76           H  
ATOM   2884  HB  ILE A 350     194.713 187.273 150.138  1.00 54.76           H  
ATOM   2885 1HG1 ILE A 350     196.042 184.573 150.501  1.00 54.76           H  
ATOM   2886 2HG1 ILE A 350     194.381 184.855 150.004  1.00 54.76           H  
ATOM   2887 1HG2 ILE A 350     197.094 187.329 149.539  1.00 54.76           H  
ATOM   2888 2HG2 ILE A 350     196.793 188.213 151.053  1.00 54.76           H  
ATOM   2889 3HG2 ILE A 350     197.509 186.585 151.101  1.00 54.76           H  
ATOM   2890 1HD1 ILE A 350     195.784 184.303 148.106  1.00 54.76           H  
ATOM   2891 2HD1 ILE A 350     195.167 185.967 147.967  1.00 54.76           H  
ATOM   2892 3HD1 ILE A 350     196.849 185.680 148.470  1.00 54.76           H  
ATOM   2893  N   LEU A 351     194.004 188.620 152.758  1.00 54.76           N  
ATOM   2894  CA  LEU A 351     193.994 189.895 153.463  1.00 54.76           C  
ATOM   2895  C   LEU A 351     193.949 189.693 154.972  1.00 54.76           C  
ATOM   2896  O   LEU A 351     194.657 190.383 155.717  1.00 54.76           O  
ATOM   2897  CB  LEU A 351     192.811 190.739 152.995  1.00 54.76           C  
ATOM   2898  CG  LEU A 351     193.050 191.521 151.707  1.00 54.76           C  
ATOM   2899  CD1 LEU A 351     191.735 191.925 151.078  1.00 54.76           C  
ATOM   2900  CD2 LEU A 351     193.901 192.738 151.998  1.00 54.76           C  
ATOM   2901  H   LEU A 351     193.213 188.370 152.182  1.00 54.76           H  
ATOM   2902  HA  LEU A 351     194.918 190.424 153.233  1.00 54.76           H  
ATOM   2903 1HB  LEU A 351     191.956 190.083 152.839  1.00 54.76           H  
ATOM   2904 2HB  LEU A 351     192.558 191.450 153.782  1.00 54.76           H  
ATOM   2905  HG  LEU A 351     193.564 190.885 150.985  1.00 54.76           H  
ATOM   2906 1HD1 LEU A 351     191.926 192.481 150.160  1.00 54.76           H  
ATOM   2907 2HD1 LEU A 351     191.153 191.033 150.846  1.00 54.76           H  
ATOM   2908 3HD1 LEU A 351     191.177 192.552 151.773  1.00 54.76           H  
ATOM   2909 1HD2 LEU A 351     194.070 193.293 151.075  1.00 54.76           H  
ATOM   2910 2HD2 LEU A 351     193.388 193.377 152.717  1.00 54.76           H  
ATOM   2911 3HD2 LEU A 351     194.859 192.422 152.412  1.00 54.76           H  
ATOM   2912  N   ARG A 352     193.107 188.773 155.446  1.00 54.76           N  
ATOM   2913  CA  ARG A 352     193.064 188.485 156.873  1.00 54.76           C  
ATOM   2914  C   ARG A 352     194.389 187.942 157.367  1.00 54.76           C  
ATOM   2915  O   ARG A 352     194.709 188.092 158.550  1.00 54.76           O  
ATOM   2916  CB  ARG A 352     191.948 187.490 157.188  1.00 54.76           C  
ATOM   2917  CG  ARG A 352     190.573 188.115 157.284  1.00 54.76           C  
ATOM   2918  CD  ARG A 352     189.669 187.309 158.190  1.00 54.76           C  
ATOM   2919  NE  ARG A 352     188.260 187.562 157.911  1.00 54.76           N  
ATOM   2920  CZ  ARG A 352     187.475 186.734 157.234  1.00 54.76           C  
ATOM   2921  NH1 ARG A 352     187.958 185.594 156.766  1.00 54.76           N  
ATOM   2922  NH2 ARG A 352     186.204 187.044 157.026  1.00 54.76           N  
ATOM   2923  H   ARG A 352     192.492 188.268 154.823  1.00 54.76           H  
ATOM   2924  HA  ARG A 352     192.862 189.414 157.408  1.00 54.76           H  
ATOM   2925 1HB  ARG A 352     191.916 186.723 156.416  1.00 54.76           H  
ATOM   2926 2HB  ARG A 352     192.160 186.993 158.135  1.00 54.76           H  
ATOM   2927 1HG  ARG A 352     190.659 189.124 157.687  1.00 54.76           H  
ATOM   2928 2HG  ARG A 352     190.122 188.158 156.292  1.00 54.76           H  
ATOM   2929 1HD  ARG A 352     189.861 186.246 158.044  1.00 54.76           H  
ATOM   2930 2HD  ARG A 352     189.865 187.574 159.228  1.00 54.76           H  
ATOM   2931  HE  ARG A 352     187.860 188.424 158.257  1.00 54.76           H  
ATOM   2932 1HH1 ARG A 352     188.926 185.353 156.924  1.00 54.76           H  
ATOM   2933 2HH1 ARG A 352     187.359 184.965 156.251  1.00 54.76           H  
ATOM   2934 1HH2 ARG A 352     185.831 187.913 157.383  1.00 54.76           H  
ATOM   2935 2HH2 ARG A 352     185.608 186.413 156.511  1.00 54.76           H  
ATOM   2936  N   GLY A 353     195.162 187.316 156.490  1.00 54.76           N  
ATOM   2937  CA  GLY A 353     196.479 186.858 156.876  1.00 54.76           C  
ATOM   2938  C   GLY A 353     197.507 187.970 156.946  1.00 54.76           C  
ATOM   2939  O   GLY A 353     198.363 187.977 157.834  1.00 54.76           O  
ATOM   2940  H   GLY A 353     194.841 187.152 155.546  1.00 54.76           H  
ATOM   2941 1HA  GLY A 353     196.425 186.374 157.851  1.00 54.76           H  
ATOM   2942 2HA  GLY A 353     196.826 186.109 156.165  1.00 54.76           H  
ATOM   2943  N   LEU A 354     197.429 188.921 156.017  1.00 54.76           N  
ATOM   2944  CA  LEU A 354     198.438 189.971 155.921  1.00 54.76           C  
ATOM   2945  C   LEU A 354     198.128 191.207 156.755  1.00 54.76           C  
ATOM   2946  O   LEU A 354     198.998 192.077 156.875  1.00 54.76           O  
ATOM   2947  CB  LEU A 354     198.631 190.398 154.464  1.00 54.76           C  
ATOM   2948  CG  LEU A 354     199.345 189.404 153.556  1.00 54.76           C  
ATOM   2949  CD1 LEU A 354     199.299 189.877 152.123  1.00 54.76           C  
ATOM   2950  CD2 LEU A 354     200.776 189.254 154.012  1.00 54.76           C  
ATOM   2951  H   LEU A 354     196.658 188.918 155.365  1.00 54.76           H  
ATOM   2952  HA  LEU A 354     199.382 189.578 156.296  1.00 54.76           H  
ATOM   2953 1HB  LEU A 354     197.653 190.593 154.027  1.00 54.76           H  
ATOM   2954 2HB  LEU A 354     199.205 191.324 154.446  1.00 54.76           H  
ATOM   2955  HG  LEU A 354     198.842 188.438 153.607  1.00 54.76           H  
ATOM   2956 1HD1 LEU A 354     199.813 189.157 151.486  1.00 54.76           H  
ATOM   2957 2HD1 LEU A 354     198.261 189.968 151.803  1.00 54.76           H  
ATOM   2958 3HD1 LEU A 354     199.790 190.846 152.044  1.00 54.76           H  
ATOM   2959 1HD2 LEU A 354     201.291 188.543 153.366  1.00 54.76           H  
ATOM   2960 2HD2 LEU A 354     201.277 190.221 153.961  1.00 54.76           H  
ATOM   2961 3HD2 LEU A 354     200.794 188.890 155.039  1.00 54.76           H  
ATOM   2962  N   LYS A 355     196.920 191.315 157.315  1.00 54.76           N  
ATOM   2963  CA  LYS A 355     196.530 192.519 158.049  1.00 54.76           C  
ATOM   2964  C   LYS A 355     197.568 192.938 159.087  1.00 54.76           C  
ATOM   2965  O   LYS A 355     197.800 194.137 159.298  1.00 54.76           O  
ATOM   2966  CB  LYS A 355     195.174 192.285 158.715  1.00 54.76           C  
ATOM   2967  CG  LYS A 355     194.961 193.070 159.990  1.00 54.76           C  
ATOM   2968  CD  LYS A 355     193.592 192.808 160.589  1.00 54.76           C  
ATOM   2969  CE  LYS A 355     193.469 191.383 161.084  1.00 54.76           C  
ATOM   2970  NZ  LYS A 355     192.091 191.089 161.554  1.00 54.76           N  
ATOM   2971  H   LYS A 355     196.261 190.554 157.233  1.00 54.76           H  
ATOM   2972  HA  LYS A 355     196.445 193.344 157.341  1.00 54.76           H  
ATOM   2973 1HB  LYS A 355     194.377 192.551 158.021  1.00 54.76           H  
ATOM   2974 2HB  LYS A 355     195.062 191.226 158.951  1.00 54.76           H  
ATOM   2975 1HG  LYS A 355     195.722 192.792 160.720  1.00 54.76           H  
ATOM   2976 2HG  LYS A 355     195.054 194.135 159.781  1.00 54.76           H  
ATOM   2977 1HD  LYS A 355     193.423 193.489 161.424  1.00 54.76           H  
ATOM   2978 2HD  LYS A 355     192.825 192.988 159.836  1.00 54.76           H  
ATOM   2979 1HE  LYS A 355     193.725 190.695 160.279  1.00 54.76           H  
ATOM   2980 2HE  LYS A 355     194.167 191.222 161.906  1.00 54.76           H  
ATOM   2981 1HZ  LYS A 355     192.042 190.133 161.877  1.00 54.76           H  
ATOM   2982 2HZ  LYS A 355     191.853 191.713 162.312  1.00 54.76           H  
ATOM   2983 3HZ  LYS A 355     191.440 191.220 160.793  1.00 54.76           H  
ATOM   2984  N   ASP A 356     198.206 191.965 159.739  1.00 54.76           N  
ATOM   2985  CA  ASP A 356     199.088 192.267 160.861  1.00 54.76           C  
ATOM   2986  C   ASP A 356     200.289 193.099 160.443  1.00 54.76           C  
ATOM   2987  O   ASP A 356     200.675 194.033 161.158  1.00 54.76           O  
ATOM   2988  CB  ASP A 356     199.563 190.972 161.515  1.00 54.76           C  
ATOM   2989  CG  ASP A 356     200.635 191.208 162.554  1.00 54.76           C  
ATOM   2990  OD1 ASP A 356     200.552 192.220 163.278  1.00 54.76           O  
ATOM   2991  OD2 ASP A 356     201.568 190.385 162.639  1.00 54.76           O  
ATOM   2992  H   ASP A 356     198.081 191.003 159.457  1.00 54.76           H  
ATOM   2993  HA  ASP A 356     198.528 192.848 161.595  1.00 54.76           H  
ATOM   2994 1HB  ASP A 356     198.718 190.472 161.988  1.00 54.76           H  
ATOM   2995 2HB  ASP A 356     199.955 190.300 160.750  1.00 54.76           H  
ATOM   2996  N   ARG A 357     200.913 192.763 159.316  1.00 54.76           N  
ATOM   2997  CA  ARG A 357     202.118 193.473 158.913  1.00 54.76           C  
ATOM   2998  C   ARG A 357     201.843 194.955 158.700  1.00 54.76           C  
ATOM   2999  O   ARG A 357     202.644 195.803 159.107  1.00 54.76           O  
ATOM   3000  CB  ARG A 357     202.697 192.843 157.649  1.00 54.76           C  
ATOM   3001  CG  ARG A 357     204.062 193.377 157.276  1.00 54.76           C  
ATOM   3002  CD  ARG A 357     205.077 193.074 158.361  1.00 54.76           C  
ATOM   3003  NE  ARG A 357     205.180 191.645 158.628  1.00 54.76           N  
ATOM   3004  CZ  ARG A 357     205.934 190.808 157.926  1.00 54.76           C  
ATOM   3005  NH1 ARG A 357     205.971 189.521 158.240  1.00 54.76           N  
ATOM   3006  NH2 ARG A 357     206.653 191.260 156.909  1.00 54.76           N  
ATOM   3007  H   ARG A 357     200.562 192.018 158.731  1.00 54.76           H  
ATOM   3008  HA  ARG A 357     202.852 193.392 159.715  1.00 54.76           H  
ATOM   3009 1HB  ARG A 357     202.777 191.765 157.784  1.00 54.76           H  
ATOM   3010 2HB  ARG A 357     202.021 193.019 156.812  1.00 54.76           H  
ATOM   3011 1HG  ARG A 357     204.393 192.912 156.347  1.00 54.76           H  
ATOM   3012 2HG  ARG A 357     204.006 194.458 157.141  1.00 54.76           H  
ATOM   3013 1HD  ARG A 357     206.058 193.434 158.052  1.00 54.76           H  
ATOM   3014 2HD  ARG A 357     204.782 193.572 159.284  1.00 54.76           H  
ATOM   3015  HE  ARG A 357     204.641 191.271 159.398  1.00 54.76           H  
ATOM   3016 1HH1 ARG A 357     205.424 189.174 159.016  1.00 54.76           H  
ATOM   3017 2HH1 ARG A 357     206.545 188.887 157.704  1.00 54.76           H  
ATOM   3018 1HH2 ARG A 357     206.627 192.241 156.668  1.00 54.76           H  
ATOM   3019 2HH2 ARG A 357     207.226 190.624 156.375  1.00 54.76           H  
ATOM   3020  N   TYR A 358     200.700 195.287 158.099  1.00 54.76           N  
ATOM   3021  CA  TYR A 358     200.362 196.691 157.901  1.00 54.76           C  
ATOM   3022  C   TYR A 358     199.940 197.353 159.204  1.00 54.76           C  
ATOM   3023  O   TYR A 358     200.266 198.525 159.434  1.00 54.76           O  
ATOM   3024  CB  TYR A 358     199.270 196.818 156.844  1.00 54.76           C  
ATOM   3025  CG  TYR A 358     199.719 196.314 155.499  1.00 54.76           C  
ATOM   3026  CD1 TYR A 358     201.026 196.493 155.082  1.00 54.76           C  
ATOM   3027  CD2 TYR A 358     198.848 195.648 154.655  1.00 54.76           C  
ATOM   3028  CE1 TYR A 358     201.456 196.033 153.862  1.00 54.76           C  
ATOM   3029  CE2 TYR A 358     199.270 195.183 153.428  1.00 54.76           C  
ATOM   3030  CZ  TYR A 358     200.579 195.378 153.038  1.00 54.76           C  
ATOM   3031  OH  TYR A 358     201.018 194.921 151.817  1.00 54.76           O  
ATOM   3032  H   TYR A 358     200.059 194.576 157.776  1.00 54.76           H  
ATOM   3033  HA  TYR A 358     201.252 197.216 157.554  1.00 54.76           H  
ATOM   3034 1HB  TYR A 358     198.390 196.255 157.159  1.00 54.76           H  
ATOM   3035 2HB  TYR A 358     198.973 197.862 156.751  1.00 54.76           H  
ATOM   3036  HD1 TYR A 358     201.738 197.008 155.727  1.00 54.76           H  
ATOM   3037  HD2 TYR A 358     197.813 195.486 154.957  1.00 54.76           H  
ATOM   3038  HE1 TYR A 358     202.490 196.186 153.556  1.00 54.76           H  
ATOM   3039  HE2 TYR A 358     198.570 194.665 152.771  1.00 54.76           H  
ATOM   3040  HH  TYR A 358     200.293 194.490 151.358  1.00 54.76           H  
ATOM   3041  N   GLU A 359     199.226 196.624 160.068  1.00 54.76           N  
ATOM   3042  CA  GLU A 359     198.928 197.154 161.394  1.00 54.76           C  
ATOM   3043  C   GLU A 359     200.193 197.574 162.123  1.00 54.76           C  
ATOM   3044  O   GLU A 359     200.210 198.614 162.788  1.00 54.76           O  
ATOM   3045  CB  GLU A 359     198.180 196.116 162.226  1.00 54.76           C  
ATOM   3046  CG  GLU A 359     196.715 195.974 161.895  1.00 54.76           C  
ATOM   3047  CD  GLU A 359     196.087 194.794 162.602  1.00 54.76           C  
ATOM   3048  OE1 GLU A 359     196.806 193.809 162.867  1.00 54.76           O  
ATOM   3049  OE2 GLU A 359     194.875 194.846 162.894  1.00 54.76           O  
ATOM   3050  H   GLU A 359     198.887 195.706 159.817  1.00 54.76           H  
ATOM   3051  HA  GLU A 359     198.294 198.034 161.280  1.00 54.76           H  
ATOM   3052 1HB  GLU A 359     198.645 195.139 162.092  1.00 54.76           H  
ATOM   3053 2HB  GLU A 359     198.256 196.373 163.283  1.00 54.76           H  
ATOM   3054 1HG  GLU A 359     196.197 196.887 162.188  1.00 54.76           H  
ATOM   3055 2HG  GLU A 359     196.606 195.857 160.818  1.00 54.76           H  
ATOM   3056  N   VAL A 360     201.258 196.788 162.006  1.00 54.76           N  
ATOM   3057  CA  VAL A 360     202.496 197.096 162.717  1.00 54.76           C  
ATOM   3058  C   VAL A 360     203.306 198.168 162.001  1.00 54.76           C  
ATOM   3059  O   VAL A 360     203.939 199.003 162.650  1.00 54.76           O  
ATOM   3060  CB  VAL A 360     203.331 195.820 162.932  1.00 54.76           C  
ATOM   3061  CG1 VAL A 360     204.505 196.119 163.840  1.00 54.76           C  
ATOM   3062  CG2 VAL A 360     202.480 194.736 163.552  1.00 54.76           C  
ATOM   3063  H   VAL A 360     201.218 195.966 161.420  1.00 54.76           H  
ATOM   3064  HA  VAL A 360     202.241 197.512 163.692  1.00 54.76           H  
ATOM   3065  HB  VAL A 360     203.707 195.477 161.968  1.00 54.76           H  
ATOM   3066 1HG1 VAL A 360     205.091 195.212 163.987  1.00 54.76           H  
ATOM   3067 2HG1 VAL A 360     205.131 196.885 163.384  1.00 54.76           H  
ATOM   3068 3HG1 VAL A 360     204.139 196.474 164.803  1.00 54.76           H  
ATOM   3069 1HG2 VAL A 360     203.082 193.840 163.698  1.00 54.76           H  
ATOM   3070 2HG2 VAL A 360     202.099 195.078 164.514  1.00 54.76           H  
ATOM   3071 3HG2 VAL A 360     201.643 194.507 162.891  1.00 54.76           H  
ATOM   3072  N   HIS A 361     203.318 198.173 160.666  1.00 54.76           N  
ATOM   3073  CA  HIS A 361     204.058 199.212 159.959  1.00 54.76           C  
ATOM   3074  C   HIS A 361     203.449 200.582 160.211  1.00 54.76           C  
ATOM   3075  O   HIS A 361     204.152 201.530 160.579  1.00 54.76           O  
ATOM   3076  CB  HIS A 361     204.101 198.930 158.463  1.00 54.76           C  
ATOM   3077  CG  HIS A 361     204.703 200.050 157.673  1.00 54.76           C  
ATOM   3078  ND1 HIS A 361     205.964 200.541 157.926  1.00 54.76           N  
ATOM   3079  CD2 HIS A 361     204.202 200.801 156.666  1.00 54.76           C  
ATOM   3080  CE1 HIS A 361     206.226 201.530 157.090  1.00 54.76           C  
ATOM   3081  NE2 HIS A 361     205.172 201.707 156.314  1.00 54.76           N  
ATOM   3082  H   HIS A 361     202.824 197.471 160.133  1.00 54.76           H  
ATOM   3083  HA  HIS A 361     205.084 199.240 160.324  1.00 54.76           H  
ATOM   3084 1HB  HIS A 361     204.680 198.025 158.280  1.00 54.76           H  
ATOM   3085 2HB  HIS A 361     203.090 198.751 158.097  1.00 54.76           H  
ATOM   3086  HD1 HIS A 361     206.625 200.166 158.577  1.00 54.76           H  
ATOM   3087  HD2 HIS A 361     203.249 200.789 156.137  1.00 54.76           H  
ATOM   3088  HE1 HIS A 361     207.186 202.045 157.123  1.00 54.76           H  
ATOM   3089  N   HIS A 362     202.142 200.711 160.012  1.00 54.76           N  
ATOM   3090  CA  HIS A 362     201.451 201.944 160.348  1.00 54.76           C  
ATOM   3091  C   HIS A 362     201.182 201.960 161.850  1.00 54.76           C  
ATOM   3092  O   HIS A 362     201.683 201.120 162.602  1.00 54.76           O  
ATOM   3093  CB  HIS A 362     200.171 202.079 159.530  1.00 54.76           C  
ATOM   3094  CG  HIS A 362     200.408 202.291 158.067  1.00 54.76           C  
ATOM   3095  ND1 HIS A 362     200.740 203.518 157.538  1.00 54.76           N  
ATOM   3096  CD2 HIS A 362     200.359 201.432 157.023  1.00 54.76           C  
ATOM   3097  CE1 HIS A 362     200.886 203.407 156.231  1.00 54.76           C  
ATOM   3098  NE2 HIS A 362     200.659 202.151 155.893  1.00 54.76           N  
ATOM   3099  H   HIS A 362     201.615 199.943 159.621  1.00 54.76           H  
ATOM   3100  HA  HIS A 362     202.092 202.795 160.118  1.00 54.76           H  
ATOM   3101 1HB  HIS A 362     199.566 201.180 159.650  1.00 54.76           H  
ATOM   3102 2HB  HIS A 362     199.586 202.919 159.905  1.00 54.76           H  
ATOM   3103  HD2 HIS A 362     200.123 200.368 157.070  1.00 54.76           H  
ATOM   3104  HE1 HIS A 362     201.149 204.214 155.548  1.00 54.76           H  
ATOM   3105  HE2 HIS A 362     200.698 201.775 154.956  1.00 54.76           H  
ATOM   3106  N   GLY A 363     200.386 202.916 162.309  1.00 54.76           N  
ATOM   3107  CA  GLY A 363     200.107 203.020 163.725  1.00 54.76           C  
ATOM   3108  C   GLY A 363     198.633 202.979 164.057  1.00 54.76           C  
ATOM   3109  O   GLY A 363     198.172 203.739 164.915  1.00 54.76           O  
ATOM   3110  H   GLY A 363     199.967 203.581 161.675  1.00 54.76           H  
ATOM   3111 1HA  GLY A 363     200.602 202.206 164.254  1.00 54.76           H  
ATOM   3112 2HA  GLY A 363     200.521 203.951 164.110  1.00 54.76           H  
ATOM   3113  N   VAL A 364     197.873 202.115 163.390  1.00 54.76           N  
ATOM   3114  CA  VAL A 364     196.427 202.105 163.580  1.00 54.76           C  
ATOM   3115  C   VAL A 364     195.894 200.678 163.532  1.00 54.76           C  
ATOM   3116  O   VAL A 364     196.584 199.758 163.081  1.00 54.76           O  
ATOM   3117  CB  VAL A 364     195.743 202.989 162.524  1.00 54.76           C  
ATOM   3118  CG1 VAL A 364     195.719 202.286 161.182  1.00 54.76           C  
ATOM   3119  CG2 VAL A 364     194.349 203.387 162.968  1.00 54.76           C  
ATOM   3120  H   VAL A 364     198.289 201.458 162.746  1.00 54.76           H  
ATOM   3121  HA  VAL A 364     196.205 202.507 164.569  1.00 54.76           H  
ATOM   3122  HB  VAL A 364     196.338 203.890 162.377  1.00 54.76           H  
ATOM   3123 1HG1 VAL A 364     195.232 202.925 160.445  1.00 54.76           H  
ATOM   3124 2HG1 VAL A 364     196.740 202.077 160.862  1.00 54.76           H  
ATOM   3125 3HG1 VAL A 364     195.167 201.350 161.271  1.00 54.76           H  
ATOM   3126 1HG2 VAL A 364     193.888 204.012 162.204  1.00 54.76           H  
ATOM   3127 2HG2 VAL A 364     193.745 202.492 163.118  1.00 54.76           H  
ATOM   3128 3HG2 VAL A 364     194.410 203.944 163.903  1.00 54.76           H  
ATOM   3129  N   ARG A 365     194.665 200.487 164.006  1.00 54.76           N  
ATOM   3130  CA  ARG A 365     193.964 199.215 163.943  1.00 54.76           C  
ATOM   3131  C   ARG A 365     193.240 199.091 162.612  1.00 54.76           C  
ATOM   3132  O   ARG A 365     193.004 200.087 161.923  1.00 54.76           O  
ATOM   3133  CB  ARG A 365     192.954 199.085 165.085  1.00 54.76           C  
ATOM   3134  CG  ARG A 365     193.549 198.647 166.405  1.00 54.76           C  
ATOM   3135  CD  ARG A 365     192.488 198.619 167.489  1.00 54.76           C  
ATOM   3136  NE  ARG A 365     191.972 199.953 167.776  1.00 54.76           N  
ATOM   3137  CZ  ARG A 365     192.598 200.851 168.529  1.00 54.76           C  
ATOM   3138  NH1 ARG A 365     193.768 200.559 169.078  1.00 54.76           N  
ATOM   3139  NH2 ARG A 365     192.053 202.042 168.734  1.00 54.76           N  
ATOM   3140  H   ARG A 365     194.207 201.281 164.431  1.00 54.76           H  
ATOM   3141  HA  ARG A 365     194.695 198.412 164.039  1.00 54.76           H  
ATOM   3142 1HB  ARG A 365     192.460 200.042 165.245  1.00 54.76           H  
ATOM   3143 2HB  ARG A 365     192.185 198.362 164.811  1.00 54.76           H  
ATOM   3144 1HG  ARG A 365     193.971 197.647 166.300  1.00 54.76           H  
ATOM   3145 2HG  ARG A 365     194.334 199.344 166.699  1.00 54.76           H  
ATOM   3146 1HD  ARG A 365     191.656 197.992 167.168  1.00 54.76           H  
ATOM   3147 2HD  ARG A 365     192.915 198.213 168.405  1.00 54.76           H  
ATOM   3148  HE  ARG A 365     191.079 200.208 167.374  1.00 54.76           H  
ATOM   3149 1HH1 ARG A 365     194.186 199.652 168.924  1.00 54.76           H  
ATOM   3150 2HH1 ARG A 365     194.242 201.243 169.650  1.00 54.76           H  
ATOM   3151 1HH2 ARG A 365     191.160 202.268 168.317  1.00 54.76           H  
ATOM   3152 2HH2 ARG A 365     192.529 202.723 169.306  1.00 54.76           H  
ATOM   3153  N   ILE A 366     192.884 197.862 162.254  1.00 54.76           N  
ATOM   3154  CA  ILE A 366     192.163 197.576 161.018  1.00 54.76           C  
ATOM   3155  C   ILE A 366     191.059 196.579 161.341  1.00 54.76           C  
ATOM   3156  O   ILE A 366     191.339 195.473 161.817  1.00 54.76           O  
ATOM   3157  CB  ILE A 366     193.082 197.027 159.921  1.00 54.76           C  
ATOM   3158  CG1 ILE A 366     194.119 198.072 159.514  1.00 54.76           C  
ATOM   3159  CG2 ILE A 366     192.265 196.605 158.721  1.00 54.76           C  
ATOM   3160  CD1 ILE A 366     194.881 197.717 158.262  1.00 54.76           C  
ATOM   3161  H   ILE A 366     193.127 197.099 162.870  1.00 54.76           H  
ATOM   3162  HA  ILE A 366     191.725 198.503 160.651  1.00 54.76           H  
ATOM   3163  HB  ILE A 366     193.628 196.165 160.302  1.00 54.76           H  
ATOM   3164 1HG1 ILE A 366     193.626 199.030 159.354  1.00 54.76           H  
ATOM   3165 2HG1 ILE A 366     194.837 198.206 160.323  1.00 54.76           H  
ATOM   3166 1HG2 ILE A 366     192.928 196.217 157.948  1.00 54.76           H  
ATOM   3167 2HG2 ILE A 366     191.559 195.830 159.016  1.00 54.76           H  
ATOM   3168 3HG2 ILE A 366     191.718 197.464 158.333  1.00 54.76           H  
ATOM   3169 1HD1 ILE A 366     195.599 198.506 158.037  1.00 54.76           H  
ATOM   3170 2HD1 ILE A 366     195.411 196.776 158.413  1.00 54.76           H  
ATOM   3171 3HD1 ILE A 366     194.185 197.612 157.431  1.00 54.76           H  
ATOM   3172  N   THR A 367     189.812 196.961 161.080  1.00 54.76           N  
ATOM   3173  CA  THR A 367     188.691 196.073 161.337  1.00 54.76           C  
ATOM   3174  C   THR A 367     188.628 194.969 160.284  1.00 54.76           C  
ATOM   3175  O   THR A 367     189.479 194.861 159.399  1.00 54.76           O  
ATOM   3176  CB  THR A 367     187.379 196.847 161.346  1.00 54.76           C  
ATOM   3177  OG1 THR A 367     187.085 197.299 160.020  1.00 54.76           O  
ATOM   3178  CG2 THR A 367     187.485 198.041 162.261  1.00 54.76           C  
ATOM   3179  H   THR A 367     189.635 197.879 160.698  1.00 54.76           H  
ATOM   3180  HA  THR A 367     188.829 195.616 162.317  1.00 54.76           H  
ATOM   3181  HB  THR A 367     186.576 196.197 161.693  1.00 54.76           H  
ATOM   3182  HG1 THR A 367     187.598 198.088 159.830  1.00 54.76           H  
ATOM   3183 1HG2 THR A 367     186.541 198.586 162.259  1.00 54.76           H  
ATOM   3184 2HG2 THR A 367     187.708 197.705 163.273  1.00 54.76           H  
ATOM   3185 3HG2 THR A 367     188.282 198.696 161.913  1.00 54.76           H  
ATOM   3186  N   ASP A 368     187.593 194.138 160.390  1.00 54.76           N  
ATOM   3187  CA  ASP A 368     187.399 193.056 159.435  1.00 54.76           C  
ATOM   3188  C   ASP A 368     186.336 193.371 158.393  1.00 54.76           C  
ATOM   3189  O   ASP A 368     186.441 192.907 157.249  1.00 54.76           O  
ATOM   3190  CB  ASP A 368     187.028 191.767 160.163  1.00 54.76           C  
ATOM   3191  CG  ASP A 368     186.948 190.585 159.231  1.00 54.76           C  
ATOM   3192  OD1 ASP A 368     188.012 190.097 158.803  1.00 54.76           O  
ATOM   3193  OD2 ASP A 368     185.821 190.149 158.916  1.00 54.76           O  
ATOM   3194  H   ASP A 368     186.929 194.255 161.142  1.00 54.76           H  
ATOM   3195  HA  ASP A 368     188.334 192.897 158.897  1.00 54.76           H  
ATOM   3196 1HB  ASP A 368     187.769 191.559 160.936  1.00 54.76           H  
ATOM   3197 2HB  ASP A 368     186.065 191.893 160.658  1.00 54.76           H  
ATOM   3198  N   SER A 369     185.308 194.140 158.756  1.00 54.76           N  
ATOM   3199  CA  SER A 369     184.375 194.607 157.740  1.00 54.76           C  
ATOM   3200  C   SER A 369     185.092 195.434 156.684  1.00 54.76           C  
ATOM   3201  O   SER A 369     184.705 195.421 155.511  1.00 54.76           O  
ATOM   3202  CB  SER A 369     183.253 195.418 158.381  1.00 54.76           C  
ATOM   3203  OG  SER A 369     182.630 196.249 157.419  1.00 54.76           O  
ATOM   3204  H   SER A 369     185.161 194.406 159.719  1.00 54.76           H  
ATOM   3205  HA  SER A 369     183.939 193.738 157.245  1.00 54.76           H  
ATOM   3206 1HB  SER A 369     182.519 194.741 158.818  1.00 54.76           H  
ATOM   3207 2HB  SER A 369     183.659 196.026 159.189  1.00 54.76           H  
ATOM   3208  HG  SER A 369     181.941 196.726 157.888  1.00 54.76           H  
ATOM   3209  N   ALA A 370     186.156 196.134 157.079  1.00 54.76           N  
ATOM   3210  CA  ALA A 370     186.978 196.840 156.105  1.00 54.76           C  
ATOM   3211  C   ALA A 370     187.684 195.868 155.172  1.00 54.76           C  
ATOM   3212  O   ALA A 370     187.727 196.088 153.959  1.00 54.76           O  
ATOM   3213  CB  ALA A 370     187.992 197.727 156.819  1.00 54.76           C  
ATOM   3214  H   ALA A 370     186.402 196.181 158.057  1.00 54.76           H  
ATOM   3215  HA  ALA A 370     186.323 197.466 155.499  1.00 54.76           H  
ATOM   3216 1HB  ALA A 370     188.601 198.250 156.082  1.00 54.76           H  
ATOM   3217 2HB  ALA A 370     187.467 198.455 157.438  1.00 54.76           H  
ATOM   3218 3HB  ALA A 370     188.633 197.112 157.448  1.00 54.76           H  
ATOM   3219  N   LEU A 371     188.264 194.798 155.721  1.00 54.76           N  
ATOM   3220  CA  LEU A 371     188.922 193.809 154.877  1.00 54.76           C  
ATOM   3221  C   LEU A 371     187.940 193.073 153.980  1.00 54.76           C  
ATOM   3222  O   LEU A 371     188.356 192.476 152.985  1.00 54.76           O  
ATOM   3223  CB  LEU A 371     189.690 192.805 155.735  1.00 54.76           C  
ATOM   3224  CG  LEU A 371     191.055 193.268 156.244  1.00 54.76           C  
ATOM   3225  CD1 LEU A 371     191.805 192.122 156.888  1.00 54.76           C  
ATOM   3226  CD2 LEU A 371     191.865 193.857 155.111  1.00 54.76           C  
ATOM   3227  H   LEU A 371     188.254 194.662 156.722  1.00 54.76           H  
ATOM   3228  HA  LEU A 371     189.627 194.324 154.226  1.00 54.76           H  
ATOM   3229 1HB  LEU A 371     189.083 192.554 156.603  1.00 54.76           H  
ATOM   3230 2HB  LEU A 371     189.846 191.897 155.152  1.00 54.76           H  
ATOM   3231  HG  LEU A 371     190.918 194.027 157.015  1.00 54.76           H  
ATOM   3232 1HD1 LEU A 371     192.773 192.475 157.243  1.00 54.76           H  
ATOM   3233 2HD1 LEU A 371     191.229 191.737 157.730  1.00 54.76           H  
ATOM   3234 3HD1 LEU A 371     191.954 191.328 156.157  1.00 54.76           H  
ATOM   3235 1HD2 LEU A 371     192.835 194.183 155.488  1.00 54.76           H  
ATOM   3236 2HD2 LEU A 371     192.011 193.102 154.338  1.00 54.76           H  
ATOM   3237 3HD2 LEU A 371     191.334 194.710 154.689  1.00 54.76           H  
ATOM   3238  N   VAL A 372     186.653 193.096 154.314  1.00 54.76           N  
ATOM   3239  CA  VAL A 372     185.661 192.497 153.425  1.00 54.76           C  
ATOM   3240  C   VAL A 372     185.257 193.477 152.329  1.00 54.76           C  
ATOM   3241  O   VAL A 372     185.133 193.103 151.154  1.00 54.76           O  
ATOM   3242  CB  VAL A 372     184.445 192.018 154.233  1.00 54.76           C  
ATOM   3243  CG1 VAL A 372     183.235 191.880 153.334  1.00 54.76           C  
ATOM   3244  CG2 VAL A 372     184.755 190.700 154.908  1.00 54.76           C  
ATOM   3245  H   VAL A 372     186.346 193.523 155.177  1.00 54.76           H  
ATOM   3246  HA  VAL A 372     186.114 191.637 152.930  1.00 54.76           H  
ATOM   3247  HB  VAL A 372     184.206 192.765 154.990  1.00 54.76           H  
ATOM   3248 1HG1 VAL A 372     182.382 191.540 153.922  1.00 54.76           H  
ATOM   3249 2HG1 VAL A 372     183.004 192.845 152.885  1.00 54.76           H  
ATOM   3250 3HG1 VAL A 372     183.446 191.154 152.549  1.00 54.76           H  
ATOM   3251 1HG2 VAL A 372     183.887 190.370 155.478  1.00 54.76           H  
ATOM   3252 2HG2 VAL A 372     184.998 189.953 154.153  1.00 54.76           H  
ATOM   3253 3HG2 VAL A 372     185.604 190.826 155.580  1.00 54.76           H  
ATOM   3254  N   ALA A 373     185.041 194.742 152.693  1.00 54.76           N  
ATOM   3255  CA  ALA A 373     184.646 195.733 151.699  1.00 54.76           C  
ATOM   3256  C   ALA A 373     185.764 195.989 150.697  1.00 54.76           C  
ATOM   3257  O   ALA A 373     185.503 196.164 149.500  1.00 54.76           O  
ATOM   3258  CB  ALA A 373     184.233 197.031 152.386  1.00 54.76           C  
ATOM   3259  H   ALA A 373     185.148 195.027 153.656  1.00 54.76           H  
ATOM   3260  HA  ALA A 373     183.794 195.337 151.146  1.00 54.76           H  
ATOM   3261 1HB  ALA A 373     183.940 197.763 151.634  1.00 54.76           H  
ATOM   3262 2HB  ALA A 373     183.392 196.838 153.052  1.00 54.76           H  
ATOM   3263 3HB  ALA A 373     185.071 197.419 152.963  1.00 54.76           H  
ATOM   3264  N   ALA A 374     187.014 195.996 151.159  1.00 54.76           N  
ATOM   3265  CA  ALA A 374     188.152 196.294 150.300  1.00 54.76           C  
ATOM   3266  C   ALA A 374     188.417 195.166 149.318  1.00 54.76           C  
ATOM   3267  O   ALA A 374     189.271 195.288 148.437  1.00 54.76           O  
ATOM   3268  CB  ALA A 374     189.401 196.554 151.141  1.00 54.76           C  
ATOM   3269  H   ALA A 374     187.175 195.788 152.134  1.00 54.76           H  
ATOM   3270  HA  ALA A 374     187.918 197.192 149.728  1.00 54.76           H  
ATOM   3271 1HB  ALA A 374     190.242 196.775 150.484  1.00 54.76           H  
ATOM   3272 2HB  ALA A 374     189.224 197.402 151.802  1.00 54.76           H  
ATOM   3273 3HB  ALA A 374     189.628 195.671 151.737  1.00 54.76           H  
ATOM   3274  N   ALA A 375     187.702 194.061 149.469  1.00 54.76           N  
ATOM   3275  CA  ALA A 375     187.760 192.970 148.512  1.00 54.76           C  
ATOM   3276  C   ALA A 375     186.530 192.896 147.633  1.00 54.76           C  
ATOM   3277  O   ALA A 375     186.645 192.580 146.451  1.00 54.76           O  
ATOM   3278  CB  ALA A 375     187.946 191.633 149.235  1.00 54.76           C  
ATOM   3279  H   ALA A 375     187.099 193.977 150.275  1.00 54.76           H  
ATOM   3280  HA  ALA A 375     188.615 193.139 147.858  1.00 54.76           H  
ATOM   3281 1HB  ALA A 375     187.987 190.826 148.503  1.00 54.76           H  
ATOM   3282 2HB  ALA A 375     188.875 191.654 149.805  1.00 54.76           H  
ATOM   3283 3HB  ALA A 375     187.109 191.466 149.911  1.00 54.76           H  
ATOM   3284  N   THR A 376     185.348 193.183 148.176  1.00 54.76           N  
ATOM   3285  CA  THR A 376     184.160 193.133 147.334  1.00 54.76           C  
ATOM   3286  C   THR A 376     184.013 194.357 146.439  1.00 54.76           C  
ATOM   3287  O   THR A 376     183.324 194.275 145.419  1.00 54.76           O  
ATOM   3288  CB  THR A 376     182.897 192.970 148.178  1.00 54.76           C  
ATOM   3289  OG1 THR A 376     181.750 192.998 147.322  1.00 54.76           O  
ATOM   3290  CG2 THR A 376     182.778 194.091 149.181  1.00 54.76           C  
ATOM   3291  H   THR A 376     185.251 193.433 149.150  1.00 54.76           H  
ATOM   3292  HA  THR A 376     184.243 192.273 146.669  1.00 54.76           H  
ATOM   3293  HB  THR A 376     182.934 192.019 148.709  1.00 54.76           H  
ATOM   3294  HG1 THR A 376     181.808 192.280 146.687  1.00 54.76           H  
ATOM   3295 1HG2 THR A 376     181.872 193.956 149.772  1.00 54.76           H  
ATOM   3296 2HG2 THR A 376     183.646 194.083 149.840  1.00 54.76           H  
ATOM   3297 3HG2 THR A 376     182.729 195.044 148.657  1.00 54.76           H  
ATOM   3298  N   LEU A 377     184.644 195.483 146.783  1.00 54.76           N  
ATOM   3299  CA  LEU A 377     184.547 196.686 145.964  1.00 54.76           C  
ATOM   3300  C   LEU A 377     185.542 196.675 144.812  1.00 54.76           C  
ATOM   3301  O   LEU A 377     185.164 196.842 143.645  1.00 54.76           O  
ATOM   3302  CB  LEU A 377     184.783 197.927 146.826  1.00 54.76           C  
ATOM   3303  CG  LEU A 377     183.583 198.487 147.578  1.00 54.76           C  
ATOM   3304  CD1 LEU A 377     183.961 199.782 148.264  1.00 54.76           C  
ATOM   3305  CD2 LEU A 377     182.425 198.699 146.628  1.00 54.76           C  
ATOM   3306  H   LEU A 377     185.200 195.505 147.626  1.00 54.76           H  
ATOM   3307  HA  LEU A 377     183.544 196.736 145.541  1.00 54.76           H  
ATOM   3308 1HB  LEU A 377     185.543 197.694 147.569  1.00 54.76           H  
ATOM   3309 2HB  LEU A 377     185.160 198.726 146.189  1.00 54.76           H  
ATOM   3310  HG  LEU A 377     183.282 197.786 148.357  1.00 54.76           H  
ATOM   3311 1HD1 LEU A 377     183.097 200.176 148.800  1.00 54.76           H  
ATOM   3312 2HD1 LEU A 377     184.771 199.597 148.970  1.00 54.76           H  
ATOM   3313 3HD1 LEU A 377     184.286 200.507 147.519  1.00 54.76           H  
ATOM   3314 1HD2 LEU A 377     181.572 199.099 147.177  1.00 54.76           H  
ATOM   3315 2HD2 LEU A 377     182.717 199.403 145.849  1.00 54.76           H  
ATOM   3316 3HD2 LEU A 377     182.149 197.748 146.172  1.00 54.76           H  
ATOM   3317  N   SER A 378     186.810 196.477 145.130  1.00 54.76           N  
ATOM   3318  CA  SER A 378     187.927 196.542 144.205  1.00 54.76           C  
ATOM   3319  C   SER A 378     187.889 195.477 143.158  1.00 54.76           C  
ATOM   3320  O   SER A 378     188.775 195.442 142.304  1.00 54.76           O  
ATOM   3321  CB  SER A 378     189.235 196.456 144.985  1.00 54.76           C  
ATOM   3322  OG  SER A 378     190.295 196.085 144.134  1.00 54.76           O  
ATOM   3323  H   SER A 378     186.987 196.265 146.101  1.00 54.76           H  
ATOM   3324  HA  SER A 378     187.885 197.497 143.679  1.00 54.76           H  
ATOM   3325 1HB  SER A 378     189.449 197.421 145.444  1.00 54.76           H  
ATOM   3326 2HB  SER A 378     189.132 195.727 145.788  1.00 54.76           H  
ATOM   3327  HG  SER A 378     191.049 196.614 144.404  1.00 54.76           H  
ATOM   3328  N   ASP A 379     186.902 194.590 143.206  1.00 54.76           N  
ATOM   3329  CA  ASP A 379     186.583 193.720 142.087  1.00 54.76           C  
ATOM   3330  C   ASP A 379     185.518 194.310 141.185  1.00 54.76           C  
ATOM   3331  O   ASP A 379     185.511 194.031 139.986  1.00 54.76           O  
ATOM   3332  CB  ASP A 379     186.106 192.355 142.595  1.00 54.76           C  
ATOM   3333  CG  ASP A 379     185.937 191.344 141.483  1.00 54.76           C  
ATOM   3334  OD1 ASP A 379     186.456 191.576 140.374  1.00 54.76           O  
ATOM   3335  OD2 ASP A 379     185.279 190.310 141.720  1.00 54.76           O  
ATOM   3336  H   ASP A 379     186.356 194.522 144.053  1.00 54.76           H  
ATOM   3337  HA  ASP A 379     187.485 193.577 141.492  1.00 54.76           H  
ATOM   3338 1HB  ASP A 379     186.823 191.965 143.317  1.00 54.76           H  
ATOM   3339 2HB  ASP A 379     185.152 192.471 143.111  1.00 54.76           H  
ATOM   3340  N   ARG A 380     184.637 195.138 141.736  1.00 54.76           N  
ATOM   3341  CA  ARG A 380     183.572 195.754 140.965  1.00 54.76           C  
ATOM   3342  C   ARG A 380     184.004 197.033 140.268  1.00 54.76           C  
ATOM   3343  O   ARG A 380     183.489 197.336 139.187  1.00 54.76           O  
ATOM   3344  CB  ARG A 380     182.379 196.051 141.879  1.00 54.76           C  
ATOM   3345  CG  ARG A 380     181.239 196.782 141.205  1.00 54.76           C  
ATOM   3346  CD  ARG A 380     179.961 196.660 141.999  1.00 54.76           C  
ATOM   3347  NE  ARG A 380     178.996 197.681 141.611  1.00 54.76           N  
ATOM   3348  CZ  ARG A 380     178.749 198.775 142.320  1.00 54.76           C  
ATOM   3349  NH1 ARG A 380     179.396 198.986 143.457  1.00 54.76           N  
ATOM   3350  NH2 ARG A 380     177.856 199.658 141.897  1.00 54.76           N  
ATOM   3351  H   ARG A 380     184.713 195.343 142.722  1.00 54.76           H  
ATOM   3352  HA  ARG A 380     183.259 195.056 140.188  1.00 54.76           H  
ATOM   3353 1HB  ARG A 380     181.986 195.117 142.279  1.00 54.76           H  
ATOM   3354 2HB  ARG A 380     182.709 196.655 142.724  1.00 54.76           H  
ATOM   3355 1HG  ARG A 380     181.489 197.839 141.112  1.00 54.76           H  
ATOM   3356 2HG  ARG A 380     181.072 196.360 140.213  1.00 54.76           H  
ATOM   3357 1HD  ARG A 380     179.517 195.680 141.825  1.00 54.76           H  
ATOM   3358 2HD  ARG A 380     180.179 196.776 143.060  1.00 54.76           H  
ATOM   3359  HE  ARG A 380     178.486 197.543 140.748  1.00 54.76           H  
ATOM   3360 1HH1 ARG A 380     180.076 198.314 143.783  1.00 54.76           H  
ATOM   3361 2HH1 ARG A 380     179.209 199.818 143.997  1.00 54.76           H  
ATOM   3362 1HH2 ARG A 380     177.359 199.499 141.031  1.00 54.76           H  
ATOM   3363 2HH2 ARG A 380     177.671 200.488 142.440  1.00 54.76           H  
ATOM   3364  N   TYR A 381     184.944 197.779 140.838  1.00 54.76           N  
ATOM   3365  CA  TYR A 381     185.276 199.097 140.311  1.00 54.76           C  
ATOM   3366  C   TYR A 381     186.572 199.139 139.517  1.00 54.76           C  
ATOM   3367  O   TYR A 381     186.585 199.639 138.391  1.00 54.76           O  
ATOM   3368  CB  TYR A 381     185.322 200.109 141.457  1.00 54.76           C  
ATOM   3369  CG  TYR A 381     183.944 200.498 141.924  1.00 54.76           C  
ATOM   3370  CD1 TYR A 381     182.827 200.168 141.179  1.00 54.76           C  
ATOM   3371  CD2 TYR A 381     183.754 201.186 143.108  1.00 54.76           C  
ATOM   3372  CE1 TYR A 381     181.566 200.517 141.595  1.00 54.76           C  
ATOM   3373  CE2 TYR A 381     182.497 201.537 143.531  1.00 54.76           C  
ATOM   3374  CZ  TYR A 381     181.407 201.202 142.771  1.00 54.76           C  
ATOM   3375  OH  TYR A 381     180.146 201.547 143.186  1.00 54.76           O  
ATOM   3376  H   TYR A 381     185.439 197.434 141.648  1.00 54.76           H  
ATOM   3377  HA  TYR A 381     184.500 199.393 139.605  1.00 54.76           H  
ATOM   3378 1HB  TYR A 381     185.876 199.685 142.295  1.00 54.76           H  
ATOM   3379 2HB  TYR A 381     185.854 201.003 141.132  1.00 54.76           H  
ATOM   3380  HD1 TYR A 381     182.938 199.621 140.243  1.00 54.76           H  
ATOM   3381  HD2 TYR A 381     184.611 201.460 143.723  1.00 54.76           H  
ATOM   3382  HE1 TYR A 381     180.699 200.247 140.992  1.00 54.76           H  
ATOM   3383  HE2 TYR A 381     182.369 202.081 144.467  1.00 54.76           H  
ATOM   3384  HH  TYR A 381     180.202 202.015 144.022  1.00 54.76           H  
ATOM   3385  N   ILE A 382     187.669 198.624 140.062  1.00 54.76           N  
ATOM   3386  CA  ILE A 382     188.970 198.679 139.374  1.00 54.76           C  
ATOM   3387  C   ILE A 382     188.989 197.506 138.403  1.00 54.76           C  
ATOM   3388  O   ILE A 382     189.371 196.384 138.730  1.00 54.76           O  
ATOM   3389  CB  ILE A 382     190.141 198.644 140.356  1.00 54.76           C  
ATOM   3390  CG1 ILE A 382     189.959 199.696 141.445  1.00 54.76           C  
ATOM   3391  CG2 ILE A 382     191.449 198.865 139.630  1.00 54.76           C  
ATOM   3392  CD1 ILE A 382     191.095 199.717 142.434  1.00 54.76           C  
ATOM   3393  H   ILE A 382     187.610 198.184 140.969  1.00 54.76           H  
ATOM   3394  HA  ILE A 382     189.028 199.614 138.818  1.00 54.76           H  
ATOM   3395  HB  ILE A 382     190.171 197.674 140.851  1.00 54.76           H  
ATOM   3396 1HG1 ILE A 382     189.873 200.681 140.988  1.00 54.76           H  
ATOM   3397 2HG1 ILE A 382     189.030 199.505 141.984  1.00 54.76           H  
ATOM   3398 1HG2 ILE A 382     192.271 198.837 140.345  1.00 54.76           H  
ATOM   3399 2HG2 ILE A 382     191.589 198.082 138.886  1.00 54.76           H  
ATOM   3400 3HG2 ILE A 382     191.431 199.836 139.135  1.00 54.76           H  
ATOM   3401 1HD1 ILE A 382     190.909 200.485 143.185  1.00 54.76           H  
ATOM   3402 2HD1 ILE A 382     191.172 198.744 142.921  1.00 54.76           H  
ATOM   3403 3HD1 ILE A 382     192.026 199.937 141.914  1.00 54.76           H  
ATOM   3404  N   THR A 383     188.556 197.766 137.175  1.00 54.76           N  
ATOM   3405  CA  THR A 383     188.542 196.709 136.163  1.00 54.76           C  
ATOM   3406  C   THR A 383     189.789 196.756 135.279  1.00 54.76           C  
ATOM   3407  O   THR A 383     189.713 196.695 134.055  1.00 54.76           O  
ATOM   3408  CB  THR A 383     187.273 196.819 135.327  1.00 54.76           C  
ATOM   3409  OG1 THR A 383     186.166 197.100 136.190  1.00 54.76           O  
ATOM   3410  CG2 THR A 383     186.987 195.508 134.607  1.00 54.76           C  
ATOM   3411  H   THR A 383     188.233 198.690 136.926  1.00 54.76           H  
ATOM   3412  HA  THR A 383     188.552 195.744 136.670  1.00 54.76           H  
ATOM   3413  HB  THR A 383     187.391 197.612 134.589  1.00 54.76           H  
ATOM   3414  HG1 THR A 383     185.586 197.739 135.768  1.00 54.76           H  
ATOM   3415 1HG2 THR A 383     186.077 195.609 134.016  1.00 54.76           H  
ATOM   3416 2HG2 THR A 383     187.822 195.264 133.950  1.00 54.76           H  
ATOM   3417 3HG2 THR A 383     186.857 194.712 135.339  1.00 54.76           H  
ATOM   3418  N   ALA A 384     190.962 196.873 135.896  1.00 54.76           N  
ATOM   3419  CA  ALA A 384     192.204 196.861 135.132  1.00 54.76           C  
ATOM   3420  C   ALA A 384     193.321 196.044 135.758  1.00 54.76           C  
ATOM   3421  O   ALA A 384     194.338 195.832 135.094  1.00 54.76           O  
ATOM   3422  CB  ALA A 384     192.708 198.292 134.907  1.00 54.76           C  
ATOM   3423  H   ALA A 384     191.003 196.971 136.900  1.00 54.76           H  
ATOM   3424  HA  ALA A 384     192.002 196.402 134.164  1.00 54.76           H  
ATOM   3425 1HB  ALA A 384     193.636 198.265 134.335  1.00 54.76           H  
ATOM   3426 2HB  ALA A 384     191.958 198.859 134.356  1.00 54.76           H  
ATOM   3427 3HB  ALA A 384     192.888 198.769 135.869  1.00 54.76           H  
ATOM   3428  N   ARG A 385     193.184 195.588 136.995  1.00 54.76           N  
ATOM   3429  CA  ARG A 385     194.236 194.886 137.713  1.00 54.76           C  
ATOM   3430  C   ARG A 385     193.670 193.575 138.262  1.00 54.76           C  
ATOM   3431  O   ARG A 385     192.564 193.162 137.910  1.00 54.76           O  
ATOM   3432  CB  ARG A 385     194.807 195.786 138.807  1.00 54.76           C  
ATOM   3433  CG  ARG A 385     195.378 197.088 138.272  1.00 54.76           C  
ATOM   3434  CD  ARG A 385     195.718 198.056 139.387  1.00 54.76           C  
ATOM   3435  NE  ARG A 385     196.179 199.339 138.866  1.00 54.76           N  
ATOM   3436  CZ  ARG A 385     197.455 199.654 138.682  1.00 54.76           C  
ATOM   3437  NH1 ARG A 385     198.404 198.782 138.985  1.00 54.76           N  
ATOM   3438  NH2 ARG A 385     197.783 200.843 138.199  1.00 54.76           N  
ATOM   3439  H   ARG A 385     192.296 195.743 137.451  1.00 54.76           H  
ATOM   3440  HA  ARG A 385     195.030 194.638 137.008  1.00 54.76           H  
ATOM   3441 1HB  ARG A 385     194.026 196.021 139.529  1.00 54.76           H  
ATOM   3442 2HB  ARG A 385     195.596 195.255 139.340  1.00 54.76           H  
ATOM   3443 1HG  ARG A 385     196.289 196.882 137.709  1.00 54.76           H  
ATOM   3444 2HG  ARG A 385     194.647 197.564 137.618  1.00 54.76           H  
ATOM   3445 1HD  ARG A 385     194.833 198.232 139.998  1.00 54.76           H  
ATOM   3446 2HD  ARG A 385     196.508 197.634 140.007  1.00 54.76           H  
ATOM   3447  HE  ARG A 385     195.479 200.030 138.631  1.00 54.76           H  
ATOM   3448 1HH1 ARG A 385     198.157 197.876 139.357  1.00 54.76           H  
ATOM   3449 2HH1 ARG A 385     199.374 199.023 138.845  1.00 54.76           H  
ATOM   3450 1HH2 ARG A 385     197.061 201.512 137.970  1.00 54.76           H  
ATOM   3451 2HH2 ARG A 385     198.754 201.081 138.060  1.00 54.76           H  
ATOM   3452  N   PHE A 386     194.436 192.918 139.128  1.00 54.76           N  
ATOM   3453  CA  PHE A 386     194.060 191.606 139.631  1.00 54.76           C  
ATOM   3454  C   PHE A 386     194.084 191.586 141.156  1.00 54.76           C  
ATOM   3455  O   PHE A 386     194.735 192.414 141.801  1.00 54.76           O  
ATOM   3456  CB  PHE A 386     194.968 190.525 139.045  1.00 54.76           C  
ATOM   3457  CG  PHE A 386     194.893 190.432 137.548  1.00 54.76           C  
ATOM   3458  CD1 PHE A 386     194.145 189.444 136.942  1.00 54.76           C  
ATOM   3459  CD2 PHE A 386     195.565 191.335 136.747  1.00 54.76           C  
ATOM   3460  CE1 PHE A 386     194.070 189.361 135.570  1.00 54.76           C  
ATOM   3461  CE2 PHE A 386     195.490 191.253 135.374  1.00 54.76           C  
ATOM   3462  CZ  PHE A 386     194.744 190.265 134.787  1.00 54.76           C  
ATOM   3463  H   PHE A 386     195.298 193.338 139.445  1.00 54.76           H  
ATOM   3464  HA  PHE A 386     193.033 191.400 139.327  1.00 54.76           H  
ATOM   3465 1HB  PHE A 386     196.001 190.726 139.326  1.00 54.76           H  
ATOM   3466 2HB  PHE A 386     194.698 189.557 139.464  1.00 54.76           H  
ATOM   3467  HD1 PHE A 386     193.609 188.725 137.563  1.00 54.76           H  
ATOM   3468  HD2 PHE A 386     196.159 192.121 137.214  1.00 54.76           H  
ATOM   3469  HE1 PHE A 386     193.474 188.576 135.104  1.00 54.76           H  
ATOM   3470  HE2 PHE A 386     196.024 191.973 134.754  1.00 54.76           H  
ATOM   3471  HZ  PHE A 386     194.687 190.196 133.702  1.00 54.76           H  
ATOM   3472  N   LEU A 387     193.355 190.619 141.724  1.00 54.76           N  
ATOM   3473  CA  LEU A 387     192.892 190.728 143.109  1.00 54.76           C  
ATOM   3474  C   LEU A 387     194.003 190.893 144.137  1.00 54.76           C  
ATOM   3475  O   LEU A 387     193.962 191.870 144.907  1.00 54.76           O  
ATOM   3476  CB  LEU A 387     192.003 189.529 143.443  1.00 54.76           C  
ATOM   3477  CG  LEU A 387     190.511 189.651 143.133  1.00 54.76           C  
ATOM   3478  CD1 LEU A 387     189.914 190.790 143.934  1.00 54.76           C  
ATOM   3479  CD2 LEU A 387     190.246 189.827 141.646  1.00 54.76           C  
ATOM   3480  H   LEU A 387     193.117 189.796 141.189  1.00 54.76           H  
ATOM   3481  HA  LEU A 387     192.310 191.643 143.208  1.00 54.76           H  
ATOM   3482 1HB  LEU A 387     192.368 188.662 142.895  1.00 54.76           H  
ATOM   3483 2HB  LEU A 387     192.087 189.320 144.509  1.00 54.76           H  
ATOM   3484  HG  LEU A 387     189.995 188.749 143.464  1.00 54.76           H  
ATOM   3485 1HD1 LEU A 387     188.850 190.874 143.711  1.00 54.76           H  
ATOM   3486 2HD1 LEU A 387     190.046 190.595 144.998  1.00 54.76           H  
ATOM   3487 3HD1 LEU A 387     190.414 191.721 143.670  1.00 54.76           H  
ATOM   3488 1HD2 LEU A 387     189.172 189.908 141.475  1.00 54.76           H  
ATOM   3489 2HD2 LEU A 387     190.739 190.733 141.293  1.00 54.76           H  
ATOM   3490 3HD2 LEU A 387     190.636 188.966 141.103  1.00 54.76           H  
ATOM   3491  N   PRO A 388     195.001 190.006 144.224  1.00 54.76           N  
ATOM   3492  CA  PRO A 388     195.888 190.018 145.401  1.00 54.76           C  
ATOM   3493  C   PRO A 388     196.598 191.335 145.645  1.00 54.76           C  
ATOM   3494  O   PRO A 388     197.155 191.520 146.733  1.00 54.76           O  
ATOM   3495  CB  PRO A 388     196.893 188.899 145.098  1.00 54.76           C  
ATOM   3496  CG  PRO A 388     196.219 188.041 144.113  1.00 54.76           C  
ATOM   3497  CD  PRO A 388     195.399 188.958 143.271  1.00 54.76           C  
ATOM   3498  HA  PRO A 388     195.299 189.782 146.300  1.00 54.76           H  
ATOM   3499 1HB  PRO A 388     197.829 189.328 144.711  1.00 54.76           H  
ATOM   3500 2HB  PRO A 388     197.145 188.359 146.023  1.00 54.76           H  
ATOM   3501 1HG  PRO A 388     196.962 187.490 143.518  1.00 54.76           H  
ATOM   3502 2HG  PRO A 388     195.600 187.289 144.625  1.00 54.76           H  
ATOM   3503 1HD  PRO A 388     196.018 189.360 142.456  1.00 54.76           H  
ATOM   3504 2HD  PRO A 388     194.534 188.411 142.868  1.00 54.76           H  
ATOM   3505  N   ASP A 389     196.604 192.256 144.682  1.00 54.76           N  
ATOM   3506  CA  ASP A 389     197.151 193.589 144.891  1.00 54.76           C  
ATOM   3507  C   ASP A 389     196.134 194.698 144.691  1.00 54.76           C  
ATOM   3508  O   ASP A 389     196.190 195.709 145.399  1.00 54.76           O  
ATOM   3509  CB  ASP A 389     198.341 193.831 143.957  1.00 54.76           C  
ATOM   3510  CG  ASP A 389     197.972 193.703 142.496  1.00 54.76           C  
ATOM   3511  OD1 ASP A 389     197.034 194.391 142.041  1.00 54.76           O  
ATOM   3512  OD2 ASP A 389     198.626 192.908 141.796  1.00 54.76           O  
ATOM   3513  H   ASP A 389     196.216 192.019 143.780  1.00 54.76           H  
ATOM   3514  HA  ASP A 389     197.496 193.663 145.923  1.00 54.76           H  
ATOM   3515 1HB  ASP A 389     198.743 194.829 144.131  1.00 54.76           H  
ATOM   3516 2HB  ASP A 389     199.132 193.116 144.183  1.00 54.76           H  
ATOM   3517  N   LYS A 390     195.215 194.542 143.735  1.00 54.76           N  
ATOM   3518  CA  LYS A 390     194.146 195.515 143.579  1.00 54.76           C  
ATOM   3519  C   LYS A 390     193.274 195.595 144.821  1.00 54.76           C  
ATOM   3520  O   LYS A 390     192.474 196.526 144.942  1.00 54.76           O  
ATOM   3521  CB  LYS A 390     193.294 195.171 142.360  1.00 54.76           C  
ATOM   3522  CG  LYS A 390     192.121 194.269 142.669  1.00 54.76           C  
ATOM   3523  CD  LYS A 390     191.575 193.587 141.435  1.00 54.76           C  
ATOM   3524  CE  LYS A 390     191.136 194.580 140.399  1.00 54.76           C  
ATOM   3525  NZ  LYS A 390     190.492 193.896 139.248  1.00 54.76           N  
ATOM   3526  H   LYS A 390     195.252 193.748 143.112  1.00 54.76           H  
ATOM   3527  HA  LYS A 390     194.592 196.499 143.429  1.00 54.76           H  
ATOM   3528 1HB  LYS A 390     192.909 196.089 141.914  1.00 54.76           H  
ATOM   3529 2HB  LYS A 390     193.913 194.678 141.610  1.00 54.76           H  
ATOM   3530 1HG  LYS A 390     192.430 193.500 143.379  1.00 54.76           H  
ATOM   3531 2HG  LYS A 390     191.321 194.855 143.121  1.00 54.76           H  
ATOM   3532 1HD  LYS A 390     192.344 192.945 141.003  1.00 54.76           H  
ATOM   3533 2HD  LYS A 390     190.721 192.967 141.709  1.00 54.76           H  
ATOM   3534 1HE  LYS A 390     190.430 195.281 140.843  1.00 54.76           H  
ATOM   3535 2HE  LYS A 390     192.000 195.143 140.046  1.00 54.76           H  
ATOM   3536 1HZ  LYS A 390     190.206 194.583 138.565  1.00 54.76           H  
ATOM   3537 2HZ  LYS A 390     191.149 193.255 138.826  1.00 54.76           H  
ATOM   3538 3HZ  LYS A 390     189.683 193.384 139.570  1.00 54.76           H  
ATOM   3539  N   ALA A 391     193.404 194.639 145.742  1.00 54.76           N  
ATOM   3540  CA  ALA A 391     192.764 194.744 147.044  1.00 54.76           C  
ATOM   3541  C   ALA A 391     193.700 195.252 148.130  1.00 54.76           C  
ATOM   3542  O   ALA A 391     193.249 195.973 149.025  1.00 54.76           O  
ATOM   3543  CB  ALA A 391     192.198 193.386 147.470  1.00 54.76           C  
ATOM   3544  H   ALA A 391     193.960 193.822 145.531  1.00 54.76           H  
ATOM   3545  HA  ALA A 391     191.944 195.458 146.962  1.00 54.76           H  
ATOM   3546 1HB  ALA A 391     191.722 193.480 148.446  1.00 54.76           H  
ATOM   3547 2HB  ALA A 391     191.462 193.053 146.738  1.00 54.76           H  
ATOM   3548 3HB  ALA A 391     193.005 192.658 147.529  1.00 54.76           H  
ATOM   3549  N   ILE A 392     194.982 194.894 148.073  1.00 54.76           N  
ATOM   3550  CA  ILE A 392     195.930 195.338 149.088  1.00 54.76           C  
ATOM   3551  C   ILE A 392     196.140 196.846 149.031  1.00 54.76           C  
ATOM   3552  O   ILE A 392     196.276 197.496 150.080  1.00 54.76           O  
ATOM   3553  CB  ILE A 392     197.256 194.580 148.922  1.00 54.76           C  
ATOM   3554  CG1 ILE A 392     197.169 193.206 149.580  1.00 54.76           C  
ATOM   3555  CG2 ILE A 392     198.414 195.367 149.497  1.00 54.76           C  
ATOM   3556  CD1 ILE A 392     198.460 192.432 149.528  1.00 54.76           C  
ATOM   3557  H   ILE A 392     195.308 194.307 147.319  1.00 54.76           H  
ATOM   3558  HA  ILE A 392     195.514 195.116 150.070  1.00 54.76           H  
ATOM   3559  HB  ILE A 392     197.446 194.407 147.863  1.00 54.76           H  
ATOM   3560 1HG1 ILE A 392     196.878 193.320 150.624  1.00 54.76           H  
ATOM   3561 2HG1 ILE A 392     196.395 192.615 149.089  1.00 54.76           H  
ATOM   3562 1HG2 ILE A 392     199.338 194.804 149.365  1.00 54.76           H  
ATOM   3563 2HG2 ILE A 392     198.495 196.323 148.982  1.00 54.76           H  
ATOM   3564 3HG2 ILE A 392     198.244 195.541 150.560  1.00 54.76           H  
ATOM   3565 1HD1 ILE A 392     198.324 191.465 150.014  1.00 54.76           H  
ATOM   3566 2HD1 ILE A 392     198.750 192.278 148.488  1.00 54.76           H  
ATOM   3567 3HD1 ILE A 392     199.240 192.990 150.044  1.00 54.76           H  
ATOM   3568  N   ASP A 393     196.183 197.415 147.823  1.00 54.76           N  
ATOM   3569  CA  ASP A 393     196.465 198.841 147.671  1.00 54.76           C  
ATOM   3570  C   ASP A 393     195.483 199.708 148.445  1.00 54.76           C  
ATOM   3571  O   ASP A 393     195.889 200.688 149.080  1.00 54.76           O  
ATOM   3572  CB  ASP A 393     196.439 199.222 146.195  1.00 54.76           C  
ATOM   3573  CG  ASP A 393     197.598 198.640 145.426  1.00 54.76           C  
ATOM   3574  OD1 ASP A 393     198.140 197.603 145.859  1.00 54.76           O  
ATOM   3575  OD2 ASP A 393     197.963 199.217 144.381  1.00 54.76           O  
ATOM   3576  H   ASP A 393     196.019 196.855 146.998  1.00 54.76           H  
ATOM   3577  HA  ASP A 393     197.460 199.041 148.070  1.00 54.76           H  
ATOM   3578 1HB  ASP A 393     195.508 198.874 145.746  1.00 54.76           H  
ATOM   3579 2HB  ASP A 393     196.463 200.308 146.099  1.00 54.76           H  
ATOM   3580  N   LEU A 394     194.194 199.380 148.388  1.00 54.76           N  
ATOM   3581  CA  LEU A 394     193.198 200.180 149.088  1.00 54.76           C  
ATOM   3582  C   LEU A 394     193.493 200.241 150.579  1.00 54.76           C  
ATOM   3583  O   LEU A 394     193.485 201.320 151.185  1.00 54.76           O  
ATOM   3584  CB  LEU A 394     191.808 199.604 148.847  1.00 54.76           C  
ATOM   3585  CG  LEU A 394     191.414 199.395 147.394  1.00 54.76           C  
ATOM   3586  CD1 LEU A 394     189.965 198.999 147.338  1.00 54.76           C  
ATOM   3587  CD2 LEU A 394     191.653 200.658 146.604  1.00 54.76           C  
ATOM   3588  H   LEU A 394     193.894 198.574 147.859  1.00 54.76           H  
ATOM   3589  HA  LEU A 394     193.232 201.196 148.696  1.00 54.76           H  
ATOM   3590 1HB  LEU A 394     191.740 198.639 149.347  1.00 54.76           H  
ATOM   3591 2HB  LEU A 394     191.072 200.273 149.293  1.00 54.76           H  
ATOM   3592  HG  LEU A 394     192.011 198.589 146.967  1.00 54.76           H  
ATOM   3593 1HD1 LEU A 394     189.669 198.846 146.300  1.00 54.76           H  
ATOM   3594 2HD1 LEU A 394     189.819 198.074 147.896  1.00 54.76           H  
ATOM   3595 3HD1 LEU A 394     189.355 199.788 147.776  1.00 54.76           H  
ATOM   3596 1HD2 LEU A 394     191.368 200.496 145.564  1.00 54.76           H  
ATOM   3597 2HD2 LEU A 394     191.055 201.468 147.023  1.00 54.76           H  
ATOM   3598 3HD2 LEU A 394     192.709 200.924 146.654  1.00 54.76           H  
ATOM   3599  N   VAL A 395     193.735 199.084 151.193  1.00 54.76           N  
ATOM   3600  CA  VAL A 395     193.989 199.046 152.626  1.00 54.76           C  
ATOM   3601  C   VAL A 395     195.267 199.800 152.958  1.00 54.76           C  
ATOM   3602  O   VAL A 395     195.326 200.557 153.937  1.00 54.76           O  
ATOM   3603  CB  VAL A 395     194.048 197.589 153.115  1.00 54.76           C  
ATOM   3604  CG1 VAL A 395     194.213 197.547 154.619  1.00 54.76           C  
ATOM   3605  CG2 VAL A 395     192.803 196.843 152.691  1.00 54.76           C  
ATOM   3606  H   VAL A 395     193.744 198.221 150.669  1.00 54.76           H  
ATOM   3607  HA  VAL A 395     193.170 199.555 153.136  1.00 54.76           H  
ATOM   3608  HB  VAL A 395     194.923 197.105 152.682  1.00 54.76           H  
ATOM   3609 1HG1 VAL A 395     194.254 196.509 154.952  1.00 54.76           H  
ATOM   3610 2HG1 VAL A 395     195.137 198.053 154.898  1.00 54.76           H  
ATOM   3611 3HG1 VAL A 395     193.367 198.046 155.092  1.00 54.76           H  
ATOM   3612 1HG2 VAL A 395     192.858 195.813 153.043  1.00 54.76           H  
ATOM   3613 2HG2 VAL A 395     191.925 197.327 153.120  1.00 54.76           H  
ATOM   3614 3HG2 VAL A 395     192.727 196.851 151.604  1.00 54.76           H  
ATOM   3615  N   ASP A 396     196.309 199.616 152.146  1.00 54.76           N  
ATOM   3616  CA  ASP A 396     197.578 200.256 152.459  1.00 54.76           C  
ATOM   3617  C   ASP A 396     197.542 201.758 152.219  1.00 54.76           C  
ATOM   3618  O   ASP A 396     198.411 202.474 152.725  1.00 54.76           O  
ATOM   3619  CB  ASP A 396     198.708 199.625 151.651  1.00 54.76           C  
ATOM   3620  CG  ASP A 396     200.052 199.763 152.332  1.00 54.76           C  
ATOM   3621  OD1 ASP A 396     200.096 200.299 153.458  1.00 54.76           O  
ATOM   3622  OD2 ASP A 396     201.067 199.336 151.745  1.00 54.76           O  
ATOM   3623  H   ASP A 396     196.238 199.042 151.318  1.00 54.76           H  
ATOM   3624  HA  ASP A 396     197.786 200.112 153.520  1.00 54.76           H  
ATOM   3625 1HB  ASP A 396     198.497 198.566 151.496  1.00 54.76           H  
ATOM   3626 2HB  ASP A 396     198.760 200.096 150.669  1.00 54.76           H  
ATOM   3627  N   GLU A 397     196.569 202.252 151.456  1.00 54.76           N  
ATOM   3628  CA  GLU A 397     196.388 203.696 151.357  1.00 54.76           C  
ATOM   3629  C   GLU A 397     195.518 204.239 152.479  1.00 54.76           C  
ATOM   3630  O   GLU A 397     195.801 205.316 153.016  1.00 54.76           O  
ATOM   3631  CB  GLU A 397     195.769 204.077 150.013  1.00 54.76           C  
ATOM   3632  CG  GLU A 397     196.702 203.958 148.832  1.00 54.76           C  
ATOM   3633  CD  GLU A 397     196.161 204.661 147.609  1.00 54.76           C  
ATOM   3634  OE1 GLU A 397     195.096 205.303 147.716  1.00 54.76           O  
ATOM   3635  OE2 GLU A 397     196.798 204.573 146.539  1.00 54.76           O  
ATOM   3636  H   GLU A 397     195.950 201.642 150.941  1.00 54.76           H  
ATOM   3637  HA  GLU A 397     197.365 204.173 151.434  1.00 54.76           H  
ATOM   3638 1HB  GLU A 397     194.904 203.442 149.818  1.00 54.76           H  
ATOM   3639 2HB  GLU A 397     195.416 205.107 150.054  1.00 54.76           H  
ATOM   3640 1HG  GLU A 397     197.666 204.391 149.099  1.00 54.76           H  
ATOM   3641 2HG  GLU A 397     196.857 202.903 148.610  1.00 54.76           H  
ATOM   3642  N   ALA A 398     194.452 203.519 152.830  1.00 54.76           N  
ATOM   3643  CA  ALA A 398     193.584 203.969 153.910  1.00 54.76           C  
ATOM   3644  C   ALA A 398     194.340 204.034 155.227  1.00 54.76           C  
ATOM   3645  O   ALA A 398     194.121 204.946 156.032  1.00 54.76           O  
ATOM   3646  CB  ALA A 398     192.373 203.050 154.028  1.00 54.76           C  
ATOM   3647  H   ALA A 398     194.235 202.656 152.352  1.00 54.76           H  
ATOM   3648  HA  ALA A 398     193.243 204.977 153.673  1.00 54.76           H  
ATOM   3649 1HB  ALA A 398     191.731 203.396 154.838  1.00 54.76           H  
ATOM   3650 2HB  ALA A 398     191.814 203.062 153.092  1.00 54.76           H  
ATOM   3651 3HB  ALA A 398     192.706 202.035 154.238  1.00 54.76           H  
ATOM   3652  N   ALA A 399     195.244 203.081 155.461  1.00 54.76           N  
ATOM   3653  CA  ALA A 399     196.038 203.110 156.685  1.00 54.76           C  
ATOM   3654  C   ALA A 399     196.890 204.371 156.759  1.00 54.76           C  
ATOM   3655  O   ALA A 399     196.949 205.035 157.802  1.00 54.76           O  
ATOM   3656  CB  ALA A 399     196.915 201.862 156.773  1.00 54.76           C  
ATOM   3657  H   ALA A 399     195.389 202.333 154.798  1.00 54.76           H  
ATOM   3658  HA  ALA A 399     195.353 203.123 157.533  1.00 54.76           H  
ATOM   3659 1HB  ALA A 399     197.503 201.894 157.690  1.00 54.76           H  
ATOM   3660 2HB  ALA A 399     196.284 200.973 156.778  1.00 54.76           H  
ATOM   3661 3HB  ALA A 399     197.584 201.827 155.915  1.00 54.76           H  
ATOM   3662  N   SER A 400     197.561 204.718 155.660  1.00 54.76           N  
ATOM   3663  CA  SER A 400     198.404 205.909 155.669  1.00 54.76           C  
ATOM   3664  C   SER A 400     197.570 207.173 155.810  1.00 54.76           C  
ATOM   3665  O   SER A 400     197.979 208.121 156.493  1.00 54.76           O  
ATOM   3666  CB  SER A 400     199.246 205.973 154.403  1.00 54.76           C  
ATOM   3667  OG  SER A 400     199.690 207.298 154.183  1.00 54.76           O  
ATOM   3668  H   SER A 400     197.496 204.168 154.816  1.00 54.76           H  
ATOM   3669  HA  SER A 400     199.071 205.854 156.530  1.00 54.76           H  
ATOM   3670 1HB  SER A 400     200.099 205.302 154.499  1.00 54.76           H  
ATOM   3671 2HB  SER A 400     198.654 205.630 153.555  1.00 54.76           H  
ATOM   3672  HG  SER A 400     200.211 207.272 153.377  1.00 54.76           H  
ATOM   3673  N   ARG A 401     196.404 207.212 155.168  1.00 54.76           N  
ATOM   3674  CA  ARG A 401     195.520 208.357 155.347  1.00 54.76           C  
ATOM   3675  C   ARG A 401     195.113 208.505 156.803  1.00 54.76           C  
ATOM   3676  O   ARG A 401     195.099 209.617 157.344  1.00 54.76           O  
ATOM   3677  CB  ARG A 401     194.281 208.220 154.469  1.00 54.76           C  
ATOM   3678  CG  ARG A 401     193.223 209.257 154.778  1.00 54.76           C  
ATOM   3679  CD  ARG A 401     191.830 208.743 154.489  1.00 54.76           C  
ATOM   3680  NE  ARG A 401     190.856 209.827 154.495  1.00 54.76           N  
ATOM   3681  CZ  ARG A 401     190.428 210.444 153.402  1.00 54.76           C  
ATOM   3682  NH1 ARG A 401     190.885 210.078 152.215  1.00 54.76           N  
ATOM   3683  NH2 ARG A 401     189.542 211.424 153.495  1.00 54.76           N  
ATOM   3684  H   ARG A 401     196.118 206.461 154.557  1.00 54.76           H  
ATOM   3685  HA  ARG A 401     196.057 209.259 155.052  1.00 54.76           H  
ATOM   3686 1HB  ARG A 401     194.565 208.313 153.422  1.00 54.76           H  
ATOM   3687 2HB  ARG A 401     193.848 207.229 154.603  1.00 54.76           H  
ATOM   3688 1HG  ARG A 401     193.275 209.527 155.833  1.00 54.76           H  
ATOM   3689 2HG  ARG A 401     193.393 210.144 154.167  1.00 54.76           H  
ATOM   3690 1HD  ARG A 401     191.814 208.267 153.509  1.00 54.76           H  
ATOM   3691 2HD  ARG A 401     191.545 208.017 155.249  1.00 54.76           H  
ATOM   3692  HE  ARG A 401     190.487 210.123 155.389  1.00 54.76           H  
ATOM   3693 1HH1 ARG A 401     191.559 209.329 152.142  1.00 54.76           H  
ATOM   3694 2HH1 ARG A 401     190.560 210.547 151.382  1.00 54.76           H  
ATOM   3695 1HH2 ARG A 401     189.190 211.703 154.401  1.00 54.76           H  
ATOM   3696 2HH2 ARG A 401     189.218 211.892 152.662  1.00 54.76           H  
ATOM   3697  N   LEU A 402     194.784 207.392 157.460  1.00 54.76           N  
ATOM   3698  CA  LEU A 402     194.358 207.469 158.851  1.00 54.76           C  
ATOM   3699  C   LEU A 402     195.503 207.887 159.758  1.00 54.76           C  
ATOM   3700  O   LEU A 402     195.293 208.608 160.737  1.00 54.76           O  
ATOM   3701  CB  LEU A 402     193.782 206.133 159.304  1.00 54.76           C  
ATOM   3702  CG  LEU A 402     192.947 206.241 160.574  1.00 54.76           C  
ATOM   3703  CD1 LEU A 402     192.071 207.472 160.518  1.00 54.76           C  
ATOM   3704  CD2 LEU A 402     192.101 205.005 160.727  1.00 54.76           C  
ATOM   3705  H   LEU A 402     194.825 206.490 157.007  1.00 54.76           H  
ATOM   3706  HA  LEU A 402     193.582 208.230 158.933  1.00 54.76           H  
ATOM   3707 1HB  LEU A 402     193.161 205.733 158.504  1.00 54.76           H  
ATOM   3708 2HB  LEU A 402     194.605 205.440 159.478  1.00 54.76           H  
ATOM   3709  HG  LEU A 402     193.607 206.338 161.436  1.00 54.76           H  
ATOM   3710 1HD1 LEU A 402     191.479 207.539 161.431  1.00 54.76           H  
ATOM   3711 2HD1 LEU A 402     192.696 208.360 160.426  1.00 54.76           H  
ATOM   3712 3HD1 LEU A 402     191.405 207.406 159.658  1.00 54.76           H  
ATOM   3713 1HD2 LEU A 402     191.504 205.083 161.636  1.00 54.76           H  
ATOM   3714 2HD2 LEU A 402     191.439 204.908 159.866  1.00 54.76           H  
ATOM   3715 3HD2 LEU A 402     192.746 204.128 160.790  1.00 54.76           H  
ATOM   3716  N   ARG A 403     196.721 207.439 159.459  1.00 54.76           N  
ATOM   3717  CA  ARG A 403     197.870 207.900 160.230  1.00 54.76           C  
ATOM   3718  C   ARG A 403     198.062 209.402 160.071  1.00 54.76           C  
ATOM   3719  O   ARG A 403     198.288 210.124 161.050  1.00 54.76           O  
ATOM   3720  CB  ARG A 403     199.128 207.153 159.803  1.00 54.76           C  
ATOM   3721  CG  ARG A 403     200.402 207.676 160.439  1.00 54.76           C  
ATOM   3722  CD  ARG A 403     200.637 207.050 161.806  1.00 54.76           C  
ATOM   3723  NE  ARG A 403     200.488 207.998 162.907  1.00 54.76           N  
ATOM   3724  CZ  ARG A 403     200.486 207.653 164.191  1.00 54.76           C  
ATOM   3725  NH1 ARG A 403     200.356 208.579 165.129  1.00 54.76           N  
ATOM   3726  NH2 ARG A 403     200.612 206.381 164.539  1.00 54.76           N  
ATOM   3727  H   ARG A 403     196.866 206.783 158.705  1.00 54.76           H  
ATOM   3728  HA  ARG A 403     197.683 207.696 161.285  1.00 54.76           H  
ATOM   3729 1HB  ARG A 403     199.030 206.099 160.060  1.00 54.76           H  
ATOM   3730 2HB  ARG A 403     199.239 207.217 158.721  1.00 54.76           H  
ATOM   3731 1HG  ARG A 403     201.252 207.439 159.799  1.00 54.76           H  
ATOM   3732 2HG  ARG A 403     200.330 208.757 160.561  1.00 54.76           H  
ATOM   3733 1HD  ARG A 403     199.920 206.246 161.966  1.00 54.76           H  
ATOM   3734 2HD  ARG A 403     201.648 206.648 161.853  1.00 54.76           H  
ATOM   3735  HE  ARG A 403     200.380 208.976 162.674  1.00 54.76           H  
ATOM   3736 1HH1 ARG A 403     200.258 209.550 164.870  1.00 54.76           H  
ATOM   3737 2HH1 ARG A 403     200.355 208.314 166.103  1.00 54.76           H  
ATOM   3738 1HH2 ARG A 403     200.710 205.670 163.827  1.00 54.76           H  
ATOM   3739 2HH2 ARG A 403     200.610 206.122 165.514  1.00 54.76           H  
ATOM   3740  N   MET A 404     197.966 209.897 158.835  1.00 54.76           N  
ATOM   3741  CA  MET A 404     198.109 211.331 158.610  1.00 54.76           C  
ATOM   3742  C   MET A 404     197.005 212.109 159.315  1.00 54.76           C  
ATOM   3743  O   MET A 404     197.225 213.231 159.783  1.00 54.76           O  
ATOM   3744  CB  MET A 404     198.109 211.631 157.113  1.00 54.76           C  
ATOM   3745  CG  MET A 404     198.473 213.062 156.776  1.00 54.76           C  
ATOM   3746  SD  MET A 404     198.833 213.288 155.028  1.00 54.76           S  
ATOM   3747  CE  MET A 404     197.211 213.031 154.321  1.00 54.76           C  
ATOM   3748  H   MET A 404     197.794 209.290 158.046  1.00 54.76           H  
ATOM   3749  HA  MET A 404     199.060 211.654 159.033  1.00 54.76           H  
ATOM   3750 1HB  MET A 404     198.816 210.973 156.610  1.00 54.76           H  
ATOM   3751 2HB  MET A 404     197.120 211.425 156.700  1.00 54.76           H  
ATOM   3752 1HG  MET A 404     197.649 213.721 157.048  1.00 54.76           H  
ATOM   3753 2HG  MET A 404     199.350 213.359 157.351  1.00 54.76           H  
ATOM   3754 1HE  MET A 404     197.265 213.138 153.237  1.00 54.76           H  
ATOM   3755 2HE  MET A 404     196.859 212.029 154.571  1.00 54.76           H  
ATOM   3756 3HE  MET A 404     196.517 213.769 154.724  1.00 54.76           H  
ATOM   3757  N   GLU A 405     195.810 211.527 159.402  1.00 54.76           N  
ATOM   3758  CA  GLU A 405     194.723 212.181 160.122  1.00 54.76           C  
ATOM   3759  C   GLU A 405     194.999 212.210 161.620  1.00 54.76           C  
ATOM   3760  O   GLU A 405     194.789 213.231 162.283  1.00 54.76           O  
ATOM   3761  CB  GLU A 405     193.401 211.473 159.835  1.00 54.76           C  
ATOM   3762  CG  GLU A 405     192.580 212.091 158.717  1.00 54.76           C  
ATOM   3763  CD  GLU A 405     191.176 211.516 158.647  1.00 54.76           C  
ATOM   3764  OE1 GLU A 405     190.594 211.228 159.714  1.00 54.76           O  
ATOM   3765  OE2 GLU A 405     190.656 211.346 157.525  1.00 54.76           O  
ATOM   3766  H   GLU A 405     195.644 210.629 158.971  1.00 54.76           H  
ATOM   3767  HA  GLU A 405     194.651 213.213 159.777  1.00 54.76           H  
ATOM   3768 1HB  GLU A 405     193.595 210.434 159.569  1.00 54.76           H  
ATOM   3769 2HB  GLU A 405     192.786 211.471 160.735  1.00 54.76           H  
ATOM   3770 1HG  GLU A 405     192.518 213.167 158.878  1.00 54.76           H  
ATOM   3771 2HG  GLU A 405     193.090 211.922 157.770  1.00 54.76           H  
ATOM   3772  N   ILE A 406     195.469 211.089 162.174  1.00 54.76           N  
ATOM   3773  CA  ILE A 406     195.761 211.021 163.600  1.00 54.76           C  
ATOM   3774  C   ILE A 406     196.970 211.877 163.944  1.00 54.76           C  
ATOM   3775  O   ILE A 406     197.230 212.146 165.121  1.00 54.76           O  
ATOM   3776  CB  ILE A 406     195.961 209.557 164.029  1.00 54.76           C  
ATOM   3777  CG1 ILE A 406     195.412 209.332 165.435  1.00 54.76           C  
ATOM   3778  CG2 ILE A 406     197.420 209.175 163.970  1.00 54.76           C  
ATOM   3779  CD1 ILE A 406     193.906 209.354 165.500  1.00 54.76           C  
ATOM   3780  H   ILE A 406     195.626 210.273 161.600  1.00 54.76           H  
ATOM   3781  HA  ILE A 406     194.914 211.435 164.146  1.00 54.76           H  
ATOM   3782  HB  ILE A 406     195.400 208.903 163.362  1.00 54.76           H  
ATOM   3783 1HG1 ILE A 406     195.760 208.371 165.812  1.00 54.76           H  
ATOM   3784 2HG1 ILE A 406     195.796 210.103 166.104  1.00 54.76           H  
ATOM   3785 1HG2 ILE A 406     197.537 208.136 164.278  1.00 54.76           H  
ATOM   3786 2HG2 ILE A 406     197.786 209.294 162.951  1.00 54.76           H  
ATOM   3787 3HG2 ILE A 406     197.992 209.818 164.639  1.00 54.76           H  
ATOM   3788 1HD1 ILE A 406     193.583 209.188 166.528  1.00 54.76           H  
ATOM   3789 2HD1 ILE A 406     193.541 210.323 165.157  1.00 54.76           H  
ATOM   3790 3HD1 ILE A 406     193.503 208.568 164.863  1.00 54.76           H  
ATOM   3791  N   ASP A 407     197.707 212.321 162.929  1.00 54.76           N  
ATOM   3792  CA  ASP A 407     198.661 213.416 163.049  1.00 54.76           C  
ATOM   3793  C   ASP A 407     197.905 214.735 163.073  1.00 54.76           C  
ATOM   3794  O   ASP A 407     196.728 214.772 163.444  1.00 54.76           O  
ATOM   3795  CB  ASP A 407     199.678 213.408 161.908  1.00 54.76           C  
ATOM   3796  CG  ASP A 407     200.941 212.665 162.262  1.00 54.76           C  
ATOM   3797  OD1 ASP A 407     201.341 212.707 163.443  1.00 54.76           O  
ATOM   3798  OD2 ASP A 407     201.536 212.042 161.361  1.00 54.76           O  
ATOM   3799  H   ASP A 407     197.589 211.867 162.035  1.00 54.76           H  
ATOM   3800  HA  ASP A 407     199.205 213.300 163.987  1.00 54.76           H  
ATOM   3801 1HB  ASP A 407     199.233 212.945 161.027  1.00 54.76           H  
ATOM   3802 2HB  ASP A 407     199.936 214.434 161.643  1.00 54.76           H  
ATOM   3803  N   SER A 408     198.589 215.825 162.725  1.00 54.76           N  
ATOM   3804  CA  SER A 408     198.022 217.167 162.756  1.00 54.76           C  
ATOM   3805  C   SER A 408     196.677 217.227 162.042  1.00 54.76           C  
ATOM   3806  O   SER A 408     196.341 216.329 161.264  1.00 54.76           O  
ATOM   3807  CB  SER A 408     198.997 218.162 162.123  1.00 54.76           C  
ATOM   3808  OG  SER A 408     200.210 218.223 162.855  1.00 54.76           O  
ATOM   3809  H   SER A 408     199.546 215.702 162.427  1.00 54.76           H  
ATOM   3810  HA  SER A 408     197.856 217.449 163.797  1.00 54.76           H  
ATOM   3811 1HB  SER A 408     199.204 217.864 161.095  1.00 54.76           H  
ATOM   3812 2HB  SER A 408     198.539 219.150 162.091  1.00 54.76           H  
ATOM   3813  HG  SER A 408     200.762 218.862 162.399  1.00 54.76           H  
ATOM   3814  N   ARG A 409     195.929 218.308 162.278  1.00 54.76           N  
ATOM   3815  CA  ARG A 409     194.475 218.419 162.185  1.00 54.76           C  
ATOM   3816  C   ARG A 409     193.858 217.619 161.044  1.00 54.76           C  
ATOM   3817  O   ARG A 409     194.411 217.572 159.939  1.00 54.76           O  
ATOM   3818  CB  ARG A 409     194.091 219.890 162.037  1.00 54.76           C  
ATOM   3819  CG  ARG A 409     194.988 220.830 162.813  1.00 54.76           C  
ATOM   3820  CD  ARG A 409     195.000 222.205 162.185  1.00 54.76           C  
ATOM   3821  NE  ARG A 409     195.457 222.160 160.799  1.00 54.76           N  
ATOM   3822  CZ  ARG A 409     196.733 222.071 160.437  1.00 54.76           C  
ATOM   3823  NH1 ARG A 409     197.682 222.014 161.358  1.00 54.76           N  
ATOM   3824  NH2 ARG A 409     197.059 222.037 159.152  1.00 54.76           N  
ATOM   3825  H   ARG A 409     196.468 219.118 162.548  1.00 54.76           H  
ATOM   3826  HA  ARG A 409     194.038 218.024 163.103  1.00 54.76           H  
ATOM   3827 1HB  ARG A 409     194.128 220.171 160.986  1.00 54.76           H  
ATOM   3828 2HB  ARG A 409     193.066 220.035 162.379  1.00 54.76           H  
ATOM   3829 1HG  ARG A 409     194.625 220.916 163.838  1.00 54.76           H  
ATOM   3830 2HG  ARG A 409     196.006 220.439 162.820  1.00 54.76           H  
ATOM   3831 1HD  ARG A 409     193.993 222.621 162.201  1.00 54.76           H  
ATOM   3832 2HD  ARG A 409     195.670 222.855 162.746  1.00 54.76           H  
ATOM   3833  HE  ARG A 409     194.756 222.199 160.071  1.00 54.76           H  
ATOM   3834 1HH1 ARG A 409     197.437 222.038 162.338  1.00 54.76           H  
ATOM   3835 2HH1 ARG A 409     198.650 221.946 161.081  1.00 54.76           H  
ATOM   3836 1HH2 ARG A 409     196.336 222.079 158.446  1.00 54.76           H  
ATOM   3837 2HH2 ARG A 409     198.028 221.969 158.879  1.00 54.76           H  
ATOM   3838  N   PRO A 410     192.702 216.997 161.274  1.00 54.76           N  
ATOM   3839  CA  PRO A 410     192.152 216.055 160.294  1.00 54.76           C  
ATOM   3840  C   PRO A 410     191.765 216.733 158.991  1.00 54.76           C  
ATOM   3841  O   PRO A 410     191.742 217.958 158.858  1.00 54.76           O  
ATOM   3842  CB  PRO A 410     190.922 215.486 161.010  1.00 54.76           C  
ATOM   3843  CG  PRO A 410     190.526 216.557 161.952  1.00 54.76           C  
ATOM   3844  CD  PRO A 410     191.814 217.152 162.437  1.00 54.76           C  
ATOM   3845  HA  PRO A 410     192.892 215.265 160.097  1.00 54.76           H  
ATOM   3846 1HB  PRO A 410     190.136 215.249 160.277  1.00 54.76           H  
ATOM   3847 2HB  PRO A 410     191.183 214.545 161.517  1.00 54.76           H  
ATOM   3848 1HG  PRO A 410     189.892 217.297 161.441  1.00 54.76           H  
ATOM   3849 2HG  PRO A 410     189.926 216.138 162.773  1.00 54.76           H  
ATOM   3850 1HD  PRO A 410     191.656 218.210 162.693  1.00 54.76           H  
ATOM   3851 2HD  PRO A 410     192.171 216.590 163.312  1.00 54.76           H  
ATOM   3852  N   VAL A 411     191.455 215.893 158.008  1.00 54.76           N  
ATOM   3853  CA  VAL A 411     190.994 216.340 156.700  1.00 54.76           C  
ATOM   3854  C   VAL A 411     189.603 216.938 156.882  1.00 54.76           C  
ATOM   3855  O   VAL A 411     188.913 216.619 157.853  1.00 54.76           O  
ATOM   3856  CB  VAL A 411     191.014 215.168 155.696  1.00 54.76           C  
ATOM   3857  CG1 VAL A 411     190.386 215.548 154.362  1.00 54.76           C  
ATOM   3858  CG2 VAL A 411     192.436 214.664 155.498  1.00 54.76           C  
ATOM   3859  H   VAL A 411     191.546 214.903 158.186  1.00 54.76           H  
ATOM   3860  HA  VAL A 411     191.669 217.119 156.343  1.00 54.76           H  
ATOM   3861  HB  VAL A 411     190.396 214.358 156.084  1.00 54.76           H  
ATOM   3862 1HG1 VAL A 411     190.421 214.693 153.686  1.00 54.76           H  
ATOM   3863 2HG1 VAL A 411     189.348 215.843 154.519  1.00 54.76           H  
ATOM   3864 3HG1 VAL A 411     190.938 216.379 153.924  1.00 54.76           H  
ATOM   3865 1HG2 VAL A 411     192.433 213.837 154.788  1.00 54.76           H  
ATOM   3866 2HG2 VAL A 411     193.058 215.472 155.112  1.00 54.76           H  
ATOM   3867 3HG2 VAL A 411     192.837 214.321 156.452  1.00 54.76           H  
ATOM   3868  N   GLU A 412     189.205 217.813 155.954  1.00 54.76           N  
ATOM   3869  CA  GLU A 412     188.013 218.665 155.889  1.00 54.76           C  
ATOM   3870  C   GLU A 412     188.123 219.869 156.813  1.00 54.76           C  
ATOM   3871  O   GLU A 412     187.219 220.709 156.821  1.00 54.76           O  
ATOM   3872  CB  GLU A 412     186.685 217.938 156.173  1.00 54.76           C  
ATOM   3873  CG  GLU A 412     186.280 217.739 157.626  1.00 54.76           C  
ATOM   3874  CD  GLU A 412     184.973 216.974 157.760  1.00 54.76           C  
ATOM   3875  OE1 GLU A 412     184.389 216.602 156.721  1.00 54.76           O  
ATOM   3876  OE2 GLU A 412     184.532 216.741 158.904  1.00 54.76           O  
ATOM   3877  H   GLU A 412     189.876 217.848 155.200  1.00 54.76           H  
ATOM   3878  HA  GLU A 412     187.934 219.073 154.881  1.00 54.76           H  
ATOM   3879 1HB  GLU A 412     185.865 218.482 155.704  1.00 54.76           H  
ATOM   3880 2HB  GLU A 412     186.713 216.942 155.730  1.00 54.76           H  
ATOM   3881 1HG  GLU A 412     187.069 217.191 158.141  1.00 54.76           H  
ATOM   3882 2HG  GLU A 412     186.182 218.714 158.102  1.00 54.76           H  
ATOM   3883  N   ILE A 413     189.202 219.987 157.582  1.00 54.76           N  
ATOM   3884  CA  ILE A 413     189.541 221.225 158.270  1.00 54.76           C  
ATOM   3885  C   ILE A 413     190.826 221.744 157.643  1.00 54.76           C  
ATOM   3886  O   ILE A 413     191.003 222.955 157.448  1.00 54.76           O  
ATOM   3887  CB  ILE A 413     189.703 221.008 159.784  1.00 54.76           C  
ATOM   3888  CG1 ILE A 413     188.407 220.473 160.384  1.00 54.76           C  
ATOM   3889  CG2 ILE A 413     190.102 222.298 160.468  1.00 54.76           C  
ATOM   3890  CD1 ILE A 413     188.485 220.228 161.868  1.00 54.76           C  
ATOM   3891  H   ILE A 413     189.805 219.184 157.689  1.00 54.76           H  
ATOM   3892  HA  ILE A 413     188.732 221.939 158.116  1.00 54.76           H  
ATOM   3893  HB  ILE A 413     190.475 220.260 159.964  1.00 54.76           H  
ATOM   3894 1HG1 ILE A 413     187.599 221.180 160.195  1.00 54.76           H  
ATOM   3895 2HG1 ILE A 413     188.140 219.535 159.896  1.00 54.76           H  
ATOM   3896 1HG2 ILE A 413     190.211 222.124 161.538  1.00 54.76           H  
ATOM   3897 2HG2 ILE A 413     191.049 222.648 160.059  1.00 54.76           H  
ATOM   3898 3HG2 ILE A 413     189.333 223.052 160.300  1.00 54.76           H  
ATOM   3899 1HD1 ILE A 413     187.527 219.848 162.225  1.00 54.76           H  
ATOM   3900 2HD1 ILE A 413     189.266 219.496 162.076  1.00 54.76           H  
ATOM   3901 3HD1 ILE A 413     188.717 221.161 162.379  1.00 54.76           H  
ATOM   3902  N   ASP A 414     191.726 220.817 157.316  1.00 54.76           N  
ATOM   3903  CA  ASP A 414     193.002 221.126 156.688  1.00 54.76           C  
ATOM   3904  C   ASP A 414     192.850 221.672 155.276  1.00 54.76           C  
ATOM   3905  O   ASP A 414     193.852 222.069 154.673  1.00 54.76           O  
ATOM   3906  CB  ASP A 414     193.881 219.875 156.676  1.00 54.76           C  
ATOM   3907  CG  ASP A 414     195.362 220.198 156.684  1.00 54.76           C  
ATOM   3908  OD1 ASP A 414     195.780 221.057 157.485  1.00 54.76           O  
ATOM   3909  OD2 ASP A 414     196.109 219.581 155.897  1.00 54.76           O  
ATOM   3910  H   ASP A 414     191.498 219.854 157.520  1.00 54.76           H  
ATOM   3911  HA  ASP A 414     193.495 221.904 157.272  1.00 54.76           H  
ATOM   3912 1HB  ASP A 414     193.652 219.261 157.547  1.00 54.76           H  
ATOM   3913 2HB  ASP A 414     193.657 219.281 155.789  1.00 54.76           H  
ATOM   3914  N   GLU A 415     191.635 221.702 154.736  1.00 54.76           N  
ATOM   3915  CA  GLU A 415     191.358 222.336 153.454  1.00 54.76           C  
ATOM   3916  C   GLU A 415     190.628 223.662 153.620  1.00 54.76           C  
ATOM   3917  O   GLU A 415     190.926 224.633 152.916  1.00 54.76           O  
ATOM   3918  CB  GLU A 415     190.536 221.397 152.567  1.00 54.76           C  
ATOM   3919  CG  GLU A 415     190.937 219.939 152.668  1.00 54.76           C  
ATOM   3920  CD  GLU A 415     190.573 219.153 151.425  1.00 54.76           C  
ATOM   3921  OE1 GLU A 415     189.754 219.650 150.625  1.00 54.76           O  
ATOM   3922  OE2 GLU A 415     191.104 218.038 151.246  1.00 54.76           O  
ATOM   3923  H   GLU A 415     190.878 221.265 155.242  1.00 54.76           H  
ATOM   3924  HA  GLU A 415     192.307 222.545 152.959  1.00 54.76           H  
ATOM   3925 1HB  GLU A 415     189.481 221.475 152.833  1.00 54.76           H  
ATOM   3926 2HB  GLU A 415     190.634 221.702 151.525  1.00 54.76           H  
ATOM   3927 1HG  GLU A 415     192.013 219.879 152.825  1.00 54.76           H  
ATOM   3928 2HG  GLU A 415     190.446 219.497 153.534  1.00 54.76           H  
ATOM   3929  N   VAL A 416     189.673 223.721 154.549  1.00 54.76           N  
ATOM   3930  CA  VAL A 416     188.960 224.969 154.783  1.00 54.76           C  
ATOM   3931  C   VAL A 416     189.905 226.028 155.328  1.00 54.76           C  
ATOM   3932  O   VAL A 416     189.828 227.200 154.935  1.00 54.76           O  
ATOM   3933  CB  VAL A 416     187.769 224.733 155.726  1.00 54.76           C  
ATOM   3934  CG1 VAL A 416     187.001 226.022 155.939  1.00 54.76           C  
ATOM   3935  CG2 VAL A 416     186.861 223.656 155.165  1.00 54.76           C  
ATOM   3936  H   VAL A 416     189.434 222.907 155.098  1.00 54.76           H  
ATOM   3937  HA  VAL A 416     188.583 225.337 153.828  1.00 54.76           H  
ATOM   3938  HB  VAL A 416     188.145 224.417 156.699  1.00 54.76           H  
ATOM   3939 1HG1 VAL A 416     186.161 225.838 156.609  1.00 54.76           H  
ATOM   3940 2HG1 VAL A 416     187.660 226.769 156.380  1.00 54.76           H  
ATOM   3941 3HG1 VAL A 416     186.628 226.385 154.982  1.00 54.76           H  
ATOM   3942 1HG2 VAL A 416     186.022 223.498 155.842  1.00 54.76           H  
ATOM   3943 2HG2 VAL A 416     186.486 223.967 154.190  1.00 54.76           H  
ATOM   3944 3HG2 VAL A 416     187.421 222.727 155.059  1.00 54.76           H  
ATOM   3945  N   GLU A 417     190.817 225.647 156.223  1.00 54.76           N  
ATOM   3946  CA  GLU A 417     191.780 226.608 156.748  1.00 54.76           C  
ATOM   3947  C   GLU A 417     192.640 227.184 155.629  1.00 54.76           C  
ATOM   3948  O   GLU A 417     192.877 228.398 155.562  1.00 54.76           O  
ATOM   3949  CB  GLU A 417     192.645 225.943 157.816  1.00 54.76           C  
ATOM   3950  CG  GLU A 417     193.783 226.808 158.324  1.00 54.76           C  
ATOM   3951  CD  GLU A 417     195.093 226.513 157.624  1.00 54.76           C  
ATOM   3952  OE1 GLU A 417     195.186 225.454 156.972  1.00 54.76           O  
ATOM   3953  OE2 GLU A 417     196.027 227.335 157.724  1.00 54.76           O  
ATOM   3954  H   GLU A 417     190.850 224.691 156.546  1.00 54.76           H  
ATOM   3955  HA  GLU A 417     191.232 227.435 157.200  1.00 54.76           H  
ATOM   3956 1HB  GLU A 417     192.024 225.670 158.669  1.00 54.76           H  
ATOM   3957 2HB  GLU A 417     193.074 225.024 157.416  1.00 54.76           H  
ATOM   3958 1HG  GLU A 417     193.526 227.856 158.170  1.00 54.76           H  
ATOM   3959 2HG  GLU A 417     193.899 226.645 159.394  1.00 54.76           H  
ATOM   3960  N   ARG A 418     193.114 226.318 154.732  1.00 54.76           N  
ATOM   3961  CA  ARG A 418     193.984 226.765 153.654  1.00 54.76           C  
ATOM   3962  C   ARG A 418     193.239 227.587 152.615  1.00 54.76           C  
ATOM   3963  O   ARG A 418     193.840 228.467 151.993  1.00 54.76           O  
ATOM   3964  CB  ARG A 418     194.660 225.560 153.005  1.00 54.76           C  
ATOM   3965  CG  ARG A 418     195.712 224.951 153.900  1.00 54.76           C  
ATOM   3966  CD  ARG A 418     196.579 223.948 153.187  1.00 54.76           C  
ATOM   3967  NE  ARG A 418     197.874 223.835 153.847  1.00 54.76           N  
ATOM   3968  CZ  ARG A 418     198.682 222.789 153.730  1.00 54.76           C  
ATOM   3969  NH1 ARG A 418     198.320 221.758 152.983  1.00 54.76           N  
ATOM   3970  NH2 ARG A 418     199.844 222.771 154.365  1.00 54.76           N  
ATOM   3971  H   ARG A 418     192.871 225.340 154.795  1.00 54.76           H  
ATOM   3972  HA  ARG A 418     194.749 227.418 154.075  1.00 54.76           H  
ATOM   3973 1HB  ARG A 418     193.910 224.805 152.771  1.00 54.76           H  
ATOM   3974 2HB  ARG A 418     195.122 225.864 152.066  1.00 54.76           H  
ATOM   3975 1HG  ARG A 418     196.362 225.737 154.285  1.00 54.76           H  
ATOM   3976 2HG  ARG A 418     195.229 224.439 154.733  1.00 54.76           H  
ATOM   3977 1HD  ARG A 418     196.090 222.974 153.195  1.00 54.76           H  
ATOM   3978 2HD  ARG A 418     196.733 224.267 152.157  1.00 54.76           H  
ATOM   3979  HE  ARG A 418     198.173 224.605 154.431  1.00 54.76           H  
ATOM   3980 1HH1 ARG A 418     197.430 221.769 152.504  1.00 54.76           H  
ATOM   3981 2HH1 ARG A 418     198.932 220.961 152.892  1.00 54.76           H  
ATOM   3982 1HH2 ARG A 418     200.117 223.556 154.941  1.00 54.76           H  
ATOM   3983 2HH2 ARG A 418     200.456 221.974 154.274  1.00 54.76           H  
ATOM   3984  N   LEU A 419     191.950 227.327 152.415  1.00 54.76           N  
ATOM   3985  CA  LEU A 419     191.162 228.198 151.554  1.00 54.76           C  
ATOM   3986  C   LEU A 419     190.962 229.572 152.183  1.00 54.76           C  
ATOM   3987  O   LEU A 419     191.068 230.595 151.492  1.00 54.76           O  
ATOM   3988  CB  LEU A 419     189.810 227.555 151.248  1.00 54.76           C  
ATOM   3989  CG  LEU A 419     188.874 228.312 150.305  1.00 54.76           C  
ATOM   3990  CD1 LEU A 419     189.629 228.891 149.127  1.00 54.76           C  
ATOM   3991  CD2 LEU A 419     187.779 227.389 149.816  1.00 54.76           C  
ATOM   3992  H   LEU A 419     191.504 226.532 152.851  1.00 54.76           H  
ATOM   3993  HA  LEU A 419     191.702 228.340 150.619  1.00 54.76           H  
ATOM   3994 1HB  LEU A 419     189.983 226.576 150.804  1.00 54.76           H  
ATOM   3995 2HB  LEU A 419     189.271 227.415 152.185  1.00 54.76           H  
ATOM   3996  HG  LEU A 419     188.425 229.153 150.835  1.00 54.76           H  
ATOM   3997 1HD1 LEU A 419     188.935 229.423 148.476  1.00 54.76           H  
ATOM   3998 2HD1 LEU A 419     190.390 229.583 149.487  1.00 54.76           H  
ATOM   3999 3HD1 LEU A 419     190.105 228.086 148.569  1.00 54.76           H  
ATOM   4000 1HD2 LEU A 419     187.115 227.935 149.145  1.00 54.76           H  
ATOM   4001 2HD2 LEU A 419     188.223 226.548 149.282  1.00 54.76           H  
ATOM   4002 3HD2 LEU A 419     187.209 227.018 150.668  1.00 54.76           H  
ATOM   4003  N   VAL A 420     190.691 229.612 153.489  1.00 54.76           N  
ATOM   4004  CA  VAL A 420     190.479 230.888 154.162  1.00 54.76           C  
ATOM   4005  C   VAL A 420     191.748 231.731 154.129  1.00 54.76           C  
ATOM   4006  O   VAL A 420     191.701 232.937 153.847  1.00 54.76           O  
ATOM   4007  CB  VAL A 420     189.991 230.653 155.599  1.00 54.76           C  
ATOM   4008  CG1 VAL A 420     190.108 231.925 156.408  1.00 54.76           C  
ATOM   4009  CG2 VAL A 420     188.558 230.160 155.589  1.00 54.76           C  
ATOM   4010  H   VAL A 420     190.630 228.757 154.024  1.00 54.76           H  
ATOM   4011  HA  VAL A 420     189.714 231.444 153.617  1.00 54.76           H  
ATOM   4012  HB  VAL A 420     190.628 229.905 156.071  1.00 54.76           H  
ATOM   4013 1HG1 VAL A 420     189.758 231.743 157.425  1.00 54.76           H  
ATOM   4014 2HG1 VAL A 420     191.149 232.245 156.435  1.00 54.76           H  
ATOM   4015 3HG1 VAL A 420     189.499 232.704 155.950  1.00 54.76           H  
ATOM   4016 1HG2 VAL A 420     188.222 229.996 156.613  1.00 54.76           H  
ATOM   4017 2HG2 VAL A 420     187.920 230.905 155.113  1.00 54.76           H  
ATOM   4018 3HG2 VAL A 420     188.499 229.224 155.034  1.00 54.76           H  
ATOM   4019  N   ARG A 421     192.901 231.118 154.411  1.00 54.76           N  
ATOM   4020  CA  ARG A 421     194.149 231.877 154.398  1.00 54.76           C  
ATOM   4021  C   ARG A 421     194.437 232.447 153.014  1.00 54.76           C  
ATOM   4022  O   ARG A 421     194.809 233.620 152.882  1.00 54.76           O  
ATOM   4023  CB  ARG A 421     195.315 231.008 154.860  1.00 54.76           C  
ATOM   4024  CG  ARG A 421     196.657 231.703 154.706  1.00 54.76           C  
ATOM   4025  CD  ARG A 421     197.751 230.759 154.244  1.00 54.76           C  
ATOM   4026  NE  ARG A 421     197.977 229.678 155.195  1.00 54.76           N  
ATOM   4027  CZ  ARG A 421     197.961 228.389 154.878  1.00 54.76           C  
ATOM   4028  NH1 ARG A 421     197.739 228.018 153.625  1.00 54.76           N  
ATOM   4029  NH2 ARG A 421     198.174 227.473 155.812  1.00 54.76           N  
ATOM   4030  H   ARG A 421     192.926 230.133 154.634  1.00 54.76           H  
ATOM   4031  HA  ARG A 421     194.050 232.717 155.086  1.00 54.76           H  
ATOM   4032 1HB  ARG A 421     195.176 230.740 155.906  1.00 54.76           H  
ATOM   4033 2HB  ARG A 421     195.330 230.083 154.284  1.00 54.76           H  
ATOM   4034 1HG  ARG A 421     196.570 232.502 153.969  1.00 54.76           H  
ATOM   4035 2HG  ARG A 421     196.961 232.125 155.665  1.00 54.76           H  
ATOM   4036 1HD  ARG A 421     197.471 230.318 153.288  1.00 54.76           H  
ATOM   4037 2HD  ARG A 421     198.683 231.311 154.129  1.00 54.76           H  
ATOM   4038  HE  ARG A 421     198.157 229.929 156.158  1.00 54.76           H  
ATOM   4039 1HH1 ARG A 421     197.582 228.716 152.912  1.00 54.76           H  
ATOM   4040 2HH1 ARG A 421     197.726 227.038 153.383  1.00 54.76           H  
ATOM   4041 1HH2 ARG A 421     198.349 227.756 156.767  1.00 54.76           H  
ATOM   4042 2HH2 ARG A 421     198.161 226.493 155.570  1.00 54.76           H  
ATOM   4043  N   ARG A 422     194.282 231.628 151.972  1.00 54.76           N  
ATOM   4044  CA  ARG A 422     194.519 232.102 150.614  1.00 54.76           C  
ATOM   4045  C   ARG A 422     193.584 233.248 150.255  1.00 54.76           C  
ATOM   4046  O   ARG A 422     194.009 234.232 149.634  1.00 54.76           O  
ATOM   4047  CB  ARG A 422     194.364 230.950 149.623  1.00 54.76           C  
ATOM   4048  CG  ARG A 422     194.425 231.366 148.163  1.00 54.76           C  
ATOM   4049  CD  ARG A 422     193.045 231.341 147.523  1.00 54.76           C  
ATOM   4050  NE  ARG A 422     192.438 230.019 147.595  1.00 54.76           N  
ATOM   4051  CZ  ARG A 422     192.523 229.108 146.634  1.00 54.76           C  
ATOM   4052  NH1 ARG A 422     193.185 229.382 145.522  1.00 54.76           N  
ATOM   4053  NH2 ARG A 422     191.943 227.927 146.782  1.00 54.76           N  
ATOM   4054  H   ARG A 422     193.998 230.669 152.116  1.00 54.76           H  
ATOM   4055  HA  ARG A 422     195.538 232.484 150.554  1.00 54.76           H  
ATOM   4056 1HB  ARG A 422     195.149 230.215 149.794  1.00 54.76           H  
ATOM   4057 2HB  ARG A 422     193.408 230.453 149.790  1.00 54.76           H  
ATOM   4058 1HG  ARG A 422     194.823 232.378 148.089  1.00 54.76           H  
ATOM   4059 2HG  ARG A 422     195.073 230.680 147.616  1.00 54.76           H  
ATOM   4060 1HD  ARG A 422     192.392 232.045 148.038  1.00 54.76           H  
ATOM   4061 2HD  ARG A 422     193.125 231.623 146.474  1.00 54.76           H  
ATOM   4062  HE  ARG A 422     191.920 229.784 148.431  1.00 54.76           H  
ATOM   4063 1HH1 ARG A 422     193.625 230.284 145.405  1.00 54.76           H  
ATOM   4064 2HH1 ARG A 422     193.250 228.690 144.790  1.00 54.76           H  
ATOM   4065 1HH2 ARG A 422     191.433 227.717 147.629  1.00 54.76           H  
ATOM   4066 2HH2 ARG A 422     192.010 227.237 146.049  1.00 54.76           H  
ATOM   4067  N   LEU A 423     192.301 233.132 150.612  1.00 54.76           N  
ATOM   4068  CA  LEU A 423     191.372 234.223 150.342  1.00 54.76           C  
ATOM   4069  C   LEU A 423     191.806 235.497 151.050  1.00 54.76           C  
ATOM   4070  O   LEU A 423     191.715 236.592 150.483  1.00 54.76           O  
ATOM   4071  CB  LEU A 423     189.959 233.832 150.765  1.00 54.76           C  
ATOM   4072  CG  LEU A 423     189.214 232.912 149.801  1.00 54.76           C  
ATOM   4073  CD1 LEU A 423     187.830 232.608 150.327  1.00 54.76           C  
ATOM   4074  CD2 LEU A 423     189.135 233.550 148.433  1.00 54.76           C  
ATOM   4075  H   LEU A 423     191.960 232.298 151.068  1.00 54.76           H  
ATOM   4076  HA  LEU A 423     191.374 234.422 149.271  1.00 54.76           H  
ATOM   4077 1HB  LEU A 423     190.011 233.330 151.730  1.00 54.76           H  
ATOM   4078 2HB  LEU A 423     189.367 234.740 150.883  1.00 54.76           H  
ATOM   4079  HG  LEU A 423     189.743 231.962 149.723  1.00 54.76           H  
ATOM   4080 1HD1 LEU A 423     187.311 231.951 149.629  1.00 54.76           H  
ATOM   4081 2HD1 LEU A 423     187.909 232.116 151.296  1.00 54.76           H  
ATOM   4082 3HD1 LEU A 423     187.270 233.536 150.435  1.00 54.76           H  
ATOM   4083 1HD2 LEU A 423     188.602 232.886 147.752  1.00 54.76           H  
ATOM   4084 2HD2 LEU A 423     188.603 234.499 148.504  1.00 54.76           H  
ATOM   4085 3HD2 LEU A 423     190.142 233.726 148.055  1.00 54.76           H  
ATOM   4086  N   GLU A 424     192.290 235.371 152.287  1.00 54.76           N  
ATOM   4087  CA  GLU A 424     192.766 236.545 153.014  1.00 54.76           C  
ATOM   4088  C   GLU A 424     193.949 237.187 152.302  1.00 54.76           C  
ATOM   4089  O   GLU A 424     194.014 238.415 152.162  1.00 54.76           O  
ATOM   4090  CB  GLU A 424     193.142 236.164 154.445  1.00 54.76           C  
ATOM   4091  CG  GLU A 424     191.973 236.137 155.408  1.00 54.76           C  
ATOM   4092  CD  GLU A 424     192.413 236.228 156.855  1.00 54.76           C  
ATOM   4093  OE1 GLU A 424     193.551 236.676 157.104  1.00 54.76           O  
ATOM   4094  OE2 GLU A 424     191.622 235.849 157.745  1.00 54.76           O  
ATOM   4095  H   GLU A 424     192.332 234.466 152.733  1.00 54.76           H  
ATOM   4096  HA  GLU A 424     191.962 237.281 153.047  1.00 54.76           H  
ATOM   4097 1HB  GLU A 424     193.604 235.177 154.449  1.00 54.76           H  
ATOM   4098 2HB  GLU A 424     193.877 236.871 154.829  1.00 54.76           H  
ATOM   4099 1HG  GLU A 424     191.311 236.973 155.184  1.00 54.76           H  
ATOM   4100 2HG  GLU A 424     191.412 235.216 155.257  1.00 54.76           H  
ATOM   4101  N   ILE A 425     194.900 236.368 151.846  1.00 54.76           N  
ATOM   4102  CA  ILE A 425     196.046 236.910 151.117  1.00 54.76           C  
ATOM   4103  C   ILE A 425     195.586 237.655 149.873  1.00 54.76           C  
ATOM   4104  O   ILE A 425     196.005 238.791 149.623  1.00 54.76           O  
ATOM   4105  CB  ILE A 425     197.048 235.800 150.755  1.00 54.76           C  
ATOM   4106  CG1 ILE A 425     197.357 234.931 151.969  1.00 54.76           C  
ATOM   4107  CG2 ILE A 425     198.319 236.406 150.192  1.00 54.76           C  
ATOM   4108  CD1 ILE A 425     198.003 233.609 151.621  1.00 54.76           C  
ATOM   4109  H   ILE A 425     194.840 235.371 151.998  1.00 54.76           H  
ATOM   4110  HA  ILE A 425     196.551 237.633 151.756  1.00 54.76           H  
ATOM   4111  HB  ILE A 425     196.606 235.141 150.009  1.00 54.76           H  
ATOM   4112 1HG1 ILE A 425     198.022 235.470 152.643  1.00 54.76           H  
ATOM   4113 2HG1 ILE A 425     196.435 234.727 152.515  1.00 54.76           H  
ATOM   4114 1HG2 ILE A 425     199.020 235.611 149.940  1.00 54.76           H  
ATOM   4115 2HG2 ILE A 425     198.083 236.979 149.296  1.00 54.76           H  
ATOM   4116 3HG2 ILE A 425     198.768 237.064 150.935  1.00 54.76           H  
ATOM   4117 1HD1 ILE A 425     198.193 233.045 152.535  1.00 54.76           H  
ATOM   4118 2HD1 ILE A 425     197.337 233.037 150.974  1.00 54.76           H  
ATOM   4119 3HD1 ILE A 425     198.944 233.789 151.105  1.00 54.76           H  
ATOM   4120  N   GLU A 426     194.726 237.026 149.069  1.00 54.76           N  
ATOM   4121  CA  GLU A 426     194.285 237.648 147.823  1.00 54.76           C  
ATOM   4122  C   GLU A 426     193.566 238.964 148.090  1.00 54.76           C  
ATOM   4123  O   GLU A 426     193.786 239.960 147.391  1.00 54.76           O  
ATOM   4124  CB  GLU A 426     193.387 236.689 147.042  1.00 54.76           C  
ATOM   4125  CG  GLU A 426     194.125 235.895 145.979  1.00 54.76           C  
ATOM   4126  CD  GLU A 426     193.219 234.949 145.217  1.00 54.76           C  
ATOM   4127  OE1 GLU A 426     191.985 235.055 145.366  1.00 54.76           O  
ATOM   4128  OE2 GLU A 426     193.743 234.095 144.471  1.00 54.76           O  
ATOM   4129  H   GLU A 426     194.372 236.113 149.315  1.00 54.76           H  
ATOM   4130  HA  GLU A 426     195.164 237.875 147.219  1.00 54.76           H  
ATOM   4131 1HB  GLU A 426     192.919 235.986 147.731  1.00 54.76           H  
ATOM   4132 2HB  GLU A 426     192.589 237.251 146.557  1.00 54.76           H  
ATOM   4133 1HG  GLU A 426     194.582 236.589 145.274  1.00 54.76           H  
ATOM   4134 2HG  GLU A 426     194.922 235.325 146.454  1.00 54.76           H  
ATOM   4135  N   GLU A 427     192.702 238.989 149.108  1.00 54.76           N  
ATOM   4136  CA  GLU A 427     191.971 240.212 149.417  1.00 54.76           C  
ATOM   4137  C   GLU A 427     192.898 241.308 149.923  1.00 54.76           C  
ATOM   4138  O   GLU A 427     192.695 242.486 149.598  1.00 54.76           O  
ATOM   4139  CB  GLU A 427     190.878 239.922 150.443  1.00 54.76           C  
ATOM   4140  CG  GLU A 427     189.742 240.930 150.457  1.00 54.76           C  
ATOM   4141  CD  GLU A 427     190.069 242.173 151.256  1.00 54.76           C  
ATOM   4142  OE1 GLU A 427     191.011 242.127 152.073  1.00 54.76           O  
ATOM   4143  OE2 GLU A 427     189.378 243.196 151.076  1.00 54.76           O  
ATOM   4144  H   GLU A 427     192.545 238.166 149.673  1.00 54.76           H  
ATOM   4145  HA  GLU A 427     191.506 240.578 148.501  1.00 54.76           H  
ATOM   4146 1HB  GLU A 427     190.448 238.939 150.249  1.00 54.76           H  
ATOM   4147 2HB  GLU A 427     191.314 239.898 151.442  1.00 54.76           H  
ATOM   4148 1HG  GLU A 427     189.515 241.220 149.431  1.00 54.76           H  
ATOM   4149 2HG  GLU A 427     188.855 240.456 150.876  1.00 54.76           H  
ATOM   4150  N   MET A 428     193.917 240.947 150.700  1.00 54.76           N  
ATOM   4151  CA  MET A 428     194.834 241.919 151.277  1.00 54.76           C  
ATOM   4152  C   MET A 428     195.541 242.763 150.225  1.00 54.76           C  
ATOM   4153  O   MET A 428     195.950 243.889 150.526  1.00 54.76           O  
ATOM   4154  CB  MET A 428     195.862 241.197 152.153  1.00 54.76           C  
ATOM   4155  CG  MET A 428     196.492 242.055 153.240  1.00 54.76           C  
ATOM   4156  SD  MET A 428     197.960 242.943 152.689  1.00 54.76           S  
ATOM   4157  CE  MET A 428     198.912 241.601 151.983  1.00 54.76           C  
ATOM   4158  H   MET A 428     194.055 239.965 150.893  1.00 54.76           H  
ATOM   4159  HA  MET A 428     194.261 242.610 151.895  1.00 54.76           H  
ATOM   4160 1HB  MET A 428     195.390 240.344 152.639  1.00 54.76           H  
ATOM   4161 2HB  MET A 428     196.668 240.813 151.527  1.00 54.76           H  
ATOM   4162 1HG  MET A 428     195.766 242.787 153.592  1.00 54.76           H  
ATOM   4163 2HG  MET A 428     196.775 241.425 154.083  1.00 54.76           H  
ATOM   4164 1HE  MET A 428     199.855 241.988 151.596  1.00 54.76           H  
ATOM   4165 2HE  MET A 428     199.113 240.854 152.752  1.00 54.76           H  
ATOM   4166 3HE  MET A 428     198.347 241.142 151.171  1.00 54.76           H  
ATOM   4167  N   ALA A 429     195.672 242.261 149.000  1.00 54.76           N  
ATOM   4168  CA  ALA A 429     196.248 243.034 147.908  1.00 54.76           C  
ATOM   4169  C   ALA A 429     195.237 243.464 146.863  1.00 54.76           C  
ATOM   4170  O   ALA A 429     195.513 244.422 146.133  1.00 54.76           O  
ATOM   4171  CB  ALA A 429     197.366 242.242 147.213  1.00 54.76           C  
ATOM   4172  H   ALA A 429     195.362 241.316 148.824  1.00 54.76           H  
ATOM   4173  HA  ALA A 429     196.673 243.946 148.326  1.00 54.76           H  
ATOM   4174 1HB  ALA A 429     197.782 242.837 146.401  1.00 54.76           H  
ATOM   4175 2HB  ALA A 429     198.151 242.012 147.934  1.00 54.76           H  
ATOM   4176 3HB  ALA A 429     196.959 241.315 146.812  1.00 54.76           H  
ATOM   4177  N   LEU A 430     194.083 242.801 146.760  1.00 54.76           N  
ATOM   4178  CA  LEU A 430     193.042 243.274 145.860  1.00 54.76           C  
ATOM   4179  C   LEU A 430     192.371 244.532 146.388  1.00 54.76           C  
ATOM   4180  O   LEU A 430     191.871 245.340 145.599  1.00 54.76           O  
ATOM   4181  CB  LEU A 430     192.003 242.176 145.639  1.00 54.76           C  
ATOM   4182  CG  LEU A 430     190.856 242.507 144.689  1.00 54.76           C  
ATOM   4183  CD1 LEU A 430     191.398 243.043 143.382  1.00 54.76           C  
ATOM   4184  CD2 LEU A 430     189.998 241.284 144.447  1.00 54.76           C  
ATOM   4185  H   LEU A 430     193.920 241.966 147.304  1.00 54.76           H  
ATOM   4186  HA  LEU A 430     193.499 243.524 144.903  1.00 54.76           H  
ATOM   4187 1HB  LEU A 430     192.507 241.295 145.244  1.00 54.76           H  
ATOM   4188 2HB  LEU A 430     191.562 241.916 146.601  1.00 54.76           H  
ATOM   4189  HG  LEU A 430     190.237 243.292 145.125  1.00 54.76           H  
ATOM   4190 1HD1 LEU A 430     190.569 243.276 142.713  1.00 54.76           H  
ATOM   4191 2HD1 LEU A 430     191.975 243.948 143.571  1.00 54.76           H  
ATOM   4192 3HD1 LEU A 430     192.038 242.293 142.919  1.00 54.76           H  
ATOM   4193 1HD2 LEU A 430     189.184 241.539 143.768  1.00 54.76           H  
ATOM   4194 2HD2 LEU A 430     190.606 240.494 144.005  1.00 54.76           H  
ATOM   4195 3HD2 LEU A 430     189.584 240.936 145.394  1.00 54.76           H  
ATOM   4196  N   SER A 431     192.353 244.717 147.711  1.00 54.76           N  
ATOM   4197  CA  SER A 431     191.711 245.896 148.283  1.00 54.76           C  
ATOM   4198  C   SER A 431     192.331 247.187 147.765  1.00 54.76           C  
ATOM   4199  O   SER A 431     191.606 248.120 147.403  1.00 54.76           O  
ATOM   4200  CB  SER A 431     191.788 245.850 149.807  1.00 54.76           C  
ATOM   4201  OG  SER A 431     191.641 247.146 150.359  1.00 54.76           O  
ATOM   4202  H   SER A 431     192.783 244.043 148.328  1.00 54.76           H  
ATOM   4203  HA  SER A 431     190.662 245.898 147.984  1.00 54.76           H  
ATOM   4204 1HB  SER A 431     191.005 245.196 150.191  1.00 54.76           H  
ATOM   4205 2HB  SER A 431     192.745 245.428 150.110  1.00 54.76           H  
ATOM   4206  HG  SER A 431     191.700 247.036 151.311  1.00 54.76           H  
ATOM   4207  N   LYS A 432     193.656 247.257 147.710  1.00 54.76           N  
ATOM   4208  CA  LYS A 432     194.358 248.470 147.291  1.00 54.76           C  
ATOM   4209  C   LYS A 432     194.371 248.624 145.774  1.00 54.76           C  
ATOM   4210  O   LYS A 432     195.427 248.705 145.146  1.00 54.76           O  
ATOM   4211  CB  LYS A 432     195.775 248.461 147.853  1.00 54.76           C  
ATOM   4212  CG  LYS A 432     196.421 247.085 147.847  1.00 54.76           C  
ATOM   4213  CD  LYS A 432     197.582 247.002 148.827  1.00 54.76           C  
ATOM   4214  CE  LYS A 432     198.884 247.458 148.192  1.00 54.76           C  
ATOM   4215  NZ  LYS A 432     200.051 247.204 149.082  1.00 54.76           N  
ATOM   4216  H   LYS A 432     194.193 246.442 147.967  1.00 54.76           H  
ATOM   4217  HA  LYS A 432     193.823 249.334 147.687  1.00 54.76           H  
ATOM   4218 1HB  LYS A 432     196.402 249.137 147.271  1.00 54.76           H  
ATOM   4219 2HB  LYS A 432     195.762 248.829 148.879  1.00 54.76           H  
ATOM   4220 1HG  LYS A 432     195.679 246.333 148.118  1.00 54.76           H  
ATOM   4221 2HG  LYS A 432     196.790 246.861 146.847  1.00 54.76           H  
ATOM   4222 1HD  LYS A 432     197.372 247.631 149.693  1.00 54.76           H  
ATOM   4223 2HD  LYS A 432     197.698 245.973 149.167  1.00 54.76           H  
ATOM   4224 1HE  LYS A 432     199.035 246.929 147.252  1.00 54.76           H  
ATOM   4225 2HE  LYS A 432     198.830 248.525 147.978  1.00 54.76           H  
ATOM   4226 1HZ  LYS A 432     200.896 247.520 148.628  1.00 54.76           H  
ATOM   4227 2HZ  LYS A 432     199.928 247.706 149.951  1.00 54.76           H  
ATOM   4228 3HZ  LYS A 432     200.121 246.215 149.272  1.00 54.76           H  
ATOM   4229  N   GLU A 433     193.186 248.669 145.169  1.00 54.76           N  
ATOM   4230  CA  GLU A 433     193.037 248.807 143.725  1.00 54.76           C  
ATOM   4231  C   GLU A 433     192.270 250.092 143.435  1.00 54.76           C  
ATOM   4232  O   GLU A 433     191.239 250.361 144.058  1.00 54.76           O  
ATOM   4233  CB  GLU A 433     192.322 247.593 143.132  1.00 54.76           C  
ATOM   4234  CG  GLU A 433     193.255 246.476 142.694  1.00 54.76           C  
ATOM   4235  CD  GLU A 433     194.068 246.838 141.468  1.00 54.76           C  
ATOM   4236  OE1 GLU A 433     193.511 247.478 140.553  1.00 54.76           O  
ATOM   4237  OE2 GLU A 433     195.264 246.483 141.419  1.00 54.76           O  
ATOM   4238  H   GLU A 433     192.359 248.604 145.745  1.00 54.76           H  
ATOM   4239  HA  GLU A 433     194.030 248.874 143.279  1.00 54.76           H  
ATOM   4240 1HB  GLU A 433     191.628 247.184 143.867  1.00 54.76           H  
ATOM   4241 2HB  GLU A 433     191.736 247.902 142.266  1.00 54.76           H  
ATOM   4242 1HG  GLU A 433     193.935 246.243 143.513  1.00 54.76           H  
ATOM   4243 2HG  GLU A 433     192.664 245.585 142.484  1.00 54.76           H  
ATOM   4244  N   GLU A 434     192.782 250.883 142.491  1.00 54.76           N  
ATOM   4245  CA  GLU A 434     192.185 252.168 142.129  1.00 54.76           C  
ATOM   4246  C   GLU A 434     191.326 252.039 140.866  1.00 54.76           C  
ATOM   4247  O   GLU A 434     191.555 252.674 139.837  1.00 54.76           O  
ATOM   4248  CB  GLU A 434     193.279 253.221 141.971  1.00 54.76           C  
ATOM   4249  CG  GLU A 434     194.303 252.979 140.848  1.00 54.76           C  
ATOM   4250  CD  GLU A 434     195.204 251.786 141.095  1.00 54.76           C  
ATOM   4251  OE1 GLU A 434     195.339 251.368 142.264  1.00 54.76           O  
ATOM   4252  OE2 GLU A 434     195.770 251.260 140.114  1.00 54.76           O  
ATOM   4253  H   GLU A 434     193.615 250.575 142.011  1.00 54.76           H  
ATOM   4254  HA  GLU A 434     191.511 252.474 142.930  1.00 54.76           H  
ATOM   4255 1HB  GLU A 434     192.823 254.193 141.779  1.00 54.76           H  
ATOM   4256 2HB  GLU A 434     193.843 253.302 142.900  1.00 54.76           H  
ATOM   4257 1HG  GLU A 434     193.769 252.820 139.912  1.00 54.76           H  
ATOM   4258 2HG  GLU A 434     194.920 253.869 140.736  1.00 54.76           H  
ATOM   4259  N   ASP A 435     190.287 251.216 140.967  1.00 54.76           N  
ATOM   4260  CA  ASP A 435     189.440 250.947 139.815  1.00 54.76           C  
ATOM   4261  C   ASP A 435     187.988 250.863 140.261  1.00 54.76           C  
ATOM   4262  O   ASP A 435     187.681 250.820 141.455  1.00 54.76           O  
ATOM   4263  CB  ASP A 435     189.869 249.660 139.103  1.00 54.76           C  
ATOM   4264  CG  ASP A 435     189.367 249.586 137.676  1.00 54.76           C  
ATOM   4265  OD1 ASP A 435     188.175 249.875 137.444  1.00 54.76           O  
ATOM   4266  OD2 ASP A 435     190.166 249.239 136.782  1.00 54.76           O  
ATOM   4267  H   ASP A 435     190.076 250.769 141.848  1.00 54.76           H  
ATOM   4268  HA  ASP A 435     189.537 251.776 139.113  1.00 54.76           H  
ATOM   4269 1HB  ASP A 435     190.957 249.593 139.096  1.00 54.76           H  
ATOM   4270 2HB  ASP A 435     189.492 248.797 139.653  1.00 54.76           H  
ATOM   4271  N   GLU A 436     187.093 250.845 139.278  1.00 54.76           N  
ATOM   4272  CA  GLU A 436     185.676 250.622 139.511  1.00 54.76           C  
ATOM   4273  C   GLU A 436     185.227 249.211 139.174  1.00 54.76           C  
ATOM   4274  O   GLU A 436     184.378 248.667 139.882  1.00 54.76           O  
ATOM   4275  CB  GLU A 436     184.832 251.617 138.702  1.00 54.76           C  
ATOM   4276  CG  GLU A 436     183.520 252.001 139.370  1.00 54.76           C  
ATOM   4277  CD  GLU A 436     182.461 250.915 139.271  1.00 54.76           C  
ATOM   4278  OE1 GLU A 436     182.487 250.140 138.293  1.00 54.76           O  
ATOM   4279  OE2 GLU A 436     181.604 250.834 140.176  1.00 54.76           O  
ATOM   4280  H   GLU A 436     187.419 250.993 138.334  1.00 54.76           H  
ATOM   4281  HA  GLU A 436     185.471 250.774 140.571  1.00 54.76           H  
ATOM   4282 1HB  GLU A 436     185.405 252.528 138.534  1.00 54.76           H  
ATOM   4283 2HB  GLU A 436     184.602 251.190 137.726  1.00 54.76           H  
ATOM   4284 1HG  GLU A 436     183.708 252.212 140.422  1.00 54.76           H  
ATOM   4285 2HG  GLU A 436     183.142 252.912 138.908  1.00 54.76           H  
ATOM   4286  N   ALA A 437     185.767 248.607 138.115  1.00 54.76           N  
ATOM   4287  CA  ALA A 437     185.449 247.214 137.821  1.00 54.76           C  
ATOM   4288  C   ALA A 437     185.933 246.304 138.942  1.00 54.76           C  
ATOM   4289  O   ALA A 437     185.222 245.386 139.365  1.00 54.76           O  
ATOM   4290  CB  ALA A 437     186.065 246.807 136.484  1.00 54.76           C  
ATOM   4291  H   ALA A 437     186.400 249.106 137.507  1.00 54.76           H  
ATOM   4292  HA  ALA A 437     184.365 247.120 137.756  1.00 54.76           H  
ATOM   4293 1HB  ALA A 437     185.822 245.765 136.273  1.00 54.76           H  
ATOM   4294 2HB  ALA A 437     185.665 247.440 135.692  1.00 54.76           H  
ATOM   4295 3HB  ALA A 437     187.146 246.924 136.531  1.00 54.76           H  
ATOM   4296  N   SER A 438     187.144 246.551 139.441  1.00 54.76           N  
ATOM   4297  CA  SER A 438     187.673 245.794 140.568  1.00 54.76           C  
ATOM   4298  C   SER A 438     186.953 246.103 141.872  1.00 54.76           C  
ATOM   4299  O   SER A 438     187.090 245.336 142.830  1.00 54.76           O  
ATOM   4300  CB  SER A 438     189.166 246.071 140.733  1.00 54.76           C  
ATOM   4301  OG  SER A 438     189.379 247.191 141.573  1.00 54.76           O  
ATOM   4302  H   SER A 438     187.709 247.280 139.029  1.00 54.76           H  
ATOM   4303  HA  SER A 438     187.532 244.731 140.367  1.00 54.76           H  
ATOM   4304 1HB  SER A 438     189.654 245.194 141.157  1.00 54.76           H  
ATOM   4305 2HB  SER A 438     189.612 246.253 139.756  1.00 54.76           H  
ATOM   4306  HG  SER A 438     190.131 246.968 142.126  1.00 54.76           H  
ATOM   4307  N   ALA A 439     186.201 247.202 141.937  1.00 54.76           N  
ATOM   4308  CA  ALA A 439     185.481 247.533 143.158  1.00 54.76           C  
ATOM   4309  C   ALA A 439     184.242 246.672 143.352  1.00 54.76           C  
ATOM   4310  O   ALA A 439     183.670 246.669 144.446  1.00 54.76           O  
ATOM   4311  CB  ALA A 439     185.093 249.011 143.157  1.00 54.76           C  
ATOM   4312  H   ALA A 439     186.124 247.816 141.139  1.00 54.76           H  
ATOM   4313  HA  ALA A 439     186.141 247.340 144.003  1.00 54.76           H  
ATOM   4314 1HB  ALA A 439     184.555 249.247 144.075  1.00 54.76           H  
ATOM   4315 2HB  ALA A 439     185.992 249.623 143.096  1.00 54.76           H  
ATOM   4316 3HB  ALA A 439     184.454 249.219 142.300  1.00 54.76           H  
ATOM   4317  N   GLU A 440     183.808 245.948 142.323  1.00 54.76           N  
ATOM   4318  CA  GLU A 440     182.671 245.056 142.476  1.00 54.76           C  
ATOM   4319  C   GLU A 440     183.077 243.611 142.711  1.00 54.76           C  
ATOM   4320  O   GLU A 440     182.385 242.904 143.449  1.00 54.76           O  
ATOM   4321  CB  GLU A 440     181.756 245.131 141.252  1.00 54.76           C  
ATOM   4322  CG  GLU A 440     180.303 244.830 141.585  1.00 54.76           C  
ATOM   4323  CD  GLU A 440     179.461 244.551 140.360  1.00 54.76           C  
ATOM   4324  OE1 GLU A 440     178.999 243.401 140.206  1.00 54.76           O  
ATOM   4325  OE2 GLU A 440     179.258 245.480 139.552  1.00 54.76           O  
ATOM   4326  H   GLU A 440     184.265 246.012 141.425  1.00 54.76           H  
ATOM   4327  HA  GLU A 440     182.102 245.367 143.353  1.00 54.76           H  
ATOM   4328 1HB  GLU A 440     181.815 246.127 140.813  1.00 54.76           H  
ATOM   4329 2HB  GLU A 440     182.097 244.421 140.499  1.00 54.76           H  
ATOM   4330 1HG  GLU A 440     180.264 243.962 142.242  1.00 54.76           H  
ATOM   4331 2HG  GLU A 440     179.881 245.678 142.123  1.00 54.76           H  
ATOM   4332  N   ARG A 441     184.174 243.151 142.110  1.00 54.76           N  
ATOM   4333  CA  ARG A 441     184.685 241.825 142.422  1.00 54.76           C  
ATOM   4334  C   ARG A 441     185.279 241.751 143.819  1.00 54.76           C  
ATOM   4335  O   ARG A 441     185.412 240.650 144.362  1.00 54.76           O  
ATOM   4336  CB  ARG A 441     185.736 241.400 141.392  1.00 54.76           C  
ATOM   4337  CG  ARG A 441     185.151 240.856 140.096  1.00 54.76           C  
ATOM   4338  CD  ARG A 441     186.214 240.182 139.240  1.00 54.76           C  
ATOM   4339  NE  ARG A 441     187.428 240.987 139.147  1.00 54.76           N  
ATOM   4340  CZ  ARG A 441     187.561 242.053 138.369  1.00 54.76           C  
ATOM   4341  NH1 ARG A 441     186.555 242.451 137.605  1.00 54.76           N  
ATOM   4342  NH2 ARG A 441     188.704 242.723 138.349  1.00 54.76           N  
ATOM   4343  H   ARG A 441     184.661 243.719 141.432  1.00 54.76           H  
ATOM   4344  HA  ARG A 441     183.856 241.117 142.387  1.00 54.76           H  
ATOM   4345 1HB  ARG A 441     186.368 242.252 141.145  1.00 54.76           H  
ATOM   4346 2HB  ARG A 441     186.377 240.630 141.822  1.00 54.76           H  
ATOM   4347 1HG  ARG A 441     184.378 240.122 140.325  1.00 54.76           H  
ATOM   4348 2HG  ARG A 441     184.715 241.674 139.522  1.00 54.76           H  
ATOM   4349 1HD  ARG A 441     186.476 239.219 139.677  1.00 54.76           H  
ATOM   4350 2HD  ARG A 441     185.827 240.030 138.233  1.00 54.76           H  
ATOM   4351  HE  ARG A 441     188.219 240.712 139.714  1.00 54.76           H  
ATOM   4352 1HH1 ARG A 441     185.682 241.942 137.613  1.00 54.76           H  
ATOM   4353 2HH1 ARG A 441     186.660 243.263 137.014  1.00 54.76           H  
ATOM   4354 1HH2 ARG A 441     189.476 242.422 138.927  1.00 54.76           H  
ATOM   4355 2HH2 ARG A 441     188.803 243.534 137.756  1.00 54.76           H  
ATOM   4356  N   LEU A 442     185.631 242.890 144.409  1.00 54.76           N  
ATOM   4357  CA  LEU A 442     186.065 242.937 145.797  1.00 54.76           C  
ATOM   4358  C   LEU A 442     184.908 242.754 146.768  1.00 54.76           C  
ATOM   4359  O   LEU A 442     185.127 242.365 147.919  1.00 54.76           O  
ATOM   4360  CB  LEU A 442     186.766 244.265 146.081  1.00 54.76           C  
ATOM   4361  CG  LEU A 442     187.538 244.382 147.392  1.00 54.76           C  
ATOM   4362  CD1 LEU A 442     188.619 243.329 147.461  1.00 54.76           C  
ATOM   4363  CD2 LEU A 442     188.131 245.768 147.522  1.00 54.76           C  
ATOM   4364  H   LEU A 442     185.595 243.747 143.875  1.00 54.76           H  
ATOM   4365  HA  LEU A 442     186.769 242.123 145.967  1.00 54.76           H  
ATOM   4366 1HB  LEU A 442     187.474 244.462 145.278  1.00 54.76           H  
ATOM   4367 2HB  LEU A 442     186.019 245.059 146.082  1.00 54.76           H  
ATOM   4368  HG  LEU A 442     186.863 244.201 148.229  1.00 54.76           H  
ATOM   4369 1HD1 LEU A 442     189.161 243.425 148.402  1.00 54.76           H  
ATOM   4370 2HD1 LEU A 442     188.166 242.339 147.403  1.00 54.76           H  
ATOM   4371 3HD1 LEU A 442     189.310 243.462 146.629  1.00 54.76           H  
ATOM   4372 1HD2 LEU A 442     188.679 245.842 148.461  1.00 54.76           H  
ATOM   4373 2HD2 LEU A 442     188.810 245.953 146.689  1.00 54.76           H  
ATOM   4374 3HD2 LEU A 442     187.331 246.509 147.509  1.00 54.76           H  
ATOM   4375  N   ALA A 443     183.687 243.021 146.328  1.00 54.76           N  
ATOM   4376  CA  ALA A 443     182.512 242.898 147.178  1.00 54.76           C  
ATOM   4377  C   ALA A 443     181.997 241.485 147.275  1.00 54.76           C  
ATOM   4378  O   ALA A 443     181.031 241.265 148.013  1.00 54.76           O  
ATOM   4379  CB  ALA A 443     181.403 243.819 146.669  1.00 54.76           C  
ATOM   4380  H   ALA A 443     183.572 243.320 145.370  1.00 54.76           H  
ATOM   4381  HA  ALA A 443     182.791 243.199 148.188  1.00 54.76           H  
ATOM   4382 1HB  ALA A 443     180.526 243.722 147.310  1.00 54.76           H  
ATOM   4383 2HB  ALA A 443     181.751 244.852 146.685  1.00 54.76           H  
ATOM   4384 3HB  ALA A 443     181.139 243.541 145.650  1.00 54.76           H  
ATOM   4385  N   LYS A 444     182.590 240.522 146.572  1.00 54.76           N  
ATOM   4386  CA  LYS A 444     182.165 239.132 146.677  1.00 54.76           C  
ATOM   4387  C   LYS A 444     183.249 238.322 147.368  1.00 54.76           C  
ATOM   4388  O   LYS A 444     182.959 237.352 148.076  1.00 54.76           O  
ATOM   4389  CB  LYS A 444     181.859 238.550 145.297  1.00 54.76           C  
ATOM   4390  CG  LYS A 444     181.128 239.505 144.379  1.00 54.76           C  
ATOM   4391  CD  LYS A 444     180.909 238.897 143.008  1.00 54.76           C  
ATOM   4392  CE  LYS A 444     180.476 239.958 142.012  1.00 54.76           C  
ATOM   4393  NZ  LYS A 444     179.443 240.860 142.587  1.00 54.76           N  
ATOM   4394  H   LYS A 444     183.351 240.758 145.952  1.00 54.76           H  
ATOM   4395  HA  LYS A 444     181.255 239.093 147.278  1.00 54.76           H  
ATOM   4396 1HB  LYS A 444     182.790 238.257 144.811  1.00 54.76           H  
ATOM   4397 2HB  LYS A 444     181.250 237.652 145.407  1.00 54.76           H  
ATOM   4398 1HG  LYS A 444     180.159 239.757 144.813  1.00 54.76           H  
ATOM   4399 2HG  LYS A 444     181.707 240.421 144.271  1.00 54.76           H  
ATOM   4400 1HD  LYS A 444     181.834 238.434 142.663  1.00 54.76           H  
ATOM   4401 2HD  LYS A 444     180.139 238.127 143.070  1.00 54.76           H  
ATOM   4402 1HE  LYS A 444     181.339 240.552 141.715  1.00 54.76           H  
ATOM   4403 2HE  LYS A 444     180.070 239.477 141.122  1.00 54.76           H  
ATOM   4404 1HZ  LYS A 444     179.178 241.551 141.899  1.00 54.76           H  
ATOM   4405 2HZ  LYS A 444     178.631 240.319 142.850  1.00 54.76           H  
ATOM   4406 3HZ  LYS A 444     179.816 241.323 143.403  1.00 54.76           H  
ATOM   4407  N   LEU A 445     184.504 238.718 147.151  1.00 54.76           N  
ATOM   4408  CA  LEU A 445     185.618 238.083 147.844  1.00 54.76           C  
ATOM   4409  C   LEU A 445     185.423 238.134 149.352  1.00 54.76           C  
ATOM   4410  O   LEU A 445     185.524 237.111 150.039  1.00 54.76           O  
ATOM   4411  CB  LEU A 445     186.928 238.763 147.447  1.00 54.76           C  
ATOM   4412  CG  LEU A 445     188.180 237.905 147.579  1.00 54.76           C  
ATOM   4413  CD1 LEU A 445     188.035 236.670 146.719  1.00 54.76           C  
ATOM   4414  CD2 LEU A 445     189.416 238.693 147.190  1.00 54.76           C  
ATOM   4415  H   LEU A 445     184.692 239.467 146.500  1.00 54.76           H  
ATOM   4416  HA  LEU A 445     185.658 237.035 147.547  1.00 54.76           H  
ATOM   4417 1HB  LEU A 445     186.852 239.083 146.409  1.00 54.76           H  
ATOM   4418 2HB  LEU A 445     187.063 239.647 148.070  1.00 54.76           H  
ATOM   4419  HG  LEU A 445     188.286 237.572 148.612  1.00 54.76           H  
ATOM   4420 1HD1 LEU A 445     188.930 236.054 146.812  1.00 54.76           H  
ATOM   4421 2HD1 LEU A 445     187.166 236.098 147.047  1.00 54.76           H  
ATOM   4422 3HD1 LEU A 445     187.904 236.965 145.678  1.00 54.76           H  
ATOM   4423 1HD2 LEU A 445     190.298 238.060 147.293  1.00 54.76           H  
ATOM   4424 2HD2 LEU A 445     189.325 239.024 146.155  1.00 54.76           H  
ATOM   4425 3HD2 LEU A 445     189.514 239.561 147.842  1.00 54.76           H  
ATOM   4426  N   ARG A 446     185.136 239.325 149.885  1.00 54.76           N  
ATOM   4427  CA  ARG A 446     184.916 239.465 151.319  1.00 54.76           C  
ATOM   4428  C   ARG A 446     183.710 238.657 151.774  1.00 54.76           C  
ATOM   4429  O   ARG A 446     183.736 238.034 152.845  1.00 54.76           O  
ATOM   4430  CB  ARG A 446     184.728 240.939 151.676  1.00 54.76           C  
ATOM   4431  CG  ARG A 446     185.988 241.779 151.584  1.00 54.76           C  
ATOM   4432  CD  ARG A 446     185.832 243.062 152.381  1.00 54.76           C  
ATOM   4433  NE  ARG A 446     187.009 243.918 152.288  1.00 54.76           N  
ATOM   4434  CZ  ARG A 446     187.019 245.102 151.688  1.00 54.76           C  
ATOM   4435  NH1 ARG A 446     185.916 245.570 151.123  1.00 54.76           N  
ATOM   4436  NH2 ARG A 446     188.133 245.818 151.652  1.00 54.76           N  
ATOM   4437  H   ARG A 446     185.069 240.142 149.295  1.00 54.76           H  
ATOM   4438  HA  ARG A 446     185.793 239.084 151.843  1.00 54.76           H  
ATOM   4439 1HB  ARG A 446     183.985 241.382 151.014  1.00 54.76           H  
ATOM   4440 2HB  ARG A 446     184.348 241.021 152.694  1.00 54.76           H  
ATOM   4441 1HG  ARG A 446     186.831 241.215 151.983  1.00 54.76           H  
ATOM   4442 2HG  ARG A 446     186.181 242.032 150.541  1.00 54.76           H  
ATOM   4443 1HD  ARG A 446     184.977 243.622 152.004  1.00 54.76           H  
ATOM   4444 2HD  ARG A 446     185.673 242.821 153.431  1.00 54.76           H  
ATOM   4445  HE  ARG A 446     187.867 243.585 152.708  1.00 54.76           H  
ATOM   4446 1HH1 ARG A 446     185.065 245.025 151.148  1.00 54.76           H  
ATOM   4447 2HH1 ARG A 446     185.925 246.471 150.667  1.00 54.76           H  
ATOM   4448 1HH2 ARG A 446     188.976 245.463 152.082  1.00 54.76           H  
ATOM   4449 2HH2 ARG A 446     188.139 246.718 151.196  1.00 54.76           H  
ATOM   4450  N   SER A 447     182.640 238.663 150.977  1.00 54.76           N  
ATOM   4451  CA  SER A 447     181.444 237.906 151.327  1.00 54.76           C  
ATOM   4452  C   SER A 447     181.762 236.428 151.507  1.00 54.76           C  
ATOM   4453  O   SER A 447     181.414 235.825 152.530  1.00 54.76           O  
ATOM   4454  CB  SER A 447     180.374 238.097 150.255  1.00 54.76           C  
ATOM   4455  OG  SER A 447     179.232 237.312 150.540  1.00 54.76           O  
ATOM   4456  H   SER A 447     182.651 239.196 150.119  1.00 54.76           H  
ATOM   4457  HA  SER A 447     181.062 238.281 152.278  1.00 54.76           H  
ATOM   4458 1HB  SER A 447     180.094 239.149 150.204  1.00 54.76           H  
ATOM   4459 2HB  SER A 447     180.779 237.818 149.283  1.00 54.76           H  
ATOM   4460  HG  SER A 447     178.609 237.483 149.830  1.00 54.76           H  
ATOM   4461  N   GLU A 448     182.433 235.829 150.523  1.00 54.76           N  
ATOM   4462  CA  GLU A 448     182.742 234.406 150.620  1.00 54.76           C  
ATOM   4463  C   GLU A 448     183.756 234.134 151.722  1.00 54.76           C  
ATOM   4464  O   GLU A 448     183.671 233.111 152.412  1.00 54.76           O  
ATOM   4465  CB  GLU A 448     183.249 233.881 149.282  1.00 54.76           C  
ATOM   4466  CG  GLU A 448     182.799 232.465 148.980  1.00 54.76           C  
ATOM   4467  CD  GLU A 448     181.302 232.367 148.762  1.00 54.76           C  
ATOM   4468  OE1 GLU A 448     180.727 231.293 149.038  1.00 54.76           O  
ATOM   4469  OE2 GLU A 448     180.699 233.365 148.314  1.00 54.76           O  
ATOM   4470  H   GLU A 448     182.733 236.343 149.707  1.00 54.76           H  
ATOM   4471  HA  GLU A 448     181.829 233.871 150.882  1.00 54.76           H  
ATOM   4472 1HB  GLU A 448     182.899 234.531 148.480  1.00 54.76           H  
ATOM   4473 2HB  GLU A 448     184.338 233.905 149.271  1.00 54.76           H  
ATOM   4474 1HG  GLU A 448     183.312 232.115 148.085  1.00 54.76           H  
ATOM   4475 2HG  GLU A 448     183.088 231.819 149.808  1.00 54.76           H  
ATOM   4476  N   LEU A 449     184.722 235.037 151.910  1.00 54.76           N  
ATOM   4477  CA  LEU A 449     185.695 234.853 152.980  1.00 54.76           C  
ATOM   4478  C   LEU A 449     185.010 234.797 154.337  1.00 54.76           C  
ATOM   4479  O   LEU A 449     185.338 233.947 155.171  1.00 54.76           O  
ATOM   4480  CB  LEU A 449     186.729 235.976 152.942  1.00 54.76           C  
ATOM   4481  CG  LEU A 449     187.748 236.023 154.078  1.00 54.76           C  
ATOM   4482  CD1 LEU A 449     188.383 234.665 154.278  1.00 54.76           C  
ATOM   4483  CD2 LEU A 449     188.807 237.068 153.782  1.00 54.76           C  
ATOM   4484  H   LEU A 449     184.790 235.852 151.318  1.00 54.76           H  
ATOM   4485  HA  LEU A 449     186.202 233.901 152.826  1.00 54.76           H  
ATOM   4486 1HB  LEU A 449     187.292 235.898 152.013  1.00 54.76           H  
ATOM   4487 2HB  LEU A 449     186.204 236.931 152.946  1.00 54.76           H  
ATOM   4488  HG  LEU A 449     187.242 236.279 155.010  1.00 54.76           H  
ATOM   4489 1HD1 LEU A 449     189.106 234.718 155.092  1.00 54.76           H  
ATOM   4490 2HD1 LEU A 449     187.611 233.936 154.526  1.00 54.76           H  
ATOM   4491 3HD1 LEU A 449     188.889 234.362 153.362  1.00 54.76           H  
ATOM   4492 1HD2 LEU A 449     189.529 237.095 154.598  1.00 54.76           H  
ATOM   4493 2HD2 LEU A 449     189.318 236.815 152.853  1.00 54.76           H  
ATOM   4494 3HD2 LEU A 449     188.335 238.046 153.682  1.00 54.76           H  
ATOM   4495  N   ALA A 450     184.036 235.678 154.567  1.00 54.76           N  
ATOM   4496  CA  ALA A 450     183.319 235.659 155.840  1.00 54.76           C  
ATOM   4497  C   ALA A 450     182.421 234.433 155.952  1.00 54.76           C  
ATOM   4498  O   ALA A 450     182.356 233.792 157.013  1.00 54.76           O  
ATOM   4499  CB  ALA A 450     182.507 236.942 156.001  1.00 54.76           C  
ATOM   4500  H   ALA A 450     183.783 236.364 153.870  1.00 54.76           H  
ATOM   4501  HA  ALA A 450     184.054 235.600 156.642  1.00 54.76           H  
ATOM   4502 1HB  ALA A 450     181.975 236.919 156.953  1.00 54.76           H  
ATOM   4503 2HB  ALA A 450     183.177 237.802 155.980  1.00 54.76           H  
ATOM   4504 3HB  ALA A 450     181.788 237.022 155.187  1.00 54.76           H  
ATOM   4505  N   ASP A 451     181.718 234.089 154.868  1.00 54.76           N  
ATOM   4506  CA  ASP A 451     180.839 232.927 154.896  1.00 54.76           C  
ATOM   4507  C   ASP A 451     181.609 231.623 155.030  1.00 54.76           C  
ATOM   4508  O   ASP A 451     181.001 230.588 155.317  1.00 54.76           O  
ATOM   4509  CB  ASP A 451     179.969 232.894 153.642  1.00 54.76           C  
ATOM   4510  CG  ASP A 451     179.072 234.106 153.529  1.00 54.76           C  
ATOM   4511  OD1 ASP A 451     179.301 235.083 154.272  1.00 54.76           O  
ATOM   4512  OD2 ASP A 451     178.137 234.084 152.700  1.00 54.76           O  
ATOM   4513  H   ASP A 451     181.789 234.631 154.019  1.00 54.76           H  
ATOM   4514  HA  ASP A 451     180.192 233.004 155.770  1.00 54.76           H  
ATOM   4515 1HB  ASP A 451     180.605 232.843 152.759  1.00 54.76           H  
ATOM   4516 2HB  ASP A 451     179.350 231.996 153.652  1.00 54.76           H  
ATOM   4517  N   GLN A 452     182.921 231.642 154.820  1.00 54.76           N  
ATOM   4518  CA  GLN A 452     183.712 230.452 155.096  1.00 54.76           C  
ATOM   4519  C   GLN A 452     184.426 230.521 156.437  1.00 54.76           C  
ATOM   4520  O   GLN A 452     184.694 229.475 157.039  1.00 54.76           O  
ATOM   4521  CB  GLN A 452     184.724 230.213 153.977  1.00 54.76           C  
ATOM   4522  CG  GLN A 452     184.102 229.607 152.737  1.00 54.76           C  
ATOM   4523  CD  GLN A 452     185.110 228.874 151.894  1.00 54.76           C  
ATOM   4524  OE1 GLN A 452     186.292 228.830 152.225  1.00 54.76           O  
ATOM   4525  NE2 GLN A 452     184.650 228.284 150.799  1.00 54.76           N  
ATOM   4526  H   GLN A 452     183.383 232.470 154.471  1.00 54.76           H  
ATOM   4527  HA  GLN A 452     183.040 229.595 155.148  1.00 54.76           H  
ATOM   4528 1HB  GLN A 452     185.194 231.158 153.704  1.00 54.76           H  
ATOM   4529 2HB  GLN A 452     185.509 229.547 154.333  1.00 54.76           H  
ATOM   4530 1HG  GLN A 452     183.328 228.901 153.039  1.00 54.76           H  
ATOM   4531 2HG  GLN A 452     183.665 230.404 152.135  1.00 54.76           H  
ATOM   4532 1HE2 GLN A 452     185.275 227.782 150.200  1.00 54.76           H  
ATOM   4533 2HE2 GLN A 452     183.678 228.340 150.571  1.00 54.76           H  
ATOM   4534  N   LYS A 453     184.750 231.723 156.918  1.00 54.76           N  
ATOM   4535  CA  LYS A 453     185.181 231.858 158.304  1.00 54.76           C  
ATOM   4536  C   LYS A 453     184.127 231.298 159.246  1.00 54.76           C  
ATOM   4537  O   LYS A 453     184.455 230.633 160.237  1.00 54.76           O  
ATOM   4538  CB  LYS A 453     185.455 233.324 158.633  1.00 54.76           C  
ATOM   4539  CG  LYS A 453     186.898 233.757 158.496  1.00 54.76           C  
ATOM   4540  CD  LYS A 453     187.059 235.183 158.985  1.00 54.76           C  
ATOM   4541  CE  LYS A 453     188.264 235.859 158.367  1.00 54.76           C  
ATOM   4542  NZ  LYS A 453     188.307 237.305 158.716  1.00 54.76           N  
ATOM   4543  H   LYS A 453     184.701 232.547 156.335  1.00 54.76           H  
ATOM   4544  HA  LYS A 453     186.103 231.291 158.436  1.00 54.76           H  
ATOM   4545 1HB  LYS A 453     184.859 233.961 157.979  1.00 54.76           H  
ATOM   4546 2HB  LYS A 453     185.148 233.530 159.659  1.00 54.76           H  
ATOM   4547 1HG  LYS A 453     187.534 233.093 159.083  1.00 54.76           H  
ATOM   4548 2HG  LYS A 453     187.200 233.691 157.451  1.00 54.76           H  
ATOM   4549 1HD  LYS A 453     186.167 235.758 158.732  1.00 54.76           H  
ATOM   4550 2HD  LYS A 453     187.176 235.185 160.069  1.00 54.76           H  
ATOM   4551 1HE  LYS A 453     189.173 235.377 158.723  1.00 54.76           H  
ATOM   4552 2HE  LYS A 453     188.224 235.754 157.283  1.00 54.76           H  
ATOM   4553 1HZ  LYS A 453     189.119 237.730 158.291  1.00 54.76           H  
ATOM   4554 2HZ  LYS A 453     187.471 237.759 158.374  1.00 54.76           H  
ATOM   4555 3HZ  LYS A 453     188.359 237.408 159.719  1.00 54.76           H  
ATOM   4556  N   GLU A 454     182.855 231.566 158.950  1.00 54.76           N  
ATOM   4557  CA  GLU A 454     181.770 231.044 159.775  1.00 54.76           C  
ATOM   4558  C   GLU A 454     181.806 229.519 159.833  1.00 54.76           C  
ATOM   4559  O   GLU A 454     181.687 228.917 160.911  1.00 54.76           O  
ATOM   4560  CB  GLU A 454     180.432 231.546 159.230  1.00 54.76           C  
ATOM   4561  CG  GLU A 454     179.244 231.337 160.145  1.00 54.76           C  
ATOM   4562  CD  GLU A 454     178.490 230.066 159.833  1.00 54.76           C  
ATOM   4563  OE1 GLU A 454     178.547 229.616 158.671  1.00 54.76           O  
ATOM   4564  OE2 GLU A 454     177.833 229.521 160.744  1.00 54.76           O  
ATOM   4565  H   GLU A 454     182.632 232.136 158.147  1.00 54.76           H  
ATOM   4566  HA  GLU A 454     181.902 231.411 160.793  1.00 54.76           H  
ATOM   4567 1HB  GLU A 454     180.501 232.614 159.023  1.00 54.76           H  
ATOM   4568 2HB  GLU A 454     180.211 231.044 158.288  1.00 54.76           H  
ATOM   4569 1HG  GLU A 454     179.595 231.298 161.176  1.00 54.76           H  
ATOM   4570 2HG  GLU A 454     178.572 232.189 160.051  1.00 54.76           H  
ATOM   4571  N   LYS A 455     182.000 228.876 158.679  1.00 54.76           N  
ATOM   4572  CA  LYS A 455     182.026 227.418 158.643  1.00 54.76           C  
ATOM   4573  C   LYS A 455     183.258 226.871 159.348  1.00 54.76           C  
ATOM   4574  O   LYS A 455     183.175 225.855 160.048  1.00 54.76           O  
ATOM   4575  CB  LYS A 455     181.973 226.925 157.199  1.00 54.76           C  
ATOM   4576  CG  LYS A 455     180.730 227.350 156.455  1.00 54.76           C  
ATOM   4577  CD  LYS A 455     179.492 226.717 157.052  1.00 54.76           C  
ATOM   4578  CE  LYS A 455     178.254 227.102 156.261  1.00 54.76           C  
ATOM   4579  NZ  LYS A 455     177.005 226.548 156.853  1.00 54.76           N  
ATOM   4580  H   LYS A 455     182.130 229.392 157.820  1.00 54.76           H  
ATOM   4581  HA  LYS A 455     181.150 227.043 159.174  1.00 54.76           H  
ATOM   4582 1HB  LYS A 455     182.840 227.300 156.654  1.00 54.76           H  
ATOM   4583 2HB  LYS A 455     182.022 225.836 157.184  1.00 54.76           H  
ATOM   4584 1HG  LYS A 455     180.632 228.435 156.500  1.00 54.76           H  
ATOM   4585 2HG  LYS A 455     180.812 227.054 155.410  1.00 54.76           H  
ATOM   4586 1HD  LYS A 455     179.599 225.631 157.047  1.00 54.76           H  
ATOM   4587 2HD  LYS A 455     179.375 227.048 158.084  1.00 54.76           H  
ATOM   4588 1HE  LYS A 455     178.168 228.187 156.225  1.00 54.76           H  
ATOM   4589 2HE  LYS A 455     178.345 226.733 155.240  1.00 54.76           H  
ATOM   4590 1HZ  LYS A 455     176.212 226.830 156.293  1.00 54.76           H  
ATOM   4591 2HZ  LYS A 455     177.060 225.539 156.874  1.00 54.76           H  
ATOM   4592 3HZ  LYS A 455     176.893 226.898 157.794  1.00 54.76           H  
ATOM   4593  N   LEU A 456     184.413 227.514 159.161  1.00 54.76           N  
ATOM   4594  CA  LEU A 456     185.612 227.093 159.880  1.00 54.76           C  
ATOM   4595  C   LEU A 456     185.394 227.150 161.383  1.00 54.76           C  
ATOM   4596  O   LEU A 456     185.788 226.230 162.109  1.00 54.76           O  
ATOM   4597  CB  LEU A 456     186.806 227.962 159.477  1.00 54.76           C  
ATOM   4598  CG  LEU A 456     188.187 227.604 160.041  1.00 54.76           C  
ATOM   4599  CD1 LEU A 456     189.268 227.991 159.055  1.00 54.76           C  
ATOM   4600  CD2 LEU A 456     188.448 228.296 161.368  1.00 54.76           C  
ATOM   4601  H   LEU A 456     184.470 228.295 158.523  1.00 54.76           H  
ATOM   4602  HA  LEU A 456     185.828 226.058 159.616  1.00 54.76           H  
ATOM   4603 1HB  LEU A 456     186.902 227.939 158.393  1.00 54.76           H  
ATOM   4604 2HB  LEU A 456     186.607 228.989 159.782  1.00 54.76           H  
ATOM   4605  HG  LEU A 456     188.248 226.527 160.198  1.00 54.76           H  
ATOM   4606 1HD1 LEU A 456     190.244 227.732 159.465  1.00 54.76           H  
ATOM   4607 2HD1 LEU A 456     189.115 227.454 158.118  1.00 54.76           H  
ATOM   4608 3HD1 LEU A 456     189.225 229.064 158.871  1.00 54.76           H  
ATOM   4609 1HD2 LEU A 456     189.436 228.017 161.736  1.00 54.76           H  
ATOM   4610 2HD2 LEU A 456     188.404 229.376 161.230  1.00 54.76           H  
ATOM   4611 3HD2 LEU A 456     187.692 227.992 162.092  1.00 54.76           H  
ATOM   4612  N   ALA A 457     184.772 228.224 161.871  1.00 54.76           N  
ATOM   4613  CA  ALA A 457     184.525 228.348 163.304  1.00 54.76           C  
ATOM   4614  C   ALA A 457     183.596 227.246 163.795  1.00 54.76           C  
ATOM   4615  O   ALA A 457     183.857 226.607 164.823  1.00 54.76           O  
ATOM   4616  CB  ALA A 457     183.948 229.726 163.623  1.00 54.76           C  
ATOM   4617  H   ALA A 457     184.466 228.962 161.253  1.00 54.76           H  
ATOM   4618  HA  ALA A 457     185.477 228.234 163.823  1.00 54.76           H  
ATOM   4619 1HB  ALA A 457     183.768 229.806 164.695  1.00 54.76           H  
ATOM   4620 2HB  ALA A 457     184.655 230.497 163.315  1.00 54.76           H  
ATOM   4621 3HB  ALA A 457     183.009 229.860 163.087  1.00 54.76           H  
ATOM   4622  N   GLU A 458     182.497 227.015 163.072  1.00 54.76           N  
ATOM   4623  CA  GLU A 458     181.565 225.966 163.474  1.00 54.76           C  
ATOM   4624  C   GLU A 458     182.251 224.605 163.507  1.00 54.76           C  
ATOM   4625  O   GLU A 458     182.059 223.817 164.444  1.00 54.76           O  
ATOM   4626  CB  GLU A 458     180.365 225.942 162.528  1.00 54.76           C  
ATOM   4627  CG  GLU A 458     179.392 224.798 162.778  1.00 54.76           C  
ATOM   4628  CD  GLU A 458     179.776 223.527 162.047  1.00 54.76           C  
ATOM   4629  OE1 GLU A 458     180.557 223.616 161.078  1.00 54.76           O  
ATOM   4630  OE2 GLU A 458     179.303 222.443 162.444  1.00 54.76           O  
ATOM   4631  H   GLU A 458     182.298 227.559 162.244  1.00 54.76           H  
ATOM   4632  HA  GLU A 458     181.214 226.183 164.483  1.00 54.76           H  
ATOM   4633 1HB  GLU A 458     179.812 226.877 162.617  1.00 54.76           H  
ATOM   4634 2HB  GLU A 458     180.715 225.865 161.498  1.00 54.76           H  
ATOM   4635 1HG  GLU A 458     179.357 224.592 163.847  1.00 54.76           H  
ATOM   4636 2HG  GLU A 458     178.396 225.106 162.463  1.00 54.76           H  
ATOM   4637  N   LEU A 459     183.054 224.309 162.487  1.00 54.76           N  
ATOM   4638  CA  LEU A 459     183.697 223.003 162.404  1.00 54.76           C  
ATOM   4639  C   LEU A 459     184.742 222.834 163.499  1.00 54.76           C  
ATOM   4640  O   LEU A 459     184.872 221.751 164.084  1.00 54.76           O  
ATOM   4641  CB  LEU A 459     184.320 222.827 161.022  1.00 54.76           C  
ATOM   4642  CG  LEU A 459     184.320 221.424 160.427  1.00 54.76           C  
ATOM   4643  CD1 LEU A 459     182.899 220.971 160.172  1.00 54.76           C  
ATOM   4644  CD2 LEU A 459     185.104 221.419 159.139  1.00 54.76           C  
ATOM   4645  H   LEU A 459     183.225 224.989 161.760  1.00 54.76           H  
ATOM   4646  HA  LEU A 459     182.939 222.234 162.554  1.00 54.76           H  
ATOM   4647 1HB  LEU A 459     183.791 223.468 160.318  1.00 54.76           H  
ATOM   4648 2HB  LEU A 459     185.359 223.151 161.066  1.00 54.76           H  
ATOM   4649  HG  LEU A 459     184.778 220.730 161.132  1.00 54.76           H  
ATOM   4650 1HD1 LEU A 459     182.908 219.967 159.747  1.00 54.76           H  
ATOM   4651 2HD1 LEU A 459     182.346 220.961 161.111  1.00 54.76           H  
ATOM   4652 3HD1 LEU A 459     182.418 221.656 159.474  1.00 54.76           H  
ATOM   4653 1HD2 LEU A 459     185.103 220.414 158.716  1.00 54.76           H  
ATOM   4654 2HD2 LEU A 459     184.646 222.111 158.432  1.00 54.76           H  
ATOM   4655 3HD2 LEU A 459     186.130 221.728 159.337  1.00 54.76           H  
ATOM   4656  N   THR A 460     185.501 223.905 163.751  1.00 54.76           N  
ATOM   4657  CA  THR A 460     186.587 223.891 164.768  1.00 54.76           C  
ATOM   4658  C   THR A 460     186.036 223.452 166.129  1.00 54.76           C  
ATOM   4659  O   THR A 460     186.598 222.507 166.711  1.00 54.76           O  
ATOM   4660  CB  THR A 460     187.256 225.271 164.904  1.00 54.76           C  
ATOM   4661  OG1 THR A 460     187.848 225.644 163.653  1.00 54.76           O  
ATOM   4662  CG2 THR A 460     188.330 225.239 165.980  1.00 54.76           C  
ATOM   4663  H   THR A 460     185.326 224.752 163.229  1.00 54.76           H  
ATOM   4664  HA  THR A 460     187.330 223.151 164.470  1.00 54.76           H  
ATOM   4665  HB  THR A 460     186.505 226.015 165.171  1.00 54.76           H  
ATOM   4666  HG1 THR A 460     187.168 225.985 163.067  1.00 54.76           H  
ATOM   4667 1HG2 THR A 460     188.792 226.223 166.063  1.00 54.76           H  
ATOM   4668 2HG2 THR A 460     187.881 224.967 166.935  1.00 54.76           H  
ATOM   4669 3HG2 THR A 460     189.089 224.504 165.714  1.00 54.76           H  
ATOM   4670  N   THR A 461     184.981 224.118 166.608  1.00 54.76           N  
ATOM   4671  CA  THR A 461     184.370 223.799 167.927  1.00 54.76           C  
ATOM   4672  C   THR A 461     184.037 222.305 168.013  1.00 54.76           C  
ATOM   4673  O   THR A 461     184.378 221.685 169.039  1.00 54.76           O  
ATOM   4674  CB  THR A 461     183.095 224.626 168.177  1.00 54.76           C  
ATOM   4675  OG1 THR A 461     183.419 226.022 168.174  1.00 54.76           O  
ATOM   4676  CG2 THR A 461     182.474 224.257 169.516  1.00 54.76           C  
ATOM   4677  H   THR A 461     184.588 224.863 166.051  1.00 54.76           H  
ATOM   4678  HA  THR A 461     185.098 224.018 168.708  1.00 54.76           H  
ATOM   4679  HB  THR A 461     182.374 224.432 167.384  1.00 54.76           H  
ATOM   4680  HG1 THR A 461     183.491 226.331 167.267  1.00 54.76           H  
ATOM   4681 1HG2 THR A 461     181.575 224.850 169.676  1.00 54.76           H  
ATOM   4682 2HG2 THR A 461     182.216 223.198 169.518  1.00 54.76           H  
ATOM   4683 3HG2 THR A 461     183.187 224.457 170.315  1.00 54.76           H  
ATOM   4684  N   ARG A 462     183.393 221.763 166.975  1.00 54.76           N  
ATOM   4685  CA  ARG A 462     182.985 220.332 166.935  1.00 54.76           C  
ATOM   4686  C   ARG A 462     184.167 219.425 167.301  1.00 54.76           C  
ATOM   4687  O   ARG A 462     184.089 218.742 168.343  1.00 54.76           O  
ATOM   4688  CB  ARG A 462     182.436 219.982 165.548  1.00 54.76           C  
ATOM   4689  CG  ARG A 462     181.564 218.735 165.520  1.00 54.76           C  
ATOM   4690  CD  ARG A 462     182.338 217.511 165.068  1.00 54.76           C  
ATOM   4691  NE  ARG A 462     182.234 217.285 163.634  1.00 54.76           N  
ATOM   4692  CZ  ARG A 462     183.248 216.932 162.852  1.00 54.76           C  
ATOM   4693  NH1 ARG A 462     184.454 216.763 163.367  1.00 54.76           N  
ATOM   4694  NH2 ARG A 462     183.053 216.749 161.558  1.00 54.76           N  
ATOM   4695  H   ARG A 462     183.178 222.358 166.188  1.00 54.76           H  
ATOM   4696  HA  ARG A 462     182.199 220.175 167.675  1.00 54.76           H  
ATOM   4697 1HB  ARG A 462     181.844 220.815 165.170  1.00 54.76           H  
ATOM   4698 2HB  ARG A 462     183.265 219.829 164.857  1.00 54.76           H  
ATOM   4699 1HG  ARG A 462     181.174 218.541 166.519  1.00 54.76           H  
ATOM   4700 2HG  ARG A 462     180.733 218.887 164.829  1.00 54.76           H  
ATOM   4701 1HD  ARG A 462     183.392 217.637 165.312  1.00 54.76           H  
ATOM   4702 2HD  ARG A 462     181.951 216.628 165.576  1.00 54.76           H  
ATOM   4703  HE  ARG A 462     181.326 217.405 163.204  1.00 54.76           H  
ATOM   4704 1HH1 ARG A 462     184.605 216.902 164.356  1.00 54.76           H  
ATOM   4705 2HH1 ARG A 462     185.224 216.495 162.772  1.00 54.76           H  
ATOM   4706 1HH2 ARG A 462     182.131 216.878 161.163  1.00 54.76           H  
ATOM   4707 2HH2 ARG A 462     183.824 216.481 160.965  1.00 54.76           H  
ATOM   4708  N   TRP A 463     185.224 219.437 166.482  1.00 54.76           N  
ATOM   4709  CA  TRP A 463     186.419 218.574 166.699  1.00 54.76           C  
ATOM   4710  C   TRP A 463     187.138 218.930 168.006  1.00 54.76           C  
ATOM   4711  O   TRP A 463     187.709 218.014 168.629  1.00 54.76           O  
ATOM   4712  CB  TRP A 463     187.369 218.653 165.499  1.00 54.76           C  
ATOM   4713  CG  TRP A 463     188.728 218.087 165.777  1.00 54.76           C  
ATOM   4714  CD1 TRP A 463     189.078 216.769 165.810  1.00 54.76           C  
ATOM   4715  CD2 TRP A 463     189.927 218.827 166.069  1.00 54.76           C  
ATOM   4716  NE1 TRP A 463     190.410 216.637 166.098  1.00 54.76           N  
ATOM   4717  CE2 TRP A 463     190.957 217.882 166.263  1.00 54.76           C  
ATOM   4718  CE3 TRP A 463     190.230 220.188 166.184  1.00 54.76           C  
ATOM   4719  CZ2 TRP A 463     192.264 218.259 166.564  1.00 54.76           C  
ATOM   4720  CZ3 TRP A 463     191.523 220.558 166.481  1.00 54.76           C  
ATOM   4721  CH2 TRP A 463     192.524 219.606 166.668  1.00 54.76           C  
ATOM   4722  H   TRP A 463     185.204 220.059 165.686  1.00 54.76           H  
ATOM   4723  HA  TRP A 463     186.085 217.542 166.809  1.00 54.76           H  
ATOM   4724 1HB  TRP A 463     186.937 218.112 164.657  1.00 54.76           H  
ATOM   4725 2HB  TRP A 463     187.485 219.693 165.195  1.00 54.76           H  
ATOM   4726  HD1 TRP A 463     188.396 215.939 165.633  1.00 54.76           H  
ATOM   4727  HE1 TRP A 463     190.911 215.764 166.177  1.00 54.76           H  
ATOM   4728  HE3 TRP A 463     189.455 220.940 166.038  1.00 54.76           H  
ATOM   4729  HZ2 TRP A 463     193.058 217.527 166.712  1.00 54.76           H  
ATOM   4730  HZ3 TRP A 463     191.743 221.622 166.567  1.00 54.76           H  
ATOM   4731  HH2 TRP A 463     193.535 219.939 166.903  1.00 54.76           H  
ATOM   4732  N   GLN A 464     187.118 220.208 168.399  1.00 54.76           N  
ATOM   4733  CA  GLN A 464     187.791 220.666 169.644  1.00 54.76           C  
ATOM   4734  C   GLN A 464     187.108 220.047 170.870  1.00 54.76           C  
ATOM   4735  O   GLN A 464     187.818 219.767 171.856  1.00 54.76           O  
ATOM   4736  CB  GLN A 464     187.774 222.194 169.727  1.00 54.76           C  
ATOM   4737  CG  GLN A 464     187.516 222.723 171.130  1.00 54.76           C  
ATOM   4738  CD  GLN A 464     186.998 224.140 171.112  1.00 54.76           C  
ATOM   4739  OE1 GLN A 464     186.615 224.667 170.070  1.00 54.76           O  
ATOM   4740  NE2 GLN A 464     186.982 224.771 172.274  1.00 54.76           N  
ATOM   4741  H   GLN A 464     186.628 220.882 167.828  1.00 54.76           H  
ATOM   4742  HA  GLN A 464     188.827 220.329 169.621  1.00 54.76           H  
ATOM   4743 1HB  GLN A 464     188.730 222.588 169.383  1.00 54.76           H  
ATOM   4744 2HB  GLN A 464     187.001 222.586 169.065  1.00 54.76           H  
ATOM   4745 1HG  GLN A 464     186.774 222.089 171.615  1.00 54.76           H  
ATOM   4746 2HG  GLN A 464     188.449 222.703 171.692  1.00 54.76           H  
ATOM   4747 1HE2 GLN A 464     186.649 225.714 172.328  1.00 54.76           H  
ATOM   4748 2HE2 GLN A 464     187.302 224.307 173.100  1.00 54.76           H  
ATOM   4749  N   ASN A 465     185.787 219.849 170.810  1.00 54.76           N  
ATOM   4750  CA  ASN A 465     185.035 219.261 171.952  1.00 54.76           C  
ATOM   4751  C   ASN A 465     185.352 217.765 172.063  1.00 54.76           C  
ATOM   4752  O   ASN A 465     186.215 217.398 172.884  1.00 54.76           O  
ATOM   4753  CB  ASN A 465     183.527 219.483 171.812  1.00 54.76           C  
ATOM   4754  CG  ASN A 465     183.131 220.941 171.912  1.00 54.76           C  
ATOM   4755  OD1 ASN A 465     183.728 221.701 172.670  1.00 54.76           O  
ATOM   4756  ND2 ASN A 465     182.125 221.339 171.151  1.00 54.76           N  
ATOM   4757  H   ASN A 465     185.286 220.104 169.971  1.00 54.76           H  
ATOM   4758  HA  ASN A 465     185.364 219.748 172.871  1.00 54.76           H  
ATOM   4759 1HB  ASN A 465     183.190 219.096 170.849  1.00 54.76           H  
ATOM   4760 2HB  ASN A 465     183.003 218.927 172.590  1.00 54.76           H  
ATOM   4761 1HD2 ASN A 465     181.823 222.292 171.179  1.00 54.76           H  
ATOM   4762 2HD2 ASN A 465     181.666 220.687 170.548  1.00 54.76           H  
ATOM   4763  N   GLU A 466     184.665 216.947 171.261  1.00 54.76           N  
ATOM   4764  CA  GLU A 466     184.832 215.517 171.256  1.00 54.76           C  
ATOM   4765  C   GLU A 466     186.191 215.146 171.773  1.00 54.76           C  
ATOM   4766  O   GLU A 466     186.338 214.154 172.507  1.00 54.76           O  
ATOM   4767  CB  GLU A 466     184.644 214.986 169.833  1.00 54.76           C  
ATOM   4768  CG  GLU A 466     183.241 215.186 169.279  1.00 54.76           C  
ATOM   4769  CD  GLU A 466     183.001 216.564 168.729  1.00 54.76           C  
ATOM   4770  OE1 GLU A 466     183.719 217.473 169.072  1.00 54.76           O  
ATOM   4771  OE2 GLU A 466     182.086 216.716 167.954  1.00 54.76           O  
ATOM   4772  H   GLU A 466     183.997 217.366 170.630  1.00 54.76           H  
ATOM   4773  HA  GLU A 466     184.073 215.078 171.904  1.00 54.76           H  
ATOM   4774 1HB  GLU A 466     185.346 215.483 169.163  1.00 54.76           H  
ATOM   4775 2HB  GLU A 466     184.868 213.919 169.810  1.00 54.76           H  
ATOM   4776 1HG  GLU A 466     183.069 214.462 168.483  1.00 54.76           H  
ATOM   4777 2HG  GLU A 466     182.518 214.992 170.070  1.00 54.76           H  
ATOM   4778  N   LYS A 467     187.161 216.008 171.496  1.00 54.76           N  
ATOM   4779  CA  LYS A 467     188.524 215.834 171.934  1.00 54.76           C  
ATOM   4780  C   LYS A 467     188.593 215.820 173.439  1.00 54.76           C  
ATOM   4781  O   LYS A 467     189.146 214.878 174.048  1.00 54.76           O  
ATOM   4782  CB  LYS A 467     189.388 216.956 171.357  1.00 54.76           C  
ATOM   4783  CG  LYS A 467     190.866 216.898 171.720  1.00 54.76           C  
ATOM   4784  CD  LYS A 467     191.623 218.044 171.065  1.00 54.76           C  
ATOM   4785  CE  LYS A 467     193.092 218.031 171.462  1.00 54.76           C  
ATOM   4786  NZ  LYS A 467     193.847 219.159 170.852  1.00 54.76           N  
ATOM   4787  H   LYS A 467     186.920 216.823 170.950  1.00 54.76           H  
ATOM   4788  HA  LYS A 467     188.887 214.875 171.563  1.00 54.76           H  
ATOM   4789 1HB  LYS A 467     189.321 216.944 170.269  1.00 54.76           H  
ATOM   4790 2HB  LYS A 467     189.008 217.919 171.698  1.00 54.76           H  
ATOM   4791 1HG  LYS A 467     190.978 216.963 172.803  1.00 54.76           H  
ATOM   4792 2HG  LYS A 467     191.285 215.950 171.386  1.00 54.76           H  
ATOM   4793 1HD  LYS A 467     191.546 217.958 169.980  1.00 54.76           H  
ATOM   4794 2HD  LYS A 467     191.181 218.993 171.369  1.00 54.76           H  
ATOM   4795 1HE  LYS A 467     193.176 218.099 172.546  1.00 54.76           H  
ATOM   4796 2HE  LYS A 467     193.547 217.093 171.143  1.00 54.76           H  
ATOM   4797 1HZ  LYS A 467     194.814 219.112 171.140  1.00 54.76           H  
ATOM   4798 2HZ  LYS A 467     193.792 219.096 169.845  1.00 54.76           H  
ATOM   4799 3HZ  LYS A 467     193.448 220.035 171.156  1.00 54.76           H  
ATOM   4800  N   ASN A 468     187.967 216.804 174.038  1.00 54.76           N  
ATOM   4801  CA  ASN A 468     187.911 216.914 175.444  1.00 54.76           C  
ATOM   4802  C   ASN A 468     187.167 215.800 176.077  1.00 54.76           C  
ATOM   4803  O   ASN A 468     187.624 215.243 177.074  1.00 54.76           O  
ATOM   4804  CB  ASN A 468     187.290 218.247 175.818  1.00 54.76           C  
ATOM   4805  CG  ASN A 468     188.226 219.392 175.540  1.00 54.76           C  
ATOM   4806  OD1 ASN A 468     189.444 219.204 175.453  1.00 54.76           O  
ATOM   4807  ND2 ASN A 468     187.680 220.573 175.398  1.00 54.76           N  
ATOM   4808  H   ASN A 468     187.511 217.505 173.471  1.00 54.76           H  
ATOM   4809  HA  ASN A 468     188.928 216.869 175.836  1.00 54.76           H  
ATOM   4810 1HB  ASN A 468     186.367 218.390 175.254  1.00 54.76           H  
ATOM   4811 2HB  ASN A 468     187.029 218.243 176.876  1.00 54.76           H  
ATOM   4812 1HD2 ASN A 468     188.254 221.371 175.212  1.00 54.76           H  
ATOM   4813 2HD2 ASN A 468     186.689 220.678 175.476  1.00 54.76           H  
ATOM   4814  N   ALA A 469     186.084 215.347 175.412  1.00 54.76           N  
ATOM   4815  CA  ALA A 469     185.253 214.280 175.938  1.00 54.76           C  
ATOM   4816  C   ALA A 469     186.032 213.002 176.037  1.00 54.76           C  
ATOM   4817  O   ALA A 469     185.932 212.288 177.051  1.00 54.76           O  
ATOM   4818  CB  ALA A 469     184.028 214.089 175.056  1.00 54.76           C  
ATOM   4819  H   ALA A 469     185.846 215.763 174.523  1.00 54.76           H  
ATOM   4820  HA  ALA A 469     184.929 214.565 176.939  1.00 54.76           H  
ATOM   4821 1HB  ALA A 469     183.411 213.286 175.459  1.00 54.76           H  
ATOM   4822 2HB  ALA A 469     183.450 215.013 175.031  1.00 54.76           H  
ATOM   4823 3HB  ALA A 469     184.344 213.831 174.046  1.00 54.76           H  
ATOM   4824  N   ILE A 470     186.890 212.751 175.046  1.00 54.76           N  
ATOM   4825  CA  ILE A 470     187.697 211.569 175.018  1.00 54.76           C  
ATOM   4826  C   ILE A 470     188.630 211.536 176.176  1.00 54.76           C  
ATOM   4827  O   ILE A 470     188.766 210.493 176.841  1.00 54.76           O  
ATOM   4828  CB  ILE A 470     188.501 211.478 173.708  1.00 54.76           C  
ATOM   4829  CG1 ILE A 470     187.564 211.246 172.521  1.00 54.76           C  
ATOM   4830  CG2 ILE A 470     189.538 210.368 173.797  1.00 54.76           C  
ATOM   4831  CD1 ILE A 470     188.232 211.409 171.175  1.00 54.76           C  
ATOM   4832  H   ILE A 470     186.970 213.419 174.293  1.00 54.76           H  
ATOM   4833  HA  ILE A 470     187.042 210.702 175.092  1.00 54.76           H  
ATOM   4834  HB  ILE A 470     189.011 212.424 173.528  1.00 54.76           H  
ATOM   4835 1HG1 ILE A 470     187.148 210.240 172.576  1.00 54.76           H  
ATOM   4836 2HG1 ILE A 470     186.730 211.946 172.573  1.00 54.76           H  
ATOM   4837 1HG2 ILE A 470     190.097 210.317 172.863  1.00 54.76           H  
ATOM   4838 2HG2 ILE A 470     190.222 210.575 174.619  1.00 54.76           H  
ATOM   4839 3HG2 ILE A 470     189.037 209.416 173.973  1.00 54.76           H  
ATOM   4840 1HD1 ILE A 470     187.504 211.230 170.383  1.00 54.76           H  
ATOM   4841 2HD1 ILE A 470     188.624 212.422 171.083  1.00 54.76           H  
ATOM   4842 3HD1 ILE A 470     189.048 210.694 171.085  1.00 54.76           H  
ATOM   4843  N   GLU A 471     189.152 212.701 176.541  1.00 54.76           N  
ATOM   4844  CA  GLU A 471     190.077 212.787 177.638  1.00 54.76           C  
ATOM   4845  C   GLU A 471     189.401 212.540 178.952  1.00 54.76           C  
ATOM   4846  O   GLU A 471     189.985 211.891 179.837  1.00 54.76           O  
ATOM   4847  CB  GLU A 471     190.749 214.162 177.658  1.00 54.76           C  
ATOM   4848  CG  GLU A 471     191.671 214.392 176.468  1.00 54.76           C  
ATOM   4849  CD  GLU A 471     192.743 213.341 176.394  1.00 54.76           C  
ATOM   4850  OE1 GLU A 471     193.193 212.909 177.427  1.00 54.76           O  
ATOM   4851  OE2 GLU A 471     193.115 212.969 175.305  1.00 54.76           O  
ATOM   4852  H   GLU A 471     188.899 213.543 176.044  1.00 54.76           H  
ATOM   4853  HA  GLU A 471     190.844 212.024 177.504  1.00 54.76           H  
ATOM   4854 1HB  GLU A 471     189.985 214.940 177.662  1.00 54.76           H  
ATOM   4855 2HB  GLU A 471     191.330 214.270 178.574  1.00 54.76           H  
ATOM   4856 1HG  GLU A 471     191.078 214.375 175.554  1.00 54.76           H  
ATOM   4857 2HG  GLU A 471     192.122 215.379 176.557  1.00 54.76           H  
ATOM   4858  N   ILE A 472     188.137 212.938 179.046  1.00 54.76           N  
ATOM   4859  CA  ILE A 472     187.373 212.748 180.229  1.00 54.76           C  
ATOM   4860  C   ILE A 472     187.162 211.356 180.506  1.00 54.76           C  
ATOM   4861  O   ILE A 472     187.333 210.916 181.661  1.00 54.76           O  
ATOM   4862  CB  ILE A 472     186.004 213.444 180.129  1.00 54.76           C  
ATOM   4863  CG1 ILE A 472     186.207 214.961 180.119  1.00 54.76           C  
ATOM   4864  CG2 ILE A 472     185.116 213.008 181.284  1.00 54.76           C  
ATOM   4865  CD1 ILE A 472     184.968 215.743 179.747  1.00 54.76           C  
ATOM   4866  H   ILE A 472     187.708 213.389 178.251  1.00 54.76           H  
ATOM   4867  HA  ILE A 472     187.917 213.185 181.066  1.00 54.76           H  
ATOM   4868  HB  ILE A 472     185.527 213.174 179.187  1.00 54.76           H  
ATOM   4869 1HG1 ILE A 472     186.534 215.291 181.104  1.00 54.76           H  
ATOM   4870 2HG1 ILE A 472     186.995 215.218 179.411  1.00 54.76           H  
ATOM   4871 1HG2 ILE A 472     184.149 213.505 181.207  1.00 54.76           H  
ATOM   4872 2HG2 ILE A 472     184.973 211.929 181.246  1.00 54.76           H  
ATOM   4873 3HG2 ILE A 472     185.589 213.278 182.229  1.00 54.76           H  
ATOM   4874 1HD1 ILE A 472     185.193 216.810 179.762  1.00 54.76           H  
ATOM   4875 2HD1 ILE A 472     184.642 215.455 178.747  1.00 54.76           H  
ATOM   4876 3HD1 ILE A 472     184.175 215.530 180.463  1.00 54.76           H  
ATOM   4877  N   VAL A 473     186.840 210.607 179.489  1.00 54.76           N  
ATOM   4878  CA  VAL A 473     186.593 209.245 179.612  1.00 54.76           C  
ATOM   4879  C   VAL A 473     187.727 208.552 180.071  1.00 54.76           C  
ATOM   4880  O   VAL A 473     187.621 207.744 180.983  1.00 54.76           O  
ATOM   4881  CB  VAL A 473     186.164 208.653 178.257  1.00 54.76           C  
ATOM   4882  CG1 VAL A 473     186.105 207.135 178.345  1.00 54.76           C  
ATOM   4883  CG2 VAL A 473     184.818 209.236 177.857  1.00 54.76           C  
ATOM   4884  H   VAL A 473     186.769 211.040 178.579  1.00 54.76           H  
ATOM   4885  HA  VAL A 473     185.782 209.104 180.328  1.00 54.76           H  
ATOM   4886  HB  VAL A 473     186.913 208.906 177.507  1.00 54.76           H  
ATOM   4887 1HG1 VAL A 473     185.801 206.726 177.381  1.00 54.76           H  
ATOM   4888 2HG1 VAL A 473     187.089 206.747 178.609  1.00 54.76           H  
ATOM   4889 3HG1 VAL A 473     185.382 206.842 179.107  1.00 54.76           H  
ATOM   4890 1HG2 VAL A 473     184.512 208.819 176.898  1.00 54.76           H  
ATOM   4891 2HG2 VAL A 473     184.074 208.988 178.615  1.00 54.76           H  
ATOM   4892 3HG2 VAL A 473     184.902 210.320 177.772  1.00 54.76           H  
ATOM   4893  N   ARG A 474     188.871 208.888 179.532  1.00 54.76           N  
ATOM   4894  CA  ARG A 474     190.077 208.297 179.901  1.00 54.76           C  
ATOM   4895  C   ARG A 474     190.377 208.479 181.332  1.00 54.76           C  
ATOM   4896  O   ARG A 474     190.705 207.509 182.021  1.00 54.76           O  
ATOM   4897  CB  ARG A 474     191.222 208.872 179.080  1.00 54.76           C  
ATOM   4898  CG  ARG A 474     192.597 208.374 179.494  1.00 54.76           C  
ATOM   4899  CD  ARG A 474     193.676 209.143 178.822  1.00 54.76           C  
ATOM   4900  NE  ARG A 474     193.447 210.570 178.981  1.00 54.76           N  
ATOM   4901  CZ  ARG A 474     193.551 211.239 180.146  1.00 54.76           C  
ATOM   4902  NH1 ARG A 474     193.882 210.613 181.254  1.00 54.76           N  
ATOM   4903  NH2 ARG A 474     193.319 212.540 180.173  1.00 54.76           N  
ATOM   4904  H   ARG A 474     188.872 209.605 178.821  1.00 54.76           H  
ATOM   4905  HA  ARG A 474     190.011 207.226 179.707  1.00 54.76           H  
ATOM   4906 1HB  ARG A 474     191.077 208.623 178.030  1.00 54.76           H  
ATOM   4907 2HB  ARG A 474     191.219 209.959 179.163  1.00 54.76           H  
ATOM   4908 1HG  ARG A 474     192.714 208.483 180.572  1.00 54.76           H  
ATOM   4909 2HG  ARG A 474     192.700 207.323 179.222  1.00 54.76           H  
ATOM   4910 1HD  ARG A 474     194.637 208.884 179.265  1.00 54.76           H  
ATOM   4911 2HD  ARG A 474     193.689 208.900 177.760  1.00 54.76           H  
ATOM   4912  HE  ARG A 474     193.191 211.100 178.158  1.00 54.76           H  
ATOM   4913 1HH1 ARG A 474     194.062 209.619 181.238  1.00 54.76           H  
ATOM   4914 2HH1 ARG A 474     193.956 211.126 182.121  1.00 54.76           H  
ATOM   4915 1HH2 ARG A 474     193.065 213.026 179.324  1.00 54.76           H  
ATOM   4916 2HH2 ARG A 474     193.395 213.048 181.042  1.00 54.76           H  
ATOM   4917  N   ASP A 475     190.165 209.702 181.843  1.00 54.76           N  
ATOM   4918  CA  ASP A 475     190.414 210.003 183.229  1.00 54.76           C  
ATOM   4919  C   ASP A 475     189.593 209.166 184.126  1.00 54.76           C  
ATOM   4920  O   ASP A 475     190.093 208.634 185.104  1.00 54.76           O  
ATOM   4921  CB  ASP A 475     190.129 211.478 183.521  1.00 54.76           C  
ATOM   4922  CG  ASP A 475     191.163 212.450 182.969  1.00 54.76           C  
ATOM   4923  OD1 ASP A 475     192.305 212.085 182.819  1.00 54.76           O  
ATOM   4924  OD2 ASP A 475     190.794 213.567 182.697  1.00 54.76           O  
ATOM   4925  H   ASP A 475     189.820 210.431 181.235  1.00 54.76           H  
ATOM   4926  HA  ASP A 475     191.464 209.804 183.443  1.00 54.76           H  
ATOM   4927 1HB  ASP A 475     189.161 211.752 183.101  1.00 54.76           H  
ATOM   4928 2HB  ASP A 475     190.073 211.631 184.599  1.00 54.76           H
[truncated: 5,342,868 more chars]
