# Supplementary material for: Automatic and accurate ligand structure determination guided by cryo-electron microscopy maps
Source: Nat Commun. 2023 Mar 1;14:1164. doi: 10.1038/s41467-023-36732-5 (PMC9976687; doi:10.1038/s41467-023-36732-5)
Supplement: Supplementary file 4 — Supplementary Data 1 [file 41467_2023_36732_MOESM4_ESM.zip › muenks_etal_figure_structures/4B_6vks_AIX_dock.pdb]

HEADER                                            16-MAY-22   XXXX              
EXPDTA    THEORETICAL MODEL                                                     
REMARK 220                                                                      
REMARK 220 EXPERIMENTAL DETAILS                                                 
REMARK 220  EXPERIMENT TYPE                : THEORETICAL MODELLING              
REMARK 220  DATE OF DATA COLLECTION        : 16-MAY-22                          
REMARK 220                                                                      
REMARK 220 REMARK: MODEL GENERATED BY ROSETTA                                   
REMARK 220  VERSION 2020.28.post.dev+400.amuenks.metaldock.930fc6117f1          
HETNAM     AIX X   1  AIX                                                       
ATOM      1  N   MET A   1     195.061 188.649 164.828  1.00 36.48           N  
ATOM      2  CA  MET A   1     195.658 187.867 165.904  1.00 36.48           C  
ATOM      3  C   MET A   1     195.475 186.378 165.616  1.00 36.48           C  
ATOM      4  O   MET A   1     196.305 185.551 165.997  1.00 36.48           O  
ATOM      5  CB  MET A   1     195.034 188.247 167.253  1.00 36.48           C  
ATOM      6  CG  MET A   1     195.677 187.588 168.468  1.00 36.48           C  
ATOM      7  SD  MET A   1     194.503 187.200 169.781  1.00 36.48           S  
ATOM      8  CE  MET A   1     193.703 188.786 170.001  1.00 36.48           C  
ATOM      9 1H   MET A   1     195.181 189.624 165.017  1.00 36.48           H  
ATOM     10 2H   MET A   1     195.507 188.421 163.962  1.00 36.48           H  
ATOM     11 3H   MET A   1     194.085 188.440 164.765  1.00 36.48           H  
ATOM     12  HA  MET A   1     196.725 188.086 165.939  1.00 36.48           H  
ATOM     13 1HB  MET A   1     195.098 189.325 167.392  1.00 36.48           H  
ATOM     14 2HB  MET A   1     193.977 187.978 167.254  1.00 36.48           H  
ATOM     15 1HG  MET A   1     196.162 186.661 168.165  1.00 36.48           H  
ATOM     16 2HG  MET A   1     196.437 188.251 168.881  1.00 36.48           H  
ATOM     17 1HE  MET A   1     192.948 188.707 170.783  1.00 36.48           H  
ATOM     18 2HE  MET A   1     194.446 189.532 170.286  1.00 36.48           H  
ATOM     19 3HE  MET A   1     193.228 189.087 169.067  1.00 36.48           H  
ATOM     20  N   ALA A   2     194.387 186.051 164.913  1.00 36.48           N  
ATOM     21  CA  ALA A   2     194.090 184.656 164.606  1.00 36.48           C  
ATOM     22  C   ALA A   2     195.034 184.092 163.551  1.00 36.48           C  
ATOM     23  O   ALA A   2     195.311 182.887 163.552  1.00 36.48           O  
ATOM     24  CB  ALA A   2     192.640 184.518 164.143  1.00 36.48           C  
ATOM     25  H   ALA A   2     193.759 186.771 164.587  1.00 36.48           H  
ATOM     26  HA  ALA A   2     194.230 184.072 165.515  1.00 36.48           H  
ATOM     27 1HB  ALA A   2     192.429 183.473 163.916  1.00 36.48           H  
ATOM     28 2HB  ALA A   2     191.972 184.861 164.933  1.00 36.48           H  
ATOM     29 3HB  ALA A   2     192.485 185.121 163.250  1.00 36.48           H  
ATOM     30  N   LYS A   3     195.536 184.937 162.650  1.00 36.48           N  
ATOM     31  CA  LYS A   3     196.476 184.482 161.633  1.00 36.48           C  
ATOM     32  C   LYS A   3     197.885 184.295 162.177  1.00 36.48           C  
ATOM     33  O   LYS A   3     198.704 183.639 161.524  1.00 36.48           O  
ATOM     34  CB  LYS A   3     196.507 185.468 160.462  1.00 36.48           C  
ATOM     35  CG  LYS A   3     195.163 185.672 159.784  1.00 36.48           C  
ATOM     36  CD  LYS A   3     195.270 186.672 158.644  1.00 36.48           C  
ATOM     37  CE  LYS A   3     193.933 186.861 157.945  1.00 36.48           C  
ATOM     38  NZ  LYS A   3     192.888 187.373 158.874  1.00 36.48           N  
ATOM     39  H   LYS A   3     195.264 185.910 162.668  1.00 36.48           H  
ATOM     40  HA  LYS A   3     196.144 183.511 161.265  1.00 36.48           H  
ATOM     41 1HB  LYS A   3     196.858 186.439 160.813  1.00 36.48           H  
ATOM     42 2HB  LYS A   3     197.214 185.117 159.709  1.00 36.48           H  
ATOM     43 1HG  LYS A   3     194.806 184.720 159.390  1.00 36.48           H  
ATOM     44 2HG  LYS A   3     194.440 186.038 160.512  1.00 36.48           H  
ATOM     45 1HD  LYS A   3     195.606 187.634 159.034  1.00 36.48           H  
ATOM     46 2HD  LYS A   3     196.002 186.319 157.917  1.00 36.48           H  
ATOM     47 1HE  LYS A   3     194.049 187.566 157.123  1.00 36.48           H  
ATOM     48 2HE  LYS A   3     193.600 185.909 157.533  1.00 36.48           H  
ATOM     49 1HZ  LYS A   3     192.018 187.485 158.374  1.00 36.48           H  
ATOM     50 2HZ  LYS A   3     192.759 186.717 159.631  1.00 36.48           H  
ATOM     51 3HZ  LYS A   3     193.178 188.266 159.248  1.00 36.48           H  
ATOM     52  N   PHE A   4     198.186 184.855 163.350  1.00 36.48           N  
ATOM     53  CA  PHE A   4     199.524 184.739 163.917  1.00 36.48           C  
ATOM     54  C   PHE A   4     199.768 183.372 164.545  1.00 36.48           C  
ATOM     55  O   PHE A   4     200.902 182.880 164.525  1.00 36.48           O  
ATOM     56  CB  PHE A   4     199.746 185.845 164.953  1.00 36.48           C  
ATOM     57  CG  PHE A   4     201.082 185.783 165.637  1.00 36.48           C  
ATOM     58  CD1 PHE A   4     202.253 185.994 164.924  1.00 36.48           C  
ATOM     59  CD2 PHE A   4     201.167 185.513 166.996  1.00 36.48           C  
ATOM     60  CE1 PHE A   4     203.486 185.936 165.552  1.00 36.48           C  
ATOM     61  CE2 PHE A   4     202.396 185.454 167.631  1.00 36.48           C  
ATOM     62  CZ  PHE A   4     203.556 185.666 166.908  1.00 36.48           C  
ATOM     63  H   PHE A   4     197.480 185.369 163.857  1.00 36.48           H  
ATOM     64  HA  PHE A   4     200.252 184.855 163.113  1.00 36.48           H  
ATOM     65 1HB  PHE A   4     199.658 186.818 164.471  1.00 36.48           H  
ATOM     66 2HB  PHE A   4     198.972 185.788 165.717  1.00 36.48           H  
ATOM     67  HD1 PHE A   4     202.195 186.208 163.856  1.00 36.48           H  
ATOM     68  HD2 PHE A   4     200.252 185.346 167.564  1.00 36.48           H  
ATOM     69  HE1 PHE A   4     204.398 186.103 164.978  1.00 36.48           H  
ATOM     70  HE2 PHE A   4     202.451 185.240 168.698  1.00 36.48           H  
ATOM     71  HZ  PHE A   4     204.524 185.619 167.406  1.00 36.48           H  
ATOM     72  N   PHE A   5     198.730 182.741 165.088  1.00 36.48           N  
ATOM     73  CA  PHE A   5     198.866 181.473 165.791  1.00 36.48           C  
ATOM     74  C   PHE A   5     198.606 180.266 164.898  1.00 36.48           C  
ATOM     75  O   PHE A   5     198.553 179.139 165.400  1.00 36.48           O  
ATOM     76  CB  PHE A   5     197.929 181.438 166.999  1.00 36.48           C  
ATOM     77  CG  PHE A   5     198.323 182.382 168.099  1.00 36.48           C  
ATOM     78  CD1 PHE A   5     199.331 182.046 168.990  1.00 36.48           C  
ATOM     79  CD2 PHE A   5     197.684 183.604 168.243  1.00 36.48           C  
ATOM     80  CE1 PHE A   5     199.697 182.913 170.006  1.00 36.48           C  
ATOM     81  CE2 PHE A   5     198.043 184.477 169.256  1.00 36.48           C  
ATOM     82  CZ  PHE A   5     199.051 184.130 170.139  1.00 36.48           C  
ATOM     83  H   PHE A   5     197.816 183.163 165.006  1.00 36.48           H  
ATOM     84  HA  PHE A   5     199.895 181.380 166.141  1.00 36.48           H  
ATOM     85 1HB  PHE A   5     196.918 181.689 166.682  1.00 36.48           H  
ATOM     86 2HB  PHE A   5     197.903 180.430 167.409  1.00 36.48           H  
ATOM     87  HD1 PHE A   5     199.838 181.087 168.883  1.00 36.48           H  
ATOM     88  HD2 PHE A   5     196.890 183.875 167.546  1.00 36.48           H  
ATOM     89  HE1 PHE A   5     200.492 182.636 170.698  1.00 36.48           H  
ATOM     90  HE2 PHE A   5     197.534 185.435 169.360  1.00 36.48           H  
ATOM     91  HZ  PHE A   5     199.334 184.814 170.938  1.00 36.48           H  
ATOM     92  N   ILE A   6     198.444 180.470 163.591  1.00 36.48           N  
ATOM     93  CA  ILE A   6     198.235 179.344 162.686  1.00 36.48           C  
ATOM     94  C   ILE A   6     199.567 178.713 162.301  1.00 36.48           C  
ATOM     95  O   ILE A   6     199.760 177.500 162.439  1.00 36.48           O  
ATOM     96  CB  ILE A   6     197.436 179.795 161.449  1.00 36.48           C  
ATOM     97  CG1 ILE A   6     195.989 180.092 161.842  1.00 36.48           C  
ATOM     98  CG2 ILE A   6     197.484 178.733 160.356  1.00 36.48           C  
ATOM     99  CD1 ILE A   6     195.119 180.537 160.697  1.00 36.48           C  
ATOM    100  H   ILE A   6     198.465 181.407 163.214  1.00 36.48           H  
ATOM    101  HA  ILE A   6     197.665 178.579 163.212  1.00 36.48           H  
ATOM    102  HB  ILE A   6     197.861 180.719 161.059  1.00 36.48           H  
ATOM    103 1HG1 ILE A   6     195.541 179.201 162.281  1.00 36.48           H  
ATOM    104 2HG1 ILE A   6     195.972 180.874 162.602  1.00 36.48           H  
ATOM    105 1HG2 ILE A   6     196.913 179.073 159.493  1.00 36.48           H  
ATOM    106 2HG2 ILE A   6     198.519 178.561 160.061  1.00 36.48           H  
ATOM    107 3HG2 ILE A   6     197.055 177.804 160.732  1.00 36.48           H  
ATOM    108 1HD1 ILE A   6     194.109 180.728 161.060  1.00 36.48           H  
ATOM    109 2HD1 ILE A   6     195.527 181.451 160.263  1.00 36.48           H  
ATOM    110 3HD1 ILE A   6     195.090 179.757 159.938  1.00 36.48           H  
ATOM    111  N   ASP A   7     200.510 179.527 161.829  1.00 36.48           N  
ATOM    112  CA  ASP A   7     201.842 179.042 161.491  1.00 36.48           C  
ATOM    113  C   ASP A   7     202.714 178.802 162.717  1.00 36.48           C  
ATOM    114  O   ASP A   7     203.788 178.205 162.586  1.00 36.48           O  
ATOM    115  CB  ASP A   7     202.539 180.027 160.548  1.00 36.48           C  
ATOM    116  CG  ASP A   7     202.366 181.470 160.978  1.00 36.48           C  
ATOM    117  OD1 ASP A   7     201.563 181.725 161.900  1.00 36.48           O  
ATOM    118  OD2 ASP A   7     203.035 182.349 160.396  1.00 36.48           O  
ATOM    119  H   ASP A   7     200.296 180.506 161.702  1.00 36.48           H  
ATOM    120  HA  ASP A   7     201.743 178.082 160.984  1.00 36.48           H  
ATOM    121 1HB  ASP A   7     203.604 179.799 160.506  1.00 36.48           H  
ATOM    122 2HB  ASP A   7     202.140 179.911 159.540  1.00 36.48           H  
ATOM    123  N   ARG A   8     202.284 179.249 163.897  1.00 36.48           N  
ATOM    124  CA  ARG A   8     202.989 179.004 165.154  1.00 36.48           C  
ATOM    125  C   ARG A   8     202.015 178.345 166.123  1.00 36.48           C  
ATOM    126  O   ARG A   8     201.426 179.016 166.982  1.00 36.48           O  
ATOM    127  CB  ARG A   8     203.556 180.301 165.734  1.00 36.48           C  
ATOM    128  CG  ARG A   8     204.603 180.969 164.857  1.00 36.48           C  
ATOM    129  CD  ARG A   8     204.910 182.377 165.340  1.00 36.48           C  
ATOM    130  NE  ARG A   8     205.894 183.044 164.492  1.00 36.48           N  
ATOM    131  CZ  ARG A   8     205.591 183.744 163.403  1.00 36.48           C  
ATOM    132  NH1 ARG A   8     204.330 183.837 163.003  1.00 36.48           N  
ATOM    133  NH2 ARG A   8     206.548 184.350 162.714  1.00 36.48           N  
ATOM    134  H   ARG A   8     201.427 179.783 163.910  1.00 36.48           H  
ATOM    135  HA  ARG A   8     203.820 178.325 164.958  1.00 36.48           H  
ATOM    136 1HB  ARG A   8     202.747 181.012 165.893  1.00 36.48           H  
ATOM    137 2HB  ARG A   8     204.009 180.098 166.704  1.00 36.48           H  
ATOM    138 1HG  ARG A   8     205.524 180.386 164.881  1.00 36.48           H  
ATOM    139 2HG  ARG A   8     204.236 181.026 163.831  1.00 36.48           H  
ATOM    140 1HD  ARG A   8     203.997 182.971 165.333  1.00 36.48           H  
ATOM    141 2HD  ARG A   8     205.308 182.335 166.353  1.00 36.48           H  
ATOM    142  HE  ARG A   8     206.868 182.967 164.752  1.00 36.48           H  
ATOM    143 1HH1 ARG A   8     203.599 183.376 163.526  1.00 36.48           H  
ATOM    144 2HH1 ARG A   8     204.101 184.369 162.176  1.00 36.48           H  
ATOM    145 1HH2 ARG A   8     207.510 184.280 163.016  1.00 36.48           H  
ATOM    146 2HH2 ARG A   8     206.316 184.881 161.888  1.00 36.48           H  
ATOM    147  N   PRO A   9     201.818 177.026 166.013  1.00 36.48           N  
ATOM    148  CA  PRO A   9     200.856 176.358 166.902  1.00 36.48           C  
ATOM    149  C   PRO A   9     201.385 176.097 168.300  1.00 36.48           C  
ATOM    150  O   PRO A   9     200.579 175.977 169.233  1.00 36.48           O  
ATOM    151  CB  PRO A   9     200.567 175.040 166.174  1.00 36.48           C  
ATOM    152  CG  PRO A   9     201.825 174.753 165.427  1.00 36.48           C  
ATOM    153  CD  PRO A   9     202.436 176.086 165.060  1.00 36.48           C  
ATOM    154  HA  PRO A   9     199.947 176.973 166.978  1.00 36.48           H  
ATOM    155 1HB  PRO A   9     200.314 174.256 166.902  1.00 36.48           H  
ATOM    156 2HB  PRO A   9     199.696 175.158 165.513  1.00 36.48           H  
ATOM    157 1HG  PRO A   9     202.509 174.157 166.049  1.00 36.48           H  
ATOM    158 2HG  PRO A   9     201.607 174.153 164.531  1.00 36.48           H  
ATOM    159 1HD  PRO A   9     203.527 176.039 165.192  1.00 36.48           H  
ATOM    160 2HD  PRO A   9     202.182 176.332 164.018  1.00 36.48           H  
ATOM    161  N   ILE A  10     202.704 176.004 168.476  1.00 36.48           N  
ATOM    162  CA  ILE A  10     203.265 175.735 169.795  1.00 36.48           C  
ATOM    163  C   ILE A  10     203.210 176.984 170.667  1.00 36.48           C  
ATOM    164  O   ILE A  10     203.151 176.887 171.900  1.00 36.48           O  
ATOM    165  CB  ILE A  10     204.698 175.189 169.642  1.00 36.48           C  
ATOM    166  CG1 ILE A  10     204.745 174.177 168.492  1.00 36.48           C  
ATOM    167  CG2 ILE A  10     205.185 174.544 170.936  1.00 36.48           C  
ATOM    168  CD1 ILE A  10     206.059 173.439 168.352  1.00 36.48           C  
ATOM    169  H   ILE A  10     203.328 176.120 167.690  1.00 36.48           H  
ATOM    170  HA  ILE A  10     202.648 174.984 170.287  1.00 36.48           H  
ATOM    171  HB  ILE A  10     205.373 176.005 169.386  1.00 36.48           H  
ATOM    172 1HG1 ILE A  10     203.959 173.435 168.628  1.00 36.48           H  
ATOM    173 2HG1 ILE A  10     204.550 174.688 167.549  1.00 36.48           H  
ATOM    174 1HG2 ILE A  10     206.198 174.168 170.796  1.00 36.48           H  
ATOM    175 2HG2 ILE A  10     205.180 175.284 171.735  1.00 36.48           H  
ATOM    176 3HG2 ILE A  10     204.525 173.718 171.202  1.00 36.48           H  
ATOM    177 1HD1 ILE A  10     205.999 172.745 167.513  1.00 36.48           H  
ATOM    178 2HD1 ILE A  10     206.862 174.155 168.174  1.00 36.48           H  
ATOM    179 3HD1 ILE A  10     206.264 172.884 169.266  1.00 36.48           H  
ATOM    180  N   PHE A  11     203.193 178.170 170.045  1.00 36.48           N  
ATOM    181  CA  PHE A  11     203.163 179.428 170.789  1.00 36.48           C  
ATOM    182  C   PHE A  11     201.851 179.618 171.541  1.00 36.48           C  
ATOM    183  O   PHE A  11     201.838 180.241 172.608  1.00 36.48           O  
ATOM    184  CB  PHE A  11     203.400 180.602 169.838  1.00 36.48           C  
ATOM    185  CG  PHE A  11     204.058 181.787 170.485  1.00 36.48           C  
ATOM    186  CD1 PHE A  11     203.299 182.756 171.125  1.00 36.48           C  
ATOM    187  CD2 PHE A  11     205.437 181.937 170.448  1.00 36.48           C  
ATOM    188  CE1 PHE A  11     203.902 183.851 171.721  1.00 36.48           C  
ATOM    189  CE2 PHE A  11     206.047 183.029 171.041  1.00 36.48           C  
ATOM    190  CZ  PHE A  11     205.278 183.987 171.678  1.00 36.48           C  
ATOM    191  H   PHE A  11     203.201 178.196 169.035  1.00 36.48           H  
ATOM    192  HA  PHE A  11     203.961 179.409 171.533  1.00 36.48           H  
ATOM    193 1HB  PHE A  11     204.027 180.277 169.009  1.00 36.48           H  
ATOM    194 2HB  PHE A  11     202.449 180.929 169.420  1.00 36.48           H  
ATOM    195  HD1 PHE A  11     202.215 182.648 171.156  1.00 36.48           H  
ATOM    196  HD2 PHE A  11     206.042 181.181 169.945  1.00 36.48           H  
ATOM    197  HE1 PHE A  11     203.293 184.602 172.222  1.00 36.48           H  
ATOM    198  HE2 PHE A  11     207.131 183.136 171.006  1.00 36.48           H  
ATOM    199  HZ  PHE A  11     205.757 184.848 172.143  1.00 36.48           H  
ATOM    200  N   ALA A  12     200.745 179.092 171.012  1.00 36.48           N  
ATOM    201  CA  ALA A  12     199.490 179.116 171.755  1.00 36.48           C  
ATOM    202  C   ALA A  12     199.420 177.992 172.779  1.00 36.48           C  
ATOM    203  O   ALA A  12     198.811 178.165 173.845  1.00 36.48           O  
ATOM    204  CB  ALA A  12     198.306 179.022 170.793  1.00 36.48           C  
ATOM    205  H   ALA A  12     200.765 178.673 170.093  1.00 36.48           H  
ATOM    206  HA  ALA A  12     199.434 180.061 172.295  1.00 36.48           H  
ATOM    207 1HB  ALA A  12     197.375 179.041 171.359  1.00 36.48           H  
ATOM    208 2HB  ALA A  12     198.329 179.867 170.104  1.00 36.48           H  
ATOM    209 3HB  ALA A  12     198.369 178.093 170.229  1.00 36.48           H  
ATOM    210  N   TRP A  13     200.051 176.852 172.477  1.00 36.48           N  
ATOM    211  CA  TRP A  13     200.041 175.711 173.388  1.00 36.48           C  
ATOM    212  C   TRP A  13     200.798 176.019 174.673  1.00 36.48           C  
ATOM    213  O   TRP A  13     200.346 175.661 175.769  1.00 36.48           O  
ATOM    214  CB  TRP A  13     200.643 174.486 172.699  1.00 36.48           C  
ATOM    215  CG  TRP A  13     199.634 173.567 172.081  1.00 36.48           C  
ATOM    216  CD1 TRP A  13     199.313 173.472 170.759  1.00 36.48           C  
ATOM    217  CD2 TRP A  13     198.823 172.601 172.761  1.00 36.48           C  
ATOM    218  NE1 TRP A  13     198.348 172.512 170.573  1.00 36.48           N  
ATOM    219  CE2 TRP A  13     198.030 171.962 171.787  1.00 36.48           C  
ATOM    220  CE3 TRP A  13     198.687 172.217 174.099  1.00 36.48           C  
ATOM    221  CZ2 TRP A  13     197.115 170.960 172.108  1.00 36.48           C  
ATOM    222  CZ3 TRP A  13     197.779 171.223 174.416  1.00 36.48           C  
ATOM    223  CH2 TRP A  13     197.005 170.606 173.425  1.00 36.48           C  
ATOM    224  H   TRP A  13     200.546 176.777 171.600  1.00 36.48           H  
ATOM    225  HA  TRP A  13     199.008 175.492 173.657  1.00 36.48           H  
ATOM    226 1HB  TRP A  13     201.327 174.809 171.914  1.00 36.48           H  
ATOM    227 2HB  TRP A  13     201.222 173.911 173.421  1.00 36.48           H  
ATOM    228  HD1 TRP A  13     199.757 174.071 169.966  1.00 36.48           H  
ATOM    229  HE1 TRP A  13     197.939 172.253 169.687  1.00 36.48           H  
ATOM    230  HE3 TRP A  13     199.287 172.691 174.875  1.00 36.48           H  
ATOM    231  HZ2 TRP A  13     196.506 170.468 171.350  1.00 36.48           H  
ATOM    232  HZ3 TRP A  13     197.681 170.931 175.462  1.00 36.48           H  
ATOM    233  HH2 TRP A  13     196.299 169.827 173.713  1.00 36.48           H  
ATOM    234  N   VAL A  14     201.942 176.704 174.559  1.00 36.48           N  
ATOM    235  CA  VAL A  14     202.726 177.017 175.751  1.00 36.48           C  
ATOM    236  C   VAL A  14     202.031 178.079 176.597  1.00 36.48           C  
ATOM    237  O   VAL A  14     202.126 178.049 177.827  1.00 36.48           O  
ATOM    238  CB  VAL A  14     204.166 177.427 175.378  1.00 36.48           C  
ATOM    239  CG1 VAL A  14     204.900 176.258 174.737  1.00 36.48           C  
ATOM    240  CG2 VAL A  14     204.187 178.643 174.464  1.00 36.48           C  
ATOM    241  H   VAL A  14     202.276 177.011 173.656  1.00 36.48           H  
ATOM    242  HA  VAL A  14     202.775 176.125 176.377  1.00 36.48           H  
ATOM    243  HB  VAL A  14     204.713 177.668 176.290  1.00 36.48           H  
ATOM    244 1HG1 VAL A  14     205.915 176.563 174.479  1.00 36.48           H  
ATOM    245 2HG1 VAL A  14     204.939 175.424 175.438  1.00 36.48           H  
ATOM    246 3HG1 VAL A  14     204.375 175.950 173.833  1.00 36.48           H  
ATOM    247 1HG2 VAL A  14     205.219 178.901 174.225  1.00 36.48           H  
ATOM    248 2HG2 VAL A  14     203.647 178.417 173.545  1.00 36.48           H  
ATOM    249 3HG2 VAL A  14     203.711 179.485 174.967  1.00 36.48           H  
ATOM    250  N   ILE A  15     201.278 178.990 175.972  1.00 36.48           N  
ATOM    251  CA  ILE A  15     200.516 179.981 176.727  1.00 36.48           C  
ATOM    252  C   ILE A  15     199.348 179.311 177.442  1.00 36.48           C  
ATOM    253  O   ILE A  15     199.047 179.624 178.604  1.00 36.48           O  
ATOM    254  CB  ILE A  15     200.059 181.116 175.787  1.00 36.48           C  
ATOM    255  CG1 ILE A  15     201.260 181.963 175.363  1.00 36.48           C  
ATOM    256  CG2 ILE A  15     199.009 182.011 176.437  1.00 36.48           C  
ATOM    257  CD1 ILE A  15     200.923 183.044 174.361  1.00 36.48           C  
ATOM    258  H   ILE A  15     201.232 178.998 174.963  1.00 36.48           H  
ATOM    259  HA  ILE A  15     201.162 180.399 177.499  1.00 36.48           H  
ATOM    260  HB  ILE A  15     199.627 180.688 174.883  1.00 36.48           H  
ATOM    261 1HG1 ILE A  15     201.699 182.436 176.240  1.00 36.48           H  
ATOM    262 2HG1 ILE A  15     202.023 181.319 174.924  1.00 36.48           H  
ATOM    263 1HG2 ILE A  15     198.718 182.796 175.739  1.00 36.48           H  
ATOM    264 2HG2 ILE A  15     198.135 181.416 176.698  1.00 36.48           H  
ATOM    265 3HG2 ILE A  15     199.424 182.463 177.338  1.00 36.48           H  
ATOM    266 1HD1 ILE A  15     201.826 183.601 174.109  1.00 36.48           H  
ATOM    267 2HD1 ILE A  15     200.514 182.589 173.458  1.00 36.48           H  
ATOM    268 3HD1 ILE A  15     200.188 183.722 174.791  1.00 36.48           H  
ATOM    269  N   SER A  16     198.723 178.327 176.784  1.00 36.48           N  
ATOM    270  CA  SER A  16     197.629 177.584 177.405  1.00 36.48           C  
ATOM    271  C   SER A  16     198.109 176.771 178.605  1.00 36.48           C  
ATOM    272  O   SER A  16     197.454 176.753 179.653  1.00 36.48           O  
ATOM    273  CB  SER A  16     196.967 176.674 176.373  1.00 36.48           C  
ATOM    274  OG  SER A  16     197.862 175.670 175.932  1.00 36.48           O  
ATOM    275  H   SER A  16     199.008 178.090 175.844  1.00 36.48           H  
ATOM    276  HA  SER A  16     196.891 178.298 177.772  1.00 36.48           H  
ATOM    277 1HB  SER A  16     196.084 176.210 176.811  1.00 36.48           H  
ATOM    278 2HB  SER A  16     196.637 177.269 175.522  1.00 36.48           H  
ATOM    279  HG  SER A  16     197.515 175.355 175.094  1.00 36.48           H  
ATOM    280  N   ILE A  17     199.265 176.118 178.496  1.00 36.48           N  
ATOM    281  CA  ILE A  17     199.734 175.358 179.654  1.00 36.48           C  
ATOM    282  C   ILE A  17     200.425 176.237 180.700  1.00 36.48           C  
ATOM    283  O   ILE A  17     200.506 175.832 181.870  1.00 36.48           O  
ATOM    284  CB  ILE A  17     200.602 174.162 179.219  1.00 36.48           C  
ATOM    285  CG1 ILE A  17     201.836 174.602 178.441  1.00 36.48           C  
ATOM    286  CG2 ILE A  17     199.764 173.173 178.410  1.00 36.48           C  
ATOM    287  CD1 ILE A  17     202.679 173.437 177.988  1.00 36.48           C  
ATOM    288  H   ILE A  17     199.824 176.127 177.654  1.00 36.48           H  
ATOM    289  HA  ILE A  17     198.867 174.975 180.190  1.00 36.48           H  
ATOM    290  HB  ILE A  17     200.996 173.659 180.101  1.00 36.48           H  
ATOM    291 1HG1 ILE A  17     201.530 175.177 177.568  1.00 36.48           H  
ATOM    292 2HG1 ILE A  17     202.446 175.256 179.065  1.00 36.48           H  
ATOM    293 1HG2 ILE A  17     200.387 172.332 178.106  1.00 36.48           H  
ATOM    294 2HG2 ILE A  17     198.938 172.811 179.021  1.00 36.48           H  
ATOM    295 3HG2 ILE A  17     199.369 173.670 177.524  1.00 36.48           H  
ATOM    296 1HD1 ILE A  17     203.546 173.806 177.439  1.00 36.48           H  
ATOM    297 2HD1 ILE A  17     203.015 172.871 178.857  1.00 36.48           H  
ATOM    298 3HD1 ILE A  17     202.088 172.791 177.340  1.00 36.48           H  
ATOM    299  N   PHE A  18     200.857 177.454 180.338  1.00 36.48           N  
ATOM    300  CA  PHE A  18     201.182 178.454 181.355  1.00 36.48           C  
ATOM    301  C   PHE A  18     199.945 178.846 182.153  1.00 36.48           C  
ATOM    302  O   PHE A  18     200.015 179.008 183.377  1.00 36.48           O  
ATOM    303  CB  PHE A  18     201.798 179.704 180.718  1.00 36.48           C  
ATOM    304  CG  PHE A  18     203.234 179.548 180.297  1.00 36.48           C  
ATOM    305  CD1 PHE A  18     204.009 178.497 180.765  1.00 36.48           C  
ATOM    306  CD2 PHE A  18     203.809 180.471 179.433  1.00 36.48           C  
ATOM    307  CE1 PHE A  18     205.330 178.368 180.374  1.00 36.48           C  
ATOM    308  CE2 PHE A  18     205.127 180.350 179.036  1.00 36.48           C  
ATOM    309  CZ  PHE A  18     205.889 179.296 179.507  1.00 36.48           C  
ATOM    310  H   PHE A  18     200.962 177.693 179.362  1.00 36.48           H  
ATOM    311  HA  PHE A  18     201.911 178.024 182.043  1.00 36.48           H  
ATOM    312 1HB  PHE A  18     201.222 179.985 179.837  1.00 36.48           H  
ATOM    313 2HB  PHE A  18     201.746 180.534 181.421  1.00 36.48           H  
ATOM    314  HD1 PHE A  18     203.565 177.770 181.446  1.00 36.48           H  
ATOM    315  HD2 PHE A  18     203.203 181.300 179.065  1.00 36.48           H  
ATOM    316  HE1 PHE A  18     205.930 177.538 180.747  1.00 36.48           H  
ATOM    317  HE2 PHE A  18     205.568 181.079 178.356  1.00 36.48           H  
ATOM    318  HZ  PHE A  18     206.929 179.197 179.197  1.00 36.48           H  
ATOM    319  N   ILE A  19     198.807 179.007 181.468  1.00 36.48           N  
ATOM    320  CA  ILE A  19     197.535 179.268 182.141  1.00 36.48           C  
ATOM    321  C   ILE A  19     197.136 178.076 183.012  1.00 36.48           C  
ATOM    322  O   ILE A  19     196.608 178.255 184.118  1.00 36.48           O  
ATOM    323  CB  ILE A  19     196.463 179.624 181.085  1.00 36.48           C  
ATOM    324  CG1 ILE A  19     196.732 181.014 180.503  1.00 36.48           C  
ATOM    325  CG2 ILE A  19     195.047 179.582 181.651  1.00 36.48           C  
ATOM    326  CD1 ILE A  19     195.792 181.400 179.379  1.00 36.48           C  
ATOM    327  H   ILE A  19     198.827 178.947 180.460  1.00 36.48           H  
ATOM    328  HA  ILE A  19     197.668 180.113 182.816  1.00 36.48           H  
ATOM    329  HB  ILE A  19     196.515 178.914 180.260  1.00 36.48           H  
ATOM    330 1HG1 ILE A  19     196.646 181.761 181.291  1.00 36.48           H  
ATOM    331 2HG1 ILE A  19     197.753 181.058 180.122  1.00 36.48           H  
ATOM    332 1HG2 ILE A  19     194.335 179.841 180.868  1.00 36.48           H  
ATOM    333 2HG2 ILE A  19     194.833 178.580 182.020  1.00 36.48           H  
ATOM    334 3HG2 ILE A  19     194.961 180.297 182.470  1.00 36.48           H  
ATOM    335 1HD1 ILE A  19     196.046 182.397 179.018  1.00 36.48           H  
ATOM    336 2HD1 ILE A  19     195.888 180.684 178.562  1.00 36.48           H  
ATOM    337 3HD1 ILE A  19     194.767 181.398 179.746  1.00 36.48           H  
ATOM    338  N   ILE A  20     197.440 176.856 182.555  1.00 36.48           N  
ATOM    339  CA  ILE A  20     197.175 175.643 183.335  1.00 36.48           C  
ATOM    340  C   ILE A  20     197.996 175.637 184.625  1.00 36.48           C  
ATOM    341  O   ILE A  20     197.470 175.371 185.715  1.00 36.48           O  
ATOM    342  CB  ILE A  20     197.455 174.390 182.481  1.00 36.48           C  
ATOM    343  CG1 ILE A  20     196.340 174.163 181.460  1.00 36.48           C  
ATOM    344  CG2 ILE A  20     197.633 173.142 183.345  1.00 36.48           C  
ATOM    345  CD1 ILE A  20     196.606 172.991 180.537  1.00 36.48           C  
ATOM    346  H   ILE A  20     197.866 176.771 181.643  1.00 36.48           H  
ATOM    347  HA  ILE A  20     196.125 175.642 183.626  1.00 36.48           H  
ATOM    348  HB  ILE A  20     198.367 174.539 181.904  1.00 36.48           H  
ATOM    349 1HG1 ILE A  20     195.400 173.988 181.981  1.00 36.48           H  
ATOM    350 2HG1 ILE A  20     196.214 175.060 180.853  1.00 36.48           H  
ATOM    351 1HG2 ILE A  20     197.828 172.282 182.705  1.00 36.48           H  
ATOM    352 2HG2 ILE A  20     198.472 173.287 184.024  1.00 36.48           H  
ATOM    353 3HG2 ILE A  20     196.725 172.967 183.922  1.00 36.48           H  
ATOM    354 1HD1 ILE A  20     195.778 172.884 179.836  1.00 36.48           H  
ATOM    355 2HD1 ILE A  20     197.529 173.166 179.983  1.00 36.48           H  
ATOM    356 3HD1 ILE A  20     196.703 172.080 181.125  1.00 36.48           H  
ATOM    357  N   ALA A  21     199.292 175.953 184.520  1.00 36.48           N  
ATOM    358  CA  ALA A  21     200.162 175.970 185.696  1.00 36.48           C  
ATOM    359  C   ALA A  21     199.791 177.095 186.658  1.00 36.48           C  
ATOM    360  O   ALA A  21     199.829 176.909 187.882  1.00 36.48           O  
ATOM    361  CB  ALA A  21     201.623 176.094 185.265  1.00 36.48           C  
ATOM    362  H   ALA A  21     199.681 176.184 183.617  1.00 36.48           H  
ATOM    363  HA  ALA A  21     200.027 175.030 186.230  1.00 36.48           H  
ATOM    364 1HB  ALA A  21     202.263 176.106 186.147  1.00 36.48           H  
ATOM    365 2HB  ALA A  21     201.890 175.246 184.635  1.00 36.48           H  
ATOM    366 3HB  ALA A  21     201.760 177.018 184.706  1.00 36.48           H  
ATOM    367  N   ALA A  22     199.414 178.263 186.123  1.00 36.48           N  
ATOM    368  CA  ALA A  22     198.962 179.363 186.971  1.00 36.48           C  
ATOM    369  C   ALA A  22     197.647 179.035 187.667  1.00 36.48           C  
ATOM    370  O   ALA A  22     197.460 179.399 188.833  1.00 36.48           O  
ATOM    371  CB  ALA A  22     198.821 180.641 186.145  1.00 36.48           C  
ATOM    372  H   ALA A  22     199.440 178.392 185.122  1.00 36.48           H  
ATOM    373  HA  ALA A  22     199.711 179.523 187.746  1.00 36.48           H  
ATOM    374 1HB  ALA A  22     198.484 181.454 186.787  1.00 36.48           H  
ATOM    375 2HB  ALA A  22     199.786 180.900 185.708  1.00 36.48           H  
ATOM    376 3HB  ALA A  22     198.094 180.482 185.350  1.00 36.48           H  
ATOM    377  N   GLY A  23     196.744 178.323 186.989  1.00 36.48           N  
ATOM    378  CA  GLY A  23     195.519 177.886 187.632  1.00 36.48           C  
ATOM    379  C   GLY A  23     195.744 176.832 188.695  1.00 36.48           C  
ATOM    380  O   GLY A  23     195.052 176.826 189.716  1.00 36.48           O  
ATOM    381  H   GLY A  23     196.905 178.082 186.021  1.00 36.48           H  
ATOM    382 1HA  GLY A  23     195.023 178.742 188.090  1.00 36.48           H  
ATOM    383 2HA  GLY A  23     194.838 177.484 186.882  1.00 36.48           H  
ATOM    384  N   ILE A  24     196.714 175.938 188.479  1.00 36.48           N  
ATOM    385  CA  ILE A  24     197.062 174.945 189.494  1.00 36.48           C  
ATOM    386  C   ILE A  24     197.655 175.626 190.724  1.00 36.48           C  
ATOM    387  O   ILE A  24     197.290 175.306 191.867  1.00 36.48           O  
ATOM    388  CB  ILE A  24     198.015 173.892 188.892  1.00 36.48           C  
ATOM    389  CG1 ILE A  24     197.244 172.947 187.969  1.00 36.48           C  
ATOM    390  CG2 ILE A  24     198.727 173.090 189.977  1.00 36.48           C  
ATOM    391  CD1 ILE A  24     198.115 171.930 187.270  1.00 36.48           C  
ATOM    392  H   ILE A  24     197.218 175.944 187.603  1.00 36.48           H  
ATOM    393  HA  ILE A  24     196.148 174.450 189.820  1.00 36.48           H  
ATOM    394  HB  ILE A  24     198.769 174.390 188.283  1.00 36.48           H  
ATOM    395 1HG1 ILE A  24     196.490 172.412 188.544  1.00 36.48           H  
ATOM    396 2HG1 ILE A  24     196.722 173.527 187.208  1.00 36.48           H  
ATOM    397 1HG2 ILE A  24     199.389 172.358 189.513  1.00 36.48           H  
ATOM    398 2HG2 ILE A  24     199.312 173.763 190.602  1.00 36.48           H  
ATOM    399 3HG2 ILE A  24     197.989 172.574 190.591  1.00 36.48           H  
ATOM    400 1HD1 ILE A  24     197.496 171.297 186.633  1.00 36.48           H  
ATOM    401 2HD1 ILE A  24     198.857 172.445 186.658  1.00 36.48           H  
ATOM    402 3HD1 ILE A  24     198.621 171.313 188.012  1.00 36.48           H  
ATOM    403  N   PHE A  25     198.537 176.610 190.508  1.00 36.48           N  
ATOM    404  CA  PHE A  25     199.093 177.387 191.613  1.00 36.48           C  
ATOM    405  C   PHE A  25     198.024 178.212 192.325  1.00 36.48           C  
ATOM    406  O   PHE A  25     198.110 178.418 193.541  1.00 36.48           O  
ATOM    407  CB  PHE A  25     200.214 178.292 191.099  1.00 36.48           C  
ATOM    408  CG  PHE A  25     200.787 179.209 192.143  1.00 36.48           C  
ATOM    409  CD1 PHE A  25     201.527 178.698 193.200  1.00 36.48           C  
ATOM    410  CD2 PHE A  25     200.590 180.580 192.066  1.00 36.48           C  
ATOM    411  CE1 PHE A  25     202.058 179.538 194.164  1.00 36.48           C  
ATOM    412  CE2 PHE A  25     201.118 181.427 193.027  1.00 36.48           C  
ATOM    413  CZ  PHE A  25     201.853 180.904 194.077  1.00 36.48           C  
ATOM    414  H   PHE A  25     198.826 176.822 189.563  1.00 36.48           H  
ATOM    415  HA  PHE A  25     199.505 176.696 192.349  1.00 36.48           H  
ATOM    416 1HB  PHE A  25     201.024 177.680 190.706  1.00 36.48           H  
ATOM    417 2HB  PHE A  25     199.840 178.905 190.280  1.00 36.48           H  
ATOM    418  HD1 PHE A  25     201.689 177.622 193.265  1.00 36.48           H  
ATOM    419  HD2 PHE A  25     200.010 180.990 191.238  1.00 36.48           H  
ATOM    420  HE1 PHE A  25     202.636 179.123 194.989  1.00 36.48           H  
ATOM    421  HE2 PHE A  25     200.956 182.503 192.959  1.00 36.48           H  
ATOM    422  HZ  PHE A  25     202.268 181.568 194.834  1.00 36.48           H  
ATOM    423  N   GLY A  26     197.004 178.672 191.596  1.00 36.48           N  
ATOM    424  CA  GLY A  26     195.922 179.403 192.231  1.00 36.48           C  
ATOM    425  C   GLY A  26     194.971 178.521 193.015  1.00 36.48           C  
ATOM    426  O   GLY A  26     194.422 178.953 194.033  1.00 36.48           O  
ATOM    427  H   GLY A  26     196.974 178.517 190.598  1.00 36.48           H  
ATOM    428 1HA  GLY A  26     196.336 180.151 192.908  1.00 36.48           H  
ATOM    429 2HA  GLY A  26     195.351 179.938 191.473  1.00 36.48           H  
ATOM    430  N   ILE A  27     194.750 177.287 192.555  1.00 36.48           N  
ATOM    431  CA  ILE A  27     193.905 176.356 193.302  1.00 36.48           C  
ATOM    432  C   ILE A  27     194.619 175.878 194.563  1.00 36.48           C  
ATOM    433  O   ILE A  27     194.011 175.790 195.639  1.00 36.48           O  
ATOM    434  CB  ILE A  27     193.467 175.183 192.400  1.00 36.48           C  
ATOM    435  CG1 ILE A  27     192.483 175.660 191.331  1.00 36.48           C  
ATOM    436  CG2 ILE A  27     192.824 174.053 193.197  1.00 36.48           C  
ATOM    437  CD1 ILE A  27     192.170 174.604 190.294  1.00 36.48           C  
ATOM    438  H   ILE A  27     195.165 176.985 191.685  1.00 36.48           H  
ATOM    439  HA  ILE A  27     193.016 176.889 193.637  1.00 36.48           H  
ATOM    440  HB  ILE A  27     194.336 174.779 191.881  1.00 36.48           H  
ATOM    441 1HG1 ILE A  27     191.552 175.967 191.805  1.00 36.48           H  
ATOM    442 2HG1 ILE A  27     192.893 176.533 190.822  1.00 36.48           H  
ATOM    443 1HG2 ILE A  27     192.532 173.251 192.520  1.00 36.48           H  
ATOM    444 2HG2 ILE A  27     193.537 173.671 193.926  1.00 36.48           H  
ATOM    445 3HG2 ILE A  27     191.942 174.430 193.715  1.00 36.48           H  
ATOM    446 1HD1 ILE A  27     191.467 175.007 189.565  1.00 36.48           H  
ATOM    447 2HD1 ILE A  27     193.089 174.308 189.786  1.00 36.48           H  
ATOM    448 3HD1 ILE A  27     191.729 173.736 190.781  1.00 36.48           H  
ATOM    449  N   LYS A  28     195.923 175.591 194.461  1.00 36.48           N  
ATOM    450  CA  LYS A  28     196.669 175.101 195.620  1.00 36.48           C  
ATOM    451  C   LYS A  28     196.825 176.179 196.689  1.00 36.48           C  
ATOM    452  O   LYS A  28     196.800 175.878 197.888  1.00 36.48           O  
ATOM    453  CB  LYS A  28     198.037 174.575 195.185  1.00 36.48           C  
ATOM    454  CG  LYS A  28     197.981 173.277 194.393  1.00 36.48           C  
ATOM    455  CD  LYS A  28     197.209 172.199 195.141  1.00 36.48           C  
ATOM    456  CE  LYS A  28     197.021 170.958 194.283  1.00 36.48           C  
ATOM    457  NZ  LYS A  28     196.196 169.925 194.970  1.00 36.48           N  
ATOM    458  H   LYS A  28     196.404 175.711 193.581  1.00 36.48           H  
ATOM    459  HA  LYS A  28     196.107 174.284 196.073  1.00 36.48           H  
ATOM    460 1HB  LYS A  28     198.536 175.324 194.570  1.00 36.48           H  
ATOM    461 2HB  LYS A  28     198.659 174.407 196.064  1.00 36.48           H  
ATOM    462 1HG  LYS A  28     197.496 173.457 193.433  1.00 36.48           H  
ATOM    463 2HG  LYS A  28     198.994 172.921 194.207  1.00 36.48           H  
ATOM    464 1HD  LYS A  28     197.751 171.926 196.047  1.00 36.48           H  
ATOM    465 2HD  LYS A  28     196.230 172.584 195.426  1.00 36.48           H  
ATOM    466 1HE  LYS A  28     196.533 171.232 193.349  1.00 36.48           H  
ATOM    467 2HE  LYS A  28     197.994 170.528 194.046  1.00 36.48           H  
ATOM    468 1HZ  LYS A  28     196.095 169.119 194.369  1.00 36.48           H  
ATOM    469 2HZ  LYS A  28     196.649 169.649 195.830  1.00 36.48           H  
ATOM    470 3HZ  LYS A  28     195.284 170.305 195.177  1.00 36.48           H  
ATOM    471  N   SER A  29     196.986 177.435 196.280  1.00 36.48           N  
ATOM    472  CA  SER A  29     197.053 178.549 197.225  1.00 36.48           C  
ATOM    473  C   SER A  29     195.713 179.284 197.257  1.00 36.48           C  
ATOM    474  O   SER A  29     195.557 180.390 196.735  1.00 36.48           O  
ATOM    475  CB  SER A  29     198.202 179.484 196.860  1.00 36.48           C  
ATOM    476  OG  SER A  29     197.788 180.459 195.919  1.00 36.48           O  
ATOM    477  H   SER A  29     197.064 177.624 195.291  1.00 36.48           H  
ATOM    478  HA  SER A  29     197.233 178.146 198.223  1.00 36.48           H  
ATOM    479 1HB  SER A  29     198.569 179.977 197.759  1.00 36.48           H  
ATOM    480 2HB  SER A  29     199.026 178.904 196.446  1.00 36.48           H  
ATOM    481  HG  SER A  29     197.078 180.949 196.341  1.00 36.48           H  
ATOM    482  N   LEU A  30     194.734 178.645 197.906  1.00 36.48           N  
ATOM    483  CA  LEU A  30     193.396 179.211 198.040  1.00 36.48           C  
ATOM    484  C   LEU A  30     192.659 178.584 199.218  1.00 36.48           C  
ATOM    485  O   LEU A  30     192.691 177.359 199.390  1.00 36.48           O  
ATOM    486  CB  LEU A  30     192.586 179.010 196.757  1.00 36.48           C  
ATOM    487  CG  LEU A  30     191.639 180.146 196.361  1.00 36.48           C  
ATOM    488  CD1 LEU A  30     192.366 181.481 196.372  1.00 36.48           C  
ATOM    489  CD2 LEU A  30     191.032 179.882 194.993  1.00 36.48           C  
ATOM    490  H   LEU A  30     194.930 177.743 198.315  1.00 36.48           H  
ATOM    491  HA  LEU A  30     193.490 180.281 198.224  1.00 36.48           H  
ATOM    492 1HB  LEU A  30     193.278 178.863 195.929  1.00 36.48           H  
ATOM    493 2HB  LEU A  30     191.983 178.109 196.864  1.00 36.48           H  
ATOM    494  HG  LEU A  30     190.836 180.223 197.095  1.00 36.48           H  
ATOM    495 1HD1 LEU A  30     191.675 182.274 196.088  1.00 36.48           H  
ATOM    496 2HD1 LEU A  30     192.751 181.678 197.373  1.00 36.48           H  
ATOM    497 3HD1 LEU A  30     193.193 181.450 195.664  1.00 36.48           H  
ATOM    498 1HD2 LEU A  30     190.361 180.700 194.728  1.00 36.48           H  
ATOM    499 2HD2 LEU A  30     191.827 179.810 194.250  1.00 36.48           H  
ATOM    500 3HD2 LEU A  30     190.472 178.947 195.017  1.00 36.48           H  
ATOM    501  N   PRO A  31     191.985 179.382 200.045  1.00 36.48           N  
ATOM    502  CA  PRO A  31     191.190 178.809 201.136  1.00 36.48           C  
ATOM    503  C   PRO A  31     189.871 178.244 200.629  1.00 36.48           C  
ATOM    504  O   PRO A  31     189.248 178.786 199.712  1.00 36.48           O  
ATOM    505  CB  PRO A  31     190.962 180.003 202.071  1.00 36.48           C  
ATOM    506  CG  PRO A  31     191.016 181.190 201.172  1.00 36.48           C  
ATOM    507  CD  PRO A  31     191.994 180.856 200.077  1.00 36.48           C  
ATOM    508  HA  PRO A  31     191.776 178.025 201.638  1.00 36.48           H  
ATOM    509 1HB  PRO A  31     189.994 179.900 202.583  1.00 36.48           H  
ATOM    510 2HB  PRO A  31     191.738 180.024 202.851  1.00 36.48           H  
ATOM    511 1HG  PRO A  31     190.016 181.407 200.768  1.00 36.48           H  
ATOM    512 2HG  PRO A  31     191.330 182.080 201.737  1.00 36.48           H  
ATOM    513 1HD  PRO A  31     191.641 181.282 199.126  1.00 36.48           H  
ATOM    514 2HD  PRO A  31     192.986 181.255 200.336  1.00 36.48           H  
ATOM    515  N   VAL A  32     189.452 177.137 201.235  1.00 36.48           N  
ATOM    516  CA  VAL A  32     188.201 176.470 200.890  1.00 36.48           C  
ATOM    517  C   VAL A  32     187.154 176.837 201.930  1.00 36.48           C  
ATOM    518  O   VAL A  32     187.399 176.721 203.138  1.00 36.48           O  
ATOM    519  CB  VAL A  32     188.386 174.945 200.809  1.00 36.48           C  
ATOM    520  CG1 VAL A  32     187.139 174.286 200.241  1.00 36.48           C  
ATOM    521  CG2 VAL A  32     189.606 174.602 199.968  1.00 36.48           C  
ATOM    522  H   VAL A  32     190.032 176.748 201.965  1.00 36.48           H  
ATOM    523  HA  VAL A  32     187.877 176.828 199.912  1.00 36.48           H  
ATOM    524  HB  VAL A  32     188.521 174.551 201.816  1.00 36.48           H  
ATOM    525 1HG1 VAL A  32     187.288 173.207 200.191  1.00 36.48           H  
ATOM    526 2HG1 VAL A  32     186.287 174.505 200.884  1.00 36.48           H  
ATOM    527 3HG1 VAL A  32     186.948 174.672 199.240  1.00 36.48           H  
ATOM    528 1HG2 VAL A  32     189.723 173.520 199.921  1.00 36.48           H  
ATOM    529 2HG2 VAL A  32     189.476 174.997 198.960  1.00 36.48           H  
ATOM    530 3HG2 VAL A  32     190.495 175.044 200.419  1.00 36.48           H  
ATOM    531  N   SER A  33     185.987 177.277 201.467  1.00 36.48           N  
ATOM    532  CA  SER A  33     184.897 177.670 202.348  1.00 36.48           C  
ATOM    533  C   SER A  33     183.607 177.056 201.813  1.00 36.48           C  
ATOM    534  O   SER A  33     183.624 176.205 200.919  1.00 36.48           O  
ATOM    535  CB  SER A  33     184.812 179.198 202.460  1.00 36.48           C  
ATOM    536  OG  SER A  33     184.020 179.745 201.419  1.00 36.48           O  
ATOM    537  H   SER A  33     185.858 177.339 200.467  1.00 36.48           H  
ATOM    538  HA  SER A  33     185.089 177.260 203.340  1.00 36.48           H  
ATOM    539 1HB  SER A  33     184.384 179.469 203.425  1.00 36.48           H  
ATOM    540 2HB  SER A  33     185.814 179.622 202.416  1.00 36.48           H  
ATOM    541  HG  SER A  33     183.500 180.445 201.822  1.00 36.48           H  
ATOM    542  N   GLN A  34     182.479 177.485 202.374  1.00 36.48           N  
ATOM    543  CA  GLN A  34     181.170 177.004 201.954  1.00 36.48           C  
ATOM    544  C   GLN A  34     180.306 178.110 201.375  1.00 36.48           C  
ATOM    545  O   GLN A  34     179.729 177.937 200.295  1.00 36.48           O  
ATOM    546  CB  GLN A  34     180.446 176.342 203.138  1.00 36.48           C  
ATOM    547  CG  GLN A  34     179.453 175.263 202.740  1.00 36.48           C  
ATOM    548  CD  GLN A  34     178.015 175.704 202.901  1.00 36.48           C  
ATOM    549  OE1 GLN A  34     177.707 176.559 203.733  1.00 36.48           O  
ATOM    550  NE2 GLN A  34     177.122 175.113 202.112  1.00 36.48           N  
ATOM    551  H   GLN A  34     182.537 178.168 203.116  1.00 36.48           H  
ATOM    552  HA  GLN A  34     181.310 176.262 201.168  1.00 36.48           H  
ATOM    553 1HB  GLN A  34     181.179 175.892 203.807  1.00 36.48           H  
ATOM    554 2HB  GLN A  34     179.907 177.101 203.705  1.00 36.48           H  
ATOM    555 1HG  GLN A  34     179.613 175.005 201.693  1.00 36.48           H  
ATOM    556 2HG  GLN A  34     179.612 174.388 203.369  1.00 36.48           H  
ATOM    557 1HE2 GLN A  34     176.155 175.364 202.174  1.00 36.48           H  
ATOM    558 2HE2 GLN A  34     177.416 174.417 201.456  1.00 36.48           H  
ATOM    559  N   TYR A  35     180.213 179.247 202.057  1.00 36.48           N  
ATOM    560  CA  TYR A  35     179.398 180.384 201.664  1.00 36.48           C  
ATOM    561  C   TYR A  35     180.242 181.649 201.615  1.00 36.48           C  
ATOM    562  O   TYR A  35     181.222 181.776 202.355  1.00 36.48           O  
ATOM    563  CB  TYR A  35     178.231 180.594 202.643  1.00 36.48           C  
ATOM    564  CG  TYR A  35     177.085 179.617 202.482  1.00 36.48           C  
ATOM    565  CD1 TYR A  35     176.907 178.915 201.298  1.00 36.48           C  
ATOM    566  CD2 TYR A  35     176.178 179.408 203.514  1.00 36.48           C  
ATOM    567  CE1 TYR A  35     175.860 178.025 201.144  1.00 36.48           C  
ATOM    568  CE2 TYR A  35     175.129 178.514 203.370  1.00 36.48           C  
ATOM    569  CZ  TYR A  35     174.978 177.824 202.184  1.00 36.48           C  
ATOM    570  OH  TYR A  35     173.940 176.936 202.033  1.00 36.48           O  
ATOM    571  H   TYR A  35     180.757 179.302 202.906  1.00 36.48           H  
ATOM    572  HA  TYR A  35     178.984 180.188 200.674  1.00 36.48           H  
ATOM    573 1HB  TYR A  35     178.596 180.511 203.668  1.00 36.48           H  
ATOM    574 2HB  TYR A  35     177.829 181.599 202.519  1.00 36.48           H  
ATOM    575  HD1 TYR A  35     177.599 179.061 200.468  1.00 36.48           H  
ATOM    576  HD2 TYR A  35     176.286 179.952 204.452  1.00 36.48           H  
ATOM    577  HE1 TYR A  35     175.738 177.484 200.206  1.00 36.48           H  
ATOM    578  HE2 TYR A  35     174.428 178.360 204.190  1.00 36.48           H  
ATOM    579  HH  TYR A  35     173.419 176.915 202.839  1.00 36.48           H  
ATOM    580  N   PRO A  36     179.883 182.602 200.747  1.00 36.48           N  
ATOM    581  CA  PRO A  36     180.533 183.919 200.790  1.00 36.48           C  
ATOM    582  C   PRO A  36     180.043 184.728 201.980  1.00 36.48           C  
ATOM    583  O   PRO A  36     179.060 185.467 201.864  1.00 36.48           O  
ATOM    584  CB  PRO A  36     180.128 184.564 199.457  1.00 36.48           C  
ATOM    585  CG  PRO A  36     179.592 183.449 198.612  1.00 36.48           C  
ATOM    586  CD  PRO A  36     179.009 182.464 199.571  1.00 36.48           C  
ATOM    587  HA  PRO A  36     181.623 183.783 200.841  1.00 36.48           H  
ATOM    588 1HB  PRO A  36     179.377 185.348 199.631  1.00 36.48           H  
ATOM    589 2HB  PRO A  36     180.999 185.051 198.994  1.00 36.48           H  
ATOM    590 1HG  PRO A  36     178.840 183.834 197.907  1.00 36.48           H  
ATOM    591 2HG  PRO A  36     180.399 183.009 198.007  1.00 36.48           H  
ATOM    592 1HD  PRO A  36     177.970 182.744 199.798  1.00 36.48           H  
ATOM    593 2HD  PRO A  36     179.053 181.456 199.134  1.00 36.48           H  
ATOM    594  N   SER A  37     180.704 184.546 203.128  1.00 36.48           N  
ATOM    595  CA  SER A  37     180.245 185.090 204.403  1.00 36.48           C  
ATOM    596  C   SER A  37     180.202 186.614 204.397  1.00 36.48           C  
ATOM    597  O   SER A  37     181.110 187.277 203.887  1.00 36.48           O  
ATOM    598  CB  SER A  37     181.152 184.601 205.532  1.00 36.48           C  
ATOM    599  OG  SER A  37     182.271 185.456 205.691  1.00 36.48           O  
ATOM    600  H   SER A  37     181.558 184.007 203.102  1.00 36.48           H  
ATOM    601  HA  SER A  37     179.230 184.735 204.585  1.00 36.48           H  
ATOM    602 1HB  SER A  37     180.586 184.562 206.462  1.00 36.48           H  
ATOM    603 2HB  SER A  37     181.492 183.590 205.313  1.00 36.48           H  
ATOM    604  HG  SER A  37     182.787 185.086 206.411  1.00 36.48           H  
ATOM    605  N   VAL A  38     179.131 187.160 204.970  1.00 36.48           N  
ATOM    606  CA  VAL A  38     178.856 188.592 204.967  1.00 36.48           C  
ATOM    607  C   VAL A  38     179.092 189.167 206.360  1.00 36.48           C  
ATOM    608  O   VAL A  38     178.520 190.202 206.725  1.00 36.48           O  
ATOM    609  CB  VAL A  38     177.423 188.863 204.467  1.00 36.48           C  
ATOM    610  CG1 VAL A  38     177.259 188.329 203.060  1.00 36.48           C  
ATOM    611  CG2 VAL A  38     176.395 188.183 205.371  1.00 36.48           C  
ATOM    612  H   VAL A  38     178.483 186.536 205.428  1.00 36.48           H  
ATOM    613  HA  VAL A  38     179.560 189.078 204.290  1.00 36.48           H  
ATOM    614  HB  VAL A  38     177.244 189.939 204.470  1.00 36.48           H  
ATOM    615 1HG1 VAL A  38     176.244 188.524 202.712  1.00 36.48           H  
ATOM    616 2HG1 VAL A  38     177.970 188.824 202.398  1.00 36.48           H  
ATOM    617 3HG1 VAL A  38     177.443 187.255 203.055  1.00 36.48           H  
ATOM    618 1HG2 VAL A  38     175.392 188.389 204.999  1.00 36.48           H  
ATOM    619 2HG2 VAL A  38     176.568 187.107 205.373  1.00 36.48           H  
ATOM    620 3HG2 VAL A  38     176.492 188.569 206.386  1.00 36.48           H  
ATOM    621  N   ALA A  39     179.965 188.514 207.126  1.00 36.48           N  
ATOM    622  CA  ALA A  39     180.189 188.862 208.522  1.00 36.48           C  
ATOM    623  C   ALA A  39     180.876 190.219 208.658  1.00 36.48           C  
ATOM    624  O   ALA A  39     181.703 190.622 207.835  1.00 36.48           O  
ATOM    625  CB  ALA A  39     181.027 187.785 209.213  1.00 36.48           C  
ATOM    626  H   ALA A  39     180.488 187.751 206.719  1.00 36.48           H  
ATOM    627  HA  ALA A  39     179.219 188.924 209.015  1.00 36.48           H  
ATOM    628 1HB  ALA A  39     181.185 188.061 210.256  1.00 36.48           H  
ATOM    629 2HB  ALA A  39     180.503 186.830 209.165  1.00 36.48           H  
ATOM    630 3HB  ALA A  39     181.989 187.696 208.711  1.00 36.48           H  
ATOM    631  N   ALA A  40     180.508 190.928 209.723  1.00 36.48           N  
ATOM    632  CA  ALA A  40     180.985 192.251 210.074  1.00 36.48           C  
ATOM    633  C   ALA A  40     181.924 192.174 211.276  1.00 36.48           C  
ATOM    634  O   ALA A  40     181.816 191.249 212.088  1.00 36.48           O  
ATOM    635  CB  ALA A  40     179.808 193.181 210.401  1.00 36.48           C  
ATOM    636  H   ALA A  40     179.833 190.474 210.321  1.00 36.48           H  
ATOM    637  HA  ALA A  40     181.524 192.655 209.217  1.00 36.48           H  
ATOM    638 1HB  ALA A  40     180.187 194.169 210.662  1.00 36.48           H  
ATOM    639 2HB  ALA A  40     179.155 193.261 209.532  1.00 36.48           H  
ATOM    640 3HB  ALA A  40     179.246 192.775 211.240  1.00 36.48           H  
ATOM    641  N   PRO A  41     182.875 193.105 211.402  1.00 36.48           N  
ATOM    642  CA  PRO A  41     183.738 193.116 212.593  1.00 36.48           C  
ATOM    643  C   PRO A  41     182.953 193.489 213.844  1.00 36.48           C  
ATOM    644  O   PRO A  41     182.314 194.541 213.904  1.00 36.48           O  
ATOM    645  CB  PRO A  41     184.797 194.173 212.257  1.00 36.48           C  
ATOM    646  CG  PRO A  41     184.787 194.263 210.769  1.00 36.48           C  
ATOM    647  CD  PRO A  41     183.365 194.032 210.367  1.00 36.48           C  
ATOM    648  HA  PRO A  41     184.201 192.125 212.714  1.00 36.48           H  
ATOM    649 1HB  PRO A  41     184.541 195.128 212.739  1.00 36.48           H  
ATOM    650 2HB  PRO A  41     185.776 193.865 212.654  1.00 36.48           H  
ATOM    651 1HG  PRO A  41     185.155 195.248 210.445  1.00 36.48           H  
ATOM    652 2HG  PRO A  41     185.467 193.513 210.338  1.00 36.48           H  
ATOM    653 1HD  PRO A  41     182.819 194.987 210.384  1.00 36.48           H  
ATOM    654 2HD  PRO A  41     183.336 193.586 209.362  1.00 36.48           H  
ATOM    655  N   THR A  42     183.008 192.611 214.844  1.00 36.48           N  
ATOM    656  CA  THR A  42     182.280 192.798 216.096  1.00 36.48           C  
ATOM    657  C   THR A  42     183.244 192.553 217.247  1.00 36.48           C  
ATOM    658  O   THR A  42     183.758 191.441 217.404  1.00 36.48           O  
ATOM    659  CB  THR A  42     181.074 191.861 216.186  1.00 36.48           C  
ATOM    660  OG1 THR A  42     180.162 192.148 215.119  1.00 36.48           O  
ATOM    661  CG2 THR A  42     180.361 192.040 217.518  1.00 36.48           C  
ATOM    662  H   THR A  42     183.578 191.786 214.725  1.00 36.48           H  
ATOM    663  HA  THR A  42     181.917 193.825 216.135  1.00 36.48           H  
ATOM    664  HB  THR A  42     181.408 190.828 216.094  1.00 36.48           H  
ATOM    665  HG1 THR A  42     180.475 191.734 214.311  1.00 36.48           H  
ATOM    666 1HG2 THR A  42     179.506 191.366 217.566  1.00 36.48           H  
ATOM    667 2HG2 THR A  42     181.049 191.813 218.332  1.00 36.48           H  
ATOM    668 3HG2 THR A  42     180.017 193.069 217.611  1.00 36.48           H  
ATOM    669  N   ILE A  43     183.486 193.586 218.045  1.00 36.48           N  
ATOM    670  CA  ILE A  43     184.387 193.497 219.189  1.00 36.48           C  
ATOM    671  C   ILE A  43     183.568 193.193 220.436  1.00 36.48           C  
ATOM    672  O   ILE A  43     182.615 193.914 220.754  1.00 36.48           O  
ATOM    673  CB  ILE A  43     185.190 194.799 219.355  1.00 36.48           C  
ATOM    674  CG1 ILE A  43     186.190 194.959 218.209  1.00 36.48           C  
ATOM    675  CG2 ILE A  43     185.903 194.827 220.698  1.00 36.48           C  
ATOM    676  CD1 ILE A  43     187.260 193.891 218.177  1.00 36.48           C  
ATOM    677  H   ILE A  43     183.027 194.464 217.848  1.00 36.48           H  
ATOM    678  HA  ILE A  43     185.086 192.680 219.015  1.00 36.48           H  
ATOM    679  HB  ILE A  43     184.515 195.652 219.298  1.00 36.48           H  
ATOM    680 1HG1 ILE A  43     185.659 194.939 217.258  1.00 36.48           H  
ATOM    681 2HG1 ILE A  43     186.681 195.929 218.287  1.00 36.48           H  
ATOM    682 1HG2 ILE A  43     186.465 195.756 220.792  1.00 36.48           H  
ATOM    683 2HG2 ILE A  43     185.169 194.763 221.500  1.00 36.48           H  
ATOM    684 3HG2 ILE A  43     186.588 193.981 220.764  1.00 36.48           H  
ATOM    685 1HD1 ILE A  43     187.931 194.073 217.337  1.00 36.48           H  
ATOM    686 2HD1 ILE A  43     187.828 193.917 219.107  1.00 36.48           H  
ATOM    687 3HD1 ILE A  43     186.794 192.913 218.063  1.00 36.48           H  
ATOM    688  N   THR A  44     183.932 192.127 221.145  1.00 36.48           N  
ATOM    689  CA  THR A  44     183.220 191.705 222.343  1.00 36.48           C  
ATOM    690  C   THR A  44     184.102 191.921 223.564  1.00 36.48           C  
ATOM    691  O   THR A  44     185.258 191.483 223.590  1.00 36.48           O  
ATOM    692  CB  THR A  44     182.800 190.236 222.249  1.00 36.48           C  
ATOM    693  OG1 THR A  44     182.324 189.958 220.926  1.00 36.48           O  
ATOM    694  CG2 THR A  44     181.689 189.943 223.244  1.00 36.48           C  
ATOM    695  H   THR A  44     184.733 191.595 220.835  1.00 36.48           H  
ATOM    696  HA  THR A  44     182.320 192.313 222.442  1.00 36.48           H  
ATOM    697  HB  THR A  44     183.657 189.598 222.466  1.00 36.48           H  
ATOM    698  HG1 THR A  44     183.072 189.825 220.339  1.00 36.48           H  
ATOM    699 1HG2 THR A  44     181.399 188.895 223.168  1.00 36.48           H  
ATOM    700 2HG2 THR A  44     182.042 190.150 224.254  1.00 36.48           H  
ATOM    701 3HG2 THR A  44     180.829 190.574 223.024  1.00 36.48           H  
ATOM    702  N   LEU A  45     183.552 192.595 224.571  1.00 36.48           N  
ATOM    703  CA  LEU A  45     184.230 192.841 225.837  1.00 36.48           C  
ATOM    704  C   LEU A  45     183.473 192.119 226.943  1.00 36.48           C  
ATOM    705  O   LEU A  45     182.263 192.314 227.099  1.00 36.48           O  
ATOM    706  CB  LEU A  45     184.316 194.338 226.136  1.00 36.48           C  
ATOM    707  CG  LEU A  45     185.252 195.180 225.268  1.00 36.48           C  
ATOM    708  CD1 LEU A  45     184.484 195.877 224.155  1.00 36.48           C  
ATOM    709  CD2 LEU A  45     185.989 196.193 226.127  1.00 36.48           C  
ATOM    710  H   LEU A  45     182.616 192.949 224.437  1.00 36.48           H  
ATOM    711  HA  LEU A  45     185.243 192.447 225.769  1.00 36.48           H  
ATOM    712 1HB  LEU A  45     183.322 194.770 226.035  1.00 36.48           H  
ATOM    713 2HB  LEU A  45     184.643 194.468 227.167  1.00 36.48           H  
ATOM    714  HG  LEU A  45     185.978 194.530 224.779  1.00 36.48           H  
ATOM    715 1HD1 LEU A  45     185.173 196.469 223.552  1.00 36.48           H  
ATOM    716 2HD1 LEU A  45     184.001 195.131 223.524  1.00 36.48           H  
ATOM    717 3HD1 LEU A  45     183.729 196.531 224.589  1.00 36.48           H  
ATOM    718 1HD2 LEU A  45     186.654 196.787 225.499  1.00 36.48           H  
ATOM    719 2HD2 LEU A  45     185.268 196.849 226.615  1.00 36.48           H  
ATOM    720 3HD2 LEU A  45     186.575 195.671 226.883  1.00 36.48           H  
ATOM    721  N   HIS A  46     184.183 191.292 227.703  1.00 36.48           N  
ATOM    722  CA  HIS A  46     183.608 190.539 228.808  1.00 36.48           C  
ATOM    723  C   HIS A  46     184.117 191.087 230.134  1.00 36.48           C  
ATOM    724  O   HIS A  46     185.307 191.391 230.276  1.00 36.48           O  
ATOM    725  CB  HIS A  46     183.950 189.051 228.702  1.00 36.48           C  
ATOM    726  CG  HIS A  46     183.425 188.394 227.464  1.00 36.48           C  
ATOM    727  ND1 HIS A  46     184.149 188.324 226.294  1.00 36.48           N  
ATOM    728  CD2 HIS A  46     182.246 187.775 227.216  1.00 36.48           C  
ATOM    729  CE1 HIS A  46     183.440 187.690 225.378  1.00 36.48           C  
ATOM    730  NE2 HIS A  46     182.281 187.347 225.911  1.00 36.48           N  
ATOM    731  H   HIS A  46     185.166 191.188 227.496  1.00 36.48           H  
ATOM    732  HA  HIS A  46     182.523 190.633 228.786  1.00 36.48           H  
ATOM    733 1HB  HIS A  46     185.033 188.924 228.720  1.00 36.48           H  
ATOM    734 2HB  HIS A  46     183.544 188.522 229.564  1.00 36.48           H  
ATOM    735  HD1 HIS A  46     185.095 188.623 226.165  1.00 36.48           H  
ATOM    736  HD2 HIS A  46     181.365 187.586 227.829  1.00 36.48           H  
ATOM    737  HE1 HIS A  46     183.842 187.530 224.378  1.00 36.48           H  
ATOM    738  N   ALA A  47     183.212 191.203 231.104  1.00 36.48           N  
ATOM    739  CA  ALA A  47     183.549 191.658 232.444  1.00 36.48           C  
ATOM    740  C   ALA A  47     182.923 190.723 233.467  1.00 36.48           C  
ATOM    741  O   ALA A  47     181.794 190.258 233.286  1.00 36.48           O  
ATOM    742  CB  ALA A  47     183.077 193.096 232.684  1.00 36.48           C  
ATOM    743  H   ALA A  47     182.254 190.963 230.892  1.00 36.48           H  
ATOM    744  HA  ALA A  47     184.634 191.631 232.548  1.00 36.48           H  
ATOM    745 1HB  ALA A  47     183.345 193.403 233.695  1.00 36.48           H  
ATOM    746 2HB  ALA A  47     183.555 193.761 231.964  1.00 36.48           H  
ATOM    747 3HB  ALA A  47     181.996 193.149 232.564  1.00 36.48           H  
ATOM    748  N   ILE A  48     183.661 190.449 234.540  1.00 36.48           N  
ATOM    749  CA  ILE A  48     183.239 189.519 235.581  1.00 36.48           C  
ATOM    750  C   ILE A  48     183.074 190.290 236.883  1.00 36.48           C  
ATOM    751  O   ILE A  48     184.007 190.964 237.334  1.00 36.48           O  
ATOM    752  CB  ILE A  48     184.244 188.365 235.754  1.00 36.48           C  
ATOM    753  CG1 ILE A  48     184.475 187.653 234.419  1.00 36.48           C  
ATOM    754  CG2 ILE A  48     183.752 187.381 236.805  1.00 36.48           C  
ATOM    755  CD1 ILE A  48     185.513 186.554 234.483  1.00 36.48           C  
ATOM    756  H   ILE A  48     184.554 190.913 234.627  1.00 36.48           H  
ATOM    757  HA  ILE A  48     182.279 189.091 235.294  1.00 36.48           H  
ATOM    758  HB  ILE A  48     185.207 188.766 236.069  1.00 36.48           H  
ATOM    759 1HG1 ILE A  48     183.538 187.218 234.072  1.00 36.48           H  
ATOM    760 2HG1 ILE A  48     184.794 188.378 233.670  1.00 36.48           H  
ATOM    761 1HG2 ILE A  48     184.475 186.572 236.913  1.00 36.48           H  
ATOM    762 2HG2 ILE A  48     183.637 187.895 237.758  1.00 36.48           H  
ATOM    763 3HG2 ILE A  48     182.791 186.970 236.496  1.00 36.48           H  
ATOM    764 1HD1 ILE A  48     185.621 186.097 233.499  1.00 36.48           H  
ATOM    765 2HD1 ILE A  48     186.470 186.975 234.794  1.00 36.48           H  
ATOM    766 3HD1 ILE A  48     185.198 185.798 235.200  1.00 36.48           H  
ATOM    767  N   TYR A  49     181.889 190.187 237.482  1.00 36.48           N  
ATOM    768  CA  TYR A  49     181.603 190.838 238.761  1.00 36.48           C  
ATOM    769  C   TYR A  49     180.526 190.032 239.468  1.00 36.48           C  
ATOM    770  O   TYR A  49     179.327 190.319 239.343  1.00 36.48           O  
ATOM    771  CB  TYR A  49     181.166 192.289 238.572  1.00 36.48           C  
ATOM    772  CG  TYR A  49     180.886 193.029 239.861  1.00 36.48           C  
ATOM    773  CD1 TYR A  49     181.845 193.106 240.864  1.00 36.48           C  
ATOM    774  CD2 TYR A  49     179.664 193.660 240.070  1.00 36.48           C  
ATOM    775  CE1 TYR A  49     181.593 193.785 242.044  1.00 36.48           C  
ATOM    776  CE2 TYR A  49     179.403 194.342 241.246  1.00 36.48           C  
ATOM    777  CZ  TYR A  49     180.371 194.400 242.229  1.00 36.48           C  
ATOM    778  OH  TYR A  49     180.117 195.076 243.400  1.00 36.48           O  
ATOM    779  H   TYR A  49     181.166 189.641 237.035  1.00 36.48           H  
ATOM    780  HA  TYR A  49     182.513 190.835 239.362  1.00 36.48           H  
ATOM    781 1HB  TYR A  49     181.941 192.836 238.033  1.00 36.48           H  
ATOM    782 2HB  TYR A  49     180.262 192.320 237.965  1.00 36.48           H  
ATOM    783  HD1 TYR A  49     182.815 192.627 240.729  1.00 36.48           H  
ATOM    784  HD2 TYR A  49     178.892 193.622 239.301  1.00 36.48           H  
ATOM    785  HE1 TYR A  49     182.358 193.834 242.818  1.00 36.48           H  
ATOM    786  HE2 TYR A  49     178.438 194.828 241.391  1.00 36.48           H  
ATOM    787  HH  TYR A  49     179.231 195.444 243.370  1.00 36.48           H  
ATOM    788  N   PRO A  50     180.914 189.007 240.223  1.00 36.48           N  
ATOM    789  CA  PRO A  50     179.921 188.130 240.849  1.00 36.48           C  
ATOM    790  C   PRO A  50     179.286 188.757 242.079  1.00 36.48           C  
ATOM    791  O   PRO A  50     179.855 189.636 242.731  1.00 36.48           O  
ATOM    792  CB  PRO A  50     180.740 186.891 241.226  1.00 36.48           C  
ATOM    793  CG  PRO A  50     182.106 187.428 241.477  1.00 36.48           C  
ATOM    794  CD  PRO A  50     182.294 188.578 240.519  1.00 36.48           C  
ATOM    795  HA  PRO A  50     179.145 187.878 240.111  1.00 36.48           H  
ATOM    796 1HB  PRO A  50     180.301 186.404 242.109  1.00 36.48           H  
ATOM    797 2HB  PRO A  50     180.711 186.157 240.407  1.00 36.48           H  
ATOM    798 1HG  PRO A  50     182.200 187.752 242.524  1.00 36.48           H  
ATOM    799 2HG  PRO A  50     182.858 186.641 241.319  1.00 36.48           H  
ATOM    800 1HD  PRO A  50     182.868 189.377 241.012  1.00 36.48           H  
ATOM    801 2HD  PRO A  50     182.817 188.224 239.618  1.00 36.48           H  
ATOM    802  N   GLY A  51     178.081 188.282 242.391  1.00 36.48           N  
ATOM    803  CA  GLY A  51     177.339 188.735 243.546  1.00 36.48           C  
ATOM    804  C   GLY A  51     176.332 189.831 243.272  1.00 36.48           C  
ATOM    805  O   GLY A  51     175.572 190.190 244.180  1.00 36.48           O  
ATOM    806  H   GLY A  51     177.676 187.577 241.791  1.00 36.48           H  
ATOM    807 1HA  GLY A  51     176.802 187.895 243.986  1.00 36.48           H  
ATOM    808 2HA  GLY A  51     178.032 189.104 244.301  1.00 36.48           H  
ATOM    809  N   ALA A  52     176.299 190.370 242.058  1.00 36.48           N  
ATOM    810  CA  ALA A  52     175.401 191.458 241.709  1.00 36.48           C  
ATOM    811  C   ALA A  52     174.305 190.970 240.770  1.00 36.48           C  
ATOM    812  O   ALA A  52     174.438 189.943 240.099  1.00 36.48           O  
ATOM    813  CB  ALA A  52     176.168 192.615 241.058  1.00 36.48           C  
ATOM    814  H   ALA A  52     176.925 190.004 241.355  1.00 36.48           H  
ATOM    815  HA  ALA A  52     174.936 191.821 242.626  1.00 36.48           H  
ATOM    816 1HB  ALA A  52     175.473 193.416 240.806  1.00 36.48           H  
ATOM    817 2HB  ALA A  52     176.919 192.991 241.753  1.00 36.48           H  
ATOM    818 3HB  ALA A  52     176.658 192.262 240.152  1.00 36.48           H  
ATOM    819  N   SER A  53     173.213 191.729 240.733  1.00 36.48           N  
ATOM    820  CA  SER A  53     172.101 191.458 239.836  1.00 36.48           C  
ATOM    821  C   SER A  53     172.374 192.104 238.478  1.00 36.48           C  
ATOM    822  O   SER A  53     173.498 192.513 238.175  1.00 36.48           O  
ATOM    823  CB  SER A  53     170.790 191.943 240.453  1.00 36.48           C  
ATOM    824  OG  SER A  53     170.893 193.287 240.885  1.00 36.48           O  
ATOM    825  H   SER A  53     173.161 192.523 241.355  1.00 36.48           H  
ATOM    826  HA  SER A  53     172.037 190.380 239.680  1.00 36.48           H  
ATOM    827 1HB  SER A  53     169.989 191.857 239.719  1.00 36.48           H  
ATOM    828 2HB  SER A  53     170.529 191.308 241.298  1.00 36.48           H  
ATOM    829  HG  SER A  53     170.037 193.512 241.256  1.00 36.48           H  
ATOM    830  N   ALA A  54     171.341 192.188 237.635  1.00 36.48           N  
ATOM    831  CA  ALA A  54     171.516 192.740 236.295  1.00 36.48           C  
ATOM    832  C   ALA A  54     171.737 194.248 236.331  1.00 36.48           C  
ATOM    833  O   ALA A  54     172.616 194.766 235.633  1.00 36.48           O  
ATOM    834  CB  ALA A  54     170.308 192.396 235.425  1.00 36.48           C  
ATOM    835  H   ALA A  54     170.426 191.869 237.920  1.00 36.48           H  
ATOM    836  HA  ALA A  54     172.408 192.292 235.858  1.00 36.48           H  
ATOM    837 1HB  ALA A  54     170.448 192.812 234.427  1.00 36.48           H  
ATOM    838 2HB  ALA A  54     170.206 191.313 235.355  1.00 36.48           H  
ATOM    839 3HB  ALA A  54     169.408 192.817 235.870  1.00 36.48           H  
ATOM    840  N   GLN A  55     170.960 194.967 237.148  1.00 36.48           N  
ATOM    841  CA  GLN A  55     171.071 196.423 237.190  1.00 36.48           C  
ATOM    842  C   GLN A  55     172.348 196.867 237.893  1.00 36.48           C  
ATOM    843  O   GLN A  55     173.010 197.813 237.445  1.00 36.48           O  
ATOM    844  CB  GLN A  55     169.847 197.021 237.883  1.00 36.48           C  
ATOM    845  CG  GLN A  55     168.517 196.576 237.300  1.00 36.48           C  
ATOM    846  CD  GLN A  55     167.359 196.813 238.249  1.00 36.48           C  
ATOM    847  OE1 GLN A  55     167.541 196.880 239.464  1.00 36.48           O  
ATOM    848  NE2 GLN A  55     166.158 196.943 237.697  1.00 36.48           N  
ATOM    849  H   GLN A  55     170.287 194.508 237.745  1.00 36.48           H  
ATOM    850  HA  GLN A  55     171.114 196.796 236.167  1.00 36.48           H  
ATOM    851 1HB  GLN A  55     169.858 196.749 238.938  1.00 36.48           H  
ATOM    852 2HB  GLN A  55     169.891 198.109 237.824  1.00 36.48           H  
ATOM    853 1HG  GLN A  55     168.328 197.136 236.384  1.00 36.48           H  
ATOM    854 2HG  GLN A  55     168.566 195.509 237.082  1.00 36.48           H  
ATOM    855 1HE2 GLN A  55     165.356 197.101 238.274  1.00 36.48           H  
ATOM    856 2HE2 GLN A  55     166.054 196.883 236.704  1.00 36.48           H  
ATOM    857  N   VAL A  56     172.710 196.187 238.987  1.00 36.48           N  
ATOM    858  CA  VAL A  56     173.888 196.553 239.771  1.00 36.48           C  
ATOM    859  C   VAL A  56     175.165 196.308 238.973  1.00 36.48           C  
ATOM    860  O   VAL A  56     176.120 197.091 239.046  1.00 36.48           O  
ATOM    861  CB  VAL A  56     173.882 195.781 241.105  1.00 36.48           C  
ATOM    862  CG1 VAL A  56     175.050 196.189 241.988  1.00 36.48           C  
ATOM    863  CG2 VAL A  56     172.568 196.007 241.836  1.00 36.48           C  
ATOM    864  H   VAL A  56     172.151 195.398 239.278  1.00 36.48           H  
ATOM    865  HA  VAL A  56     173.847 197.623 239.978  1.00 36.48           H  
ATOM    866  HB  VAL A  56     174.003 194.717 240.899  1.00 36.48           H  
ATOM    867 1HG1 VAL A  56     175.016 195.625 242.920  1.00 36.48           H  
ATOM    868 2HG1 VAL A  56     175.987 195.979 241.472  1.00 36.48           H  
ATOM    869 3HG1 VAL A  56     174.986 197.255 242.207  1.00 36.48           H  
ATOM    870 1HG2 VAL A  56     172.575 195.456 242.776  1.00 36.48           H  
ATOM    871 2HG2 VAL A  56     172.443 197.071 242.039  1.00 36.48           H  
ATOM    872 3HG2 VAL A  56     171.742 195.656 241.217  1.00 36.48           H  
ATOM    873  N   MET A  57     175.194 195.238 238.179  1.00 36.48           N  
ATOM    874  CA  MET A  57     176.329 195.008 237.291  1.00 36.48           C  
ATOM    875  C   MET A  57     176.316 195.989 236.124  1.00 36.48           C  
ATOM    876  O   MET A  57     177.350 196.587 235.792  1.00 36.48           O  
ATOM    877  CB  MET A  57     176.312 193.563 236.788  1.00 36.48           C  
ATOM    878  CG  MET A  57     177.215 193.292 235.597  1.00 36.48           C  
ATOM    879  SD  MET A  57     178.948 193.627 235.953  1.00 36.48           S  
ATOM    880  CE  MET A  57     179.704 193.199 234.388  1.00 36.48           C  
ATOM    881  H   MET A  57     174.431 194.576 238.184  1.00 36.48           H  
ATOM    882  HA  MET A  57     177.248 195.176 237.853  1.00 36.48           H  
ATOM    883 1HB  MET A  57     176.617 192.895 237.592  1.00 36.48           H  
ATOM    884 2HB  MET A  57     175.296 193.289 236.501  1.00 36.48           H  
ATOM    885 1HG  MET A  57     177.119 192.249 235.298  1.00 36.48           H  
ATOM    886 2HG  MET A  57     176.908 193.917 234.758  1.00 36.48           H  
ATOM    887 1HE  MET A  57     180.781 193.354 234.450  1.00 36.48           H  
ATOM    888 2HE  MET A  57     179.500 192.152 234.159  1.00 36.48           H  
ATOM    889 3HE  MET A  57     179.291 193.830 233.600  1.00 36.48           H  
ATOM    890  N   GLU A  58     175.137 196.192 235.521  1.00 36.48           N  
ATOM    891  CA  GLU A  58     175.013 196.963 234.286  1.00 36.48           C  
ATOM    892  C   GLU A  58     175.362 198.431 234.502  1.00 36.48           C  
ATOM    893  O   GLU A  58     176.334 198.934 233.927  1.00 36.48           O  
ATOM    894  CB  GLU A  58     173.594 196.823 233.732  1.00 36.48           C  
ATOM    895  CG  GLU A  58     173.320 197.664 232.495  1.00 36.48           C  
ATOM    896  CD  GLU A  58     173.828 197.015 231.224  1.00 36.48           C  
ATOM    897  OE1 GLU A  58     173.595 195.803 231.040  1.00 36.48           O  
ATOM    898  OE2 GLU A  58     174.458 197.717 230.407  1.00 36.48           O  
ATOM    899  H   GLU A  58     174.307 195.796 235.939  1.00 36.48           H  
ATOM    900  HA  GLU A  58     175.720 196.565 233.557  1.00 36.48           H  
ATOM    901 1HB  GLU A  58     173.404 195.780 233.478  1.00 36.48           H  
ATOM    902 2HB  GLU A  58     172.874 197.110 234.499  1.00 36.48           H  
ATOM    903 1HG  GLU A  58     172.246 197.822 232.406  1.00 36.48           H  
ATOM    904 2HG  GLU A  58     173.794 198.637 232.618  1.00 36.48           H  
ATOM    905  N   GLY A  59     174.617 199.113 235.377  1.00 36.48           N  
ATOM    906  CA  GLY A  59     174.795 200.538 235.608  1.00 36.48           C  
ATOM    907  C   GLY A  59     176.103 200.927 236.270  1.00 36.48           C  
ATOM    908  O   GLY A  59     176.429 202.119 236.291  1.00 36.48           O  
ATOM    909  H   GLY A  59     173.906 198.616 235.894  1.00 36.48           H  
ATOM    910 1HA  GLY A  59     174.735 201.071 234.659  1.00 36.48           H  
ATOM    911 2HA  GLY A  59     173.986 200.909 236.236  1.00 36.48           H  
ATOM    912  N   SER A  60     176.854 199.964 236.805  1.00 36.48           N  
ATOM    913  CA  SER A  60     178.145 200.254 237.412  1.00 36.48           C  
ATOM    914  C   SER A  60     179.331 199.838 236.552  1.00 36.48           C  
ATOM    915  O   SER A  60     180.430 200.362 236.761  1.00 36.48           O  
ATOM    916  CB  SER A  60     178.260 199.571 238.780  1.00 36.48           C  
ATOM    917  OG  SER A  60     177.437 200.212 239.739  1.00 36.48           O  
ATOM    918  H   SER A  60     176.521 199.011 236.789  1.00 36.48           H  
ATOM    919  HA  SER A  60     178.227 201.333 237.553  1.00 36.48           H  
ATOM    920 1HB  SER A  60     177.970 198.525 238.689  1.00 36.48           H  
ATOM    921 2HB  SER A  60     179.297 199.596 239.112  1.00 36.48           H  
ATOM    922  HG  SER A  60     177.564 199.731 240.560  1.00 36.48           H  
ATOM    923  N   VAL A  61     179.153 198.921 235.598  1.00 36.48           N  
ATOM    924  CA  VAL A  61     180.281 198.506 234.771  1.00 36.48           C  
ATOM    925  C   VAL A  61     180.038 198.851 233.306  1.00 36.48           C  
ATOM    926  O   VAL A  61     180.834 199.567 232.687  1.00 36.48           O  
ATOM    927  CB  VAL A  61     180.561 197.000 234.938  1.00 36.48           C  
ATOM    928  CG1 VAL A  61     181.621 196.542 233.948  1.00 36.48           C  
ATOM    929  CG2 VAL A  61     180.997 196.697 236.363  1.00 36.48           C  
ATOM    930  H   VAL A  61     178.246 198.507 235.437  1.00 36.48           H  
ATOM    931  HA  VAL A  61     181.166 199.059 235.090  1.00 36.48           H  
ATOM    932  HB  VAL A  61     179.651 196.444 234.714  1.00 36.48           H  
ATOM    933 1HG1 VAL A  61     181.806 195.476 234.080  1.00 36.48           H  
ATOM    934 2HG1 VAL A  61     181.273 196.726 232.931  1.00 36.48           H  
ATOM    935 3HG1 VAL A  61     182.545 197.094 234.122  1.00 36.48           H  
ATOM    936 1HG2 VAL A  61     181.190 195.630 236.465  1.00 36.48           H  
ATOM    937 2HG2 VAL A  61     181.906 197.254 236.592  1.00 36.48           H  
ATOM    938 3HG2 VAL A  61     180.208 196.990 237.055  1.00 36.48           H  
ATOM    939  N   LEU A  62     178.932 198.354 232.745  1.00 36.48           N  
ATOM    940  CA  LEU A  62     178.773 198.373 231.296  1.00 36.48           C  
ATOM    941  C   LEU A  62     178.392 199.751 230.773  1.00 36.48           C  
ATOM    942  O   LEU A  62     178.828 200.132 229.682  1.00 36.48           O  
ATOM    943  CB  LEU A  62     177.730 197.340 230.868  1.00 36.48           C  
ATOM    944  CG  LEU A  62     177.924 195.904 231.365  1.00 36.48           C  
ATOM    945  CD1 LEU A  62     176.882 194.984 230.750  1.00 36.48           C  
ATOM    946  CD2 LEU A  62     179.329 195.398 231.067  1.00 36.48           C  
ATOM    947  H   LEU A  62     178.197 197.961 233.315  1.00 36.48           H  
ATOM    948  HA  LEU A  62     179.729 198.117 230.840  1.00 36.48           H  
ATOM    949 1HB  LEU A  62     176.753 197.668 231.218  1.00 36.48           H  
ATOM    950 2HB  LEU A  62     177.708 197.299 229.779  1.00 36.48           H  
ATOM    951  HG  LEU A  62     177.765 195.867 232.443  1.00 36.48           H  
ATOM    952 1HD1 LEU A  62     177.034 193.968 231.114  1.00 36.48           H  
ATOM    953 2HD1 LEU A  62     175.885 195.324 231.031  1.00 36.48           H  
ATOM    954 3HD1 LEU A  62     176.979 194.999 229.665  1.00 36.48           H  
ATOM    955 1HD2 LEU A  62     179.433 194.376 231.433  1.00 36.48           H  
ATOM    956 2HD2 LEU A  62     179.502 195.417 229.991  1.00 36.48           H  
ATOM    957 3HD2 LEU A  62     180.059 196.038 231.563  1.00 36.48           H  
ATOM    958  N   SER A  63     177.593 200.508 231.530  1.00 36.48           N  
ATOM    959  CA  SER A  63     177.270 201.871 231.123  1.00 36.48           C  
ATOM    960  C   SER A  63     178.473 202.794 231.263  1.00 36.48           C  
ATOM    961  O   SER A  63     178.589 203.777 230.523  1.00 36.48           O  
ATOM    962  CB  SER A  63     176.096 202.403 231.944  1.00 36.48           C  
ATOM    963  OG  SER A  63     176.388 202.366 233.329  1.00 36.48           O  
ATOM    964  H   SER A  63     177.205 200.146 232.389  1.00 36.48           H  
ATOM    965  HA  SER A  63     176.986 201.860 230.070  1.00 36.48           H  
ATOM    966 1HB  SER A  63     175.876 203.427 231.643  1.00 36.48           H  
ATOM    967 2HB  SER A  63     175.209 201.805 231.740  1.00 36.48           H  
ATOM    968  HG  SER A  63     175.780 202.983 233.744  1.00 36.48           H  
ATOM    969  N   VAL A  64     179.373 202.498 232.203  1.00 36.48           N  
ATOM    970  CA  VAL A  64     180.595 203.282 232.338  1.00 36.48           C  
ATOM    971  C   VAL A  64     181.571 202.937 231.218  1.00 36.48           C  
ATOM    972  O   VAL A  64     182.292 203.807 230.712  1.00 36.48           O  
ATOM    973  CB  VAL A  64     181.213 203.055 233.731  1.00 36.48           C  
ATOM    974  CG1 VAL A  64     182.375 204.010 233.981  1.00 36.48           C  
ATOM    975  CG2 VAL A  64     180.152 203.204 234.811  1.00 36.48           C  
ATOM    976  H   VAL A  64     179.213 201.724 232.832  1.00 36.48           H  
ATOM    977  HA  VAL A  64     180.343 204.338 232.231  1.00 36.48           H  
ATOM    978  HB  VAL A  64     181.631 202.049 233.773  1.00 36.48           H  
ATOM    979 1HG1 VAL A  64     182.791 203.826 234.972  1.00 36.48           H  
ATOM    980 2HG1 VAL A  64     183.147 203.849 233.228  1.00 36.48           H  
ATOM    981 3HG1 VAL A  64     182.020 205.039 233.923  1.00 36.48           H  
ATOM    982 1HG2 VAL A  64     180.603 203.040 235.789  1.00 36.48           H  
ATOM    983 2HG2 VAL A  64     179.729 204.208 234.769  1.00 36.48           H  
ATOM    984 3HG2 VAL A  64     179.362 202.471 234.649  1.00 36.48           H  
ATOM    985  N   ILE A  65     181.597 201.668 230.802  1.00 36.48           N  
ATOM    986  CA  ILE A  65     182.509 201.246 229.742  1.00 36.48           C  
ATOM    987  C   ILE A  65     182.037 201.767 228.386  1.00 36.48           C  
ATOM    988  O   ILE A  65     182.822 202.328 227.611  1.00 36.48           O  
ATOM    989  CB  ILE A  65     182.657 199.711 229.751  1.00 36.48           C  
ATOM    990  CG1 ILE A  65     183.599 199.276 230.876  1.00 36.48           C  
ATOM    991  CG2 ILE A  65     183.170 199.184 228.413  1.00 36.48           C  
ATOM    992  CD1 ILE A  65     183.732 197.775 231.017  1.00 36.48           C  
ATOM    993  H   ILE A  65     180.981 200.986 231.221  1.00 36.48           H  
ATOM    994  HA  ILE A  65     183.485 201.695 229.926  1.00 36.48           H  
ATOM    995  HB  ILE A  65     181.689 199.253 229.950  1.00 36.48           H  
ATOM    996 1HG1 ILE A  65     184.591 199.691 230.701  1.00 36.48           H  
ATOM    997 2HG1 ILE A  65     183.241 199.676 231.825  1.00 36.48           H  
ATOM    998 1HG2 ILE A  65     183.261 198.099 228.460  1.00 36.48           H  
ATOM    999 2HG2 ILE A  65     182.471 199.455 227.623  1.00 36.48           H  
ATOM   1000 3HG2 ILE A  65     184.146 199.621 228.199  1.00 36.48           H  
ATOM   1001 1HD1 ILE A  65     184.415 197.545 231.835  1.00 36.48           H  
ATOM   1002 2HD1 ILE A  65     182.754 197.341 231.228  1.00 36.48           H  
ATOM   1003 3HD1 ILE A  65     184.123 197.356 230.091  1.00 36.48           H  
ATOM   1004  N   GLU A  66     180.740 201.627 228.096  1.00 36.48           N  
ATOM   1005  CA  GLU A  66     180.215 201.988 226.783  1.00 36.48           C  
ATOM   1006  C   GLU A  66     180.112 203.494 226.565  1.00 36.48           C  
ATOM   1007  O   GLU A  66     179.939 203.926 225.421  1.00 36.48           O  
ATOM   1008  CB  GLU A  66     178.840 201.346 226.570  1.00 36.48           C  
ATOM   1009  CG  GLU A  66     177.690 202.077 227.247  1.00 36.48           C  
ATOM   1010  CD  GLU A  66     176.341 201.715 226.660  1.00 36.48           C  
ATOM   1011  OE1 GLU A  66     176.296 201.286 225.488  1.00 36.48           O  
ATOM   1012  OE2 GLU A  66     175.325 201.855 227.373  1.00 36.48           O  
ATOM   1013  H   GLU A  66     180.108 201.265 228.796  1.00 36.48           H  
ATOM   1014  HA  GLU A  66     180.900 201.613 226.021  1.00 36.48           H  
ATOM   1015 1HB  GLU A  66     178.622 201.298 225.503  1.00 36.48           H  
ATOM   1016 2HB  GLU A  66     178.853 200.324 226.948  1.00 36.48           H  
ATOM   1017 1HG  GLU A  66     177.692 201.831 228.308  1.00 36.48           H  
ATOM   1018 2HG  GLU A  66     177.849 203.150 227.151  1.00 36.48           H  
ATOM   1019  N   ARG A  67     180.213 204.300 227.624  1.00 36.48           N  
ATOM   1020  CA  ARG A  67     180.151 205.747 227.455  1.00 36.48           C  
ATOM   1021  C   ARG A  67     181.461 206.320 226.931  1.00 36.48           C  
ATOM   1022  O   ARG A  67     181.446 207.302 226.181  1.00 36.48           O  
ATOM   1023  CB  ARG A  67     179.777 206.421 228.775  1.00 36.48           C  
ATOM   1024  CG  ARG A  67     178.290 206.683 228.934  1.00 36.48           C  
ATOM   1025  CD  ARG A  67     178.026 207.676 230.050  1.00 36.48           C  
ATOM   1026  NE  ARG A  67     178.668 207.280 231.300  1.00 36.48           N  
ATOM   1027  CZ  ARG A  67     178.051 206.637 232.285  1.00 36.48           C  
ATOM   1028  NH1 ARG A  67     176.776 206.295 232.161  1.00 36.48           N  
ATOM   1029  NH2 ARG A  67     178.709 206.335 233.397  1.00 36.48           N  
ATOM   1030  H   ARG A  67     180.333 203.918 228.551  1.00 36.48           H  
ATOM   1031  HA  ARG A  67     179.383 205.976 226.715  1.00 36.48           H  
ATOM   1032 1HB  ARG A  67     180.102 205.797 229.606  1.00 36.48           H  
ATOM   1033 2HB  ARG A  67     180.300 207.374 228.858  1.00 36.48           H  
ATOM   1034 1HG  ARG A  67     177.891 207.090 228.004  1.00 36.48           H  
ATOM   1035 2HG  ARG A  67     177.779 205.749 229.171  1.00 36.48           H  
ATOM   1036 1HD  ARG A  67     178.412 208.654 229.765  1.00 36.48           H  
ATOM   1037 2HD  ARG A  67     176.954 207.747 230.227  1.00 36.48           H  
ATOM   1038  HE  ARG A  67     179.645 207.512 231.420  1.00 36.48           H  
ATOM   1039 1HH1 ARG A  67     176.272 206.524 231.316  1.00 36.48           H  
ATOM   1040 2HH1 ARG A  67     176.309 205.806 232.911  1.00 36.48           H  
ATOM   1041 1HH2 ARG A  67     179.681 206.594 233.495  1.00 36.48           H  
ATOM   1042 2HH2 ARG A  67     178.239 205.847 234.144  1.00 36.48           H  
ATOM   1043  N   ASN A  68     182.595 205.729 227.311  1.00 36.48           N  
ATOM   1044  CA  ASN A  68     183.886 206.201 226.829  1.00 36.48           C  
ATOM   1045  C   ASN A  68     184.147 205.812 225.381  1.00 36.48           C  
ATOM   1046  O   ASN A  68     184.894 206.514 224.690  1.00 36.48           O  
ATOM   1047  CB  ASN A  68     185.009 205.662 227.719  1.00 36.48           C  
ATOM   1048  CG  ASN A  68     186.309 206.422 227.541  1.00 36.48           C  
ATOM   1049  OD1 ASN A  68     186.312 207.580 227.124  1.00 36.48           O  
ATOM   1050  ND2 ASN A  68     187.423 205.772 227.857  1.00 36.48           N  
ATOM   1051  H   ASN A  68     182.564 204.942 227.943  1.00 36.48           H  
ATOM   1052  HA  ASN A  68     183.895 207.291 226.873  1.00 36.48           H  
ATOM   1053 1HB  ASN A  68     184.706 205.723 228.765  1.00 36.48           H  
ATOM   1054 2HB  ASN A  68     185.182 204.611 227.489  1.00 36.48           H  
ATOM   1055 1HD2 ASN A  68     188.311 206.224 227.760  1.00 36.48           H  
ATOM   1056 2HD2 ASN A  68     187.375 204.832 228.192  1.00 36.48           H  
ATOM   1057  N   MET A  69     183.552 204.721 224.908  1.00 36.48           N  
ATOM   1058  CA  MET A  69     183.712 204.280 223.523  1.00 36.48           C  
ATOM   1059  C   MET A  69     182.613 204.843 222.627  1.00 36.48           C  
ATOM   1060  O   MET A  69     181.919 204.112 221.922  1.00 36.48           O  
ATOM   1061  CB  MET A  69     183.740 202.758 223.465  1.00 36.48           C  
ATOM   1062  CG  MET A  69     184.702 202.122 224.451  1.00 36.48           C  
ATOM   1063  SD  MET A  69     184.638 200.322 224.440  1.00 36.48           S  
ATOM   1064  CE  MET A  69     185.819 199.943 225.731  1.00 36.48           C  
ATOM   1065  H   MET A  69     182.970 204.181 225.532  1.00 36.48           H  
ATOM   1066  HA  MET A  69     184.658 204.666 223.144  1.00 36.48           H  
ATOM   1067 1HB  MET A  69     182.743 202.368 223.665  1.00 36.48           H  
ATOM   1068 2HB  MET A  69     184.022 202.437 222.461  1.00 36.48           H  
ATOM   1069 1HG  MET A  69     185.721 202.428 224.214  1.00 36.48           H  
ATOM   1070 2HG  MET A  69     184.469 202.464 225.459  1.00 36.48           H  
ATOM   1071 1HE  MET A  69     185.895 198.862 225.848  1.00 36.48           H  
ATOM   1072 2HE  MET A  69     186.795 200.349 225.462  1.00 36.48           H  
ATOM   1073 3HE  MET A  69     185.487 200.387 226.670  1.00 36.48           H  
ATOM   1074  N   ASN A  70     182.450 206.163 222.652  1.00 36.48           N  
ATOM   1075  CA  ASN A  70     181.447 206.858 221.850  1.00 36.48           C  
ATOM   1076  C   ASN A  70     182.162 207.525 220.680  1.00 36.48           C  
ATOM   1077  O   ASN A  70     182.724 208.615 220.821  1.00 36.48           O  
ATOM   1078  CB  ASN A  70     180.678 207.872 222.691  1.00 36.48           C  
ATOM   1079  CG  ASN A  70     179.482 207.258 223.392  1.00 36.48           C  
ATOM   1080  OD1 ASN A  70     178.831 206.359 222.861  1.00 36.48           O  
ATOM   1081  ND2 ASN A  70     179.186 207.744 224.592  1.00 36.48           N  
ATOM   1082  H   ASN A  70     183.054 206.700 223.258  1.00 36.48           H  
ATOM   1083  HA  ASN A  70     180.739 206.122 221.467  1.00 36.48           H  
ATOM   1084 1HB  ASN A  70     181.343 208.302 223.441  1.00 36.48           H  
ATOM   1085 2HB  ASN A  70     180.333 208.686 222.054  1.00 36.48           H  
ATOM   1086 1HD2 ASN A  70     178.407 207.378 225.102  1.00 36.48           H  
ATOM   1087 2HD2 ASN A  70     179.741 208.476 224.985  1.00 36.48           H  
ATOM   1088  N   GLY A  71     182.136 206.864 219.528  1.00 36.48           N  
ATOM   1089  CA  GLY A  71     182.747 207.389 218.325  1.00 36.48           C  
ATOM   1090  C   GLY A  71     184.024 206.672 217.940  1.00 36.48           C  
ATOM   1091  O   GLY A  71     185.102 206.967 218.465  1.00 36.48           O  
ATOM   1092  H   GLY A  71     181.674 205.967 219.494  1.00 36.48           H  
ATOM   1093 1HA  GLY A  71     182.043 207.314 217.496  1.00 36.48           H  
ATOM   1094 2HA  GLY A  71     182.970 208.447 218.462  1.00 36.48           H  
ATOM   1095  N   VAL A  72     183.904 205.720 217.016  1.00 36.48           N  
ATOM   1096  CA  VAL A  72     185.033 205.011 216.430  1.00 36.48           C  
ATOM   1097  C   VAL A  72     184.938 205.217 214.925  1.00 36.48           C  
ATOM   1098  O   VAL A  72     183.842 205.343 214.370  1.00 36.48           O  
ATOM   1099  CB  VAL A  72     185.038 203.498 216.786  1.00 36.48           C  
ATOM   1100  CG1 VAL A  72     186.408 202.869 216.538  1.00 36.48           C  
ATOM   1101  CG2 VAL A  72     184.598 203.256 218.226  1.00 36.48           C  
ATOM   1102  H   VAL A  72     182.968 205.489 216.715  1.00 36.48           H  
ATOM   1103  HA  VAL A  72     185.955 205.445 216.820  1.00 36.48           H  
ATOM   1104  HB  VAL A  72     184.352 202.975 216.120  1.00 36.48           H  
ATOM   1105 1HG1 VAL A  72     186.375 201.811 216.797  1.00 36.48           H  
ATOM   1106 2HG1 VAL A  72     186.673 202.976 215.486  1.00 36.48           H  
ATOM   1107 3HG1 VAL A  72     187.155 203.369 217.154  1.00 36.48           H  
ATOM   1108 1HG2 VAL A  72     184.614 202.187 218.436  1.00 36.48           H  
ATOM   1109 2HG2 VAL A  72     185.278 203.770 218.905  1.00 36.48           H  
ATOM   1110 3HG2 VAL A  72     183.587 203.638 218.367  1.00 36.48           H  
ATOM   1111  N   GLU A  73     186.094 205.261 214.259  1.00 36.48           N  
ATOM   1112  CA  GLU A  73     186.148 205.482 212.813  1.00 36.48           C  
ATOM   1113  C   GLU A  73     185.676 204.217 212.101  1.00 36.48           C  
ATOM   1114  O   GLU A  73     186.462 203.387 211.636  1.00 36.48           O  
ATOM   1115  CB  GLU A  73     187.556 205.874 212.382  1.00 36.48           C  
ATOM   1116  CG  GLU A  73     188.029 207.209 212.937  1.00 36.48           C  
ATOM   1117  CD  GLU A  73     187.119 208.360 212.551  1.00 36.48           C  
ATOM   1118  OE1 GLU A  73     186.649 208.385 211.394  1.00 36.48           O  
ATOM   1119  OE2 GLU A  73     186.867 209.237 213.404  1.00 36.48           O  
ATOM   1120  H   GLU A  73     186.956 205.138 214.770  1.00 36.48           H  
ATOM   1121  HA  GLU A  73     185.469 206.297 212.562  1.00 36.48           H  
ATOM   1122 1HB  GLU A  73     188.262 205.107 212.703  1.00 36.48           H  
ATOM   1123 2HB  GLU A  73     187.602 205.927 211.294  1.00 36.48           H  
ATOM   1124 1HG  GLU A  73     188.074 207.143 214.024  1.00 36.48           H  
ATOM   1125 2HG  GLU A  73     189.036 207.407 212.570  1.00 36.48           H  
ATOM   1126  N   GLY A  74     184.354 204.073 212.015  1.00 36.48           N  
ATOM   1127  CA  GLY A  74     183.749 202.916 211.388  1.00 36.48           C  
ATOM   1128  C   GLY A  74     182.772 202.184 212.284  1.00 36.48           C  
ATOM   1129  O   GLY A  74     182.390 201.047 211.992  1.00 36.48           O  
ATOM   1130  H   GLY A  74     183.758 204.793 212.399  1.00 36.48           H  
ATOM   1131 1HA  GLY A  74     183.224 203.225 210.484  1.00 36.48           H  
ATOM   1132 2HA  GLY A  74     184.528 202.218 211.084  1.00 36.48           H  
ATOM   1133  N   LEU A  75     182.356 202.821 213.376  1.00 36.48           N  
ATOM   1134  CA  LEU A  75     181.424 202.190 214.301  1.00 36.48           C  
ATOM   1135  C   LEU A  75     180.000 202.272 213.766  1.00 36.48           C  
ATOM   1136  O   LEU A  75     179.570 203.309 213.253  1.00 36.48           O  
ATOM   1137  CB  LEU A  75     181.509 202.857 215.674  1.00 36.48           C  
ATOM   1138  CG  LEU A  75     180.673 202.257 216.807  1.00 36.48           C  
ATOM   1139  CD1 LEU A  75     181.123 200.839 217.118  1.00 36.48           C  
ATOM   1140  CD2 LEU A  75     180.747 203.131 218.050  1.00 36.48           C  
ATOM   1141  H   LEU A  75     182.687 203.755 213.572  1.00 36.48           H  
ATOM   1142  HA  LEU A  75     181.697 201.140 214.404  1.00 36.48           H  
ATOM   1143 1HB  LEU A  75     182.546 202.837 216.006  1.00 36.48           H  
ATOM   1144 2HB  LEU A  75     181.201 203.898 215.574  1.00 36.48           H  
ATOM   1145  HG  LEU A  75     179.632 202.182 216.491  1.00 36.48           H  
ATOM   1146 1HD1 LEU A  75     180.515 200.433 217.926  1.00 36.48           H  
ATOM   1147 2HD1 LEU A  75     181.007 200.217 216.230  1.00 36.48           H  
ATOM   1148 3HD1 LEU A  75     182.169 200.848 217.421  1.00 36.48           H  
ATOM   1149 1HD2 LEU A  75     180.145 202.687 218.843  1.00 36.48           H  
ATOM   1150 2HD2 LEU A  75     181.783 203.207 218.380  1.00 36.48           H  
ATOM   1151 3HD2 LEU A  75     180.366 204.126 217.819  1.00 36.48           H  
ATOM   1152  N   ASP A  76     179.261 201.168 213.890  1.00 36.48           N  
ATOM   1153  CA  ASP A  76     177.869 201.122 213.462  1.00 36.48           C  
ATOM   1154  C   ASP A  76     176.908 201.179 214.643  1.00 36.48           C  
ATOM   1155  O   ASP A  76     176.088 202.099 214.715  1.00 36.48           O  
ATOM   1156  CB  ASP A  76     177.612 199.865 212.619  1.00 36.48           C  
ATOM   1157  CG  ASP A  76     176.327 199.951 211.819  1.00 36.48           C  
ATOM   1158  OD1 ASP A  76     175.798 201.071 211.659  1.00 36.48           O  
ATOM   1159  OD2 ASP A  76     175.847 198.898 211.349  1.00 36.48           O  
ATOM   1160  H   ASP A  76     179.680 200.342 214.292  1.00 36.48           H  
ATOM   1161  HA  ASP A  76     177.666 202.002 212.850  1.00 36.48           H  
ATOM   1162 1HB  ASP A  76     178.444 199.712 211.931  1.00 36.48           H  
ATOM   1163 2HB  ASP A  76     177.562 198.993 213.272  1.00 36.48           H  
ATOM   1164  N   TYR A  77     177.003 200.241 215.586  1.00 36.48           N  
ATOM   1165  CA  TYR A  77     176.143 200.263 216.767  1.00 36.48           C  
ATOM   1166  C   TYR A  77     176.802 199.464 217.886  1.00 36.48           C  
ATOM   1167  O   TYR A  77     177.890 198.904 217.726  1.00 36.48           O  
ATOM   1168  CB  TYR A  77     174.731 199.737 216.460  1.00 36.48           C  
ATOM   1169  CG  TYR A  77     174.645 198.318 215.937  1.00 36.48           C  
ATOM   1170  CD1 TYR A  77     174.771 198.047 214.579  1.00 36.48           C  
ATOM   1171  CD2 TYR A  77     174.402 197.253 216.799  1.00 36.48           C  
ATOM   1172  CE1 TYR A  77     174.680 196.753 214.095  1.00 36.48           C  
ATOM   1173  CE2 TYR A  77     174.310 195.955 216.325  1.00 36.48           C  
ATOM   1174  CZ  TYR A  77     174.447 195.713 214.973  1.00 36.48           C  
ATOM   1175  OH  TYR A  77     174.358 194.425 214.497  1.00 36.48           O  
ATOM   1176  H   TYR A  77     177.682 199.500 215.485  1.00 36.48           H  
ATOM   1177  HA  TYR A  77     176.050 201.295 217.108  1.00 36.48           H  
ATOM   1178 1HB  TYR A  77     174.122 199.779 217.364  1.00 36.48           H  
ATOM   1179 2HB  TYR A  77     174.258 200.378 215.716  1.00 36.48           H  
ATOM   1180  HD1 TYR A  77     174.945 198.861 213.874  1.00 36.48           H  
ATOM   1181  HD2 TYR A  77     174.280 197.433 217.867  1.00 36.48           H  
ATOM   1182  HE1 TYR A  77     174.782 196.563 213.027  1.00 36.48           H  
ATOM   1183  HE2 TYR A  77     174.130 195.133 217.018  1.00 36.48           H  
ATOM   1184  HH  TYR A  77     174.475 194.429 213.544  1.00 36.48           H  
ATOM   1185  N   MET A  78     176.122 199.418 219.031  1.00 36.48           N  
ATOM   1186  CA  MET A  78     176.635 198.740 220.212  1.00 36.48           C  
ATOM   1187  C   MET A  78     175.468 198.223 221.041  1.00 36.48           C  
ATOM   1188  O   MET A  78     174.337 198.701 220.925  1.00 36.48           O  
ATOM   1189  CB  MET A  78     177.515 199.669 221.056  1.00 36.48           C  
ATOM   1190  CG  MET A  78     176.824 200.947 221.503  1.00 36.48           C  
ATOM   1191  SD  MET A  78     177.916 202.032 222.440  1.00 36.48           S  
ATOM   1192  CE  MET A  78     176.819 203.408 222.777  1.00 36.48           C  
ATOM   1193  H   MET A  78     175.220 199.871 219.076  1.00 36.48           H  
ATOM   1194  HA  MET A  78     177.245 197.896 219.889  1.00 36.48           H  
ATOM   1195 1HB  MET A  78     177.852 199.141 221.946  1.00 36.48           H  
ATOM   1196 2HB  MET A  78     178.402 199.948 220.485  1.00 36.48           H  
ATOM   1197 1HG  MET A  78     176.463 201.490 220.630  1.00 36.48           H  
ATOM   1198 2HG  MET A  78     175.967 200.698 222.127  1.00 36.48           H  
ATOM   1199 1HE  MET A  78     177.352 204.166 223.352  1.00 36.48           H  
ATOM   1200 2HE  MET A  78     176.477 203.840 221.835  1.00 36.48           H  
ATOM   1201 3HE  MET A  78     175.959 203.057 223.348  1.00 36.48           H  
ATOM   1202  N   SER A  79     175.764 197.238 221.888  1.00 36.48           N  
ATOM   1203  CA  SER A  79     174.747 196.634 222.742  1.00 36.48           C  
ATOM   1204  C   SER A  79     175.414 196.027 223.967  1.00 36.48           C  
ATOM   1205  O   SER A  79     176.348 195.233 223.835  1.00 36.48           O  
ATOM   1206  CB  SER A  79     173.954 195.564 221.982  1.00 36.48           C  
ATOM   1207  OG  SER A  79     173.328 194.662 222.877  1.00 36.48           O  
ATOM   1208  H   SER A  79     176.715 196.901 221.941  1.00 36.48           H  
ATOM   1209  HA  SER A  79     174.054 197.414 223.060  1.00 36.48           H  
ATOM   1210 1HB  SER A  79     173.200 196.044 221.359  1.00 36.48           H  
ATOM   1211 2HB  SER A  79     174.624 195.017 221.320  1.00 36.48           H  
ATOM   1212  HG  SER A  79     172.857 194.030 222.329  1.00 36.48           H  
ATOM   1213  N   THR A  80     174.932 196.395 225.151  1.00 36.48           N  
ATOM   1214  CA  THR A  80     175.433 195.850 226.404  1.00 36.48           C  
ATOM   1215  C   THR A  80     174.375 194.953 227.032  1.00 36.48           C  
ATOM   1216  O   THR A  80     173.181 195.262 226.988  1.00 36.48           O  
ATOM   1217  CB  THR A  80     175.819 196.961 227.385  1.00 36.48           C  
ATOM   1218  OG1 THR A  80     174.643 197.460 228.034  1.00 36.48           O  
ATOM   1219  CG2 THR A  80     176.516 198.102 226.658  1.00 36.48           C  
ATOM   1220  H   THR A  80     174.190 197.080 225.174  1.00 36.48           H  
ATOM   1221  HA  THR A  80     176.325 195.259 226.192  1.00 36.48           H  
ATOM   1222  HB  THR A  80     176.490 196.559 228.144  1.00 36.48           H  
ATOM   1223  HG1 THR A  80     174.835 197.624 228.960  1.00 36.48           H  
ATOM   1224 1HG2 THR A  80     176.782 198.880 227.373  1.00 36.48           H  
ATOM   1225 2HG2 THR A  80     177.419 197.728 226.175  1.00 36.48           H  
ATOM   1226 3HG2 THR A  80     175.847 198.516 225.904  1.00 36.48           H  
ATOM   1227  N   SER A  81     174.820 193.842 227.617  1.00 36.48           N  
ATOM   1228  CA  SER A  81     173.921 192.869 228.223  1.00 36.48           C  
ATOM   1229  C   SER A  81     174.523 192.360 229.523  1.00 36.48           C  
ATOM   1230  O   SER A  81     175.655 191.867 229.537  1.00 36.48           O  
ATOM   1231  CB  SER A  81     173.650 191.695 227.274  1.00 36.48           C  
ATOM   1232  OG  SER A  81     173.373 192.148 225.961  1.00 36.48           O  
ATOM   1233  H   SER A  81     175.816 193.673 227.639  1.00 36.48           H  
ATOM   1234  HA  SER A  81     172.972 193.362 228.437  1.00 36.48           H  
ATOM   1235 1HB  SER A  81     174.517 191.035 227.255  1.00 36.48           H  
ATOM   1236 2HB  SER A  81     172.805 191.116 227.644  1.00 36.48           H  
ATOM   1237  HG  SER A  81     173.217 191.359 225.436  1.00 36.48           H  
ATOM   1238  N   ALA A  82     173.761 192.476 230.609  1.00 36.48           N  
ATOM   1239  CA  ALA A  82     174.168 191.977 231.912  1.00 36.48           C  
ATOM   1240  C   ALA A  82     173.111 191.020 232.441  1.00 36.48           C  
ATOM   1241  O   ALA A  82     171.912 191.212 232.223  1.00 36.48           O  
ATOM   1242  CB  ALA A  82     174.388 193.117 232.915  1.00 36.48           C  
ATOM   1243  H   ALA A  82     172.864 192.931 230.514  1.00 36.48           H  
ATOM   1244  HA  ALA A  82     175.111 191.443 231.791  1.00 36.48           H  
ATOM   1245 1HB  ALA A  82     174.691 192.702 233.876  1.00 36.48           H  
ATOM   1246 2HB  ALA A  82     175.168 193.782 232.544  1.00 36.48           H  
ATOM   1247 3HB  ALA A  82     173.462 193.677 233.037  1.00 36.48           H  
ATOM   1248  N   ASP A  83     173.567 189.987 233.139  1.00 36.48           N  
ATOM   1249  CA  ASP A  83     172.701 188.960 233.701  1.00 36.48           C  
ATOM   1250  C   ASP A  83     172.876 188.912 235.216  1.00 36.48           C  
ATOM   1251  O   ASP A  83     173.695 189.629 235.796  1.00 36.48           O  
ATOM   1252  CB  ASP A  83     172.996 187.596 233.071  1.00 36.48           C  
ATOM   1253  CG  ASP A  83     172.760 187.582 231.574  1.00 36.48           C  
ATOM   1254  OD1 ASP A  83     171.847 188.296 231.108  1.00 36.48           O  
ATOM   1255  OD2 ASP A  83     173.489 186.859 230.863  1.00 36.48           O  
ATOM   1256  H   ASP A  83     174.565 189.921 233.280  1.00 36.48           H  
ATOM   1257  HA  ASP A  83     171.665 189.224 233.484  1.00 36.48           H  
ATOM   1258 1HB  ASP A  83     174.033 187.322 233.266  1.00 36.48           H  
ATOM   1259 2HB  ASP A  83     172.364 186.837 233.533  1.00 36.48           H  
ATOM   1260  N   SER A  84     172.091 188.049 235.857  1.00 36.48           N  
ATOM   1261  CA  SER A  84     172.138 187.887 237.305  1.00 36.48           C  
ATOM   1262  C   SER A  84     173.244 186.947 237.764  1.00 36.48           C  
ATOM   1263  O   SER A  84     173.436 186.791 238.975  1.00 36.48           O  
ATOM   1264  CB  SER A  84     170.788 187.381 237.820  1.00 36.48           C  
ATOM   1265  OG  SER A  84     170.452 186.136 237.232  1.00 36.48           O  
ATOM   1266  H   SER A  84     171.443 187.490 235.320  1.00 36.48           H  
ATOM   1267  HA  SER A  84     172.346 188.859 237.755  1.00 36.48           H  
ATOM   1268 1HB  SER A  84     170.829 187.274 238.903  1.00 36.48           H  
ATOM   1269 2HB  SER A  84     170.014 188.113 237.592  1.00 36.48           H  
ATOM   1270  HG  SER A  84     169.601 185.889 237.602  1.00 36.48           H  
ATOM   1271  N   SER A  85     173.970 186.317 236.838  1.00 36.48           N  
ATOM   1272  CA  SER A  85     175.051 185.419 237.230  1.00 36.48           C  
ATOM   1273  C   SER A  85     176.271 186.197 237.708  1.00 36.48           C  
ATOM   1274  O   SER A  85     176.895 185.829 238.710  1.00 36.48           O  
ATOM   1275  CB  SER A  85     175.421 184.502 236.065  1.00 36.48           C  
ATOM   1276  OG  SER A  85     175.978 185.241 234.992  1.00 36.48           O  
ATOM   1277  H   SER A  85     173.778 186.456 235.856  1.00 36.48           H  
ATOM   1278  HA  SER A  85     174.707 184.806 238.064  1.00 36.48           H  
ATOM   1279 1HB  SER A  85     176.137 183.754 236.404  1.00 36.48           H  
ATOM   1280 2HB  SER A  85     174.533 183.973 235.722  1.00 36.48           H  
ATOM   1281  HG  SER A  85     176.182 184.600 234.307  1.00 36.48           H  
ATOM   1282  N   GLY A  86     176.624 187.272 237.009  1.00 36.48           N  
ATOM   1283  CA  GLY A  86     177.758 188.084 237.400  1.00 36.48           C  
ATOM   1284  C   GLY A  86     178.658 188.462 236.242  1.00 36.48           C  
ATOM   1285  O   GLY A  86     179.680 189.127 236.434  1.00 36.48           O  
ATOM   1286  H   GLY A  86     176.093 187.530 236.189  1.00 36.48           H  
ATOM   1287 1HA  GLY A  86     177.404 188.999 237.876  1.00 36.48           H  
ATOM   1288 2HA  GLY A  86     178.352 187.547 238.138  1.00 36.48           H  
ATOM   1289  N   SER A  87     178.291 188.043 235.035  1.00 36.48           N  
ATOM   1290  CA  SER A  87     179.067 188.315 233.835  1.00 36.48           C  
ATOM   1291  C   SER A  87     178.314 189.285 232.934  1.00 36.48           C  
ATOM   1292  O   SER A  87     177.096 189.171 232.762  1.00 36.48           O  
ATOM   1293  CB  SER A  87     179.371 187.023 233.072  1.00 36.48           C  
ATOM   1294  OG  SER A  87     180.384 186.275 233.720  1.00 36.48           O  
ATOM   1295  H   SER A  87     177.435 187.513 234.957  1.00 36.48           H  
ATOM   1296  HA  SER A  87     180.013 188.770 234.130  1.00 36.48           H  
ATOM   1297 1HB  SER A  87     178.465 186.423 232.997  1.00 36.48           H  
ATOM   1298 2HB  SER A  87     179.687 187.265 232.058  1.00 36.48           H  
ATOM   1299  HG  SER A  87     180.515 185.488 233.185  1.00 36.48           H  
ATOM   1300  N   GLY A  88     179.044 190.234 232.363  1.00 36.48           N  
ATOM   1301  CA  GLY A  88     178.459 191.201 231.457  1.00 36.48           C  
ATOM   1302  C   GLY A  88     179.242 191.278 230.164  1.00 36.48           C  
ATOM   1303  O   GLY A  88     180.460 191.094 230.136  1.00 36.48           O  
ATOM   1304  H   GLY A  88     180.032 190.284 232.564  1.00 36.48           H  
ATOM   1305 1HA  GLY A  88     177.426 190.924 231.246  1.00 36.48           H  
ATOM   1306 2HA  GLY A  88     178.438 192.180 231.934  1.00 36.48           H  
ATOM   1307  N   SER A  89     178.518 191.559 229.082  1.00 36.48           N  
ATOM   1308  CA  SER A  89     179.097 191.605 227.748  1.00 36.48           C  
ATOM   1309  C   SER A  89     178.759 192.929 227.080  1.00 36.48           C  
ATOM   1310  O   SER A  89     177.664 193.467 227.262  1.00 36.48           O  
ATOM   1311  CB  SER A  89     178.596 190.442 226.884  1.00 36.48           C  
ATOM   1312  OG  SER A  89     179.397 190.286 225.726  1.00 36.48           O  
ATOM   1313  H   SER A  89     177.532 191.746 229.197  1.00 36.48           H  
ATOM   1314  HA  SER A  89     180.181 191.522 227.838  1.00 36.48           H  
ATOM   1315 1HB  SER A  89     178.613 189.522 227.467  1.00 36.48           H  
ATOM   1316 2HB  SER A  89     177.563 190.625 226.592  1.00 36.48           H  
ATOM   1317  HG  SER A  89     178.865 189.787 225.101  1.00 36.48           H  
ATOM   1318  N   VAL A  90     179.716 193.456 226.321  1.00 36.48           N  
ATOM   1319  CA  VAL A  90     179.535 194.667 225.526  1.00 36.48           C  
ATOM   1320  C   VAL A  90     179.964 194.332 224.105  1.00 36.48           C  
ATOM   1321  O   VAL A  90     181.136 194.018 223.865  1.00 36.48           O  
ATOM   1322  CB  VAL A  90     180.338 195.857 226.072  1.00 36.48           C  
ATOM   1323  CG1 VAL A  90     180.301 197.019 225.090  1.00 36.48           C  
ATOM   1324  CG2 VAL A  90     179.802 196.293 227.427  1.00 36.48           C  
ATOM   1325  H   VAL A  90     180.609 192.984 226.302  1.00 36.48           H  
ATOM   1326  HA  VAL A  90     178.480 194.942 225.550  1.00 36.48           H  
ATOM   1327  HB  VAL A  90     181.382 195.561 226.180  1.00 36.48           H  
ATOM   1328 1HG1 VAL A  90     180.875 197.854 225.492  1.00 36.48           H  
ATOM   1329 2HG1 VAL A  90     180.734 196.706 224.140  1.00 36.48           H  
ATOM   1330 3HG1 VAL A  90     179.269 197.331 224.934  1.00 36.48           H  
ATOM   1331 1HG2 VAL A  90     180.386 197.136 227.795  1.00 36.48           H  
ATOM   1332 2HG2 VAL A  90     178.758 196.590 227.327  1.00 36.48           H  
ATOM   1333 3HG2 VAL A  90     179.878 195.465 228.132  1.00 36.48           H  
ATOM   1334  N   SER A  91     179.022 194.380 223.167  1.00 36.48           N  
ATOM   1335  CA  SER A  91     179.297 194.099 221.767  1.00 36.48           C  
ATOM   1336  C   SER A  91     179.297 195.402 220.981  1.00 36.48           C  
ATOM   1337  O   SER A  91     178.365 196.205 221.098  1.00 36.48           O  
ATOM   1338  CB  SER A  91     178.262 193.131 221.191  1.00 36.48           C  
ATOM   1339  OG  SER A  91     178.017 192.057 222.083  1.00 36.48           O  
ATOM   1340  H   SER A  91     178.082 194.622 223.445  1.00 36.48           H  
ATOM   1341  HA  SER A  91     180.282 193.635 221.694  1.00 36.48           H  
ATOM   1342 1HB  SER A  91     177.332 193.665 220.998  1.00 36.48           H  
ATOM   1343 2HB  SER A  91     178.619 192.741 220.239  1.00 36.48           H  
ATOM   1344  HG  SER A  91     177.364 191.500 221.653  1.00 36.48           H  
ATOM   1345  N   LEU A  92     180.345 195.606 220.187  1.00 36.48           N  
ATOM   1346  CA  LEU A  92     180.494 196.778 219.331  1.00 36.48           C  
ATOM   1347  C   LEU A  92     180.540 196.288 217.891  1.00 36.48           C  
ATOM   1348  O   LEU A  92     181.529 195.673 217.475  1.00 36.48           O  
ATOM   1349  CB  LEU A  92     181.760 197.557 219.683  1.00 36.48           C  
ATOM   1350  CG  LEU A  92     181.813 198.271 221.034  1.00 36.48           C  
ATOM   1351  CD1 LEU A  92     183.244 198.344 221.532  1.00 36.48           C  
ATOM   1352  CD2 LEU A  92     181.229 199.666 220.917  1.00 36.48           C  
ATOM   1353  H   LEU A  92     181.069 194.902 220.188  1.00 36.48           H  
ATOM   1354  HA  LEU A  92     179.635 197.431 219.485  1.00 36.48           H  
ATOM   1355 1HB  LEU A  92     182.606 196.872 219.663  1.00 36.48           H  
ATOM   1356 2HB  LEU A  92     181.920 198.322 218.923  1.00 36.48           H  
ATOM   1357  HG  LEU A  92     181.238 197.706 221.767  1.00 36.48           H  
ATOM   1358 1HD1 LEU A  92     183.269 198.855 222.495  1.00 36.48           H  
ATOM   1359 2HD1 LEU A  92     183.641 197.335 221.647  1.00 36.48           H  
ATOM   1360 3HD1 LEU A  92     183.851 198.895 220.814  1.00 36.48           H  
ATOM   1361 1HD2 LEU A  92     181.273 200.162 221.887  1.00 36.48           H  
ATOM   1362 2HD2 LEU A  92     181.803 200.241 220.189  1.00 36.48           H  
ATOM   1363 3HD2 LEU A  92     180.191 199.600 220.590  1.00 36.48           H  
ATOM   1364  N   THR A  93     179.468 196.534 217.141  1.00 36.48           N  
ATOM   1365  CA  THR A  93     179.381 196.132 215.745  1.00 36.48           C  
ATOM   1366  C   THR A  93     179.764 197.314 214.867  1.00 36.48           C  
ATOM   1367  O   THR A  93     179.271 198.430 215.070  1.00 36.48           O  
ATOM   1368  CB  THR A  93     177.973 195.645 215.400  1.00 36.48           C  
ATOM   1369  OG1 THR A  93     177.504 194.767 216.430  1.00 36.48           O  
ATOM   1370  CG2 THR A  93     177.976 194.900 214.073  1.00 36.48           C  
ATOM   1371  H   THR A  93     178.689 197.019 217.563  1.00 36.48           H  
ATOM   1372  HA  THR A  93     180.079 195.312 215.577  1.00 36.48           H  
ATOM   1373  HB  THR A  93     177.300 196.499 215.329  1.00 36.48           H  
ATOM   1374  HG1 THR A  93     176.620 194.462 216.212  1.00 36.48           H  
ATOM   1375 1HG2 THR A  93     176.966 194.561 213.843  1.00 36.48           H  
ATOM   1376 2HG2 THR A  93     178.324 195.565 213.283  1.00 36.48           H  
ATOM   1377 3HG2 THR A  93     178.640 194.039 214.141  1.00 36.48           H  
ATOM   1378  N   PHE A  94     180.633 197.061 213.893  1.00 36.48           N  
ATOM   1379  CA  PHE A  94     181.260 198.088 213.077  1.00 36.48           C  
ATOM   1380  C   PHE A  94     180.732 198.036 211.646  1.00 36.48           C  
ATOM   1381  O   PHE A  94     179.878 197.217 211.294  1.00 36.48           O  
ATOM   1382  CB  PHE A  94     182.784 197.925 213.096  1.00 36.48           C  
ATOM   1383  CG  PHE A  94     183.414 198.224 214.428  1.00 36.48           C  
ATOM   1384  CD1 PHE A  94     183.562 197.228 215.382  1.00 36.48           C  
ATOM   1385  CD2 PHE A  94     183.871 199.500 214.720  1.00 36.48           C  
ATOM   1386  CE1 PHE A  94     184.144 197.501 216.607  1.00 36.48           C  
ATOM   1387  CE2 PHE A  94     184.456 199.781 215.943  1.00 36.48           C  
ATOM   1388  CZ  PHE A  94     184.592 198.780 216.887  1.00 36.48           C  
ATOM   1389  H   PHE A  94     180.860 196.092 213.723  1.00 36.48           H  
ATOM   1390  HA  PHE A  94     181.007 199.064 213.494  1.00 36.48           H  
ATOM   1391 1HB  PHE A  94     183.044 196.904 212.820  1.00 36.48           H  
ATOM   1392 2HB  PHE A  94     183.230 198.587 212.355  1.00 36.48           H  
ATOM   1393  HD1 PHE A  94     183.214 196.220 215.157  1.00 36.48           H  
ATOM   1394  HD2 PHE A  94     183.762 200.288 213.974  1.00 36.48           H  
ATOM   1395  HE1 PHE A  94     184.249 196.709 217.348  1.00 36.48           H  
ATOM   1396  HE2 PHE A  94     184.809 200.789 216.163  1.00 36.48           H  
ATOM   1397  HZ  PHE A  94     185.050 198.999 217.850  1.00 36.48           H  
ATOM   1398  N   THR A  95     181.261 198.937 210.817  1.00 36.48           N  
ATOM   1399  CA  THR A  95     180.995 199.012 209.391  1.00 36.48           C  
ATOM   1400  C   THR A  95     181.840 197.962 208.664  1.00 36.48           C  
ATOM   1401  O   THR A  95     183.032 197.820 208.949  1.00 36.48           O  
ATOM   1402  CB  THR A  95     181.318 200.418 208.877  1.00 36.48           C  
ATOM   1403  OG1 THR A  95     180.433 201.361 209.495  1.00 36.48           O  
ATOM   1404  CG2 THR A  95     181.147 200.530 207.371  1.00 36.48           C  
ATOM   1405  H   THR A  95     181.891 199.607 211.236  1.00 36.48           H  
ATOM   1406  HA  THR A  95     179.937 198.808 209.225  1.00 36.48           H  
ATOM   1407  HB  THR A  95     182.350 200.668 209.125  1.00 36.48           H  
ATOM   1408  HG1 THR A  95     180.550 201.331 210.448  1.00 36.48           H  
ATOM   1409 1HG2 THR A  95     181.388 201.544 207.052  1.00 36.48           H  
ATOM   1410 2HG2 THR A  95     181.815 199.826 206.875  1.00 36.48           H  
ATOM   1411 3HG2 THR A  95     180.116 200.301 207.104  1.00 36.48           H  
ATOM   1412  N   PRO A  96     181.239 197.195 207.741  1.00 36.48           N  
ATOM   1413  CA  PRO A  96     181.953 196.048 207.141  1.00 36.48           C  
ATOM   1414  C   PRO A  96     183.155 196.397 206.264  1.00 36.48           C  
ATOM   1415  O   PRO A  96     183.892 195.475 205.889  1.00 36.48           O  
ATOM   1416  CB  PRO A  96     180.862 195.356 206.312  1.00 36.48           C  
ATOM   1417  CG  PRO A  96     179.592 195.733 206.979  1.00 36.48           C  
ATOM   1418  CD  PRO A  96     179.793 197.139 207.457  1.00 36.48           C  
ATOM   1419  HA  PRO A  96     182.316 195.388 207.943  1.00 36.48           H  
ATOM   1420 1HB  PRO A  96     180.910 195.698 205.267  1.00 36.48           H  
ATOM   1421 2HB  PRO A  96     181.030 194.269 206.302  1.00 36.48           H  
ATOM   1422 1HG  PRO A  96     178.753 195.652 206.272  1.00 36.48           H  
ATOM   1423 2HG  PRO A  96     179.378 195.041 207.807  1.00 36.48           H  
ATOM   1424 1HD  PRO A  96     179.509 197.842 206.660  1.00 36.48           H  
ATOM   1425 2HD  PRO A  96     179.188 197.310 208.359  1.00 36.48           H  
ATOM   1426  N   ASP A  97     183.393 197.665 205.922  1.00 36.48           N  
ATOM   1427  CA  ASP A  97     184.578 198.037 205.157  1.00 36.48           C  
ATOM   1428  C   ASP A  97     185.715 198.530 206.049  1.00 36.48           C  
ATOM   1429  O   ASP A  97     186.588 199.274 205.590  1.00 36.48           O  
ATOM   1430  CB  ASP A  97     184.227 199.079 204.089  1.00 36.48           C  
ATOM   1431  CG  ASP A  97     183.451 200.273 204.638  1.00 36.48           C  
ATOM   1432  OD1 ASP A  97     183.906 200.925 205.603  1.00 36.48           O  
ATOM   1433  OD2 ASP A  97     182.364 200.560 204.095  1.00 36.48           O  
ATOM   1434  H   ASP A  97     182.740 198.384 206.198  1.00 36.48           H  
ATOM   1435  HA  ASP A  97     184.963 197.146 204.659  1.00 36.48           H  
ATOM   1436 1HB  ASP A  97     185.143 199.448 203.625  1.00 36.48           H  
ATOM   1437 2HB  ASP A  97     183.629 198.611 203.306  1.00 36.48           H  
ATOM   1438  N   THR A  98     185.720 198.126 207.320  1.00 36.48           N  
ATOM   1439  CA  THR A  98     186.739 198.529 208.279  1.00 36.48           C  
ATOM   1440  C   THR A  98     187.465 197.298 208.798  1.00 36.48           C  
ATOM   1441  O   THR A  98     186.884 196.211 208.880  1.00 36.48           O  
ATOM   1442  CB  THR A  98     186.138 199.305 209.466  1.00 36.48           C  
ATOM   1443  OG1 THR A  98     185.415 198.403 210.314  1.00 36.48           O  
ATOM   1444  CG2 THR A  98     185.206 200.409 208.986  1.00 36.48           C  
ATOM   1445  H   THR A  98     184.977 197.512 207.621  1.00 36.48           H  
ATOM   1446  HA  THR A  98     187.449 199.185 207.774  1.00 36.48           H  
ATOM   1447  HB  THR A  98     186.941 199.752 210.052  1.00 36.48           H  
ATOM   1448  HG1 THR A  98     186.032 197.933 210.880  1.00 36.48           H  
ATOM   1449 1HG2 THR A  98     184.798 200.940 209.846  1.00 36.48           H  
ATOM   1450 2HG2 THR A  98     185.761 201.107 208.359  1.00 36.48           H  
ATOM   1451 3HG2 THR A  98     184.392 199.972 208.409  1.00 36.48           H  
ATOM   1452  N   ASP A  99     188.736 197.474 209.148  1.00 36.48           N  
ATOM   1453  CA  ASP A  99     189.535 196.386 209.686  1.00 36.48           C  
ATOM   1454  C   ASP A  99     189.248 196.190 211.173  1.00 36.48           C  
ATOM   1455  O   ASP A  99     188.485 196.936 211.792  1.00 36.48           O  
ATOM   1456  CB  ASP A  99     191.024 196.652 209.464  1.00 36.48           C  
ATOM   1457  CG  ASP A  99     191.490 197.932 210.125  1.00 36.48           C  
ATOM   1458  OD1 ASP A  99     191.401 198.998 209.482  1.00 36.48           O  
ATOM   1459  OD2 ASP A  99     191.942 197.872 211.288  1.00 36.48           O  
ATOM   1460  H   ASP A  99     189.157 198.386 209.037  1.00 36.48           H  
ATOM   1461  HA  ASP A  99     189.265 195.467 209.165  1.00 36.48           H  
ATOM   1462 1HB  ASP A  99     191.606 195.819 209.860  1.00 36.48           H  
ATOM   1463 2HB  ASP A  99     191.227 196.714 208.394  1.00 36.48           H  
ATOM   1464  N   GLU A 100     189.881 195.167 211.746  1.00 36.48           N  
ATOM   1465  CA  GLU A 100     189.634 194.797 213.133  1.00 36.48           C  
ATOM   1466  C   GLU A 100     190.744 195.223 214.084  1.00 36.48           C  
ATOM   1467  O   GLU A 100     190.470 195.434 215.271  1.00 36.48           O  
ATOM   1468  CB  GLU A 100     189.436 193.281 213.245  1.00 36.48           C  
ATOM   1469  CG  GLU A 100     188.199 192.760 212.532  1.00 36.48           C  
ATOM   1470  CD  GLU A 100     188.442 192.489 211.060  1.00 36.48           C  
ATOM   1471  OE1 GLU A 100     189.563 192.762 210.581  1.00 36.48           O  
ATOM   1472  OE2 GLU A 100     187.514 192.003 210.380  1.00 36.48           O  
ATOM   1473  H   GLU A 100     190.549 194.635 211.206  1.00 36.48           H  
ATOM   1474  HA  GLU A 100     188.725 195.297 213.468  1.00 36.48           H  
ATOM   1475 1HB  GLU A 100     190.304 192.769 212.830  1.00 36.48           H  
ATOM   1476 2HB  GLU A 100     189.362 193.000 214.296  1.00 36.48           H  
ATOM   1477 1HG  GLU A 100     187.877 191.837 213.013  1.00 36.48           H  
ATOM   1478 2HG  GLU A 100     187.398 193.490 212.636  1.00 36.48           H  
ATOM   1479  N   ASN A 101     191.978 195.368 213.594  1.00 36.48           N  
ATOM   1480  CA  ASN A 101     193.116 195.627 214.473  1.00 36.48           C  
ATOM   1481  C   ASN A 101     193.095 197.049 215.024  1.00 36.48           C  
ATOM   1482  O   ASN A 101     193.316 197.260 216.223  1.00 36.48           O  
ATOM   1483  CB  ASN A 101     194.423 195.361 213.724  1.00 36.48           C  
ATOM   1484  CG  ASN A 101     194.482 193.966 213.131  1.00 36.48           C  
ATOM   1485  OD1 ASN A 101     194.864 193.008 213.804  1.00 36.48           O  
ATOM   1486  ND2 ASN A 101     194.104 193.845 211.864  1.00 36.48           N  
ATOM   1487  H   ASN A 101     192.132 195.298 212.598  1.00 36.48           H  
ATOM   1488  HA  ASN A 101     193.054 194.952 215.328  1.00 36.48           H  
ATOM   1489 1HB  ASN A 101     194.537 196.090 212.920  1.00 36.48           H  
ATOM   1490 2HB  ASN A 101     195.265 195.490 214.404  1.00 36.48           H  
ATOM   1491 1HD2 ASN A 101     194.122 192.949 211.420  1.00 36.48           H  
ATOM   1492 2HD2 ASN A 101     193.802 194.649 211.354  1.00 36.48           H  
ATOM   1493  N   LEU A 102     192.821 198.034 214.165  1.00 36.48           N  
ATOM   1494  CA  LEU A 102     192.798 199.424 214.613  1.00 36.48           C  
ATOM   1495  C   LEU A 102     191.589 199.705 215.496  1.00 36.48           C  
ATOM   1496  O   LEU A 102     191.694 200.445 216.482  1.00 36.48           O  
ATOM   1497  CB  LEU A 102     192.820 200.362 213.408  1.00 36.48           C  
ATOM   1498  CG  LEU A 102     194.049 200.228 212.508  1.00 36.48           C  
ATOM   1499  CD1 LEU A 102     193.746 200.744 211.116  1.00 36.48           C  
ATOM   1500  CD2 LEU A 102     195.239 200.964 213.107  1.00 36.48           C  
ATOM   1501  H   LEU A 102     192.627 197.826 213.196  1.00 36.48           H  
ATOM   1502  HA  LEU A 102     193.685 199.607 215.218  1.00 36.48           H  
ATOM   1503 1HB  LEU A 102     191.936 200.171 212.803  1.00 36.48           H  
ATOM   1504 2HB  LEU A 102     192.774 201.390 213.767  1.00 36.48           H  
ATOM   1505  HG  LEU A 102     194.307 199.174 212.398  1.00 36.48           H  
ATOM   1506 1HD1 LEU A 102     194.632 200.641 210.489  1.00 36.48           H  
ATOM   1507 2HD1 LEU A 102     192.928 200.168 210.684  1.00 36.48           H  
ATOM   1508 3HD1 LEU A 102     193.462 201.794 211.171  1.00 36.48           H  
ATOM   1509 1HD2 LEU A 102     196.103 200.855 212.450  1.00 36.48           H  
ATOM   1510 2HD2 LEU A 102     194.997 202.021 213.214  1.00 36.48           H  
ATOM   1511 3HD2 LEU A 102     195.472 200.544 214.086  1.00 36.48           H  
ATOM   1512  N   ALA A 103     190.440 199.102 215.178  1.00 36.48           N  
ATOM   1513  CA  ALA A 103     189.268 199.243 216.037  1.00 36.48           C  
ATOM   1514  C   ALA A 103     189.483 198.554 217.379  1.00 36.48           C  
ATOM   1515  O   ALA A 103     189.057 199.067 218.423  1.00 36.48           O  
ATOM   1516  CB  ALA A 103     188.031 198.682 215.336  1.00 36.48           C  
ATOM   1517  H   ALA A 103     190.371 198.543 214.340  1.00 36.48           H  
ATOM   1518  HA  ALA A 103     189.116 200.305 216.230  1.00 36.48           H  
ATOM   1519 1HB  ALA A 103     187.163 198.793 215.986  1.00 36.48           H  
ATOM   1520 2HB  ALA A 103     187.861 199.227 214.407  1.00 36.48           H  
ATOM   1521 3HB  ALA A 103     188.186 197.627 215.114  1.00 36.48           H  
ATOM   1522  N   GLN A 104     190.176 197.409 217.373  1.00 36.48           N  
ATOM   1523  CA  GLN A 104     190.473 196.702 218.614  1.00 36.48           C  
ATOM   1524  C   GLN A 104     191.443 197.489 219.487  1.00 36.48           C  
ATOM   1525  O   GLN A 104     191.256 197.573 220.706  1.00 36.48           O  
ATOM   1526  CB  GLN A 104     191.036 195.314 218.306  1.00 36.48           C  
ATOM   1527  CG  GLN A 104     191.251 194.446 219.536  1.00 36.48           C  
ATOM   1528  CD  GLN A 104     192.040 193.189 219.233  1.00 36.48           C  
ATOM   1529  OE1 GLN A 104     192.645 193.063 218.169  1.00 36.48           O  
ATOM   1530  NE2 GLN A 104     192.042 192.250 220.173  1.00 36.48           N  
ATOM   1531  H   GLN A 104     190.501 197.024 216.497  1.00 36.48           H  
ATOM   1532  HA  GLN A 104     189.547 196.589 219.178  1.00 36.48           H  
ATOM   1533 1HB  GLN A 104     190.358 194.787 217.635  1.00 36.48           H  
ATOM   1534 2HB  GLN A 104     191.992 195.415 217.792  1.00 36.48           H  
ATOM   1535 1HG  GLN A 104     191.801 195.020 220.282  1.00 36.48           H  
ATOM   1536 2HG  GLN A 104     190.280 194.150 219.933  1.00 36.48           H  
ATOM   1537 1HE2 GLN A 104     192.546 191.398 220.028  1.00 36.48           H  
ATOM   1538 2HE2 GLN A 104     191.540 192.394 221.025  1.00 36.48           H  
ATOM   1539  N   VAL A 105     192.465 198.103 218.883  1.00 36.48           N  
ATOM   1540  CA  VAL A 105     193.402 198.878 219.692  1.00 36.48           C  
ATOM   1541  C   VAL A 105     192.768 200.196 220.141  1.00 36.48           C  
ATOM   1542  O   VAL A 105     193.094 200.706 221.220  1.00 36.48           O  
ATOM   1543  CB  VAL A 105     194.743 199.074 218.946  1.00 36.48           C  
ATOM   1544  CG1 VAL A 105     194.657 200.122 217.846  1.00 36.48           C  
ATOM   1545  CG2 VAL A 105     195.849 199.424 219.926  1.00 36.48           C  
ATOM   1546  H   VAL A 105     192.607 198.046 217.885  1.00 36.48           H  
ATOM   1547  HA  VAL A 105     193.597 198.331 220.615  1.00 36.48           H  
ATOM   1548  HB  VAL A 105     195.000 198.149 218.430  1.00 36.48           H  
ATOM   1549 1HG1 VAL A 105     195.627 200.217 217.357  1.00 36.48           H  
ATOM   1550 2HG1 VAL A 105     193.910 199.819 217.113  1.00 36.48           H  
ATOM   1551 3HG1 VAL A 105     194.375 201.081 218.279  1.00 36.48           H  
ATOM   1552 1HG2 VAL A 105     196.786 199.558 219.385  1.00 36.48           H  
ATOM   1553 2HG2 VAL A 105     195.595 200.348 220.447  1.00 36.48           H  
ATOM   1554 3HG2 VAL A 105     195.961 198.618 220.651  1.00 36.48           H  
ATOM   1555  N   GLU A 106     191.791 200.717 219.386  1.00 36.48           N  
ATOM   1556  CA  GLU A 106     191.085 201.917 219.824  1.00 36.48           C  
ATOM   1557  C   GLU A 106     190.168 201.626 221.008  1.00 36.48           C  
ATOM   1558  O   GLU A 106     190.125 202.404 221.970  1.00 36.48           O  
ATOM   1559  CB  GLU A 106     190.291 202.514 218.662  1.00 36.48           C  
ATOM   1560  CG  GLU A 106     191.094 203.468 217.791  1.00 36.48           C  
ATOM   1561  CD  GLU A 106     190.554 203.562 216.378  1.00 36.48           C  
ATOM   1562  OE1 GLU A 106     189.779 202.669 215.976  1.00 36.48           O  
ATOM   1563  OE2 GLU A 106     190.906 204.528 215.669  1.00 36.48           O  
ATOM   1564  H   GLU A 106     191.533 200.287 218.509  1.00 36.48           H  
ATOM   1565  HA  GLU A 106     191.821 202.648 220.159  1.00 36.48           H  
ATOM   1566 1HB  GLU A 106     189.915 201.711 218.027  1.00 36.48           H  
ATOM   1567 2HB  GLU A 106     189.428 203.055 219.051  1.00 36.48           H  
ATOM   1568 1HG  GLU A 106     191.077 204.459 218.244  1.00 36.48           H  
ATOM   1569 2HG  GLU A 106     192.129 203.131 217.760  1.00 36.48           H  
ATOM   1570  N   VAL A 107     189.441 200.503 220.971  1.00 36.48           N  
ATOM   1571  CA  VAL A 107     188.567 200.188 222.098  1.00 36.48           C  
ATOM   1572  C   VAL A 107     189.383 199.698 223.293  1.00 36.48           C  
ATOM   1573  O   VAL A 107     188.970 199.870 224.444  1.00 36.48           O  
ATOM   1574  CB  VAL A 107     187.465 199.187 221.695  1.00 36.48           C  
ATOM   1575  CG1 VAL A 107     186.619 199.757 220.564  1.00 36.48           C  
ATOM   1576  CG2 VAL A 107     188.039 197.833 221.319  1.00 36.48           C  
ATOM   1577  H   VAL A 107     189.480 199.868 220.186  1.00 36.48           H  
ATOM   1578  HA  VAL A 107     188.086 201.108 222.430  1.00 36.48           H  
ATOM   1579  HB  VAL A 107     186.784 199.053 222.535  1.00 36.48           H  
ATOM   1580 1HG1 VAL A 107     185.845 199.039 220.291  1.00 36.48           H  
ATOM   1581 2HG1 VAL A 107     186.152 200.686 220.891  1.00 36.48           H  
ATOM   1582 3HG1 VAL A 107     187.253 199.953 219.699  1.00 36.48           H  
ATOM   1583 1HG2 VAL A 107     187.229 197.159 221.043  1.00 36.48           H  
ATOM   1584 2HG2 VAL A 107     188.720 197.948 220.475  1.00 36.48           H  
ATOM   1585 3HG2 VAL A 107     188.582 197.419 222.169  1.00 36.48           H  
ATOM   1586  N   GLN A 108     190.580 199.146 223.054  1.00 36.48           N  
ATOM   1587  CA  GLN A 108     191.461 198.817 224.170  1.00 36.48           C  
ATOM   1588  C   GLN A 108     192.045 200.070 224.811  1.00 36.48           C  
ATOM   1589  O   GLN A 108     192.197 200.121 226.039  1.00 36.48           O  
ATOM   1590  CB  GLN A 108     192.577 197.880 223.706  1.00 36.48           C  
ATOM   1591  CG  GLN A 108     192.178 196.410 223.686  1.00 36.48           C  
ATOM   1592  CD  GLN A 108     193.081 195.569 222.805  1.00 36.48           C  
ATOM   1593  OE1 GLN A 108     193.549 196.024 221.762  1.00 36.48           O  
ATOM   1594  NE2 GLN A 108     193.329 194.332 223.222  1.00 36.48           N  
ATOM   1595  H   GLN A 108     190.887 198.952 222.111  1.00 36.48           H  
ATOM   1596  HA  GLN A 108     190.874 198.310 224.936  1.00 36.48           H  
ATOM   1597 1HB  GLN A 108     192.893 198.160 222.701  1.00 36.48           H  
ATOM   1598 2HB  GLN A 108     193.440 197.989 224.363  1.00 36.48           H  
ATOM   1599 1HG  GLN A 108     192.232 196.016 224.701  1.00 36.48           H  
ATOM   1600 2HG  GLN A 108     191.160 196.326 223.306  1.00 36.48           H  
ATOM   1601 1HE2 GLN A 108     193.919 193.730 222.681  1.00 36.48           H  
ATOM   1602 2HE2 GLN A 108     192.927 194.002 224.076  1.00 36.48           H  
ATOM   1603  N   ASN A 109     192.347 201.095 224.004  1.00 36.48           N  
ATOM   1604  CA  ASN A 109     192.764 202.386 224.547  1.00 36.48           C  
ATOM   1605  C   ASN A 109     191.651 203.020 225.374  1.00 36.48           C  
ATOM   1606  O   ASN A 109     191.879 203.450 226.513  1.00 36.48           O  
ATOM   1607  CB  ASN A 109     193.188 203.319 223.413  1.00 36.48           C  
ATOM   1608  CG  ASN A 109     194.622 203.097 222.980  1.00 36.48           C  
ATOM   1609  OD1 ASN A 109     195.205 202.043 223.234  1.00 36.48           O  
ATOM   1610  ND2 ASN A 109     195.201 204.093 222.321  1.00 36.48           N  
ATOM   1611  H   ASN A 109     192.287 200.979 223.002  1.00 36.48           H  
ATOM   1612  HA  ASN A 109     193.617 202.224 225.208  1.00 36.48           H  
ATOM   1613 1HB  ASN A 109     192.534 203.168 222.553  1.00 36.48           H  
ATOM   1614 2HB  ASN A 109     193.074 204.355 223.732  1.00 36.48           H  
ATOM   1615 1HD2 ASN A 109     196.148 204.003 222.010  1.00 36.48           H  
ATOM   1616 2HD2 ASN A 109     194.692 204.933 222.136  1.00 36.48           H  
ATOM   1617  N   LYS A 110     190.432 203.057 224.823  1.00 36.48           N  
ATOM   1618  CA  LYS A 110     189.285 203.609 225.539  1.00 36.48           C  
ATOM   1619  C   LYS A 110     188.907 202.791 226.771  1.00 36.48           C  
ATOM   1620  O   LYS A 110     188.307 203.338 227.702  1.00 36.48           O  
ATOM   1621  CB  LYS A 110     188.084 203.718 224.600  1.00 36.48           C  
ATOM   1622  CG  LYS A 110     188.258 204.734 223.481  1.00 36.48           C  
ATOM   1623  CD  LYS A 110     188.470 206.135 224.031  1.00 36.48           C  
ATOM   1624  CE  LYS A 110     188.636 207.149 222.910  1.00 36.48           C  
ATOM   1625  NZ  LYS A 110     188.868 208.525 223.429  1.00 36.48           N  
ATOM   1626  H   LYS A 110     190.301 202.695 223.889  1.00 36.48           H  
ATOM   1627  HA  LYS A 110     189.546 204.606 225.894  1.00 36.48           H  
ATOM   1628 1HB  LYS A 110     187.888 202.747 224.145  1.00 36.48           H  
ATOM   1629 2HB  LYS A 110     187.199 203.996 225.172  1.00 36.48           H  
ATOM   1630 1HG  LYS A 110     189.119 204.459 222.871  1.00 36.48           H  
ATOM   1631 2HG  LYS A 110     187.372 204.733 222.848  1.00 36.48           H  
ATOM   1632 1HD  LYS A 110     187.614 206.419 224.644  1.00 36.48           H  
ATOM   1633 2HD  LYS A 110     189.363 206.149 224.656  1.00 36.48           H  
ATOM   1634 1HE  LYS A 110     189.481 206.864 222.284  1.00 36.48           H  
ATOM   1635 2HE  LYS A 110     187.740 207.156 222.290  1.00 36.48           H  
ATOM   1636 1HZ  LYS A 110     188.972 209.165 222.654  1.00 36.48           H  
ATOM   1637 2HZ  LYS A 110     188.081 208.809 223.996  1.00 36.48           H  
ATOM   1638 3HZ  LYS A 110     189.708 208.537 223.989  1.00 36.48           H  
ATOM   1639  N   LEU A 111     189.239 201.498 226.797  1.00 36.48           N  
ATOM   1640  CA  LEU A 111     189.068 200.715 228.015  1.00 36.48           C  
ATOM   1641  C   LEU A 111     190.151 201.044 229.035  1.00 36.48           C  
ATOM   1642  O   LEU A 111     189.895 201.033 230.245  1.00 36.48           O  
ATOM   1643  CB  LEU A 111     189.073 199.223 227.679  1.00 36.48           C  
ATOM   1644  CG  LEU A 111     188.792 198.240 228.818  1.00 36.48           C  
ATOM   1645  CD1 LEU A 111     187.359 198.376 229.312  1.00 36.48           C  
ATOM   1646  CD2 LEU A 111     189.083 196.815 228.380  1.00 36.48           C  
ATOM   1647  H   LEU A 111     189.612 201.050 225.972  1.00 36.48           H  
ATOM   1648  HA  LEU A 111     188.108 200.974 228.460  1.00 36.48           H  
ATOM   1649 1HB  LEU A 111     188.323 199.037 226.912  1.00 36.48           H  
ATOM   1650 2HB  LEU A 111     190.050 198.961 227.273  1.00 36.48           H  
ATOM   1651  HG  LEU A 111     189.425 198.482 229.672  1.00 36.48           H  
ATOM   1652 1HD1 LEU A 111     187.184 197.667 230.121  1.00 36.48           H  
ATOM   1653 2HD1 LEU A 111     187.195 199.390 229.677  1.00 36.48           H  
ATOM   1654 3HD1 LEU A 111     186.671 198.168 228.493  1.00 36.48           H  
ATOM   1655 1HD2 LEU A 111     188.878 196.132 229.204  1.00 36.48           H  
ATOM   1656 2HD2 LEU A 111     188.450 196.559 227.530  1.00 36.48           H  
ATOM   1657 3HD2 LEU A 111     190.131 196.730 228.091  1.00 36.48           H  
ATOM   1658  N   SER A 112     191.370 201.340 228.569  1.00 36.48           N  
ATOM   1659  CA  SER A 112     192.445 201.679 229.496  1.00 36.48           C  
ATOM   1660  C   SER A 112     192.267 203.057 230.122  1.00 36.48           C  
ATOM   1661  O   SER A 112     192.717 203.266 231.253  1.00 36.48           O  
ATOM   1662  CB  SER A 112     193.805 201.609 228.799  1.00 36.48           C  
ATOM   1663  OG  SER A 112     193.836 202.433 227.652  1.00 36.48           O  
ATOM   1664  H   SER A 112     191.560 201.333 227.577  1.00 36.48           H  
ATOM   1665  HA  SER A 112     192.438 200.957 230.314  1.00 36.48           H  
ATOM   1666 1HB  SER A 112     194.586 201.921 229.492  1.00 36.48           H  
ATOM   1667 2HB  SER A 112     194.014 200.579 228.513  1.00 36.48           H  
ATOM   1668  HG  SER A 112     194.715 202.332 227.277  1.00 36.48           H  
ATOM   1669  N   GLU A 113     191.628 204.003 229.423  1.00 36.48           N  
ATOM   1670  CA  GLU A 113     191.353 205.293 230.055  1.00 36.48           C  
ATOM   1671  C   GLU A 113     190.226 205.221 231.081  1.00 36.48           C  
ATOM   1672  O   GLU A 113     190.096 206.136 231.900  1.00 36.48           O  
ATOM   1673  CB  GLU A 113     191.011 206.369 229.013  1.00 36.48           C  
ATOM   1674  CG  GLU A 113     192.122 206.761 228.037  1.00 36.48           C  
ATOM   1675  CD  GLU A 113     193.403 207.282 228.690  1.00 36.48           C  
ATOM   1676  OE1 GLU A 113     193.279 208.036 229.677  1.00 36.48           O  
ATOM   1677  OE2 GLU A 113     194.521 206.924 228.260  1.00 36.48           O  
ATOM   1678  H   GLU A 113     191.331 203.849 228.470  1.00 36.48           H  
ATOM   1679  HA  GLU A 113     192.247 205.612 230.592  1.00 36.48           H  
ATOM   1680 1HB  GLU A 113     190.169 206.034 228.407  1.00 36.48           H  
ATOM   1681 2HB  GLU A 113     190.706 207.284 229.521  1.00 36.48           H  
ATOM   1682 1HG  GLU A 113     192.386 205.892 227.435  1.00 36.48           H  
ATOM   1683 2HG  GLU A 113     191.746 207.532 227.366  1.00 36.48           H  
ATOM   1684  N   VAL A 114     189.413 204.164 231.059  1.00 36.48           N  
ATOM   1685  CA  VAL A 114     188.268 204.033 231.948  1.00 36.48           C  
ATOM   1686  C   VAL A 114     188.471 202.910 232.967  1.00 36.48           C  
ATOM   1687  O   VAL A 114     187.615 202.683 233.824  1.00 36.48           O  
ATOM   1688  CB  VAL A 114     186.970 203.834 231.132  1.00 36.48           C  
ATOM   1689  CG1 VAL A 114     186.834 202.394 230.622  1.00 36.48           C  
ATOM   1690  CG2 VAL A 114     185.714 204.352 231.864  1.00 36.48           C  
ATOM   1691  H   VAL A 114     189.607 203.428 230.395  1.00 36.48           H  
ATOM   1692  HA  VAL A 114     188.176 204.950 232.531  1.00 36.48           H  
ATOM   1693  HB  VAL A 114     187.058 204.375 230.190  1.00 36.48           H  
ATOM   1694 1HG1 VAL A 114     185.909 202.295 230.053  1.00 36.48           H  
ATOM   1695 2HG1 VAL A 114     187.682 202.154 229.980  1.00 36.48           H  
ATOM   1696 3HG1 VAL A 114     186.813 201.709 231.469  1.00 36.48           H  
ATOM   1697 1HG2 VAL A 114     184.836 204.185 231.241  1.00 36.48           H  
ATOM   1698 2HG2 VAL A 114     185.597 203.819 232.808  1.00 36.48           H  
ATOM   1699 3HG2 VAL A 114     185.822 205.419 232.061  1.00 36.48           H  
ATOM   1700  N   LEU A 115     189.622 202.234 232.921  1.00 36.48           N  
ATOM   1701  CA  LEU A 115     189.891 201.090 233.788  1.00 36.48           C  
ATOM   1702  C   LEU A 115     190.088 201.470 235.252  1.00 36.48           C  
ATOM   1703  O   LEU A 115     189.988 200.593 236.117  1.00 36.48           O  
ATOM   1704  CB  LEU A 115     191.126 200.339 233.284  1.00 36.48           C  
ATOM   1705  CG  LEU A 115     191.203 198.831 233.541  1.00 36.48           C  
ATOM   1706  CD1 LEU A 115     189.886 198.147 233.201  1.00 36.48           C  
ATOM   1707  CD2 LEU A 115     192.350 198.210 232.758  1.00 36.48           C  
ATOM   1708  H   LEU A 115     190.328 202.528 232.261  1.00 36.48           H  
ATOM   1709  HA  LEU A 115     189.031 200.422 233.755  1.00 36.48           H  
ATOM   1710 1HB  LEU A 115     191.198 200.473 232.206  1.00 36.48           H  
ATOM   1711 2HB  LEU A 115     192.011 200.777 233.744  1.00 36.48           H  
ATOM   1712  HG  LEU A 115     191.364 198.651 234.604  1.00 36.48           H  
ATOM   1713 1HD1 LEU A 115     189.971 197.077 233.394  1.00 36.48           H  
ATOM   1714 2HD1 LEU A 115     189.090 198.564 233.818  1.00 36.48           H  
ATOM   1715 3HD1 LEU A 115     189.653 198.308 232.149  1.00 36.48           H  
ATOM   1716 1HD2 LEU A 115     192.387 197.138 232.955  1.00 36.48           H  
ATOM   1717 2HD2 LEU A 115     192.196 198.377 231.692  1.00 36.48           H  
ATOM   1718 3HD2 LEU A 115     193.290 198.668 233.065  1.00 36.48           H  
ATOM   1719  N   SER A 116     190.357 202.740 235.555  1.00 36.48           N  
ATOM   1720  CA  SER A 116     190.583 203.172 236.927  1.00 36.48           C  
ATOM   1721  C   SER A 116     189.307 203.596 237.645  1.00 36.48           C  
ATOM   1722  O   SER A 116     189.351 203.834 238.856  1.00 36.48           O  
ATOM   1723  CB  SER A 116     191.590 204.329 236.959  1.00 36.48           C  
ATOM   1724  OG  SER A 116     192.853 203.915 236.470  1.00 36.48           O  
ATOM   1725  H   SER A 116     190.405 203.421 234.810  1.00 36.48           H  
ATOM   1726  HA  SER A 116     190.994 202.333 237.491  1.00 36.48           H  
ATOM   1727 1HB  SER A 116     191.215 205.154 236.354  1.00 36.48           H  
ATOM   1728 2HB  SER A 116     191.694 204.693 237.980  1.00 36.48           H  
ATOM   1729  HG  SER A 116     193.423 204.686 236.521  1.00 36.48           H  
ATOM   1730  N   THR A 117     188.182 203.693 236.939  1.00 36.48           N  
ATOM   1731  CA  THR A 117     186.911 204.078 237.536  1.00 36.48           C  
ATOM   1732  C   THR A 117     186.035 202.879 237.875  1.00 36.48           C  
ATOM   1733  O   THR A 117     184.888 203.060 238.298  1.00 36.48           O  
ATOM   1734  CB  THR A 117     186.155 205.028 236.605  1.00 36.48           C  
ATOM   1735  OG1 THR A 117     185.577 204.283 235.526  1.00 36.48           O  
ATOM   1736  CG2 THR A 117     187.097 206.081 236.039  1.00 36.48           C  
ATOM   1737  H   THR A 117     188.220 203.490 235.950  1.00 36.48           H  
ATOM   1738  HA  THR A 117     187.112 204.594 238.475  1.00 36.48           H  
ATOM   1739  HB  THR A 117     185.357 205.522 237.159  1.00 36.48           H  
ATOM   1740  HG1 THR A 117     184.766 203.864 235.825  1.00 36.48           H  
ATOM   1741 1HG2 THR A 117     186.543 206.748 235.379  1.00 36.48           H  
ATOM   1742 2HG2 THR A 117     187.532 206.657 236.856  1.00 36.48           H  
ATOM   1743 3HG2 THR A 117     187.892 205.593 235.476  1.00 36.48           H  
ATOM   1744  N   LEU A 118     186.545 201.667 237.701  1.00 36.48           N  
ATOM   1745  CA  LEU A 118     185.824 200.436 237.977  1.00 36.48           C  
ATOM   1746  C   LEU A 118     186.099 199.967 239.401  1.00 36.48           C  
ATOM   1747  O   LEU A 118     187.113 200.340 240.000  1.00 36.48           O  
ATOM   1748  CB  LEU A 118     186.238 199.359 236.974  1.00 36.48           C  
ATOM   1749  CG  LEU A 118     185.937 199.657 235.503  1.00 36.48           C  
ATOM   1750  CD1 LEU A 118     186.353 198.490 234.621  1.00 36.48           C  
ATOM   1751  CD2 LEU A 118     184.464 199.982 235.307  1.00 36.48           C  
ATOM   1752  H   LEU A 118     187.493 201.615 237.355  1.00 36.48           H  
ATOM   1753  HA  LEU A 118     184.757 200.629 237.870  1.00 36.48           H  
ATOM   1754 1HB  LEU A 118     187.311 199.197 237.062  1.00 36.48           H  
ATOM   1755 2HB  LEU A 118     185.729 198.430 237.231  1.00 36.48           H  
ATOM   1756  HG  LEU A 118     186.531 200.511 235.175  1.00 36.48           H  
ATOM   1757 1HD1 LEU A 118     186.130 198.723 233.580  1.00 36.48           H  
ATOM   1758 2HD1 LEU A 118     187.423 198.314 234.731  1.00 36.48           H  
ATOM   1759 3HD1 LEU A 118     185.805 197.597 234.917  1.00 36.48           H  
ATOM   1760 1HD2 LEU A 118     184.274 200.191 234.254  1.00 36.48           H  
ATOM   1761 2HD2 LEU A 118     183.859 199.132 235.623  1.00 36.48           H  
ATOM   1762 3HD2 LEU A 118     184.202 200.856 235.903  1.00 36.48           H  
ATOM   1763  N   PRO A 119     185.199 199.173 239.986  1.00 36.48           N  
ATOM   1764  CA  PRO A 119     185.485 198.574 241.295  1.00 36.48           C  
ATOM   1765  C   PRO A 119     186.627 197.568 241.229  1.00 36.48           C  
ATOM   1766  O   PRO A 119     187.014 197.087 240.162  1.00 36.48           O  
ATOM   1767  CB  PRO A 119     184.167 197.889 241.670  1.00 36.48           C  
ATOM   1768  CG  PRO A 119     183.131 198.637 240.915  1.00 36.48           C  
ATOM   1769  CD  PRO A 119     183.779 199.022 239.619  1.00 36.48           C  
ATOM   1770  HA  PRO A 119     185.728 199.372 242.012  1.00 36.48           H  
ATOM   1771 1HB  PRO A 119     184.205 196.824 241.396  1.00 36.48           H  
ATOM   1772 2HB  PRO A 119     184.015 197.936 242.758  1.00 36.48           H  
ATOM   1773 1HG  PRO A 119     182.243 198.006 240.762  1.00 36.48           H  
ATOM   1774 2HG  PRO A 119     182.802 199.515 241.490  1.00 36.48           H  
ATOM   1775 1HD  PRO A 119     183.633 198.218 238.882  1.00 36.48           H  
ATOM   1776 2HD  PRO A 119     183.343 199.964 239.256  1.00 36.48           H  
ATOM   1777  N   ALA A 120     187.162 197.251 242.412  1.00 36.48           N  
ATOM   1778  CA  ALA A 120     188.349 196.405 242.498  1.00 36.48           C  
ATOM   1779  C   ALA A 120     188.051 194.955 242.139  1.00 36.48           C  
ATOM   1780  O   ALA A 120     188.946 194.240 241.672  1.00 36.48           O  
ATOM   1781  CB  ALA A 120     188.951 196.488 243.900  1.00 36.48           C  
ATOM   1782  H   ALA A 120     186.743 197.599 243.263  1.00 36.48           H  
ATOM   1783  HA  ALA A 120     189.079 196.771 241.775  1.00 36.48           H  
ATOM   1784 1HB  ALA A 120     189.836 195.854 243.954  1.00 36.48           H  
ATOM   1785 2HB  ALA A 120     189.230 197.519 244.116  1.00 36.48           H  
ATOM   1786 3HB  ALA A 120     188.218 196.151 244.631  1.00 36.48           H  
ATOM   1787  N   THR A 121     186.809 194.506 242.342  1.00 36.48           N  
ATOM   1788  CA  THR A 121     186.442 193.142 241.973  1.00 36.48           C  
ATOM   1789  C   THR A 121     186.417 192.961 240.460  1.00 36.48           C  
ATOM   1790  O   THR A 121     186.776 191.889 239.957  1.00 36.48           O  
ATOM   1791  CB  THR A 121     185.084 192.784 242.582  1.00 36.48           C  
ATOM   1792  OG1 THR A 121     185.033 193.243 243.938  1.00 36.48           O  
ATOM   1793  CG2 THR A 121     184.863 191.277 242.567  1.00 36.48           C  
ATOM   1794  H   THR A 121     186.111 195.109 242.754  1.00 36.48           H  
ATOM   1795  HA  THR A 121     187.197 192.462 242.368  1.00 36.48           H  
ATOM   1796  HB  THR A 121     184.291 193.264 242.010  1.00 36.48           H  
ATOM   1797  HG1 THR A 121     184.181 193.018 244.319  1.00 36.48           H  
ATOM   1798 1HG2 THR A 121     183.892 191.047 243.004  1.00 36.48           H  
ATOM   1799 2HG2 THR A 121     184.893 190.915 241.539  1.00 36.48           H  
ATOM   1800 3HG2 THR A 121     185.646 190.789 243.146  1.00 36.48           H  
ATOM   1801  N   VAL A 122     186.015 193.997 239.720  1.00 36.48           N  
ATOM   1802  CA  VAL A 122     186.067 193.937 238.263  1.00 36.48           C  
ATOM   1803  C   VAL A 122     187.510 194.016 237.776  1.00 36.48           C  
ATOM   1804  O   VAL A 122     187.889 193.331 236.817  1.00 36.48           O  
ATOM   1805  CB  VAL A 122     185.196 195.057 237.662  1.00 36.48           C  
ATOM   1806  CG1 VAL A 122     185.093 194.918 236.148  1.00 36.48           C  
ATOM   1807  CG2 VAL A 122     183.816 195.051 238.300  1.00 36.48           C  
ATOM   1808  H   VAL A 122     185.670 194.835 240.166  1.00 36.48           H  
ATOM   1809  HA  VAL A 122     185.674 192.972 237.942  1.00 36.48           H  
ATOM   1810  HB  VAL A 122     185.676 196.018 237.849  1.00 36.48           H  
ATOM   1811 1HG1 VAL A 122     184.473 195.722 235.750  1.00 36.48           H  
ATOM   1812 2HG1 VAL A 122     186.089 194.977 235.709  1.00 36.48           H  
ATOM   1813 3HG1 VAL A 122     184.643 193.957 235.901  1.00 36.48           H  
ATOM   1814 1HG2 VAL A 122     183.212 195.847 237.867  1.00 36.48           H  
ATOM   1815 2HG2 VAL A 122     183.335 194.090 238.118  1.00 36.48           H  
ATOM   1816 3HG2 VAL A 122     183.911 195.211 239.374  1.00 36.48           H  
ATOM   1817  N   GLN A 123     188.342 194.825 238.437  1.00 36.48           N  
ATOM   1818  CA  GLN A 123     189.743 194.954 238.054  1.00 36.48           C  
ATOM   1819  C   GLN A 123     190.578 193.738 238.433  1.00 36.48           C  
ATOM   1820  O   GLN A 123     191.673 193.565 237.886  1.00 36.48           O  
ATOM   1821  CB  GLN A 123     190.350 196.208 238.690  1.00 36.48           C  
ATOM   1822  CG  GLN A 123     189.704 197.508 238.242  1.00 36.48           C  
ATOM   1823  CD  GLN A 123     190.313 198.723 238.914  1.00 36.48           C  
ATOM   1824  OE1 GLN A 123     191.494 198.729 239.260  1.00 36.48           O  
ATOM   1825  NE2 GLN A 123     189.506 199.761 239.104  1.00 36.48           N  
ATOM   1826  H   GLN A 123     187.995 195.360 239.220  1.00 36.48           H  
ATOM   1827  HA  GLN A 123     189.798 195.048 236.969  1.00 36.48           H  
ATOM   1828 1HB  GLN A 123     190.262 196.145 239.774  1.00 36.48           H  
ATOM   1829 2HB  GLN A 123     191.412 196.260 238.450  1.00 36.48           H  
ATOM   1830 1HG  GLN A 123     189.834 197.614 237.165  1.00 36.48           H  
ATOM   1831 2HG  GLN A 123     188.643 197.478 238.489  1.00 36.48           H  
ATOM   1832 1HE2 GLN A 123     189.853 200.591 239.543  1.00 36.48           H  
ATOM   1833 2HE2 GLN A 123     188.552 199.714 238.808  1.00 36.48           H  
ATOM   1834  N   GLN A 124     190.098 192.904 239.360  1.00 36.48           N  
ATOM   1835  CA  GLN A 124     190.823 191.684 239.705  1.00 36.48           C  
ATOM   1836  C   GLN A 124     190.755 190.665 238.573  1.00 36.48           C  
ATOM   1837  O   GLN A 124     191.777 190.092 238.177  1.00 36.48           O  
ATOM   1838  CB  GLN A 124     190.266 191.089 240.999  1.00 36.48           C  
ATOM   1839  CG  GLN A 124     190.920 191.622 242.263  1.00 36.48           C  
ATOM   1840  CD  GLN A 124     190.147 191.256 243.515  1.00 36.48           C  
ATOM   1841  OE1 GLN A 124     189.183 190.494 243.462  1.00 36.48           O  
ATOM   1842  NE2 GLN A 124     190.570 191.800 244.650  1.00 36.48           N  
ATOM   1843  H   GLN A 124     189.229 193.110 239.831  1.00 36.48           H  
ATOM   1844  HA  GLN A 124     191.872 191.937 239.857  1.00 36.48           H  
ATOM   1845 1HB  GLN A 124     189.197 191.292 241.062  1.00 36.48           H  
ATOM   1846 2HB  GLN A 124     190.393 190.007 240.986  1.00 36.48           H  
ATOM   1847 1HG  GLN A 124     191.922 191.202 242.346  1.00 36.48           H  
ATOM   1848 2HG  GLN A 124     190.974 192.709 242.201  1.00 36.48           H  
ATOM   1849 1HE2 GLN A 124     190.099 191.595 245.509  1.00 36.48           H  
ATOM   1850 2HE2 GLN A 124     191.359 192.414 244.647  1.00 36.48           H  
ATOM   1851  N   TYR A 125     189.556 190.425 238.039  1.00 36.48           N  
ATOM   1852  CA  TYR A 125     189.410 189.494 236.925  1.00 36.48           C  
ATOM   1853  C   TYR A 125     189.885 190.117 235.617  1.00 36.48           C  
ATOM   1854  O   TYR A 125     190.748 189.558 234.932  1.00 36.48           O  
ATOM   1855  CB  TYR A 125     187.955 189.039 236.808  1.00 36.48           C  
ATOM   1856  CG  TYR A 125     187.477 188.210 237.979  1.00 36.48           C  
ATOM   1857  CD1 TYR A 125     187.734 186.845 238.039  1.00 36.48           C  
ATOM   1858  CD2 TYR A 125     186.770 188.793 239.024  1.00 36.48           C  
ATOM   1859  CE1 TYR A 125     187.298 186.082 239.109  1.00 36.48           C  
ATOM   1860  CE2 TYR A 125     186.331 188.039 240.099  1.00 36.48           C  
ATOM   1861  CZ  TYR A 125     186.598 186.685 240.135  1.00 36.48           C  
ATOM   1862  OH  TYR A 125     186.164 185.931 241.201  1.00 36.48           O  
ATOM   1863  H   TYR A 125     188.736 190.888 238.404  1.00 36.48           H  
ATOM   1864  HA  TYR A 125     190.037 188.623 237.118  1.00 36.48           H  
ATOM   1865 1HB  TYR A 125     187.306 189.912 236.722  1.00 36.48           H  
ATOM   1866 2HB  TYR A 125     187.830 188.449 235.901  1.00 36.48           H  
ATOM   1867  HD1 TYR A 125     188.287 186.359 237.235  1.00 36.48           H  
ATOM   1868  HD2 TYR A 125     186.552 189.861 239.005  1.00 36.48           H  
ATOM   1869  HE1 TYR A 125     187.509 185.013 239.138  1.00 36.48           H  
ATOM   1870  HE2 TYR A 125     185.778 188.515 240.909  1.00 36.48           H  
ATOM   1871  HH  TYR A 125     185.698 186.496 241.822  1.00 36.48           H  
ATOM   1872  N   GLY A 126     189.338 191.264 235.259  1.00 36.48           N  
ATOM   1873  CA  GLY A 126     189.749 191.957 234.058  1.00 36.48           C  
ATOM   1874  C   GLY A 126     188.668 191.931 232.991  1.00 36.48           C  
ATOM   1875  O   GLY A 126     187.808 191.040 232.954  1.00 36.48           O  
ATOM   1876  H   GLY A 126     188.615 191.668 235.837  1.00 36.48           H  
ATOM   1877 1HA  GLY A 126     189.993 192.992 234.300  1.00 36.48           H  
ATOM   1878 2HA  GLY A 126     190.655 191.497 233.665  1.00 36.48           H  
ATOM   1879  N   VAL A 127     188.711 192.923 232.108  1.00 36.48           N  
ATOM   1880  CA  VAL A 127     187.772 193.043 231.000  1.00 36.48           C  
ATOM   1881  C   VAL A 127     188.461 192.502 229.755  1.00 36.48           C  
ATOM   1882  O   VAL A 127     189.343 193.155 229.187  1.00 36.48           O  
ATOM   1883  CB  VAL A 127     187.313 194.493 230.802  1.00 36.48           C  
ATOM   1884  CG1 VAL A 127     186.274 194.576 229.694  1.00 36.48           C  
ATOM   1885  CG2 VAL A 127     186.761 195.057 232.103  1.00 36.48           C  
ATOM   1886  H   VAL A 127     189.432 193.621 232.219  1.00 36.48           H  
ATOM   1887  HA  VAL A 127     186.893 192.437 231.224  1.00 36.48           H  
ATOM   1888  HB  VAL A 127     188.165 195.094 230.482  1.00 36.48           H  
ATOM   1889 1HG1 VAL A 127     185.960 195.612 229.567  1.00 36.48           H  
ATOM   1890 2HG1 VAL A 127     186.706 194.211 228.762  1.00 36.48           H  
ATOM   1891 3HG1 VAL A 127     185.411 193.966 229.958  1.00 36.48           H  
ATOM   1892 1HG2 VAL A 127     186.440 196.086 231.946  1.00 36.48           H  
ATOM   1893 2HG2 VAL A 127     185.911 194.457 232.428  1.00 36.48           H  
ATOM   1894 3HG2 VAL A 127     187.537 195.032 232.869  1.00 36.48           H  
ATOM   1895  N   THR A 128     188.063 191.306 229.326  1.00 36.48           N  
ATOM   1896  CA  THR A 128     188.703 190.654 228.192  1.00 36.48           C  
ATOM   1897  C   THR A 128     188.115 191.168 226.883  1.00 36.48           C  
ATOM   1898  O   THR A 128     186.894 191.196 226.710  1.00 36.48           O  
ATOM   1899  CB  THR A 128     188.537 189.137 228.282  1.00 36.48           C  
ATOM   1900  OG1 THR A 128     187.226 188.770 227.837  1.00 36.48           O  
ATOM   1901  CG2 THR A 128     188.732 188.664 229.716  1.00 36.48           C  
ATOM   1902  H   THR A 128     187.301 190.839 229.796  1.00 36.48           H  
ATOM   1903  HA  THR A 128     189.767 190.890 228.213  1.00 36.48           H  
ATOM   1904  HB  THR A 128     189.273 188.652 227.641  1.00 36.48           H  
ATOM   1905  HG1 THR A 128     187.207 188.757 226.877  1.00 36.48           H  
ATOM   1906 1HG2 THR A 128     188.611 187.582 229.762  1.00 36.48           H  
ATOM   1907 2HG2 THR A 128     189.733 188.932 230.054  1.00 36.48           H  
ATOM   1908 3HG2 THR A 128     187.992 189.139 230.359  1.00 36.48           H  
ATOM   1909  N   VAL A 129     188.989 191.570 225.964  1.00 36.48           N  
ATOM   1910  CA  VAL A 129     188.593 192.081 224.656  1.00 36.48           C  
ATOM   1911  C   VAL A 129     188.913 191.023 223.610  1.00 36.48           C  
ATOM   1912  O   VAL A 129     190.026 190.481 223.587  1.00 36.48           O  
ATOM   1913  CB  VAL A 129     189.311 193.404 224.337  1.00 36.48           C  
ATOM   1914  CG1 VAL A 129     188.725 194.045 223.088  1.00 36.48           C  
ATOM   1915  CG2 VAL A 129     189.230 194.350 225.521  1.00 36.48           C  
ATOM   1916  H   VAL A 129     189.971 191.514 226.194  1.00 36.48           H  
ATOM   1917  HA  VAL A 129     187.519 192.268 224.668  1.00 36.48           H  
ATOM   1918  HB  VAL A 129     190.358 193.194 224.115  1.00 36.48           H  
ATOM   1919 1HG1 VAL A 129     189.247 194.979 222.879  1.00 36.48           H  
ATOM   1920 2HG1 VAL A 129     188.843 193.368 222.242  1.00 36.48           H  
ATOM   1921 3HG1 VAL A 129     187.666 194.249 223.246  1.00 36.48           H  
ATOM   1922 1HG2 VAL A 129     189.743 195.280 225.279  1.00 36.48           H  
ATOM   1923 2HG2 VAL A 129     188.185 194.560 225.748  1.00 36.48           H  
ATOM   1924 3HG2 VAL A 129     189.704 193.889 226.388  1.00 36.48           H  
ATOM   1925  N   SER A 130     187.945 190.725 222.745  1.00 36.48           N  
ATOM   1926  CA  SER A 130     188.134 189.714 221.716  1.00 36.48           C  
ATOM   1927  C   SER A 130     187.400 190.122 220.447  1.00 36.48           C  
ATOM   1928  O   SER A 130     186.513 190.980 220.462  1.00 36.48           O  
ATOM   1929  CB  SER A 130     187.648 188.336 222.186  1.00 36.48           C  
ATOM   1930  OG  SER A 130     186.233 188.269 222.183  1.00 36.48           O  
ATOM   1931  H   SER A 130     187.061 191.209 222.802  1.00 36.48           H  
ATOM   1932  HA  SER A 130     189.200 189.641 221.494  1.00 36.48           H  
ATOM   1933 1HB  SER A 130     188.053 187.565 221.531  1.00 36.48           H  
ATOM   1934 2HB  SER A 130     188.022 188.142 223.190  1.00 36.48           H  
ATOM   1935  HG  SER A 130     185.946 188.706 222.988  1.00 36.48           H  
ATOM   1936  N   LYS A 131     187.793 189.496 219.340  1.00 36.48           N  
ATOM   1937  CA  LYS A 131     187.142 189.665 218.043  1.00 36.48           C  
ATOM   1938  C   LYS A 131     186.730 188.277 217.554  1.00 36.48           C  
ATOM   1939  O   LYS A 131     187.456 187.618 216.806  1.00 36.48           O  
ATOM   1940  CB  LYS A 131     188.067 190.383 217.044  1.00 36.48           C  
ATOM   1941  CG  LYS A 131     189.551 190.069 217.202  1.00 36.48           C  
ATOM   1942  CD  LYS A 131     190.374 190.748 216.119  1.00 36.48           C  
ATOM   1943  CE  LYS A 131     191.805 190.234 216.106  1.00 36.48           C  
ATOM   1944  NZ  LYS A 131     192.545 190.593 217.346  1.00 36.48           N  
ATOM   1945  H   LYS A 131     188.585 188.874 219.415  1.00 36.48           H  
ATOM   1946  HA  LYS A 131     186.249 190.275 218.181  1.00 36.48           H  
ATOM   1947 1HB  LYS A 131     187.781 190.117 216.026  1.00 36.48           H  
ATOM   1948 2HB  LYS A 131     187.946 191.462 217.146  1.00 36.48           H  
ATOM   1949 1HG  LYS A 131     189.894 190.413 218.178  1.00 36.48           H  
ATOM   1950 2HG  LYS A 131     189.703 188.992 217.142  1.00 36.48           H  
ATOM   1951 1HD  LYS A 131     189.920 190.560 215.145  1.00 36.48           H  
ATOM   1952 2HD  LYS A 131     190.387 191.824 216.292  1.00 36.48           H  
ATOM   1953 1HE  LYS A 131     191.801 189.150 216.005  1.00 36.48           H  
ATOM   1954 2HE  LYS A 131     192.335 190.654 215.251  1.00 36.48           H  
ATOM   1955 1HZ  LYS A 131     193.487 190.233 217.293  1.00 36.48           H  
ATOM   1956 2HZ  LYS A 131     192.574 191.599 217.442  1.00 36.48           H  
ATOM   1957 3HZ  LYS A 131     192.077 190.192 218.146  1.00 36.48           H  
ATOM   1958  N   ALA A 132     185.549 187.833 217.979  1.00 36.48           N  
ATOM   1959  CA  ALA A 132     185.050 186.509 217.640  1.00 36.48           C  
ATOM   1960  C   ALA A 132     183.546 186.590 217.415  1.00 36.48           C  
ATOM   1961  O   ALA A 132     182.921 187.638 217.606  1.00 36.48           O  
ATOM   1962  CB  ALA A 132     185.395 185.490 218.732  1.00 36.48           C  
ATOM   1963  H   ALA A 132     184.984 188.439 218.556  1.00 36.48           H  
ATOM   1964  HA  ALA A 132     185.526 186.195 216.711  1.00 36.48           H  
ATOM   1965 1HB  ALA A 132     185.009 184.510 218.450  1.00 36.48           H  
ATOM   1966 2HB  ALA A 132     186.477 185.434 218.848  1.00 36.48           H  
ATOM   1967 3HB  ALA A 132     184.945 185.800 219.673  1.00 36.48           H  
ATOM   1968  N   ARG A 133     182.964 185.468 217.007  1.00 36.48           N  
ATOM   1969  CA  ARG A 133     181.539 185.363 216.739  1.00 36.48           C  
ATOM   1970  C   ARG A 133     180.888 184.411 217.735  1.00 36.48           C  
ATOM   1971  O   ARG A 133     181.559 183.707 218.494  1.00 36.48           O  
ATOM   1972  CB  ARG A 133     181.291 184.886 215.303  1.00 36.48           C  
ATOM   1973  CG  ARG A 133     182.014 183.597 214.947  1.00 36.48           C  
ATOM   1974  CD  ARG A 133     182.132 183.426 213.442  1.00 36.48           C  
ATOM   1975  NE  ARG A 133     182.862 184.529 212.824  1.00 36.48           N  
ATOM   1976  CZ  ARG A 133     183.205 184.570 211.541  1.00 36.48           C  
ATOM   1977  NH1 ARG A 133     182.950 183.535 210.751  1.00 36.48           N  
ATOM   1978  NH2 ARG A 133     183.803 185.646 211.046  1.00 36.48           N  
ATOM   1979  H   ARG A 133     183.550 184.655 216.880  1.00 36.48           H  
ATOM   1980  HA  ARG A 133     181.091 186.350 216.858  1.00 36.48           H  
ATOM   1981 1HB  ARG A 133     180.224 184.729 215.151  1.00 36.48           H  
ATOM   1982 2HB  ARG A 133     181.611 185.658 214.603  1.00 36.48           H  
ATOM   1983 1HG  ARG A 133     183.017 183.613 215.373  1.00 36.48           H  
ATOM   1984 2HG  ARG A 133     181.462 182.747 215.349  1.00 36.48           H  
ATOM   1985 1HD  ARG A 133     182.663 182.500 213.221  1.00 36.48           H  
ATOM   1986 2HD  ARG A 133     181.137 183.387 213.001  1.00 36.48           H  
ATOM   1987  HE  ARG A 133     183.121 185.310 213.412  1.00 36.48           H  
ATOM   1988 1HH1 ARG A 133     182.495 182.714 211.125  1.00 36.48           H  
ATOM   1989 2HH1 ARG A 133     183.211 183.568 209.776  1.00 36.48           H  
ATOM   1990 1HH2 ARG A 133     183.998 186.436 211.645  1.00 36.48           H  
ATOM   1991 2HH2 ARG A 133     184.063 185.675 210.071  1.00 36.48           H  
ATOM   1992  N   SER A 134     179.555 184.399 217.722  1.00 36.48           N  
ATOM   1993  CA  SER A 134     178.766 183.540 218.596  1.00 36.48           C  
ATOM   1994  C   SER A 134     178.341 182.248 217.905  1.00 36.48           C  
ATOM   1995  O   SER A 134     177.340 181.636 218.293  1.00 36.48           O  
ATOM   1996  CB  SER A 134     177.542 184.293 219.116  1.00 36.48           C  
ATOM   1997  OG  SER A 134     176.826 184.900 218.054  1.00 36.48           O  
ATOM   1998  H   SER A 134     179.080 185.014 217.077  1.00 36.48           H  
ATOM   1999  HA  SER A 134     179.385 183.249 219.446  1.00 36.48           H  
ATOM   2000 1HB  SER A 134     176.889 183.602 219.648  1.00 36.48           H  
ATOM   2001 2HB  SER A 134     177.859 185.056 219.825  1.00 36.48           H  
ATOM   2002  HG  SER A 134     176.080 185.348 218.460  1.00 36.48           H  
ATOM   2003  N   ASN A 135     179.083 181.823 216.887  1.00 36.48           N  
ATOM   2004  CA  ASN A 135     178.794 180.601 216.147  1.00 36.48           C  
ATOM   2005  C   ASN A 135     179.843 179.556 216.500  1.00 36.48           C  
ATOM   2006  O   ASN A 135     181.041 179.780 216.295  1.00 36.48           O  
ATOM   2007  CB  ASN A 135     178.777 180.864 214.641  1.00 36.48           C  
ATOM   2008  CG  ASN A 135     177.791 181.947 214.249  1.00 36.48           C  
ATOM   2009  OD1 ASN A 135     176.745 182.108 214.878  1.00 36.48           O  
ATOM   2010  ND2 ASN A 135     178.121 182.698 213.205  1.00 36.48           N  
ATOM   2011  H   ASN A 135     179.882 182.381 216.622  1.00 36.48           H  
ATOM   2012  HA  ASN A 135     177.808 180.241 216.445  1.00 36.48           H  
ATOM   2013 1HB  ASN A 135     179.774 181.160 214.312  1.00 36.48           H  
ATOM   2014 2HB  ASN A 135     178.518 179.946 214.114  1.00 36.48           H  
ATOM   2015 1HD2 ASN A 135     177.509 183.428 212.900  1.00 36.48           H  
ATOM   2016 2HD2 ASN A 135     178.981 182.534 212.723  1.00 36.48           H  
ATOM   2017  N   PHE A 136     179.392 178.423 217.031  1.00 36.48           N  
ATOM   2018  CA  PHE A 136     180.296 177.357 217.446  1.00 36.48           C  
ATOM   2019  C   PHE A 136     180.726 176.549 216.228  1.00 36.48           C  
ATOM   2020  O   PHE A 136     179.887 175.957 215.541  1.00 36.48           O  
ATOM   2021  CB  PHE A 136     179.624 176.452 218.477  1.00 36.48           C  
ATOM   2022  CG  PHE A 136     179.527 177.053 219.856  1.00 36.48           C  
ATOM   2023  CD1 PHE A 136     180.228 178.207 220.186  1.00 36.48           C  
ATOM   2024  CD2 PHE A 136     178.737 176.456 220.827  1.00 36.48           C  
ATOM   2025  CE1 PHE A 136     180.133 178.755 221.453  1.00 36.48           C  
ATOM   2026  CE2 PHE A 136     178.641 176.997 222.097  1.00 36.48           C  
ATOM   2027  CZ  PHE A 136     179.341 178.148 222.409  1.00 36.48           C  
ATOM   2028  H   PHE A 136     178.397 178.298 217.150  1.00 36.48           H  
ATOM   2029  HA  PHE A 136     181.178 177.809 217.903  1.00 36.48           H  
ATOM   2030 1HB  PHE A 136     178.616 176.208 218.144  1.00 36.48           H  
ATOM   2031 2HB  PHE A 136     180.177 175.517 218.556  1.00 36.48           H  
ATOM   2032  HD1 PHE A 136     180.858 178.681 219.433  1.00 36.48           H  
ATOM   2033  HD2 PHE A 136     178.186 175.548 220.578  1.00 36.48           H  
ATOM   2034  HE1 PHE A 136     180.682 179.664 221.695  1.00 36.48           H  
ATOM   2035  HE2 PHE A 136     178.017 176.519 222.851  1.00 36.48           H  
ATOM   2036  HZ  PHE A 136     179.268 178.574 223.408  1.00 36.48           H  
ATOM   2037  N   LEU A 137     182.032 176.524 215.960  1.00 36.48           N  
ATOM   2038  CA  LEU A 137     182.537 175.714 214.856  1.00 36.48           C  
ATOM   2039  C   LEU A 137     182.521 174.234 215.220  1.00 36.48           C  
ATOM   2040  O   LEU A 137     181.998 173.405 214.466  1.00 36.48           O  
ATOM   2041  CB  LEU A 137     183.944 176.180 214.469  1.00 36.48           C  
ATOM   2042  CG  LEU A 137     184.609 175.641 213.195  1.00 36.48           C  
ATOM   2043  CD1 LEU A 137     185.426 176.742 212.553  1.00 36.48           C  
ATOM   2044  CD2 LEU A 137     185.516 174.449 213.475  1.00 36.48           C  
ATOM   2045  H   LEU A 137     182.683 177.062 216.514  1.00 36.48           H  
ATOM   2046  HA  LEU A 137     181.874 175.843 214.001  1.00 36.48           H  
ATOM   2047 1HB  LEU A 137     183.932 177.263 214.352  1.00 36.48           H  
ATOM   2048 2HB  LEU A 137     184.628 175.931 215.280  1.00 36.48           H  
ATOM   2049  HG  LEU A 137     183.841 175.322 212.490  1.00 36.48           H  
ATOM   2050 1HD1 LEU A 137     185.900 176.363 211.647  1.00 36.48           H  
ATOM   2051 2HD1 LEU A 137     184.774 177.577 212.297  1.00 36.48           H  
ATOM   2052 3HD1 LEU A 137     186.193 177.079 213.249  1.00 36.48           H  
ATOM   2053 1HD2 LEU A 137     185.962 174.104 212.542  1.00 36.48           H  
ATOM   2054 2HD2 LEU A 137     186.305 174.746 214.166  1.00 36.48           H  
ATOM   2055 3HD2 LEU A 137     184.931 173.643 213.917  1.00 36.48           H  
ATOM   2056  N   MET A 138     183.085 173.886 216.373  1.00 36.48           N  
ATOM   2057  CA  MET A 138     183.118 172.502 216.819  1.00 36.48           C  
ATOM   2058  C   MET A 138     183.235 172.474 218.334  1.00 36.48           C  
ATOM   2059  O   MET A 138     183.634 173.456 218.965  1.00 36.48           O  
ATOM   2060  CB  MET A 138     184.277 171.729 216.179  1.00 36.48           C  
ATOM   2061  CG  MET A 138     185.653 172.229 216.582  1.00 36.48           C  
ATOM   2062  SD  MET A 138     186.926 170.963 216.422  1.00 36.48           S  
ATOM   2063  CE  MET A 138     186.659 170.430 214.734  1.00 36.48           C  
ATOM   2064  H   MET A 138     183.501 174.600 216.954  1.00 36.48           H  
ATOM   2065  HA  MET A 138     182.186 172.021 216.522  1.00 36.48           H  
ATOM   2066 1HB  MET A 138     184.207 170.677 216.452  1.00 36.48           H  
ATOM   2067 2HB  MET A 138     184.200 171.791 215.093  1.00 36.48           H  
ATOM   2068 1HG  MET A 138     185.929 173.077 215.956  1.00 36.48           H  
ATOM   2069 2HG  MET A 138     185.629 172.564 217.619  1.00 36.48           H  
ATOM   2070 1HE  MET A 138     187.373 169.645 214.483  1.00 36.48           H  
ATOM   2071 2HE  MET A 138     185.644 170.045 214.630  1.00 36.48           H  
ATOM   2072 3HE  MET A 138     186.797 171.276 214.059  1.00 36.48           H  
ATOM   2073  N   ILE A 139     182.878 171.328 218.907  1.00 36.48           N  
ATOM   2074  CA  ILE A 139     183.052 171.066 220.332  1.00 36.48           C  
ATOM   2075  C   ILE A 139     183.630 169.663 220.486  1.00 36.48           C  
ATOM   2076  O   ILE A 139     183.148 168.713 219.860  1.00 36.48           O  
ATOM   2077  CB  ILE A 139     181.741 171.245 221.132  1.00 36.48           C  
ATOM   2078  CG1 ILE A 139     181.955 170.943 222.621  1.00 36.48           C  
ATOM   2079  CG2 ILE A 139     180.557 170.491 220.511  1.00 36.48           C  
ATOM   2080  CD1 ILE A 139     180.819 171.402 223.512  1.00 36.48           C  
ATOM   2081  H   ILE A 139     182.469 170.614 218.322  1.00 36.48           H  
ATOM   2082  HA  ILE A 139     183.779 171.774 220.727  1.00 36.48           H  
ATOM   2083  HB  ILE A 139     181.479 172.302 221.169  1.00 36.48           H  
ATOM   2084 1HG1 ILE A 139     182.083 169.870 222.759  1.00 36.48           H  
ATOM   2085 2HG1 ILE A 139     182.870 171.428 222.963  1.00 36.48           H  
ATOM   2086 1HG2 ILE A 139     179.665 170.653 221.115  1.00 36.48           H  
ATOM   2087 2HG2 ILE A 139     180.382 170.858 219.500  1.00 36.48           H  
ATOM   2088 3HG2 ILE A 139     180.782 169.425 220.476  1.00 36.48           H  
ATOM   2089 1HD1 ILE A 139     181.046 171.153 224.549  1.00 36.48           H  
ATOM   2090 2HD1 ILE A 139     180.695 172.481 223.417  1.00 36.48           H  
ATOM   2091 3HD1 ILE A 139     179.898 170.903 223.213  1.00 36.48           H  
ATOM   2092  N   VAL A 140     184.707 169.546 221.255  1.00 36.48           N  
ATOM   2093  CA  VAL A 140     185.404 168.280 221.433  1.00 36.48           C  
ATOM   2094  C   VAL A 140     185.171 167.786 222.851  1.00 36.48           C  
ATOM   2095  O   VAL A 140     184.904 168.568 223.770  1.00 36.48           O  
ATOM   2096  CB  VAL A 140     186.911 168.410 221.127  1.00 36.48           C  
ATOM   2097  CG1 VAL A 140     187.115 168.711 219.652  1.00 36.48           C  
ATOM   2098  CG2 VAL A 140     187.542 169.494 221.988  1.00 36.48           C  
ATOM   2099  H   VAL A 140     185.050 170.368 221.731  1.00 36.48           H  
ATOM   2100  HA  VAL A 140     184.980 167.551 220.741  1.00 36.48           H  
ATOM   2101  HB  VAL A 140     187.398 167.458 221.337  1.00 36.48           H  
ATOM   2102 1HG1 VAL A 140     188.181 168.801 219.443  1.00 36.48           H  
ATOM   2103 2HG1 VAL A 140     186.696 167.902 219.054  1.00 36.48           H  
ATOM   2104 3HG1 VAL A 140     186.616 169.646 219.399  1.00 36.48           H  
ATOM   2105 1HG2 VAL A 140     188.604 169.569 221.757  1.00 36.48           H  
ATOM   2106 2HG2 VAL A 140     187.057 170.449 221.784  1.00 36.48           H  
ATOM   2107 3HG2 VAL A 140     187.416 169.241 223.041  1.00 36.48           H  
ATOM   2108  N   MET A 141     185.257 166.472 223.022  1.00 36.48           N  
ATOM   2109  CA  MET A 141     185.039 165.833 224.309  1.00 36.48           C  
ATOM   2110  C   MET A 141     186.343 165.252 224.841  1.00 36.48           C  
ATOM   2111  O   MET A 141     187.264 164.927 224.087  1.00 36.48           O  
ATOM   2112  CB  MET A 141     183.977 164.733 224.201  1.00 36.48           C  
ATOM   2113  CG  MET A 141     182.635 165.223 223.683  1.00 36.48           C  
ATOM   2114  SD  MET A 141     181.926 166.521 224.714  1.00 36.48           S  
ATOM   2115  CE  MET A 141     180.435 166.904 223.800  1.00 36.48           C  
ATOM   2116  H   MET A 141     185.483 165.900 222.221  1.00 36.48           H  
ATOM   2117  HA  MET A 141     184.685 166.586 225.013  1.00 36.48           H  
ATOM   2118 1HB  MET A 141     184.332 163.949 223.534  1.00 36.48           H  
ATOM   2119 2HB  MET A 141     183.819 164.282 225.181  1.00 36.48           H  
ATOM   2120 1HG  MET A 141     182.755 165.612 222.672  1.00 36.48           H  
ATOM   2121 2HG  MET A 141     181.933 164.390 223.646  1.00 36.48           H  
ATOM   2122 1HE  MET A 141     179.885 167.693 224.314  1.00 36.48           H  
ATOM   2123 2HE  MET A 141     180.699 167.240 222.796  1.00 36.48           H  
ATOM   2124 3HE  MET A 141     179.811 166.013 223.732  1.00 36.48           H  
ATOM   2125  N   LEU A 142     186.408 165.133 226.163  1.00 36.48           N  
ATOM   2126  CA  LEU A 142     187.566 164.580 226.858  1.00 36.48           C  
ATOM   2127  C   LEU A 142     187.098 163.587 227.915  1.00 36.48           C  
ATOM   2128  O   LEU A 142     187.503 163.642 229.076  1.00 36.48           O  
ATOM   2129  CB  LEU A 142     188.414 165.689 227.477  1.00 36.48           C  
ATOM   2130  CG  LEU A 142     189.292 166.499 226.522  1.00 36.48           C  
ATOM   2131  CD1 LEU A 142     190.052 167.576 227.279  1.00 36.48           C  
ATOM   2132  CD2 LEU A 142     190.251 165.589 225.771  1.00 36.48           C  
ATOM   2133  H   LEU A 142     185.612 165.443 226.702  1.00 36.48           H  
ATOM   2134  HA  LEU A 142     188.178 164.042 226.135  1.00 36.48           H  
ATOM   2135 1HB  LEU A 142     187.752 166.393 227.979  1.00 36.48           H  
ATOM   2136 2HB  LEU A 142     189.074 165.247 228.223  1.00 36.48           H  
ATOM   2137  HG  LEU A 142     188.661 167.018 225.800  1.00 36.48           H  
ATOM   2138 1HD1 LEU A 142     190.671 168.142 226.583  1.00 36.48           H  
ATOM   2139 2HD1 LEU A 142     189.344 168.249 227.763  1.00 36.48           H  
ATOM   2140 3HD1 LEU A 142     190.686 167.112 228.033  1.00 36.48           H  
ATOM   2141 1HD2 LEU A 142     190.866 166.186 225.096  1.00 36.48           H  
ATOM   2142 2HD2 LEU A 142     190.893 165.070 226.483  1.00 36.48           H  
ATOM   2143 3HD2 LEU A 142     189.683 164.859 225.194  1.00 36.48           H  
ATOM   2144  N   SER A 143     186.219 162.672 227.512  1.00 36.48           N  
ATOM   2145  CA  SER A 143     185.582 161.753 228.446  1.00 36.48           C  
ATOM   2146  C   SER A 143     186.565 160.708 228.963  1.00 36.48           C  
ATOM   2147  O   SER A 143     187.486 160.281 228.262  1.00 36.48           O  
ATOM   2148  CB  SER A 143     184.396 161.058 227.779  1.00 36.48           C  
ATOM   2149  OG  SER A 143     184.732 160.610 226.477  1.00 36.48           O  
ATOM   2150  H   SER A 143     185.988 162.614 226.530  1.00 36.48           H  
ATOM   2151  HA  SER A 143     185.218 162.325 229.300  1.00 36.48           H  
ATOM   2152 1HB  SER A 143     184.082 160.210 228.387  1.00 36.48           H  
ATOM   2153 2HB  SER A 143     183.555 161.748 227.722  1.00 36.48           H  
ATOM   2154  HG  SER A 143     184.088 159.933 226.255  1.00 36.48           H  
ATOM   2155  N   SER A 144     186.353 160.298 230.212  1.00 36.48           N  
ATOM   2156  CA  SER A 144     187.183 159.289 230.854  1.00 36.48           C  
ATOM   2157  C   SER A 144     186.338 158.540 231.874  1.00 36.48           C  
ATOM   2158  O   SER A 144     185.186 158.893 232.139  1.00 36.48           O  
ATOM   2159  CB  SER A 144     188.414 159.913 231.519  1.00 36.48           C  
ATOM   2160  OG  SER A 144     188.935 159.063 232.526  1.00 36.48           O  
ATOM   2161  H   SER A 144     185.586 160.706 230.728  1.00 36.48           H  
ATOM   2162  HA  SER A 144     187.527 158.588 230.092  1.00 36.48           H  
ATOM   2163 1HB  SER A 144     189.179 160.099 230.766  1.00 36.48           H  
ATOM   2164 2HB  SER A 144     188.144 160.874 231.955  1.00 36.48           H  
ATOM   2165  HG  SER A 144     189.696 159.520 232.890  1.00 36.48           H  
ATOM   2166  N   ASP A 145     186.928 157.493 232.449  1.00 36.48           N  
ATOM   2167  CA  ASP A 145     186.248 156.663 233.435  1.00 36.48           C  
ATOM   2168  C   ASP A 145     186.879 156.709 234.817  1.00 36.48           C  
ATOM   2169  O   ASP A 145     186.155 156.627 235.812  1.00 36.48           O  
ATOM   2170  CB  ASP A 145     186.204 155.204 232.962  1.00 36.48           C  
ATOM   2171  CG  ASP A 145     185.630 155.060 231.566  1.00 36.48           C  
ATOM   2172  OD1 ASP A 145     184.750 155.865 231.196  1.00 36.48           O  
ATOM   2173  OD2 ASP A 145     186.059 154.140 230.838  1.00 36.48           O  
ATOM   2174  H   ASP A 145     187.878 157.270 232.190  1.00 36.48           H  
ATOM   2175  HA  ASP A 145     185.226 157.026 233.547  1.00 36.48           H  
ATOM   2176 1HB  ASP A 145     187.211 154.788 232.972  1.00 36.48           H  
ATOM   2177 2HB  ASP A 145     185.599 154.616 233.653  1.00 36.48           H  
ATOM   2178  N   VAL A 146     188.203 156.837 234.906  1.00 36.48           N  
ATOM   2179  CA  VAL A 146     188.874 156.819 236.201  1.00 36.48           C  
ATOM   2180  C   VAL A 146     188.960 158.194 236.853  1.00 36.48           C  
ATOM   2181  O   VAL A 146     189.287 158.283 238.046  1.00 36.48           O  
ATOM   2182  CB  VAL A 146     190.288 156.224 236.071  1.00 36.48           C  
ATOM   2183  CG1 VAL A 146     190.212 154.769 235.638  1.00 36.48           C  
ATOM   2184  CG2 VAL A 146     191.117 157.036 235.087  1.00 36.48           C  
ATOM   2185  H   VAL A 146     188.755 156.948 234.067  1.00 36.48           H  
ATOM   2186  HA  VAL A 146     188.295 156.194 236.882  1.00 36.48           H  
ATOM   2187  HB  VAL A 146     190.771 156.241 237.048  1.00 36.48           H  
ATOM   2188 1HG1 VAL A 146     191.220 154.362 235.551  1.00 36.48           H  
ATOM   2189 2HG1 VAL A 146     189.653 154.198 236.379  1.00 36.48           H  
ATOM   2190 3HG1 VAL A 146     189.710 154.702 234.673  1.00 36.48           H  
ATOM   2191 1HG2 VAL A 146     192.113 156.603 235.007  1.00 36.48           H  
ATOM   2192 2HG2 VAL A 146     190.636 157.024 234.109  1.00 36.48           H  
ATOM   2193 3HG2 VAL A 146     191.196 158.065 235.439  1.00 36.48           H  
ATOM   2194  N   GLN A 147     188.679 159.264 236.116  1.00 36.48           N  
ATOM   2195  CA  GLN A 147     188.761 160.620 236.637  1.00 36.48           C  
ATOM   2196  C   GLN A 147     187.384 161.271 236.643  1.00 36.48           C  
ATOM   2197  O   GLN A 147     186.533 160.975 235.799  1.00 36.48           O  
ATOM   2198  CB  GLN A 147     189.731 161.469 235.810  1.00 36.48           C  
ATOM   2199  CG  GLN A 147     191.155 160.937 235.782  1.00 36.48           C  
ATOM   2200  CD  GLN A 147     192.081 161.794 234.941  1.00 36.48           C  
ATOM   2201  OE1 GLN A 147     191.662 162.795 234.361  1.00 36.48           O  
ATOM   2202  NE2 GLN A 147     193.348 161.403 234.872  1.00 36.48           N  
ATOM   2203  H   GLN A 147     188.398 159.122 235.156  1.00 36.48           H  
ATOM   2204  HA  GLN A 147     189.131 160.575 237.661  1.00 36.48           H  
ATOM   2205 1HB  GLN A 147     189.374 161.531 234.782  1.00 36.48           H  
ATOM   2206 2HB  GLN A 147     189.758 162.483 236.209  1.00 36.48           H  
ATOM   2207 1HG  GLN A 147     191.543 160.914 236.800  1.00 36.48           H  
ATOM   2208 2HG  GLN A 147     191.148 159.931 235.362  1.00 36.48           H  
ATOM   2209 1HE2 GLN A 147     194.006 161.929 234.331  1.00 36.48           H  
ATOM   2210 2HE2 GLN A 147     193.646 160.582 235.360  1.00 36.48           H  
ATOM   2211  N   SER A 148     187.174 162.165 237.606  1.00 36.48           N  
ATOM   2212  CA  SER A 148     185.928 162.908 237.700  1.00 36.48           C  
ATOM   2213  C   SER A 148     185.974 164.126 236.779  1.00 36.48           C  
ATOM   2214  O   SER A 148     186.922 164.326 236.014  1.00 36.48           O  
ATOM   2215  CB  SER A 148     185.659 163.316 239.146  1.00 36.48           C  
ATOM   2216  OG  SER A 148     186.810 163.892 239.737  1.00 36.48           O  
ATOM   2217  H   SER A 148     187.899 162.332 238.289  1.00 36.48           H  
ATOM   2218  HA  SER A 148     185.115 162.264 237.361  1.00 36.48           H  
ATOM   2219 1HB  SER A 148     184.837 164.031 239.175  1.00 36.48           H  
ATOM   2220 2HB  SER A 148     185.353 162.442 239.719  1.00 36.48           H  
ATOM   2221  HG  SER A 148     186.560 164.119 240.636  1.00 36.48           H  
ATOM   2222  N   THR A 149     184.934 164.960 236.861  1.00 36.48           N  
ATOM   2223  CA  THR A 149     184.832 166.112 235.969  1.00 36.48           C  
ATOM   2224  C   THR A 149     185.827 167.207 236.331  1.00 36.48           C  
ATOM   2225  O   THR A 149     186.301 167.927 235.443  1.00 36.48           O  
ATOM   2226  CB  THR A 149     183.408 166.670 235.988  1.00 36.48           C  
ATOM   2227  OG1 THR A 149     182.927 166.714 237.337  1.00 36.48           O  
ATOM   2228  CG2 THR A 149     182.484 165.796 235.153  1.00 36.48           C  
ATOM   2229  H   THR A 149     184.206 164.800 237.543  1.00 36.48           H  
ATOM   2230  HA  THR A 149     185.068 165.787 234.955  1.00 36.48           H  
ATOM   2231  HB  THR A 149     183.408 167.682 235.582  1.00 36.48           H  
ATOM   2232  HG1 THR A 149     182.193 167.331 237.394  1.00 36.48           H  
ATOM   2233 1HG2 THR A 149     181.475 166.207 235.176  1.00 36.48           H  
ATOM   2234 2HG2 THR A 149     182.841 165.769 234.123  1.00 36.48           H  
ATOM   2235 3HG2 THR A 149     182.473 164.786 235.560  1.00 36.48           H  
ATOM   2236  N   GLU A 150     186.162 167.341 237.618  1.00 36.48           N  
ATOM   2237  CA  GLU A 150     187.064 168.406 238.046  1.00 36.48           C  
ATOM   2238  C   GLU A 150     188.495 168.146 237.591  1.00 36.48           C  
ATOM   2239  O   GLU A 150     189.203 169.080 237.197  1.00 36.48           O  
ATOM   2240  CB  GLU A 150     187.004 168.565 239.565  1.00 36.48           C  
ATOM   2241  CG  GLU A 150     185.626 168.930 240.093  1.00 36.48           C  
ATOM   2242  CD  GLU A 150     185.613 169.137 241.595  1.00 36.48           C  
ATOM   2243  OE1 GLU A 150     186.690 169.037 242.220  1.00 36.48           O  
ATOM   2244  OE2 GLU A 150     184.526 169.401 242.149  1.00 36.48           O  
ATOM   2245  H   GLU A 150     185.791 166.703 238.308  1.00 36.48           H  
ATOM   2246  HA  GLU A 150     186.743 169.339 237.581  1.00 36.48           H  
ATOM   2247 1HB  GLU A 150     187.313 167.634 240.041  1.00 36.48           H  
ATOM   2248 2HB  GLU A 150     187.703 169.341 239.877  1.00 36.48           H  
ATOM   2249 1HG  GLU A 150     185.293 169.846 239.606  1.00 36.48           H  
ATOM   2250 2HG  GLU A 150     184.926 168.137 239.831  1.00 36.48           H  
ATOM   2251  N   GLU A 151     188.928 166.881 237.609  1.00 36.48           N  
ATOM   2252  CA  GLU A 151     190.282 166.549 237.173  1.00 36.48           C  
ATOM   2253  C   GLU A 151     190.447 166.739 235.670  1.00 36.48           C  
ATOM   2254  O   GLU A 151     191.469 167.266 235.214  1.00 36.48           O  
ATOM   2255  CB  GLU A 151     190.626 165.115 237.574  1.00 36.48           C  
ATOM   2256  CG  GLU A 151     191.218 164.983 238.968  1.00 36.48           C  
ATOM   2257  CD  GLU A 151     190.167 165.054 240.059  1.00 36.48           C  
ATOM   2258  OE1 GLU A 151     188.982 164.800 239.762  1.00 36.48           O  
ATOM   2259  OE2 GLU A 151     190.527 165.367 241.213  1.00 36.48           O  
ATOM   2260  H   GLU A 151     188.318 166.141 237.926  1.00 36.48           H  
ATOM   2261  HA  GLU A 151     190.980 167.229 237.663  1.00 36.48           H  
ATOM   2262 1HB  GLU A 151     189.727 164.499 237.530  1.00 36.48           H  
ATOM   2263 2HB  GLU A 151     191.341 164.700 236.864  1.00 36.48           H  
ATOM   2264 1HG  GLU A 151     191.740 164.029 239.041  1.00 36.48           H  
ATOM   2265 2HG  GLU A 151     191.948 165.777 239.118  1.00 36.48           H  
ATOM   2266  N   MET A 152     189.441 166.339 234.886  1.00 36.48           N  
ATOM   2267  CA  MET A 152     189.503 166.542 233.442  1.00 36.48           C  
ATOM   2268  C   MET A 152     189.366 168.015 233.075  1.00 36.48           C  
ATOM   2269  O   MET A 152     189.983 168.468 232.103  1.00 36.48           O  
ATOM   2270  CB  MET A 152     188.422 165.715 232.748  1.00 36.48           C  
ATOM   2271  CG  MET A 152     188.462 164.237 233.096  1.00 36.48           C  
ATOM   2272  SD  MET A 152     187.170 163.274 232.285  1.00 36.48           S  
ATOM   2273  CE  MET A 152     185.690 164.060 232.912  1.00 36.48           C  
ATOM   2274  H   MET A 152     188.628 165.892 235.285  1.00 36.48           H  
ATOM   2275  HA  MET A 152     190.479 166.212 233.088  1.00 36.48           H  
ATOM   2276 1HB  MET A 152     187.440 166.101 233.017  1.00 36.48           H  
ATOM   2277 2HB  MET A 152     188.527 165.813 231.666  1.00 36.48           H  
ATOM   2278 1HG  MET A 152     189.426 163.821 232.805  1.00 36.48           H  
ATOM   2279 2HG  MET A 152     188.348 164.114 234.173  1.00 36.48           H  
ATOM   2280 1HE  MET A 152     184.811 163.568 232.494  1.00 36.48           H  
ATOM   2281 2HE  MET A 152     185.668 163.981 234.000  1.00 36.48           H  
ATOM   2282 3HE  MET A 152     185.687 165.112 232.625  1.00 36.48           H  
ATOM   2283  N   ASN A 153     188.585 168.778 233.845  1.00 36.48           N  
ATOM   2284  CA  ASN A 153     188.481 170.213 233.599  1.00 36.48           C  
ATOM   2285  C   ASN A 153     189.761 170.945 233.986  1.00 36.48           C  
ATOM   2286  O   ASN A 153     190.098 171.964 233.372  1.00 36.48           O  
ATOM   2287  CB  ASN A 153     187.287 170.789 234.358  1.00 36.48           C  
ATOM   2288  CG  ASN A 153     186.028 170.835 233.515  1.00 36.48           C  
ATOM   2289  OD1 ASN A 153     186.089 170.994 232.296  1.00 36.48           O  
ATOM   2290  ND2 ASN A 153     184.877 170.697 234.162  1.00 36.48           N  
ATOM   2291  H   ASN A 153     188.059 168.370 234.604  1.00 36.48           H  
ATOM   2292  HA  ASN A 153     188.329 170.371 232.530  1.00 36.48           H  
ATOM   2293 1HB  ASN A 153     187.094 170.185 235.245  1.00 36.48           H  
ATOM   2294 2HB  ASN A 153     187.522 171.799 234.694  1.00 36.48           H  
ATOM   2295 1HD2 ASN A 153     184.013 170.719 233.657  1.00 36.48           H  
ATOM   2296 2HD2 ASN A 153     184.873 170.571 235.153  1.00 36.48           H  
ATOM   2297  N   ASP A 154     190.482 170.448 234.994  1.00 36.48           N  
ATOM   2298  CA  ASP A 154     191.766 171.040 235.350  1.00 36.48           C  
ATOM   2299  C   ASP A 154     192.850 170.664 234.347  1.00 36.48           C  
ATOM   2300  O   ASP A 154     193.740 171.472 234.061  1.00 36.48           O  
ATOM   2301  CB  ASP A 154     192.171 170.606 236.759  1.00 36.48           C  
ATOM   2302  CG  ASP A 154     193.342 171.403 237.299  1.00 36.48           C  
ATOM   2303  OD1 ASP A 154     193.555 172.542 236.834  1.00 36.48           O  
ATOM   2304  OD2 ASP A 154     194.051 170.889 238.191  1.00 36.48           O  
ATOM   2305  H   ASP A 154     190.143 169.655 235.520  1.00 36.48           H  
ATOM   2306  HA  ASP A 154     191.663 172.125 235.331  1.00 36.48           H  
ATOM   2307 1HB  ASP A 154     191.323 170.725 237.434  1.00 36.48           H  
ATOM   2308 2HB  ASP A 154     192.438 169.549 236.751  1.00 36.48           H  
ATOM   2309  N   TYR A 155     192.795 169.443 233.807  1.00 36.48           N  
ATOM   2310  CA  TYR A 155     193.776 169.040 232.805  1.00 36.48           C  
ATOM   2311  C   TYR A 155     193.507 169.701 231.459  1.00 36.48           C  
ATOM   2312  O   TYR A 155     194.441 169.905 230.674  1.00 36.48           O  
ATOM   2313  CB  TYR A 155     193.786 167.518 232.658  1.00 36.48           C  
ATOM   2314  CG  TYR A 155     194.893 166.999 231.768  1.00 36.48           C  
ATOM   2315  CD1 TYR A 155     196.207 166.943 232.221  1.00 36.48           C  
ATOM   2316  CD2 TYR A 155     194.626 166.571 230.471  1.00 36.48           C  
ATOM   2317  CE1 TYR A 155     197.224 166.471 231.409  1.00 36.48           C  
ATOM   2318  CE2 TYR A 155     195.637 166.098 229.652  1.00 36.48           C  
ATOM   2319  CZ  TYR A 155     196.933 166.051 230.127  1.00 36.48           C  
ATOM   2320  OH  TYR A 155     197.940 165.581 229.316  1.00 36.48           O  
ATOM   2321  H   TYR A 155     192.078 168.788 234.084  1.00 36.48           H  
ATOM   2322  HA  TYR A 155     194.762 169.367 233.135  1.00 36.48           H  
ATOM   2323 1HB  TYR A 155     193.895 167.058 233.641  1.00 36.48           H  
ATOM   2324 2HB  TYR A 155     192.834 167.186 232.245  1.00 36.48           H  
ATOM   2325  HD1 TYR A 155     196.450 167.274 233.231  1.00 36.48           H  
ATOM   2326  HD2 TYR A 155     193.607 166.606 230.084  1.00 36.48           H  
ATOM   2327  HE1 TYR A 155     198.247 166.435 231.782  1.00 36.48           H  
ATOM   2328  HE2 TYR A 155     195.408 165.766 228.639  1.00 36.48           H  
ATOM   2329  HH  TYR A 155     198.774 165.613 229.791  1.00 36.48           H  
ATOM   2330  N   ALA A 156     192.248 170.042 231.173  1.00 36.48           N  
ATOM   2331  CA  ALA A 156     191.931 170.698 229.909  1.00 36.48           C  
ATOM   2332  C   ALA A 156     192.388 172.152 229.908  1.00 36.48           C  
ATOM   2333  O   ALA A 156     192.816 172.672 228.871  1.00 36.48           O  
ATOM   2334  CB  ALA A 156     190.432 170.606 229.631  1.00 36.48           C  
ATOM   2335  H   ALA A 156     191.503 169.850 231.828  1.00 36.48           H  
ATOM   2336  HA  ALA A 156     192.472 170.183 229.115  1.00 36.48           H  
ATOM   2337 1HB  ALA A 156     190.206 171.099 228.685  1.00 36.48           H  
ATOM   2338 2HB  ALA A 156     190.136 169.558 229.574  1.00 36.48           H  
ATOM   2339 3HB  ALA A 156     189.883 171.094 230.434  1.00 36.48           H  
ATOM   2340  N   GLN A 157     192.311 172.820 231.061  1.00 36.48           N  
ATOM   2341  CA  GLN A 157     192.695 174.226 231.140  1.00 36.48           C  
ATOM   2342  C   GLN A 157     194.209 174.405 231.081  1.00 36.48           C  
ATOM   2343  O   GLN A 157     194.692 175.454 230.640  1.00 36.48           O  
ATOM   2344  CB  GLN A 157     192.128 174.843 232.423  1.00 36.48           C  
ATOM   2345  CG  GLN A 157     192.176 176.366 232.493  1.00 36.48           C  
ATOM   2346  CD  GLN A 157     191.482 177.033 231.324  1.00 36.48           C  
ATOM   2347  OE1 GLN A 157     192.128 177.484 230.378  1.00 36.48           O  
ATOM   2348  NE2 GLN A 157     190.157 177.106 231.385  1.00 36.48           N  
ATOM   2349  H   GLN A 157     191.983 172.352 231.894  1.00 36.48           H  
ATOM   2350  HA  GLN A 157     192.277 174.748 230.279  1.00 36.48           H  
ATOM   2351 1HB  GLN A 157     191.086 174.545 232.540  1.00 36.48           H  
ATOM   2352 2HB  GLN A 157     192.676 174.461 233.284  1.00 36.48           H  
ATOM   2353 1HG  GLN A 157     191.683 176.693 233.409  1.00 36.48           H  
ATOM   2354 2HG  GLN A 157     193.218 176.687 232.494  1.00 36.48           H  
ATOM   2355 1HE2 GLN A 157     189.644 177.536 230.641  1.00 36.48           H  
ATOM   2356 2HE2 GLN A 157     189.671 176.731 232.174  1.00 36.48           H  
ATOM   2357  N   ARG A 158     194.971 173.393 231.493  1.00 36.48           N  
ATOM   2358  CA  ARG A 158     196.419 173.503 231.574  1.00 36.48           C  
ATOM   2359  C   ARG A 158     197.158 172.828 230.427  1.00 36.48           C  
ATOM   2360  O   ARG A 158     198.340 173.122 230.222  1.00 36.48           O  
ATOM   2361  CB  ARG A 158     196.918 172.920 232.904  1.00 36.48           C  
ATOM   2362  CG  ARG A 158     196.329 173.595 234.131  1.00 36.48           C  
ATOM   2363  CD  ARG A 158     196.630 172.806 235.392  1.00 36.48           C  
ATOM   2364  NE  ARG A 158     198.027 172.388 235.450  1.00 36.48           N  
ATOM   2365  CZ  ARG A 158     198.623 171.922 236.543  1.00 36.48           C  
ATOM   2366  NH1 ARG A 158     197.936 171.790 237.669  1.00 36.48           N  
ATOM   2367  NH2 ARG A 158     199.905 171.586 236.508  1.00 36.48           N  
ATOM   2368  H   ARG A 158     194.528 172.524 231.756  1.00 36.48           H  
ATOM   2369  HA  ARG A 158     196.689 174.558 231.529  1.00 36.48           H  
ATOM   2370 1HB  ARG A 158     196.674 171.860 232.950  1.00 36.48           H  
ATOM   2371 2HB  ARG A 158     198.003 173.009 232.956  1.00 36.48           H  
ATOM   2372 1HG  ARG A 158     196.755 174.593 234.237  1.00 36.48           H  
ATOM   2373 2HG  ARG A 158     195.247 173.672 234.020  1.00 36.48           H  
ATOM   2374 1HD  ARG A 158     196.421 173.423 236.265  1.00 36.48           H  
ATOM   2375 2HD  ARG A 158     196.005 171.914 235.421  1.00 36.48           H  
ATOM   2376  HE  ARG A 158     198.574 172.458 234.602  1.00 36.48           H  
ATOM   2377 1HH1 ARG A 158     196.958 172.044 237.697  1.00 36.48           H  
ATOM   2378 2HH1 ARG A 158     198.390 171.436 238.498  1.00 36.48           H  
ATOM   2379 1HH2 ARG A 158     200.430 171.684 235.650  1.00 36.48           H  
ATOM   2380 2HH2 ARG A 158     200.357 171.232 237.338  1.00 36.48           H  
ATOM   2381  N   ASN A 159     196.506 171.940 229.676  1.00 36.48           N  
ATOM   2382  CA  ASN A 159     197.174 171.208 228.607  1.00 36.48           C  
ATOM   2383  C   ASN A 159     196.427 171.197 227.281  1.00 36.48           C  
ATOM   2384  O   ASN A 159     197.068 170.982 226.245  1.00 36.48           O  
ATOM   2385  CB  ASN A 159     197.432 169.754 229.032  1.00 36.48           C  
ATOM   2386  CG  ASN A 159     198.400 169.649 230.193  1.00 36.48           C  
ATOM   2387  OD1 ASN A 159     198.008 169.753 231.355  1.00 36.48           O  
ATOM   2388  ND2 ASN A 159     199.674 169.440 229.884  1.00 36.48           N  
ATOM   2389  H   ASN A 159     195.526 171.770 229.851  1.00 36.48           H  
ATOM   2390  HA  ASN A 159     198.133 171.688 228.405  1.00 36.48           H  
ATOM   2391 1HB  ASN A 159     196.489 169.285 229.317  1.00 36.48           H  
ATOM   2392 2HB  ASN A 159     197.834 169.194 228.187  1.00 36.48           H  
ATOM   2393 1HD2 ASN A 159     200.358 169.362 230.609  1.00 36.48           H  
ATOM   2394 2HD2 ASN A 159     199.949 169.360 228.926  1.00 36.48           H  
ATOM   2395  N   VAL A 160     195.117 171.417 227.267  1.00 36.48           N  
ATOM   2396  CA  VAL A 160     194.322 171.336 226.045  1.00 36.48           C  
ATOM   2397  C   VAL A 160     193.907 172.718 225.554  1.00 36.48           C  
ATOM   2398  O   VAL A 160     193.979 173.004 224.359  1.00 36.48           O  
ATOM   2399  CB  VAL A 160     193.094 170.425 226.269  1.00 36.48           C  
ATOM   2400  CG1 VAL A 160     192.343 170.200 224.965  1.00 36.48           C  
ATOM   2401  CG2 VAL A 160     193.525 169.097 226.871  1.00 36.48           C  
ATOM   2402  H   VAL A 160     194.659 171.648 228.137  1.00 36.48           H  
ATOM   2403  HA  VAL A 160     194.941 170.905 225.257  1.00 36.48           H  
ATOM   2404  HB  VAL A 160     192.403 170.923 226.950  1.00 36.48           H  
ATOM   2405 1HG1 VAL A 160     191.482 169.556 225.147  1.00 36.48           H  
ATOM   2406 2HG1 VAL A 160     192.002 171.157 224.571  1.00 36.48           H  
ATOM   2407 3HG1 VAL A 160     193.005 169.724 224.241  1.00 36.48           H  
ATOM   2408 1HG2 VAL A 160     192.650 168.466 227.024  1.00 36.48           H  
ATOM   2409 2HG2 VAL A 160     194.218 168.598 226.193  1.00 36.48           H  
ATOM   2410 3HG2 VAL A 160     194.016 169.274 227.828  1.00 36.48           H  
ATOM   2411  N   VAL A 161     193.476 173.589 226.472  1.00 36.48           N  
ATOM   2412  CA  VAL A 161     193.007 174.923 226.077  1.00 36.48           C  
ATOM   2413  C   VAL A 161     194.116 175.825 225.525  1.00 36.48           C  
ATOM   2414  O   VAL A 161     193.935 176.371 224.423  1.00 36.48           O  
ATOM   2415  CB  VAL A 161     192.211 175.566 227.228  1.00 36.48           C  
ATOM   2416  CG1 VAL A 161     192.052 177.067 227.019  1.00 36.48           C  
ATOM   2417  CG2 VAL A 161     190.846 174.905 227.358  1.00 36.48           C  
ATOM   2418  H   VAL A 161     193.470 173.335 227.449  1.00 36.48           H  
ATOM   2419  HA  VAL A 161     192.352 174.817 225.212  1.00 36.48           H  
ATOM   2420  HB  VAL A 161     192.765 175.436 228.158  1.00 36.48           H  
ATOM   2421 1HG1 VAL A 161     191.486 177.492 227.848  1.00 36.48           H  
ATOM   2422 2HG1 VAL A 161     193.035 177.534 226.974  1.00 36.48           H  
ATOM   2423 3HG1 VAL A 161     191.519 177.250 226.086  1.00 36.48           H  
ATOM   2424 1HG2 VAL A 161     190.294 175.368 228.175  1.00 36.48           H  
ATOM   2425 2HG2 VAL A 161     190.291 175.030 226.428  1.00 36.48           H  
ATOM   2426 3HG2 VAL A 161     190.974 173.842 227.563  1.00 36.48           H  
ATOM   2427  N   PRO A 162     195.273 176.016 226.192  1.00 36.48           N  
ATOM   2428  CA  PRO A 162     196.272 176.922 225.599  1.00 36.48           C  
ATOM   2429  C   PRO A 162     197.046 176.341 224.424  1.00 36.48           C  
ATOM   2430  O   PRO A 162     197.866 177.059 223.838  1.00 36.48           O  
ATOM   2431  CB  PRO A 162     197.223 177.225 226.774  1.00 36.48           C  
ATOM   2432  CG  PRO A 162     196.537 176.722 227.985  1.00 36.48           C  
ATOM   2433  CD  PRO A 162     195.785 175.547 227.497  1.00 36.48           C  
ATOM   2434  HA  PRO A 162     195.770 177.839 225.256  1.00 36.48           H  
ATOM   2435 1HB  PRO A 162     198.191 176.729 226.611  1.00 36.48           H  
ATOM   2436 2HB  PRO A 162     197.420 178.306 226.829  1.00 36.48           H  
ATOM   2437 1HG  PRO A 162     197.274 176.469 228.761  1.00 36.48           H  
ATOM   2438 2HG  PRO A 162     195.888 177.504 228.406  1.00 36.48           H  
ATOM   2439 1HD  PRO A 162     196.469 174.693 227.388  1.00 36.48           H  
ATOM   2440 2HD  PRO A 162     194.976 175.309 228.204  1.00 36.48           H  
ATOM   2441  N   GLU A 163     196.818 175.080 224.058  1.00 36.48           N  
ATOM   2442  CA  GLU A 163     197.526 174.480 222.934  1.00 36.48           C  
ATOM   2443  C   GLU A 163     196.785 174.659 221.614  1.00 36.48           C  
ATOM   2444  O   GLU A 163     197.422 174.822 220.568  1.00 36.48           O  
ATOM   2445  CB  GLU A 163     197.769 172.992 223.199  1.00 36.48           C  
ATOM   2446  CG  GLU A 163     198.985 172.710 224.068  1.00 36.48           C  
ATOM   2447  CD  GLU A 163     200.293 172.898 223.323  1.00 36.48           C  
ATOM   2448  OE1 GLU A 163     200.311 172.704 222.089  1.00 36.48           O  
ATOM   2449  OE2 GLU A 163     201.304 173.241 223.971  1.00 36.48           O  
ATOM   2450  H   GLU A 163     196.143 174.527 224.566  1.00 36.48           H  
ATOM   2451  HA  GLU A 163     198.489 174.980 222.825  1.00 36.48           H  
ATOM   2452 1HB  GLU A 163     196.895 172.562 223.689  1.00 36.48           H  
ATOM   2453 2HB  GLU A 163     197.902 172.470 222.251  1.00 36.48           H  
ATOM   2454 1HG  GLU A 163     198.968 173.380 224.927  1.00 36.48           H  
ATOM   2455 2HG  GLU A 163     198.925 171.687 224.438  1.00 36.48           H  
ATOM   2456  N   LEU A 164     195.460 174.645 221.678  1.00 36.48           N  
ATOM   2457  CA  LEU A 164     194.616 174.747 220.459  1.00 36.48           C  
ATOM   2458  C   LEU A 164     194.084 176.168 220.249  1.00 36.48           C  
ATOM   2459  O   LEU A 164     193.285 176.345 219.334  1.00 36.48           O  
ATOM   2460  CB  LEU A 164     193.497 173.706 220.522  1.00 36.48           C  
ATOM   2461  CG  LEU A 164     192.523 173.858 221.681  1.00 36.48           C  
ATOM   2462  CD1 LEU A 164     191.501 174.931 221.372  1.00 36.48           C  
ATOM   2463  CD2 LEU A 164     191.835 172.539 221.969  1.00 36.48           C  
ATOM   2464  H   LEU A 164     195.013 174.563 222.580  1.00 36.48           H  
ATOM   2465  HA  LEU A 164     195.240 174.547 219.589  1.00 36.48           H  
ATOM   2466 1HB  LEU A 164     192.924 173.756 219.597  1.00 36.48           H  
ATOM   2467 2HB  LEU A 164     193.947 172.716 220.593  1.00 36.48           H  
ATOM   2468  HG  LEU A 164     193.064 174.178 222.572  1.00 36.48           H  
ATOM   2469 1HD1 LEU A 164     190.811 175.029 222.210  1.00 36.48           H  
ATOM   2470 2HD1 LEU A 164     192.009 175.881 221.209  1.00 36.48           H  
ATOM   2471 3HD1 LEU A 164     190.946 174.657 220.475  1.00 36.48           H  
ATOM   2472 1HD2 LEU A 164     191.142 172.664 222.801  1.00 36.48           H  
ATOM   2473 2HD2 LEU A 164     191.286 172.214 221.085  1.00 36.48           H  
ATOM   2474 3HD2 LEU A 164     192.581 171.788 222.228  1.00 36.48           H  
ATOM   2475  N   GLN A 165     194.466 177.130 221.061  1.00 36.48           N  
ATOM   2476  CA  GLN A 165     194.071 178.517 220.860  1.00 36.48           C  
ATOM   2477  C   GLN A 165     195.176 179.357 220.236  1.00 36.48           C  
ATOM   2478  O   GLN A 165     194.991 180.565 220.052  1.00 36.48           O  
ATOM   2479  CB  GLN A 165     193.615 179.144 222.184  1.00 36.48           C  
ATOM   2480  CG  GLN A 165     194.715 179.409 223.196  1.00 36.48           C  
ATOM   2481  CD  GLN A 165     194.200 180.157 224.414  1.00 36.48           C  
ATOM   2482  OE1 GLN A 165     193.150 180.797 224.363  1.00 36.48           O  
ATOM   2483  NE2 GLN A 165     194.934 180.073 225.516  1.00 36.48           N  
ATOM   2484  H   GLN A 165     195.053 176.895 221.849  1.00 36.48           H  
ATOM   2485  HA  GLN A 165     193.237 178.541 220.158  1.00 36.48           H  
ATOM   2486 1HB  GLN A 165     193.122 180.096 221.985  1.00 36.48           H  
ATOM   2487 2HB  GLN A 165     192.885 178.492 222.663  1.00 36.48           H  
ATOM   2488 1HG  GLN A 165     195.129 178.456 223.525  1.00 36.48           H  
ATOM   2489 2HG  GLN A 165     195.492 180.010 222.724  1.00 36.48           H  
ATOM   2490 1HE2 GLN A 165     194.643 180.546 226.349  1.00 36.48           H  
ATOM   2491 2HE2 GLN A 165     195.778 179.537 225.515  1.00 36.48           H  
ATOM   2492  N   ARG A 166     196.314 178.751 219.907  1.00 36.48           N  
ATOM   2493  CA  ARG A 166     197.364 179.413 219.146  1.00 36.48           C  
ATOM   2494  C   ARG A 166     197.214 179.205 217.645  1.00 36.48           C  
ATOM   2495  O   ARG A 166     198.057 179.684 216.879  1.00 36.48           O  
ATOM   2496  CB  ARG A 166     198.742 178.915 219.598  1.00 36.48           C  
ATOM   2497  CG  ARG A 166     198.945 178.917 221.103  1.00 36.48           C  
ATOM   2498  CD  ARG A 166     200.421 178.844 221.458  1.00 36.48           C  
ATOM   2499  NE  ARG A 166     200.639 178.284 222.789  1.00 36.48           N  
ATOM   2500  CZ  ARG A 166     201.006 177.028 223.020  1.00 36.48           C  
ATOM   2501  NH1 ARG A 166     201.222 176.201 222.005  1.00 36.48           N  
ATOM   2502  NH2 ARG A 166     201.158 176.597 224.264  1.00 36.48           N  
ATOM   2503  H   ARG A 166     196.448 177.794 220.200  1.00 36.48           H  
ATOM   2504  HA  ARG A 166     197.301 180.486 219.330  1.00 36.48           H  
ATOM   2505 1HB  ARG A 166     198.896 177.898 219.241  1.00 36.48           H  
ATOM   2506 2HB  ARG A 166     199.518 179.539 219.154  1.00 36.48           H  
ATOM   2507 1HG  ARG A 166     198.531 179.833 221.525  1.00 36.48           H  
ATOM   2508 2HG  ARG A 166     198.439 178.055 221.540  1.00 36.48           H  
ATOM   2509 1HD  ARG A 166     200.938 178.213 220.736  1.00 36.48           H  
ATOM   2510 2HD  ARG A 166     200.850 179.845 221.437  1.00 36.48           H  
ATOM   2511  HE  ARG A 166     200.501 178.894 223.584  1.00 36.48           H  
ATOM   2512 1HH1 ARG A 166     201.107 176.526 221.055  1.00 36.48           H  
ATOM   2513 2HH1 ARG A 166     201.501 175.247 222.182  1.00 36.48           H  
ATOM   2514 1HH2 ARG A 166     200.995 177.224 225.040  1.00 36.48           H  
ATOM   2515 2HH2 ARG A 166     201.437 175.643 224.437  1.00 36.48           H  
ATOM   2516  N   ILE A 167     196.169 178.498 217.214  1.00 36.48           N  
ATOM   2517  CA  ILE A 167     195.940 178.263 215.794  1.00 36.48           C  
ATOM   2518  C   ILE A 167     195.436 179.544 215.143  1.00 36.48           C  
ATOM   2519  O   ILE A 167     194.650 180.297 215.734  1.00 36.48           O  
ATOM   2520  CB  ILE A 167     194.945 177.104 215.604  1.00 36.48           C  
ATOM   2521  CG1 ILE A 167     195.268 175.955 216.564  1.00 36.48           C  
ATOM   2522  CG2 ILE A 167     194.949 176.605 214.165  1.00 36.48           C  
ATOM   2523  CD1 ILE A 167     196.568 175.234 216.261  1.00 36.48           C  
ATOM   2524  H   ILE A 167     195.520 178.116 217.887  1.00 36.48           H  
ATOM   2525  HA  ILE A 167     196.888 177.992 215.331  1.00 36.48           H  
ATOM   2526  HB  ILE A 167     193.940 177.444 215.851  1.00 36.48           H  
ATOM   2527 1HG1 ILE A 167     195.325 176.337 217.582  1.00 36.48           H  
ATOM   2528 2HG1 ILE A 167     194.463 175.220 216.536  1.00 36.48           H  
ATOM   2529 1HG2 ILE A 167     194.237 175.786 214.062  1.00 36.48           H  
ATOM   2530 2HG2 ILE A 167     194.666 177.418 213.497  1.00 36.48           H  
ATOM   2531 3HG2 ILE A 167     195.947 176.253 213.905  1.00 36.48           H  
ATOM   2532 1HD1 ILE A 167     196.719 174.435 216.988  1.00 36.48           H  
ATOM   2533 2HD1 ILE A 167     196.523 174.808 215.258  1.00 36.48           H  
ATOM   2534 3HD1 ILE A 167     197.397 175.938 216.319  1.00 36.48           H  
ATOM   2535  N   GLU A 168     195.902 179.806 213.921  1.00 36.48           N  
ATOM   2536  CA  GLU A 168     195.489 180.987 213.170  1.00 36.48           C  
ATOM   2537  C   GLU A 168     194.037 180.831 212.735  1.00 36.48           C  
ATOM   2538  O   GLU A 168     193.735 180.080 211.803  1.00 36.48           O  
ATOM   2539  CB  GLU A 168     196.401 181.189 211.964  1.00 36.48           C  
ATOM   2540  CG  GLU A 168     197.881 181.271 212.305  1.00 36.48           C  
ATOM   2541  CD  GLU A 168     198.599 179.947 212.120  1.00 36.48           C  
ATOM   2542  OE1 GLU A 168     197.933 178.954 211.761  1.00 36.48           O  
ATOM   2543  OE2 GLU A 168     199.829 179.901 212.334  1.00 36.48           O  
ATOM   2544  H   GLU A 168     196.562 179.164 213.505  1.00 36.48           H  
ATOM   2545  HA  GLU A 168     195.571 181.857 213.822  1.00 36.48           H  
ATOM   2546 1HB  GLU A 168     196.264 180.366 211.262  1.00 36.48           H  
ATOM   2547 2HB  GLU A 168     196.124 182.109 211.448  1.00 36.48           H  
ATOM   2548 1HG  GLU A 168     198.349 182.019 211.666  1.00 36.48           H  
ATOM   2549 2HG  GLU A 168     197.987 181.597 213.338  1.00 36.48           H  
ATOM   2550  N   GLY A 169     193.137 181.540 213.412  1.00 36.48           N  
ATOM   2551  CA  GLY A 169     191.721 181.452 213.117  1.00 36.48           C  
ATOM   2552  C   GLY A 169     190.876 181.292 214.363  1.00 36.48           C  
ATOM   2553  O   GLY A 169     189.735 181.760 214.414  1.00 36.48           O  
ATOM   2554  H   GLY A 169     193.449 182.155 214.150  1.00 36.48           H  
ATOM   2555 1HA  GLY A 169     191.403 182.350 212.586  1.00 36.48           H  
ATOM   2556 2HA  GLY A 169     191.539 180.606 212.455  1.00 36.48           H  
ATOM   2557  N   VAL A 170     191.428 180.632 215.377  1.00 36.48           N  
ATOM   2558  CA  VAL A 170     190.722 180.427 216.636  1.00 36.48           C  
ATOM   2559  C   VAL A 170     190.725 181.730 217.425  1.00 36.48           C  
ATOM   2560  O   VAL A 170     191.786 182.301 217.702  1.00 36.48           O  
ATOM   2561  CB  VAL A 170     191.365 179.288 217.441  1.00 36.48           C  
ATOM   2562  CG1 VAL A 170     190.629 179.086 218.755  1.00 36.48           C  
ATOM   2563  CG2 VAL A 170     191.373 178.004 216.627  1.00 36.48           C  
ATOM   2564  H   VAL A 170     192.362 180.263 215.271  1.00 36.48           H  
ATOM   2565  HA  VAL A 170     189.690 180.154 216.413  1.00 36.48           H  
ATOM   2566  HB  VAL A 170     192.390 179.564 217.688  1.00 36.48           H  
ATOM   2567 1HG1 VAL A 170     191.098 178.275 219.314  1.00 36.48           H  
ATOM   2568 2HG1 VAL A 170     190.674 180.003 219.342  1.00 36.48           H  
ATOM   2569 3HG1 VAL A 170     189.588 178.833 218.554  1.00 36.48           H  
ATOM   2570 1HG2 VAL A 170     191.832 177.206 217.210  1.00 36.48           H  
ATOM   2571 2HG2 VAL A 170     190.349 177.727 216.375  1.00 36.48           H  
ATOM   2572 3HG2 VAL A 170     191.943 178.158 215.711  1.00 36.48           H  
ATOM   2573  N   GLY A 171     189.536 182.202 217.789  1.00 36.48           N  
ATOM   2574  CA  GLY A 171     189.413 183.450 218.515  1.00 36.48           C  
ATOM   2575  C   GLY A 171     189.086 183.273 219.983  1.00 36.48           C  
ATOM   2576  O   GLY A 171     189.598 184.010 220.831  1.00 36.48           O  
ATOM   2577  H   GLY A 171     188.701 181.684 217.557  1.00 36.48           H  
ATOM   2578 1HA  GLY A 171     190.345 184.010 218.436  1.00 36.48           H  
ATOM   2579 2HA  GLY A 171     188.633 184.059 218.061  1.00 36.48           H  
ATOM   2580  N   GLN A 172     188.235 182.299 220.299  1.00 36.48           N  
ATOM   2581  CA  GLN A 172     187.817 182.066 221.674  1.00 36.48           C  
ATOM   2582  C   GLN A 172     187.674 180.572 221.918  1.00 36.48           C  
ATOM   2583  O   GLN A 172     187.121 179.849 221.086  1.00 36.48           O  
ATOM   2584  CB  GLN A 172     186.491 182.771 221.985  1.00 36.48           C  
ATOM   2585  CG  GLN A 172     186.635 184.219 222.419  1.00 36.48           C  
ATOM   2586  CD  GLN A 172     185.368 184.763 223.048  1.00 36.48           C  
ATOM   2587  OE1 GLN A 172     184.399 184.033 223.252  1.00 36.48           O  
ATOM   2588  NE2 GLN A 172     185.370 186.054 223.357  1.00 36.48           N  
ATOM   2589  H   GLN A 172     187.870 181.707 219.567  1.00 36.48           H  
ATOM   2590  HA  GLN A 172     188.580 182.468 222.340  1.00 36.48           H  
ATOM   2591 1HB  GLN A 172     185.852 182.749 221.102  1.00 36.48           H  
ATOM   2592 2HB  GLN A 172     185.971 182.235 222.779  1.00 36.48           H  
ATOM   2593 1HG  GLN A 172     187.438 184.290 223.152  1.00 36.48           H  
ATOM   2594 2HG  GLN A 172     186.872 184.827 221.546  1.00 36.48           H  
ATOM   2595 1HE2 GLN A 172     184.561 186.470 223.775  1.00 36.48           H  
ATOM   2596 2HE2 GLN A 172     186.179 186.612 223.172  1.00 36.48           H  
ATOM   2597  N   VAL A 173     188.177 180.121 223.064  1.00 36.48           N  
ATOM   2598  CA  VAL A 173     188.006 178.747 223.527  1.00 36.48           C  
ATOM   2599  C   VAL A 173     187.283 178.834 224.864  1.00 36.48           C  
ATOM   2600  O   VAL A 173     187.891 179.155 225.893  1.00 36.48           O  
ATOM   2601  CB  VAL A 173     189.337 177.998 223.657  1.00 36.48           C  
ATOM   2602  CG1 VAL A 173     189.100 176.580 224.159  1.00 36.48           C  
ATOM   2603  CG2 VAL A 173     190.063 177.971 222.325  1.00 36.48           C  
ATOM   2604  H   VAL A 173     188.701 180.770 223.633  1.00 36.48           H  
ATOM   2605  HA  VAL A 173     187.395 178.210 222.800  1.00 36.48           H  
ATOM   2606  HB  VAL A 173     189.959 178.506 224.394  1.00 36.48           H  
ATOM   2607 1HG1 VAL A 173     190.055 176.061 224.246  1.00 36.48           H  
ATOM   2608 2HG1 VAL A 173     188.616 176.616 225.135  1.00 36.48           H  
ATOM   2609 3HG1 VAL A 173     188.461 176.047 223.455  1.00 36.48           H  
ATOM   2610 1HG2 VAL A 173     191.006 177.436 222.435  1.00 36.48           H  
ATOM   2611 2HG2 VAL A 173     189.444 177.466 221.583  1.00 36.48           H  
ATOM   2612 3HG2 VAL A 173     190.261 178.992 221.998  1.00 36.48           H  
ATOM   2613  N   ARG A 174     185.980 178.564 224.855  1.00 36.48           N  
ATOM   2614  CA  ARG A 174     185.159 178.641 226.061  1.00 36.48           C  
ATOM   2615  C   ARG A 174     185.055 177.246 226.663  1.00 36.48           C  
ATOM   2616  O   ARG A 174     184.295 176.402 226.180  1.00 36.48           O  
ATOM   2617  CB  ARG A 174     183.783 179.215 225.742  1.00 36.48           C  
ATOM   2618  CG  ARG A 174     182.861 179.333 226.945  1.00 36.48           C  
ATOM   2619  CD  ARG A 174     181.616 180.136 226.608  1.00 36.48           C  
ATOM   2620  NE  ARG A 174     181.924 181.539 226.351  1.00 36.48           N  
ATOM   2621  CZ  ARG A 174     181.050 182.421 225.876  1.00 36.48           C  
ATOM   2622  NH1 ARG A 174     179.818 182.038 225.572  1.00 36.48           N  
ATOM   2623  NH2 ARG A 174     181.407 183.686 225.706  1.00 36.48           N  
ATOM   2624  H   ARG A 174     185.548 178.297 223.982  1.00 36.48           H  
ATOM   2625  HA  ARG A 174     185.653 179.302 226.774  1.00 36.48           H  
ATOM   2626 1HB  ARG A 174     183.895 180.207 225.306  1.00 36.48           H  
ATOM   2627 2HB  ARG A 174     183.289 178.586 225.001  1.00 36.48           H  
ATOM   2628 1HG  ARG A 174     182.555 178.338 227.268  1.00 36.48           H  
ATOM   2629 2HG  ARG A 174     183.387 179.833 227.759  1.00 36.48           H  
ATOM   2630 1HD  ARG A 174     181.146 179.722 225.716  1.00 36.48           H  
ATOM   2631 2HD  ARG A 174     180.916 180.089 227.441  1.00 36.48           H  
ATOM   2632  HE  ARG A 174     182.863 181.858 226.548  1.00 36.48           H  
ATOM   2633 1HH1 ARG A 174     179.542 181.075 225.701  1.00 36.48           H  
ATOM   2634 2HH1 ARG A 174     179.155 182.709 225.211  1.00 36.48           H  
ATOM   2635 1HH2 ARG A 174     182.345 183.982 225.937  1.00 36.48           H  
ATOM   2636 2HH2 ARG A 174     180.742 184.354 225.345  1.00 36.48           H  
ATOM   2637  N   LEU A 175     185.826 176.999 227.718  1.00 36.48           N  
ATOM   2638  CA  LEU A 175     185.752 175.726 228.422  1.00 36.48           C  
ATOM   2639  C   LEU A 175     184.494 175.687 229.279  1.00 36.48           C  
ATOM   2640  O   LEU A 175     184.344 176.485 230.210  1.00 36.48           O  
ATOM   2641  CB  LEU A 175     186.996 175.521 229.283  1.00 36.48           C  
ATOM   2642  CG  LEU A 175     186.993 174.282 230.182  1.00 36.48           C  
ATOM   2643  CD1 LEU A 175     186.930 173.011 229.350  1.00 36.48           C  
ATOM   2644  CD2 LEU A 175     188.213 174.271 231.089  1.00 36.48           C  
ATOM   2645  H   LEU A 175     186.475 177.702 228.040  1.00 36.48           H  
ATOM   2646  HA  LEU A 175     185.702 174.926 227.684  1.00 36.48           H  
ATOM   2647 1HB  LEU A 175     187.863 175.450 228.628  1.00 36.48           H  
ATOM   2648 2HB  LEU A 175     187.122 176.393 229.925  1.00 36.48           H  
ATOM   2649  HG  LEU A 175     186.095 174.283 230.800  1.00 36.48           H  
ATOM   2650 1HD1 LEU A 175     186.929 172.144 230.010  1.00 36.48           H  
ATOM   2651 2HD1 LEU A 175     186.018 173.012 228.752  1.00 36.48           H  
ATOM   2652 3HD1 LEU A 175     187.796 172.964 228.691  1.00 36.48           H  
ATOM   2653 1HD2 LEU A 175     188.190 173.382 231.720  1.00 36.48           H  
ATOM   2654 2HD2 LEU A 175     189.118 174.261 230.481  1.00 36.48           H  
ATOM   2655 3HD2 LEU A 175     188.207 175.162 231.717  1.00 36.48           H  
ATOM   2656  N   PHE A 176     183.589 174.763 228.963  1.00 36.48           N  
ATOM   2657  CA  PHE A 176     182.342 174.611 229.711  1.00 36.48           C  
ATOM   2658  C   PHE A 176     182.663 173.930 231.034  1.00 36.48           C  
ATOM   2659  O   PHE A 176     182.574 172.709 231.175  1.00 36.48           O  
ATOM   2660  CB  PHE A 176     181.319 173.823 228.902  1.00 36.48           C  
ATOM   2661  CG  PHE A 176     180.789 174.566 227.709  1.00 36.48           C  
ATOM   2662  CD1 PHE A 176     180.435 175.904 227.811  1.00 36.48           C  
ATOM   2663  CD2 PHE A 176     180.645 173.928 226.485  1.00 36.48           C  
ATOM   2664  CE1 PHE A 176     179.947 176.593 226.715  1.00 36.48           C  
ATOM   2665  CE2 PHE A 176     180.158 174.610 225.383  1.00 36.48           C  
ATOM   2666  CZ  PHE A 176     179.808 175.945 225.499  1.00 36.48           C  
ATOM   2667  H   PHE A 176     183.772 174.149 228.182  1.00 36.48           H  
ATOM   2668  HA  PHE A 176     181.935 175.603 229.911  1.00 36.48           H  
ATOM   2669 1HB  PHE A 176     181.769 172.895 228.552  1.00 36.48           H  
ATOM   2670 2HB  PHE A 176     180.477 173.558 229.540  1.00 36.48           H  
ATOM   2671  HD1 PHE A 176     180.546 176.413 228.769  1.00 36.48           H  
ATOM   2672  HD2 PHE A 176     180.921 172.877 226.397  1.00 36.48           H  
ATOM   2673  HE1 PHE A 176     179.673 177.644 226.810  1.00 36.48           H  
ATOM   2674  HE2 PHE A 176     180.049 174.100 224.426  1.00 36.48           H  
ATOM   2675  HZ  PHE A 176     179.422 176.484 224.634  1.00 36.48           H  
ATOM   2676  N   GLY A 177     183.045 174.739 232.018  1.00 36.48           N  
ATOM   2677  CA  GLY A 177     183.444 174.238 233.318  1.00 36.48           C  
ATOM   2678  C   GLY A 177     184.309 175.231 234.064  1.00 36.48           C  
ATOM   2679  O   GLY A 177     184.149 176.445 233.899  1.00 36.48           O  
ATOM   2680  H   GLY A 177     183.056 175.735 231.850  1.00 36.48           H  
ATOM   2681 1HA  GLY A 177     182.556 174.016 233.910  1.00 36.48           H  
ATOM   2682 2HA  GLY A 177     183.990 173.304 233.195  1.00 36.48           H  
ATOM   2683  N   ALA A 178     185.236 174.732 234.878  1.00 36.48           N  
ATOM   2684  CA  ALA A 178     186.101 175.596 235.669  1.00 36.48           C  
ATOM   2685  C   ALA A 178     187.373 174.841 236.019  1.00 36.48           C  
ATOM   2686  O   ALA A 178     187.393 173.609 236.067  1.00 36.48           O  
ATOM   2687  CB  ALA A 178     185.400 176.080 236.942  1.00 36.48           C  
ATOM   2688  H   ALA A 178     185.343 173.730 234.949  1.00 36.48           H  
ATOM   2689  HA  ALA A 178     186.354 176.467 235.064  1.00 36.48           H  
ATOM   2690 1HB  ALA A 178     186.075 176.722 237.507  1.00 36.48           H  
ATOM   2691 2HB  ALA A 178     184.505 176.641 236.673  1.00 36.48           H  
ATOM   2692 3HB  ALA A 178     185.120 175.222 237.551  1.00 36.48           H  
ATOM   2693  N   GLN A 179     188.434 175.601 236.274  1.00 36.48           N  
ATOM   2694  CA  GLN A 179     189.718 175.030 236.645  1.00 36.48           C  
ATOM   2695  C   GLN A 179     189.743 174.755 238.148  1.00 36.48           C  
ATOM   2696  O   GLN A 179     188.748 174.937 238.855  1.00 36.48           O  
ATOM   2697  CB  GLN A 179     190.852 175.956 236.210  1.00 36.48           C  
ATOM   2698  CG  GLN A 179     190.815 177.332 236.853  1.00 36.48           C  
ATOM   2699  CD  GLN A 179     192.047 178.155 236.534  1.00 36.48           C  
ATOM   2700  OE1 GLN A 179     193.075 177.619 236.119  1.00 36.48           O  
ATOM   2701  NE2 GLN A 179     191.950 179.465 236.726  1.00 36.48           N  
ATOM   2702  H   GLN A 179     188.343 176.605 236.207  1.00 36.48           H  
ATOM   2703  HA  GLN A 179     189.831 174.073 236.135  1.00 36.48           H  
ATOM   2704 1HB  GLN A 179     191.810 175.497 236.453  1.00 36.48           H  
ATOM   2705 2HB  GLN A 179     190.818 176.089 235.129  1.00 36.48           H  
ATOM   2706 1HG  GLN A 179     189.941 177.870 236.486  1.00 36.48           H  
ATOM   2707 2HG  GLN A 179     190.754 177.215 237.935  1.00 36.48           H  
ATOM   2708 1HE2 GLN A 179     192.732 180.059 236.532  1.00 36.48           H  
ATOM   2709 2HE2 GLN A 179     191.095 179.859 237.064  1.00 36.48           H  
ATOM   2710  N   ARG A 180     190.890 174.314 238.655  1.00 36.48           N  
ATOM   2711  CA  ARG A 180     191.010 173.956 240.060  1.00 36.48           C  
ATOM   2712  C   ARG A 180     191.205 175.199 240.919  1.00 36.48           C  
ATOM   2713  O   ARG A 180     191.908 176.138 240.533  1.00 36.48           O  
ATOM   2714  CB  ARG A 180     192.177 172.987 240.264  1.00 36.48           C  
ATOM   2715  CG  ARG A 180     192.185 172.276 241.609  1.00 36.48           C  
ATOM   2716  CD  ARG A 180     190.885 171.527 241.850  1.00 36.48           C  
ATOM   2717  NE  ARG A 180     190.680 170.459 240.877  1.00 36.48           N  
ATOM   2718  CZ  ARG A 180     190.978 169.183 241.097  1.00 36.48           C  
ATOM   2719  NH1 ARG A 180     191.483 168.811 242.265  1.00 36.48           N  
ATOM   2720  NH2 ARG A 180     190.773 168.278 240.150  1.00 36.48           N  
ATOM   2721  H   ARG A 180     191.697 174.225 238.054  1.00 36.48           H  
ATOM   2722  HA  ARG A 180     190.088 173.464 240.371  1.00 36.48           H  
ATOM   2723 1HB  ARG A 180     192.157 172.225 239.486  1.00 36.48           H  
ATOM   2724 2HB  ARG A 180     193.119 173.527 240.168  1.00 36.48           H  
ATOM   2725 1HG  ARG A 180     193.006 171.559 241.637  1.00 36.48           H  
ATOM   2726 2HG  ARG A 180     192.314 173.008 242.407  1.00 36.48           H  
ATOM   2727 1HD  ARG A 180     190.900 171.082 242.844  1.00 36.48           H  
ATOM   2728 2HD  ARG A 180     190.047 172.219 241.776  1.00 36.48           H  
ATOM   2729  HE  ARG A 180     190.286 170.710 239.980  1.00 36.48           H  
ATOM   2730 1HH1 ARG A 180     191.641 169.498 242.988  1.00 36.48           H  
ATOM   2731 2HH1 ARG A 180     191.709 167.841 242.431  1.00 36.48           H  
ATOM   2732 1HH2 ARG A 180     190.389 168.558 239.258  1.00 36.48           H  
ATOM   2733 2HH2 ARG A 180     191.000 167.310 240.320  1.00 36.48           H  
ATOM   2734  N   ALA A 181     190.567 175.201 242.087  1.00 36.48           N  
ATOM   2735  CA  ALA A 181     190.712 176.273 243.059  1.00 36.48           C  
ATOM   2736  C   ALA A 181     190.555 175.676 244.449  1.00 36.48           C  
ATOM   2737  O   ALA A 181     190.168 174.516 244.609  1.00 36.48           O  
ATOM   2738  CB  ALA A 181     189.694 177.393 242.818  1.00 36.48           C  
ATOM   2739  H   ALA A 181     189.959 174.423 242.300  1.00 36.48           H  
ATOM   2740  HA  ALA A 181     191.713 176.691 242.955  1.00 36.48           H  
ATOM   2741 1HB  ALA A 181     189.832 178.177 243.563  1.00 36.48           H  
ATOM   2742 2HB  ALA A 181     189.841 177.810 241.821  1.00 36.48           H  
ATOM   2743 3HB  ALA A 181     188.685 176.991 242.898  1.00 36.48           H  
ATOM   2744  N   MET A 182     190.863 176.482 245.461  1.00 36.48           N  
ATOM   2745  CA  MET A 182     190.785 176.053 246.857  1.00 36.48           C  
ATOM   2746  C   MET A 182     189.557 176.704 247.484  1.00 36.48           C  
ATOM   2747  O   MET A 182     189.573 177.894 247.813  1.00 36.48           O  
ATOM   2748  CB  MET A 182     192.061 176.417 247.608  1.00 36.48           C  
ATOM   2749  CG  MET A 182     192.170 175.776 248.978  1.00 36.48           C  
ATOM   2750  SD  MET A 182     192.295 173.979 248.895  1.00 36.48           S  
ATOM   2751  CE  MET A 182     194.047 173.772 248.598  1.00 36.48           C  
ATOM   2752  H   MET A 182     191.161 177.424 245.252  1.00 36.48           H  
ATOM   2753  HA  MET A 182     190.668 174.970 246.880  1.00 36.48           H  
ATOM   2754 1HB  MET A 182     192.927 176.114 247.021  1.00 36.48           H  
ATOM   2755 2HB  MET A 182     192.113 177.499 247.734  1.00 36.48           H  
ATOM   2756 1HG  MET A 182     193.051 176.160 249.490  1.00 36.48           H  
ATOM   2757 2HG  MET A 182     191.292 176.033 249.571  1.00 36.48           H  
ATOM   2758 1HE  MET A 182     194.280 172.710 248.522  1.00 36.48           H  
ATOM   2759 2HE  MET A 182     194.320 174.271 247.667  1.00 36.48           H  
ATOM   2760 3HE  MET A 182     194.610 174.209 249.423  1.00 36.48           H  
ATOM   2761  N   ARG A 183     188.489 175.926 247.643  1.00 36.48           N  
ATOM   2762  CA  ARG A 183     187.238 176.430 248.188  1.00 36.48           C  
ATOM   2763  C   ARG A 183     187.177 176.162 249.687  1.00 36.48           C  
ATOM   2764  O   ARG A 183     187.462 175.047 250.141  1.00 36.48           O  
ATOM   2765  CB  ARG A 183     186.047 175.779 247.486  1.00 36.48           C  
ATOM   2766  CG  ARG A 183     186.078 175.903 245.973  1.00 36.48           C  
ATOM   2767  CD  ARG A 183     185.804 177.329 245.531  1.00 36.48           C  
ATOM   2768  NE  ARG A 183     184.492 177.793 245.971  1.00 36.48           N  
ATOM   2769  CZ  ARG A 183     183.831 178.802 245.413  1.00 36.48           C  
ATOM   2770  NH1 ARG A 183     184.212 179.275 244.235  1.00 36.48           N  
ATOM   2771  NH2 ARG A 183     182.791 179.340 246.035  1.00 36.48           N  
ATOM   2772  H   ARG A 183     188.553 174.954 247.375  1.00 36.48           H  
ATOM   2773  HA  ARG A 183     187.196 177.506 248.019  1.00 36.48           H  
ATOM   2774 1HB  ARG A 183     186.011 174.720 247.737  1.00 36.48           H  
ATOM   2775 2HB  ARG A 183     185.122 176.232 247.843  1.00 36.48           H  
ATOM   2776 1HG  ARG A 183     187.060 175.608 245.604  1.00 36.48           H  
ATOM   2777 2HG  ARG A 183     185.317 175.253 245.539  1.00 36.48           H  
ATOM   2778 1HD  ARG A 183     186.559 177.992 245.953  1.00 36.48           H  
ATOM   2779 2HD  ARG A 183     185.838 177.386 244.443  1.00 36.48           H  
ATOM   2780  HE  ARG A 183     184.061 177.314 246.750  1.00 36.48           H  
ATOM   2781 1HH1 ARG A 183     185.006 178.869 243.760  1.00 36.48           H  
ATOM   2782 2HH1 ARG A 183     183.709 180.042 243.812  1.00 36.48           H  
ATOM   2783 1HH2 ARG A 183     182.500 178.983 246.935  1.00 36.48           H  
ATOM   2784 2HH2 ARG A 183     182.290 180.106 245.610  1.00 36.48           H  
ATOM   2785  N   ILE A 184     186.796 177.185 250.446  1.00 36.48           N  
ATOM   2786  CA  ILE A 184     186.667 177.100 251.895  1.00 36.48           C  
ATOM   2787  C   ILE A 184     185.209 177.369 252.240  1.00 36.48           C  
ATOM   2788  O   ILE A 184     184.729 178.504 252.109  1.00 36.48           O  
ATOM   2789  CB  ILE A 184     187.596 178.084 252.618  1.00 36.48           C  
ATOM   2790  CG1 ILE A 184     189.051 177.820 252.226  1.00 36.48           C  
ATOM   2791  CG2 ILE A 184     187.415 177.978 254.125  1.00 36.48           C  
ATOM   2792  CD1 ILE A 184     190.041 178.761 252.867  1.00 36.48           C  
ATOM   2793  H   ILE A 184     186.588 178.059 249.984  1.00 36.48           H  
ATOM   2794  HA  ILE A 184     186.940 176.093 252.208  1.00 36.48           H  
ATOM   2795  HB  ILE A 184     187.363 179.101 252.304  1.00 36.48           H  
ATOM   2796 1HG1 ILE A 184     189.323 176.802 252.502  1.00 36.48           H  
ATOM   2797 2HG1 ILE A 184     189.157 177.904 251.144  1.00 36.48           H  
ATOM   2798 1HG2 ILE A 184     188.082 178.682 254.622  1.00 36.48           H  
ATOM   2799 2HG2 ILE A 184     186.383 178.211 254.384  1.00 36.48           H  
ATOM   2800 3HG2 ILE A 184     187.651 176.964 254.449  1.00 36.48           H  
ATOM   2801 1HD1 ILE A 184     191.049 178.508 252.538  1.00 36.48           H  
ATOM   2802 2HD1 ILE A 184     189.810 179.786 252.575  1.00 36.48           H  
ATOM   2803 3HD1 ILE A 184     189.980 178.670 253.950  1.00 36.48           H  
ATOM   2804  N   TRP A 185     184.504 176.327 252.672  1.00 36.48           N  
ATOM   2805  CA  TRP A 185     183.111 176.433 253.080  1.00 36.48           C  
ATOM   2806  C   TRP A 185     183.055 176.691 254.581  1.00 36.48           C  
ATOM   2807  O   TRP A 185     183.464 175.839 255.376  1.00 36.48           O  
ATOM   2808  CB  TRP A 185     182.353 175.157 252.718  1.00 36.48           C  
ATOM   2809  CG  TRP A 185     182.731 174.576 251.388  1.00 36.48           C  
ATOM   2810  CD1 TRP A 185     183.526 173.489 251.165  1.00 36.48           C  
ATOM   2811  CD2 TRP A 185     182.323 175.045 250.096  1.00 36.48           C  
ATOM   2812  NE1 TRP A 185     183.641 173.255 249.816  1.00 36.48           N  
ATOM   2813  CE2 TRP A 185     182.912 174.196 249.138  1.00 36.48           C  
ATOM   2814  CE3 TRP A 185     181.520 176.102 249.657  1.00 36.48           C  
ATOM   2815  CZ2 TRP A 185     182.721 174.370 247.769  1.00 36.48           C  
ATOM   2816  CZ3 TRP A 185     181.332 176.273 248.297  1.00 36.48           C  
ATOM   2817  CH2 TRP A 185     181.931 175.412 247.370  1.00 36.48           C  
ATOM   2818  H   TRP A 185     184.962 175.428 252.715  1.00 36.48           H  
ATOM   2819  HA  TRP A 185     182.658 177.271 252.550  1.00 36.48           H  
ATOM   2820 1HB  TRP A 185     182.532 174.399 253.480  1.00 36.48           H  
ATOM   2821 2HB  TRP A 185     181.282 175.361 252.704  1.00 36.48           H  
ATOM   2822  HD1 TRP A 185     184.000 172.894 251.943  1.00 36.48           H  
ATOM   2823  HE1 TRP A 185     184.176 172.511 249.391  1.00 36.48           H  
ATOM   2824  HE3 TRP A 185     181.050 176.776 250.372  1.00 36.48           H  
ATOM   2825  HZ2 TRP A 185     183.176 173.708 247.032  1.00 36.48           H  
ATOM   2826  HZ3 TRP A 185     180.703 177.099 247.964  1.00 36.48           H  
ATOM   2827  HH2 TRP A 185     181.762 175.579 246.306  1.00 36.48           H  
ATOM   2828  N   VAL A 186     182.551 177.860 254.966  1.00 36.48           N  
ATOM   2829  CA  VAL A 186     182.580 178.319 256.351  1.00 36.48           C  
ATOM   2830  C   VAL A 186     181.187 178.189 256.950  1.00 36.48           C  
ATOM   2831  O   VAL A 186     180.197 178.613 256.341  1.00 36.48           O  
ATOM   2832  CB  VAL A 186     183.087 179.769 256.441  1.00 36.48           C  
ATOM   2833  CG1 VAL A 186     183.280 180.186 257.892  1.00 36.48           C  
ATOM   2834  CG2 VAL A 186     184.383 179.920 255.667  1.00 36.48           C  
ATOM   2835  H   VAL A 186     182.131 178.449 254.261  1.00 36.48           H  
ATOM   2836  HA  VAL A 186     183.262 177.680 256.913  1.00 36.48           H  
ATOM   2837  HB  VAL A 186     182.334 180.434 256.018  1.00 36.48           H  
ATOM   2838 1HG1 VAL A 186     183.638 181.215 257.930  1.00 36.48           H  
ATOM   2839 2HG1 VAL A 186     182.330 180.114 258.421  1.00 36.48           H  
ATOM   2840 3HG1 VAL A 186     184.011 179.530 258.365  1.00 36.48           H  
ATOM   2841 1HG2 VAL A 186     184.731 180.950 255.738  1.00 36.48           H  
ATOM   2842 2HG2 VAL A 186     185.136 179.252 256.085  1.00 36.48           H  
ATOM   2843 3HG2 VAL A 186     184.214 179.666 254.620  1.00 36.48           H  
ATOM   2844  N   ASP A 187     181.111 177.600 258.139  1.00 36.48           N  
ATOM   2845  CA  ASP A 187     179.851 177.490 258.863  1.00 36.48           C  
ATOM   2846  C   ASP A 187     179.605 178.770 259.654  1.00 36.48           C  
ATOM   2847  O   ASP A 187     180.409 179.105 260.532  1.00 36.48           O  
ATOM   2848  CB  ASP A 187     179.887 176.287 259.799  1.00 36.48           C  
ATOM   2849  CG  ASP A 187     178.505 175.764 260.139  1.00 36.48           C  
ATOM   2850  OD1 ASP A 187     177.505 176.378 259.715  1.00 36.48           O  
ATOM   2851  OD2 ASP A 187     178.419 174.730 260.836  1.00 36.48           O  
ATOM   2852  H   ASP A 187     181.950 177.218 258.551  1.00 36.48           H  
ATOM   2853  HA  ASP A 187     179.047 177.349 258.139  1.00 36.48           H  
ATOM   2854 1HB  ASP A 187     180.460 175.483 259.337  1.00 36.48           H  
ATOM   2855 2HB  ASP A 187     180.394 176.561 260.724  1.00 36.48           H  
ATOM   2856  N   PRO A 188     178.527 179.514 259.379  1.00 36.48           N  
ATOM   2857  CA  PRO A 188     178.290 180.769 260.112  1.00 36.48           C  
ATOM   2858  C   PRO A 188     177.843 180.576 261.552  1.00 36.48           C  
ATOM   2859  O   PRO A 188     177.978 181.514 262.347  1.00 36.48           O  
ATOM   2860  CB  PRO A 188     177.195 181.461 259.285  1.00 36.48           C  
ATOM   2861  CG  PRO A 188     177.177 180.747 257.966  1.00 36.48           C  
ATOM   2862  CD  PRO A 188     177.573 179.342 258.272  1.00 36.48           C  
ATOM   2863  HA  PRO A 188     179.214 181.366 260.115  1.00 36.48           H  
ATOM   2864 1HB  PRO A 188     176.229 181.393 259.807  1.00 36.48           H  
ATOM   2865 2HB  PRO A 188     177.426 182.531 259.175  1.00 36.48           H  
ATOM   2866 1HG  PRO A 188     176.175 180.807 257.515  1.00 36.48           H  
ATOM   2867 2HG  PRO A 188     177.871 181.230 257.263  1.00 36.48           H  
ATOM   2868 1HD  PRO A 188     176.685 178.769 258.579  1.00 36.48           H  
ATOM   2869 2HD  PRO A 188     178.039 178.890 257.384  1.00 36.48           H  
ATOM   2870  N   LYS A 189     177.316 179.405 261.917  1.00 36.48           N  
ATOM   2871  CA  LYS A 189     176.907 179.178 263.298  1.00 36.48           C  
ATOM   2872  C   LYS A 189     178.089 178.918 264.222  1.00 36.48           C  
ATOM   2873  O   LYS A 189     177.956 179.091 265.438  1.00 36.48           O  
ATOM   2874  CB  LYS A 189     175.919 178.011 263.379  1.00 36.48           C  
ATOM   2875  CG  LYS A 189     176.474 176.680 262.905  1.00 36.48           C  
ATOM   2876  CD  LYS A 189     175.536 175.536 263.252  1.00 36.48           C  
ATOM   2877  CE  LYS A 189     175.479 175.308 264.754  1.00 36.48           C  
ATOM   2878  NZ  LYS A 189     176.820 174.997 265.321  1.00 36.48           N  
ATOM   2879  H   LYS A 189     177.195 178.665 261.240  1.00 36.48           H  
ATOM   2880  HA  LYS A 189     176.414 180.079 263.665  1.00 36.48           H  
ATOM   2881 1HB  LYS A 189     175.588 177.885 264.410  1.00 36.48           H  
ATOM   2882 2HB  LYS A 189     175.038 178.237 262.778  1.00 36.48           H  
ATOM   2883 1HG  LYS A 189     176.614 176.708 261.824  1.00 36.48           H  
ATOM   2884 2HG  LYS A 189     177.441 176.501 263.374  1.00 36.48           H  
ATOM   2885 1HD  LYS A 189     174.533 175.764 262.887  1.00 36.48           H  
ATOM   2886 2HD  LYS A 189     175.881 174.623 262.767  1.00 36.48           H  
ATOM   2887 1HE  LYS A 189     175.089 176.200 265.242  1.00 36.48           H  
ATOM   2888 2HE  LYS A 189     174.806 174.479 264.971  1.00 36.48           H  
ATOM   2889 1HZ  LYS A 189     176.739 174.852 266.317  1.00 36.48           H  
ATOM   2890 2HZ  LYS A 189     177.183 174.160 264.887  1.00 36.48           H  
ATOM   2891 3HZ  LYS A 189     177.448 175.767 265.143  1.00 36.48           H  
ATOM   2892  N   LYS A 190     179.235 178.507 263.676  1.00 36.48           N  
ATOM   2893  CA  LYS A 190     180.432 178.324 264.486  1.00 36.48           C  
ATOM   2894  C   LYS A 190     181.195 179.623 264.698  1.00 36.48           C  
ATOM   2895  O   LYS A 190     181.980 179.718 265.648  1.00 36.48           O  
ATOM   2896  CB  LYS A 190     181.352 177.285 263.841  1.00 36.48           C  
ATOM   2897  CG  LYS A 190     180.759 175.888 263.775  1.00 36.48           C  
ATOM   2898  CD  LYS A 190     181.630 174.957 262.949  1.00 36.48           C  
ATOM   2899  CE  LYS A 190     181.102 173.532 262.982  1.00 36.48           C  
ATOM   2900  NZ  LYS A 190     179.682 173.456 262.542  1.00 36.48           N  
ATOM   2901  H   LYS A 190     179.278 178.318 262.685  1.00 36.48           H  
ATOM   2902  HA  LYS A 190     180.132 177.964 265.471  1.00 36.48           H  
ATOM   2903 1HB  LYS A 190     181.596 177.596 262.825  1.00 36.48           H  
ATOM   2904 2HB  LYS A 190     182.286 177.229 264.400  1.00 36.48           H  
ATOM   2905 1HG  LYS A 190     180.665 175.484 264.784  1.00 36.48           H  
ATOM   2906 2HG  LYS A 190     179.766 175.935 263.328  1.00 36.48           H  
ATOM   2907 1HD  LYS A 190     181.654 175.303 261.915  1.00 36.48           H  
ATOM   2908 2HD  LYS A 190     182.647 174.967 263.341  1.00 36.48           H  
ATOM   2909 1HE  LYS A 190     181.707 172.905 262.328  1.00 36.48           H  
ATOM   2910 2HE  LYS A 190     181.176 173.140 263.996  1.00 36.48           H  
ATOM   2911 1HZ  LYS A 190     179.368 172.496 262.578  1.00 36.48           H  
ATOM   2912 2HZ  LYS A 190     179.108 174.020 263.153  1.00 36.48           H  
ATOM   2913 3HZ  LYS A 190     179.603 173.800 261.595  1.00 36.48           H  
ATOM   2914  N   LEU A 191     180.985 180.623 263.837  1.00 36.48           N  
ATOM   2915  CA  LEU A 191     181.645 181.910 264.011  1.00 36.48           C  
ATOM   2916  C   LEU A 191     181.029 182.727 265.139  1.00 36.48           C  
ATOM   2917  O   LEU A 191     181.696 183.613 265.681  1.00 36.48           O  
ATOM   2918  CB  LEU A 191     181.597 182.707 262.707  1.00 36.48           C  
ATOM   2919  CG  LEU A 191     182.255 182.059 261.487  1.00 36.48           C  
ATOM   2920  CD1 LEU A 191     182.145 182.967 260.273  1.00 36.48           C  
ATOM   2921  CD2 LEU A 191     183.708 181.718 261.776  1.00 36.48           C  
ATOM   2922  H   LEU A 191     180.362 180.492 263.053  1.00 36.48           H  
ATOM   2923  HA  LEU A 191     182.687 181.731 264.275  1.00 36.48           H  
ATOM   2924 1HB  LEU A 191     180.555 182.893 262.452  1.00 36.48           H  
ATOM   2925 2HB  LEU A 191     182.087 183.667 262.868  1.00 36.48           H  
ATOM   2926  HG  LEU A 191     181.723 181.142 261.230  1.00 36.48           H  
ATOM   2927 1HD1 LEU A 191     182.619 182.488 259.416  1.00 36.48           H  
ATOM   2928 2HD1 LEU A 191     181.094 183.150 260.050  1.00 36.48           H  
ATOM   2929 3HD1 LEU A 191     182.643 183.913 260.480  1.00 36.48           H  
ATOM   2930 1HD2 LEU A 191     184.156 181.257 260.895  1.00 36.48           H  
ATOM   2931 2HD2 LEU A 191     184.253 182.629 262.026  1.00 36.48           H  
ATOM   2932 3HD2 LEU A 191     183.759 181.023 262.614  1.00 36.48           H  
ATOM   2933  N   GLN A 192     179.774 182.451 265.501  1.00 36.48           N  
ATOM   2934  CA  GLN A 192     179.141 183.168 266.601  1.00 36.48           C  
ATOM   2935  C   GLN A 192     179.617 182.668 267.958  1.00 36.48           C  
ATOM   2936  O   GLN A 192     179.559 183.413 268.943  1.00 36.48           O  
ATOM   2937  CB  GLN A 192     177.619 183.045 266.503  1.00 36.48           C  
ATOM   2938  CG  GLN A 192     177.040 183.554 265.194  1.00 36.48           C  
ATOM   2939  CD  GLN A 192     177.277 185.037 264.994  1.00 36.48           C  
ATOM   2940  OE1 GLN A 192     177.999 185.445 264.085  1.00 36.48           O  
ATOM   2941  NE2 GLN A 192     176.671 185.853 265.848  1.00 36.48           N  
ATOM   2942  H   GLN A 192     179.251 181.739 265.012  1.00 36.48           H  
ATOM   2943  HA  GLN A 192     179.414 184.221 266.530  1.00 36.48           H  
ATOM   2944 1HB  GLN A 192     177.330 182.000 266.616  1.00 36.48           H  
ATOM   2945 2HB  GLN A 192     177.156 183.603 267.317  1.00 36.48           H  
ATOM   2946 1HG  GLN A 192     177.509 183.019 264.368  1.00 36.48           H  
ATOM   2947 2HG  GLN A 192     175.964 183.376 265.191  1.00 36.48           H  
ATOM   2948 1HE2 GLN A 192     176.790 186.843 265.765  1.00 36.48           H  
ATOM   2949 2HE2 GLN A 192     176.095 185.479 266.574  1.00 36.48           H  
ATOM   2950  N   ASN A 193     180.085 181.421 268.032  1.00 36.48           N  
ATOM   2951  CA  ASN A 193     180.560 180.874 269.298  1.00 36.48           C  
ATOM   2952  C   ASN A 193     181.947 181.402 269.646  1.00 36.48           C  
ATOM   2953  O   ASN A 193     182.193 181.823 270.781  1.00 36.48           O  
ATOM   2954  CB  ASN A 193     180.566 179.346 269.240  1.00 36.48           C  
ATOM   2955  CG  ASN A 193     179.181 178.765 269.030  1.00 36.48           C  
ATOM   2956  OD1 ASN A 193     178.181 179.352 269.443  1.00 36.48           O  
ATOM   2957  ND2 ASN A 193     179.117 177.606 268.385  1.00 36.48           N  
ATOM   2958  H   ASN A 193     180.113 180.843 267.204  1.00 36.48           H  
ATOM   2959  HA  ASN A 193     179.881 181.194 270.090  1.00 36.48           H  
ATOM   2960 1HB  ASN A 193     181.213 179.015 268.427  1.00 36.48           H  
ATOM   2961 2HB  ASN A 193     180.977 178.948 270.168  1.00 36.48           H  
ATOM   2962 1HD2 ASN A 193     178.230 177.175 268.217  1.00 36.48           H  
ATOM   2963 2HD2 ASN A 193     179.955 177.164 268.067  1.00 36.48           H  
ATOM   2964  N   TYR A 194     182.864 181.387 268.681  1.00 36.48           N  
ATOM   2965  CA  TYR A 194     184.225 181.860 268.890  1.00 36.48           C  
ATOM   2966  C   TYR A 194     184.383 183.354 268.635  1.00 36.48           C  
ATOM   2967  O   TYR A 194     185.506 183.861 268.752  1.00 36.48           O  
ATOM   2968  CB  TYR A 194     185.196 181.082 267.996  1.00 36.48           C  
ATOM   2969  CG  TYR A 194     185.208 179.592 268.256  1.00 36.48           C  
ATOM   2970  CD1 TYR A 194     185.867 179.065 269.361  1.00 36.48           C  
ATOM   2971  CD2 TYR A 194     184.560 178.713 267.396  1.00 36.48           C  
ATOM   2972  CE1 TYR A 194     185.880 177.702 269.603  1.00 36.48           C  
ATOM   2973  CE2 TYR A 194     184.567 177.348 267.629  1.00 36.48           C  
ATOM   2974  CZ  TYR A 194     185.229 176.849 268.734  1.00 36.48           C  
ATOM   2975  OH  TYR A 194     185.239 175.494 268.969  1.00 36.48           O  
ATOM   2976  H   TYR A 194     182.600 181.033 267.772  1.00 36.48           H  
ATOM   2977  HA  TYR A 194     184.494 181.690 269.933  1.00 36.48           H  
ATOM   2978 1HB  TYR A 194     184.935 181.242 266.949  1.00 36.48           H  
ATOM   2979 2HB  TYR A 194     186.207 181.460 268.142  1.00 36.48           H  
ATOM   2980  HD1 TYR A 194     186.385 179.728 270.054  1.00 36.48           H  
ATOM   2981  HD2 TYR A 194     184.035 179.095 266.520  1.00 36.48           H  
ATOM   2982  HE1 TYR A 194     186.402 177.308 270.474  1.00 36.48           H  
ATOM   2983  HE2 TYR A 194     184.053 176.675 266.942  1.00 36.48           H  
ATOM   2984  HH  TYR A 194     184.745 175.047 268.277  1.00 36.48           H  
ATOM   2985  N   ASN A 195     183.289 184.047 268.293  1.00 36.48           N  
ATOM   2986  CA  ASN A 195     183.246 185.489 268.014  1.00 36.48           C  
ATOM   2987  C   ASN A 195     184.208 185.873 266.886  1.00 36.48           C  
ATOM   2988  O   ASN A 195     185.121 186.685 267.053  1.00 36.48           O  
ATOM   2989  CB  ASN A 195     183.511 186.313 269.281  1.00 36.48           C  
ATOM   2990  CG  ASN A 195     182.740 187.618 269.299  1.00 36.48           C  
ATOM   2991  OD1 ASN A 195     181.704 187.750 268.647  1.00 36.48           O  
ATOM   2992  ND2 ASN A 195     183.242 188.592 270.050  1.00 36.48           N  
ATOM   2993  H   ASN A 195     182.437 183.508 268.229  1.00 36.48           H  
ATOM   2994  HA  ASN A 195     182.250 185.741 267.646  1.00 36.48           H  
ATOM   2995 1HB  ASN A 195     183.234 185.729 270.160  1.00 36.48           H  
ATOM   2996 2HB  ASN A 195     184.576 186.533 269.356  1.00 36.48           H  
ATOM   2997 1HD2 ASN A 195     182.776 189.476 270.100  1.00 36.48           H  
ATOM   2998 2HD2 ASN A 195     184.085 188.442 270.565  1.00 36.48           H  
ATOM   2999  N   LEU A 196     183.984 185.268 265.725  1.00 36.48           N  
ATOM   3000  CA  LEU A 196     184.788 185.502 264.534  1.00 36.48           C  
ATOM   3001  C   LEU A 196     183.896 186.001 263.401  1.00 36.48           C  
ATOM   3002  O   LEU A 196     182.666 185.990 263.492  1.00 36.48           O  
ATOM   3003  CB  LEU A 196     185.534 184.229 264.124  1.00 36.48           C  
ATOM   3004  CG  LEU A 196     186.619 183.737 265.084  1.00 36.48           C  
ATOM   3005  CD1 LEU A 196     187.185 182.405 264.619  1.00 36.48           C  
ATOM   3006  CD2 LEU A 196     187.723 184.773 265.223  1.00 36.48           C  
ATOM   3007  H   LEU A 196     183.215 184.615 265.679  1.00 36.48           H  
ATOM   3008  HA  LEU A 196     185.521 186.276 264.758  1.00 36.48           H  
ATOM   3009 1HB  LEU A 196     184.810 183.423 264.012  1.00 36.48           H  
ATOM   3010 2HB  LEU A 196     186.008 184.400 263.158  1.00 36.48           H  
ATOM   3011  HG  LEU A 196     186.181 183.555 266.066  1.00 36.48           H  
ATOM   3012 1HD1 LEU A 196     187.955 182.073 265.316  1.00 36.48           H  
ATOM   3013 2HD1 LEU A 196     186.387 181.664 264.582  1.00 36.48           H  
ATOM   3014 3HD1 LEU A 196     187.620 182.521 263.627  1.00 36.48           H  
ATOM   3015 1HD2 LEU A 196     188.484 184.404 265.911  1.00 36.48           H  
ATOM   3016 2HD2 LEU A 196     188.174 184.957 264.248  1.00 36.48           H  
ATOM   3017 3HD2 LEU A 196     187.304 185.702 265.610  1.00 36.48           H  
ATOM   3018  N   SER A 197     184.536 186.445 262.321  1.00 36.48           N  
ATOM   3019  CA  SER A 197     183.832 186.941 261.147  1.00 36.48           C  
ATOM   3020  C   SER A 197     184.581 186.479 259.903  1.00 36.48           C  
ATOM   3021  O   SER A 197     185.628 185.832 259.988  1.00 36.48           O  
ATOM   3022  CB  SER A 197     183.697 188.468 261.179  1.00 36.48           C  
ATOM   3023  OG  SER A 197     183.279 188.926 262.453  1.00 36.48           O  
ATOM   3024  H   SER A 197     185.546 186.435 262.321  1.00 36.48           H  
ATOM   3025  HA  SER A 197     182.830 186.511 261.137  1.00 36.48           H  
ATOM   3026 1HB  SER A 197     184.654 188.923 260.927  1.00 36.48           H  
ATOM   3027 2HB  SER A 197     182.976 188.785 260.426  1.00 36.48           H  
ATOM   3028  HG  SER A 197     183.221 189.882 262.384  1.00 36.48           H  
ATOM   3029  N   PHE A 198     184.031 186.821 258.734  1.00 36.48           N  
ATOM   3030  CA  PHE A 198     184.679 186.457 257.478  1.00 36.48           C  
ATOM   3031  C   PHE A 198     185.900 187.324 257.204  1.00 36.48           C  
ATOM   3032  O   PHE A 198     186.825 186.889 256.505  1.00 36.48           O  
ATOM   3033  CB  PHE A 198     183.684 186.562 256.323  1.00 36.48           C  
ATOM   3034  CG  PHE A 198     182.783 185.368 256.185  1.00 36.48           C  
ATOM   3035  CD1 PHE A 198     181.657 185.236 256.985  1.00 36.48           C  
ATOM   3036  CD2 PHE A 198     183.061 184.378 255.255  1.00 36.48           C  
ATOM   3037  CE1 PHE A 198     180.825 184.136 256.860  1.00 36.48           C  
ATOM   3038  CE2 PHE A 198     182.234 183.275 255.124  1.00 36.48           C  
ATOM   3039  CZ  PHE A 198     181.114 183.155 255.928  1.00 36.48           C  
ATOM   3040  H   PHE A 198     183.162 187.335 258.708  1.00 36.48           H  
ATOM   3041  HA  PHE A 198     185.023 185.425 257.553  1.00 36.48           H  
ATOM   3042 1HB  PHE A 198     183.059 187.444 256.460  1.00 36.48           H  
ATOM   3043 2HB  PHE A 198     184.226 186.688 255.386  1.00 36.48           H  
ATOM   3044  HD1 PHE A 198     181.430 186.011 257.717  1.00 36.48           H  
ATOM   3045  HD2 PHE A 198     183.944 184.475 254.623  1.00 36.48           H  
ATOM   3046  HE1 PHE A 198     179.944 184.045 257.495  1.00 36.48           H  
ATOM   3047  HE2 PHE A 198     182.463 182.502 254.391  1.00 36.48           H  
ATOM   3048  HZ  PHE A 198     180.462 182.288 255.827  1.00 36.48           H  
ATOM   3049  N   ALA A 199     185.922 188.548 257.743  1.00 36.48           N  
ATOM   3050  CA  ALA A 199     187.071 189.427 257.556  1.00 36.48           C  
ATOM   3051  C   ALA A 199     188.296 188.919 258.305  1.00 36.48           C  
ATOM   3052  O   ALA A 199     189.423 189.089 257.827  1.00 36.48           O  
ATOM   3053  CB  ALA A 199     186.726 190.847 258.004  1.00 36.48           C  
ATOM   3054  H   ALA A 199     185.136 188.874 258.287  1.00 36.48           H  
ATOM   3055  HA  ALA A 199     187.318 189.440 256.494  1.00 36.48           H  
ATOM   3056 1HB  ALA A 199     187.591 191.494 257.860  1.00 36.48           H  
ATOM   3057 2HB  ALA A 199     185.890 191.222 257.413  1.00 36.48           H  
ATOM   3058 3HB  ALA A 199     186.451 190.839 259.057  1.00 36.48           H  
ATOM   3059  N   ASP A 200     188.094 188.278 259.460  1.00 36.48           N  
ATOM   3060  CA  ASP A 200     189.211 187.676 260.185  1.00 36.48           C  
ATOM   3061  C   ASP A 200     189.791 186.493 259.419  1.00 36.48           C  
ATOM   3062  O   ASP A 200     191.015 186.313 259.382  1.00 36.48           O  
ATOM   3063  CB  ASP A 200     188.759 187.243 261.579  1.00 36.48           C  
ATOM   3064  CG  ASP A 200     188.138 188.378 262.370  1.00 36.48           C  
ATOM   3065  OD1 ASP A 200     188.057 189.504 261.834  1.00 36.48           O  
ATOM   3066  OD2 ASP A 200     187.731 188.145 263.527  1.00 36.48           O  
ATOM   3067  H   ASP A 200     187.162 188.204 259.843  1.00 36.48           H  
ATOM   3068  HA  ASP A 200     190.000 188.422 260.286  1.00 36.48           H  
ATOM   3069 1HB  ASP A 200     188.031 186.436 261.491  1.00 36.48           H  
ATOM   3070 2HB  ASP A 200     189.613 186.854 262.134  1.00 36.48           H  
ATOM   3071  N   VAL A 201     188.928 185.696 258.782  1.00 36.48           N  
ATOM   3072  CA  VAL A 201     189.389 184.580 257.958  1.00 36.48           C  
ATOM   3073  C   VAL A 201     190.130 185.093 256.728  1.00 36.48           C  
ATOM   3074  O   VAL A 201     191.164 184.538 256.334  1.00 36.48           O  
ATOM   3075  CB  VAL A 201     188.198 183.681 257.576  1.00 36.48           C  
ATOM   3076  CG1 VAL A 201     188.664 182.459 256.796  1.00 36.48           C  
ATOM   3077  CG2 VAL A 201     187.435 183.257 258.820  1.00 36.48           C  
ATOM   3078  H   VAL A 201     187.936 185.866 258.870  1.00 36.48           H  
ATOM   3079  HA  VAL A 201     190.102 183.993 258.538  1.00 36.48           H  
ATOM   3080  HB  VAL A 201     187.531 184.237 256.917  1.00 36.48           H  
ATOM   3081 1HG1 VAL A 201     187.803 181.841 256.538  1.00 36.48           H  
ATOM   3082 2HG1 VAL A 201     189.166 182.780 255.883  1.00 36.48           H  
ATOM   3083 3HG1 VAL A 201     189.355 181.879 257.407  1.00 36.48           H  
ATOM   3084 1HG2 VAL A 201     186.596 182.623 258.534  1.00 36.48           H  
ATOM   3085 2HG2 VAL A 201     188.099 182.703 259.483  1.00 36.48           H  
ATOM   3086 3HG2 VAL A 201     187.061 184.141 259.337  1.00 36.48           H  
ATOM   3087  N   GLY A 202     189.637 186.181 256.129  1.00 36.48           N  
ATOM   3088  CA  GLY A 202     190.325 186.768 254.988  1.00 36.48           C  
ATOM   3089  C   GLY A 202     191.673 187.365 255.349  1.00 36.48           C  
ATOM   3090  O   GLY A 202     192.642 187.230 254.595  1.00 36.48           O  
ATOM   3091  H   GLY A 202     188.783 186.607 256.461  1.00 36.48           H  
ATOM   3092 1HA  GLY A 202     190.473 186.007 254.221  1.00 36.48           H  
ATOM   3093 2HA  GLY A 202     189.703 187.548 254.550  1.00 36.48           H  
ATOM   3094  N   SER A 203     191.765 188.003 256.520  1.00 36.48           N  
ATOM   3095  CA  SER A 203     193.039 188.556 256.968  1.00 36.48           C  
ATOM   3096  C   SER A 203     194.024 187.454 257.344  1.00 36.48           C  
ATOM   3097  O   SER A 203     195.230 187.585 257.100  1.00 36.48           O  
ATOM   3098  CB  SER A 203     192.814 189.501 258.148  1.00 36.48           C  
ATOM   3099  OG  SER A 203     192.472 188.781 259.319  1.00 36.48           O  
ATOM   3100  H   SER A 203     190.950 188.108 257.107  1.00 36.48           H  
ATOM   3101  HA  SER A 203     193.481 189.119 256.144  1.00 36.48           H  
ATOM   3102 1HB  SER A 203     193.719 190.081 258.327  1.00 36.48           H  
ATOM   3103 2HB  SER A 203     192.018 190.203 257.905  1.00 36.48           H  
ATOM   3104  HG  SER A 203     192.046 189.413 259.903  1.00 36.48           H  
ATOM   3105  N   ALA A 204     193.530 186.356 257.924  1.00 36.48           N  
ATOM   3106  CA  ALA A 204     194.406 185.238 258.257  1.00 36.48           C  
ATOM   3107  C   ALA A 204     194.874 184.496 257.012  1.00 36.48           C  
ATOM   3108  O   ALA A 204     195.981 183.947 257.000  1.00 36.48           O  
ATOM   3109  CB  ALA A 204     193.698 184.280 259.213  1.00 36.48           C  
ATOM   3110  H   ALA A 204     192.545 186.290 258.137  1.00 36.48           H  
ATOM   3111  HA  ALA A 204     195.293 185.638 258.748  1.00 36.48           H  
ATOM   3112 1HB  ALA A 204     194.362 183.450 259.454  1.00 36.48           H  
ATOM   3113 2HB  ALA A 204     193.432 184.809 260.128  1.00 36.48           H  
ATOM   3114 3HB  ALA A 204     192.795 183.896 258.741  1.00 36.48           H  
ATOM   3115  N   LEU A 205     194.053 184.464 255.960  1.00 36.48           N  
ATOM   3116  CA  LEU A 205     194.480 183.857 254.706  1.00 36.48           C  
ATOM   3117  C   LEU A 205     195.386 184.770 253.890  1.00 36.48           C  
ATOM   3118  O   LEU A 205     196.206 184.270 253.114  1.00 36.48           O  
ATOM   3119  CB  LEU A 205     193.263 183.460 253.870  1.00 36.48           C  
ATOM   3120  CG  LEU A 205     192.505 182.211 254.318  1.00 36.48           C  
ATOM   3121  CD1 LEU A 205     191.077 182.253 253.806  1.00 36.48           C  
ATOM   3122  CD2 LEU A 205     193.214 180.953 253.843  1.00 36.48           C  
ATOM   3123  H   LEU A 205     193.126 184.861 256.024  1.00 36.48           H  
ATOM   3124  HA  LEU A 205     195.056 182.961 254.934  1.00 36.48           H  
ATOM   3125 1HB  LEU A 205     192.554 184.287 253.874  1.00 36.48           H  
ATOM   3126 2HB  LEU A 205     193.587 183.291 252.843  1.00 36.48           H  
ATOM   3127  HG  LEU A 205     192.446 182.192 255.406  1.00 36.48           H  
ATOM   3128 1HD1 LEU A 205     190.547 181.358 254.132  1.00 36.48           H  
ATOM   3129 2HD1 LEU A 205     190.574 183.135 254.202  1.00 36.48           H  
ATOM   3130 3HD1 LEU A 205     191.082 182.295 252.717  1.00 36.48           H  
ATOM   3131 1HD2 LEU A 205     192.658 180.075 254.173  1.00 36.48           H  
ATOM   3132 2HD2 LEU A 205     193.272 180.957 252.754  1.00 36.48           H  
ATOM   3133 3HD2 LEU A 205     194.221 180.923 254.260  1.00 36.48           H  
ATOM   3134  N   SER A 206     195.257 186.089 254.042  1.00 36.48           N  
ATOM   3135  CA  SER A 206     196.137 187.010 253.335  1.00 36.48           C  
ATOM   3136  C   SER A 206     197.447 187.256 254.071  1.00 36.48           C  
ATOM   3137  O   SER A 206     198.420 187.689 253.443  1.00 36.48           O  
ATOM   3138  CB  SER A 206     195.424 188.344 253.100  1.00 36.48           C  
ATOM   3139  OG  SER A 206     194.574 188.276 251.968  1.00 36.48           O  
ATOM   3140  H   SER A 206     194.543 186.461 254.652  1.00 36.48           H  
ATOM   3141  HA  SER A 206     196.392 186.572 252.369  1.00 36.48           H  
ATOM   3142 1HB  SER A 206     194.838 188.604 253.981  1.00 36.48           H  
ATOM   3143 2HB  SER A 206     196.163 189.131 252.955  1.00 36.48           H  
ATOM   3144  HG  SER A 206     194.168 189.143 251.889  1.00 36.48           H  
ATOM   3145  N   ALA A 207     197.498 186.993 255.377  1.00 36.48           N  
ATOM   3146  CA  ALA A 207     198.709 187.238 256.150  1.00 36.48           C  
ATOM   3147  C   ALA A 207     199.608 186.015 256.260  1.00 36.48           C  
ATOM   3148  O   ALA A 207     200.824 186.166 256.431  1.00 36.48           O  
ATOM   3149  CB  ALA A 207     198.347 187.730 257.554  1.00 36.48           C  
ATOM   3150  H   ALA A 207     196.685 186.617 255.843  1.00 36.48           H  
ATOM   3151  HA  ALA A 207     199.285 188.010 255.640  1.00 36.48           H  
ATOM   3152 1HB  ALA A 207     199.259 187.910 258.123  1.00 36.48           H  
ATOM   3153 2HB  ALA A 207     197.777 188.656 257.479  1.00 36.48           H  
ATOM   3154 3HB  ALA A 207     197.747 186.975 258.060  1.00 36.48           H  
ATOM   3155  N   GLN A 208     199.048 184.810 256.168  1.00 36.48           N  
ATOM   3156  CA  GLN A 208     199.814 183.584 256.345  1.00 36.48           C  
ATOM   3157  C   GLN A 208     200.095 182.854 255.039  1.00 36.48           C  
ATOM   3158  O   GLN A 208     200.807 181.845 255.053  1.00 36.48           O  
ATOM   3159  CB  GLN A 208     199.085 182.642 257.310  1.00 36.48           C  
ATOM   3160  CG  GLN A 208     198.818 183.241 258.680  1.00 36.48           C  
ATOM   3161  CD  GLN A 208     198.126 182.269 259.615  1.00 36.48           C  
ATOM   3162  OE1 GLN A 208     198.318 181.057 259.521  1.00 36.48           O  
ATOM   3163  NE2 GLN A 208     197.313 182.797 260.522  1.00 36.48           N  
ATOM   3164  H   GLN A 208     198.060 184.748 255.969  1.00 36.48           H  
ATOM   3165  HA  GLN A 208     200.784 183.841 256.770  1.00 36.48           H  
ATOM   3166 1HB  GLN A 208     198.128 182.348 256.878  1.00 36.48           H  
ATOM   3167 2HB  GLN A 208     199.674 181.735 257.448  1.00 36.48           H  
ATOM   3168 1HG  GLN A 208     199.768 183.529 259.130  1.00 36.48           H  
ATOM   3169 2HG  GLN A 208     198.178 184.116 258.564  1.00 36.48           H  
ATOM   3170 1HE2 GLN A 208     196.829 182.203 261.166  1.00 36.48           H  
ATOM   3171 2HE2 GLN A 208     197.184 183.788 260.562  1.00 36.48           H  
ATOM   3172  N   ASN A 209     199.565 183.334 253.914  1.00 36.48           N  
ATOM   3173  CA  ASN A 209     199.756 182.699 252.608  1.00 36.48           C  
ATOM   3174  C   ASN A 209     200.252 183.764 251.636  1.00 36.48           C  
ATOM   3175  O   ASN A 209     199.454 184.424 250.964  1.00 36.48           O  
ATOM   3176  CB  ASN A 209     198.466 182.044 252.122  1.00 36.48           C  
ATOM   3177  CG  ASN A 209     198.640 181.328 250.797  1.00 36.48           C  
ATOM   3178  OD1 ASN A 209     199.722 180.833 250.483  1.00 36.48           O  
ATOM   3179  ND2 ASN A 209     197.572 181.271 250.011  1.00 36.48           N  
ATOM   3180  H   ASN A 209     199.008 184.174 253.976  1.00 36.48           H  
ATOM   3181  HA  ASN A 209     200.518 181.924 252.708  1.00 36.48           H  
ATOM   3182 1HB  ASN A 209     198.119 181.327 252.867  1.00 36.48           H  
ATOM   3183 2HB  ASN A 209     197.691 182.803 252.012  1.00 36.48           H  
ATOM   3184 1HD2 ASN A 209     197.627 180.811 249.124  1.00 36.48           H  
ATOM   3185 2HD2 ASN A 209     196.712 181.688 250.305  1.00 36.48           H  
ATOM   3186  N   ILE A 210     201.573 183.924 251.561  1.00 36.48           N  
ATOM   3187  CA  ILE A 210     202.186 184.914 250.683  1.00 36.48           C  
ATOM   3188  C   ILE A 210     203.589 184.426 250.349  1.00 36.48           C  
ATOM   3189  O   ILE A 210     204.164 183.606 251.069  1.00 36.48           O  
ATOM   3190  CB  ILE A 210     202.181 186.321 251.342  1.00 36.48           C  
ATOM   3191  CG1 ILE A 210     202.237 187.430 250.285  1.00 36.48           C  
ATOM   3192  CG2 ILE A 210     203.303 186.465 252.367  1.00 36.48           C  
ATOM   3193  CD1 ILE A 210     201.076 187.409 249.315  1.00 36.48           C  
ATOM   3194  H   ILE A 210     202.166 183.339 252.132  1.00 36.48           H  
ATOM   3195  HA  ILE A 210     201.607 184.964 249.761  1.00 36.48           H  
ATOM   3196  HB  ILE A 210     201.230 186.482 251.848  1.00 36.48           H  
ATOM   3197 1HG1 ILE A 210     202.253 188.401 250.778  1.00 36.48           H  
ATOM   3198 2HG1 ILE A 210     203.160 187.340 249.712  1.00 36.48           H  
ATOM   3199 1HG2 ILE A 210     203.268 187.461 252.806  1.00 36.48           H  
ATOM   3200 2HG2 ILE A 210     203.178 185.719 253.150  1.00 36.48           H  
ATOM   3201 3HG2 ILE A 210     204.265 186.318 251.876  1.00 36.48           H  
ATOM   3202 1HD1 ILE A 210     201.186 188.223 248.598  1.00 36.48           H  
ATOM   3203 2HD1 ILE A 210     201.062 186.456 248.784  1.00 36.48           H  
ATOM   3204 3HD1 ILE A 210     200.143 187.533 249.862  1.00 36.48           H  
ATOM   3205  N   GLN A 211     204.122 184.898 249.225  1.00 36.48           N  
ATOM   3206  CA  GLN A 211     205.464 184.508 248.814  1.00 36.48           C  
ATOM   3207  C   GLN A 211     206.506 185.317 249.576  1.00 36.48           C  
ATOM   3208  O   GLN A 211     206.423 186.547 249.646  1.00 36.48           O  
ATOM   3209  CB  GLN A 211     205.638 184.702 247.309  1.00 36.48           C  
ATOM   3210  CG  GLN A 211     204.870 183.702 246.462  1.00 36.48           C  
ATOM   3211  CD  GLN A 211     205.167 183.843 244.982  1.00 36.48           C  
ATOM   3212  OE1 GLN A 211     205.608 184.896 244.523  1.00 36.48           O  
ATOM   3213  NE2 GLN A 211     204.928 182.777 244.226  1.00 36.48           N  
ATOM   3214  H   GLN A 211     203.595 185.535 248.644  1.00 36.48           H  
ATOM   3215  HA  GLN A 211     205.604 183.453 249.048  1.00 36.48           H  
ATOM   3216 1HB  GLN A 211     205.309 185.703 247.031  1.00 36.48           H  
ATOM   3217 2HB  GLN A 211     206.694 184.621 247.051  1.00 36.48           H  
ATOM   3218 1HG  GLN A 211     205.145 182.693 246.770  1.00 36.48           H  
ATOM   3219 2HG  GLN A 211     203.802 183.859 246.611  1.00 36.48           H  
ATOM   3220 1HE2 GLN A 211     205.105 182.811 243.241  1.00 36.48           H  
ATOM   3221 2HE2 GLN A 211     204.571 181.939 244.640  1.00 36.48           H  
ATOM   3222  N   ILE A 212     207.486 184.625 250.147  1.00 36.48           N  
ATOM   3223  CA  ILE A 212     208.569 185.257 250.890  1.00 36.48           C  
ATOM   3224  C   ILE A 212     209.793 185.295 249.986  1.00 36.48           C  
ATOM   3225  O   ILE A 212     210.436 184.266 249.748  1.00 36.48           O  
ATOM   3226  CB  ILE A 212     208.868 184.517 252.200  1.00 36.48           C  
ATOM   3227  CG1 ILE A 212     207.602 184.406 253.053  1.00 36.48           C  
ATOM   3228  CG2 ILE A 212     209.978 185.225 252.967  1.00 36.48           C  
ATOM   3229  CD1 ILE A 212     207.820 183.721 254.386  1.00 36.48           C  
ATOM   3230  H   ILE A 212     207.472 183.619 250.057  1.00 36.48           H  
ATOM   3231  HA  ILE A 212     208.270 186.274 251.139  1.00 36.48           H  
ATOM   3232  HB  ILE A 212     209.184 183.498 251.978  1.00 36.48           H  
ATOM   3233 1HG1 ILE A 212     207.203 185.402 253.242  1.00 36.48           H  
ATOM   3234 2HG1 ILE A 212     206.842 183.849 252.505  1.00 36.48           H  
ATOM   3235 1HG2 ILE A 212     210.178 184.689 253.894  1.00 36.48           H  
ATOM   3236 2HG2 ILE A 212     210.881 185.249 252.359  1.00 36.48           H  
ATOM   3237 3HG2 ILE A 212     209.668 186.244 253.197  1.00 36.48           H  
ATOM   3238 1HD1 ILE A 212     206.877 183.680 254.932  1.00 36.48           H  
ATOM   3239 2HD1 ILE A 212     208.187 182.707 254.219  1.00 36.48           H  
ATOM   3240 3HD1 ILE A 212     208.551 184.281 254.967  1.00 36.48           H  
ATOM   3241  N   SER A 213     210.116 186.480 249.478  1.00 36.48           N  
ATOM   3242  CA  SER A 213     211.311 186.695 248.664  1.00 36.48           C  
ATOM   3243  C   SER A 213     212.363 187.333 249.564  1.00 36.48           C  
ATOM   3244  O   SER A 213     212.347 188.545 249.792  1.00 36.48           O  
ATOM   3245  CB  SER A 213     210.996 187.566 247.454  1.00 36.48           C  
ATOM   3246  OG  SER A 213     211.125 188.941 247.768  1.00 36.48           O  
ATOM   3247  H   SER A 213     209.503 187.260 249.668  1.00 36.48           H  
ATOM   3248  HA  SER A 213     211.667 185.727 248.309  1.00 36.48           H  
ATOM   3249 1HB  SER A 213     211.672 187.312 246.638  1.00 36.48           H  
ATOM   3250 2HB  SER A 213     209.981 187.362 247.114  1.00 36.48           H  
ATOM   3251  HG  SER A 213     212.065 189.134 247.730  1.00 36.48           H  
ATOM   3252  N   ALA A 214     213.278 186.510 250.078  1.00 36.48           N  
ATOM   3253  CA  ALA A 214     214.266 186.995 251.036  1.00 36.48           C  
ATOM   3254  C   ALA A 214     215.354 187.813 250.349  1.00 36.48           C  
ATOM   3255  O   ALA A 214     215.501 189.011 250.608  1.00 36.48           O  
ATOM   3256  CB  ALA A 214     214.877 185.817 251.800  1.00 36.48           C  
ATOM   3257  H   ALA A 214     213.293 185.537 249.805  1.00 36.48           H  
ATOM   3258  HA  ALA A 214     213.759 187.653 251.742  1.00 36.48           H  
ATOM   3259 1HB  ALA A 214     215.613 186.188 252.513  1.00 36.48           H  
ATOM   3260 2HB  ALA A 214     214.091 185.283 252.335  1.00 36.48           H  
ATOM   3261 3HB  ALA A 214     215.361 185.140 251.098  1.00 36.48           H  
ATOM   3262  N   GLY A 215     216.117 187.184 249.459  1.00 36.48           N  
ATOM   3263  CA  GLY A 215     217.195 187.871 248.777  1.00 36.48           C  
ATOM   3264  C   GLY A 215     218.400 186.991 248.519  1.00 36.48           C  
ATOM   3265  O   GLY A 215     218.270 185.903 247.949  1.00 36.48           O  
ATOM   3266  H   GLY A 215     215.945 186.210 249.252  1.00 36.48           H  
ATOM   3267 1HA  GLY A 215     216.835 188.255 247.822  1.00 36.48           H  
ATOM   3268 2HA  GLY A 215     217.512 188.728 249.369  1.00 36.48           H  
ATOM   3269  N   SER A 216     219.580 187.447 248.937  1.00 36.48           N  
ATOM   3270  CA  SER A 216     220.810 186.702 248.714  1.00 36.48           C  
ATOM   3271  C   SER A 216     221.835 187.086 249.770  1.00 36.48           C  
ATOM   3272  O   SER A 216     221.766 188.161 250.372  1.00 36.48           O  
ATOM   3273  CB  SER A 216     221.373 186.953 247.310  1.00 36.48           C  
ATOM   3274  OG  SER A 216     222.760 186.664 247.258  1.00 36.48           O  
ATOM   3275  H   SER A 216     219.622 188.332 249.421  1.00 36.48           H  
ATOM   3276  HA  SER A 216     220.591 185.637 248.807  1.00 36.48           H  
ATOM   3277 1HB  SER A 216     220.843 186.331 246.589  1.00 36.48           H  
ATOM   3278 2HB  SER A 216     221.205 187.992 247.032  1.00 36.48           H  
ATOM   3279  HG  SER A 216     223.034 186.844 246.356  1.00 36.48           H  
ATOM   3280  N   ILE A 217     222.792 186.187 249.986  1.00 36.48           N  
ATOM   3281  CA  ILE A 217     223.898 186.402 250.913  1.00 36.48           C  
ATOM   3282  C   ILE A 217     225.106 186.858 250.108  1.00 36.48           C  
ATOM   3283  O   ILE A 217     225.512 186.187 249.150  1.00 36.48           O  
ATOM   3284  CB  ILE A 217     224.208 185.124 251.713  1.00 36.48           C  
ATOM   3285  CG1 ILE A 217     223.135 184.885 252.777  1.00 36.48           C  
ATOM   3286  CG2 ILE A 217     225.587 185.196 252.363  1.00 36.48           C  
ATOM   3287  CD1 ILE A 217     223.078 185.958 253.842  1.00 36.48           C  
ATOM   3288  H   ILE A 217     222.739 185.316 249.477  1.00 36.48           H  
ATOM   3289  HA  ILE A 217     223.613 187.185 251.615  1.00 36.48           H  
ATOM   3290  HB  ILE A 217     224.185 184.262 251.046  1.00 36.48           H  
ATOM   3291 1HG1 ILE A 217     222.157 184.826 252.300  1.00 36.48           H  
ATOM   3292 2HG1 ILE A 217     223.316 183.928 253.268  1.00 36.48           H  
ATOM   3293 1HG2 ILE A 217     225.775 184.278 252.921  1.00 36.48           H  
ATOM   3294 2HG2 ILE A 217     226.347 185.313 251.592  1.00 36.48           H  
ATOM   3295 3HG2 ILE A 217     225.625 186.047 253.042  1.00 36.48           H  
ATOM   3296 1HD1 ILE A 217     222.293 185.717 254.560  1.00 36.48           H  
ATOM   3297 2HD1 ILE A 217     224.037 186.010 254.358  1.00 36.48           H  
ATOM   3298 3HD1 ILE A 217     222.862 186.919 253.378  1.00 36.48           H  
ATOM   3299  N   GLY A 218     225.682 187.996 250.491  1.00 36.48           N  
ATOM   3300  CA  GLY A 218     226.803 188.546 249.756  1.00 36.48           C  
ATOM   3301  C   GLY A 218     226.396 189.124 248.417  1.00 36.48           C  
ATOM   3302  O   GLY A 218     226.732 188.571 247.365  1.00 36.48           O  
ATOM   3303  H   GLY A 218     225.338 188.487 251.304  1.00 36.48           H  
ATOM   3304 1HA  GLY A 218     227.279 189.327 250.349  1.00 36.48           H  
ATOM   3305 2HA  GLY A 218     227.548 187.768 249.593  1.00 36.48           H  
ATOM   3306  N   SER A 219     225.667 190.238 248.445  1.00 36.48           N  
ATOM   3307  CA  SER A 219     225.135 190.852 247.235  1.00 36.48           C  
ATOM   3308  C   SER A 219     226.244 191.582 246.475  1.00 36.48           C  
ATOM   3309  O   SER A 219     227.421 191.547 246.842  1.00 36.48           O  
ATOM   3310  CB  SER A 219     223.979 191.785 247.586  1.00 36.48           C  
ATOM   3311  OG  SER A 219     222.776 191.059 247.768  1.00 36.48           O  
ATOM   3312  H   SER A 219     225.479 190.669 249.339  1.00 36.48           H  
ATOM   3313  HA  SER A 219     224.764 190.062 246.580  1.00 36.48           H  
ATOM   3314 1HB  SER A 219     224.217 192.332 248.497  1.00 36.48           H  
ATOM   3315 2HB  SER A 219     223.848 192.516 246.790  1.00 36.48           H  
ATOM   3316  HG  SER A 219     222.104 191.710 247.984  1.00 36.48           H  
ATOM   3317  N   LEU A 220     225.869 192.268 245.398  1.00 36.48           N  
ATOM   3318  CA  LEU A 220     226.841 192.901 244.511  1.00 36.48           C  
ATOM   3319  C   LEU A 220     227.476 194.169 245.098  1.00 36.48           C  
ATOM   3320  O   LEU A 220     228.679 194.369 244.890  1.00 36.48           O  
ATOM   3321  CB  LEU A 220     226.214 193.184 243.138  1.00 36.48           C  
ATOM   3322  CG  LEU A 220     225.423 192.042 242.484  1.00 36.48           C  
ATOM   3323  CD1 LEU A 220     223.914 192.216 242.658  1.00 36.48           C  
ATOM   3324  CD2 LEU A 220     225.791 191.882 241.016  1.00 36.48           C  
ATOM   3325  H   LEU A 220     224.884 192.352 245.189  1.00 36.48           H  
ATOM   3326  HA  LEU A 220     227.681 192.220 244.376  1.00 36.48           H  
ATOM   3327 1HB  LEU A 220     225.534 194.028 243.234  1.00 36.48           H  
ATOM   3328 2HB  LEU A 220     227.007 193.460 242.444  1.00 36.48           H  
ATOM   3329  HG  LEU A 220     225.641 191.106 242.999  1.00 36.48           H  
ATOM   3330 1HD1 LEU A 220     223.394 191.385 242.180  1.00 36.48           H  
ATOM   3331 2HD1 LEU A 220     223.670 192.232 243.720  1.00 36.48           H  
ATOM   3332 3HD1 LEU A 220     223.601 193.152 242.198  1.00 36.48           H  
ATOM   3333 1HD2 LEU A 220     225.214 191.064 240.583  1.00 36.48           H  
ATOM   3334 2HD2 LEU A 220     225.568 192.806 240.482  1.00 36.48           H  
ATOM   3335 3HD2 LEU A 220     226.855 191.660 240.930  1.00 36.48           H  
ATOM   3336  N   PRO A 221     226.750 195.069 245.838  1.00 36.48           N  
ATOM   3337  CA  PRO A 221     227.494 196.073 246.617  1.00 36.48           C  
ATOM   3338  C   PRO A 221     228.133 195.477 247.863  1.00 36.48           C  
ATOM   3339  O   PRO A 221     227.627 195.652 248.976  1.00 36.48           O  
ATOM   3340  CB  PRO A 221     226.425 197.115 246.974  1.00 36.48           C  
ATOM   3341  CG  PRO A 221     225.152 196.384 246.911  1.00 36.48           C  
ATOM   3342  CD  PRO A 221     225.318 195.436 245.773  1.00 36.48           C  
ATOM   3343  HA  PRO A 221     228.275 196.517 245.982  1.00 36.48           H  
ATOM   3344 1HB  PRO A 221     226.623 197.530 247.973  1.00 36.48           H  
ATOM   3345 2HB  PRO A 221     226.465 197.953 246.263  1.00 36.48           H  
ATOM   3346 1HG  PRO A 221     224.962 195.869 247.864  1.00 36.48           H  
ATOM   3347 2HG  PRO A 221     224.319 197.085 246.757  1.00 36.48           H  
ATOM   3348 1HD  PRO A 221     224.670 194.561 245.927  1.00 36.48           H  
ATOM   3349 2HD  PRO A 221     225.066 195.945 244.831  1.00 36.48           H  
ATOM   3350  N   ALA A 222     229.249 194.777 247.687  1.00 36.48           N  
ATOM   3351  CA  ALA A 222     229.917 194.069 248.765  1.00 36.48           C  
ATOM   3352  C   ALA A 222     231.236 194.742 249.120  1.00 36.48           C  
ATOM   3353  O   ALA A 222     231.776 195.551 248.360  1.00 36.48           O  
ATOM   3354  CB  ALA A 222     230.171 192.606 248.385  1.00 36.48           C  
ATOM   3355  H   ALA A 222     229.642 194.742 246.757  1.00 36.48           H  
ATOM   3356  HA  ALA A 222     229.267 194.093 249.640  1.00 36.48           H  
ATOM   3357 1HB  ALA A 222     230.672 192.097 249.209  1.00 36.48           H  
ATOM   3358 2HB  ALA A 222     229.221 192.113 248.179  1.00 36.48           H  
ATOM   3359 3HB  ALA A 222     230.800 192.565 247.497  1.00 36.48           H  
ATOM   3360  N   VAL A 223     231.749 194.391 250.298  1.00 36.48           N  
ATOM   3361  CA  VAL A 223     233.053 194.861 250.750  1.00 36.48           C  
ATOM   3362  C   VAL A 223     234.132 193.986 250.126  1.00 36.48           C  
ATOM   3363  O   VAL A 223     233.837 192.928 249.559  1.00 36.48           O  
ATOM   3364  CB  VAL A 223     233.150 194.856 252.286  1.00 36.48           C  
ATOM   3365  CG1 VAL A 223     231.993 195.634 252.893  1.00 36.48           C  
ATOM   3366  CG2 VAL A 223     233.174 193.429 252.814  1.00 36.48           C  
ATOM   3367  H   VAL A 223     231.213 193.778 250.895  1.00 36.48           H  
ATOM   3368  HA  VAL A 223     233.191 195.885 250.403  1.00 36.48           H  
ATOM   3369  HB  VAL A 223     234.067 195.364 252.585  1.00 36.48           H  
ATOM   3370 1HG1 VAL A 223     232.076 195.621 253.980  1.00 36.48           H  
ATOM   3371 2HG1 VAL A 223     232.022 196.664 252.540  1.00 36.48           H  
ATOM   3372 3HG1 VAL A 223     231.050 195.174 252.597  1.00 36.48           H  
ATOM   3373 1HG2 VAL A 223     233.244 193.444 253.901  1.00 36.48           H  
ATOM   3374 2HG2 VAL A 223     232.260 192.915 252.516  1.00 36.48           H  
ATOM   3375 3HG2 VAL A 223     234.036 192.903 252.403  1.00 36.48           H  
ATOM   3376  N   ARG A 224     235.385 194.423 250.219  1.00 36.48           N  
ATOM   3377  CA  ARG A 224     236.503 193.678 249.650  1.00 36.48           C  
ATOM   3378  C   ARG A 224     236.846 192.514 250.573  1.00 36.48           C  
ATOM   3379  O   ARG A 224     237.326 192.719 251.692  1.00 36.48           O  
ATOM   3380  CB  ARG A 224     237.706 194.595 249.450  1.00 36.48           C  
ATOM   3381  CG  ARG A 224     238.852 193.958 248.681  1.00 36.48           C  
ATOM   3382  CD  ARG A 224     239.971 194.956 248.432  1.00 36.48           C  
ATOM   3383  NE  ARG A 224     240.572 195.425 249.677  1.00 36.48           N  
ATOM   3384  CZ  ARG A 224     241.481 196.393 249.749  1.00 36.48           C  
ATOM   3385  NH1 ARG A 224     241.911 196.984 248.642  1.00 36.48           N  
ATOM   3386  NH2 ARG A 224     241.961 196.770 250.926  1.00 36.48           N  
ATOM   3387  H   ARG A 224     235.567 195.294 250.697  1.00 36.48           H  
ATOM   3388  HA  ARG A 224     236.198 193.284 248.680  1.00 36.48           H  
ATOM   3389 1HB  ARG A 224     237.396 195.489 248.912  1.00 36.48           H  
ATOM   3390 2HB  ARG A 224     238.087 194.912 250.421  1.00 36.48           H  
ATOM   3391 1HG  ARG A 224     239.254 193.121 249.254  1.00 36.48           H  
ATOM   3392 2HG  ARG A 224     238.488 193.597 247.718  1.00 36.48           H  
ATOM   3393 1HD  ARG A 224     240.751 194.486 247.834  1.00 36.48           H  
ATOM   3394 2HD  ARG A 224     239.576 195.819 247.899  1.00 36.48           H  
ATOM   3395  HE  ARG A 224     240.276 194.983 250.537  1.00 36.48           H  
ATOM   3396 1HH1 ARG A 224     241.548 196.698 247.743  1.00 36.48           H  
ATOM   3397 2HH1 ARG A 224     242.601 197.718 248.698  1.00 36.48           H  
ATOM   3398 1HH2 ARG A 224     241.636 196.321 251.772  1.00 36.48           H  
ATOM   3399 2HH2 ARG A 224     242.651 197.504 250.978  1.00 36.48           H  
ATOM   3400  N   GLY A 225     236.599 191.292 250.106  1.00 36.48           N  
ATOM   3401  CA  GLY A 225     236.912 190.112 250.888  1.00 36.48           C  
ATOM   3402  C   GLY A 225     235.854 189.029 250.815  1.00 36.48           C  
ATOM   3403  O   GLY A 225     236.058 187.922 251.321  1.00 36.48           O  
ATOM   3404  H   GLY A 225     236.186 191.180 249.191  1.00 36.48           H  
ATOM   3405 1HA  GLY A 225     237.858 189.690 250.547  1.00 36.48           H  
ATOM   3406 2HA  GLY A 225     237.043 190.392 251.933  1.00 36.48           H  
ATOM   3407  N   GLN A 226     234.720 189.334 250.190  1.00 36.48           N  
ATOM   3408  CA  GLN A 226     233.636 188.369 250.072  1.00 36.48           C  
ATOM   3409  C   GLN A 226     233.936 187.379 248.953  1.00 36.48           C  
ATOM   3410  O   GLN A 226     234.370 187.771 247.865  1.00 36.48           O  
ATOM   3411  CB  GLN A 226     232.310 189.086 249.813  1.00 36.48           C  
ATOM   3412  CG  GLN A 226     231.087 188.182 249.873  1.00 36.48           C  
ATOM   3413  CD  GLN A 226     230.910 187.521 251.227  1.00 36.48           C  
ATOM   3414  OE1 GLN A 226     230.490 186.368 251.315  1.00 36.48           O  
ATOM   3415  NE2 GLN A 226     231.226 188.250 252.290  1.00 36.48           N  
ATOM   3416  H   GLN A 226     234.606 190.253 249.788  1.00 36.48           H  
ATOM   3417  HA  GLN A 226     233.558 187.819 251.010  1.00 36.48           H  
ATOM   3418 1HB  GLN A 226     232.176 189.880 250.547  1.00 36.48           H  
ATOM   3419 2HB  GLN A 226     232.335 189.551 248.828  1.00 36.48           H  
ATOM   3420 1HG  GLN A 226     230.197 188.777 249.668  1.00 36.48           H  
ATOM   3421 2HG  GLN A 226     231.191 187.396 249.124  1.00 36.48           H  
ATOM   3422 1HE2 GLN A 226     231.129 187.864 253.209  1.00 36.48           H  
ATOM   3423 2HE2 GLN A 226     231.561 189.185 252.174  1.00 36.48           H  
ATOM   3424  N   THR A 227     233.715 186.096 249.227  1.00 36.48           N  
ATOM   3425  CA  THR A 227     233.990 185.032 248.269  1.00 36.48           C  
ATOM   3426  C   THR A 227     232.766 184.205 247.908  1.00 36.48           C  
ATOM   3427  O   THR A 227     232.520 183.966 246.723  1.00 36.48           O  
ATOM   3428  CB  THR A 227     235.085 184.101 248.817  1.00 36.48           C  
ATOM   3429  OG1 THR A 227     236.155 184.887 249.356  1.00 36.48           O  
ATOM   3430  CG2 THR A 227     235.629 183.206 247.713  1.00 36.48           C  
ATOM   3431  H   THR A 227     233.342 185.856 250.135  1.00 36.48           H  
ATOM   3432  HA  THR A 227     234.343 185.484 247.342  1.00 36.48           H  
ATOM   3433  HB  THR A 227     234.670 183.478 249.609  1.00 36.48           H  
ATOM   3434  HG1 THR A 227     235.819 185.439 250.066  1.00 36.48           H  
ATOM   3435 1HG2 THR A 227     236.402 182.554 248.120  1.00 36.48           H  
ATOM   3436 2HG2 THR A 227     234.821 182.599 247.305  1.00 36.48           H  
ATOM   3437 3HG2 THR A 227     236.054 183.822 246.922  1.00 36.48           H  
ATOM   3438  N   VAL A 228     231.987 183.767 248.893  1.00 36.48           N  
ATOM   3439  CA  VAL A 228     230.883 182.837 248.679  1.00 36.48           C  
ATOM   3440  C   VAL A 228     229.578 183.618 248.610  1.00 36.48           C  
ATOM   3441  O   VAL A 228     229.268 184.409 249.510  1.00 36.48           O  
ATOM   3442  CB  VAL A 228     230.833 181.775 249.793  1.00 36.48           C  
ATOM   3443  CG1 VAL A 228     229.654 180.833 249.591  1.00 36.48           C  
ATOM   3444  CG2 VAL A 228     232.141 181.000 249.845  1.00 36.48           C  
ATOM   3445  H   VAL A 228     232.176 184.099 249.828  1.00 36.48           H  
ATOM   3446  HA  VAL A 228     231.038 182.329 247.726  1.00 36.48           H  
ATOM   3447  HB  VAL A 228     230.671 182.272 250.749  1.00 36.48           H  
ATOM   3448 1HG1 VAL A 228     229.639 180.091 250.390  1.00 36.48           H  
ATOM   3449 2HG1 VAL A 228     228.725 181.403 249.609  1.00 36.48           H  
ATOM   3450 3HG1 VAL A 228     229.752 180.327 248.630  1.00 36.48           H  
ATOM   3451 1HG2 VAL A 228     232.090 180.254 250.637  1.00 36.48           H  
ATOM   3452 2HG2 VAL A 228     232.308 180.503 248.889  1.00 36.48           H  
ATOM   3453 3HG2 VAL A 228     232.963 181.687 250.046  1.00 36.48           H  
ATOM   3454  N   THR A 229     228.813 183.397 247.542  1.00 36.48           N  
ATOM   3455  CA  THR A 229     227.497 183.996 247.363  1.00 36.48           C  
ATOM   3456  C   THR A 229     226.456 182.889 247.268  1.00 36.48           C  
ATOM   3457  O   THR A 229     226.563 182.004 246.413  1.00 36.48           O  
ATOM   3458  CB  THR A 229     227.453 184.873 246.107  1.00 36.48           C  
ATOM   3459  OG1 THR A 229     228.358 185.973 246.258  1.00 36.48           O  
ATOM   3460  CG2 THR A 229     226.048 185.410 245.872  1.00 36.48           C  
ATOM   3461  H   THR A 229     229.175 182.781 246.828  1.00 36.48           H  
ATOM   3462  HA  THR A 229     227.283 184.625 248.227  1.00 36.48           H  
ATOM   3463  HB  THR A 229     227.758 184.284 245.242  1.00 36.48           H  
ATOM   3464  HG1 THR A 229     229.249 185.638 246.383  1.00 36.48           H  
ATOM   3465 1HG2 THR A 229     226.040 186.029 244.975  1.00 36.48           H  
ATOM   3466 2HG2 THR A 229     225.357 184.577 245.744  1.00 36.48           H  
ATOM   3467 3HG2 THR A 229     225.740 186.008 246.728  1.00 36.48           H  
ATOM   3468  N   ALA A 230     225.454 182.941 248.145  1.00 36.48           N  
ATOM   3469  CA  ALA A 230     224.395 181.941 248.173  1.00 36.48           C  
ATOM   3470  C   ALA A 230     223.044 182.637 248.199  1.00 36.48           C  
ATOM   3471  O   ALA A 230     222.830 183.552 248.999  1.00 36.48           O  
ATOM   3472  CB  ALA A 230     224.537 181.015 249.387  1.00 36.48           C  
ATOM   3473  H   ALA A 230     225.431 183.700 248.811  1.00 36.48           H  
ATOM   3474  HA  ALA A 230     224.474 181.338 247.268  1.00 36.48           H  
ATOM   3475 1HB  ALA A 230     223.732 180.279 249.380  1.00 36.48           H  
ATOM   3476 2HB  ALA A 230     225.498 180.502 249.343  1.00 36.48           H  
ATOM   3477 3HB  ALA A 230     224.482 181.603 250.301  1.00 36.48           H  
ATOM   3478  N   THR A 231     222.140 182.203 247.324  1.00 36.48           N  
ATOM   3479  CA  THR A 231     220.807 182.783 247.253  1.00 36.48           C  
ATOM   3480  C   THR A 231     219.906 182.160 248.312  1.00 36.48           C  
ATOM   3481  O   THR A 231     219.831 180.933 248.433  1.00 36.48           O  
ATOM   3482  CB  THR A 231     220.208 182.576 245.861  1.00 36.48           C  
ATOM   3483  OG1 THR A 231     221.172 182.939 244.866  1.00 36.48           O  
ATOM   3484  CG2 THR A 231     218.961 183.430 245.683  1.00 36.48           C  
ATOM   3485  H   THR A 231     222.384 181.452 246.693  1.00 36.48           H  
ATOM   3486  HA  THR A 231     220.885 183.853 247.444  1.00 36.48           H  
ATOM   3487  HB  THR A 231     219.944 181.526 245.731  1.00 36.48           H  
ATOM   3488  HG1 THR A 231     220.937 182.530 244.029  1.00 36.48           H  
ATOM   3489 1HG2 THR A 231     218.549 183.269 244.687  1.00 36.48           H  
ATOM   3490 2HG2 THR A 231     218.220 183.152 246.432  1.00 36.48           H  
ATOM   3491 3HG2 THR A 231     219.220 184.481 245.802  1.00 36.48           H  
ATOM   3492  N   VAL A 232     219.224 183.006 249.078  1.00 36.48           N  
ATOM   3493  CA  VAL A 232     218.311 182.554 250.121  1.00 36.48           C  
ATOM   3494  C   VAL A 232     216.933 182.343 249.510  1.00 36.48           C  
ATOM   3495  O   VAL A 232     216.402 183.230 248.830  1.00 36.48           O  
ATOM   3496  CB  VAL A 232     218.255 183.565 251.278  1.00 36.48           C  
ATOM   3497  CG1 VAL A 232     217.491 182.982 252.457  1.00 36.48           C  
ATOM   3498  CG2 VAL A 232     219.658 183.969 251.692  1.00 36.48           C  
ATOM   3499  H   VAL A 232     219.347 183.997 248.927  1.00 36.48           H  
ATOM   3500  HA  VAL A 232     218.675 181.603 250.511  1.00 36.48           H  
ATOM   3501  HB  VAL A 232     217.707 184.448 250.950  1.00 36.48           H  
ATOM   3502 1HG1 VAL A 232     217.460 183.711 253.267  1.00 36.48           H  
ATOM   3503 2HG1 VAL A 232     216.474 182.741 252.148  1.00 36.48           H  
ATOM   3504 3HG1 VAL A 232     217.990 182.077 252.803  1.00 36.48           H  
ATOM   3505 1HG2 VAL A 232     219.603 184.685 252.511  1.00 36.48           H  
ATOM   3506 2HG2 VAL A 232     220.210 183.086 252.017  1.00 36.48           H  
ATOM   3507 3HG2 VAL A 232     220.170 184.425 250.845  1.00 36.48           H  
ATOM   3508  N   THR A 233     216.352 181.170 249.752  1.00 36.48           N  
ATOM   3509  CA  THR A 233     215.046 180.815 249.214  1.00 36.48           C  
ATOM   3510  C   THR A 233     214.143 180.349 250.346  1.00 36.48           C  
ATOM   3511  O   THR A 233     214.433 179.344 251.002  1.00 36.48           O  
ATOM   3512  CB  THR A 233     215.162 179.717 248.150  1.00 36.48           C  
ATOM   3513  OG1 THR A 233     215.955 180.192 247.055  1.00 36.48           O  
ATOM   3514  CG2 THR A 233     213.785 179.321 247.639  1.00 36.48           C  
ATOM   3515  H   THR A 233     216.842 180.504 250.333  1.00 36.48           H  
ATOM   3516  HA  THR A 233     214.612 181.699 248.746  1.00 36.48           H  
ATOM   3517  HB  THR A 233     215.648 178.842 248.581  1.00 36.48           H  
ATOM   3518  HG1 THR A 233     216.886 180.127 247.283  1.00 36.48           H  
ATOM   3519 1HG2 THR A 233     213.887 178.540 246.885  1.00 36.48           H  
ATOM   3520 2HG2 THR A 233     213.183 178.949 248.467  1.00 36.48           H  
ATOM   3521 3HG2 THR A 233     213.297 180.189 247.198  1.00 36.48           H  
ATOM   3522  N   ALA A 234     213.051 181.074 250.569  1.00 36.48           N  
ATOM   3523  CA  ALA A 234     212.064 180.728 251.582  1.00 36.48           C  
ATOM   3524  C   ALA A 234     210.756 180.372 250.894  1.00 36.48           C  
ATOM   3525  O   ALA A 234     210.276 181.127 250.041  1.00 36.48           O  
ATOM   3526  CB  ALA A 234     211.853 181.880 252.567  1.00 36.48           C  
ATOM   3527  H   ALA A 234     212.909 181.900 250.005  1.00 36.48           H  
ATOM   3528  HA  ALA A 234     212.434 179.864 252.135  1.00 36.48           H  
ATOM   3529 1HB  ALA A 234     211.110 181.591 253.311  1.00 36.48           H  
ATOM   3530 2HB  ALA A 234     212.795 182.110 253.065  1.00 36.48           H  
ATOM   3531 3HB  ALA A 234     211.503 182.759 252.028  1.00 36.48           H  
ATOM   3532  N   GLN A 235     210.187 179.222 251.257  1.00 36.48           N  
ATOM   3533  CA  GLN A 235     208.943 178.774 250.642  1.00 36.48           C  
ATOM   3534  C   GLN A 235     207.768 179.601 251.148  1.00 36.48           C  
ATOM   3535  O   GLN A 235     207.160 180.351 250.377  1.00 36.48           O  
ATOM   3536  CB  GLN A 235     208.714 177.287 250.924  1.00 36.48           C  
ATOM   3537  CG  GLN A 235     207.385 176.748 250.416  1.00 36.48           C  
ATOM   3538  CD  GLN A 235     207.290 176.762 248.904  1.00 36.48           C  
ATOM   3539  OE1 GLN A 235     208.263 176.474 248.207  1.00 36.48           O  
ATOM   3540  NE2 GLN A 235     206.113 177.097 248.389  1.00 36.48           N  
ATOM   3541  H   GLN A 235     210.619 178.648 251.967  1.00 36.48           H  
ATOM   3542  HA  GLN A 235     209.019 178.917 249.564  1.00 36.48           H  
ATOM   3543 1HB  GLN A 235     209.510 176.702 250.463  1.00 36.48           H  
ATOM   3544 2HB  GLN A 235     208.758 177.109 251.998  1.00 36.48           H  
ATOM   3545 1HG  GLN A 235     207.269 175.718 250.754  1.00 36.48           H  
ATOM   3546 2HG  GLN A 235     206.579 177.365 250.813  1.00 36.48           H  
ATOM   3547 1HE2 GLN A 235     205.990 177.123 247.396  1.00 36.48           H  
ATOM   3548 2HE2 GLN A 235     205.348 177.323 248.993  1.00 36.48           H  
ATOM   3549  N   GLY A 236     207.475 179.490 252.446  1.00 36.48           N  
ATOM   3550  CA  GLY A 236     206.451 180.266 253.129  1.00 36.48           C  
ATOM   3551  C   GLY A 236     205.051 180.244 252.545  1.00 36.48           C  
ATOM   3552  O   GLY A 236     204.295 181.204 252.716  1.00 36.48           O  
ATOM   3553  H   GLY A 236     208.013 178.815 252.971  1.00 36.48           H  
ATOM   3554 1HA  GLY A 236     206.360 179.921 254.159  1.00 36.48           H  
ATOM   3555 2HA  GLY A 236     206.752 181.312 253.166  1.00 36.48           H  
ATOM   3556  N   GLN A 237     204.683 179.159 251.867  1.00 36.48           N  
ATOM   3557  CA  GLN A 237     203.441 179.136 251.111  1.00 36.48           C  
ATOM   3558  C   GLN A 237     202.743 177.801 251.322  1.00 36.48           C  
ATOM   3559  O   GLN A 237     203.364 176.803 251.698  1.00 36.48           O  
ATOM   3560  CB  GLN A 237     203.697 179.388 249.619  1.00 36.48           C  
ATOM   3561  CG  GLN A 237     202.604 180.176 248.920  1.00 36.48           C  
ATOM   3562  CD  GLN A 237     203.037 180.692 247.563  1.00 36.48           C  
ATOM   3563  OE1 GLN A 237     204.107 180.342 247.066  1.00 36.48           O  
ATOM   3564  NE2 GLN A 237     202.206 181.531 246.956  1.00 36.48           N  
ATOM   3565  H   GLN A 237     205.270 178.337 251.874  1.00 36.48           H  
ATOM   3566  HA  GLN A 237     202.793 179.928 251.486  1.00 36.48           H  
ATOM   3567 1HB  GLN A 237     204.633 179.933 249.497  1.00 36.48           H  
ATOM   3568 2HB  GLN A 237     203.805 178.434 249.102  1.00 36.48           H  
ATOM   3569 1HG  GLN A 237     201.738 179.529 248.778  1.00 36.48           H  
ATOM   3570 2HG  GLN A 237     202.334 181.031 249.539  1.00 36.48           H  
ATOM   3571 1HE2 GLN A 237     202.439 181.904 246.057  1.00 36.48           H  
ATOM   3572 2HE2 GLN A 237     201.346 181.790 247.396  1.00 36.48           H  
ATOM   3573  N   LEU A 238     201.436 177.798 251.075  1.00 36.48           N  
ATOM   3574  CA  LEU A 238     200.580 176.643 251.306  1.00 36.48           C  
ATOM   3575  C   LEU A 238     200.068 176.116 249.974  1.00 36.48           C  
ATOM   3576  O   LEU A 238     199.687 176.896 249.096  1.00 36.48           O  
ATOM   3577  CB  LEU A 238     199.393 177.003 252.212  1.00 36.48           C  
ATOM   3578  CG  LEU A 238     199.648 177.343 253.684  1.00 36.48           C  
ATOM   3579  CD1 LEU A 238     199.918 178.827 253.879  1.00 36.48           C  
ATOM   3580  CD2 LEU A 238     198.472 176.915 254.533  1.00 36.48           C  
ATOM   3581  H   LEU A 238     201.029 178.646 250.709  1.00 36.48           H  
ATOM   3582  HA  LEU A 238     201.167 175.871 251.802  1.00 36.48           H  
ATOM   3583 1HB  LEU A 238     198.886 177.870 251.792  1.00 36.48           H  
ATOM   3584 2HB  LEU A 238     198.694 176.167 252.218  1.00 36.48           H  
ATOM   3585  HG  LEU A 238     200.543 176.823 254.028  1.00 36.48           H  
ATOM   3586 1HD1 LEU A 238     200.094 179.029 254.935  1.00 36.48           H  
ATOM   3587 2HD1 LEU A 238     200.798 179.115 253.303  1.00 36.48           H  
ATOM   3588 3HD1 LEU A 238     199.057 179.401 253.539  1.00 36.48           H  
ATOM   3589 1HD2 LEU A 238     198.667 177.162 255.577  1.00 36.48           H  
ATOM   3590 2HD2 LEU A 238     197.574 177.435 254.199  1.00 36.48           H  
ATOM   3591 3HD2 LEU A 238     198.326 175.839 254.436  1.00 36.48           H  
ATOM   3592  N   GLY A 239     200.051 174.793 249.827  1.00 36.48           N  
ATOM   3593  CA  GLY A 239     199.620 174.197 248.578  1.00 36.48           C  
ATOM   3594  C   GLY A 239     198.770 172.951 248.723  1.00 36.48           C  
ATOM   3595  O   GLY A 239     198.370 172.352 247.720  1.00 36.48           O  
ATOM   3596  H   GLY A 239     200.339 174.191 250.586  1.00 36.48           H  
ATOM   3597 1HA  GLY A 239     199.045 174.926 248.006  1.00 36.48           H  
ATOM   3598 2HA  GLY A 239     200.492 173.935 247.980  1.00 36.48           H  
ATOM   3599  N   THR A 240     198.484 172.547 249.958  1.00 36.48           N  
ATOM   3600  CA  THR A 240     197.688 171.357 250.222  1.00 36.48           C  
ATOM   3601  C   THR A 240     196.535 171.703 251.155  1.00 36.48           C  
ATOM   3602  O   THR A 240     196.527 172.749 251.809  1.00 36.48           O  
ATOM   3603  CB  THR A 240     198.531 170.228 250.835  1.00 36.48           C  
ATOM   3604  OG1 THR A 240     199.293 170.740 251.936  1.00 36.48           O  
ATOM   3605  CG2 THR A 240     199.475 169.633 249.798  1.00 36.48           C  
ATOM   3606  H   THR A 240     198.833 173.088 250.736  1.00 36.48           H  
ATOM   3607  HA  THR A 240     197.280 170.997 249.277  1.00 36.48           H  
ATOM   3608  HB  THR A 240     197.872 169.443 251.207  1.00 36.48           H  
ATOM   3609  HG1 THR A 240     199.819 170.032 252.317  1.00 36.48           H  
ATOM   3610 1HG2 THR A 240     200.061 168.836 250.254  1.00 36.48           H  
ATOM   3611 2HG2 THR A 240     198.895 169.228 248.968  1.00 36.48           H  
ATOM   3612 3HG2 THR A 240     200.144 170.408 249.428  1.00 36.48           H  
ATOM   3613  N   ALA A 241     195.552 170.801 251.207  1.00 36.48           N  
ATOM   3614  CA  ALA A 241     194.372 171.022 252.034  1.00 36.48           C  
ATOM   3615  C   ALA A 241     194.652 170.800 253.515  1.00 36.48           C  
ATOM   3616  O   ALA A 241     194.086 171.505 254.359  1.00 36.48           O  
ATOM   3617  CB  ALA A 241     193.230 170.114 251.577  1.00 36.48           C  
ATOM   3618  H   ALA A 241     195.622 169.950 250.667  1.00 36.48           H  
ATOM   3619  HA  ALA A 241     194.066 172.062 251.917  1.00 36.48           H  
ATOM   3620 1HB  ALA A 241     192.354 170.288 252.202  1.00 36.48           H  
ATOM   3621 2HB  ALA A 241     192.984 170.334 250.538  1.00 36.48           H  
ATOM   3622 3HB  ALA A 241     193.536 169.073 251.664  1.00 36.48           H  
ATOM   3623  N   GLU A 242     195.516 169.837 253.852  1.00 36.48           N  
ATOM   3624  CA  GLU A 242     195.838 169.590 255.253  1.00 36.48           C  
ATOM   3625  C   GLU A 242     196.725 170.680 255.842  1.00 36.48           C  
ATOM   3626  O   GLU A 242     196.774 170.824 257.068  1.00 36.48           O  
ATOM   3627  CB  GLU A 242     196.499 168.217 255.417  1.00 36.48           C  
ATOM   3628  CG  GLU A 242     196.818 167.813 256.850  1.00 36.48           C  
ATOM   3629  CD  GLU A 242     195.578 167.630 257.704  1.00 36.48           C  
ATOM   3630  OE1 GLU A 242     194.468 167.574 257.133  1.00 36.48           O  
ATOM   3631  OE2 GLU A 242     195.711 167.537 258.943  1.00 36.48           O  
ATOM   3632  H   GLU A 242     195.954 169.271 253.139  1.00 36.48           H  
ATOM   3633  HA  GLU A 242     194.911 169.602 255.828  1.00 36.48           H  
ATOM   3634 1HB  GLU A 242     195.849 167.448 255.000  1.00 36.48           H  
ATOM   3635 2HB  GLU A 242     197.434 168.194 254.857  1.00 36.48           H  
ATOM   3636 1HG  GLU A 242     197.376 166.877 256.837  1.00 36.48           H  
ATOM   3637 2HG  GLU A 242     197.452 168.576 257.299  1.00 36.48           H  
ATOM   3638  N   GLU A 243     197.423 171.447 255.002  1.00 36.48           N  
ATOM   3639  CA  GLU A 243     198.127 172.627 255.489  1.00 36.48           C  
ATOM   3640  C   GLU A 243     197.173 173.801 255.663  1.00 36.48           C  
ATOM   3641  O   GLU A 243     197.310 174.580 256.613  1.00 36.48           O  
ATOM   3642  CB  GLU A 243     199.261 172.997 254.533  1.00 36.48           C  
ATOM   3643  CG  GLU A 243     200.515 172.156 254.698  1.00 36.48           C  
ATOM   3644  CD  GLU A 243     201.566 172.467 253.650  1.00 36.48           C  
ATOM   3645  OE1 GLU A 243     201.218 173.089 252.624  1.00 36.48           O  
ATOM   3646  OE2 GLU A 243     202.739 172.091 253.853  1.00 36.48           O  
ATOM   3647  H   GLU A 243     197.470 171.216 254.020  1.00 36.48           H  
ATOM   3648  HA  GLU A 243     198.552 172.397 256.466  1.00 36.48           H  
ATOM   3649 1HB  GLU A 243     198.918 172.891 253.503  1.00 36.48           H  
ATOM   3650 2HB  GLU A 243     199.535 174.041 254.681  1.00 36.48           H  
ATOM   3651 1HG  GLU A 243     200.935 172.338 255.687  1.00 36.48           H  
ATOM   3652 2HG  GLU A 243     200.244 171.103 254.637  1.00 36.48           H  
ATOM   3653  N   PHE A 244     196.196 173.936 254.760  1.00 36.48           N  
ATOM   3654  CA  PHE A 244     195.203 174.998 254.870  1.00 36.48           C  
ATOM   3655  C   PHE A 244     194.215 174.755 256.002  1.00 36.48           C  
ATOM   3656  O   PHE A 244     193.553 175.700 256.444  1.00 36.48           O  
ATOM   3657  CB  PHE A 244     194.444 175.150 253.551  1.00 36.48           C  
ATOM   3658  CG  PHE A 244     195.008 176.203 252.641  1.00 36.48           C  
ATOM   3659  CD1 PHE A 244     194.930 177.546 252.981  1.00 36.48           C  
ATOM   3660  CD2 PHE A 244     195.606 175.852 251.440  1.00 36.48           C  
ATOM   3661  CE1 PHE A 244     195.445 178.520 252.143  1.00 36.48           C  
ATOM   3662  CE2 PHE A 244     196.123 176.820 250.596  1.00 36.48           C  
ATOM   3663  CZ  PHE A 244     196.042 178.156 250.948  1.00 36.48           C  
ATOM   3664  H   PHE A 244     196.142 173.291 253.985  1.00 36.48           H  
ATOM   3665  HA  PHE A 244     195.719 175.934 255.088  1.00 36.48           H  
ATOM   3666 1HB  PHE A 244     194.451 174.201 253.016  1.00 36.48           H  
ATOM   3667 2HB  PHE A 244     193.404 175.402 253.756  1.00 36.48           H  
ATOM   3668  HD1 PHE A 244     194.457 177.831 253.921  1.00 36.48           H  
ATOM   3669  HD2 PHE A 244     195.668 174.799 251.164  1.00 36.48           H  
ATOM   3670  HE1 PHE A 244     195.380 179.570 252.425  1.00 36.48           H  
ATOM   3671  HE2 PHE A 244     196.592 176.532 249.655  1.00 36.48           H  
ATOM   3672  HZ  PHE A 244     196.446 178.919 250.285  1.00 36.48           H  
ATOM   3673  N   GLY A 245     194.092 173.512 256.473  1.00 36.48           N  
ATOM   3674  CA  GLY A 245     193.256 173.238 257.628  1.00 36.48           C  
ATOM   3675  C   GLY A 245     193.826 173.741 258.938  1.00 36.48           C  
ATOM   3676  O   GLY A 245     193.081 173.874 259.914  1.00 36.48           O  
ATOM   3677  H   GLY A 245     194.581 172.749 256.028  1.00 36.48           H  
ATOM   3678 1HA  GLY A 245     192.277 173.696 257.485  1.00 36.48           H  
ATOM   3679 2HA  GLY A 245     193.098 172.164 257.716  1.00 36.48           H  
ATOM   3680  N   ASN A 246     195.129 174.026 258.982  1.00 36.48           N  
ATOM   3681  CA  ASN A 246     195.796 174.506 260.185  1.00 36.48           C  
ATOM   3682  C   ASN A 246     196.114 175.997 260.121  1.00 36.48           C  
ATOM   3683  O   ASN A 246     197.132 176.438 260.664  1.00 36.48           O  
ATOM   3684  CB  ASN A 246     197.073 173.704 260.437  1.00 36.48           C  
ATOM   3685  CG  ASN A 246     196.793 172.319 260.983  1.00 36.48           C  
ATOM   3686  OD1 ASN A 246     195.865 172.124 261.767  1.00 36.48           O  
ATOM   3687  ND2 ASN A 246     197.597 171.346 260.570  1.00 36.48           N  
ATOM   3688  H   ASN A 246     195.668 173.900 258.137  1.00 36.48           H  
ATOM   3689  HA  ASN A 246     195.122 174.369 261.032  1.00 36.48           H  
ATOM   3690 1HB  ASN A 246     197.632 173.608 259.505  1.00 36.48           H  
ATOM   3691 2HB  ASN A 246     197.705 174.240 261.145  1.00 36.48           H  
ATOM   3692 1HD2 ASN A 246     197.459 170.411 260.897  1.00 36.48           H  
ATOM   3693 2HD2 ASN A 246     198.339 171.548 259.932  1.00 36.48           H  
ATOM   3694  N   VAL A 247     195.264 176.784 259.463  1.00 36.48           N  
ATOM   3695  CA  VAL A 247     195.469 178.228 259.401  1.00 36.48           C  
ATOM   3696  C   VAL A 247     195.045 178.839 260.731  1.00 36.48           C  
ATOM   3697  O   VAL A 247     193.907 178.659 261.180  1.00 36.48           O  
ATOM   3698  CB  VAL A 247     194.698 178.842 258.224  1.00 36.48           C  
ATOM   3699  CG1 VAL A 247     194.618 180.357 258.359  1.00 36.48           C  
ATOM   3700  CG2 VAL A 247     195.362 178.467 256.909  1.00 36.48           C  
ATOM   3701  H   VAL A 247     194.463 176.380 258.998  1.00 36.48           H  
ATOM   3702  HA  VAL A 247     196.532 178.420 259.254  1.00 36.48           H  
ATOM   3703  HB  VAL A 247     193.676 178.463 258.234  1.00 36.48           H  
ATOM   3704 1HG1 VAL A 247     194.067 180.769 257.513  1.00 36.48           H  
ATOM   3705 2HG1 VAL A 247     194.104 180.613 259.285  1.00 36.48           H  
ATOM   3706 3HG1 VAL A 247     195.624 180.775 258.373  1.00 36.48           H  
ATOM   3707 1HG2 VAL A 247     194.806 178.907 256.082  1.00 36.48           H  
ATOM   3708 2HG2 VAL A 247     196.386 178.841 256.898  1.00 36.48           H  
ATOM   3709 3HG2 VAL A 247     195.371 177.382 256.802  1.00 36.48           H  
ATOM   3710  N   ILE A 248     195.964 179.558 261.369  1.00 36.48           N  
ATOM   3711  CA  ILE A 248     195.722 180.131 262.688  1.00 36.48           C  
ATOM   3712  C   ILE A 248     194.839 181.364 262.544  1.00 36.48           C  
ATOM   3713  O   ILE A 248     195.184 182.309 261.826  1.00 36.48           O  
ATOM   3714  CB  ILE A 248     197.045 180.474 263.388  1.00 36.48           C  
ATOM   3715  CG1 ILE A 248     197.795 179.195 263.762  1.00 36.48           C  
ATOM   3716  CG2 ILE A 248     196.800 181.328 264.624  1.00 36.48           C  
ATOM   3717  CD1 ILE A 248     197.031 178.295 264.709  1.00 36.48           C  
ATOM   3718  H   ILE A 248     196.857 179.710 260.923  1.00 36.48           H  
ATOM   3719  HA  ILE A 248     195.193 179.395 263.293  1.00 36.48           H  
ATOM   3720  HB  ILE A 248     197.686 181.026 262.702  1.00 36.48           H  
ATOM   3721 1HG1 ILE A 248     198.021 178.628 262.859  1.00 36.48           H  
ATOM   3722 2HG1 ILE A 248     198.745 179.454 264.230  1.00 36.48           H  
ATOM   3723 1HG2 ILE A 248     197.752 181.557 265.102  1.00 36.48           H  
ATOM   3724 2HG2 ILE A 248     196.308 182.255 264.333  1.00 36.48           H  
ATOM   3725 3HG2 ILE A 248     196.165 180.783 265.322  1.00 36.48           H  
ATOM   3726 1HD1 ILE A 248     197.626 177.408 264.929  1.00 36.48           H  
ATOM   3727 2HD1 ILE A 248     196.825 178.832 265.635  1.00 36.48           H  
ATOM   3728 3HD1 ILE A 248     196.092 177.995 264.247  1.00 36.48           H  
ATOM   3729  N   LEU A 249     193.693 181.354 263.224  1.00 36.48           N  
ATOM   3730  CA  LEU A 249     192.786 182.495 263.268  1.00 36.48           C  
ATOM   3731  C   LEU A 249     192.981 183.339 264.521  1.00 36.48           C  
ATOM   3732  O   LEU A 249     193.169 184.556 264.428  1.00 36.48           O  
ATOM   3733  CB  LEU A 249     191.332 182.016 263.183  1.00 36.48           C  
ATOM   3734  CG  LEU A 249     190.980 181.097 262.013  1.00 36.48           C  
ATOM   3735  CD1 LEU A 249     189.524 180.664 262.090  1.00 36.48           C  
ATOM   3736  CD2 LEU A 249     191.266 181.782 260.688  1.00 36.48           C  
ATOM   3737  H   LEU A 249     193.451 180.513 263.728  1.00 36.48           H  
ATOM   3738  HA  LEU A 249     192.995 183.136 262.412  1.00 36.48           H  
ATOM   3739 1HB  LEU A 249     191.089 181.479 264.098  1.00 36.48           H  
ATOM   3740 2HB  LEU A 249     190.682 182.888 263.114  1.00 36.48           H  
ATOM   3741  HG  LEU A 249     191.575 180.186 262.074  1.00 36.48           H  
ATOM   3742 1HD1 LEU A 249     189.294 180.010 261.248  1.00 36.48           H  
ATOM   3743 2HD1 LEU A 249     189.353 180.127 263.023  1.00 36.48           H  
ATOM   3744 3HD1 LEU A 249     188.881 181.542 262.053  1.00 36.48           H  
ATOM   3745 1HD2 LEU A 249     191.009 181.110 259.868  1.00 36.48           H  
ATOM   3746 2HD2 LEU A 249     190.670 182.691 260.612  1.00 36.48           H  
ATOM   3747 3HD2 LEU A 249     192.324 182.036 260.631  1.00 36.48           H  
ATOM   3748  N   ARG A 250     192.940 182.712 265.697  1.00 36.48           N  
ATOM   3749  CA  ARG A 250     193.148 183.416 266.962  1.00 36.48           C  
ATOM   3750  C   ARG A 250     193.687 182.398 267.963  1.00 36.48           C  
ATOM   3751  O   ARG A 250     192.928 181.575 268.483  1.00 36.48           O  
ATOM   3752  CB  ARG A 250     191.858 184.059 267.455  1.00 36.48           C  
ATOM   3753  CG  ARG A 250     192.041 184.995 268.637  1.00 36.48           C  
ATOM   3754  CD  ARG A 250     190.701 185.441 269.202  1.00 36.48           C  
ATOM   3755  NE  ARG A 250     190.103 184.424 270.062  1.00 36.48           N  
ATOM   3756  CZ  ARG A 250     189.088 183.645 269.702  1.00 36.48           C  
ATOM   3757  NH1 ARG A 250     188.566 183.753 268.487  1.00 36.48           N  
ATOM   3758  NH2 ARG A 250     188.593 182.758 270.555  1.00 36.48           N  
ATOM   3759  H   ARG A 250     192.759 181.718 265.711  1.00 36.48           H  
ATOM   3760  HA  ARG A 250     193.883 184.205 266.802  1.00 36.48           H  
ATOM   3761 1HB  ARG A 250     191.402 184.626 266.645  1.00 36.48           H  
ATOM   3762 2HB  ARG A 250     191.152 183.281 267.748  1.00 36.48           H  
ATOM   3763 1HG  ARG A 250     192.596 184.483 269.424  1.00 36.48           H  
ATOM   3764 2HG  ARG A 250     192.594 185.879 268.319  1.00 36.48           H  
ATOM   3765 1HD  ARG A 250     190.838 186.346 269.792  1.00 36.48           H  
ATOM   3766 2HD  ARG A 250     190.010 185.642 268.384  1.00 36.48           H  
ATOM   3767  HE  ARG A 250     190.488 184.307 270.990  1.00 36.48           H  
ATOM   3768 1HH1 ARG A 250     188.940 184.428 267.835  1.00 36.48           H  
ATOM   3769 2HH1 ARG A 250     187.795 183.161 268.214  1.00 36.48           H  
ATOM   3770 1HH2 ARG A 250     188.988 182.673 271.482  1.00 36.48           H  
ATOM   3771 2HH2 ARG A 250     187.822 182.168 270.279  1.00 36.48           H  
ATOM   3772  N   ALA A 251     194.995 182.460 268.227  1.00 36.48           N  
ATOM   3773  CA  ALA A 251     195.647 181.510 269.118  1.00 36.48           C  
ATOM   3774  C   ALA A 251     196.456 182.185 270.219  1.00 36.48           C  
ATOM   3775  O   ALA A 251     197.354 181.552 270.786  1.00 36.48           O  
ATOM   3776  CB  ALA A 251     196.552 180.561 268.323  1.00 36.48           C  
ATOM   3777  H   ALA A 251     195.546 183.188 267.795  1.00 36.48           H  
ATOM   3778  HA  ALA A 251     194.873 180.924 269.614  1.00 36.48           H  
ATOM   3779 1HB  ALA A 251     197.031 179.858 269.005  1.00 36.48           H  
ATOM   3780 2HB  ALA A 251     195.953 180.011 267.596  1.00 36.48           H  
ATOM   3781 3HB  ALA A 251     197.315 181.137 267.802  1.00 36.48           H  
ATOM   3782  N   ASN A 252     196.169 183.446 270.537  1.00 36.48           N  
ATOM   3783  CA  ASN A 252     196.902 184.178 271.560  1.00 36.48           C  
ATOM   3784  C   ASN A 252     196.098 184.394 272.839  1.00 36.48           C  
ATOM   3785  O   ASN A 252     196.485 185.225 273.667  1.00 36.48           O  
ATOM   3786  CB  ASN A 252     197.395 185.518 270.997  1.00 36.48           C  
ATOM   3787  CG  ASN A 252     196.277 186.362 270.391  1.00 36.48           C  
ATOM   3788  OD1 ASN A 252     195.100 186.000 270.431  1.00 36.48           O  
ATOM   3789  ND2 ASN A 252     196.653 187.501 269.820  1.00 36.48           N  
ATOM   3790  H   ASN A 252     195.415 183.906 270.048  1.00 36.48           H  
ATOM   3791  HA  ASN A 252     197.766 183.582 271.860  1.00 36.48           H  
ATOM   3792 1HB  ASN A 252     197.872 186.093 271.791  1.00 36.48           H  
ATOM   3793 2HB  ASN A 252     198.146 185.335 270.229  1.00 36.48           H  
ATOM   3794 1HD2 ASN A 252     195.969 188.101 269.403  1.00 36.48           H  
ATOM   3795 2HD2 ASN A 252     197.619 187.758 269.806  1.00 36.48           H  
ATOM   3796  N   THR A 253     194.993 183.670 273.019  1.00 36.48           N  
ATOM   3797  CA  THR A 253     194.158 183.842 274.202  1.00 36.48           C  
ATOM   3798  C   THR A 253     194.779 183.178 275.426  1.00 36.48           C  
ATOM   3799  O   THR A 253     195.142 183.858 276.391  1.00 36.48           O  
ATOM   3800  CB  THR A 253     192.758 183.273 273.958  1.00 36.48           C  
ATOM   3801  OG1 THR A 253     192.865 182.009 273.291  1.00 36.48           O  
ATOM   3802  CG2 THR A 253     191.940 184.226 273.101  1.00 36.48           C  
ATOM   3803  H   THR A 253     194.726 182.988 272.323  1.00 36.48           H  
ATOM   3804  HA  THR A 253     194.069 184.908 274.410  1.00 36.48           H  
ATOM   3805  HB  THR A 253     192.253 183.126 274.913  1.00 36.48           H  
ATOM   3806  HG1 THR A 253     192.051 181.514 273.413  1.00 36.48           H  
ATOM   3807 1HG2 THR A 253     190.947 183.807 272.937  1.00 36.48           H  
ATOM   3808 2HG2 THR A 253     191.850 185.186 273.609  1.00 36.48           H  
ATOM   3809 3HG2 THR A 253     192.436 184.369 272.142  1.00 36.48           H  
ATOM   3810  N   ASP A 254     194.902 181.848 275.396  1.00 36.48           N  
ATOM   3811  CA  ASP A 254     195.488 181.106 276.505  1.00 36.48           C  
ATOM   3812  C   ASP A 254     196.395 179.987 276.007  1.00 36.48           C  
ATOM   3813  O   ASP A 254     196.607 178.994 276.713  1.00 36.48           O  
ATOM   3814  CB  ASP A 254     194.404 180.529 277.419  1.00 36.48           C  
ATOM   3815  CG  ASP A 254     193.402 179.675 276.668  1.00 36.48           C  
ATOM   3816  OD1 ASP A 254     192.463 180.242 276.071  1.00 36.48           O  
ATOM   3817  OD2 ASP A 254     193.552 178.435 276.675  1.00 36.48           O  
ATOM   3818  H   ASP A 254     194.580 181.344 274.582  1.00 36.48           H  
ATOM   3819  HA  ASP A 254     196.102 181.789 277.092  1.00 36.48           H  
ATOM   3820 1HB  ASP A 254     194.868 179.923 278.197  1.00 36.48           H  
ATOM   3821 2HB  ASP A 254     193.872 181.343 277.912  1.00 36.48           H  
ATOM   3822  N   GLY A 255     196.938 180.128 274.799  1.00 36.48           N  
ATOM   3823  CA  GLY A 255     197.757 179.100 274.200  1.00 36.48           C  
ATOM   3824  C   GLY A 255     197.009 178.110 273.336  1.00 36.48           C  
ATOM   3825  O   GLY A 255     197.645 177.384 272.561  1.00 36.48           O  
ATOM   3826  H   GLY A 255     196.769 180.983 274.288  1.00 36.48           H  
ATOM   3827 1HA  GLY A 255     198.528 179.562 273.583  1.00 36.48           H  
ATOM   3828 2HA  GLY A 255     198.266 178.538 274.982  1.00 36.48           H  
ATOM   3829  N   SER A 256     195.683 178.055 273.438  1.00 36.48           N  
ATOM   3830  CA  SER A 256     194.895 177.151 272.615  1.00 36.48           C  
ATOM   3831  C   SER A 256     194.749 177.715 271.208  1.00 36.48           C  
ATOM   3832  O   SER A 256     194.571 178.922 271.021  1.00 36.48           O  
ATOM   3833  CB  SER A 256     193.517 176.923 273.236  1.00 36.48           C  
ATOM   3834  OG  SER A 256     192.904 175.762 272.704  1.00 36.48           O  
ATOM   3835  H   SER A 256     195.212 178.653 274.101  1.00 36.48           H  
ATOM   3836  HA  SER A 256     195.414 176.193 272.558  1.00 36.48           H  
ATOM   3837 1HB  SER A 256     193.617 176.821 274.316  1.00 36.48           H  
ATOM   3838 2HB  SER A 256     192.885 177.789 273.046  1.00 36.48           H  
ATOM   3839  HG  SER A 256     192.051 175.689 273.140  1.00 36.48           H  
ATOM   3840  N   ASN A 257     194.825 176.832 270.218  1.00 36.48           N  
ATOM   3841  CA  ASN A 257     194.800 177.223 268.817  1.00 36.48           C  
ATOM   3842  C   ASN A 257     193.418 176.994 268.221  1.00 36.48           C  
ATOM   3843  O   ASN A 257     192.786 175.962 268.467  1.00 36.48           O  
ATOM   3844  CB  ASN A 257     195.846 176.444 268.017  1.00 36.48           C  
ATOM   3845  CG  ASN A 257     197.261 176.727 268.478  1.00 36.48           C  
ATOM   3846  OD1 ASN A 257     197.476 177.384 269.497  1.00 36.48           O  
ATOM   3847  ND2 ASN A 257     198.237 176.228 267.728  1.00 36.48           N  
ATOM   3848  H   ASN A 257     194.903 175.853 270.454  1.00 36.48           H  
ATOM   3849  HA  ASN A 257     195.034 178.286 268.750  1.00 36.48           H  
ATOM   3850 1HB  ASN A 257     195.653 175.374 268.110  1.00 36.48           H  
ATOM   3851 2HB  ASN A 257     195.762 176.701 266.961  1.00 36.48           H  
ATOM   3852 1HD2 ASN A 257     199.192 176.382 267.982  1.00 36.48           H  
ATOM   3853 2HD2 ASN A 257     198.017 175.698 266.909  1.00 36.48           H  
ATOM   3854  N   ILE A 258     192.957 177.962 267.437  1.00 36.48           N  
ATOM   3855  CA  ILE A 258     191.701 177.867 266.704  1.00 36.48           C  
ATOM   3856  C   ILE A 258     192.066 177.782 265.227  1.00 36.48           C  
ATOM   3857  O   ILE A 258     192.376 178.796 264.590  1.00 36.48           O  
ATOM   3858  CB  ILE A 258     190.773 179.052 266.991  1.00 36.48           C  
ATOM   3859  CG1 ILE A 258     190.532 179.188 268.496  1.00 36.48           C  
ATOM   3860  CG2 ILE A 258     189.452 178.887 266.253  1.00 36.48           C  
ATOM   3861  CD1 ILE A 258     189.860 177.983 269.121  1.00 36.48           C  
ATOM   3862  H   ILE A 258     193.513 178.800 267.353  1.00 36.48           H  
ATOM   3863  HA  ILE A 258     191.187 176.958 267.015  1.00 36.48           H  
ATOM   3864  HB  ILE A 258     191.249 179.975 266.661  1.00 36.48           H  
ATOM   3865 1HG1 ILE A 258     191.482 179.349 269.003  1.00 36.48           H  
ATOM   3866 2HG1 ILE A 258     189.908 180.061 268.687  1.00 36.48           H  
ATOM   3867 1HG2 ILE A 258     188.806 179.737 266.469  1.00 36.48           H  
ATOM   3868 2HG2 ILE A 258     189.638 178.836 265.181  1.00 36.48           H  
ATOM   3869 3HG2 ILE A 258     188.964 177.968 266.580  1.00 36.48           H  
ATOM   3870 1HD1 ILE A 258     189.723 178.156 270.189  1.00 36.48           H  
ATOM   3871 2HD1 ILE A 258     188.888 177.824 268.651  1.00 36.48           H  
ATOM   3872 3HD1 ILE A 258     190.483 177.102 268.974  1.00 36.48           H  
ATOM   3873  N   TYR A 259     192.036 176.571 264.678  1.00 36.48           N  
ATOM   3874  CA  TYR A 259     192.443 176.346 263.301  1.00 36.48           C  
ATOM   3875  C   TYR A 259     191.299 176.676 262.344  1.00 36.48           C  
ATOM   3876  O   TYR A 259     190.187 177.024 262.751  1.00 36.48           O  
ATOM   3877  CB  TYR A 259     192.907 174.903 263.115  1.00 36.48           C  
ATOM   3878  CG  TYR A 259     194.047 174.498 264.021  1.00 36.48           C  
ATOM   3879  CD1 TYR A 259     195.313 175.050 263.867  1.00 36.48           C  
ATOM   3880  CD2 TYR A 259     193.857 173.558 265.029  1.00 36.48           C  
ATOM   3881  CE1 TYR A 259     196.360 174.680 264.694  1.00 36.48           C  
ATOM   3882  CE2 TYR A 259     194.897 173.182 265.861  1.00 36.48           C  
ATOM   3883  CZ  TYR A 259     196.145 173.745 265.688  1.00 36.48           C  
ATOM   3884  OH  TYR A 259     197.182 173.375 266.513  1.00 36.48           O  
ATOM   3885  H   TYR A 259     191.722 175.787 265.232  1.00 36.48           H  
ATOM   3886  HA  TYR A 259     193.274 177.013 263.072  1.00 36.48           H  
ATOM   3887 1HB  TYR A 259     192.072 174.225 263.300  1.00 36.48           H  
ATOM   3888 2HB  TYR A 259     193.227 174.754 262.084  1.00 36.48           H  
ATOM   3889  HD1 TYR A 259     195.494 175.787 263.085  1.00 36.48           H  
ATOM   3890  HD2 TYR A 259     192.876 173.104 265.173  1.00 36.48           H  
ATOM   3891  HE1 TYR A 259     197.345 175.124 264.557  1.00 36.48           H  
ATOM   3892  HE2 TYR A 259     194.727 172.445 266.646  1.00 36.48           H  
ATOM   3893  HH  TYR A 259     196.869 172.724 267.146  1.00 36.48           H  
ATOM   3894  N   LEU A 260     191.581 176.564 261.045  1.00 36.48           N  
ATOM   3895  CA  LEU A 260     190.563 176.781 260.027  1.00 36.48           C  
ATOM   3896  C   LEU A 260     189.639 175.582 259.864  1.00 36.48           C  
ATOM   3897  O   LEU A 260     188.518 175.741 259.369  1.00 36.48           O  
ATOM   3898  CB  LEU A 260     191.226 177.112 258.687  1.00 36.48           C  
ATOM   3899  CG  LEU A 260     190.406 177.904 257.667  1.00 36.48           C  
ATOM   3900  CD1 LEU A 260     189.861 179.179 258.288  1.00 36.48           C  
ATOM   3901  CD2 LEU A 260     191.245 178.220 256.439  1.00 36.48           C  
ATOM   3902  H   LEU A 260     192.519 176.324 260.759  1.00 36.48           H  
ATOM   3903  HA  LEU A 260     189.943 177.624 260.332  1.00 36.48           H  
ATOM   3904 1HB  LEU A 260     192.128 177.690 258.879  1.00 36.48           H  
ATOM   3905 2HB  LEU A 260     191.513 176.179 258.201  1.00 36.48           H  
ATOM   3906  HG  LEU A 260     189.539 177.317 257.362  1.00 36.48           H  
ATOM   3907 1HD1 LEU A 260     189.281 179.726 257.545  1.00 36.48           H  
ATOM   3908 2HD1 LEU A 260     189.220 178.927 259.133  1.00 36.48           H  
ATOM   3909 3HD1 LEU A 260     190.688 179.799 258.631  1.00 36.48           H  
ATOM   3910 1HD2 LEU A 260     190.645 178.783 255.723  1.00 36.48           H  
ATOM   3911 2HD2 LEU A 260     192.111 178.813 256.733  1.00 36.48           H  
ATOM   3912 3HD2 LEU A 260     191.581 177.291 255.979  1.00 36.48           H  
ATOM   3913  N   LYS A 261     190.077 174.393 260.277  1.00 36.48           N  
ATOM   3914  CA  LYS A 261     189.263 173.190 260.166  1.00 36.48           C  
ATOM   3915  C   LYS A 261     188.195 173.091 261.247  1.00 36.48           C  
ATOM   3916  O   LYS A 261     187.293 172.256 261.126  1.00 36.48           O  
ATOM   3917  CB  LYS A 261     190.156 171.948 260.217  1.00 36.48           C  
ATOM   3918  CG  LYS A 261     190.939 171.806 261.512  1.00 36.48           C  
ATOM   3919  CD  LYS A 261     191.899 170.629 261.453  1.00 36.48           C  
ATOM   3920  CE  LYS A 261     192.738 170.541 262.717  1.00 36.48           C  
ATOM   3921  NZ  LYS A 261     193.698 169.404 262.669  1.00 36.48           N  
ATOM   3922  H   LYS A 261     191.001 174.326 260.679  1.00 36.48           H  
ATOM   3923  HA  LYS A 261     188.742 173.211 259.208  1.00 36.48           H  
ATOM   3924 1HB  LYS A 261     189.544 171.054 260.090  1.00 36.48           H  
ATOM   3925 2HB  LYS A 261     190.867 171.977 259.391  1.00 36.48           H  
ATOM   3926 1HG  LYS A 261     191.508 172.718 261.695  1.00 36.48           H  
ATOM   3927 2HG  LYS A 261     190.247 171.658 262.341  1.00 36.48           H  
ATOM   3928 1HD  LYS A 261     191.333 169.704 261.334  1.00 36.48           H  
ATOM   3929 2HD  LYS A 261     192.561 170.742 260.594  1.00 36.48           H  
ATOM   3930 1HE  LYS A 261     193.296 171.467 262.848  1.00 36.48           H  
ATOM   3931 2HE  LYS A 261     192.084 170.412 263.579  1.00 36.48           H  
ATOM   3932 1HZ  LYS A 261     194.234 169.379 263.524  1.00 36.48           H  
ATOM   3933 2HZ  LYS A 261     193.189 168.537 262.566  1.00 36.48           H  
ATOM   3934 3HZ  LYS A 261     194.322 169.523 261.884  1.00 36.48           H  
ATOM   3935  N   ASP A 262     188.272 173.915 262.292  1.00 36.48           N  
ATOM   3936  CA  ASP A 262     187.292 173.872 263.369  1.00 36.48           C  
ATOM   3937  C   ASP A 262     186.017 174.633 263.037  1.00 36.48           C  
ATOM   3938  O   ASP A 262     184.933 174.229 263.473  1.00 36.48           O  
ATOM   3939  CB  ASP A 262     187.898 174.435 264.657  1.00 36.48           C  
ATOM   3940  CG  ASP A 262     189.190 173.743 265.044  1.00 36.48           C  
ATOM   3941  OD1 ASP A 262     189.366 172.562 264.679  1.00 36.48           O  
ATOM   3942  OD2 ASP A 262     190.031 174.381 265.713  1.00 36.48           O  
ATOM   3943  H   ASP A 262     189.026 174.585 262.340  1.00 36.48           H  
ATOM   3944  HA  ASP A 262     187.010 172.832 263.539  1.00 36.48           H  
ATOM   3945 1HB  ASP A 262     188.093 175.500 264.532  1.00 36.48           H  
ATOM   3946 2HB  ASP A 262     187.183 174.327 265.473  1.00 36.48           H  
ATOM   3947  N   VAL A 263     186.120 175.724 262.278  1.00 36.48           N  
ATOM   3948  CA  VAL A 263     184.967 176.540 261.916  1.00 36.48           C  
ATOM   3949  C   VAL A 263     184.661 176.489 260.431  1.00 36.48           C  
ATOM   3950  O   VAL A 263     183.684 177.112 259.991  1.00 36.48           O  
ATOM   3951  CB  VAL A 263     185.152 178.002 262.367  1.00 36.48           C  
ATOM   3952  CG1 VAL A 263     185.407 178.070 263.865  1.00 36.48           C  
ATOM   3953  CG2 VAL A 263     186.287 178.656 261.595  1.00 36.48           C  
ATOM   3954  H   VAL A 263     187.035 175.990 261.944  1.00 36.48           H  
ATOM   3955  HA  VAL A 263     184.086 176.137 262.417  1.00 36.48           H  
ATOM   3956  HB  VAL A 263     184.228 178.550 262.180  1.00 36.48           H  
ATOM   3957 1HG1 VAL A 263     185.535 179.110 264.165  1.00 36.48           H  
ATOM   3958 2HG1 VAL A 263     184.559 177.640 264.398  1.00 36.48           H  
ATOM   3959 3HG1 VAL A 263     186.310 177.510 264.106  1.00 36.48           H  
ATOM   3960 1HG2 VAL A 263     186.404 179.688 261.925  1.00 36.48           H  
ATOM   3961 2HG2 VAL A 263     187.213 178.109 261.776  1.00 36.48           H  
ATOM   3962 3HG2 VAL A 263     186.059 178.640 260.529  1.00 36.48           H  
ATOM   3963  N   ALA A 264     185.454 175.768 259.642  1.00 36.48           N  
ATOM   3964  CA  ALA A 264     185.255 175.714 258.201  1.00 36.48           C  
ATOM   3965  C   ALA A 264     185.789 174.390 257.671  1.00 36.48           C  
ATOM   3966  O   ALA A 264     186.353 173.578 258.410  1.00 36.48           O  
ATOM   3967  CB  ALA A 264     185.930 176.902 257.507  1.00 36.48           C  
ATOM   3968  H   ALA A 264     186.213 175.245 260.054  1.00 36.48           H  
ATOM   3969  HA  ALA A 264     184.184 175.760 258.005  1.00 36.48           H  
ATOM   3970 1HB  ALA A 264     185.765 176.837 256.431  1.00 36.48           H  
ATOM   3971 2HB  ALA A 264     185.505 177.833 257.883  1.00 36.48           H  
ATOM   3972 3HB  ALA A 264     186.999 176.883 257.712  1.00 36.48           H  
ATOM   3973  N   LYS A 265     185.600 174.180 256.369  1.00 36.48           N  
ATOM   3974  CA  LYS A 265     186.074 172.986 255.679  1.00 36.48           C  
ATOM   3975  C   LYS A 265     186.716 173.421 254.371  1.00 36.48           C  
ATOM   3976  O   LYS A 265     186.059 174.046 253.534  1.00 36.48           O  
ATOM   3977  CB  LYS A 265     184.928 172.004 255.420  1.00 36.48           C  
ATOM   3978  CG  LYS A 265     185.308 170.818 254.549  1.00 36.48           C  
ATOM   3979  CD  LYS A 265     184.095 169.958 254.230  1.00 36.48           C  
ATOM   3980  CE  LYS A 265     183.043 170.748 253.468  1.00 36.48           C  
ATOM   3981  NZ  LYS A 265     181.833 169.929 253.178  1.00 36.48           N  
ATOM   3982  H   LYS A 265     185.104 174.887 255.845  1.00 36.48           H  
ATOM   3983  HA  LYS A 265     186.812 172.491 256.311  1.00 36.48           H  
ATOM   3984 1HB  LYS A 265     184.557 171.618 256.370  1.00 36.48           H  
ATOM   3985 2HB  LYS A 265     184.103 172.527 254.935  1.00 36.48           H  
ATOM   3986 1HG  LYS A 265     185.745 171.176 253.616  1.00 36.48           H  
ATOM   3987 2HG  LYS A 265     186.049 170.209 255.066  1.00 36.48           H  
ATOM   3988 1HD  LYS A 265     184.403 169.103 253.627  1.00 36.48           H  
ATOM   3989 2HD  LYS A 265     183.657 169.588 255.157  1.00 36.48           H  
ATOM   3990 1HE  LYS A 265     182.746 171.617 254.053  1.00 36.48           H  
ATOM   3991 2HE  LYS A 265     183.463 171.098 252.525  1.00 36.48           H  
ATOM   3992 1HZ  LYS A 265     181.160 170.488 252.672  1.00 36.48           H  
ATOM   3993 2HZ  LYS A 265     182.093 169.129 252.619  1.00 36.48           H  
ATOM   3994 3HZ  LYS A 265     181.423 169.614 254.045  1.00 36.48           H  
ATOM   3995  N   VAL A 266     187.993 173.096 254.199  1.00 36.48           N  
ATOM   3996  CA  VAL A 266     188.771 173.513 253.039  1.00 36.48           C  
ATOM   3997  C   VAL A 266     188.955 172.309 252.119  1.00 36.48           C  
ATOM   3998  O   VAL A 266     189.150 171.180 252.588  1.00 36.48           O  
ATOM   3999  CB  VAL A 266     190.115 174.137 253.487  1.00 36.48           C  
ATOM   4000  CG1 VAL A 266     190.896 173.202 254.415  1.00 36.48           C  
ATOM   4001  CG2 VAL A 266     190.965 174.581 252.304  1.00 36.48           C  
ATOM   4002  H   VAL A 266     188.435 172.533 254.911  1.00 36.48           H  
ATOM   4003  HA  VAL A 266     188.201 174.265 252.492  1.00 36.48           H  
ATOM   4004  HB  VAL A 266     189.911 175.008 254.110  1.00 36.48           H  
ATOM   4005 1HG1 VAL A 266     191.833 173.678 254.706  1.00 36.48           H  
ATOM   4006 2HG1 VAL A 266     190.303 172.994 255.305  1.00 36.48           H  
ATOM   4007 3HG1 VAL A 266     191.110 172.269 253.894  1.00 36.48           H  
ATOM   4008 1HG2 VAL A 266     191.897 175.013 252.667  1.00 36.48           H  
ATOM   4009 2HG2 VAL A 266     191.185 173.721 251.671  1.00 36.48           H  
ATOM   4010 3HG2 VAL A 266     190.421 175.328 251.725  1.00 36.48           H  
ATOM   4011  N   GLY A 267     188.838 172.536 250.813  1.00 36.48           N  
ATOM   4012  CA  GLY A 267     189.010 171.453 249.864  1.00 36.48           C  
ATOM   4013  C   GLY A 267     189.146 171.969 248.452  1.00 36.48           C  
ATOM   4014  O   GLY A 267     188.751 173.096 248.138  1.00 36.48           O  
ATOM   4015  H   GLY A 267     188.629 173.462 250.469  1.00 36.48           H  
ATOM   4016 1HA  GLY A 267     189.896 170.875 250.127  1.00 36.48           H  
ATOM   4017 2HA  GLY A 267     188.157 170.778 249.924  1.00 36.48           H  
ATOM   4018  N   LEU A 268     189.709 171.119 247.597  1.00 36.48           N  
ATOM   4019  CA  LEU A 268     189.860 171.466 246.192  1.00 36.48           C  
ATOM   4020  C   LEU A 268     188.518 171.380 245.476  1.00 36.48           C  
ATOM   4021  O   LEU A 268     187.691 170.514 245.772  1.00 36.48           O  
ATOM   4022  CB  LEU A 268     190.873 170.538 245.522  1.00 36.48           C  
ATOM   4023  CG  LEU A 268     192.345 170.781 245.858  1.00 36.48           C  
ATOM   4024  CD1 LEU A 268     193.219 169.691 245.259  1.00 36.48           C  
ATOM   4025  CD2 LEU A 268     192.786 172.152 245.371  1.00 36.48           C  
ATOM   4026  H   LEU A 268     190.038 170.220 247.920  1.00 36.48           H  
ATOM   4027  HA  LEU A 268     190.227 172.490 246.126  1.00 36.48           H  
ATOM   4028 1HB  LEU A 268     190.642 169.511 245.802  1.00 36.48           H  
ATOM   4029 2HB  LEU A 268     190.767 170.630 244.441  1.00 36.48           H  
ATOM   4030  HG  LEU A 268     192.485 170.728 246.938  1.00 36.48           H  
ATOM   4031 1HD1 LEU A 268     194.262 169.882 245.510  1.00 36.48           H  
ATOM   4032 2HD1 LEU A 268     192.921 168.723 245.662  1.00 36.48           H  
ATOM   4033 3HD1 LEU A 268     193.102 169.685 244.176  1.00 36.48           H  
ATOM   4034 1HD2 LEU A 268     193.836 172.306 245.620  1.00 36.48           H  
ATOM   4035 2HD2 LEU A 268     192.657 172.213 244.290  1.00 36.48           H  
ATOM   4036 3HD2 LEU A 268     192.182 172.921 245.853  1.00 36.48           H  
ATOM   4037  N   GLY A 269     188.306 172.284 244.532  1.00 36.48           N  
ATOM   4038  CA  GLY A 269     187.061 172.299 243.798  1.00 36.48           C  
ATOM   4039  C   GLY A 269     187.135 173.220 242.604  1.00 36.48           C  
ATOM   4040  O   GLY A 269     188.217 173.531 242.106  1.00 36.48           O  
ATOM   4041  H   GLY A 269     189.013 172.972 244.316  1.00 36.48           H  
ATOM   4042 1HA  GLY A 269     186.822 171.289 243.465  1.00 36.48           H  
ATOM   4043 2HA  GLY A 269     186.254 172.619 244.456  1.00 36.48           H  
ATOM   4044  N   MET A 270     185.966 173.653 242.150  1.00 36.48           N  
ATOM   4045  CA  MET A 270     185.858 174.568 241.025  1.00 36.48           C  
ATOM   4046  C   MET A 270     185.495 175.967 241.509  1.00 36.48           C  
ATOM   4047  O   MET A 270     184.850 176.146 242.545  1.00 36.48           O  
ATOM   4048  CB  MET A 270     184.816 174.068 240.022  1.00 36.48           C  
ATOM   4049  CG  MET A 270     185.183 172.754 239.352  1.00 36.48           C  
ATOM   4050  SD  MET A 270     183.754 171.893 238.668  1.00 36.48           S  
ATOM   4051  CE  MET A 270     183.020 173.190 237.675  1.00 36.48           C  
ATOM   4052  H   MET A 270     185.124 173.332 242.606  1.00 36.48           H  
ATOM   4053  HA  MET A 270     186.825 174.617 240.525  1.00 36.48           H  
ATOM   4054 1HB  MET A 270     183.860 173.934 240.527  1.00 36.48           H  
ATOM   4055 2HB  MET A 270     184.672 174.817 239.242  1.00 36.48           H  
ATOM   4056 1HG  MET A 270     185.889 172.943 238.544  1.00 36.48           H  
ATOM   4057 2HG  MET A 270     185.663 172.098 240.077  1.00 36.48           H  
ATOM   4058 1HE  MET A 270     182.122 172.810 237.186  1.00 36.48           H  
ATOM   4059 2HE  MET A 270     182.756 174.033 238.314  1.00 36.48           H  
ATOM   4060 3HE  MET A 270     183.734 173.518 236.918  1.00 36.48           H  
ATOM   4061  N   GLU A 271     185.923 176.968 240.737  1.00 36.48           N  
ATOM   4062  CA  GLU A 271     185.641 178.354 241.095  1.00 36.48           C  
ATOM   4063  C   GLU A 271     184.190 178.732 240.822  1.00 36.48           C  
ATOM   4064  O   GLU A 271     183.627 179.563 241.543  1.00 36.48           O  
ATOM   4065  CB  GLU A 271     186.587 179.294 240.346  1.00 36.48           C  
ATOM   4066  CG  GLU A 271     186.885 178.872 238.919  1.00 36.48           C  
ATOM   4067  CD  GLU A 271     187.854 179.806 238.224  1.00 36.48           C  
ATOM   4068  OE1 GLU A 271     188.403 180.702 238.898  1.00 36.48           O  
ATOM   4069  OE2 GLU A 271     188.070 179.643 237.005  1.00 36.48           O  
ATOM   4070  H   GLU A 271     186.447 176.774 239.896  1.00 36.48           H  
ATOM   4071  HA  GLU A 271     185.802 178.474 242.167  1.00 36.48           H  
ATOM   4072 1HB  GLU A 271     186.157 180.296 240.317  1.00 36.48           H  
ATOM   4073 2HB  GLU A 271     187.534 179.359 240.881  1.00 36.48           H  
ATOM   4074 1HG  GLU A 271     187.307 177.867 238.929  1.00 36.48           H  
ATOM   4075 2HG  GLU A 271     185.952 178.839 238.359  1.00 36.48           H  
ATOM   4076  N   ASP A 272     183.574 178.140 239.800  1.00 36.48           N  
ATOM   4077  CA  ASP A 272     182.157 178.342 239.529  1.00 36.48           C  
ATOM   4078  C   ASP A 272     181.604 177.119 238.811  1.00 36.48           C  
ATOM   4079  O   ASP A 272     182.169 176.675 237.808  1.00 36.48           O  
ATOM   4080  CB  ASP A 272     181.916 179.614 238.703  1.00 36.48           C  
ATOM   4081  CG  ASP A 272     182.994 179.856 237.663  1.00 36.48           C  
ATOM   4082  OD1 ASP A 272     183.870 178.987 237.488  1.00 36.48           O  
ATOM   4083  OD2 ASP A 272     182.966 180.927 237.020  1.00 36.48           O  
ATOM   4084  H   ASP A 272     184.109 177.533 239.196  1.00 36.48           H  
ATOM   4085  HA  ASP A 272     181.635 178.451 240.480  1.00 36.48           H  
ATOM   4086 1HB  ASP A 272     180.953 179.542 238.197  1.00 36.48           H  
ATOM   4087 2HB  ASP A 272     181.873 180.477 239.368  1.00 36.48           H  
ATOM   4088  N   TYR A 273     180.507 176.580 239.334  1.00 36.48           N  
ATOM   4089  CA  TYR A 273     179.861 175.394 238.768  1.00 36.48           C  
ATOM   4090  C   TYR A 273     178.779 175.777 237.763  1.00 36.48           C  
ATOM   4091  O   TYR A 273     177.633 175.340 237.858  1.00 36.48           O  
ATOM   4092  CB  TYR A 273     179.283 174.533 239.886  1.00 36.48           C  
ATOM   4093  CG  TYR A 273     180.265 174.168 240.980  1.00 36.48           C  
ATOM   4094  CD1 TYR A 273     181.103 173.067 240.849  1.00 36.48           C  
ATOM   4095  CD2 TYR A 273     180.344 174.918 242.150  1.00 36.48           C  
ATOM   4096  CE1 TYR A 273     181.999 172.725 241.849  1.00 36.48           C  
ATOM   4097  CE2 TYR A 273     181.238 174.586 243.154  1.00 36.48           C  
ATOM   4098  CZ  TYR A 273     182.062 173.489 242.997  1.00 36.48           C  
ATOM   4099  OH  TYR A 273     182.950 173.156 243.994  1.00 36.48           O  
ATOM   4100  H   TYR A 273     180.109 177.012 240.155  1.00 36.48           H  
ATOM   4101  HA  TYR A 273     180.611 174.815 238.228  1.00 36.48           H  
ATOM   4102 1HB  TYR A 273     178.447 175.056 240.353  1.00 36.48           H  
ATOM   4103 2HB  TYR A 273     178.895 173.605 239.467  1.00 36.48           H  
ATOM   4104  HD1 TYR A 273     181.062 172.455 239.947  1.00 36.48           H  
ATOM   4105  HD2 TYR A 273     179.695 175.783 242.288  1.00 36.48           H  
ATOM   4106  HE1 TYR A 273     182.647 171.858 241.726  1.00 36.48           H  
ATOM   4107  HE2 TYR A 273     181.287 175.189 244.061  1.00 36.48           H  
ATOM   4108  HH  TYR A 273     182.867 173.782 244.717  1.00 36.48           H  
ATOM   4109  N   SER A 274     179.144 176.596 236.775  1.00 36.48           N  
ATOM   4110  CA  SER A 274     178.152 177.167 235.870  1.00 36.48           C  
ATOM   4111  C   SER A 274     177.737 176.175 234.787  1.00 36.48           C  
ATOM   4112  O   SER A 274     176.561 175.809 234.684  1.00 36.48           O  
ATOM   4113  CB  SER A 274     178.698 178.452 235.240  1.00 36.48           C  
ATOM   4114  OG  SER A 274     179.257 179.303 236.225  1.00 36.48           O  
ATOM   4115  H   SER A 274     180.118 176.828 236.646  1.00 36.48           H  
ATOM   4116  HA  SER A 274     177.257 177.408 236.445  1.00 36.48           H  
ATOM   4117 1HB  SER A 274     179.457 178.200 234.500  1.00 36.48           H  
ATOM   4118 2HB  SER A 274     177.894 178.972 234.720  1.00 36.48           H  
ATOM   4119  HG  SER A 274     179.574 180.079 235.756  1.00 36.48           H  
ATOM   4120  N   SER A 275     178.687 175.732 233.972  1.00 36.48           N  
ATOM   4121  CA  SER A 275     178.391 174.880 232.831  1.00 36.48           C  
ATOM   4122  C   SER A 275     178.745 173.428 233.128  1.00 36.48           C  
ATOM   4123  O   SER A 275     179.631 173.134 233.935  1.00 36.48           O  
ATOM   4124  CB  SER A 275     179.148 175.354 231.589  1.00 36.48           C  
ATOM   4125  OG  SER A 275     178.472 176.430 230.961  1.00 36.48           O  
ATOM   4126  H   SER A 275     179.645 175.997 234.153  1.00 36.48           H  
ATOM   4127  HA  SER A 275     177.321 174.935 232.626  1.00 36.48           H  
ATOM   4128 1HB  SER A 275     180.152 175.668 231.873  1.00 36.48           H  
ATOM   4129 2HB  SER A 275     179.250 174.527 230.888  1.00 36.48           H  
ATOM   4130  HG  SER A 275     177.765 176.034 230.446  1.00 36.48           H  
ATOM   4131  N   SER A 276     178.037 172.520 232.460  1.00 36.48           N  
ATOM   4132  CA  SER A 276     178.270 171.087 232.607  1.00 36.48           C  
ATOM   4133  C   SER A 276     177.888 170.407 231.303  1.00 36.48           C  
ATOM   4134  O   SER A 276     176.719 170.438 230.908  1.00 36.48           O  
ATOM   4135  CB  SER A 276     177.464 170.513 233.774  1.00 36.48           C  
ATOM   4136  OG  SER A 276     176.076 170.526 233.490  1.00 36.48           O  
ATOM   4137  H   SER A 276     177.314 172.839 231.830  1.00 36.48           H  
ATOM   4138  HA  SER A 276     179.330 170.928 232.811  1.00 36.48           H  
ATOM   4139 1HB  SER A 276     177.787 169.491 233.971  1.00 36.48           H  
ATOM   4140 2HB  SER A 276     177.659 171.097 234.672  1.00 36.48           H  
ATOM   4141  HG  SER A 276     175.678 169.888 234.087  1.00 36.48           H  
ATOM   4142  N   THR A 277     178.867 169.796 230.641  1.00 36.48           N  
ATOM   4143  CA  THR A 277     178.656 169.177 229.341  1.00 36.48           C  
ATOM   4144  C   THR A 277     178.322 167.700 229.509  1.00 36.48           C  
ATOM   4145  O   THR A 277     179.002 166.976 230.242  1.00 36.48           O  
ATOM   4146  CB  THR A 277     179.901 169.345 228.464  1.00 36.48           C  
ATOM   4147  OG1 THR A 277     180.214 170.738 228.348  1.00 36.48           O  
ATOM   4148  CG2 THR A 277     179.671 168.784 227.066  1.00 36.48           C  
ATOM   4149  H   THR A 277     179.786 169.763 231.058  1.00 36.48           H  
ATOM   4150  HA  THR A 277     177.815 169.672 228.854  1.00 36.48           H  
ATOM   4151  HB  THR A 277     180.740 168.820 228.919  1.00 36.48           H  
ATOM   4152  HG1 THR A 277     180.678 171.028 229.137  1.00 36.48           H  
ATOM   4153 1HG2 THR A 277     180.572 168.918 226.467  1.00 36.48           H  
ATOM   4154 2HG2 THR A 277     179.434 167.722 227.134  1.00 36.48           H  
ATOM   4155 3HG2 THR A 277     178.842 169.311 226.595  1.00 36.48           H  
ATOM   4156  N   ARG A 278     177.266 167.258 228.829  1.00 36.48           N  
ATOM   4157  CA  ARG A 278     176.847 165.865 228.845  1.00 36.48           C  
ATOM   4158  C   ARG A 278     176.735 165.353 227.417  1.00 36.48           C  
ATOM   4159  O   ARG A 278     176.275 166.064 226.519  1.00 36.48           O  
ATOM   4160  CB  ARG A 278     175.505 165.688 229.569  1.00 36.48           C  
ATOM   4161  CG  ARG A 278     175.609 165.688 231.085  1.00 36.48           C  
ATOM   4162  CD  ARG A 278     174.245 165.498 231.727  1.00 36.48           C  
ATOM   4163  NE  ARG A 278     174.344 165.232 233.159  1.00 36.48           N  
ATOM   4164  CZ  ARG A 278     173.298 165.069 233.962  1.00 36.48           C  
ATOM   4165  NH1 ARG A 278     172.068 165.140 233.473  1.00 36.48           N  
ATOM   4166  NH2 ARG A 278     173.481 164.837 235.255  1.00 36.48           N  
ATOM   4167  H   ARG A 278     176.739 167.924 228.282  1.00 36.48           H  
ATOM   4168  HA  ARG A 278     177.599 165.284 229.378  1.00 36.48           H  
ATOM   4169 1HB  ARG A 278     174.827 166.490 229.279  1.00 36.48           H  
ATOM   4170 2HB  ARG A 278     175.048 164.747 229.263  1.00 36.48           H  
ATOM   4171 1HG  ARG A 278     176.261 164.875 231.405  1.00 36.48           H  
ATOM   4172 2HG  ARG A 278     176.023 166.639 231.421  1.00 36.48           H  
ATOM   4173 1HD  ARG A 278     173.650 166.400 231.590  1.00 36.48           H  
ATOM   4174 2HD  ARG A 278     173.737 164.655 231.260  1.00 36.48           H  
ATOM   4175  HE  ARG A 278     175.269 165.168 233.562  1.00 36.48           H  
ATOM   4176 1HH1 ARG A 278     171.925 165.318 232.489  1.00 36.48           H  
ATOM   4177 2HH1 ARG A 278     171.274 165.016 234.084  1.00 36.48           H  
ATOM   4178 1HH2 ARG A 278     174.418 164.784 235.631  1.00 36.48           H  
ATOM   4179 2HH2 ARG A 278     172.685 164.714 235.863  1.00 36.48           H  
ATOM   4180  N   LEU A 279     177.160 164.106 227.216  1.00 36.48           N  
ATOM   4181  CA  LEU A 279     177.127 163.467 225.900  1.00 36.48           C  
ATOM   4182  C   LEU A 279     176.443 162.113 226.064  1.00 36.48           C  
ATOM   4183  O   LEU A 279     177.052 161.174 226.588  1.00 36.48           O  
ATOM   4184  CB  LEU A 279     178.529 163.315 225.320  1.00 36.48           C  
ATOM   4185  CG  LEU A 279     178.637 162.606 223.969  1.00 36.48           C  
ATOM   4186  CD1 LEU A 279     177.880 163.371 222.895  1.00 36.48           C  
ATOM   4187  CD2 LEU A 279     180.093 162.419 223.573  1.00 36.48           C  
ATOM   4188  H   LEU A 279     177.517 163.588 228.006  1.00 36.48           H  
ATOM   4189  HA  LEU A 279     176.546 164.095 225.225  1.00 36.48           H  
ATOM   4190 1HB  LEU A 279     178.965 164.306 225.200  1.00 36.48           H  
ATOM   4191 2HB  LEU A 279     179.139 162.755 226.028  1.00 36.48           H  
ATOM   4192  HG  LEU A 279     178.161 161.627 224.033  1.00 36.48           H  
ATOM   4193 1HD1 LEU A 279     177.971 162.848 221.943  1.00 36.48           H  
ATOM   4194 2HD1 LEU A 279     176.828 163.440 223.171  1.00 36.48           H  
ATOM   4195 3HD1 LEU A 279     178.297 164.373 222.799  1.00 36.48           H  
ATOM   4196 1HD2 LEU A 279     180.146 161.912 222.609  1.00 36.48           H  
ATOM   4197 2HD2 LEU A 279     180.577 163.393 223.498  1.00 36.48           H  
ATOM   4198 3HD2 LEU A 279     180.601 161.818 224.327  1.00 36.48           H  
ATOM   4199  N   ASN A 280     175.183 162.036 225.611  1.00 36.48           N  
ATOM   4200  CA  ASN A 280     174.327 160.844 225.705  1.00 36.48           C  
ATOM   4201  C   ASN A 280     174.175 160.370 227.151  1.00 36.48           C  
ATOM   4202  O   ASN A 280     174.352 159.193 227.469  1.00 36.48           O  
ATOM   4203  CB  ASN A 280     174.833 159.713 224.801  1.00 36.48           C  
ATOM   4204  CG  ASN A 280     174.707 160.044 223.327  1.00 36.48           C  
ATOM   4205  OD1 ASN A 280     173.684 159.763 222.702  1.00 36.48           O  
ATOM   4206  ND2 ASN A 280     175.749 160.642 222.764  1.00 36.48           N  
ATOM   4207  H   ASN A 280     174.817 162.872 225.177  1.00 36.48           H  
ATOM   4208  HA  ASN A 280     173.321 161.114 225.379  1.00 36.48           H  
ATOM   4209 1HB  ASN A 280     175.880 159.507 225.027  1.00 36.48           H  
ATOM   4210 2HB  ASN A 280     174.269 158.803 225.006  1.00 36.48           H  
ATOM   4211 1HD2 ASN A 280     175.722 160.884 221.793  1.00 36.48           H  
ATOM   4212 2HD2 ASN A 280     176.560 160.850 223.309  1.00 36.48           H  
ATOM   4213  N   GLY A 281     173.844 161.302 228.027  1.00 36.48           N  
ATOM   4214  CA  GLY A 281     173.612 160.998 229.436  1.00 36.48           C  
ATOM   4215  C   GLY A 281     174.784 161.155 230.383  1.00 36.48           C  
ATOM   4216  O   GLY A 281     174.655 161.793 231.426  1.00 36.48           O  
ATOM   4217  H   GLY A 281     173.749 162.256 227.707  1.00 36.48           H  
ATOM   4218 1HA  GLY A 281     172.817 161.637 229.820  1.00 36.48           H  
ATOM   4219 2HA  GLY A 281     173.271 159.968 229.534  1.00 36.48           H  
ATOM   4220  N   VAL A 282     175.934 160.577 230.035  1.00 36.48           N  
ATOM   4221  CA  VAL A 282     177.096 160.643 230.913  1.00 36.48           C  
ATOM   4222  C   VAL A 282     177.753 162.017 230.806  1.00 36.48           C  
ATOM   4223  O   VAL A 282     177.649 162.714 229.794  1.00 36.48           O  
ATOM   4224  CB  VAL A 282     178.098 159.518 230.599  1.00 36.48           C  
ATOM   4225  CG1 VAL A 282     177.562 158.181 231.089  1.00 36.48           C  
ATOM   4226  CG2 VAL A 282     178.394 159.465 229.110  1.00 36.48           C  
ATOM   4227  H   VAL A 282     176.009 160.086 229.155  1.00 36.48           H  
ATOM   4228  HA  VAL A 282     176.758 160.522 231.943  1.00 36.48           H  
ATOM   4229  HB  VAL A 282     179.024 159.707 231.141  1.00 36.48           H  
ATOM   4230 1HG1 VAL A 282     178.281 157.395 230.860  1.00 36.48           H  
ATOM   4231 2HG1 VAL A 282     177.404 158.225 232.166  1.00 36.48           H  
ATOM   4232 3HG1 VAL A 282     176.617 157.963 230.591  1.00 36.48           H  
ATOM   4233 1HG2 VAL A 282     179.104 158.664 228.908  1.00 36.48           H  
ATOM   4234 2HG2 VAL A 282     177.470 159.278 228.562  1.00 36.48           H  
ATOM   4235 3HG2 VAL A 282     178.819 160.416 228.789  1.00 36.48           H  
ATOM   4236  N   ASN A 283     178.443 162.404 231.876  1.00 36.48           N  
ATOM   4237  CA  ASN A 283     179.062 163.719 231.948  1.00 36.48           C  
ATOM   4238  C   ASN A 283     180.382 163.739 231.189  1.00 36.48           C  
ATOM   4239  O   ASN A 283     181.150 162.773 231.219  1.00 36.48           O  
ATOM   4240  CB  ASN A 283     179.295 164.119 233.405  1.00 36.48           C  
ATOM   4241  CG  ASN A 283     178.001 164.369 234.154  1.00 36.48           C  
ATOM   4242  OD1 ASN A 283     177.524 165.501 234.232  1.00 36.48           O  
ATOM   4243  ND2 ASN A 283     177.426 163.310 234.712  1.00 36.48           N  
ATOM   4244  H   ASN A 283     178.540 161.771 232.657  1.00 36.48           H  
ATOM   4245  HA  ASN A 283     178.388 164.445 231.490  1.00 36.48           H  
ATOM   4246 1HB  ASN A 283     179.850 163.330 233.915  1.00 36.48           H  
ATOM   4247 2HB  ASN A 283     179.903 165.023 233.441  1.00 36.48           H  
ATOM   4248 1HD2 ASN A 283     176.570 163.415 235.219  1.00 36.48           H  
ATOM   4249 2HD2 ASN A 283     177.848 162.408 234.625  1.00 36.48           H  
ATOM   4250  N   THR A 284     180.641 164.852 230.505  1.00 36.48           N  
ATOM   4251  CA  THR A 284     181.869 165.042 229.749  1.00 36.48           C  
ATOM   4252  C   THR A 284     182.450 166.410 230.080  1.00 36.48           C  
ATOM   4253  O   THR A 284     181.864 167.195 230.830  1.00 36.48           O  
ATOM   4254  CB  THR A 284     181.633 164.918 228.236  1.00 36.48           C  
ATOM   4255  OG1 THR A 284     180.433 165.614 227.878  1.00 36.48           O  
ATOM   4256  CG2 THR A 284     181.510 163.458 227.825  1.00 36.48           C  
ATOM   4257  H   THR A 284     179.951 165.590 230.516  1.00 36.48           H  
ATOM   4258  HA  THR A 284     182.579 164.269 230.043  1.00 36.48           H  
ATOM   4259  HB  THR A 284     182.468 165.369 227.699  1.00 36.48           H  
ATOM   4260  HG1 THR A 284     180.288 165.535 226.932  1.00 36.48           H  
ATOM   4261 1HG2 THR A 284     181.344 163.396 226.749  1.00 36.48           H  
ATOM   4262 2HG2 THR A 284     182.427 162.929 228.082  1.00 36.48           H  
ATOM   4263 3HG2 THR A 284     180.670 163.002 228.348  1.00 36.48           H  
ATOM   4264  N   THR A 285     183.622 166.687 229.516  1.00 36.48           N  
ATOM   4265  CA  THR A 285     184.287 167.982 229.646  1.00 36.48           C  
ATOM   4266  C   THR A 285     184.511 168.524 228.239  1.00 36.48           C  
ATOM   4267  O   THR A 285     185.413 168.070 227.527  1.00 36.48           O  
ATOM   4268  CB  THR A 285     185.599 167.860 230.416  1.00 36.48           C  
ATOM   4269  OG1 THR A 285     186.336 166.729 229.934  1.00 36.48           O  
ATOM   4270  CG2 THR A 285     185.327 167.688 231.902  1.00 36.48           C  
ATOM   4271  H   THR A 285     184.064 165.959 228.973  1.00 36.48           H  
ATOM   4272  HA  THR A 285     183.630 168.655 230.198  1.00 36.48           H  
ATOM   4273  HB  THR A 285     186.196 168.759 230.262  1.00 36.48           H  
ATOM   4274  HG1 THR A 285     187.261 166.824 230.175  1.00 36.48           H  
ATOM   4275 1HG2 THR A 285     186.272 167.603 232.437  1.00 36.48           H  
ATOM   4276 2HG2 THR A 285     184.776 168.552 232.273  1.00 36.48           H  
ATOM   4277 3HG2 THR A 285     184.737 166.786 232.062  1.00 36.48           H  
ATOM   4278  N   GLY A 286     183.694 169.493 227.839  1.00 36.48           N  
ATOM   4279  CA  GLY A 286     183.725 170.019 226.490  1.00 36.48           C  
ATOM   4280  C   GLY A 286     184.115 171.484 226.458  1.00 36.48           C  
ATOM   4281  O   GLY A 286     183.865 172.232 227.405  1.00 36.48           O  
ATOM   4282  H   GLY A 286     183.031 169.873 228.500  1.00 36.48           H  
ATOM   4283 1HA  GLY A 286     184.433 169.446 225.892  1.00 36.48           H  
ATOM   4284 2HA  GLY A 286     182.745 169.898 226.030  1.00 36.48           H  
ATOM   4285  N   MET A 287     184.739 171.886 225.354  1.00 36.48           N  
ATOM   4286  CA  MET A 287     185.100 173.274 225.109  1.00 36.48           C  
ATOM   4287  C   MET A 287     184.695 173.649 223.691  1.00 36.48           C  
ATOM   4288  O   MET A 287     184.715 172.808 222.787  1.00 36.48           O  
ATOM   4289  CB  MET A 287     186.605 173.512 225.323  1.00 36.48           C  
ATOM   4290  CG  MET A 287     187.517 172.617 224.496  1.00 36.48           C  
ATOM   4291  SD  MET A 287     188.988 172.089 225.396  1.00 36.48           S  
ATOM   4292  CE  MET A 287     188.287 170.860 226.494  1.00 36.48           C  
ATOM   4293  H   MET A 287     184.968 171.188 224.660  1.00 36.48           H  
ATOM   4294  HA  MET A 287     184.554 173.903 225.812  1.00 36.48           H  
ATOM   4295 1HB  MET A 287     186.848 174.545 225.080  1.00 36.48           H  
ATOM   4296 2HB  MET A 287     186.852 173.356 226.374  1.00 36.48           H  
ATOM   4297 1HG  MET A 287     186.969 171.728 224.184  1.00 36.48           H  
ATOM   4298 2HG  MET A 287     187.837 173.151 223.601  1.00 36.48           H  
ATOM   4299 1HE  MET A 287     189.075 170.439 227.119  1.00 36.48           H  
ATOM   4300 2HE  MET A 287     187.531 171.326 227.127  1.00 36.48           H  
ATOM   4301 3HE  MET A 287     187.827 170.066 225.905  1.00 36.48           H  
ATOM   4302  N   ALA A 288     184.313 174.908 223.504  1.00 36.48           N  
ATOM   4303  CA  ALA A 288     183.841 175.388 222.213  1.00 36.48           C  
ATOM   4304  C   ALA A 288     184.940 176.179 221.514  1.00 36.48           C  
ATOM   4305  O   ALA A 288     185.440 177.170 222.054  1.00 36.48           O  
ATOM   4306  CB  ALA A 288     182.593 176.252 222.384  1.00 36.48           C  
ATOM   4307  H   ALA A 288     184.352 175.550 224.283  1.00 36.48           H  
ATOM   4308  HA  ALA A 288     183.587 174.522 221.602  1.00 36.48           H  
ATOM   4309 1HB  ALA A 288     182.256 176.601 221.408  1.00 36.48           H  
ATOM   4310 2HB  ALA A 288     181.804 175.663 222.851  1.00 36.48           H  
ATOM   4311 3HB  ALA A 288     182.827 177.109 223.014  1.00 36.48           H  
ATOM   4312  N   VAL A 289     185.305 175.740 220.311  1.00 36.48           N  
ATOM   4313  CA  VAL A 289     186.357 176.392 219.529  1.00 36.48           C  
ATOM   4314  C   VAL A 289     185.658 177.394 218.613  1.00 36.48           C  
ATOM   4315  O   VAL A 289     185.206 177.062 217.517  1.00 36.48           O  
ATOM   4316  CB  VAL A 289     187.202 175.384 218.754  1.00 36.48           C  
ATOM   4317  CG1 VAL A 289     188.392 176.076 218.107  1.00 36.48           C  
ATOM   4318  CG2 VAL A 289     187.664 174.264 219.672  1.00 36.48           C  
ATOM   4319  H   VAL A 289     184.838 174.930 219.929  1.00 36.48           H  
ATOM   4320  HA  VAL A 289     187.017 176.926 220.214  1.00 36.48           H  
ATOM   4321  HB  VAL A 289     186.601 174.964 217.947  1.00 36.48           H  
ATOM   4322 1HG1 VAL A 289     188.984 175.344 217.558  1.00 36.48           H  
ATOM   4323 2HG1 VAL A 289     188.037 176.844 217.419  1.00 36.48           H  
ATOM   4324 3HG1 VAL A 289     189.009 176.536 218.878  1.00 36.48           H  
ATOM   4325 1HG2 VAL A 289     188.264 173.553 219.105  1.00 36.48           H  
ATOM   4326 2HG2 VAL A 289     188.263 174.681 220.482  1.00 36.48           H  
ATOM   4327 3HG2 VAL A 289     186.796 173.754 220.089  1.00 36.48           H  
ATOM   4328  N   MET A 290     185.567 178.638 219.074  1.00 36.48           N  
ATOM   4329  CA  MET A 290     184.934 179.690 218.292  1.00 36.48           C  
ATOM   4330  C   MET A 290     185.888 180.219 217.231  1.00 36.48           C  
ATOM   4331  O   MET A 290     187.090 180.370 217.472  1.00 36.48           O  
ATOM   4332  CB  MET A 290     184.483 180.838 219.195  1.00 36.48           C  
ATOM   4333  CG  MET A 290     183.628 180.422 220.377  1.00 36.48           C  
ATOM   4334  SD  MET A 290     182.894 181.852 221.194  1.00 36.48           S  
ATOM   4335  CE  MET A 290     182.510 181.170 222.803  1.00 36.48           C  
ATOM   4336  H   MET A 290     185.944 178.861 219.984  1.00 36.48           H  
ATOM   4337  HA  MET A 290     184.057 179.273 217.797  1.00 36.48           H  
ATOM   4338 1HB  MET A 290     185.357 181.357 219.586  1.00 36.48           H  
ATOM   4339 2HB  MET A 290     183.909 181.558 218.610  1.00 36.48           H  
ATOM   4340 1HG  MET A 290     182.833 179.760 220.036  1.00 36.48           H  
ATOM   4341 2HG  MET A 290     184.240 179.877 221.095  1.00 36.48           H  
ATOM   4342 1HE  MET A 290     182.049 181.939 223.423  1.00 36.48           H  
ATOM   4343 2HE  MET A 290     181.820 180.333 222.688  1.00 36.48           H  
ATOM   4344 3HE  MET A 290     183.427 180.822 223.279  1.00 36.48           H  
ATOM   4345  N   LEU A 291     185.345 180.503 216.051  1.00 36.48           N  
ATOM   4346  CA  LEU A 291     186.122 181.108 214.984  1.00 36.48           C  
ATOM   4347  C   LEU A 291     186.173 182.625 215.162  1.00 36.48           C  
ATOM   4348  O   LEU A 291     185.288 183.241 215.761  1.00 36.48           O  
ATOM   4349  CB  LEU A 291     185.532 180.746 213.621  1.00 36.48           C  
ATOM   4350  CG  LEU A 291     186.493 180.698 212.431  1.00 36.48           C  
ATOM   4351  CD1 LEU A 291     187.654 179.756 212.706  1.00 36.48           C  
ATOM   4352  CD2 LEU A 291     185.754 180.289 211.166  1.00 36.48           C  
ATOM   4353  H   LEU A 291     184.370 180.294 215.892  1.00 36.48           H  
ATOM   4354  HA  LEU A 291     187.140 180.723 215.036  1.00 36.48           H  
ATOM   4355 1HB  LEU A 291     185.069 179.763 213.693  1.00 36.48           H  
ATOM   4356 2HB  LEU A 291     184.758 181.472 213.373  1.00 36.48           H  
ATOM   4357  HG  LEU A 291     186.935 181.683 212.280  1.00 36.48           H  
ATOM   4358 1HD1 LEU A 291     188.322 179.741 211.844  1.00 36.48           H  
ATOM   4359 2HD1 LEU A 291     188.202 180.100 213.583  1.00 36.48           H  
ATOM   4360 3HD1 LEU A 291     187.273 178.752 212.887  1.00 36.48           H  
ATOM   4361 1HD2 LEU A 291     186.453 180.261 210.329  1.00 36.48           H  
ATOM   4362 2HD2 LEU A 291     185.314 179.301 211.305  1.00 36.48           H  
ATOM   4363 3HD2 LEU A 291     184.965 181.011 210.956  1.00 36.48           H  
ATOM   4364  N   SER A 292     187.230 183.227 214.631  1.00 36.48           N  
ATOM   4365  CA  SER A 292     187.439 184.665 214.699  1.00 36.48           C  
ATOM   4366  C   SER A 292     187.004 185.311 213.387  1.00 36.48           C  
ATOM   4367  O   SER A 292     186.569 184.640 212.447  1.00 36.48           O  
ATOM   4368  CB  SER A 292     188.904 184.982 215.011  1.00 36.48           C  
ATOM   4369  OG  SER A 292     189.712 184.842 213.856  1.00 36.48           O  
ATOM   4370  H   SER A 292     187.914 182.652 214.161  1.00 36.48           H  
ATOM   4371  HA  SER A 292     186.818 185.068 215.500  1.00 36.48           H  
ATOM   4372 1HB  SER A 292     188.983 186.000 215.391  1.00 36.48           H  
ATOM   4373 2HB  SER A 292     189.263 184.312 215.791  1.00 36.48           H  
ATOM   4374  HG  SER A 292     190.607 185.056 214.131  1.00 36.48           H  
ATOM   4375  N   ASN A 293     187.123 186.635 213.334  1.00 36.48           N  
ATOM   4376  CA  ASN A 293     186.760 187.369 212.131  1.00 36.48           C  
ATOM   4377  C   ASN A 293     187.829 187.197 211.060  1.00 36.48           C  
ATOM   4378  O   ASN A 293     189.028 187.188 211.357  1.00 36.48           O  
ATOM   4379  CB  ASN A 293     186.566 188.850 212.451  1.00 36.48           C  
ATOM   4380  CG  ASN A 293     185.440 189.091 213.436  1.00 36.48           C  
ATOM   4381  OD1 ASN A 293     184.479 188.325 213.498  1.00 36.48           O  
ATOM   4382  ND2 ASN A 293     185.554 190.161 214.215  1.00 36.48           N  
ATOM   4383  H   ASN A 293     187.469 187.144 214.135  1.00 36.48           H  
ATOM   4384  HA  ASN A 293     185.820 186.967 211.750  1.00 36.48           H  
ATOM   4385 1HB  ASN A 293     187.489 189.257 212.866  1.00 36.48           H  
ATOM   4386 2HB  ASN A 293     186.352 189.396 211.532  1.00 36.48           H  
ATOM   4387 1HD2 ASN A 293     184.841 190.371 214.884  1.00 36.48           H  
ATOM   4388 2HD2 ASN A 293     186.352 190.757 214.132  1.00 36.48           H  
ATOM   4389  N   SER A 294     187.377 187.108 209.805  1.00 36.48           N  
ATOM   4390  CA  SER A 294     188.187 186.803 208.615  1.00 36.48           C  
ATOM   4391  C   SER A 294     189.032 185.543 208.822  1.00 36.48           C  
ATOM   4392  O   SER A 294     190.262 185.559 208.752  1.00 36.48           O  
ATOM   4393  CB  SER A 294     189.062 187.992 208.183  1.00 36.48           C  
ATOM   4394  OG  SER A 294     189.825 188.554 209.237  1.00 36.48           O  
ATOM   4395  H   SER A 294     186.386 187.270 209.697  1.00 36.48           H  
ATOM   4396  HA  SER A 294     187.514 186.568 207.789  1.00 36.48           H  
ATOM   4397 1HB  SER A 294     189.749 187.673 207.399  1.00 36.48           H  
ATOM   4398 2HB  SER A 294     188.431 188.775 207.765  1.00 36.48           H  
ATOM   4399  HG  SER A 294     189.871 187.880 209.919  1.00 36.48           H  
ATOM   4400  N   GLY A 295     188.337 184.440 209.084  1.00 36.48           N  
ATOM   4401  CA  GLY A 295     188.990 183.165 209.306  1.00 36.48           C  
ATOM   4402  C   GLY A 295     188.303 182.017 208.596  1.00 36.48           C  
ATOM   4403  O   GLY A 295     187.072 181.973 208.521  1.00 36.48           O  
ATOM   4404  H   GLY A 295     187.329 184.491 209.129  1.00 36.48           H  
ATOM   4405 1HA  GLY A 295     190.024 183.221 208.964  1.00 36.48           H  
ATOM   4406 2HA  GLY A 295     189.017 182.951 210.374  1.00 36.48           H  
ATOM   4407  N   ASN A 296     189.090 181.082 208.071  1.00 36.48           N  
ATOM   4408  CA  ASN A 296     188.538 179.946 207.347  1.00 36.48           C  
ATOM   4409  C   ASN A 296     188.039 178.885 208.320  1.00 36.48           C  
ATOM   4410  O   ASN A 296     188.596 178.705 209.406  1.00 36.48           O  
ATOM   4411  CB  ASN A 296     189.589 179.347 206.413  1.00 36.48           C  
ATOM   4412  CG  ASN A 296     188.978 178.723 205.175  1.00 36.48           C  
ATOM   4413  OD1 ASN A 296     187.933 179.163 204.697  1.00 36.48           O  
ATOM   4414  ND2 ASN A 296     189.626 177.690 204.651  1.00 36.48           N  
ATOM   4415  H   ASN A 296     190.092 181.159 208.175  1.00 36.48           H  
ATOM   4416  HA  ASN A 296     187.695 180.294 206.747  1.00 36.48           H  
ATOM   4417 1HB  ASN A 296     190.289 180.125 206.106  1.00 36.48           H  
ATOM   4418 2HB  ASN A 296     190.158 178.586 206.946  1.00 36.48           H  
ATOM   4419 1HD2 ASN A 296     189.269 177.238 203.833  1.00 36.48           H  
ATOM   4420 2HD2 ASN A 296     190.471 177.364 205.073  1.00 36.48           H  
ATOM   4421  N   ALA A 297     186.981 178.182 207.922  1.00 36.48           N  
ATOM   4422  CA  ALA A 297     186.361 177.158 208.750  1.00 36.48           C  
ATOM   4423  C   ALA A 297     186.702 175.743 208.298  1.00 36.48           C  
ATOM   4424  O   ALA A 297     186.101 174.785 208.794  1.00 36.48           O  
ATOM   4425  CB  ALA A 297     184.843 177.347 208.774  1.00 36.48           C  
ATOM   4426  H   ALA A 297     186.599 178.373 207.007  1.00 36.48           H  
ATOM   4427  HA  ALA A 297     186.748 177.262 209.764  1.00 36.48           H  
ATOM   4428 1HB  ALA A 297     184.390 176.575 209.396  1.00 36.48           H  
ATOM   4429 2HB  ALA A 297     184.605 178.329 209.183  1.00 36.48           H  
ATOM   4430 3HB  ALA A 297     184.451 177.272 207.761  1.00 36.48           H  
ATOM   4431  N   MET A 298     187.646 175.589 207.372  1.00 36.48           N  
ATOM   4432  CA  MET A 298     188.045 174.281 206.866  1.00 36.48           C  
ATOM   4433  C   MET A 298     189.437 173.872 207.320  1.00 36.48           C  
ATOM   4434  O   MET A 298     189.610 172.785 207.880  1.00 36.48           O  
ATOM   4435  CB  MET A 298     187.975 174.267 205.331  1.00 36.48           C  
ATOM   4436  CG  MET A 298     188.568 173.021 204.692  1.00 36.48           C  
ATOM   4437  SD  MET A 298     187.782 171.498 205.252  1.00 36.48           S  
ATOM   4438  CE  MET A 298     186.109 171.745 204.666  1.00 36.48           C  
ATOM   4439  H   MET A 298     188.100 176.416 207.010  1.00 36.48           H  
ATOM   4440  HA  MET A 298     187.355 173.534 207.257  1.00 36.48           H  
ATOM   4441 1HB  MET A 298     186.936 174.346 205.014  1.00 36.48           H  
ATOM   4442 2HB  MET A 298     188.505 175.134 204.934  1.00 36.48           H  
ATOM   4443 1HG  MET A 298     188.462 173.082 203.609  1.00 36.48           H  
ATOM   4444 2HG  MET A 298     189.631 172.962 204.927  1.00 36.48           H  
ATOM   4445 1HE  MET A 298     185.498 170.884 204.936  1.00 36.48           H  
ATOM   4446 2HE  MET A 298     185.693 172.644 205.122  1.00 36.48           H  
ATOM   4447 3HE  MET A 298     186.116 171.858 203.581  1.00 36.48           H  
ATOM   4448  N   ALA A 299     190.443 174.721 207.093  1.00 36.48           N  
ATOM   4449  CA  ALA A 299     191.799 174.389 207.516  1.00 36.48           C  
ATOM   4450  C   ALA A 299     191.970 174.534 209.022  1.00 36.48           C  
ATOM   4451  O   ALA A 299     192.843 173.883 209.610  1.00 36.48           O  
ATOM   4452  CB  ALA A 299     192.810 175.267 206.779  1.00 36.48           C  
ATOM   4453  H   ALA A 299     190.275 175.601 206.626  1.00 36.48           H  
ATOM   4454  HA  ALA A 299     191.986 173.345 207.265  1.00 36.48           H  
ATOM   4455 1HB  ALA A 299     193.819 175.010 207.102  1.00 36.48           H  
ATOM   4456 2HB  ALA A 299     192.721 175.102 205.705  1.00 36.48           H  
ATOM   4457 3HB  ALA A 299     192.613 176.314 207.002  1.00 36.48           H  
ATOM   4458  N   THR A 300     191.145 175.371 209.659  1.00 36.48           N  
ATOM   4459  CA  THR A 300     191.231 175.554 211.105  1.00 36.48           C  
ATOM   4460  C   THR A 300     190.779 174.304 211.850  1.00 36.48           C  
ATOM   4461  O   THR A 300     191.418 173.894 212.826  1.00 36.48           O  
ATOM   4462  CB  THR A 300     190.397 176.763 211.530  1.00 36.48           C  
ATOM   4463  OG1 THR A 300     190.686 177.872 210.669  1.00 36.48           O  
ATOM   4464  CG2 THR A 300     190.712 177.154 212.967  1.00 36.48           C  
ATOM   4465  H   THR A 300     190.450 175.887 209.138  1.00 36.48           H  
ATOM   4466  HA  THR A 300     192.273 175.734 211.369  1.00 36.48           H  
ATOM   4467  HB  THR A 300     189.338 176.520 211.450  1.00 36.48           H  
ATOM   4468  HG1 THR A 300     189.873 178.343 210.470  1.00 36.48           H  
ATOM   4469 1HG2 THR A 300     190.108 178.016 213.250  1.00 36.48           H  
ATOM   4470 2HG2 THR A 300     190.486 176.319 213.629  1.00 36.48           H  
ATOM   4471 3HG2 THR A 300     191.768 177.408 213.051  1.00 36.48           H  
ATOM   4472  N   ALA A 301     189.690 173.678 211.393  1.00 36.48           N  
ATOM   4473  CA  ALA A 301     189.215 172.447 212.019  1.00 36.48           C  
ATOM   4474  C   ALA A 301     190.191 171.298 211.797  1.00 36.48           C  
ATOM   4475  O   ALA A 301     190.398 170.471 212.694  1.00 36.48           O  
ATOM   4476  CB  ALA A 301     187.829 172.086 211.485  1.00 36.48           C  
ATOM   4477  H   ALA A 301     189.184 174.056 210.604  1.00 36.48           H  
ATOM   4478  HA  ALA A 301     189.148 172.618 213.093  1.00 36.48           H  
ATOM   4479 1HB  ALA A 301     187.485 171.167 211.958  1.00 36.48           H  
ATOM   4480 2HB  ALA A 301     187.131 172.893 211.709  1.00 36.48           H  
ATOM   4481 3HB  ALA A 301     187.881 171.941 210.407  1.00 36.48           H  
ATOM   4482  N   LYS A 302     190.821 171.249 210.618  1.00 36.48           N  
ATOM   4483  CA  LYS A 302     191.834 170.233 210.350  1.00 36.48           C  
ATOM   4484  C   LYS A 302     193.070 170.439 211.218  1.00 36.48           C  
ATOM   4485  O   LYS A 302     193.657 169.468 211.709  1.00 36.48           O  
ATOM   4486  CB  LYS A 302     192.213 170.244 208.869  1.00 36.48           C  
ATOM   4487  CG  LYS A 302     191.116 169.752 207.939  1.00 36.48           C  
ATOM   4488  CD  LYS A 302     191.338 170.238 206.513  1.00 36.48           C  
ATOM   4489  CE  LYS A 302     192.688 169.789 205.975  1.00 36.48           C  
ATOM   4490  NZ  LYS A 302     192.962 170.352 204.624  1.00 36.48           N  
ATOM   4491  H   LYS A 302     190.597 171.922 209.899  1.00 36.48           H  
ATOM   4492  HA  LYS A 302     191.418 169.256 210.599  1.00 36.48           H  
ATOM   4493 1HB  LYS A 302     192.478 171.258 208.568  1.00 36.48           H  
ATOM   4494 2HB  LYS A 302     193.091 169.617 208.713  1.00 36.48           H  
ATOM   4495 1HG  LYS A 302     191.097 168.662 207.943  1.00 36.48           H  
ATOM   4496 2HG  LYS A 302     190.151 170.115 208.291  1.00 36.48           H  
ATOM   4497 1HD  LYS A 302     190.551 169.845 205.867  1.00 36.48           H  
ATOM   4498 2HD  LYS A 302     191.293 171.327 206.488  1.00 36.48           H  
ATOM   4499 1HE  LYS A 302     193.475 170.109 206.656  1.00 36.48           H  
ATOM   4500 2HE  LYS A 302     192.711 168.701 205.913  1.00 36.48           H  
ATOM   4501 1HZ  LYS A 302     193.864 170.032 204.302  1.00 36.48           H  
ATOM   4502 2HZ  LYS A 302     192.246 170.046 203.979  1.00 36.48           H  
ATOM   4503 3HZ  LYS A 302     192.961 171.361 204.672  1.00 36.48           H  
ATOM   4504  N   ALA A 303     193.463 171.698 211.439  1.00 36.48           N  
ATOM   4505  CA  ALA A 303     194.600 171.978 212.310  1.00 36.48           C  
ATOM   4506  C   ALA A 303     194.288 171.663 213.769  1.00 36.48           C  
ATOM   4507  O   ALA A 303     195.162 171.167 214.490  1.00 36.48           O  
ATOM   4508  CB  ALA A 303     195.031 173.436 212.160  1.00 36.48           C  
ATOM   4509  H   ALA A 303     192.975 172.468 211.004  1.00 36.48           H  
ATOM   4510  HA  ALA A 303     195.424 171.331 212.009  1.00 36.48           H  
ATOM   4511 1HB  ALA A 303     195.880 173.634 212.814  1.00 36.48           H  
ATOM   4512 2HB  ALA A 303     195.318 173.626 211.126  1.00 36.48           H  
ATOM   4513 3HB  ALA A 303     194.204 174.089 212.432  1.00 36.48           H  
ATOM   4514  N   VAL A 304     193.053 171.921 214.211  1.00 36.48           N  
ATOM   4515  CA  VAL A 304     192.644 171.569 215.570  1.00 36.48           C  
ATOM   4516  C   VAL A 304     192.615 170.051 215.747  1.00 36.48           C  
ATOM   4517  O   VAL A 304     193.067 169.524 216.774  1.00 36.48           O  
ATOM   4518  CB  VAL A 304     191.286 172.225 215.897  1.00 36.48           C  
ATOM   4519  CG1 VAL A 304     190.642 171.618 217.137  1.00 36.48           C  
ATOM   4520  CG2 VAL A 304     191.466 173.721 216.106  1.00 36.48           C  
ATOM   4521  H   VAL A 304     192.387 172.368 213.597  1.00 36.48           H  
ATOM   4522  HA  VAL A 304     193.395 171.945 216.266  1.00 36.48           H  
ATOM   4523  HB  VAL A 304     190.601 172.055 215.066  1.00 36.48           H  
ATOM   4524 1HG1 VAL A 304     189.688 172.110 217.329  1.00 36.48           H  
ATOM   4525 2HG1 VAL A 304     190.475 170.553 216.976  1.00 36.48           H  
ATOM   4526 3HG1 VAL A 304     191.300 171.757 217.994  1.00 36.48           H  
ATOM   4527 1HG2 VAL A 304     190.502 174.175 216.335  1.00 36.48           H  
ATOM   4528 2HG2 VAL A 304     192.155 173.893 216.933  1.00 36.48           H  
ATOM   4529 3HG2 VAL A 304     191.871 174.169 215.198  1.00 36.48           H  
ATOM   4530  N   LYS A 305     192.141 169.323 214.729  1.00 36.48           N  
ATOM   4531  CA  LYS A 305     192.119 167.864 214.804  1.00 36.48           C  
ATOM   4532  C   LYS A 305     193.528 167.278 214.778  1.00 36.48           C  
ATOM   4533  O   LYS A 305     193.806 166.295 215.474  1.00 36.48           O  
ATOM   4534  CB  LYS A 305     191.276 167.292 213.666  1.00 36.48           C  
ATOM   4535  CG  LYS A 305     189.776 167.421 213.884  1.00 36.48           C  
ATOM   4536  CD  LYS A 305     188.999 166.491 212.966  1.00 36.48           C  
ATOM   4537  CE  LYS A 305     189.238 165.035 213.326  1.00 36.48           C  
ATOM   4538  NZ  LYS A 305     188.402 164.116 212.505  1.00 36.48           N  
ATOM   4539  H   LYS A 305     191.793 169.778 213.897  1.00 36.48           H  
ATOM   4540  HA  LYS A 305     191.670 167.573 215.754  1.00 36.48           H  
ATOM   4541 1HB  LYS A 305     191.528 167.801 212.735  1.00 36.48           H  
ATOM   4542 2HB  LYS A 305     191.510 166.235 213.535  1.00 36.48           H  
ATOM   4543 1HG  LYS A 305     189.536 167.177 214.919  1.00 36.48           H  
ATOM   4544 2HG  LYS A 305     189.467 168.448 213.690  1.00 36.48           H  
ATOM   4545 1HD  LYS A 305     187.933 166.707 213.046  1.00 36.48           H  
ATOM   4546 2HD  LYS A 305     189.308 166.656 211.934  1.00 36.48           H  
ATOM   4547 1HE  LYS A 305     190.287 164.790 213.170  1.00 36.48           H  
ATOM   4548 2HE  LYS A 305     189.003 164.877 214.378  1.00 36.48           H  
ATOM   4549 1HZ  LYS A 305     188.588 163.160 212.773  1.00 36.48           H  
ATOM   4550 2HZ  LYS A 305     187.425 164.323 212.656  1.00 36.48           H  
ATOM   4551 3HZ  LYS A 305     188.625 164.240 211.528  1.00 36.48           H  
ATOM   4552  N   GLU A 306     194.442 167.888 214.018  1.00 36.48           N  
ATOM   4553  CA  GLU A 306     195.826 167.417 214.009  1.00 36.48           C  
ATOM   4554  C   GLU A 306     196.533 167.737 215.323  1.00 36.48           C  
ATOM   4555  O   GLU A 306     197.363 166.949 215.795  1.00 36.48           O  
ATOM   4556  CB  GLU A 306     196.583 168.027 212.829  1.00 36.48           C  
ATOM   4557  CG  GLU A 306     196.262 167.387 211.488  1.00 36.48           C  
ATOM   4558  CD  GLU A 306     196.657 165.924 211.429  1.00 36.48           C  
ATOM   4559  OE1 GLU A 306     197.750 165.580 211.926  1.00 36.48           O  
ATOM   4560  OE2 GLU A 306     195.873 165.118 210.886  1.00 36.48           O  
ATOM   4561  H   GLU A 306     194.188 168.679 213.443  1.00 36.48           H  
ATOM   4562  HA  GLU A 306     195.821 166.332 213.900  1.00 36.48           H  
ATOM   4563 1HB  GLU A 306     196.352 169.090 212.759  1.00 36.48           H  
ATOM   4564 2HB  GLU A 306     197.656 167.935 212.998  1.00 36.48           H  
ATOM   4565 1HG  GLU A 306     195.191 167.472 211.303  1.00 36.48           H  
ATOM   4566 2HG  GLU A 306     196.783 167.933 210.703  1.00 36.48           H  
ATOM   4567  N   ARG A 307     196.212 168.885 215.930  1.00 36.48           N  
ATOM   4568  CA  ARG A 307     196.787 169.232 217.226  1.00 36.48           C  
ATOM   4569  C   ARG A 307     196.258 168.320 218.327  1.00 36.48           C  
ATOM   4570  O   ARG A 307     196.984 167.992 219.272  1.00 36.48           O  
ATOM   4571  CB  ARG A 307     196.495 170.698 217.549  1.00 36.48           C  
ATOM   4572  CG  ARG A 307     197.247 171.241 218.755  1.00 36.48           C  
ATOM   4573  CD  ARG A 307     198.750 171.199 218.535  1.00 36.48           C  
ATOM   4574  NE  ARG A 307     199.167 172.066 217.437  1.00 36.48           N  
ATOM   4575  CZ  ARG A 307     199.481 173.349 217.576  1.00 36.48           C  
ATOM   4576  NH1 ARG A 307     199.384 173.933 218.762  1.00 36.48           N  
ATOM   4577  NH2 ARG A 307     199.892 174.050 216.528  1.00 36.48           N  
ATOM   4578  H   ARG A 307     195.564 169.524 215.492  1.00 36.48           H  
ATOM   4579  HA  ARG A 307     197.867 169.089 217.175  1.00 36.48           H  
ATOM   4580 1HB  ARG A 307     196.751 171.317 216.690  1.00 36.48           H  
ATOM   4581 2HB  ARG A 307     195.429 170.824 217.737  1.00 36.48           H  
ATOM   4582 1HG  ARG A 307     196.952 172.275 218.932  1.00 36.48           H  
ATOM   4583 2HG  ARG A 307     197.009 170.640 219.633  1.00 36.48           H  
ATOM   4584 1HD  ARG A 307     199.259 171.528 219.440  1.00 36.48           H  
ATOM   4585 2HD  ARG A 307     199.054 170.180 218.298  1.00 36.48           H  
ATOM   4586  HE  ARG A 307     199.219 171.661 216.512  1.00 36.48           H  
ATOM   4587 1HH1 ARG A 307     199.071 173.402 219.562  1.00 36.48           H  
ATOM   4588 2HH1 ARG A 307     199.623 174.908 218.865  1.00 36.48           H  
ATOM   4589 1HH2 ARG A 307     199.967 173.608 215.622  1.00 36.48           H  
ATOM   4590 2HH2 ARG A 307     200.130 175.025 216.635  1.00 36.48           H  
ATOM   4591  N   LEU A 308     194.998 167.894 218.219  1.00 36.48           N  
ATOM   4592  CA  LEU A 308     194.470 166.933 219.181  1.00 36.48           C  
ATOM   4593  C   LEU A 308     194.990 165.526 218.913  1.00 36.48           C  
ATOM   4594  O   LEU A 308     195.059 164.707 219.836  1.00 36.48           O  
ATOM   4595  CB  LEU A 308     192.943 166.954 219.157  1.00 36.48           C  
ATOM   4596  CG  LEU A 308     192.300 168.181 219.805  1.00 36.48           C  
ATOM   4597  CD1 LEU A 308     190.828 168.252 219.456  1.00 36.48           C  
ATOM   4598  CD2 LEU A 308     192.497 168.155 221.312  1.00 36.48           C  
ATOM   4599  H   LEU A 308     194.399 168.228 217.477  1.00 36.48           H  
ATOM   4600  HA  LEU A 308     194.810 167.217 220.176  1.00 36.48           H  
ATOM   4601 1HB  LEU A 308     192.611 166.908 218.121  1.00 36.48           H  
ATOM   4602 2HB  LEU A 308     192.575 166.068 219.674  1.00 36.48           H  
ATOM   4603  HG  LEU A 308     192.758 169.086 219.405  1.00 36.48           H  
ATOM   4604 1HD1 LEU A 308     190.385 169.131 219.924  1.00 36.48           H  
ATOM   4605 2HD1 LEU A 308     190.713 168.322 218.374  1.00 36.48           H  
ATOM   4606 3HD1 LEU A 308     190.325 167.356 219.817  1.00 36.48           H  
ATOM   4607 1HD2 LEU A 308     192.033 169.037 221.755  1.00 36.48           H  
ATOM   4608 2HD2 LEU A 308     192.036 167.257 221.724  1.00 36.48           H  
ATOM   4609 3HD2 LEU A 308     193.563 168.153 221.539  1.00 36.48           H  
ATOM   4610  N   ALA A 309     195.356 165.228 217.664  1.00 36.48           N  
ATOM   4611  CA  ALA A 309     195.919 163.918 217.355  1.00 36.48           C  
ATOM   4612  C   ALA A 309     197.363 163.807 217.828  1.00 36.48           C  
ATOM   4613  O   ALA A 309     197.796 162.734 218.266  1.00 36.48           O  
ATOM   4614  CB  ALA A 309     195.823 163.647 215.854  1.00 36.48           C  
ATOM   4615  H   ALA A 309     195.247 165.904 216.922  1.00 36.48           H  
ATOM   4616  HA  ALA A 309     195.339 163.166 217.890  1.00 36.48           H  
ATOM   4617 1HB  ALA A 309     196.246 162.667 215.633  1.00 36.48           H  
ATOM   4618 2HB  ALA A 309     194.777 163.669 215.546  1.00 36.48           H  
ATOM   4619 3HB  ALA A 309     196.376 164.411 215.310  1.00 36.48           H  
ATOM   4620  N   VAL A 310     198.128 164.902 217.752  1.00 36.48           N  
ATOM   4621  CA  VAL A 310     199.520 164.855 218.199  1.00 36.48           C  
ATOM   4622  C   VAL A 310     199.634 164.966 219.713  1.00 36.48           C  
ATOM   4623  O   VAL A 310     200.626 164.499 220.290  1.00 36.48           O  
ATOM   4624  CB  VAL A 310     200.335 165.940 217.458  1.00 36.48           C  
ATOM   4625  CG1 VAL A 310     199.967 167.346 217.920  1.00 36.48           C  
ATOM   4626  CG2 VAL A 310     201.845 165.685 217.541  1.00 36.48           C  
ATOM   4627  H   VAL A 310     197.757 165.768 217.388  1.00 36.48           H  
ATOM   4628  HA  VAL A 310     199.928 163.873 217.957  1.00 36.48           H  
ATOM   4629  HB  VAL A 310     200.044 165.946 216.407  1.00 36.48           H  
ATOM   4630 1HG1 VAL A 310     200.563 168.077 217.373  1.00 36.48           H  
ATOM   4631 2HG1 VAL A 310     198.909 167.526 217.729  1.00 36.48           H  
ATOM   4632 3HG1 VAL A 310     200.166 167.442 218.987  1.00 36.48           H  
ATOM   4633 1HG2 VAL A 310     202.377 166.471 217.006  1.00 36.48           H  
ATOM   4634 2HG2 VAL A 310     202.156 165.681 218.586  1.00 36.48           H  
ATOM   4635 3HG2 VAL A 310     202.076 164.720 217.090  1.00 36.48           H  
ATOM   4636  N   LEU A 311     198.627 165.523 220.386  1.00 36.48           N  
ATOM   4637  CA  LEU A 311     198.621 165.635 221.839  1.00 36.48           C  
ATOM   4638  C   LEU A 311     197.975 164.436 222.520  1.00 36.48           C  
ATOM   4639  O   LEU A 311     197.790 164.455 223.741  1.00 36.48           O  
ATOM   4640  CB  LEU A 311     197.908 166.919 222.271  1.00 36.48           C  
ATOM   4641  CG  LEU A 311     198.782 168.116 222.649  1.00 36.48           C  
ATOM   4642  CD1 LEU A 311     199.457 168.718 221.427  1.00 36.48           C  
ATOM   4643  CD2 LEU A 311     197.952 169.162 223.376  1.00 36.48           C  
ATOM   4644  H   LEU A 311     197.840 165.879 219.862  1.00 36.48           H  
ATOM   4645  HA  LEU A 311     199.653 165.674 222.187  1.00 36.48           H  
ATOM   4646 1HB  LEU A 311     197.260 167.246 221.459  1.00 36.48           H  
ATOM   4647 2HB  LEU A 311     197.286 166.696 223.138  1.00 36.48           H  
ATOM   4648  HG  LEU A 311     199.590 167.785 223.301  1.00 36.48           H  
ATOM   4649 1HD1 LEU A 311     200.070 169.566 221.731  1.00 36.48           H  
ATOM   4650 2HD1 LEU A 311     200.088 167.966 220.952  1.00 36.48           H  
ATOM   4651 3HD1 LEU A 311     198.698 169.054 220.721  1.00 36.48           H  
ATOM   4652 1HD2 LEU A 311     198.585 170.009 223.641  1.00 36.48           H  
ATOM   4653 2HD2 LEU A 311     197.144 169.501 222.727  1.00 36.48           H  
ATOM   4654 3HD2 LEU A 311     197.530 168.727 224.282  1.00 36.48           H  
ATOM   4655  N   GLU A 312     197.629 163.394 221.762  1.00 36.48           N  
ATOM   4656  CA  GLU A 312     197.003 162.214 222.344  1.00 36.48           C  
ATOM   4657  C   GLU A 312     197.998 161.324 223.077  1.00 36.48           C  
ATOM   4658  O   GLU A 312     197.591 160.555 223.955  1.00 36.48           O  
ATOM   4659  CB  GLU A 312     196.293 161.408 221.253  1.00 36.48           C  
ATOM   4660  CG  GLU A 312     195.103 160.598 221.743  1.00 36.48           C  
ATOM   4661  CD  GLU A 312     195.462 159.155 222.038  1.00 36.48           C  
ATOM   4662  OE1 GLU A 312     196.503 158.686 221.533  1.00 36.48           O  
ATOM   4663  OE2 GLU A 312     194.703 158.490 222.774  1.00 36.48           O  
ATOM   4664  H   GLU A 312     197.802 163.419 220.767  1.00 36.48           H  
ATOM   4665  HA  GLU A 312     196.266 162.540 223.078  1.00 36.48           H  
ATOM   4666 1HB  GLU A 312     195.939 162.083 220.473  1.00 36.48           H  
ATOM   4667 2HB  GLU A 312     197.000 160.718 220.792  1.00 36.48           H  
ATOM   4668 1HG  GLU A 312     194.712 161.058 222.650  1.00 36.48           H  
ATOM   4669 2HG  GLU A 312     194.320 160.628 220.986  1.00 36.48           H  
ATOM   4670  N   LYS A 313     199.287 161.414 222.745  1.00 36.48           N  
ATOM   4671  CA  LYS A 313     200.292 160.571 223.378  1.00 36.48           C  
ATOM   4672  C   LYS A 313     200.639 161.019 224.792  1.00 36.48           C  
ATOM   4673  O   LYS A 313     201.176 160.218 225.565  1.00 36.48           O  
ATOM   4674  CB  LYS A 313     201.563 160.541 222.527  1.00 36.48           C  
ATOM   4675  CG  LYS A 313     201.324 160.183 221.069  1.00 36.48           C  
ATOM   4676  CD  LYS A 313     202.606 160.280 220.256  1.00 36.48           C  
ATOM   4677  CE  LYS A 313     203.176 161.689 220.288  1.00 36.48           C  
ATOM   4678  NZ  LYS A 313     202.210 162.690 219.757  1.00 36.48           N  
ATOM   4679  H   LYS A 313     199.575 162.079 222.041  1.00 36.48           H  
ATOM   4680  HA  LYS A 313     199.895 159.558 223.455  1.00 36.48           H  
ATOM   4681 1HB  LYS A 313     202.046 161.518 222.560  1.00 36.48           H  
ATOM   4682 2HB  LYS A 313     202.262 159.815 222.943  1.00 36.48           H  
ATOM   4683 1HG  LYS A 313     200.939 159.165 221.002  1.00 36.48           H  
ATOM   4684 2HG  LYS A 313     200.584 160.861 220.645  1.00 36.48           H  
ATOM   4685 1HD  LYS A 313     203.346 159.588 220.659  1.00 36.48           H  
ATOM   4686 2HD  LYS A 313     202.402 160.004 219.221  1.00 36.48           H  
ATOM   4687 1HE  LYS A 313     203.431 161.955 221.313  1.00 36.48           H  
ATOM   4688 2HE  LYS A 313     204.086 161.727 219.689  1.00 36.48           H  
ATOM   4689 1HZ  LYS A 313     202.624 163.611 219.794  1.00 36.48           H  
ATOM   4690 2HZ  LYS A 313     201.981 162.463 218.799  1.00 36.48           H  
ATOM   4691 3HZ  LYS A 313     201.369 162.677 220.316  1.00 36.48           H  
ATOM   4692  N   TYR A 314     200.347 162.269 225.149  1.00 36.48           N  
ATOM   4693  CA  TYR A 314     200.667 162.800 226.467  1.00 36.48           C  
ATOM   4694  C   TYR A 314     199.452 162.866 227.382  1.00 36.48           C  
ATOM   4695  O   TYR A 314     199.520 163.492 228.445  1.00 36.48           O  
ATOM   4696  CB  TYR A 314     201.309 164.183 226.335  1.00 36.48           C  
ATOM   4697  CG  TYR A 314     202.436 164.225 225.329  1.00 36.48           C  
ATOM   4698  CD1 TYR A 314     203.659 163.622 225.602  1.00 36.48           C  
ATOM   4699  CD2 TYR A 314     202.277 164.863 224.104  1.00 36.48           C  
ATOM   4700  CE1 TYR A 314     204.694 163.654 224.684  1.00 36.48           C  
ATOM   4701  CE2 TYR A 314     203.305 164.901 223.178  1.00 36.48           C  
ATOM   4702  CZ  TYR A 314     204.510 164.295 223.474  1.00 36.48           C  
ATOM   4703  OH  TYR A 314     205.536 164.330 222.557  1.00 36.48           O  
ATOM   4704  H   TYR A 314     199.887 162.866 224.476  1.00 36.48           H  
ATOM   4705  HA  TYR A 314     201.377 162.127 226.948  1.00 36.48           H  
ATOM   4706 1HB  TYR A 314     200.552 164.909 226.036  1.00 36.48           H  
ATOM   4707 2HB  TYR A 314     201.699 164.497 227.303  1.00 36.48           H  
ATOM   4708  HD1 TYR A 314     203.815 163.112 226.553  1.00 36.48           H  
ATOM   4709  HD2 TYR A 314     201.330 165.345 223.859  1.00 36.48           H  
ATOM   4710  HE1 TYR A 314     205.644 163.175 224.918  1.00 36.48           H  
ATOM   4711  HE2 TYR A 314     203.160 165.407 222.223  1.00 36.48           H  
ATOM   4712  HH  TYR A 314     206.298 163.867 222.913  1.00 36.48           H  
ATOM   4713  N   PHE A 315     198.344 162.240 226.996  1.00 36.48           N  
ATOM   4714  CA  PHE A 315     197.178 162.184 227.859  1.00 36.48           C  
ATOM   4715  C   PHE A 315     197.400 161.159 228.973  1.00 36.48           C  
ATOM   4716  O   PHE A 315     198.169 160.209 228.804  1.00 36.48           O  
ATOM   4717  CB  PHE A 315     195.935 161.815 227.051  1.00 36.48           C  
ATOM   4718  CG  PHE A 315     195.324 162.970 226.303  1.00 36.48           C  
ATOM   4719  CD1 PHE A 315     195.701 164.278 226.580  1.00 36.48           C  
ATOM   4720  CD2 PHE A 315     194.367 162.746 225.324  1.00 36.48           C  
ATOM   4721  CE1 PHE A 315     195.137 165.339 225.892  1.00 36.48           C  
ATOM   4722  CE2 PHE A 315     193.799 163.802 224.632  1.00 36.48           C  
ATOM   4723  CZ  PHE A 315     194.185 165.100 224.917  1.00 36.48           C  
ATOM   4724  H   PHE A 315     198.307 161.795 226.090  1.00 36.48           H  
ATOM   4725  HA  PHE A 315     197.027 163.170 228.301  1.00 36.48           H  
ATOM   4726 1HB  PHE A 315     196.188 161.041 226.328  1.00 36.48           H  
ATOM   4727 2HB  PHE A 315     195.177 161.405 227.717  1.00 36.48           H  
ATOM   4728  HD1 PHE A 315     196.451 164.464 227.349  1.00 36.48           H  
ATOM   4729  HD2 PHE A 315     194.064 161.722 225.101  1.00 36.48           H  
ATOM   4730  HE1 PHE A 315     195.444 166.360 226.119  1.00 36.48           H  
ATOM   4731  HE2 PHE A 315     193.048 163.613 223.864  1.00 36.48           H  
ATOM   4732  HZ  PHE A 315     193.738 165.932 224.375  1.00 36.48           H  
ATOM   4733  N   PRO A 316     196.760 161.343 230.128  1.00 36.48           N  
ATOM   4734  CA  PRO A 316     196.811 160.311 231.169  1.00 36.48           C  
ATOM   4735  C   PRO A 316     196.068 159.052 230.746  1.00 36.48           C  
ATOM   4736  O   PRO A 316     195.214 159.063 229.856  1.00 36.48           O  
ATOM   4737  CB  PRO A 316     196.134 160.977 232.373  1.00 36.48           C  
ATOM   4738  CG  PRO A 316     195.352 162.113 231.802  1.00 36.48           C  
ATOM   4739  CD  PRO A 316     196.139 162.584 230.623  1.00 36.48           C  
ATOM   4740  HA  PRO A 316     197.862 160.077 231.395  1.00 36.48           H  
ATOM   4741 1HB  PRO A 316     195.495 160.250 232.895  1.00 36.48           H  
ATOM   4742 2HB  PRO A 316     196.894 161.313 233.094  1.00 36.48           H  
ATOM   4743 1HG  PRO A 316     194.344 161.776 231.519  1.00 36.48           H  
ATOM   4744 2HG  PRO A 316     195.223 162.903 232.557  1.00 36.48           H  
ATOM   4745 1HD  PRO A 316     195.458 163.025 229.880  1.00 36.48           H  
ATOM   4746 2HD  PRO A 316     196.886 163.321 230.951  1.00 36.48           H  
ATOM   4747  N   GLN A 317     196.416 157.950 231.407  1.00 36.48           N  
ATOM   4748  CA  GLN A 317     195.897 156.639 231.035  1.00 36.48           C  
ATOM   4749  C   GLN A 317     194.436 156.506 231.451  1.00 36.48           C  
ATOM   4750  O   GLN A 317     194.114 156.559 232.643  1.00 36.48           O  
ATOM   4751  CB  GLN A 317     196.740 155.541 231.677  1.00 36.48           C  
ATOM   4752  CG  GLN A 317     196.382 154.134 231.223  1.00 36.48           C  
ATOM   4753  CD  GLN A 317     195.550 153.384 232.244  1.00 36.48           C  
ATOM   4754  OE1 GLN A 317     195.450 153.793 233.401  1.00 36.48           O  
ATOM   4755  NE2 GLN A 317     194.946 152.281 231.820  1.00 36.48           N  
ATOM   4756  H   GLN A 317     197.055 158.023 232.185  1.00 36.48           H  
ATOM   4757  HA  GLN A 317     195.955 156.539 229.951  1.00 36.48           H  
ATOM   4758 1HB  GLN A 317     197.792 155.710 231.449  1.00 36.48           H  
ATOM   4759 2HB  GLN A 317     196.628 155.583 232.760  1.00 36.48           H  
ATOM   4760 1HG  GLN A 317     195.809 154.197 230.298  1.00 36.48           H  
ATOM   4761 2HG  GLN A 317     197.301 153.572 231.055  1.00 36.48           H  
ATOM   4762 1HE2 GLN A 317     194.383 151.744 232.450  1.00 36.48           H  
ATOM   4763 2HE2 GLN A 317     195.053 151.985 230.870  1.00 36.48           H  
ATOM   4764  N   GLY A 318     193.556 156.335 230.468  1.00 36.48           N  
ATOM   4765  CA  GLY A 318     192.150 156.114 230.741  1.00 36.48           C  
ATOM   4766  C   GLY A 318     191.227 157.147 230.130  1.00 36.48           C  
ATOM   4767  O   GLY A 318     190.045 157.209 230.481  1.00 36.48           O  
ATOM   4768  H   GLY A 318     193.873 156.359 229.509  1.00 36.48           H  
ATOM   4769 1HA  GLY A 318     191.856 155.134 230.365  1.00 36.48           H  
ATOM   4770 2HA  GLY A 318     191.985 156.108 231.818  1.00 36.48           H  
ATOM   4771  N   MET A 319     191.745 157.959 229.210  1.00 36.48           N  
ATOM   4772  CA  MET A 319     190.949 158.996 228.569  1.00 36.48           C  
ATOM   4773  C   MET A 319     191.206 158.981 227.069  1.00 36.48           C  
ATOM   4774  O   MET A 319     192.180 158.396 226.588  1.00 36.48           O  
ATOM   4775  CB  MET A 319     191.254 160.386 229.147  1.00 36.48           C  
ATOM   4776  CG  MET A 319     192.516 161.032 228.604  1.00 36.48           C  
ATOM   4777  SD  MET A 319     192.732 162.718 229.204  1.00 36.48           S  
ATOM   4778  CE  MET A 319     191.134 163.423 228.817  1.00 36.48           C  
ATOM   4779  H   MET A 319     192.715 157.852 228.950  1.00 36.48           H  
ATOM   4780  HA  MET A 319     189.895 158.781 228.745  1.00 36.48           H  
ATOM   4781 1HB  MET A 319     190.421 161.057 228.939  1.00 36.48           H  
ATOM   4782 2HB  MET A 319     191.355 160.315 230.231  1.00 36.48           H  
ATOM   4783 1HG  MET A 319     193.383 160.442 228.900  1.00 36.48           H  
ATOM   4784 2HG  MET A 319     192.474 161.053 227.515  1.00 36.48           H  
ATOM   4785 1HE  MET A 319     191.111 164.467 229.129  1.00 36.48           H  
ATOM   4786 2HE  MET A 319     190.959 163.361 227.742  1.00 36.48           H  
ATOM   4787 3HE  MET A 319     190.355 162.870 229.343  1.00 36.48           H  
ATOM   4788  N   SER A 320     190.309 159.631 226.334  1.00 36.48           N  
ATOM   4789  CA  SER A 320     190.416 159.741 224.885  1.00 36.48           C  
ATOM   4790  C   SER A 320     189.777 161.059 224.459  1.00 36.48           C  
ATOM   4791  O   SER A 320     189.453 161.910 225.293  1.00 36.48           O  
ATOM   4792  CB  SER A 320     189.766 158.532 224.201  1.00 36.48           C  
ATOM   4793  OG  SER A 320     188.367 158.512 224.422  1.00 36.48           O  
ATOM   4794  H   SER A 320     189.526 160.063 226.803  1.00 36.48           H  
ATOM   4795  HA  SER A 320     191.473 159.765 224.617  1.00 36.48           H  
ATOM   4796 1HB  SER A 320     189.966 158.569 223.130  1.00 36.48           H  
ATOM   4797 2HB  SER A 320     190.209 157.615 224.585  1.00 36.48           H  
ATOM   4798  HG  SER A 320     188.086 157.609 224.258  1.00 36.48           H  
ATOM   4799  N   TRP A 321     189.595 161.227 223.151  1.00 36.48           N  
ATOM   4800  CA  TRP A 321     188.985 162.436 222.619  1.00 36.48           C  
ATOM   4801  C   TRP A 321     188.192 162.088 221.369  1.00 36.48           C  
ATOM   4802  O   TRP A 321     188.474 161.102 220.683  1.00 36.48           O  
ATOM   4803  CB  TRP A 321     190.036 163.510 222.307  1.00 36.48           C  
ATOM   4804  CG  TRP A 321     190.866 163.208 221.096  1.00 36.48           C  
ATOM   4805  CD1 TRP A 321     191.954 162.388 221.033  1.00 36.48           C  
ATOM   4806  CD2 TRP A 321     190.679 163.729 219.774  1.00 36.48           C  
ATOM   4807  NE1 TRP A 321     192.454 162.362 219.754  1.00 36.48           N  
ATOM   4808  CE2 TRP A 321     191.689 163.177 218.962  1.00 36.48           C  
ATOM   4809  CE3 TRP A 321     189.753 164.605 219.199  1.00 36.48           C  
ATOM   4810  CZ2 TRP A 321     191.801 163.474 217.604  1.00 36.48           C  
ATOM   4811  CZ3 TRP A 321     189.865 164.899 217.851  1.00 36.48           C  
ATOM   4812  CH2 TRP A 321     190.882 164.334 217.069  1.00 36.48           C  
ATOM   4813  H   TRP A 321     189.886 160.501 222.512  1.00 36.48           H  
ATOM   4814  HA  TRP A 321     188.303 162.838 223.368  1.00 36.48           H  
ATOM   4815 1HB  TRP A 321     189.541 164.469 222.150  1.00 36.48           H  
ATOM   4816 2HB  TRP A 321     190.705 163.622 223.159  1.00 36.48           H  
ATOM   4817  HD1 TRP A 321     192.366 161.835 221.875  1.00 36.48           H  
ATOM   4818  HE1 TRP A 321     193.255 161.830 219.446  1.00 36.48           H  
ATOM   4819  HE3 TRP A 321     188.958 165.045 219.800  1.00 36.48           H  
ATOM   4820  HZ2 TRP A 321     192.584 163.044 216.979  1.00 36.48           H  
ATOM   4821  HZ3 TRP A 321     189.140 165.584 217.411  1.00 36.48           H  
ATOM   4822  HH2 TRP A 321     190.940 164.588 216.010  1.00 36.48           H  
ATOM   4823  N   LYS A 322     187.192 162.918 221.081  1.00 36.48           N  
ATOM   4824  CA  LYS A 322     186.356 162.737 219.904  1.00 36.48           C  
ATOM   4825  C   LYS A 322     185.772 164.085 219.511  1.00 36.48           C  
ATOM   4826  O   LYS A 322     185.676 165.003 220.329  1.00 36.48           O  
ATOM   4827  CB  LYS A 322     185.240 161.716 220.155  1.00 36.48           C  
ATOM   4828  CG  LYS A 322     184.240 162.131 221.222  1.00 36.48           C  
ATOM   4829  CD  LYS A 322     183.386 160.956 221.665  1.00 36.48           C  
ATOM   4830  CE  LYS A 322     184.209 159.945 222.446  1.00 36.48           C  
ATOM   4831  NZ  LYS A 322     184.798 160.544 223.676  1.00 36.48           N  
ATOM   4832  H   LYS A 322     187.010 163.696 221.699  1.00 36.48           H  
ATOM   4833  HA  LYS A 322     186.979 162.364 219.091  1.00 36.48           H  
ATOM   4834 1HB  LYS A 322     184.690 161.543 219.229  1.00 36.48           H  
ATOM   4835 2HB  LYS A 322     185.678 160.765 220.458  1.00 36.48           H  
ATOM   4836 1HG  LYS A 322     184.774 162.528 222.086  1.00 36.48           H  
ATOM   4837 2HG  LYS A 322     183.591 162.913 220.828  1.00 36.48           H  
ATOM   4838 1HD  LYS A 322     182.570 161.315 222.294  1.00 36.48           H  
ATOM   4839 2HD  LYS A 322     182.958 160.467 220.790  1.00 36.48           H  
ATOM   4840 1HE  LYS A 322     183.578 159.104 222.730  1.00 36.48           H  
ATOM   4841 2HE  LYS A 322     185.015 159.569 221.817  1.00 36.48           H  
ATOM   4842 1HZ  LYS A 322     185.336 159.845 224.167  1.00 36.48           H  
ATOM   4843 2HZ  LYS A 322     185.400 161.315 223.421  1.00 36.48           H  
ATOM   4844 3HZ  LYS A 322     184.058 160.880 224.275  1.00 36.48           H  
ATOM   4845  N   THR A 323     185.390 164.194 218.237  1.00 36.48           N  
ATOM   4846  CA  THR A 323     184.742 165.390 217.701  1.00 36.48           C  
ATOM   4847  C   THR A 323     183.392 164.947 217.152  1.00 36.48           C  
ATOM   4848  O   THR A 323     183.288 164.525 215.988  1.00 36.48           O  
ATOM   4849  CB  THR A 323     185.599 166.060 216.627  1.00 36.48           C  
ATOM   4850  OG1 THR A 323     186.860 166.435 217.193  1.00 36.48           O  
ATOM   4851  CG2 THR A 323     184.923 167.331 216.118  1.00 36.48           C  
ATOM   4852  H   THR A 323     185.560 163.410 217.623  1.00 36.48           H  
ATOM   4853  HA  THR A 323     184.601 166.102 218.515  1.00 36.48           H  
ATOM   4854  HB  THR A 323     185.741 165.372 215.793  1.00 36.48           H  
ATOM   4855  HG1 THR A 323     187.309 165.652 217.520  1.00 36.48           H  
ATOM   4856 1HG2 THR A 323     185.547 167.794 215.354  1.00 36.48           H  
ATOM   4857 2HG2 THR A 323     183.952 167.081 215.691  1.00 36.48           H  
ATOM   4858 3HG2 THR A 323     184.787 168.027 216.945  1.00 36.48           H  
ATOM   4859  N   PRO A 324     182.336 164.970 217.969  1.00 36.48           N  
ATOM   4860  CA  PRO A 324     181.015 164.566 217.469  1.00 36.48           C  
ATOM   4861  C   PRO A 324     180.336 165.650 216.644  1.00 36.48           C  
ATOM   4862  O   PRO A 324     179.670 165.351 215.648  1.00 36.48           O  
ATOM   4863  CB  PRO A 324     180.235 164.252 218.752  1.00 36.48           C  
ATOM   4864  CG  PRO A 324     180.897 165.056 219.814  1.00 36.48           C  
ATOM   4865  CD  PRO A 324     182.335 165.238 219.419  1.00 36.48           C  
ATOM   4866  HA  PRO A 324     181.124 163.666 216.846  1.00 36.48           H  
ATOM   4867 1HB  PRO A 324     179.176 164.519 218.623  1.00 36.48           H  
ATOM   4868 2HB  PRO A 324     180.271 163.172 218.959  1.00 36.48           H  
ATOM   4869 1HG  PRO A 324     180.393 166.027 219.925  1.00 36.48           H  
ATOM   4870 2HG  PRO A 324     180.816 164.544 220.784  1.00 36.48           H  
ATOM   4871 1HD  PRO A 324     182.648 166.270 219.636  1.00 36.48           H  
ATOM   4872 2HD  PRO A 324     182.960 164.519 219.968  1.00 36.48           H  
ATOM   4873  N   TYR A 325     180.506 166.910 217.038  1.00 36.48           N  
ATOM   4874  CA  TYR A 325     179.871 168.041 216.370  1.00 36.48           C  
ATOM   4875  C   TYR A 325     180.930 168.792 215.571  1.00 36.48           C  
ATOM   4876  O   TYR A 325     181.810 169.438 216.147  1.00 36.48           O  
ATOM   4877  CB  TYR A 325     179.192 168.959 217.383  1.00 36.48           C  
ATOM   4878  CG  TYR A 325     178.642 170.238 216.793  1.00 36.48           C  
ATOM   4879  CD1 TYR A 325     177.503 170.226 215.996  1.00 36.48           C  
ATOM   4880  CD2 TYR A 325     179.257 171.461 217.042  1.00 36.48           C  
ATOM   4881  CE1 TYR A 325     176.995 171.395 215.456  1.00 36.48           C  
ATOM   4882  CE2 TYR A 325     178.756 172.636 216.506  1.00 36.48           C  
ATOM   4883  CZ  TYR A 325     177.625 172.596 215.715  1.00 36.48           C  
ATOM   4884  OH  TYR A 325     177.122 173.760 215.180  1.00 36.48           O  
ATOM   4885  H   TYR A 325     181.102 167.081 217.835  1.00 36.48           H  
ATOM   4886  HA  TYR A 325     179.112 167.658 215.688  1.00 36.48           H  
ATOM   4887 1HB  TYR A 325     178.367 168.428 217.860  1.00 36.48           H  
ATOM   4888 2HB  TYR A 325     179.903 169.229 218.163  1.00 36.48           H  
ATOM   4889  HD1 TYR A 325     176.994 169.285 215.787  1.00 36.48           H  
ATOM   4890  HD2 TYR A 325     180.149 171.505 217.667  1.00 36.48           H  
ATOM   4891  HE1 TYR A 325     176.101 171.364 214.834  1.00 36.48           H  
ATOM   4892  HE2 TYR A 325     179.255 173.584 216.709  1.00 36.48           H  
ATOM   4893  HH  TYR A 325     177.671 174.500 215.452  1.00 36.48           H  
ATOM   4894  N   ASP A 326     180.843 168.703 214.247  1.00 36.48           N  
ATOM   4895  CA  ASP A 326     181.763 169.387 213.352  1.00 36.48           C  
ATOM   4896  C   ASP A 326     180.979 170.029 212.219  1.00 36.48           C  
ATOM   4897  O   ASP A 326     180.078 169.410 211.646  1.00 36.48           O  
ATOM   4898  CB  ASP A 326     182.811 168.421 212.785  1.00 36.48           C  
ATOM   4899  CG  ASP A 326     184.134 169.102 212.493  1.00 36.48           C  
ATOM   4900  OD1 ASP A 326     184.143 170.337 212.307  1.00 36.48           O  
ATOM   4901  OD2 ASP A 326     185.166 168.400 212.448  1.00 36.48           O  
ATOM   4902  H   ASP A 326     180.105 168.136 213.854  1.00 36.48           H  
ATOM   4903  HA  ASP A 326     182.283 170.162 213.916  1.00 36.48           H  
ATOM   4904 1HB  ASP A 326     182.981 167.611 213.495  1.00 36.48           H  
ATOM   4905 2HB  ASP A 326     182.434 167.975 211.864  1.00 36.48           H  
ATOM   4906  N   THR A 327     181.328 171.275 211.899  1.00 36.48           N  
ATOM   4907  CA  THR A 327     180.695 171.999 210.808  1.00 36.48           C  
ATOM   4908  C   THR A 327     181.500 171.962 209.517  1.00 36.48           C  
ATOM   4909  O   THR A 327     181.025 172.476 208.499  1.00 36.48           O  
ATOM   4910  CB  THR A 327     180.451 173.463 211.205  1.00 36.48           C  
ATOM   4911  OG1 THR A 327     181.673 174.044 211.676  1.00 36.48           O  
ATOM   4912  CG2 THR A 327     179.397 173.549 212.300  1.00 36.48           C  
ATOM   4913  H   THR A 327     182.056 171.728 212.433  1.00 36.48           H  
ATOM   4914  HA  THR A 327     179.734 171.531 210.594  1.00 36.48           H  
ATOM   4915  HB  THR A 327     180.110 174.024 210.335  1.00 36.48           H  
ATOM   4916  HG1 THR A 327     181.822 173.779 212.587  1.00 36.48           H  
ATOM   4917 1HG2 THR A 327     179.236 174.593 212.569  1.00 36.48           H  
ATOM   4918 2HG2 THR A 327     178.463 173.119 211.940  1.00 36.48           H  
ATOM   4919 3HG2 THR A 327     179.737 172.998 213.175  1.00 36.48           H  
ATOM   4920  N   SER A 328     182.695 171.374 209.530  1.00 36.48           N  
ATOM   4921  CA  SER A 328     183.536 171.296 208.345  1.00 36.48           C  
ATOM   4922  C   SER A 328     183.283 170.048 207.510  1.00 36.48           C  
ATOM   4923  O   SER A 328     183.752 169.984 206.368  1.00 36.48           O  
ATOM   4924  CB  SER A 328     185.015 171.348 208.744  1.00 36.48           C  
ATOM   4925  OG  SER A 328     185.506 170.054 209.049  1.00 36.48           O  
ATOM   4926  H   SER A 328     183.025 170.970 210.395  1.00 36.48           H  
ATOM   4927  HA  SER A 328     183.314 172.152 207.706  1.00 36.48           H  
ATOM   4928 1HB  SER A 328     185.597 171.777 207.929  1.00 36.48           H
[truncated: 4,052,294 more chars]
