# Supplementary material for: Automatic and accurate ligand structure determination guided by cryo-electron microscopy maps
Source: Nat Commun. 2023 Mar 1;14:1164. doi: 10.1038/s41467-023-36732-5 (PMC9976687; doi:10.1038/s41467-023-36732-5)
Supplement: Supplementary file 4 — Supplementary Data 1 [file 41467_2023_36732_MOESM4_ESM.zip › muenks_etal_figure_structures/6B_EIC_dock.pdb]

HEADER                                            19-APR-22   XXXX              
EXPDTA    THEORETICAL MODEL                                                     
REMARK 220                                                                      
REMARK 220 EXPERIMENTAL DETAILS                                                 
REMARK 220  EXPERIMENT TYPE                : THEORETICAL MODELLING              
REMARK 220  DATE OF DATA COLLECTION        : 19-APR-22                          
REMARK 220                                                                      
REMARK 220 REMARK: MODEL GENERATED BY ROSETTA                                   
REMARK 220  VERSION 2020.28.post.dev+400.amuenks.metaldock.930fc6117f1          
HETNAM     EIC X   1  EIC                                                       
HETNAM     NAG A2102  NAG                                                       
HETNAM     NAG B2102  NAG                                                       
HETNAM     NAG C2102  NAG                                                       
HETNAM     NAG A2103  NAG                                                       
HETNAM     NAG B2103  NAG                                                       
HETNAM     NAG C2103  NAG                                                       
HETNAM     NAG A2104  NAG                                                       
HETNAM     NAG B2104  NAG                                                       
HETNAM     NAG C2104  NAG                                                       
HETNAM     NAG A2105  NAG                                                       
HETNAM     NAG B2105  NAG                                                       
HETNAM     NAG C2105  NAG                                                       
HETNAM     NAG A2106  NAG                                                       
HETNAM     NAG B2106  NAG                                                       
HETNAM     NAG C2106  NAG                                                       
HETNAM     NAG A2107  NAG                                                       
HETNAM     NAG B2107  NAG                                                       
HETNAM     NAG C2107  NAG                                                       
HETNAM     NAG A2108  NAG                                                       
HETNAM     NAG B2108  NAG                                                       
HETNAM     NAG C2108  NAG                                                       
HETNAM     NAG A2109  NAG                                                       
HETNAM     NAG B2109  NAG                                                       
HETNAM     NAG C2109  NAG                                                       
HETNAM     NAG A2110  NAG                                                       
HETNAM     NAG B2110  NAG                                                       
HETNAM     NAG C2110  NAG                                                       
HETNAM     NAG A2111  NAG                                                       
HETNAM     NAG B2111  NAG                                                       
HETNAM     NAG C2111  NAG                                                       
HETNAM     NAG A2112  NAG                                                       
HETNAM     NAG B2112  NAG                                                       
HETNAM     NAG C2112  NAG                                                       
HETNAM     NAG A2113  NAG                                                       
HETNAM     NAG B2113  NAG                                                       
HETNAM     NAG C2113  NAG                                                       
HETNAM     NAG A2114  NAG                                                       
HETNAM     NAG B2114  NAG                                                       
HETNAM     NAG C2114  NAG                                                       
HETNAM     NAG A2115  NAG                                                       
HETNAM     NAG B2115  NAG                                                       
HETNAM     NAG C2115  NAG                                                       
HETNAM     NAG A2116  NAG                                                       
HETNAM     NAG B2116  NAG                                                       
HETNAM     NAG C2116  NAG                                                       
HETNAM     NAG A2117  NAG                                                       
HETNAM     NAG B2117  NAG                                                       
HETNAM     NAG C2117  NAG                                                       
HETNAM     NAG A2118  NAG                                                       
HETNAM     NAG B2118  NAG                                                       
HETNAM     NAG C2118  NAG                                                       
HETNAM     NAG A2119  NAG                                                       
HETNAM     NAG B2119  NAG                                                       
HETNAM     NAG C2119  NAG                                                       
HETNAM     NAG A2120  NAG                                                       
HETNAM     NAG B2120  NAG                                                       
HETNAM     NAG C2120  NAG                                                       
HETNAM     NAG A2121  NAG                                                       
HETNAM     NAG B2121  NAG                                                       
HETNAM     NAG C2121  NAG                                                       
SSBOND     CYS A   17    CYS A  135                                       2.02  
SSBOND     CYS B   17    CYS B  135                                       2.02  
SSBOND     CYS C   17    CYS C  135                                       2.02  
SSBOND     CYS A  130    CYS A  159                                       2.03  
SSBOND     CYS B  130    CYS B  159                                       2.03  
SSBOND     CYS C  130    CYS C  159                                       2.03  
SSBOND     CYS A  278    CYS A  288                                       2.02  
SSBOND     CYS B  278    CYS B  288                                       2.02  
SSBOND     CYS C  278    CYS C  288                                       2.02  
SSBOND     CYS A  323    CYS A  348                                       2.04  
SSBOND     CYS B  323    CYS B  348                                       2.04  
SSBOND     CYS C  323    CYS C  348                                       2.04  
SSBOND     CYS A  366    CYS A  419                                       2.22  
SSBOND     CYS B  366    CYS B  419                                       2.22  
SSBOND     CYS C  366    CYS C  419                                       2.22  
SSBOND     CYS A  378    CYS A  507                                       2.05  
SSBOND     CYS B  378    CYS B  507                                       2.05  
SSBOND     CYS C  378    CYS C  507                                       2.05  
SSBOND     CYS A  463    CYS A  470                                       2.03  
SSBOND     CYS B  463    CYS B  470                                       2.03  
SSBOND     CYS C  463    CYS C  470                                       2.03  
SSBOND     CYS A  520    CYS A  572                                       2.03  
SSBOND     CYS B  520    CYS B  572                                       2.04  
SSBOND     CYS C  520    CYS C  572                                       2.04  
SSBOND     CYS A  599    CYS A  631                                       2.02  
SSBOND     CYS B  599    CYS B  631                                       2.03  
SSBOND     CYS C  599    CYS C  631                                       2.03  
SSBOND     CYS A  644    CYS A  653                                       2.04  
SSBOND     CYS B  644    CYS B  653                                       2.04  
SSBOND     CYS C  644    CYS C  653                                       2.04  
SSBOND     CYS A  716    CYS A  738                                       2.06  
SSBOND     CYS B  716    CYS B  738                                       2.06  
SSBOND     CYS C  716    CYS C  738                                       2.06  
SSBOND     CYS A  721    CYS A  727                                       2.05  
SSBOND     CYS B  721    CYS B  727                                       2.05  
SSBOND     CYS C  721    CYS C  727                                       2.05  
SSBOND     CYS A 1010    CYS A 1021                                       2.02  
SSBOND     CYS B 1010    CYS B 1021                                       2.02  
SSBOND     CYS C 1010    CYS C 1021                                       2.02  
SSBOND     CYS A 1060    CYS A 1104                                       2.02  
SSBOND     CYS B 1060    CYS B 1104                                       2.02  
SSBOND     CYS C 1060    CYS C 1104                                       2.02  
ATOM      1  N   GLN A  15     273.637 261.962 187.618  1.00 40.96           N  
ATOM      2  CA  GLN A  15     274.428 263.049 187.047  1.00 40.96           C  
ATOM      3  C   GLN A  15     275.891 262.653 186.781  1.00 40.96           C  
ATOM      4  O   GLN A  15     276.587 263.339 186.026  1.00 40.96           O  
ATOM      5  CB  GLN A  15     274.366 264.300 187.954  1.00 40.96           C  
ATOM      6  CG  GLN A  15     273.001 265.063 187.931  1.00 40.96           C  
ATOM      7  CD  GLN A  15     271.899 264.438 188.839  1.00 40.96           C  
ATOM      8  OE1 GLN A  15     272.029 263.312 189.344  1.00 40.96           O  
ATOM      9  NE2 GLN A  15     270.797 265.194 189.038  1.00 40.96           N  
ATOM     10 1H   GLN A  15     272.699 262.276 187.769  1.00 40.96           H  
ATOM     11 2H   GLN A  15     273.631 261.187 186.987  1.00 40.96           H  
ATOM     12 3H   GLN A  15     274.038 261.680 188.489  1.00 40.96           H  
ATOM     13  HA  GLN A  15     273.985 263.309 186.086  1.00 40.96           H  
ATOM     14 1HB  GLN A  15     275.139 265.012 187.650  1.00 40.96           H  
ATOM     15 2HB  GLN A  15     273.401 264.793 187.830  1.00 40.96           H  
ATOM     16 1HG  GLN A  15     272.624 265.081 186.905  1.00 40.96           H  
ATOM     17 2HG  GLN A  15     272.295 264.544 188.580  1.00 40.96           H  
ATOM     18 1HE2 GLN A  15     270.721 266.101 188.615  1.00 40.96           H  
ATOM     19 2HE2 GLN A  15     270.050 264.849 189.614  1.00 40.96           H  
ATOM     20  N   GLY A  16     276.356 261.559 187.401  1.00 40.96           N  
ATOM     21  CA  GLY A  16     277.724 261.068 187.221  1.00 40.96           C  
ATOM     22  C   GLY A  16     278.293 260.529 188.527  1.00 40.96           C  
ATOM     23  O   GLY A  16     277.605 260.516 189.544  1.00 40.96           O  
ATOM     24  H   GLY A  16     275.725 261.041 188.005  1.00 40.96           H  
ATOM     25 1HA  GLY A  16     278.364 261.869 186.849  1.00 40.96           H  
ATOM     26 2HA  GLY A  16     278.130 260.762 188.184  1.00 40.96           H  
ATOM     27  N   CYS A  17     279.555 260.083 188.478  1.00 40.96           N  
ATOM     28  CA  CYS A  17     280.244 259.524 189.649  1.00 40.96           C  
ATOM     29  C   CYS A  17     281.639 260.125 189.788  1.00 40.96           C  
ATOM     30  O   CYS A  17     282.311 260.410 188.810  1.00 40.96           O  
ATOM     31  CB  CYS A  17     280.362 258.000 189.532  1.00 40.96           C  
ATOM     32  SG  CYS A  17     278.780 257.129 189.592  1.00 40.96           S  
ATOM     33  H   CYS A  17     280.049 260.134 187.605  1.00 40.96           H  
ATOM     34  HA  CYS A  17     279.671 259.759 190.537  1.00 40.96           H  
ATOM     35 1HB  CYS A  17     280.982 257.619 190.347  1.00 40.96           H  
ATOM     36 2HB  CYS A  17     279.375 257.550 189.634  1.00 40.96           H  
ATOM     37  N   GLY A  18     282.066 260.284 191.041  1.00 40.96           N  
ATOM     38  CA  GLY A  18     283.415 260.755 191.324  1.00 40.96           C  
ATOM     39  C   GLY A  18     284.344 259.583 191.601  1.00 40.96           C  
ATOM     40  O   GLY A  18     283.919 258.427 191.591  1.00 40.96           O  
ATOM     41  H   GLY A  18     281.451 260.044 191.803  1.00 40.96           H  
ATOM     42 1HA  GLY A  18     283.396 261.421 192.184  1.00 40.96           H  
ATOM     43 2HA  GLY A  18     284.048 259.909 191.588  1.00 40.96           H  
ATOM     44  N   VAL A  19     285.610 259.885 191.866  1.00 40.96           N  
ATOM     45  CA  VAL A  19     286.595 258.852 192.165  1.00 40.96           C  
ATOM     46  C   VAL A  19     287.296 259.131 193.493  1.00 40.96           C  
ATOM     47  O   VAL A  19     287.852 260.214 193.685  1.00 40.96           O  
ATOM     48  CB  VAL A  19     287.639 258.766 191.031  1.00 40.96           C  
ATOM     49  CG1 VAL A  19     288.695 257.713 191.358  1.00 40.96           C  
ATOM     50  CG2 VAL A  19     286.937 258.425 189.723  1.00 40.96           C  
ATOM     51  H   VAL A  19     285.897 260.854 191.861  1.00 40.96           H  
ATOM     52  HA  VAL A  19     286.076 257.894 192.226  1.00 40.96           H  
ATOM     53  HB  VAL A  19     288.147 259.726 190.937  1.00 40.96           H  
ATOM     54 1HG1 VAL A  19     289.427 257.673 190.552  1.00 40.96           H  
ATOM     55 2HG1 VAL A  19     289.199 257.973 192.289  1.00 40.96           H  
ATOM     56 3HG1 VAL A  19     288.218 256.739 191.463  1.00 40.96           H  
ATOM     57 1HG2 VAL A  19     287.670 258.372 188.920  1.00 40.96           H  
ATOM     58 2HG2 VAL A  19     286.435 257.463 189.822  1.00 40.96           H  
ATOM     59 3HG2 VAL A  19     286.201 259.193 189.490  1.00 40.96           H  
ATOM     60  N   ILE A  20     287.274 258.143 194.397  1.00 40.96           N  
ATOM     61  CA  ILE A  20     287.907 258.240 195.715  1.00 40.96           C  
ATOM     62  C   ILE A  20     287.874 256.885 196.421  1.00 40.96           C  
ATOM     63  O   ILE A  20     288.644 255.982 196.087  1.00 40.96           O  
ATOM     64  CB  ILE A  20     287.234 259.341 196.605  1.00 40.96           C  
ATOM     65  CG1 ILE A  20     288.033 259.519 197.964  1.00 40.96           C  
ATOM     66  CG2 ILE A  20     285.720 259.024 196.870  1.00 40.96           C  
ATOM     67  CD1 ILE A  20     287.683 260.791 198.739  1.00 40.96           C  
ATOM     68  H   ILE A  20     286.796 257.287 194.152  1.00 40.96           H  
ATOM     69  HA  ILE A  20     288.952 258.517 195.570  1.00 40.96           H  
ATOM     70  HB  ILE A  20     287.294 260.299 196.079  1.00 40.96           H  
ATOM     71 1HG1 ILE A  20     289.105 259.544 197.747  1.00 40.96           H  
ATOM     72 2HG1 ILE A  20     287.767 260.473 198.420  1.00 40.96           H  
ATOM     73 1HG2 ILE A  20     285.273 259.821 197.464  1.00 40.96           H  
ATOM     74 2HG2 ILE A  20     285.186 258.948 195.923  1.00 40.96           H  
ATOM     75 3HG2 ILE A  20     285.624 258.084 197.410  1.00 40.96           H  
ATOM     76 1HD1 ILE A  20     288.278 260.836 199.654  1.00 40.96           H  
ATOM     77 2HD1 ILE A  20     287.900 261.667 198.124  1.00 40.96           H  
ATOM     78 3HD1 ILE A  20     286.626 260.786 199.001  1.00 40.96           H  
ATOM     79  N   ALA A  28     285.519 250.698 213.967  1.00 40.96           N  
ATOM     80  CA  ALA A  28     284.440 251.577 214.401  1.00 40.96           C  
ATOM     81  C   ALA A  28     284.150 251.363 215.888  1.00 40.96           C  
ATOM     82  O   ALA A  28     284.120 250.224 216.362  1.00 40.96           O  
ATOM     83  CB  ALA A  28     283.183 251.334 213.567  1.00 40.96           C  
ATOM     84  H   ALA A  28     285.513 249.721 214.280  1.00 40.96           H  
ATOM     85  HA  ALA A  28     284.768 252.609 214.254  1.00 40.96           H  
ATOM     86 1HB  ALA A  28     282.394 252.013 213.887  1.00 40.96           H  
ATOM     87 2HB  ALA A  28     283.400 251.511 212.512  1.00 40.96           H  
ATOM     88 3HB  ALA A  28     282.847 250.304 213.697  1.00 40.96           H  
ATOM     89  N   MET A  29     283.946 252.466 216.619  1.00 40.96           N  
ATOM     90  CA  MET A  29     283.665 252.440 218.056  1.00 40.96           C  
ATOM     91  C   MET A  29     282.196 252.154 218.333  1.00 40.96           C  
ATOM     92  O   MET A  29     281.325 252.523 217.546  1.00 40.96           O  
ATOM     93  CB  MET A  29     284.070 253.765 218.696  1.00 40.96           C  
ATOM     94  CG  MET A  29     285.569 254.040 218.677  1.00 40.96           C  
ATOM     95  SD  MET A  29     286.021 255.556 219.559  1.00 40.96           S  
ATOM     96  CE  MET A  29     285.512 256.821 218.399  1.00 40.96           C  
ATOM     97  H   MET A  29     283.987 253.361 216.153  1.00 40.96           H  
ATOM     98  HA  MET A  29     284.248 251.641 218.515  1.00 40.96           H  
ATOM     99 1HB  MET A  29     283.736 253.787 219.735  1.00 40.96           H  
ATOM    100 2HB  MET A  29     285.157 253.850 218.700  1.00 40.96           H  
ATOM    101 1HG  MET A  29     285.906 254.129 217.645  1.00 40.96           H  
ATOM    102 2HG  MET A  29     285.772 254.982 219.185  1.00 40.96           H  
ATOM    103 1HE  MET A  29     285.733 257.805 218.814  1.00 40.96           H  
ATOM    104 2HE  MET A  29     286.053 256.694 217.460  1.00 40.96           H  
ATOM    105 3HE  MET A  29     284.444 256.739 218.215  1.00 40.96           H  
ATOM    106  N   THR A  30     281.920 251.512 219.462  1.00 40.96           N  
ATOM    107  CA  THR A  30     280.545 251.221 219.842  1.00 40.96           C  
ATOM    108  C   THR A  30     280.113 252.017 221.065  1.00 40.96           C  
ATOM    109  O   THR A  30     280.887 252.219 222.000  1.00 40.96           O  
ATOM    110  CB  THR A  30     280.353 249.721 220.114  1.00 40.96           C  
ATOM    111  OG1 THR A  30     281.263 249.303 221.139  1.00 40.96           O  
ATOM    112  CG2 THR A  30     280.612 248.922 218.849  1.00 40.96           C  
ATOM    113  H   THR A  30     282.672 251.221 220.071  1.00 40.96           H  
ATOM    114  HA  THR A  30     279.895 251.503 219.014  1.00 40.96           H  
ATOM    115  HB  THR A  30     279.332 249.539 220.450  1.00 40.96           H  
ATOM    116  HG1 THR A  30     281.086 249.803 221.942  1.00 40.96           H  
ATOM    117 1HG2 THR A  30     280.471 247.862 219.055  1.00 40.96           H  
ATOM    118 2HG2 THR A  30     279.915 249.236 218.071  1.00 40.96           H  
ATOM    119 3HG2 THR A  30     281.633 249.094 218.512  1.00 40.96           H  
ATOM    120  N   PHE A  31     278.859 252.449 221.046  1.00 40.96           N  
ATOM    121  CA  PHE A  31     278.262 253.227 222.123  1.00 40.96           C  
ATOM    122  C   PHE A  31     276.961 252.588 222.573  1.00 40.96           C  
ATOM    123  O   PHE A  31     276.310 251.889 221.799  1.00 40.96           O  
ATOM    124  CB  PHE A  31     277.995 254.658 221.654  1.00 40.96           C  
ATOM    125  CG  PHE A  31     279.239 255.416 221.305  1.00 40.96           C  
ATOM    126  CD1 PHE A  31     279.914 255.163 220.123  1.00 40.96           C  
ATOM    127  CD2 PHE A  31     279.736 256.390 222.154  1.00 40.96           C  
ATOM    128  CE1 PHE A  31     281.057 255.854 219.806  1.00 40.96           C  
ATOM    129  CE2 PHE A  31     280.880 257.089 221.832  1.00 40.96           C  
ATOM    130  CZ  PHE A  31     281.541 256.817 220.657  1.00 40.96           C  
ATOM    131  H   PHE A  31     278.295 252.236 220.233  1.00 40.96           H  
ATOM    132  HA  PHE A  31     278.952 253.248 222.968  1.00 40.96           H  
ATOM    133 1HB  PHE A  31     277.470 255.205 222.436  1.00 40.96           H  
ATOM    134 2HB  PHE A  31     278.942 255.166 221.479  1.00 40.96           H  
ATOM    135  HD1 PHE A  31     279.534 254.403 219.439  1.00 40.96           H  
ATOM    136  HD2 PHE A  31     279.212 256.602 223.087  1.00 40.96           H  
ATOM    137  HE1 PHE A  31     281.579 255.639 218.877  1.00 40.96           H  
ATOM    138  HE2 PHE A  31     281.263 257.853 222.508  1.00 40.96           H  
ATOM    139  HZ  PHE A  31     282.448 257.363 220.399  1.00 40.96           H  
ATOM    140  N   LEU A  32     276.564 252.834 223.812  1.00 40.96           N  
ATOM    141  CA  LEU A  32     275.277 252.331 224.270  1.00 40.96           C  
ATOM    142  C   LEU A  32     274.196 253.388 224.131  1.00 40.96           C  
ATOM    143  O   LEU A  32     274.405 254.555 224.463  1.00 40.96           O  
ATOM    144  CB  LEU A  32     275.363 251.871 225.727  1.00 40.96           C  
ATOM    145  CG  LEU A  32     276.332 250.723 226.019  1.00 40.96           C  
ATOM    146  CD1 LEU A  32     276.369 250.482 227.516  1.00 40.96           C  
ATOM    147  CD2 LEU A  32     275.876 249.467 225.284  1.00 40.96           C  
ATOM    148  H   LEU A  32     277.137 253.392 224.429  1.00 40.96           H  
ATOM    149  HA  LEU A  32     275.000 251.485 223.650  1.00 40.96           H  
ATOM    150 1HB  LEU A  32     274.372 251.547 226.039  1.00 40.96           H  
ATOM    151 2HB  LEU A  32     276.040 251.019 225.783  1.00 40.96           H  
ATOM    152  HG  LEU A  32     277.336 250.994 225.689  1.00 40.96           H  
ATOM    153 1HD1 LEU A  32     277.061 249.670 227.737  1.00 40.96           H  
ATOM    154 2HD1 LEU A  32     276.700 251.390 228.023  1.00 40.96           H  
ATOM    155 3HD1 LEU A  32     275.371 250.214 227.866  1.00 40.96           H  
ATOM    156 1HD2 LEU A  32     276.566 248.651 225.498  1.00 40.96           H  
ATOM    157 2HD2 LEU A  32     274.876 249.193 225.619  1.00 40.96           H  
ATOM    158 3HD2 LEU A  32     275.861 249.649 224.213  1.00 40.96           H  
ATOM    159  N   SER A  33     273.033 252.966 223.655  1.00 40.96           N  
ATOM    160  CA  SER A  33     271.890 253.854 223.524  1.00 40.96           C  
ATOM    161  C   SER A  33     270.990 253.730 224.738  1.00 40.96           C  
ATOM    162  O   SER A  33     270.195 252.796 224.836  1.00 40.96           O  
ATOM    163  CB  SER A  33     271.113 253.509 222.277  1.00 40.96           C  
ATOM    164  OG  SER A  33     270.045 254.391 222.089  1.00 40.96           O  
ATOM    165  H   SER A  33     272.942 251.995 223.380  1.00 40.96           H  
ATOM    166  HA  SER A  33     272.247 254.881 223.455  1.00 40.96           H  
ATOM    167 1HB  SER A  33     270.732 252.489 222.365  1.00 40.96           H  
ATOM    168 2HB  SER A  33     270.256 254.176 222.186  1.00 40.96           H  
ATOM    169  HG  SER A  33     269.605 254.107 221.283  1.00 40.96           H  
ATOM    170  N   SER A  34     271.115 254.668 225.667  1.00 40.96           N  
ATOM    171  CA  SER A  34     270.383 254.586 226.923  1.00 40.96           C  
ATOM    172  C   SER A  34     268.904 254.281 226.707  1.00 40.96           C  
ATOM    173  O   SER A  34     268.465 253.144 226.874  1.00 40.96           O  
ATOM    174  CB  SER A  34     270.544 255.885 227.687  1.00 40.96           C  
ATOM    175  OG  SER A  34     270.086 256.972 226.926  1.00 40.96           O  
ATOM    176  H   SER A  34     271.764 255.429 225.517  1.00 40.96           H  
ATOM    177  HA  SER A  34     270.814 253.778 227.518  1.00 40.96           H  
ATOM    178 1HB  SER A  34     271.590 256.033 227.949  1.00 40.96           H  
ATOM    179 2HB  SER A  34     270.248 256.719 227.052  1.00 40.96           H  
ATOM    180  HG  SER A  34     270.802 257.171 226.316  1.00 40.96           H  
ATOM    181  N   SER A  35     268.141 255.282 226.292  1.00 40.96           N  
ATOM    182  CA  SER A  35     266.714 255.089 226.073  1.00 40.96           C  
ATOM    183  C   SER A  35     266.228 255.848 224.847  1.00 40.96           C  
ATOM    184  O   SER A  35     265.448 256.792 224.953  1.00 40.96           O  
ATOM    185  CB  SER A  35     265.944 255.533 227.299  1.00 40.96           C  
ATOM    186  OG  SER A  35     264.605 255.150 227.212  1.00 40.96           O  
ATOM    187  H   SER A  35     268.553 256.196 226.158  1.00 40.96           H  
ATOM    188  HA  SER A  35     266.530 254.027 225.911  1.00 40.96           H  
ATOM    189 1HB  SER A  35     266.010 256.619 227.393  1.00 40.96           H  
ATOM    190 2HB  SER A  35     264.892 255.277 227.181  1.00 40.96           H  
ATOM    191  HG  SER A  35     264.194 255.468 228.022  1.00 40.96           H  
ATOM    192  N   ARG A  36     266.696 255.428 223.678  1.00 40.96           N  
ATOM    193  CA  ARG A  36     266.362 256.097 222.427  1.00 40.96           C  
ATOM    194  C   ARG A  36     265.781 255.103 221.432  1.00 40.96           C  
ATOM    195  O   ARG A  36     265.900 253.894 221.616  1.00 40.96           O  
ATOM    196  CB  ARG A  36     267.585 256.786 221.835  1.00 40.96           C  
ATOM    197  CG  ARG A  36     268.138 257.928 222.686  1.00 40.96           C  
ATOM    198  CD  ARG A  36     269.298 258.617 222.042  1.00 40.96           C  
ATOM    199  NE  ARG A  36     269.783 259.727 222.861  1.00 40.96           N  
ATOM    200  CZ  ARG A  36     269.241 260.965 222.886  1.00 40.96           C  
ATOM    201  NH1 ARG A  36     268.210 261.259 222.127  1.00 40.96           N  
ATOM    202  NH2 ARG A  36     269.751 261.882 223.680  1.00 40.96           N  
ATOM    203  H   ARG A  36     267.312 254.627 223.660  1.00 40.96           H  
ATOM    204  HA  ARG A  36     265.609 256.859 222.630  1.00 40.96           H  
ATOM    205 1HB  ARG A  36     267.334 257.198 220.856  1.00 40.96           H  
ATOM    206 2HB  ARG A  36     267.878 257.619 222.475  1.00 40.96           H  
ATOM    207 1HG  ARG A  36     268.472 257.534 223.647  1.00 40.96           H  
ATOM    208 2HG  ARG A  36     268.979 258.392 222.170  1.00 40.96           H  
ATOM    209 1HD  ARG A  36     269.006 259.006 221.071  1.00 40.96           H  
ATOM    210 2HD  ARG A  36     269.628 259.441 222.674  1.00 40.96           H  
ATOM    211  HE  ARG A  36     270.592 259.563 223.454  1.00 40.96           H  
ATOM    212 1HH1 ARG A  36     267.825 260.566 221.498  1.00 40.96           H  
ATOM    213 2HH1 ARG A  36     267.813 262.186 222.152  1.00 40.96           H  
ATOM    214 1HH2 ARG A  36     270.544 261.651 224.266  1.00 40.96           H  
ATOM    215 2HH2 ARG A  36     269.352 262.808 223.708  1.00 40.96           H  
ATOM    216  N   GLY A  37     265.129 255.611 220.393  1.00 40.96           N  
ATOM    217  CA  GLY A  37     264.539 254.753 219.371  1.00 40.96           C  
ATOM    218  C   GLY A  37     263.060 254.494 219.636  1.00 40.96           C  
ATOM    219  O   GLY A  37     262.435 253.670 218.969  1.00 40.96           O  
ATOM    220  H   GLY A  37     265.059 256.616 220.300  1.00 40.96           H  
ATOM    221 1HA  GLY A  37     265.077 253.807 219.336  1.00 40.96           H  
ATOM    222 2HA  GLY A  37     263.507 254.526 219.638  1.00 40.96           H  
ATOM    223  N   VAL A  38     262.510 255.207 220.612  1.00 40.96           N  
ATOM    224  CA  VAL A  38     261.092 255.128 220.937  1.00 40.96           C  
ATOM    225  C   VAL A  38     260.310 256.095 220.061  1.00 40.96           C  
ATOM    226  O   VAL A  38     260.748 257.217 219.815  1.00 40.96           O  
ATOM    227  CB  VAL A  38     260.859 255.420 222.433  1.00 40.96           C  
ATOM    228  CG1 VAL A  38     259.361 255.498 222.742  1.00 40.96           C  
ATOM    229  CG2 VAL A  38     261.509 254.307 223.255  1.00 40.96           C  
ATOM    230  H   VAL A  38     263.097 255.841 221.135  1.00 40.96           H  
ATOM    231  HA  VAL A  38     260.745 254.115 220.729  1.00 40.96           H  
ATOM    232  HB  VAL A  38     261.305 256.383 222.689  1.00 40.96           H  
ATOM    233 1HG1 VAL A  38     259.221 255.705 223.803  1.00 40.96           H  
ATOM    234 2HG1 VAL A  38     258.905 256.298 222.159  1.00 40.96           H  
ATOM    235 3HG1 VAL A  38     258.887 254.549 222.493  1.00 40.96           H  
ATOM    236 1HG2 VAL A  38     261.362 254.495 224.313  1.00 40.96           H  
ATOM    237 2HG2 VAL A  38     261.055 253.351 222.993  1.00 40.96           H  
ATOM    238 3HG2 VAL A  38     262.578 254.272 223.038  1.00 40.96           H  
ATOM    239  N   TYR A  39     259.178 255.641 219.547  1.00 40.96           N  
ATOM    240  CA  TYR A  39     258.396 256.439 218.618  1.00 40.96           C  
ATOM    241  C   TYR A  39     256.905 256.187 218.765  1.00 40.96           C  
ATOM    242  O   TYR A  39     256.488 255.191 219.357  1.00 40.96           O  
ATOM    243  CB  TYR A  39     258.849 256.142 217.188  1.00 40.96           C  
ATOM    244  CG  TYR A  39     258.634 254.719 216.769  1.00 40.96           C  
ATOM    245  CD1 TYR A  39     259.625 253.779 216.977  1.00 40.96           C  
ATOM    246  CD2 TYR A  39     257.451 254.351 216.181  1.00 40.96           C  
ATOM    247  CE1 TYR A  39     259.422 252.473 216.595  1.00 40.96           C  
ATOM    248  CE2 TYR A  39     257.245 253.055 215.800  1.00 40.96           C  
ATOM    249  CZ  TYR A  39     258.221 252.116 216.004  1.00 40.96           C  
ATOM    250  OH  TYR A  39     258.001 250.821 215.621  1.00 40.96           O  
ATOM    251  H   TYR A  39     258.860 254.714 219.793  1.00 40.96           H  
ATOM    252  HA  TYR A  39     258.574 257.493 218.830  1.00 40.96           H  
ATOM    253 1HB  TYR A  39     259.909 256.353 217.097  1.00 40.96           H  
ATOM    254 2HB  TYR A  39     258.704 255.084 216.974  1.00 40.96           H  
ATOM    255  HD1 TYR A  39     260.565 254.071 217.443  1.00 40.96           H  
ATOM    256  HD2 TYR A  39     256.677 255.093 216.018  1.00 40.96           H  
ATOM    257  HE1 TYR A  39     260.200 251.727 216.757  1.00 40.96           H  
ATOM    258  HE2 TYR A  39     256.303 252.769 215.332  1.00 40.96           H  
ATOM    259  HH  TYR A  39     258.773 250.295 215.831  1.00 40.96           H  
ATOM    260  N   TYR A  40     256.103 257.081 218.198  1.00 40.96           N  
ATOM    261  CA  TYR A  40     254.658 256.896 218.175  1.00 40.96           C  
ATOM    262  C   TYR A  40     254.294 255.854 217.132  1.00 40.96           C  
ATOM    263  O   TYR A  40     254.507 256.063 215.940  1.00 40.96           O  
ATOM    264  CB  TYR A  40     253.945 258.208 217.833  1.00 40.96           C  
ATOM    265  CG  TYR A  40     253.949 259.252 218.922  1.00 40.96           C  
ATOM    266  CD1 TYR A  40     254.931 260.227 218.949  1.00 40.96           C  
ATOM    267  CD2 TYR A  40     252.954 259.245 219.882  1.00 40.96           C  
ATOM    268  CE1 TYR A  40     254.918 261.189 219.938  1.00 40.96           C  
ATOM    269  CE2 TYR A  40     252.942 260.204 220.868  1.00 40.96           C  
ATOM    270  CZ  TYR A  40     253.917 261.172 220.900  1.00 40.96           C  
ATOM    271  OH  TYR A  40     253.895 262.121 221.890  1.00 40.96           O  
ATOM    272  H   TYR A  40     256.514 257.894 217.753  1.00 40.96           H  
ATOM    273  HA  TYR A  40     254.327 256.538 219.151  1.00 40.96           H  
ATOM    274 1HB  TYR A  40     252.907 257.995 217.574  1.00 40.96           H  
ATOM    275 2HB  TYR A  40     253.940 258.858 218.707  1.00 40.96           H  
ATOM    276  HD1 TYR A  40     255.713 260.236 218.191  1.00 40.96           H  
ATOM    277  HD2 TYR A  40     252.179 258.479 219.857  1.00 40.96           H  
ATOM    278  HE1 TYR A  40     255.692 261.957 219.962  1.00 40.96           H  
ATOM    279  HE2 TYR A  40     252.158 260.199 221.625  1.00 40.96           H  
ATOM    280  HH  TYR A  40     253.140 261.960 222.465  1.00 40.96           H  
ATOM    281  N   ASN A  41     253.739 254.731 217.572  1.00 40.96           N  
ATOM    282  CA  ASN A  41     253.420 253.653 216.647  1.00 40.96           C  
ATOM    283  C   ASN A  41     251.924 253.571 216.373  1.00 40.96           C  
ATOM    284  O   ASN A  41     251.416 252.533 215.950  1.00 40.96           O  
ATOM    285  CB  ASN A  41     253.967 252.329 217.148  1.00 40.96           C  
ATOM    286  CG  ASN A  41     253.348 251.863 218.421  1.00 40.96           C  
ATOM    287  OD1 ASN A  41     252.844 252.657 219.228  1.00 40.96           O  
ATOM    288  ND2 ASN A  41     253.381 250.569 218.621  1.00 40.96           N  
ATOM    289  H   ASN A  41     253.565 254.609 218.561  1.00 40.96           H  
ATOM    290  HA  ASN A  41     253.903 253.869 215.692  1.00 40.96           H  
ATOM    291 1HB  ASN A  41     255.038 252.421 217.307  1.00 40.96           H  
ATOM    292 2HB  ASN A  41     253.511 252.087 218.109  1.00 40.96           H  
ATOM    293 1HD2 ASN A  41     253.803 249.969 217.930  1.00 40.96           H  
ATOM    294 2HD2 ASN A  41     252.986 250.173 219.453  1.00 40.96           H  
ATOM    295  N   ASP A  42     251.230 254.682 216.593  1.00 40.96           N  
ATOM    296  CA  ASP A  42     249.804 254.768 216.314  1.00 40.96           C  
ATOM    297  C   ASP A  42     249.432 256.194 215.918  1.00 40.96           C  
ATOM    298  O   ASP A  42     250.263 257.099 215.981  1.00 40.96           O  
ATOM    299  CB  ASP A  42     249.008 254.336 217.554  1.00 40.96           C  
ATOM    300  CG  ASP A  42     247.604 253.827 217.246  1.00 40.96           C  
ATOM    301  OD1 ASP A  42     247.169 253.986 216.130  1.00 40.96           O  
ATOM    302  OD2 ASP A  42     246.973 253.302 218.135  1.00 40.96           O  
ATOM    303  H   ASP A  42     251.709 255.494 216.953  1.00 40.96           H  
ATOM    304  HA  ASP A  42     249.565 254.104 215.483  1.00 40.96           H  
ATOM    305 1HB  ASP A  42     248.929 255.177 218.243  1.00 40.96           H  
ATOM    306 2HB  ASP A  42     247.996 254.057 217.258  1.00 40.96           H  
ATOM    307  N   ASP A  43     248.171 256.394 215.548  1.00 40.96           N  
ATOM    308  CA  ASP A  43     247.669 257.706 215.148  1.00 40.96           C  
ATOM    309  C   ASP A  43     246.530 258.161 216.050  1.00 40.96           C  
ATOM    310  O   ASP A  43     245.706 258.986 215.657  1.00 40.96           O  
ATOM    311  CB  ASP A  43     247.197 257.677 213.692  1.00 40.96           C  
ATOM    312  CG  ASP A  43     248.326 257.434 212.693  1.00 40.96           C  
ATOM    313  OD1 ASP A  43     249.357 258.048 212.823  1.00 40.96           O  
ATOM    314  OD2 ASP A  43     248.143 256.631 211.806  1.00 40.96           O  
ATOM    315  H   ASP A  43     247.542 255.602 215.520  1.00 40.96           H  
ATOM    316  HA  ASP A  43     248.481 258.429 215.235  1.00 40.96           H  
ATOM    317 1HB  ASP A  43     246.713 258.624 213.447  1.00 40.96           H  
ATOM    318 2HB  ASP A  43     248.058 257.569 213.032  1.00 40.96           H  
ATOM    319  N   ILE A  44     246.468 257.586 217.244  1.00 40.96           N  
ATOM    320  CA  ILE A  44     245.405 257.879 218.197  1.00 40.96           C  
ATOM    321  C   ILE A  44     245.922 258.665 219.388  1.00 40.96           C  
ATOM    322  O   ILE A  44     246.931 258.301 219.994  1.00 40.96           O  
ATOM    323  CB  ILE A  44     244.733 256.579 218.680  1.00 40.96           C  
ATOM    324  CG1 ILE A  44     244.039 255.894 217.494  1.00 40.96           C  
ATOM    325  CG2 ILE A  44     243.740 256.869 219.809  1.00 40.96           C  
ATOM    326  CD1 ILE A  44     243.591 254.481 217.775  1.00 40.96           C  
ATOM    327  H   ILE A  44     247.185 256.922 217.499  1.00 40.96           H  
ATOM    328  HA  ILE A  44     244.650 258.485 217.697  1.00 40.96           H  
ATOM    329  HB  ILE A  44     245.498 255.894 219.045  1.00 40.96           H  
ATOM    330 1HG1 ILE A  44     244.728 255.867 216.649  1.00 40.96           H  
ATOM    331 2HG1 ILE A  44     243.798 254.864 217.758  1.00 40.96           H  
ATOM    332 1HG2 ILE A  44     243.288 255.942 220.144  1.00 40.96           H  
ATOM    333 2HG2 ILE A  44     244.259 257.331 220.647  1.00 40.96           H  
ATOM    334 3HG2 ILE A  44     242.963 257.544 219.448  1.00 40.96           H  
ATOM    335 1HD1 ILE A  44     243.115 254.069 216.886  1.00 40.96           H  
ATOM    336 2HD1 ILE A  44     244.458 253.872 218.037  1.00 40.96           H  
ATOM    337 3HD1 ILE A  44     242.884 254.474 218.596  1.00 40.96           H  
ATOM    338  N   PHE A  45     245.223 259.743 219.721  1.00 40.96           N  
ATOM    339  CA  PHE A  45     245.583 260.560 220.867  1.00 40.96           C  
ATOM    340  C   PHE A  45     245.240 259.845 222.166  1.00 40.96           C  
ATOM    341  O   PHE A  45     244.107 259.405 222.372  1.00 40.96           O  
ATOM    342  CB  PHE A  45     244.859 261.906 220.814  1.00 40.96           C  
ATOM    343  CG  PHE A  45     245.185 262.820 221.956  1.00 40.96           C  
ATOM    344  CD1 PHE A  45     246.276 263.668 221.896  1.00 40.96           C  
ATOM    345  CD2 PHE A  45     244.400 262.831 223.097  1.00 40.96           C  
ATOM    346  CE1 PHE A  45     246.573 264.509 222.946  1.00 40.96           C  
ATOM    347  CE2 PHE A  45     244.698 263.670 224.149  1.00 40.96           C  
ATOM    348  CZ  PHE A  45     245.786 264.510 224.071  1.00 40.96           C  
ATOM    349  H   PHE A  45     244.409 259.988 219.170  1.00 40.96           H  
ATOM    350  HA  PHE A  45     246.659 260.737 220.845  1.00 40.96           H  
ATOM    351 1HB  PHE A  45     243.788 261.744 220.805  1.00 40.96           H  
ATOM    352 2HB  PHE A  45     245.093 262.481 221.709  1.00 40.96           H  
ATOM    353  HD1 PHE A  45     246.903 263.669 221.006  1.00 40.96           H  
ATOM    354  HD2 PHE A  45     243.538 262.164 223.159  1.00 40.96           H  
ATOM    355  HE1 PHE A  45     247.438 265.174 222.884  1.00 40.96           H  
ATOM    356  HE2 PHE A  45     244.075 263.668 225.044  1.00 40.96           H  
ATOM    357  HZ  PHE A  45     246.024 265.172 224.903  1.00 40.96           H  
ATOM    358  N   ARG A  46     246.225 259.739 223.044  1.00 40.96           N  
ATOM    359  CA  ARG A  46     246.047 259.095 224.336  1.00 40.96           C  
ATOM    360  C   ARG A  46     246.680 259.976 225.392  1.00 40.96           C  
ATOM    361  O   ARG A  46     247.676 260.635 225.117  1.00 40.96           O  
ATOM    362  CB  ARG A  46     246.703 257.721 224.342  1.00 40.96           C  
ATOM    363  CG  ARG A  46     246.188 256.769 223.270  1.00 40.96           C  
ATOM    364  CD  ARG A  46     246.897 255.467 223.285  1.00 40.96           C  
ATOM    365  NE  ARG A  46     246.614 254.689 222.081  1.00 40.96           N  
ATOM    366  CZ  ARG A  46     245.564 253.854 221.916  1.00 40.96           C  
ATOM    367  NH1 ARG A  46     244.687 253.679 222.887  1.00 40.96           N  
ATOM    368  NH2 ARG A  46     245.415 253.209 220.770  1.00 40.96           N  
ATOM    369  H   ARG A  46     247.130 260.121 222.808  1.00 40.96           H  
ATOM    370  HA  ARG A  46     244.981 258.992 224.545  1.00 40.96           H  
ATOM    371 1HB  ARG A  46     246.547 257.247 225.308  1.00 40.96           H  
ATOM    372 2HB  ARG A  46     246.232 257.090 223.588  1.00 40.96           H  
ATOM    373 1HG  ARG A  46     246.336 257.218 222.288  1.00 40.96           H  
ATOM    374 2HG  ARG A  46     246.735 255.827 223.326  1.00 40.96           H  
ATOM    375 1HD  ARG A  46     246.589 254.886 224.153  1.00 40.96           H  
ATOM    376 2HD  ARG A  46     246.657 254.912 222.378  1.00 40.96           H  
ATOM    377  HE  ARG A  46     247.255 254.791 221.303  1.00 40.96           H  
ATOM    378 1HH1 ARG A  46     244.796 254.169 223.762  1.00 40.96           H  
ATOM    379 2HH1 ARG A  46     243.896 253.050 222.754  1.00 40.96           H  
ATOM    380 1HH2 ARG A  46     246.086 253.340 220.015  1.00 40.96           H  
ATOM    381 2HH2 ARG A  46     244.632 252.587 220.638  1.00 40.96           H  
ATOM    382  N   SER A  47     246.115 259.996 226.593  1.00 40.96           N  
ATOM    383  CA  SER A  47     246.664 260.834 227.653  1.00 40.96           C  
ATOM    384  C   SER A  47     246.454 260.232 229.033  1.00 40.96           C  
ATOM    385  O   SER A  47     245.514 259.469 229.254  1.00 40.96           O  
ATOM    386  CB  SER A  47     246.037 262.211 227.598  1.00 40.96           C  
ATOM    387  OG  SER A  47     244.656 262.147 227.835  1.00 40.96           O  
ATOM    388  H   SER A  47     245.292 259.437 226.774  1.00 40.96           H  
ATOM    389  HA  SER A  47     247.737 260.935 227.493  1.00 40.96           H  
ATOM    390 1HB  SER A  47     246.221 262.652 226.617  1.00 40.96           H  
ATOM    391 2HB  SER A  47     244.958 262.124 227.722  1.00 40.96           H  
ATOM    392  HG  SER A  47     244.334 263.051 227.784  1.00 40.96           H  
ATOM    393  N   SER A  48     247.337 260.595 229.961  1.00 40.96           N  
ATOM    394  CA  SER A  48     247.247 260.154 231.351  1.00 40.96           C  
ATOM    395  C   SER A  48     247.016 258.651 231.447  1.00 40.96           C  
ATOM    396  O   SER A  48     246.099 258.197 232.132  1.00 40.96           O  
ATOM    397  CB  SER A  48     246.133 260.894 232.067  1.00 40.96           C  
ATOM    398  OG  SER A  48     246.376 262.275 232.082  1.00 40.96           O  
ATOM    399  H   SER A  48     248.086 261.224 229.694  1.00 40.96           H  
ATOM    400  HA  SER A  48     248.191 260.384 231.845  1.00 40.96           H  
ATOM    401 1HB  SER A  48     246.049 260.528 233.087  1.00 40.96           H  
ATOM    402 2HB  SER A  48     246.376 261.954 232.120  1.00 40.96           H  
ATOM    403  HG  SER A  48     245.634 262.666 232.548  1.00 40.96           H  
ATOM    404  N   VAL A  49     247.826 257.881 230.728  1.00 40.96           N  
ATOM    405  CA  VAL A  49     247.633 256.438 230.679  1.00 40.96           C  
ATOM    406  C   VAL A  49     248.937 255.674 230.480  1.00 40.96           C  
ATOM    407  O   VAL A  49     249.823 256.108 229.744  1.00 40.96           O  
ATOM    408  CB  VAL A  49     246.633 256.088 229.551  1.00 40.96           C  
ATOM    409  CG1 VAL A  49     247.205 256.479 228.193  1.00 40.96           C  
ATOM    410  CG2 VAL A  49     246.296 254.599 229.580  1.00 40.96           C  
ATOM    411  H   VAL A  49     248.585 258.315 230.218  1.00 40.96           H  
ATOM    412  HA  VAL A  49     247.197 256.124 231.628  1.00 40.96           H  
ATOM    413  HB  VAL A  49     245.721 256.668 229.702  1.00 40.96           H  
ATOM    414 1HG1 VAL A  49     246.477 256.248 227.417  1.00 40.96           H  
ATOM    415 2HG1 VAL A  49     247.417 257.546 228.181  1.00 40.96           H  
ATOM    416 3HG1 VAL A  49     248.121 255.923 228.003  1.00 40.96           H  
ATOM    417 1HG2 VAL A  49     245.574 254.378 228.795  1.00 40.96           H  
ATOM    418 2HG2 VAL A  49     247.193 254.009 229.413  1.00 40.96           H  
ATOM    419 3HG2 VAL A  49     245.866 254.342 230.548  1.00 40.96           H  
ATOM    420  N   LEU A  50     249.018 254.498 231.094  1.00 40.96           N  
ATOM    421  CA  LEU A  50     250.120 253.577 230.856  1.00 40.96           C  
ATOM    422  C   LEU A  50     249.685 252.534 229.836  1.00 40.96           C  
ATOM    423  O   LEU A  50     248.765 251.754 230.083  1.00 40.96           O  
ATOM    424  CB  LEU A  50     250.547 252.897 232.164  1.00 40.96           C  
ATOM    425  CG  LEU A  50     251.017 253.837 233.297  1.00 40.96           C  
ATOM    426  CD1 LEU A  50     251.240 253.027 234.569  1.00 40.96           C  
ATOM    427  CD2 LEU A  50     252.301 254.538 232.878  1.00 40.96           C  
ATOM    428  H   LEU A  50     248.270 254.218 231.714  1.00 40.96           H  
ATOM    429  HA  LEU A  50     250.962 254.128 230.441  1.00 40.96           H  
ATOM    430 1HB  LEU A  50     251.361 252.212 231.942  1.00 40.96           H  
ATOM    431 2HB  LEU A  50     250.915 253.661 232.848  1.00 40.96           H  
ATOM    432  HG  LEU A  50     250.246 254.580 233.499  1.00 40.96           H  
ATOM    433 1HD1 LEU A  50     251.562 253.690 235.371  1.00 40.96           H  
ATOM    434 2HD1 LEU A  50     250.308 252.537 234.856  1.00 40.96           H  
ATOM    435 3HD1 LEU A  50     252.001 252.277 234.397  1.00 40.96           H  
ATOM    436 1HD2 LEU A  50     252.631 255.201 233.679  1.00 40.96           H  
ATOM    437 2HD2 LEU A  50     253.075 253.798 232.680  1.00 40.96           H  
ATOM    438 3HD2 LEU A  50     252.121 255.122 231.982  1.00 40.96           H  
ATOM    439  N   HIS A  51     250.314 252.562 228.669  1.00 40.96           N  
ATOM    440  CA  HIS A  51     249.898 251.734 227.544  1.00 40.96           C  
ATOM    441  C   HIS A  51     250.984 250.752 227.130  1.00 40.96           C  
ATOM    442  O   HIS A  51     252.107 251.147 226.821  1.00 40.96           O  
ATOM    443  CB  HIS A  51     249.531 252.630 226.357  1.00 40.96           C  
ATOM    444  CG  HIS A  51     249.054 251.897 225.148  1.00 40.96           C  
ATOM    445  ND1 HIS A  51     247.807 251.319 225.074  1.00 40.96           N  
ATOM    446  CD2 HIS A  51     249.652 251.659 223.958  1.00 40.96           C  
ATOM    447  CE1 HIS A  51     247.658 250.753 223.890  1.00 40.96           C  
ATOM    448  NE2 HIS A  51     248.763 250.946 223.195  1.00 40.96           N  
ATOM    449  H   HIS A  51     251.107 253.178 228.559  1.00 40.96           H  
ATOM    450  HA  HIS A  51     249.020 251.152 227.825  1.00 40.96           H  
ATOM    451 1HB  HIS A  51     248.746 253.325 226.655  1.00 40.96           H  
ATOM    452 2HB  HIS A  51     250.399 253.221 226.065  1.00 40.96           H  
ATOM    453  HD1 HIS A  51     247.084 251.381 225.763  1.00 40.96           H  
ATOM    454  HD2 HIS A  51     250.631 251.919 223.555  1.00 40.96           H  
ATOM    455  HE1 HIS A  51     246.732 250.237 223.634  1.00 40.96           H  
ATOM    456  N   LEU A  52     250.650 249.469 227.123  1.00 40.96           N  
ATOM    457  CA  LEU A  52     251.613 248.450 226.725  1.00 40.96           C  
ATOM    458  C   LEU A  52     251.398 248.066 225.268  1.00 40.96           C  
ATOM    459  O   LEU A  52     250.268 247.837 224.836  1.00 40.96           O  
ATOM    460  CB  LEU A  52     251.503 247.225 227.646  1.00 40.96           C  
ATOM    461  CG  LEU A  52     252.540 246.098 227.421  1.00 40.96           C  
ATOM    462  CD1 LEU A  52     252.933 245.496 228.771  1.00 40.96           C  
ATOM    463  CD2 LEU A  52     251.934 245.018 226.515  1.00 40.96           C  
ATOM    464  H   LEU A  52     249.714 249.199 227.390  1.00 40.96           H  
ATOM    465  HA  LEU A  52     252.616 248.863 226.820  1.00 40.96           H  
ATOM    466 1HB  LEU A  52     250.512 246.789 227.522  1.00 40.96           H  
ATOM    467 2HB  LEU A  52     252.245 246.489 227.337  1.00 40.96           H  
ATOM    468  HG  LEU A  52     253.437 246.511 226.955  1.00 40.96           H  
ATOM    469 1HD1 LEU A  52     253.669 244.706 228.619  1.00 40.96           H  
ATOM    470 2HD1 LEU A  52     253.365 246.272 229.405  1.00 40.96           H  
ATOM    471 3HD1 LEU A  52     252.052 245.081 229.255  1.00 40.96           H  
ATOM    472 1HD2 LEU A  52     252.660 244.222 226.360  1.00 40.96           H  
ATOM    473 2HD2 LEU A  52     251.044 244.604 226.988  1.00 40.96           H  
ATOM    474 3HD2 LEU A  52     251.664 245.445 225.553  1.00 40.96           H  
ATOM    475  N   THR A  53     252.489 248.014 224.509  1.00 40.96           N  
ATOM    476  CA  THR A  53     252.421 247.712 223.086  1.00 40.96           C  
ATOM    477  C   THR A  53     253.583 246.829 222.641  1.00 40.96           C  
ATOM    478  O   THR A  53     254.685 246.908 223.187  1.00 40.96           O  
ATOM    479  CB  THR A  53     252.408 249.014 222.261  1.00 40.96           C  
ATOM    480  OG1 THR A  53     252.212 248.705 220.878  1.00 40.96           O  
ATOM    481  CG2 THR A  53     253.726 249.767 222.429  1.00 40.96           C  
ATOM    482  H   THR A  53     253.390 248.206 224.932  1.00 40.96           H  
ATOM    483  HA  THR A  53     251.495 247.172 222.891  1.00 40.96           H  
ATOM    484  HB  THR A  53     251.591 249.649 222.603  1.00 40.96           H  
ATOM    485  HG1 THR A  53     251.278 248.545 220.718  1.00 40.96           H  
ATOM    486 1HG2 THR A  53     253.694 250.685 221.845  1.00 40.96           H  
ATOM    487 2HG2 THR A  53     253.874 250.012 223.482  1.00 40.96           H  
ATOM    488 3HG2 THR A  53     254.550 249.147 222.082  1.00 40.96           H  
ATOM    489  N   GLN A  54     253.338 245.993 221.639  1.00 40.96           N  
ATOM    490  CA  GLN A  54     254.372 245.109 221.115  1.00 40.96           C  
ATOM    491  C   GLN A  54     254.694 245.464 219.667  1.00 40.96           C  
ATOM    492  O   GLN A  54     253.816 245.449 218.805  1.00 40.96           O  
ATOM    493  CB  GLN A  54     253.926 243.653 221.239  1.00 40.96           C  
ATOM    494  CG  GLN A  54     254.990 242.641 220.908  1.00 40.96           C  
ATOM    495  CD  GLN A  54     254.491 241.221 221.069  1.00 40.96           C  
ATOM    496  OE1 GLN A  54     253.292 240.958 220.946  1.00 40.96           O  
ATOM    497  NE2 GLN A  54     255.403 240.296 221.346  1.00 40.96           N  
ATOM    498  H   GLN A  54     252.416 245.973 221.227  1.00 40.96           H  
ATOM    499  HA  GLN A  54     255.280 245.247 221.702  1.00 40.96           H  
ATOM    500 1HB  GLN A  54     253.077 243.476 220.579  1.00 40.96           H  
ATOM    501 2HB  GLN A  54     254.734 242.996 220.917  1.00 40.96           H  
ATOM    502 1HG  GLN A  54     255.833 242.785 221.585  1.00 40.96           H  
ATOM    503 2HG  GLN A  54     254.576 241.640 221.032  1.00 40.96           H  
ATOM    504 1HE2 GLN A  54     256.365 240.551 221.435  1.00 40.96           H  
ATOM    505 2HE2 GLN A  54     255.126 239.340 221.464  1.00 40.96           H  
ATOM    506  N   ASP A  55     255.945 245.841 219.424  1.00 40.96           N  
ATOM    507  CA  ASP A  55     256.370 246.337 218.116  1.00 40.96           C  
ATOM    508  C   ASP A  55     257.888 246.276 217.989  1.00 40.96           C  
ATOM    509  O   ASP A  55     258.578 245.840 218.911  1.00 40.96           O  
ATOM    510  CB  ASP A  55     255.877 247.775 217.910  1.00 40.96           C  
ATOM    511  CG  ASP A  55     255.597 248.142 216.454  1.00 40.96           C  
ATOM    512  OD1 ASP A  55     256.210 247.575 215.577  1.00 40.96           O  
ATOM    513  OD2 ASP A  55     254.781 249.005 216.237  1.00 40.96           O  
ATOM    514  H   ASP A  55     256.620 245.782 220.178  1.00 40.96           H  
ATOM    515  HA  ASP A  55     255.935 245.702 217.344  1.00 40.96           H  
ATOM    516 1HB  ASP A  55     256.627 248.464 218.283  1.00 40.96           H  
ATOM    517 2HB  ASP A  55     255.751 247.968 216.845  1.00 40.96           H  
ATOM    518  N   TYR A  56     258.409 246.723 216.854  1.00 40.96           N  
ATOM    519  CA  TYR A  56     259.852 246.773 216.659  1.00 40.96           C  
ATOM    520  C   TYR A  56     260.436 248.055 217.235  1.00 40.96           C  
ATOM    521  O   TYR A  56     260.128 249.154 216.778  1.00 40.96           O  
ATOM    522  CB  TYR A  56     260.192 246.661 215.175  1.00 40.96           C  
ATOM    523  CG  TYR A  56     259.904 245.310 214.597  1.00 40.96           C  
ATOM    524  CD1 TYR A  56     258.646 245.031 214.095  1.00 40.96           C  
ATOM    525  CD2 TYR A  56     260.894 244.347 214.565  1.00 40.96           C  
ATOM    526  CE1 TYR A  56     258.377 243.792 213.564  1.00 40.96           C  
ATOM    527  CE2 TYR A  56     260.625 243.106 214.030  1.00 40.96           C  
ATOM    528  CZ  TYR A  56     259.371 242.828 213.532  1.00 40.96           C  
ATOM    529  OH  TYR A  56     259.099 241.591 212.998  1.00 40.96           O  
ATOM    530  H   TYR A  56     257.791 247.046 216.123  1.00 40.96           H  
ATOM    531  HA  TYR A  56     260.304 245.935 217.188  1.00 40.96           H  
ATOM    532 1HB  TYR A  56     261.245 246.878 215.025  1.00 40.96           H  
ATOM    533 2HB  TYR A  56     260.018 245.640 214.838  1.00 40.96           H  
ATOM    534  HD1 TYR A  56     257.866 245.793 214.122  1.00 40.96           H  
ATOM    535  HD2 TYR A  56     261.886 244.569 214.960  1.00 40.96           H  
ATOM    536  HE1 TYR A  56     257.386 243.573 213.170  1.00 40.96           H  
ATOM    537  HE2 TYR A  56     261.406 242.344 214.002  1.00 40.96           H  
ATOM    538  HH  TYR A  56     259.885 241.040 213.048  1.00 40.96           H  
ATOM    539  N   PHE A  57     261.265 247.902 218.258  1.00 40.96           N  
ATOM    540  CA  PHE A  57     261.865 249.026 218.964  1.00 40.96           C  
ATOM    541  C   PHE A  57     263.349 248.797 219.143  1.00 40.96           C  
ATOM    542  O   PHE A  57     263.810 247.657 219.123  1.00 40.96           O  
ATOM    543  CB  PHE A  57     261.246 249.214 220.351  1.00 40.96           C  
ATOM    544  CG  PHE A  57     259.796 249.592 220.389  1.00 40.96           C  
ATOM    545  CD1 PHE A  57     258.824 248.638 220.628  1.00 40.96           C  
ATOM    546  CD2 PHE A  57     259.403 250.909 220.213  1.00 40.96           C  
ATOM    547  CE1 PHE A  57     257.494 248.990 220.693  1.00 40.96           C  
ATOM    548  CE2 PHE A  57     258.072 251.263 220.273  1.00 40.96           C  
ATOM    549  CZ  PHE A  57     257.117 250.301 220.514  1.00 40.96           C  
ATOM    550  H   PHE A  57     261.483 246.961 218.565  1.00 40.96           H  
ATOM    551  HA  PHE A  57     261.717 249.934 218.377  1.00 40.96           H  
ATOM    552 1HB  PHE A  57     261.805 249.977 220.892  1.00 40.96           H  
ATOM    553 2HB  PHE A  57     260.221 249.568 220.247  1.00 40.96           H  
ATOM    554  HD1 PHE A  57     259.122 247.597 220.773  1.00 40.96           H  
ATOM    555  HD2 PHE A  57     260.161 251.672 220.028  1.00 40.96           H  
ATOM    556  HE1 PHE A  57     256.738 248.228 220.886  1.00 40.96           H  
ATOM    557  HE2 PHE A  57     257.774 252.303 220.132  1.00 40.96           H  
ATOM    558  HZ  PHE A  57     256.065 250.579 220.564  1.00 40.96           H  
ATOM    559  N   LEU A  58     264.099 249.869 219.350  1.00 40.96           N  
ATOM    560  CA  LEU A  58     265.498 249.731 219.722  1.00 40.96           C  
ATOM    561  C   LEU A  58     265.564 249.385 221.215  1.00 40.96           C  
ATOM    562  O   LEU A  58     265.062 250.154 222.035  1.00 40.96           O  
ATOM    563  CB  LEU A  58     266.245 251.048 219.465  1.00 40.96           C  
ATOM    564  CG  LEU A  58     267.771 251.017 219.648  1.00 40.96           C  
ATOM    565  CD1 LEU A  58     268.409 250.194 218.530  1.00 40.96           C  
ATOM    566  CD2 LEU A  58     268.303 252.438 219.651  1.00 40.96           C  
ATOM    567  H   LEU A  58     263.682 250.790 219.303  1.00 40.96           H  
ATOM    568  HA  LEU A  58     265.946 248.950 219.120  1.00 40.96           H  
ATOM    569 1HB  LEU A  58     265.852 251.799 220.148  1.00 40.96           H  
ATOM    570 2HB  LEU A  58     267.301 250.897 219.686  1.00 40.96           H  
ATOM    571  HG  LEU A  58     268.016 250.540 220.600  1.00 40.96           H  
ATOM    572 1HD1 LEU A  58     269.489 250.170 218.670  1.00 40.96           H  
ATOM    573 2HD1 LEU A  58     268.025 249.178 218.550  1.00 40.96           H  
ATOM    574 3HD1 LEU A  58     268.179 250.646 217.568  1.00 40.96           H  
ATOM    575 1HD2 LEU A  58     269.383 252.423 219.788  1.00 40.96           H  
ATOM    576 2HD2 LEU A  58     268.062 252.915 218.709  1.00 40.96           H  
ATOM    577 3HD2 LEU A  58     267.846 252.996 220.466  1.00 40.96           H  
ATOM    578  N   PRO A  59     266.140 248.237 221.598  1.00 40.96           N  
ATOM    579  CA  PRO A  59     266.265 247.767 222.967  1.00 40.96           C  
ATOM    580  C   PRO A  59     267.006 248.789 223.812  1.00 40.96           C  
ATOM    581  O   PRO A  59     267.890 249.483 223.313  1.00 40.96           O  
ATOM    582  CB  PRO A  59     267.082 246.479 222.808  1.00 40.96           C  
ATOM    583  CG  PRO A  59     266.815 246.026 221.393  1.00 40.96           C  
ATOM    584  CD  PRO A  59     266.665 247.303 220.593  1.00 40.96           C  
ATOM    585  HA  PRO A  59     265.267 247.562 223.383  1.00 40.96           H  
ATOM    586 1HB  PRO A  59     266.757 245.739 223.557  1.00 40.96           H  
ATOM    587 2HB  PRO A  59     266.900 246.038 221.817  1.00 40.96           H  
ATOM    588 1HG  PRO A  59     265.908 245.404 221.364  1.00 40.96           H  
ATOM    589 2HG  PRO A  59     266.628 246.895 220.745  1.00 40.96           H  
ATOM    590 1HD  PRO A  59     265.941 247.115 219.798  1.00 40.96           H  
ATOM    591 2HD  PRO A  59     266.334 248.115 221.257  1.00 40.96           H  
ATOM    592  N   PHE A  60     266.662 248.873 225.092  1.00 40.96           N  
ATOM    593  CA  PHE A  60     267.348 249.808 225.979  1.00 40.96           C  
ATOM    594  C   PHE A  60     268.802 249.389 226.184  1.00 40.96           C  
ATOM    595  O   PHE A  60     269.099 248.203 226.324  1.00 40.96           O  
ATOM    596  CB  PHE A  60     266.631 249.904 227.323  1.00 40.96           C  
ATOM    597  CG  PHE A  60     265.411 250.793 227.332  1.00 40.96           C  
ATOM    598  CD1 PHE A  60     264.902 251.369 226.170  1.00 40.96           C  
ATOM    599  CD2 PHE A  60     264.772 251.061 228.526  1.00 40.96           C  
ATOM    600  CE1 PHE A  60     263.793 252.182 226.219  1.00 40.96           C  
ATOM    601  CE2 PHE A  60     263.662 251.871 228.569  1.00 40.96           C  
ATOM    602  CZ  PHE A  60     263.174 252.430 227.415  1.00 40.96           C  
ATOM    603  H   PHE A  60     265.925 248.276 225.458  1.00 40.96           H  
ATOM    604  HA  PHE A  60     267.342 250.794 225.512  1.00 40.96           H  
ATOM    605 1HB  PHE A  60     267.324 250.271 228.074  1.00 40.96           H  
ATOM    606 2HB  PHE A  60     265.815 250.622 227.250  1.00 40.96           H  
ATOM    607  HD1 PHE A  60     265.378 251.180 225.209  1.00 40.96           H  
ATOM    608  HD2 PHE A  60     265.160 250.619 229.446  1.00 40.96           H  
ATOM    609  HE1 PHE A  60     263.407 252.630 225.304  1.00 40.96           H  
ATOM    610  HE2 PHE A  60     263.170 252.074 229.520  1.00 40.96           H  
ATOM    611  HZ  PHE A  60     262.299 253.072 227.453  1.00 40.96           H  
ATOM    612  N   ASN A  61     269.701 250.387 226.168  1.00 40.96           N  
ATOM    613  CA  ASN A  61     271.154 250.190 226.287  1.00 40.96           C  
ATOM    614  C   ASN A  61     271.677 249.192 225.245  1.00 40.96           C  
ATOM    615  O   ASN A  61     272.542 248.362 225.547  1.00 40.96           O  
ATOM    616  CB  ASN A  61     271.534 249.792 227.712  1.00 40.96           C  
ATOM    617  CG  ASN A  61     272.138 250.944 228.515  1.00 40.96           C  
ATOM    618  OD1 ASN A  61     272.856 251.791 227.961  1.00 40.96           O  
ATOM    619  ND2 ASN A  61     271.864 250.982 229.802  1.00 40.96           N  
ATOM    620  H   ASN A  61     269.356 251.327 226.066  1.00 40.96           H  
ATOM    621  HA  ASN A  61     271.631 251.146 226.059  1.00 40.96           H  
ATOM    622 1HB  ASN A  61     272.257 248.974 227.699  1.00 40.96           H  
ATOM    623 2HB  ASN A  61     272.014 250.635 228.209  1.00 40.96           H  
ATOM    624 1HD2 ASN A  61     272.236 251.716 230.371  1.00 40.96           H  
ATOM    625 2HD2 ASN A  61     272.231 251.703 230.371  1.00 40.96           H  
ATOM    626  N   SER A  62     271.190 249.311 224.004  1.00 40.96           N  
ATOM    627  CA  SER A  62     271.672 248.517 222.873  1.00 40.96           C  
ATOM    628  C   SER A  62     272.968 249.111 222.348  1.00 40.96           C  
ATOM    629  O   SER A  62     273.303 250.254 222.661  1.00 40.96           O  
ATOM    630  CB  SER A  62     270.639 248.482 221.766  1.00 40.96           C  
ATOM    631  OG  SER A  62     270.470 249.751 221.203  1.00 40.96           O  
ATOM    632  H   SER A  62     270.459 249.991 223.833  1.00 40.96           H  
ATOM    633  HA  SER A  62     271.867 247.496 223.208  1.00 40.96           H  
ATOM    634 1HB  SER A  62     269.693 248.131 222.169  1.00 40.96           H  
ATOM    635 2HB  SER A  62     270.480 249.490 221.385  1.00 40.96           H  
ATOM    636  HG  SER A  62     269.806 249.653 220.514  1.00 40.96           H  
ATOM    637  N   THR A  63     273.687 248.353 221.531  1.00 40.96           N  
ATOM    638  CA  THR A  63     274.943 248.843 220.983  1.00 40.96           C  
ATOM    639  C   THR A  63     274.774 249.461 219.604  1.00 40.96           C  
ATOM    640  O   THR A  63     274.233 248.835 218.692  1.00 40.96           O  
ATOM    641  CB  THR A  63     275.978 247.710 220.893  1.00 40.96           C  
ATOM    642  OG1 THR A  63     275.416 246.616 220.161  1.00 40.96           O  
ATOM    643  CG2 THR A  63     276.375 247.244 222.275  1.00 40.96           C  
ATOM    644  H   THR A  63     273.371 247.423 221.295  1.00 40.96           H  
ATOM    645  HA  THR A  63     275.331 249.614 221.650  1.00 40.96           H  
ATOM    646  HB  THR A  63     276.863 248.069 220.368  1.00 40.96           H  
ATOM    647  HG1 THR A  63     275.182 246.914 219.274  1.00 40.96           H  
ATOM    648 1HG2 THR A  63     277.109 246.444 222.189  1.00 40.96           H  
ATOM    649 2HG2 THR A  63     276.809 248.077 222.825  1.00 40.96           H  
ATOM    650 3HG2 THR A  63     275.496 246.876 222.803  1.00 40.96           H  
ATOM    651  N   LEU A  64     275.281 250.679 219.456  1.00 40.96           N  
ATOM    652  CA  LEU A  64     275.283 251.382 218.184  1.00 40.96           C  
ATOM    653  C   LEU A  64     276.710 251.538 217.689  1.00 40.96           C  
ATOM    654  O   LEU A  64     277.617 251.811 218.475  1.00 40.96           O  
ATOM    655  CB  LEU A  64     274.657 252.772 218.329  1.00 40.96           C  
ATOM    656  CG  LEU A  64     273.242 252.839 218.911  1.00 40.96           C  
ATOM    657  CD1 LEU A  64     272.835 254.296 219.020  1.00 40.96           C  
ATOM    658  CD2 LEU A  64     272.275 252.076 218.023  1.00 40.96           C  
ATOM    659  H   LEU A  64     275.691 251.130 220.263  1.00 40.96           H  
ATOM    660  HA  LEU A  64     274.724 250.799 217.454  1.00 40.96           H  
ATOM    661 1HB  LEU A  64     274.627 253.233 217.343  1.00 40.96           H  
ATOM    662 2HB  LEU A  64     273.635 252.657 218.690  1.00 40.96           H  
ATOM    663  HG  LEU A  64     273.236 252.404 219.910  1.00 40.96           H  
ATOM    664 1HD1 LEU A  64     271.832 254.365 219.437  1.00 40.96           H  
ATOM    665 2HD1 LEU A  64     273.536 254.821 219.669  1.00 40.96           H  
ATOM    666 3HD1 LEU A  64     272.845 254.750 218.030  1.00 40.96           H  
ATOM    667 1HD2 LEU A  64     271.273 252.135 218.445  1.00 40.96           H  
ATOM    668 2HD2 LEU A  64     272.274 252.512 217.026  1.00 40.96           H  
ATOM    669 3HD2 LEU A  64     272.579 251.033 217.964  1.00 40.96           H  
ATOM    670  N   THR A  65     276.911 251.395 216.388  1.00 40.96           N  
ATOM    671  CA  THR A  65     278.243 251.554 215.822  1.00 40.96           C  
ATOM    672  C   THR A  65     278.413 252.944 215.228  1.00 40.96           C  
ATOM    673  O   THR A  65     277.564 253.405 214.465  1.00 40.96           O  
ATOM    674  CB  THR A  65     278.523 250.486 214.753  1.00 40.96           C  
ATOM    675  OG1 THR A  65     278.416 249.183 215.340  1.00 40.96           O  
ATOM    676  CG2 THR A  65     279.920 250.658 214.205  1.00 40.96           C  
ATOM    677  H   THR A  65     276.127 251.165 215.789  1.00 40.96           H  
ATOM    678  HA  THR A  65     278.978 251.439 216.620  1.00 40.96           H  
ATOM    679  HB  THR A  65     277.800 250.575 213.944  1.00 40.96           H  
ATOM    680  HG1 THR A  65     277.528 249.064 215.689  1.00 40.96           H  
ATOM    681 1HG2 THR A  65     280.111 249.892 213.455  1.00 40.96           H  
ATOM    682 2HG2 THR A  65     280.021 251.642 213.750  1.00 40.96           H  
ATOM    683 3HG2 THR A  65     280.639 250.558 215.019  1.00 40.96           H  
ATOM    684  N   GLN A  66     279.502 253.617 215.601  1.00 40.96           N  
ATOM    685  CA  GLN A  66     279.780 254.966 215.119  1.00 40.96           C  
ATOM    686  C   GLN A  66     280.644 254.974 213.869  1.00 40.96           C  
ATOM    687  O   GLN A  66     281.670 254.298 213.799  1.00 40.96           O  
ATOM    688  CB  GLN A  66     280.476 255.803 216.191  1.00 40.96           C  
ATOM    689  CG  GLN A  66     280.722 257.250 215.763  1.00 40.96           C  
ATOM    690  CD  GLN A  66     281.423 258.067 216.811  1.00 40.96           C  
ATOM    691  OE1 GLN A  66     282.262 257.559 217.553  1.00 40.96           O  
ATOM    692  NE2 GLN A  66     281.097 259.349 216.875  1.00 40.96           N  
ATOM    693  H   GLN A  66     280.154 253.178 216.239  1.00 40.96           H  
ATOM    694  HA  GLN A  66     278.833 255.441 214.873  1.00 40.96           H  
ATOM    695 1HB  GLN A  66     281.439 255.355 216.437  1.00 40.96           H  
ATOM    696 2HB  GLN A  66     280.670 256.803 215.802  1.00 40.96           H  
ATOM    697 1HG  GLN A  66     279.763 257.721 215.546  1.00 40.96           H  
ATOM    698 2HG  GLN A  66     281.222 257.778 216.574  1.00 40.96           H  
ATOM    699 1HE2 GLN A  66     280.417 259.727 216.244  1.00 40.96           H  
ATOM    700 2HE2 GLN A  66     281.536 259.945 217.548  1.00 40.96           H  
ATOM    701  N   TYR A  67     280.249 255.798 212.907  1.00 40.96           N  
ATOM    702  CA  TYR A  67     281.016 256.010 211.692  1.00 40.96           C  
ATOM    703  C   TYR A  67     281.294 257.497 211.513  1.00 40.96           C  
ATOM    704  O   TYR A  67     280.470 258.337 211.875  1.00 40.96           O  
ATOM    705  CB  TYR A  67     280.262 255.457 210.490  1.00 40.96           C  
ATOM    706  CG  TYR A  67     279.992 253.975 210.570  1.00 40.96           C  
ATOM    707  CD1 TYR A  67     280.920 253.076 210.082  1.00 40.96           C  
ATOM    708  CD2 TYR A  67     278.813 253.515 211.131  1.00 40.96           C  
ATOM    709  CE1 TYR A  67     280.674 251.725 210.154  1.00 40.96           C  
ATOM    710  CE2 TYR A  67     278.567 252.163 211.201  1.00 40.96           C  
ATOM    711  CZ  TYR A  67     279.494 251.270 210.714  1.00 40.96           C  
ATOM    712  OH  TYR A  67     279.253 249.917 210.779  1.00 40.96           O  
ATOM    713  H   TYR A  67     279.381 256.303 213.031  1.00 40.96           H  
ATOM    714  HA  TYR A  67     281.974 255.497 211.783  1.00 40.96           H  
ATOM    715 1HB  TYR A  67     280.824 255.656 209.578  1.00 40.96           H  
ATOM    716 2HB  TYR A  67     280.170 254.376 210.585  1.00 40.96           H  
ATOM    717  HD1 TYR A  67     281.850 253.438 209.641  1.00 40.96           H  
ATOM    718  HD2 TYR A  67     278.080 254.224 211.518  1.00 40.96           H  
ATOM    719  HE1 TYR A  67     281.407 251.017 209.771  1.00 40.96           H  
ATOM    720  HE2 TYR A  67     277.639 251.799 211.641  1.00 40.96           H  
ATOM    721  HH  TYR A  67     278.398 249.765 211.190  1.00 40.96           H  
ATOM    722  N   PHE A  68     282.455 257.823 210.957  1.00 40.96           N  
ATOM    723  CA  PHE A  68     282.837 259.219 210.765  1.00 40.96           C  
ATOM    724  C   PHE A  68     282.917 259.587 209.289  1.00 40.96           C  
ATOM    725  O   PHE A  68     283.313 258.763 208.463  1.00 40.96           O  
ATOM    726  CB  PHE A  68     284.197 259.493 211.410  1.00 40.96           C  
ATOM    727  CG  PHE A  68     284.210 259.393 212.898  1.00 40.96           C  
ATOM    728  CD1 PHE A  68     284.485 258.190 213.523  1.00 40.96           C  
ATOM    729  CD2 PHE A  68     283.960 260.505 213.679  1.00 40.96           C  
ATOM    730  CE1 PHE A  68     284.508 258.102 214.896  1.00 40.96           C  
ATOM    731  CE2 PHE A  68     283.983 260.421 215.051  1.00 40.96           C  
ATOM    732  CZ  PHE A  68     284.259 259.218 215.660  1.00 40.96           C  
ATOM    733  H   PHE A  68     283.089 257.092 210.668  1.00 40.96           H  
ATOM    734  HA  PHE A  68     282.088 259.849 211.248  1.00 40.96           H  
ATOM    735 1HB  PHE A  68     284.528 260.494 211.137  1.00 40.96           H  
ATOM    736 2HB  PHE A  68     284.098 259.463 212.494  1.00 40.96           H  
ATOM    737  HD1 PHE A  68     284.685 257.306 212.917  1.00 40.96           H  
ATOM    738  HD2 PHE A  68     283.744 261.459 213.194  1.00 40.96           H  
ATOM    739  HE1 PHE A  68     284.724 257.149 215.378  1.00 40.96           H  
ATOM    740  HE2 PHE A  68     283.785 261.305 215.657  1.00 40.96           H  
ATOM    741  HZ  PHE A  68     284.279 259.149 216.747  1.00 40.96           H  
ATOM    742  N   SER A  69     282.585 260.847 208.976  1.00 40.96           N  
ATOM    743  CA  SER A  69     282.718 261.414 207.634  1.00 40.96           C  
ATOM    744  C   SER A  69     282.338 262.892 207.649  1.00 40.96           C  
ATOM    745  O   SER A  69     283.202 263.771 207.631  1.00 40.96           O  
ATOM    746  CB  SER A  69     281.848 260.665 206.631  1.00 40.96           C  
ATOM    747  OG  SER A  69     281.933 261.240 205.351  1.00 40.96           O  
ATOM    748  H   SER A  69     282.236 261.447 209.717  1.00 40.96           H  
ATOM    749  HA  SER A  69     283.761 261.330 207.324  1.00 40.96           H  
ATOM    750 1HB  SER A  69     280.820 260.663 206.969  1.00 40.96           H  
ATOM    751 2HB  SER A  69     281.874 261.180 205.671  1.00 40.96           H  
ATOM    752  HG  SER A  69     281.363 260.717 204.781  1.00 40.96           H  
ATOM    753  N   ASN A  80     282.066 254.591 204.961  1.00 40.96           N  
ATOM    754  CA  ASN A  80     280.699 254.460 204.466  1.00 40.96           C  
ATOM    755  C   ASN A  80     280.457 253.066 203.846  1.00 40.96           C  
ATOM    756  O   ASN A  80     280.329 252.952 202.623  1.00 40.96           O  
ATOM    757  CB  ASN A  80     280.389 255.575 203.465  1.00 40.96           C  
ATOM    758  CG  ASN A  80     278.896 255.668 203.060  1.00 40.96           C  
ATOM    759  OD1 ASN A  80     277.987 255.127 203.724  1.00 40.96           O  
ATOM    760  ND2 ASN A  80     278.653 256.364 201.969  1.00 40.96           N  
ATOM    761  H   ASN A  80     282.543 255.480 204.873  1.00 40.96           H  
ATOM    762  HA  ASN A  80     280.019 254.576 205.312  1.00 40.96           H  
ATOM    763 1HB  ASN A  80     280.993 255.428 202.562  1.00 40.96           H  
ATOM    764 2HB  ASN A  80     279.341 255.521 203.172  1.00 40.96           H  
ATOM    765 1HD2 ASN A  80     279.406 256.788 201.463  1.00 40.96           H  
ATOM    766 2HD2 ASN A  80     277.712 256.483 201.653  1.00 40.96           H  
ATOM    767  N   PRO A  81     280.406 251.990 204.664  1.00 40.96           N  
ATOM    768  CA  PRO A  81     280.103 250.624 204.275  1.00 40.96           C  
ATOM    769  C   PRO A  81     278.611 250.443 204.050  1.00 40.96           C  
ATOM    770  O   PRO A  81     277.807 251.232 204.545  1.00 40.96           O  
ATOM    771  CB  PRO A  81     280.591 249.823 205.484  1.00 40.96           C  
ATOM    772  CG  PRO A  81     280.388 250.753 206.657  1.00 40.96           C  
ATOM    773  CD  PRO A  81     280.680 252.139 206.122  1.00 40.96           C  
ATOM    774  HA  PRO A  81     280.670 250.361 203.369  1.00 40.96           H  
ATOM    775 1HB  PRO A  81     281.644 249.535 205.344  1.00 40.96           H  
ATOM    776 2HB  PRO A  81     280.546 250.445 206.390  1.00 40.96           H  
ATOM    777 1HG  PRO A  81     281.054 250.469 207.483  1.00 40.96           H  
ATOM    778 2HG  PRO A  81     280.652 251.783 206.375  1.00 40.96           H  
ATOM    779 1HD  PRO A  81     281.734 252.402 206.296  1.00 40.96           H  
ATOM    780 2HD  PRO A  81     280.453 252.173 205.046  1.00 40.96           H  
ATOM    781  N   ILE A  82     278.241 249.373 203.364  1.00 40.96           N  
ATOM    782  CA  ILE A  82     276.838 249.002 203.273  1.00 40.96           C  
ATOM    783  C   ILE A  82     276.413 248.303 204.558  1.00 40.96           C  
ATOM    784  O   ILE A  82     277.049 247.343 204.993  1.00 40.96           O  
ATOM    785  CB  ILE A  82     276.581 248.112 202.044  1.00 40.96           C  
ATOM    786  CG1 ILE A  82     276.856 248.914 200.763  1.00 40.96           C  
ATOM    787  CG2 ILE A  82     275.172 247.593 202.067  1.00 40.96           C  
ATOM    788  CD1 ILE A  82     276.886 248.082 199.499  1.00 40.96           C  
ATOM    789  H   ILE A  82     278.943 248.780 202.944  1.00 40.96           H  
ATOM    790  HA  ILE A  82     276.243 249.909 203.168  1.00 40.96           H  
ATOM    791  HB  ILE A  82     277.272 247.270 202.055  1.00 40.96           H  
ATOM    792 1HG1 ILE A  82     277.816 249.413 200.865  1.00 40.96           H  
ATOM    793 2HG1 ILE A  82     276.923 248.233 199.914  1.00 40.96           H  
ATOM    794 1HG2 ILE A  82     274.994 246.954 201.205  1.00 40.96           H  
ATOM    795 2HG2 ILE A  82     275.030 247.014 202.976  1.00 40.96           H  
ATOM    796 3HG2 ILE A  82     274.471 248.430 202.049  1.00 40.96           H  
ATOM    797 1HD1 ILE A  82     277.090 248.729 198.646  1.00 40.96           H  
ATOM    798 2HD1 ILE A  82     277.671 247.328 199.577  1.00 40.96           H  
ATOM    799 3HD1 ILE A  82     275.927 247.591 199.353  1.00 40.96           H  
ATOM    800  N   LEU A  83     275.364 248.820 205.185  1.00 40.96           N  
ATOM    801  CA  LEU A  83     274.927 248.339 206.486  1.00 40.96           C  
ATOM    802  C   LEU A  83     273.680 247.476 206.390  1.00 40.96           C  
ATOM    803  O   LEU A  83     272.824 247.694 205.534  1.00 40.96           O  
ATOM    804  CB  LEU A  83     274.668 249.537 207.402  1.00 40.96           C  
ATOM    805  CG  LEU A  83     275.871 250.475 207.631  1.00 40.96           C  
ATOM    806  CD1 LEU A  83     275.419 251.694 208.405  1.00 40.96           C  
ATOM    807  CD2 LEU A  83     276.955 249.738 208.396  1.00 40.96           C  
ATOM    808  H   LEU A  83     274.867 249.589 204.753  1.00 40.96           H  
ATOM    809  HA  LEU A  83     275.721 247.730 206.913  1.00 40.96           H  
ATOM    810 1HB  LEU A  83     274.333 249.173 208.373  1.00 40.96           H  
ATOM    811 2HB  LEU A  83     275.606 250.075 207.545  1.00 40.96           H  
ATOM    812  HG  LEU A  83     276.266 250.809 206.670  1.00 40.96           H  
ATOM    813 1HD1 LEU A  83     276.267 252.360 208.562  1.00 40.96           H  
ATOM    814 2HD1 LEU A  83     274.648 252.217 207.841  1.00 40.96           H  
ATOM    815 3HD1 LEU A  83     275.018 251.384 209.369  1.00 40.96           H  
ATOM    816 1HD2 LEU A  83     277.796 250.407 208.558  1.00 40.96           H  
ATOM    817 2HD2 LEU A  83     276.564 249.411 209.359  1.00 40.96           H  
ATOM    818 3HD2 LEU A  83     277.290 248.873 207.827  1.00 40.96           H  
ATOM    819  N   ASN A  84     273.577 246.497 207.281  1.00 40.96           N  
ATOM    820  CA  ASN A  84     272.434 245.591 207.319  1.00 40.96           C  
ATOM    821  C   ASN A  84     271.170 246.297 207.800  1.00 40.96           C  
ATOM    822  O   ASN A  84     271.183 246.978 208.826  1.00 40.96           O  
ATOM    823  CB  ASN A  84     272.754 244.394 208.197  1.00 40.96           C  
ATOM    824  CG  ASN A  84     271.724 243.309 208.121  1.00 40.96           C  
ATOM    825  OD1 ASN A  84     270.741 243.309 208.869  1.00 40.96           O  
ATOM    826  ND2 ASN A  84     271.933 242.373 207.230  1.00 40.96           N  
ATOM    827  H   ASN A  84     274.320 246.373 207.955  1.00 40.96           H  
ATOM    828  HA  ASN A  84     272.240 245.236 206.304  1.00 40.96           H  
ATOM    829 1HB  ASN A  84     272.842 244.719 209.233  1.00 40.96           H  
ATOM    830 2HB  ASN A  84     271.936 243.676 208.146  1.00 40.96           H  
ATOM    831 1HD2 ASN A  84     272.743 242.410 206.646  1.00 40.96           H  
ATOM    832 2HD2 ASN A  84     271.281 241.620 207.133  1.00 40.96           H  
ATOM    833  N   PHE A  85     270.083 246.131 207.050  1.00 40.96           N  
ATOM    834  CA  PHE A  85     268.794 246.719 207.398  1.00 40.96           C  
ATOM    835  C   PHE A  85     268.090 245.872 208.453  1.00 40.96           C  
ATOM    836  O   PHE A  85     267.519 246.392 209.412  1.00 40.96           O  
ATOM    837  CB  PHE A  85     267.908 246.842 206.157  1.00 40.96           C  
ATOM    838  CG  PHE A  85     266.661 247.644 206.367  1.00 40.96           C  
ATOM    839  CD1 PHE A  85     266.687 249.025 206.277  1.00 40.96           C  
ATOM    840  CD2 PHE A  85     265.462 247.024 206.660  1.00 40.96           C  
ATOM    841  CE1 PHE A  85     265.542 249.765 206.475  1.00 40.96           C  
ATOM    842  CE2 PHE A  85     264.317 247.763 206.859  1.00 40.96           C  
ATOM    843  CZ  PHE A  85     264.358 249.135 206.767  1.00 40.96           C  
ATOM    844  H   PHE A  85     270.147 245.564 206.215  1.00 40.96           H  
ATOM    845  HA  PHE A  85     268.968 247.711 207.807  1.00 40.96           H  
ATOM    846 1HB  PHE A  85     267.615 245.848 205.822  1.00 40.96           H  
ATOM    847 2HB  PHE A  85     266.999 247.384 206.412  1.00 40.96           H  
ATOM    848  HD1 PHE A  85     267.628 249.526 206.046  1.00 40.96           H  
ATOM    849  HD2 PHE A  85     265.429 245.934 206.734  1.00 40.96           H  
ATOM    850  HE1 PHE A  85     265.576 250.851 206.402  1.00 40.96           H  
ATOM    851  HE2 PHE A  85     263.379 247.260 207.090  1.00 40.96           H  
ATOM    852  HZ  PHE A  85     263.453 249.719 206.926  1.00 40.96           H  
ATOM    853  N   GLY A  86     268.139 244.560 208.267  1.00 40.96           N  
ATOM    854  CA  GLY A  86     267.526 243.622 209.196  1.00 40.96           C  
ATOM    855  C   GLY A  86     266.017 243.791 209.259  1.00 40.96           C  
ATOM    856  O   GLY A  86     265.341 243.824 208.231  1.00 40.96           O  
ATOM    857  H   GLY A  86     268.617 244.202 207.452  1.00 40.96           H  
ATOM    858 1HA  GLY A  86     267.952 243.768 210.189  1.00 40.96           H  
ATOM    859 2HA  GLY A  86     266.458 243.828 209.269  1.00 40.96           H  
ATOM    860  N   ASP A  87     265.488 243.893 210.475  1.00 40.96           N  
ATOM    861  CA  ASP A  87     264.053 244.027 210.688  1.00 40.96           C  
ATOM    862  C   ASP A  87     263.650 245.482 210.861  1.00 40.96           C  
ATOM    863  O   ASP A  87     262.495 245.785 211.159  1.00 40.96           O  
ATOM    864  CB  ASP A  87     263.617 243.238 211.922  1.00 40.96           C  
ATOM    865  CG  ASP A  87     263.771 241.731 211.764  1.00 40.96           C  
ATOM    866  OD1 ASP A  87     263.605 241.241 210.672  1.00 40.96           O  
ATOM    867  OD2 ASP A  87     264.054 241.082 212.742  1.00 40.96           O  
ATOM    868  H   ASP A  87     266.101 243.874 211.279  1.00 40.96           H  
ATOM    869  HA  ASP A  87     263.534 243.630 209.815  1.00 40.96           H  
ATOM    870 1HB  ASP A  87     262.574 243.458 212.132  1.00 40.96           H  
ATOM    871 2HB  ASP A  87     263.696 242.170 211.718  1.00 40.96           H  
ATOM    872  N   GLY A  88     264.608 246.378 210.678  1.00 40.96           N  
ATOM    873  CA  GLY A  88     264.380 247.802 210.855  1.00 40.96           C  
ATOM    874  C   GLY A  88     265.657 248.473 211.322  1.00 40.96           C  
ATOM    875  O   GLY A  88     266.536 247.828 211.896  1.00 40.96           O  
ATOM    876  H   GLY A  88     265.534 246.068 210.406  1.00 40.96           H  
ATOM    877 1HA  GLY A  88     263.587 247.960 211.581  1.00 40.96           H  
ATOM    878 2HA  GLY A  88     265.278 248.267 211.259  1.00 40.96           H  
ATOM    879  N   VAL A  89     265.767 249.767 211.063  1.00 40.96           N  
ATOM    880  CA  VAL A  89     266.995 250.494 211.341  1.00 40.96           C  
ATOM    881  C   VAL A  89     266.816 251.718 212.215  1.00 40.96           C  
ATOM    882  O   VAL A  89     265.952 252.559 211.971  1.00 40.96           O  
ATOM    883  CB  VAL A  89     267.650 250.928 210.017  1.00 40.96           C  
ATOM    884  CG1 VAL A  89     268.852 251.821 210.272  1.00 40.96           C  
ATOM    885  CG2 VAL A  89     268.070 249.707 209.260  1.00 40.96           C  
ATOM    886  H   VAL A  89     264.988 250.245 210.624  1.00 40.96           H  
ATOM    887  HA  VAL A  89     267.679 249.814 211.851  1.00 40.96           H  
ATOM    888  HB  VAL A  89     266.934 251.494 209.432  1.00 40.96           H  
ATOM    889 1HG1 VAL A  89     269.289 252.115 209.320  1.00 40.96           H  
ATOM    890 2HG1 VAL A  89     268.542 252.715 210.810  1.00 40.96           H  
ATOM    891 3HG1 VAL A  89     269.593 251.280 210.861  1.00 40.96           H  
ATOM    892 1HG2 VAL A  89     268.520 250.005 208.318  1.00 40.96           H  
ATOM    893 2HG2 VAL A  89     268.796 249.143 209.849  1.00 40.96           H  
ATOM    894 3HG2 VAL A  89     267.201 249.081 209.064  1.00 40.96           H  
ATOM    895  N   TYR A  90     267.693 251.844 213.198  1.00 40.96           N  
ATOM    896  CA  TYR A  90     267.801 253.068 213.972  1.00 40.96           C  
ATOM    897  C   TYR A  90     269.021 253.843 213.498  1.00 40.96           C  
ATOM    898  O   TYR A  90     270.133 253.314 213.467  1.00 40.96           O  
ATOM    899  CB  TYR A  90     267.913 252.787 215.468  1.00 40.96           C  
ATOM    900  CG  TYR A  90     268.173 254.039 216.273  1.00 40.96           C  
ATOM    901  CD1 TYR A  90     267.132 254.894 216.595  1.00 40.96           C  
ATOM    902  CD2 TYR A  90     269.463 254.342 216.674  1.00 40.96           C  
ATOM    903  CE1 TYR A  90     267.381 256.041 217.315  1.00 40.96           C  
ATOM    904  CE2 TYR A  90     269.708 255.488 217.393  1.00 40.96           C  
ATOM    905  CZ  TYR A  90     268.675 256.333 217.713  1.00 40.96           C  
ATOM    906  OH  TYR A  90     268.925 257.473 218.428  1.00 40.96           O  
ATOM    907  H   TYR A  90     268.343 251.086 213.371  1.00 40.96           H  
ATOM    908  HA  TYR A  90     266.920 253.684 213.791  1.00 40.96           H  
ATOM    909 1HB  TYR A  90     268.726 252.084 215.650  1.00 40.96           H  
ATOM    910 2HB  TYR A  90     268.156 253.710 215.994  1.00 40.96           H  
ATOM    911  HD1 TYR A  90     266.119 254.661 216.277  1.00 40.96           H  
ATOM    912  HD2 TYR A  90     270.285 253.674 216.416  1.00 40.96           H  
ATOM    913  HE1 TYR A  90     266.563 256.717 217.568  1.00 40.96           H  
ATOM    914  HE2 TYR A  90     270.722 255.728 217.707  1.00 40.96           H  
ATOM    915  HH  TYR A  90     268.104 257.950 218.568  1.00 40.96           H  
ATOM    916  N   PHE A  91     268.805 255.087 213.105  1.00 40.96           N  
ATOM    917  CA  PHE A  91     269.881 255.921 212.597  1.00 40.96           C  
ATOM    918  C   PHE A  91     269.902 257.254 213.324  1.00 40.96           C  
ATOM    919  O   PHE A  91     268.885 257.935 213.418  1.00 40.96           O  
ATOM    920  CB  PHE A  91     269.699 256.154 211.093  1.00 40.96           C  
ATOM    921  CG  PHE A  91     270.834 256.877 210.426  1.00 40.96           C  
ATOM    922  CD1 PHE A  91     271.835 256.168 209.794  1.00 40.96           C  
ATOM    923  CD2 PHE A  91     270.904 258.259 210.429  1.00 40.96           C  
ATOM    924  CE1 PHE A  91     272.880 256.816 209.182  1.00 40.96           C  
ATOM    925  CE2 PHE A  91     271.952 258.911 209.815  1.00 40.96           C  
ATOM    926  CZ  PHE A  91     272.940 258.186 209.191  1.00 40.96           C  
ATOM    927  H   PHE A  91     267.865 255.462 213.154  1.00 40.96           H  
ATOM    928  HA  PHE A  91     270.833 255.417 212.770  1.00 40.96           H  
ATOM    929 1HB  PHE A  91     268.793 256.727 210.927  1.00 40.96           H  
ATOM    930 2HB  PHE A  91     270.535 256.741 210.713  1.00 40.96           H  
ATOM    931  HD1 PHE A  91     271.788 255.079 209.782  1.00 40.96           H  
ATOM    932  HD2 PHE A  91     270.120 258.834 210.925  1.00 40.96           H  
ATOM    933  HE1 PHE A  91     273.661 256.239 208.690  1.00 40.96           H  
ATOM    934  HE2 PHE A  91     271.998 260.000 209.823  1.00 40.96           H  
ATOM    935  HZ  PHE A  91     273.769 258.699 208.706  1.00 40.96           H  
ATOM    936  N   ALA A  92     271.062 257.644 213.822  1.00 40.96           N  
ATOM    937  CA  ALA A  92     271.184 258.931 214.489  1.00 40.96           C  
ATOM    938  C   ALA A  92     272.426 259.641 214.006  1.00 40.96           C  
ATOM    939  O   ALA A  92     273.447 259.010 213.744  1.00 40.96           O  
ATOM    940  CB  ALA A  92     271.227 258.751 215.996  1.00 40.96           C  
ATOM    941  H   ALA A  92     271.871 257.040 213.739  1.00 40.96           H  
ATOM    942  HA  ALA A  92     270.322 259.542 214.223  1.00 40.96           H  
ATOM    943 1HB  ALA A  92     271.304 259.726 216.479  1.00 40.96           H  
ATOM    944 2HB  ALA A  92     270.316 258.256 216.324  1.00 40.96           H  
ATOM    945 3HB  ALA A  92     272.089 258.143 216.265  1.00 40.96           H  
ATOM    946  N   SER A  93     272.360 260.955 213.902  1.00 40.96           N  
ATOM    947  CA  SER A  93     273.529 261.695 213.466  1.00 40.96           C  
ATOM    948  C   SER A  93     273.661 263.035 214.154  1.00 40.96           C  
ATOM    949  O   SER A  93     272.666 263.686 214.483  1.00 40.96           O  
ATOM    950  CB  SER A  93     273.480 261.899 211.970  1.00 40.96           C  
ATOM    951  OG  SER A  93     272.369 262.669 211.606  1.00 40.96           O  
ATOM    952  H   SER A  93     271.496 261.439 214.121  1.00 40.96           H  
ATOM    953  HA  SER A  93     274.414 261.110 213.709  1.00 40.96           H  
ATOM    954 1HB  SER A  93     273.444 260.935 211.469  1.00 40.96           H  
ATOM    955 2HB  SER A  93     272.571 262.437 211.706  1.00 40.96           H  
ATOM    956  HG  SER A  93     272.412 262.752 210.648  1.00 40.96           H  
ATOM    957  N   THR A  94     274.905 263.455 214.339  1.00 40.96           N  
ATOM    958  CA  THR A  94     275.202 264.770 214.876  1.00 40.96           C  
ATOM    959  C   THR A  94     276.143 265.499 213.935  1.00 40.96           C  
ATOM    960  O   THR A  94     277.210 264.989 213.584  1.00 40.96           O  
ATOM    961  CB  THR A  94     275.816 264.678 216.283  1.00 40.96           C  
ATOM    962  OG1 THR A  94     274.913 263.984 217.150  1.00 40.96           O  
ATOM    963  CG2 THR A  94     276.074 266.068 216.842  1.00 40.96           C  
ATOM    964  H   THR A  94     275.670 262.850 214.061  1.00 40.96           H  
ATOM    965  HA  THR A  94     274.277 265.339 214.940  1.00 40.96           H  
ATOM    966  HB  THR A  94     276.756 264.127 216.235  1.00 40.96           H  
ATOM    967  HG1 THR A  94     274.997 263.039 217.003  1.00 40.96           H  
ATOM    968 1HG2 THR A  94     276.504 265.986 217.841  1.00 40.96           H  
ATOM    969 2HG2 THR A  94     276.766 266.601 216.194  1.00 40.96           H  
ATOM    970 3HG2 THR A  94     275.133 266.619 216.898  1.00 40.96           H  
ATOM    971  N   GLU A  95     275.735 266.684 213.506  1.00 40.96           N  
ATOM    972  CA  GLU A  95     276.527 267.449 212.557  1.00 40.96           C  
ATOM    973  C   GLU A  95     276.264 268.940 212.663  1.00 40.96           C  
ATOM    974  O   GLU A  95     275.218 269.366 213.148  1.00 40.96           O  
ATOM    975  CB  GLU A  95     276.239 266.975 211.134  1.00 40.96           C  
ATOM    976  CG  GLU A  95     274.795 267.152 210.698  1.00 40.96           C  
ATOM    977  CD  GLU A  95     274.563 266.707 209.293  1.00 40.96           C  
ATOM    978  OE1 GLU A  95     275.476 266.185 208.699  1.00 40.96           O  
ATOM    979  OE2 GLU A  95     273.480 266.901 208.799  1.00 40.96           O  
ATOM    980  H   GLU A  95     274.848 267.049 213.838  1.00 40.96           H  
ATOM    981  HA  GLU A  95     277.582 267.277 212.775  1.00 40.96           H  
ATOM    982 1HB  GLU A  95     276.485 265.918 211.047  1.00 40.96           H  
ATOM    983 2HB  GLU A  95     275.175 267.082 210.923  1.00 40.96           H  
ATOM    984 1HG  GLU A  95     274.519 268.202 210.792  1.00 40.96           H  
ATOM    985 2HG  GLU A  95     274.708 266.877 209.648  1.00 40.96           H  
ATOM    986  N   LYS A  96     277.209 269.735 212.177  1.00 40.96           N  
ATOM    987  CA  LYS A  96     277.033 271.180 212.138  1.00 40.96           C  
ATOM    988  C   LYS A  96     277.081 271.738 210.715  1.00 40.96           C  
ATOM    989  O   LYS A  96     276.829 272.923 210.504  1.00 40.96           O  
ATOM    990  CB  LYS A  96     278.089 271.861 213.009  1.00 40.96           C  
ATOM    991  CG  LYS A  96     279.522 271.713 212.505  1.00 40.96           C  
ATOM    992  CD  LYS A  96     280.514 272.365 213.460  1.00 40.96           C  
ATOM    993  CE  LYS A  96     281.944 272.248 212.945  1.00 40.96           C  
ATOM    994  NZ  LYS A  96     282.923 272.878 213.877  1.00 40.96           N  
ATOM    995  H   LYS A  96     278.060 269.328 211.818  1.00 40.96           H  
ATOM    996  HA  LYS A  96     276.050 271.416 212.547  1.00 40.96           H  
ATOM    997 1HB  LYS A  96     278.046 271.449 214.017  1.00 40.96           H  
ATOM    998 2HB  LYS A  96     279.082 271.650 212.610  1.00 40.96           H  
ATOM    999 1HG  LYS A  96     279.614 272.183 211.525  1.00 40.96           H  
ATOM   1000 2HG  LYS A  96     280.203 272.213 213.193  1.00 40.96           H  
ATOM   1001 1HD  LYS A  96     280.449 271.884 214.436  1.00 40.96           H  
ATOM   1002 2HD  LYS A  96     281.527 272.236 213.077  1.00 40.96           H  
ATOM   1003 1HE  LYS A  96     282.017 272.738 211.974  1.00 40.96           H  
ATOM   1004 2HE  LYS A  96     282.622 272.751 213.635  1.00 40.96           H  
ATOM   1005 1HZ  LYS A  96     283.857 272.780 213.502  1.00 40.96           H  
ATOM   1006 2HZ  LYS A  96     282.706 273.858 213.984  1.00 40.96           H  
ATOM   1007 3HZ  LYS A  96     282.874 272.422 214.777  1.00 40.96           H  
ATOM   1008  N   SER A  97     277.450 270.899 209.746  1.00 40.96           N  
ATOM   1009  CA  SER A  97     277.669 271.378 208.382  1.00 40.96           C  
ATOM   1010  C   SER A  97     276.838 270.659 207.318  1.00 40.96           C  
ATOM   1011  O   SER A  97     277.176 270.704 206.136  1.00 40.96           O  
ATOM   1012  CB  SER A  97     279.141 271.279 208.030  1.00 40.96           C  
ATOM   1013  OG  SER A  97     279.609 269.962 208.153  1.00 40.96           O  
ATOM   1014  H   SER A  97     277.618 269.928 209.960  1.00 40.96           H  
ATOM   1015  HA  SER A  97     277.391 272.432 208.352  1.00 40.96           H  
ATOM   1016 1HB  SER A  97     279.717 271.934 208.677  1.00 40.96           H  
ATOM   1017 2HB  SER A  97     279.489 270.262 208.204  1.00 40.96           H  
ATOM   1018  HG  SER A  97     280.538 269.986 207.915  1.00 40.96           H  
ATOM   1019  N   ASN A  98     275.749 270.013 207.723  1.00 40.96           N  
ATOM   1020  CA  ASN A  98     274.862 269.351 206.764  1.00 40.96           C  
ATOM   1021  C   ASN A  98     275.615 268.409 205.828  1.00 40.96           C  
ATOM   1022  O   ASN A  98     275.609 268.595 204.610  1.00 40.96           O  
ATOM   1023  CB  ASN A  98     274.088 270.376 205.958  1.00 40.96           C  
ATOM   1024  CG  ASN A  98     273.207 271.240 206.811  1.00 40.96           C  
ATOM   1025  OD1 ASN A  98     272.523 270.756 207.721  1.00 40.96           O  
ATOM   1026  ND2 ASN A  98     273.207 272.518 206.533  1.00 40.96           N  
ATOM   1027  H   ASN A  98     275.516 270.003 208.705  1.00 40.96           H  
ATOM   1028  HA  ASN A  98     274.148 268.743 207.322  1.00 40.96           H  
ATOM   1029 1HB  ASN A  98     273.468 269.863 205.223  1.00 40.96           H  
ATOM   1030 2HB  ASN A  98     273.423 270.932 206.619  1.00 40.96           H  
ATOM   1031 1HD2 ASN A  98     273.775 272.867 205.788  1.00 40.96           H  
ATOM   1032 2HD2 ASN A  98     272.639 273.145 207.065  1.00 40.96           H  
ATOM   1033  N   VAL A  99     276.293 267.421 206.398  1.00 40.96           N  
ATOM   1034  CA  VAL A  99     277.082 266.485 205.615  1.00 40.96           C  
ATOM   1035  C   VAL A  99     276.227 265.325 205.128  1.00 40.96           C  
ATOM   1036  O   VAL A  99     276.340 264.894 203.982  1.00 40.96           O  
ATOM   1037  CB  VAL A  99     278.263 265.957 206.447  1.00 40.96           C  
ATOM   1038  CG1 VAL A  99     279.029 264.886 205.675  1.00 40.96           C  
ATOM   1039  CG2 VAL A  99     279.174 267.114 206.798  1.00 40.96           C  
ATOM   1040  H   VAL A  99     276.240 267.301 207.401  1.00 40.96           H  
ATOM   1041  HA  VAL A  99     277.480 267.012 204.747  1.00 40.96           H  
ATOM   1042  HB  VAL A  99     277.881 265.499 207.358  1.00 40.96           H  
ATOM   1043 1HG1 VAL A  99     279.855 264.521 206.283  1.00 40.96           H  
ATOM   1044 2HG1 VAL A  99     278.363 264.058 205.439  1.00 40.96           H  
ATOM   1045 3HG1 VAL A  99     279.420 265.313 204.750  1.00 40.96           H  
ATOM   1046 1HG2 VAL A  99     280.007 266.756 207.400  1.00 40.96           H  
ATOM   1047 2HG2 VAL A  99     279.556 267.568 205.886  1.00 40.96           H  
ATOM   1048 3HG2 VAL A  99     278.611 267.856 207.362  1.00 40.96           H  
ATOM   1049  N   ILE A 100     275.381 264.800 206.005  1.00 40.96           N  
ATOM   1050  CA  ILE A 100     274.547 263.662 205.638  1.00 40.96           C  
ATOM   1051  C   ILE A 100     273.287 264.131 204.929  1.00 40.96           C  
ATOM   1052  O   ILE A 100     272.528 264.943 205.458  1.00 40.96           O  
ATOM   1053  CB  ILE A 100     274.196 262.818 206.874  1.00 40.96           C  
ATOM   1054  CG1 ILE A 100     275.495 262.262 207.486  1.00 40.96           C  
ATOM   1055  CG2 ILE A 100     273.242 261.680 206.485  1.00 40.96           C  
ATOM   1056  CD1 ILE A 100     275.338 261.726 208.878  1.00 40.96           C  
ATOM   1057  H   ILE A 100     275.316 265.201 206.936  1.00 40.96           H  
ATOM   1058  HA  ILE A 100     275.101 263.034 204.945  1.00 40.96           H  
ATOM   1059  HB  ILE A 100     273.722 263.451 207.625  1.00 40.96           H  
ATOM   1060 1HG1 ILE A 100     276.241 263.057 207.510  1.00 40.96           H  
ATOM   1061 2HG1 ILE A 100     275.309 261.951 208.514  1.00 40.96           H  
ATOM   1062 1HG2 ILE A 100     272.996 261.087 207.363  1.00 40.96           H  
ATOM   1063 2HG2 ILE A 100     272.325 262.095 206.067  1.00 40.96           H  
ATOM   1064 3HG2 ILE A 100     273.721 261.044 205.741  1.00 40.96           H  
ATOM   1065 1HD1 ILE A 100     276.299 261.364 209.234  1.00 40.96           H  
ATOM   1066 2HD1 ILE A 100     274.990 262.526 209.529  1.00 40.96           H  
ATOM   1067 3HD1 ILE A 100     274.620 260.912 208.886  1.00 40.96           H  
ATOM   1068  N   ARG A 101     273.085 263.640 203.710  1.00 40.96           N  
ATOM   1069  CA  ARG A 101     271.978 264.094 202.885  1.00 40.96           C  
ATOM   1070  C   ARG A 101     270.858 263.070 202.796  1.00 40.96           C  
ATOM   1071  O   ARG A 101     269.687 263.435 202.694  1.00 40.96           O  
ATOM   1072  CB  ARG A 101     272.472 264.423 201.486  1.00 40.96           C  
ATOM   1073  CG  ARG A 101     273.535 265.512 201.427  1.00 40.96           C  
ATOM   1074  CD  ARG A 101     273.000 266.829 201.850  1.00 40.96           C  
ATOM   1075  NE  ARG A 101     273.997 267.875 201.748  1.00 40.96           N  
ATOM   1076  CZ  ARG A 101     273.738 269.191 201.849  1.00 40.96           C  
ATOM   1077  NH1 ARG A 101     272.504 269.606 202.038  1.00 40.96           N  
ATOM   1078  NH2 ARG A 101     274.724 270.065 201.758  1.00 40.96           N  
ATOM   1079  H   ARG A 101     273.730 262.954 203.338  1.00 40.96           H  
ATOM   1080  HA  ARG A 101     271.568 264.999 203.330  1.00 40.96           H  
ATOM   1081 1HB  ARG A 101     271.633 264.747 200.868  1.00 40.96           H  
ATOM   1082 2HB  ARG A 101     273.180 265.251 201.535  1.00 40.96           H  
ATOM   1083 1HG  ARG A 101     273.904 265.605 200.406  1.00 40.96           H  
ATOM   1084 2HG  ARG A 101     273.102 266.462 201.745  1.00 40.96           H  
ATOM   1085 1HD  ARG A 101     272.680 266.777 202.888  1.00 40.96           H  
ATOM   1086 2HD  ARG A 101     273.777 267.587 201.749  1.00 40.96           H  
ATOM   1087  HE  ARG A 101     274.959 267.595 201.610  1.00 40.96           H  
ATOM   1088 1HH1 ARG A 101     271.750 268.937 202.104  1.00 40.96           H  
ATOM   1089 2HH1 ARG A 101     272.310 270.593 202.113  1.00 40.96           H  
ATOM   1090 1HH2 ARG A 101     275.672 269.743 201.615  1.00 40.96           H  
ATOM   1091 2HH2 ARG A 101     274.533 271.053 201.834  1.00 40.96           H  
ATOM   1092  N   GLY A 102     271.206 261.791 202.811  1.00 40.96           N  
ATOM   1093  CA  GLY A 102     270.182 260.773 202.631  1.00 40.96           C  
ATOM   1094  C   GLY A 102     270.726 259.359 202.641  1.00 40.96           C  
ATOM   1095  O   GLY A 102     271.836 259.111 203.108  1.00 40.96           O  
ATOM   1096  H   GLY A 102     272.179 261.531 202.913  1.00 40.96           H  
ATOM   1097 1HA  GLY A 102     269.677 260.946 201.688  1.00 40.96           H  
ATOM   1098 2HA  GLY A 102     270.651 259.792 202.575  1.00 40.96           H  
ATOM   1099  N   TRP A 103     269.906 258.426 202.166  1.00 40.96           N  
ATOM   1100  CA  TRP A 103     270.248 257.010 202.191  1.00 40.96           C  
ATOM   1101  C   TRP A 103     269.836 256.298 200.910  1.00 40.96           C  
ATOM   1102  O   TRP A 103     268.859 256.673 200.260  1.00 40.96           O  
ATOM   1103  CB  TRP A 103     269.554 256.321 203.364  1.00 40.96           C  
ATOM   1104  CG  TRP A 103     269.759 257.001 204.660  1.00 40.96           C  
ATOM   1105  CD1 TRP A 103     270.694 256.722 205.597  1.00 40.96           C  
ATOM   1106  CD2 TRP A 103     268.993 258.107 205.173  1.00 40.96           C  
ATOM   1107  NE1 TRP A 103     270.571 257.581 206.652  1.00 40.96           N  
ATOM   1108  CE2 TRP A 103     269.536 258.437 206.406  1.00 40.96           C  
ATOM   1109  CE3 TRP A 103     267.903 258.837 204.683  1.00 40.96           C  
ATOM   1110  CZ2 TRP A 103     269.040 259.472 207.165  1.00 40.96           C  
ATOM   1111  CZ3 TRP A 103     267.406 259.875 205.443  1.00 40.96           C  
ATOM   1112  CH2 TRP A 103     267.962 260.184 206.649  1.00 40.96           C  
ATOM   1113  H   TRP A 103     269.014 258.718 201.786  1.00 40.96           H  
ATOM   1114  HA  TRP A 103     271.326 256.919 202.308  1.00 40.96           H  
ATOM   1115 1HB  TRP A 103     269.915 255.295 203.451  1.00 40.96           H  
ATOM   1116 2HB  TRP A 103     269.808 256.836 204.290  1.00 40.96           H  
ATOM   1117  HD1 TRP A 103     271.437 255.932 205.517  1.00 40.96           H  
ATOM   1118  HE1 TRP A 103     271.152 257.586 207.481  1.00 40.96           H  
ATOM   1119  HE3 TRP A 103     267.461 258.595 203.716  1.00 40.96           H  
ATOM   1120  HZ2 TRP A 103     269.466 259.737 208.132  1.00 40.96           H  
ATOM   1121  HZ3 TRP A 103     266.562 260.443 205.054  1.00 40.96           H  
ATOM   1122  HH2 TRP A 103     267.549 261.008 207.217  1.00 40.96           H  
ATOM   1123  N   ILE A 104     270.547 255.225 200.592  1.00 40.96           N  
ATOM   1124  CA  ILE A 104     270.169 254.340 199.500  1.00 40.96           C  
ATOM   1125  C   ILE A 104     269.721 253.003 200.071  1.00 40.96           C  
ATOM   1126  O   ILE A 104     270.476 252.345 200.785  1.00 40.96           O  
ATOM   1127  CB  ILE A 104     271.343 254.105 198.533  1.00 40.96           C  
ATOM   1128  CG1 ILE A 104     271.858 255.441 197.996  1.00 40.96           C  
ATOM   1129  CG2 ILE A 104     270.887 253.201 197.385  1.00 40.96           C  
ATOM   1130  CD1 ILE A 104     273.170 255.339 197.259  1.00 40.96           C  
ATOM   1131  H   ILE A 104     271.355 254.998 201.156  1.00 40.96           H  
ATOM   1132  HA  ILE A 104     269.337 254.781 198.953  1.00 40.96           H  
ATOM   1133  HB  ILE A 104     272.161 253.628 199.066  1.00 40.96           H  
ATOM   1134 1HG1 ILE A 104     271.991 256.123 198.830  1.00 40.96           H  
ATOM   1135 2HG1 ILE A 104     272.832 255.294 197.528  1.00 40.96           H  
ATOM   1136 1HG2 ILE A 104     271.714 253.021 196.704  1.00 40.96           H  
ATOM   1137 2HG2 ILE A 104     270.540 252.249 197.783  1.00 40.96           H  
ATOM   1138 3HG2 ILE A 104     270.073 253.682 196.844  1.00 40.96           H  
ATOM   1139 1HD1 ILE A 104     273.472 256.329 196.918  1.00 40.96           H  
ATOM   1140 2HD1 ILE A 104     273.932 254.939 197.930  1.00 40.96           H  
ATOM   1141 3HD1 ILE A 104     273.064 254.683 196.403  1.00 40.96           H  
ATOM   1142  N   PHE A 105     268.494 252.607 199.769  1.00 40.96           N  
ATOM   1143  CA  PHE A 105     267.944 251.359 200.283  1.00 40.96           C  
ATOM   1144  C   PHE A 105     267.806 250.336 199.171  1.00 40.96           C  
ATOM   1145  O   PHE A 105     267.222 250.617 198.126  1.00 40.96           O  
ATOM   1146  CB  PHE A 105     266.575 251.597 200.916  1.00 40.96           C  
ATOM   1147  CG  PHE A 105     266.606 252.490 202.111  1.00 40.96           C  
ATOM   1148  CD1 PHE A 105     266.377 253.847 201.977  1.00 40.96           C  
ATOM   1149  CD2 PHE A 105     266.868 251.982 203.370  1.00 40.96           C  
ATOM   1150  CE1 PHE A 105     266.409 254.675 203.075  1.00 40.96           C  
ATOM   1151  CE2 PHE A 105     266.904 252.811 204.468  1.00 40.96           C  
ATOM   1152  CZ  PHE A 105     266.675 254.158 204.319  1.00 40.96           C  
ATOM   1153  H   PHE A 105     267.927 253.190 199.169  1.00 40.96           H  
ATOM   1154  HA  PHE A 105     268.621 250.960 201.039  1.00 40.96           H  
ATOM   1155 1HB  PHE A 105     266.149 250.645 201.215  1.00 40.96           H  
ATOM   1156 2HB  PHE A 105     266.690 252.203 201.814  1.00 40.96           H  
ATOM   1157  HD1 PHE A 105     266.171 254.258 200.987  1.00 40.96           H  
ATOM   1158  HD2 PHE A 105     267.052 250.913 203.487  1.00 40.96           H  
ATOM   1159  HE1 PHE A 105     266.230 255.744 202.956  1.00 40.96           H  
ATOM   1160  HE2 PHE A 105     267.115 252.403 205.457  1.00 40.96           H  
ATOM   1161  HZ  PHE A 105     266.707 254.815 205.186  1.00 40.96           H  
ATOM   1162  N   GLY A 106     268.330 249.141 199.392  1.00 40.96           N  
ATOM   1163  CA  GLY A 106     268.261 248.116 198.362  1.00 40.96           C  
ATOM   1164  C   GLY A 106     268.790 246.778 198.846  1.00 40.96           C  
ATOM   1165  O   GLY A 106     268.794 246.492 200.044  1.00 40.96           O  
ATOM   1166  H   GLY A 106     268.802 248.949 200.269  1.00 40.96           H  
ATOM   1167 1HA  GLY A 106     268.834 248.440 197.494  1.00 40.96           H  
ATOM   1168 2HA  GLY A 106     268.722 247.200 198.730  1.00 40.96           H  
ATOM   1169  N   SER A 107     269.206 245.951 197.895  1.00 40.96           N  
ATOM   1170  CA  SER A 107     269.710 244.620 198.191  1.00 40.96           C  
ATOM   1171  C   SER A 107     271.085 244.409 197.566  1.00 40.96           C  
ATOM   1172  O   SER A 107     272.102 244.474 198.255  1.00 40.96           O  
ATOM   1173  CB  SER A 107     268.733 243.567 197.708  1.00 40.96           C  
ATOM   1174  OG  SER A 107     268.528 243.660 196.324  1.00 40.96           O  
ATOM   1175  H   SER A 107     269.167 246.258 196.935  1.00 40.96           H  
ATOM   1176  HA  SER A 107     269.814 244.524 199.270  1.00 40.96           H  
ATOM   1177 1HB  SER A 107     267.784 243.680 198.229  1.00 40.96           H  
ATOM   1178 2HB  SER A 107     268.540 243.711 196.646  1.00 40.96           H  
ATOM   1179  HG  SER A 107     267.902 242.964 196.104  1.00 40.96           H  
ATOM   1180  N   SER A 108     271.114 244.154 196.261  1.00 40.96           N  
ATOM   1181  CA  SER A 108     272.376 243.917 195.568  1.00 40.96           C  
ATOM   1182  C   SER A 108     273.106 245.210 195.207  1.00 40.96           C  
ATOM   1183  O   SER A 108     274.304 245.189 194.927  1.00 40.96           O  
ATOM   1184  CB  SER A 108     272.138 243.120 194.303  1.00 40.96           C  
ATOM   1185  OG  SER A 108     271.546 243.912 193.308  1.00 40.96           O  
ATOM   1186  H   SER A 108     270.245 244.100 195.751  1.00 40.96           H  
ATOM   1187  HA  SER A 108     273.023 243.336 196.226  1.00 40.96           H  
ATOM   1188 1HB  SER A 108     271.503 242.268 194.520  1.00 40.96           H  
ATOM   1189 2HB  SER A 108     271.614 243.739 193.576  1.00 40.96           H  
ATOM   1190  HG  SER A 108     271.426 243.344 192.541  1.00 40.96           H  
ATOM   1191  N   PHE A 109     272.383 246.329 195.189  1.00 40.96           N  
ATOM   1192  CA  PHE A 109     272.961 247.605 194.769  1.00 40.96           C  
ATOM   1193  C   PHE A 109     273.596 247.483 193.392  1.00 40.96           C  
ATOM   1194  O   PHE A 109     274.695 247.986 193.151  1.00 40.96           O  
ATOM   1195  CB  PHE A 109     273.990 248.097 195.792  1.00 40.96           C  
ATOM   1196  CG  PHE A 109     273.378 248.476 197.101  1.00 40.96           C  
ATOM   1197  CD1 PHE A 109     273.075 247.513 198.029  1.00 40.96           C  
ATOM   1198  CD2 PHE A 109     273.106 249.798 197.406  1.00 40.96           C  
ATOM   1199  CE1 PHE A 109     272.502 247.851 199.224  1.00 40.96           C  
ATOM   1200  CE2 PHE A 109     272.537 250.138 198.610  1.00 40.96           C  
ATOM   1201  CZ  PHE A 109     272.232 249.159 199.515  1.00 40.96           C  
ATOM   1202  H   PHE A 109     271.409 246.290 195.446  1.00 40.96           H  
ATOM   1203  HA  PHE A 109     272.158 248.343 194.709  1.00 40.96           H  
ATOM   1204 1HB  PHE A 109     274.515 248.964 195.396  1.00 40.96           H  
ATOM   1205 2HB  PHE A 109     273.478 248.414 196.700  1.00 40.96           H  
ATOM   1206  HD1 PHE A 109     273.288 246.470 197.804  1.00 40.96           H  
ATOM   1207  HD2 PHE A 109     273.346 250.572 196.683  1.00 40.96           H  
ATOM   1208  HE1 PHE A 109     272.261 247.074 199.937  1.00 40.96           H  
ATOM   1209  HE2 PHE A 109     272.325 251.180 198.844  1.00 40.96           H  
ATOM   1210  HZ  PHE A 109     271.779 249.419 200.461  1.00 40.96           H  
ATOM   1211  N   ASP A 110     272.888 246.810 192.491  1.00 40.96           N  
ATOM   1212  CA  ASP A 110     273.371 246.542 191.144  1.00 40.96           C  
ATOM   1213  C   ASP A 110     272.223 246.651 190.127  1.00 40.96           C  
ATOM   1214  O   ASP A 110     271.078 246.892 190.505  1.00 40.96           O  
ATOM   1215  CB  ASP A 110     274.010 245.139 191.110  1.00 40.96           C  
ATOM   1216  CG  ASP A 110     275.046 244.946 190.004  1.00 40.96           C  
ATOM   1217  OD1 ASP A 110     275.128 245.788 189.142  1.00 40.96           O  
ATOM   1218  OD2 ASP A 110     275.735 243.954 190.025  1.00 40.96           O  
ATOM   1219  H   ASP A 110     271.986 246.445 192.761  1.00 40.96           H  
ATOM   1220  HA  ASP A 110     274.129 247.284 190.892  1.00 40.96           H  
ATOM   1221 1HB  ASP A 110     273.229 244.389 190.991  1.00 40.96           H  
ATOM   1222 2HB  ASP A 110     274.673 245.062 190.248  1.00 40.96           H  
ATOM   1223  N   ASN A 111     272.552 246.421 188.856  1.00 40.96           N  
ATOM   1224  CA  ASN A 111     271.596 246.493 187.716  1.00 40.96           C  
ATOM   1225  C   ASN A 111     270.462 245.495 187.870  1.00 40.96           C  
ATOM   1226  O   ASN A 111     269.391 245.679 187.235  1.00 40.96           O  
ATOM   1227  CB  ASN A 111     272.353 246.226 186.414  1.00 40.96           C  
ATOM   1228  CG  ASN A 111     272.536 247.451 185.534  1.00 40.96           C  
ATOM   1229  OD1 ASN A 111     272.145 248.573 185.884  1.00 40.96           O  
ATOM   1230  ND2 ASN A 111     273.138 247.229 184.380  1.00 40.96           N  
ATOM   1231  H   ASN A 111     273.513 246.229 188.654  1.00 40.96           H  
ATOM   1232  HA  ASN A 111     271.172 247.488 187.704  1.00 40.96           H  
ATOM   1233 1HB  ASN A 111     271.817 245.470 185.830  1.00 40.96           H  
ATOM   1234 2HB  ASN A 111     272.386 247.139 185.818  1.00 40.96           H  
ATOM   1235 1HD2 ASN A 111     273.295 247.986 183.744  1.00 40.96           H  
ATOM   1236 2HD2 ASN A 111     273.297 247.981 183.750  1.00 40.96           H  
ATOM   1237  N   THR A 112     270.663 244.412 188.606  1.00 40.96           N  
ATOM   1238  CA  THR A 112     269.737 243.289 188.682  1.00 40.96           C  
ATOM   1239  C   THR A 112     268.565 243.529 189.628  1.00 40.96           C  
ATOM   1240  O   THR A 112     267.589 242.780 189.604  1.00 40.96           O  
ATOM   1241  CB  THR A 112     270.476 242.013 189.109  1.00 40.96           C  
ATOM   1242  OG1 THR A 112     270.927 242.140 190.465  1.00 40.96           O  
ATOM   1243  CG2 THR A 112     271.673 241.778 188.207  1.00 40.96           C  
ATOM   1244  H   THR A 112     271.536 244.355 189.119  1.00 40.96           H  
ATOM   1245  HA  THR A 112     269.325 243.118 187.686  1.00 40.96           H  
ATOM   1246  HB  THR A 112     269.799 241.164 189.040  1.00 40.96           H  
ATOM   1247  HG1 THR A 112     271.101 241.274 190.834  1.00 40.96           H  
ATOM   1248 1HG2 THR A 112     272.186 240.866 188.515  1.00 40.96           H  
ATOM   1249 2HG2 THR A 112     271.337 241.675 187.178  1.00 40.96           H  
ATOM   1250 3HG2 THR A 112     272.359 242.621 188.281  1.00 40.96           H  
ATOM   1251  N   THR A 113     268.663 244.549 190.474  1.00 40.96           N  
ATOM   1252  CA  THR A 113     267.600 244.820 191.436  1.00 40.96           C  
ATOM   1253  C   THR A 113     267.205 246.285 191.440  1.00 40.96           C  
ATOM   1254  O   THR A 113     267.961 247.148 190.999  1.00 40.96           O  
ATOM   1255  CB  THR A 113     268.005 244.413 192.861  1.00 40.96           C  
ATOM   1256  OG1 THR A 113     269.115 245.214 193.287  1.00 40.96           O  
ATOM   1257  CG2 THR A 113     268.392 242.949 192.911  1.00 40.96           C  
ATOM   1258  H   THR A 113     269.477 245.152 190.446  1.00 40.96           H  
ATOM   1259  HA  THR A 113     266.721 244.240 191.150  1.00 40.96           H  
ATOM   1260  HB  THR A 113     267.166 244.583 193.538  1.00 40.96           H  
ATOM   1261  HG1 THR A 113     268.987 246.120 192.988  1.00 40.96           H  
ATOM   1262 1HG2 THR A 113     268.668 242.678 193.929  1.00 40.96           H  
ATOM   1263 2HG2 THR A 113     267.546 242.340 192.591  1.00 40.96           H  
ATOM   1264 3HG2 THR A 113     269.236 242.771 192.251  1.00 40.96           H  
ATOM   1265  N   GLN A 114     266.027 246.562 191.977  1.00 40.96           N  
ATOM   1266  CA  GLN A 114     265.526 247.923 192.071  1.00 40.96           C  
ATOM   1267  C   GLN A 114     265.845 248.514 193.441  1.00 40.96           C  
ATOM   1268  O   GLN A 114     265.726 247.829 194.456  1.00 40.96           O  
ATOM   1269  CB  GLN A 114     264.024 247.928 191.795  1.00 40.96           C  
ATOM   1270  CG  GLN A 114     263.434 249.279 191.597  1.00 40.96           C  
ATOM   1271  CD  GLN A 114     262.036 249.198 191.064  1.00 40.96           C  
ATOM   1272  OE1 GLN A 114     261.173 248.525 191.636  1.00 40.96           O  
ATOM   1273  NE2 GLN A 114     261.797 249.873 189.951  1.00 40.96           N  
ATOM   1274  H   GLN A 114     265.459 245.803 192.326  1.00 40.96           H  
ATOM   1275  HA  GLN A 114     266.023 248.532 191.318  1.00 40.96           H  
ATOM   1276 1HB  GLN A 114     263.503 247.451 192.623  1.00 40.96           H  
ATOM   1277 2HB  GLN A 114     263.669 248.957 191.733  1.00 40.96           H  
ATOM   1278 1HG  GLN A 114     264.037 249.817 190.874  1.00 40.96           H  
ATOM   1279 2HG  GLN A 114     262.414 249.169 191.229  1.00 40.96           H  
ATOM   1280 1HE2 GLN A 114     262.527 250.401 189.513  1.00 40.96           H  
ATOM   1281 2HE2 GLN A 114     260.887 249.852 189.540  1.00 40.96           H  
ATOM   1282  N   SER A 115     266.279 249.773 193.463  1.00 40.96           N  
ATOM   1283  CA  SER A 115     266.669 250.435 194.707  1.00 40.96           C  
ATOM   1284  C   SER A 115     265.917 251.743 194.918  1.00 40.96           C  
ATOM   1285  O   SER A 115     265.451 252.367 193.966  1.00 40.96           O  
ATOM   1286  CB  SER A 115     268.161 250.713 194.709  1.00 40.96           C  
ATOM   1287  OG  SER A 115     268.901 249.526 194.620  1.00 40.96           O  
ATOM   1288  H   SER A 115     266.342 250.287 192.591  1.00 40.96           H  
ATOM   1289  HA  SER A 115     266.435 249.770 195.540  1.00 40.96           H  
ATOM   1290 1HB  SER A 115     268.426 251.242 195.627  1.00 40.96           H  
ATOM   1291 2HB  SER A 115     268.707 249.771 194.702  1.00 40.96           H  
ATOM   1292  HG  SER A 115     268.893 249.281 193.691  1.00 40.96           H  
ATOM   1293  N   ALA A 116     265.824 252.166 196.176  1.00 40.96           N  
ATOM   1294  CA  ALA A 116     265.197 253.439 196.512  1.00 40.96           C  
ATOM   1295  C   ALA A 116     266.218 254.430 197.041  1.00 40.96           C  
ATOM   1296  O   ALA A 116     267.063 254.090 197.862  1.00 40.96           O  
ATOM   1297  CB  ALA A 116     264.108 253.242 197.551  1.00 40.96           C  
ATOM   1298  H   ALA A 116     266.220 251.598 196.915  1.00 40.96           H  
ATOM   1299  HA  ALA A 116     264.758 253.850 195.607  1.00 40.96           H  
ATOM   1300 1HB  ALA A 116     263.642 254.203 197.772  1.00 40.96           H  
ATOM   1301 2HB  ALA A 116     263.360 252.560 197.172  1.00 40.96           H  
ATOM   1302 3HB  ALA A 116     264.543 252.834 198.461  1.00 40.96           H  
ATOM   1303  N   ILE A 117     266.109 255.673 196.600  1.00 40.96           N  
ATOM   1304  CA  ILE A 117     266.978 256.722 197.105  1.00 40.96           C  
ATOM   1305  C   ILE A 117     266.170 257.842 197.736  1.00 40.96           C  
ATOM   1306  O   ILE A 117     265.312 258.440 197.090  1.00 40.96           O  
ATOM   1307  CB  ILE A 117     267.866 257.295 195.981  1.00 40.96           C  
ATOM   1308  CG1 ILE A 117     268.727 256.173 195.387  1.00 40.96           C  
ATOM   1309  CG2 ILE A 117     268.730 258.424 196.521  1.00 40.96           C  
ATOM   1310  CD1 ILE A 117     269.589 256.598 194.217  1.00 40.96           C  
ATOM   1311  H   ILE A 117     265.403 255.893 195.908  1.00 40.96           H  
ATOM   1312  HA  ILE A 117     267.625 256.299 197.872  1.00 40.96           H  
ATOM   1313  HB  ILE A 117     267.231 257.677 195.182  1.00 40.96           H  
ATOM   1314 1HG1 ILE A 117     268.071 255.377 195.042  1.00 40.96           H  
ATOM   1315 2HG1 ILE A 117     269.274 256.553 194.523  1.00 40.96           H  
ATOM   1316 1HG2 ILE A 117     269.342 258.837 195.725  1.00 40.96           H  
ATOM   1317 2HG2 ILE A 117     268.089 259.207 196.918  1.00 40.96           H  
ATOM   1318 3HG2 ILE A 117     269.374 258.043 197.315  1.00 40.96           H  
ATOM   1319 1HD1 ILE A 117     270.151 255.740 193.854  1.00 40.96           H  
ATOM   1320 2HD1 ILE A 117     268.957 256.979 193.420  1.00 40.96           H  
ATOM   1321 3HD1 ILE A 117     270.283 257.370 194.527  1.00 40.96           H  
ATOM   1322  N   ILE A 118     266.453 258.130 199.003  1.00 40.96           N  
ATOM   1323  CA  ILE A 118     265.821 259.247 199.698  1.00 40.96           C  
ATOM   1324  C   ILE A 118     266.873 260.265 200.088  1.00 40.96           C  
ATOM   1325  O   ILE A 118     267.653 260.031 201.013  1.00 40.96           O  
ATOM   1326  CB  ILE A 118     265.068 258.772 200.963  1.00 40.96           C  
ATOM   1327  CG1 ILE A 118     264.009 257.729 200.585  1.00 40.96           C  
ATOM   1328  CG2 ILE A 118     264.428 259.975 201.655  1.00 40.96           C  
ATOM   1329  CD1 ILE A 118     263.369 257.037 201.769  1.00 40.96           C  
ATOM   1330  H   ILE A 118     267.161 257.583 199.484  1.00 40.96           H  
ATOM   1331  HA  ILE A 118     265.107 259.725 199.028  1.00 40.96           H  
ATOM   1332  HB  ILE A 118     265.773 258.298 201.643  1.00 40.96           H  
ATOM   1333 1HG1 ILE A 118     264.473 256.969 199.958  1.00 40.96           H  
ATOM   1334 2HG1 ILE A 118     263.644 257.238 201.487  1.00 40.96           H  
ATOM   1335 1HG2 ILE A 118     263.908 259.650 202.554  1.00 40.96           H  
ATOM   1336 2HG2 ILE A 118     265.197 260.692 201.929  1.00 40.96           H  
ATOM   1337 3HG2 ILE A 118     263.714 260.446 200.979  1.00 40.96           H  
ATOM   1338 1HD1 ILE A 118     262.637 256.315 201.409  1.00 40.96           H  
ATOM   1339 2HD1 ILE A 118     264.133 256.519 202.348  1.00 40.96           H  
ATOM   1340 3HD1 ILE A 118     262.870 257.766 202.402  1.00 40.96           H  
ATOM   1341  N   VAL A 119     266.918 261.378 199.364  1.00 40.96           N  
ATOM   1342  CA  VAL A 119     267.965 262.379 199.567  1.00 40.96           C  
ATOM   1343  C   VAL A 119     267.430 263.795 199.708  1.00 40.96           C  
ATOM   1344  O   VAL A 119     266.553 264.214 198.957  1.00 40.96           O  
ATOM   1345  CB  VAL A 119     268.982 262.312 198.415  1.00 40.96           C  
ATOM   1346  CG1 VAL A 119     268.690 262.367 196.928  1.00 40.96           C  
ATOM   1347  CG2 VAL A 119     269.875 261.090 198.591  1.00 40.96           C  
ATOM   1348  H   VAL A 119     266.227 261.518 198.640  1.00 40.96           H  
ATOM   1349  HA  VAL A 119     268.488 262.133 200.493  1.00 40.96           H  
ATOM   1350  HB  VAL A 119     268.066 262.135 197.838  1.00 40.96           H  
ATOM   1351 1HG1 VAL A 119     269.621 262.458 196.383  1.00 40.96           H  
ATOM   1352 2HG1 VAL A 119     268.184 261.456 196.622  1.00 40.96           H  
ATOM   1353 3HG1 VAL A 119     268.054 263.228 196.709  1.00 40.96           H  
ATOM   1354 1HG2 VAL A 119     270.552 261.005 197.740  1.00 40.96           H  
ATOM   1355 2HG2 VAL A 119     270.462 261.194 199.505  1.00 40.96           H  
ATOM   1356 3HG2 VAL A 119     269.269 260.190 198.658  1.00 40.96           H  
ATOM   1357  N   ASN A 120     267.975 264.530 200.674  1.00 40.96           N  
ATOM   1358  CA  ASN A 120     267.583 265.911 200.913  1.00 40.96           C  
ATOM   1359  C   ASN A 120     268.568 266.879 200.270  1.00 40.96           C  
ATOM   1360  O   ASN A 120     269.461 267.409 200.935  1.00 40.96           O  
ATOM   1361  CB  ASN A 120     267.470 266.171 202.411  1.00 40.96           C  
ATOM   1362  CG  ASN A 120     266.883 267.529 202.756  1.00 40.96           C  
ATOM   1363  OD1 ASN A 120     265.759 267.622 203.270  1.00 40.96           O  
ATOM   1364  ND2 ASN A 120     267.626 268.573 202.498  1.00 40.96           N  
ATOM   1365  H   ASN A 120     268.681 264.114 201.270  1.00 40.96           H  
ATOM   1366  HA  ASN A 120     266.610 266.081 200.454  1.00 40.96           H  
ATOM   1367 1HB  ASN A 120     268.459 266.095 202.862  1.00 40.96           H  
ATOM   1368 2HB  ASN A 120     267.108 267.186 202.578  1.00 40.96           H  
ATOM   1369 1HD2 ASN A 120     268.535 268.451 202.095  1.00 40.96           H  
ATOM   1370 2HD2 ASN A 120     267.297 269.492 202.711  1.00 40.96           H  
ATOM   1371  N   ASN A 121     268.416 267.097 198.968  1.00 40.96           N  
ATOM   1372  CA  ASN A 121     269.299 267.986 198.223  1.00 40.96           C  
ATOM   1373  C   ASN A 121     268.639 268.427 196.922  1.00 40.96           C  
ATOM   1374  O   ASN A 121     267.518 268.018 196.623  1.00 40.96           O  
ATOM   1375  CB  ASN A 121     270.633 267.311 197.962  1.00 40.96           C  
ATOM   1376  CG  ASN A 121     271.797 268.277 197.976  1.00 40.96           C  
ATOM   1377  OD1 ASN A 121     271.729 269.369 197.403  1.00 40.96           O  
ATOM   1378  ND2 ASN A 121     272.859 267.892 198.628  1.00 40.96           N  
ATOM   1379  H   ASN A 121     267.661 266.634 198.478  1.00 40.96           H  
ATOM   1380  HA  ASN A 121     269.472 268.884 198.818  1.00 40.96           H  
ATOM   1381 1HB  ASN A 121     270.600 266.817 196.993  1.00 40.96           H  
ATOM   1382 2HB  ASN A 121     271.420 268.064 197.922  1.00 40.96           H  
ATOM   1383 1HD2 ASN A 121     272.868 267.005 199.086  1.00 40.96           H  
ATOM   1384 2HD2 ASN A 121     273.661 268.487 198.676  1.00 40.96           H  
ATOM   1385  N   SER A 122     269.344 269.251 196.147  1.00 40.96           N  
ATOM   1386  CA  SER A 122     268.891 269.752 194.846  1.00 40.96           C  
ATOM   1387  C   SER A 122     267.719 270.723 194.980  1.00 40.96           C  
ATOM   1388  O   SER A 122     267.839 271.901 194.641  1.00 40.96           O  
ATOM   1389  CB  SER A 122     268.512 268.601 193.930  1.00 40.96           C  
ATOM   1390  OG  SER A 122     269.618 267.775 193.686  1.00 40.96           O  
ATOM   1391  H   SER A 122     270.251 269.549 196.475  1.00 40.96           H  
ATOM   1392  HA  SER A 122     269.718 270.291 194.385  1.00 40.96           H  
ATOM   1393 1HB  SER A 122     268.149 269.006 192.987  1.00 40.96           H  
ATOM   1394 2HB  SER A 122     269.395 268.001 193.716  1.00 40.96           H  
ATOM   1395  HG  SER A 122     269.302 267.077 193.105  1.00 40.96           H  
ATOM   1396  N   THR A 123     266.593 270.229 195.481  1.00 40.96           N  
ATOM   1397  CA  THR A 123     265.417 271.054 195.721  1.00 40.96           C  
ATOM   1398  C   THR A 123     265.031 270.972 197.198  1.00 40.96           C  
ATOM   1399  O   THR A 123     265.406 271.834 197.992  1.00 40.96           O  
ATOM   1400  CB  THR A 123     264.253 270.609 194.811  1.00 40.96           C  
ATOM   1401  OG1 THR A 123     264.653 270.740 193.444  1.00 40.96           O  
ATOM   1402  CG2 THR A 123     263.018 271.454 195.047  1.00 40.96           C  
ATOM   1403  H   THR A 123     266.567 269.251 195.730  1.00 40.96           H  
ATOM   1404  HA  THR A 123     265.662 272.091 195.490  1.00 40.96           H  
ATOM   1405  HB  THR A 123     264.016 269.566 195.009  1.00 40.96           H  
ATOM   1406  HG1 THR A 123     265.420 270.187 193.284  1.00 40.96           H  
ATOM   1407 1HG2 THR A 123     262.218 271.117 194.386  1.00 40.96           H  
ATOM   1408 2HG2 THR A 123     262.700 271.350 196.076  1.00 40.96           H  
ATOM   1409 3HG2 THR A 123     263.245 272.497 194.840  1.00 40.96           H  
ATOM   1410  N   HIS A 124     264.322 269.908 197.562  1.00 40.96           N  
ATOM   1411  CA  HIS A 124     263.970 269.626 198.950  1.00 40.96           C  
ATOM   1412  C   HIS A 124     264.267 268.169 199.274  1.00 40.96           C  
ATOM   1413  O   HIS A 124     265.427 267.788 199.403  1.00 40.96           O  
ATOM   1414  CB  HIS A 124     262.496 269.937 199.233  1.00 40.96           C  
ATOM   1415  CG  HIS A 124     262.184 271.388 199.434  1.00 40.96           C  
ATOM   1416  ND1 HIS A 124     262.366 272.021 200.648  1.00 40.96           N  
ATOM   1417  CD2 HIS A 124     261.682 272.324 198.594  1.00 40.96           C  
ATOM   1418  CE1 HIS A 124     262.005 273.287 200.539  1.00 40.96           C  
ATOM   1419  NE2 HIS A 124     261.585 273.496 199.305  1.00 40.96           N  
ATOM   1420  H   HIS A 124     264.033 269.252 196.850  1.00 40.96           H  
ATOM   1421  HA  HIS A 124     264.575 270.241 199.614  1.00 40.96           H  
ATOM   1422 1HB  HIS A 124     262.200 269.416 200.136  1.00 40.96           H  
ATOM   1423 2HB  HIS A 124     262.377 271.006 199.409  1.00 40.96           H  
ATOM   1424  HD2 HIS A 124     261.405 272.181 197.553  1.00 40.96           H  
ATOM   1425  HE1 HIS A 124     262.042 274.033 201.334  1.00 40.96           H  
ATOM   1426  HE2 HIS A 124     261.244 274.373 198.937  1.00 40.96           H  
ATOM   1427  N   VAL A 125     263.223 267.348 199.376  1.00 40.96           N  
ATOM   1428  CA  VAL A 125     263.401 265.917 199.594  1.00 40.96           C  
ATOM   1429  C   VAL A 125     262.954 265.134 198.373  1.00 40.96           C  
ATOM   1430  O   VAL A 125     261.797 265.211 197.961  1.00 40.96           O  
ATOM   1431  CB  VAL A 125     262.608 265.453 200.825  1.00 40.96           C  
ATOM   1432  CG1 VAL A 125     262.788 263.953 201.044  1.00 40.96           C  
ATOM   1433  CG2 VAL A 125     263.074 266.224 202.021  1.00 40.96           C  
ATOM   1434  H   VAL A 125     262.284 267.716 199.291  1.00 40.96           H  
ATOM   1435  HA  VAL A 125     264.459 265.718 199.764  1.00 40.96           H  
ATOM   1436  HB  VAL A 125     261.546 265.641 200.659  1.00 40.96           H  
ATOM   1437 1HG1 VAL A 125     262.212 263.640 201.917  1.00 40.96           H  
ATOM   1438 2HG1 VAL A 125     262.436 263.412 200.167  1.00 40.96           H  
ATOM   1439 3HG1 VAL A 125     263.843 263.731 201.209  1.00 40.96           H  
ATOM   1440 1HG2 VAL A 125     262.508 265.920 202.900  1.00 40.96           H  
ATOM   1441 2HG2 VAL A 125     264.132 266.033 202.184  1.00 40.96           H  
ATOM   1442 3HG2 VAL A 125     262.921 267.280 201.831  1.00 40.96           H  
ATOM   1443  N   ILE A 126     263.881 264.386 197.793  1.00 40.96           N  
ATOM   1444  CA  ILE A 126     263.605 263.631 196.581  1.00 40.96           C  
ATOM   1445  C   ILE A 126     263.616 262.129 196.832  1.00 40.96           C  
ATOM   1446  O   ILE A 126     264.623 261.569 197.266  1.00 40.96           O  
ATOM   1447  CB  ILE A 126     264.639 263.974 195.497  1.00 40.96           C  
ATOM   1448  CG1 ILE A 126     264.561 265.471 195.166  1.00 40.96           C  
ATOM   1449  CG2 ILE A 126     264.398 263.127 194.257  1.00 40.96           C  
ATOM   1450  CD1 ILE A 126     265.731 265.984 194.365  1.00 40.96           C  
ATOM   1451  H   ILE A 126     264.812 264.360 198.194  1.00 40.96           H  
ATOM   1452  HA  ILE A 126     262.616 263.904 196.217  1.00 40.96           H  
ATOM   1453  HB  ILE A 126     265.642 263.777 195.876  1.00 40.96           H  
ATOM   1454 1HG1 ILE A 126     264.515 266.038 196.096  1.00 40.96           H  
ATOM   1455 2HG1 ILE A 126     265.466 265.775 194.639  1.00 40.96           H  
ATOM   1456 1HG2 ILE A 126     265.136 263.366 193.496  1.00 40.96           H  
ATOM   1457 2HG2 ILE A 126     264.482 262.075 194.516  1.00 40.96           H  
ATOM   1458 3HG2 ILE A 126     263.397 263.326 193.868  1.00 40.96           H  
ATOM   1459 1HD1 ILE A 126     265.600 267.050 194.178  1.00 40.96           H  
ATOM   1460 2HD1 ILE A 126     266.653 265.825 194.930  1.00 40.96           H  
ATOM   1461 3HD1 ILE A 126     265.792 265.459 193.416  1.00 40.96           H  
ATOM   1462  N   ILE A 127     262.493 261.480 196.535  1.00 40.96           N  
ATOM   1463  CA  ILE A 127     262.380 260.036 196.672  1.00 40.96           C  
ATOM   1464  C   ILE A 127     262.200 259.384 195.310  1.00 40.96           C  
ATOM   1465  O   ILE A 127     261.238 259.671 194.599  1.00 40.96           O  
ATOM   1466  CB  ILE A 127     261.186 259.639 197.561  1.00 40.96           C  
ATOM   1467  CG1 ILE A 127     261.297 260.285 198.942  1.00 40.96           C  
ATOM   1468  CG2 ILE A 127     261.115 258.120 197.685  1.00 40.96           C  
ATOM   1469  CD1 ILE A 127     260.389 261.485 199.125  1.00 40.96           C  
ATOM   1470  H   ILE A 127     261.697 262.006 196.195  1.00 40.96           H  
ATOM   1471  HA  ILE A 127     263.295 259.653 197.120  1.00 40.96           H  
ATOM   1472  HB  ILE A 127     260.267 260.002 197.107  1.00 40.96           H  
ATOM   1473 1HG1 ILE A 127     262.325 260.606 199.101  1.00 40.96           H  
ATOM   1474 2HG1 ILE A 127     260.664 261.172 198.981  1.00 40.96           H  
ATOM   1475 1HG2 ILE A 127     260.260 257.847 198.296  1.00 40.96           H  
ATOM   1476 2HG2 ILE A 127     261.005 257.676 196.697  1.00 40.96           H  
ATOM   1477 3HG2 ILE A 127     262.027 257.747 198.147  1.00 40.96           H  
ATOM   1478 1HD1 ILE A 127     260.520 261.891 200.128  1.00 40.96           H  
ATOM   1479 2HD1 ILE A 127     260.638 262.251 198.389  1.00 40.96           H  
ATOM   1480 3HD1 ILE A 127     259.351 261.181 198.993  1.00 40.96           H  
ATOM   1481  N   ARG A 128     263.105 258.483 194.959  1.00 40.96           N  
ATOM   1482  CA  ARG A 128     262.989 257.775 193.691  1.00 40.96           C  
ATOM   1483  C   ARG A 128     263.200 256.284 193.860  1.00 40.96           C  
ATOM   1484  O   ARG A 128     264.094 255.851 194.584  1.00 40.96           O  
ATOM   1485  CB  ARG A 128     263.997 258.291 192.679  1.00 40.96           C  
ATOM   1486  CG  ARG A 128     263.876 259.750 192.334  1.00 40.96           C  
ATOM   1487  CD  ARG A 128     264.724 260.111 191.165  1.00 40.96           C  
ATOM   1488  NE  ARG A 128     264.116 259.693 189.916  1.00 40.96           N  
ATOM   1489  CZ  ARG A 128     264.784 259.457 188.763  1.00 40.96           C  
ATOM   1490  NH1 ARG A 128     266.095 259.587 188.705  1.00 40.96           N  
ATOM   1491  NH2 ARG A 128     264.120 259.093 187.681  1.00 40.96           N  
ATOM   1492  H   ARG A 128     263.884 258.297 195.581  1.00 40.96           H  
ATOM   1493  HA  ARG A 128     261.986 257.935 193.297  1.00 40.96           H  
ATOM   1494 1HB  ARG A 128     263.906 257.721 191.753  1.00 40.96           H  
ATOM   1495 2HB  ARG A 128     263.778 259.333 192.446  1.00 40.96           H  
ATOM   1496 1HG  ARG A 128     264.192 260.347 193.185  1.00 40.96           H  
ATOM   1497 2HG  ARG A 128     264.509 259.975 191.475  1.00 40.96           H  
ATOM   1498 1HD  ARG A 128     265.694 259.625 191.254  1.00 40.96           H  
ATOM   1499 2HD  ARG A 128     264.237 259.783 190.248  1.00 40.96           H  
ATOM   1500  HE  ARG A 128     263.102 259.601 189.907  1.00 40.96           H  
ATOM   1501 1HH1 ARG A 128     266.623 259.868 189.521  1.00 40.96           H  
ATOM   1502 2HH1 ARG A 128     266.578 259.419 187.834  1.00 40.96           H  
ATOM   1503 1HH2 ARG A 128     263.114 258.985 187.715  1.00 40.96           H  
ATOM   1504 2HH2 ARG A 128     264.616 258.912 186.822  1.00 40.96           H  
ATOM   1505  N   VAL A 129     262.401 255.499 193.155  1.00 40.96           N  
ATOM   1506  CA  VAL A 129     262.599 254.058 193.106  1.00 40.96           C  
ATOM   1507  C   VAL A 129     262.834 253.633 191.667  1.00 40.96           C  
ATOM   1508  O   VAL A 129     261.925 253.726 190.834  1.00 40.96           O  
ATOM   1509  CB  VAL A 129     261.376 253.320 193.664  1.00 40.96           C  
ATOM   1510  CG1 VAL A 129     261.606 251.832 193.624  1.00 40.96           C  
ATOM   1511  CG2 VAL A 129     261.108 253.791 195.074  1.00 40.96           C  
ATOM   1512  H   VAL A 129     261.664 255.919 192.602  1.00 40.96           H  
ATOM   1513  HA  VAL A 129     263.470 253.798 193.712  1.00 40.96           H  
ATOM   1514  HB  VAL A 129     260.519 253.523 193.037  1.00 40.96           H  
ATOM   1515 1HG1 VAL A 129     260.730 251.315 194.016  1.00 40.96           H  
ATOM   1516 2HG1 VAL A 129     261.780 251.520 192.599  1.00 40.96           H  
ATOM   1517 3HG1 VAL A 129     262.471 251.589 194.227  1.00 40.96           H  
ATOM   1518 1HG2 VAL A 129     260.231 253.277 195.465  1.00 40.96           H  
ATOM   1519 2HG2 VAL A 129     261.969 253.572 195.697  1.00 40.96           H  
ATOM   1520 3HG2 VAL A 129     260.927 254.864 195.073  1.00 40.96           H  
ATOM   1521  N   CYS A 130     264.063 253.192 191.377  1.00 40.96           N  
ATOM   1522  CA  CYS A 130     264.491 252.882 190.019  1.00 40.96           C  
ATOM   1523  C   CYS A 130     265.576 251.820 190.000  1.00 40.96           C  
ATOM   1524  O   CYS A 130     266.227 251.552 191.031  1.00 40.96           O  
ATOM   1525  CB  CYS A 130     265.045 254.132 189.302  1.00 40.96           C  
ATOM   1526  SG  CYS A 130     263.976 255.600 189.337  1.00 40.96           S  
ATOM   1527  H   CYS A 130     264.730 253.097 192.132  1.00 40.96           H  
ATOM   1528  HA  CYS A 130     263.625 252.514 189.464  1.00 40.96           H  
ATOM   1529 1HB  CYS A 130     265.235 253.891 188.255  1.00 40.96           H  
ATOM   1530 2HB  CYS A 130     264.299 254.927 189.328  1.00 40.96           H  
ATOM   1531  N   ASN A 131     265.842 251.281 188.827  1.00 40.96           N  
ATOM   1532  CA  ASN A 131     267.051 250.507 188.625  1.00 40.96           C  
ATOM   1533  C   ASN A 131     268.180 251.490 188.349  1.00 40.96           C  
ATOM   1534  O   ASN A 131     268.228 252.117 187.290  1.00 40.96           O  
ATOM   1535  CB  ASN A 131     266.902 249.513 187.494  1.00 40.96           C  
ATOM   1536  CG  ASN A 131     265.866 248.457 187.768  1.00 40.96           C  
ATOM   1537  OD1 ASN A 131     265.456 248.243 188.910  1.00 40.96           O  
ATOM   1538  ND2 ASN A 131     265.444 247.782 186.737  1.00 40.96           N  
ATOM   1539  H   ASN A 131     265.220 251.474 188.045  1.00 40.96           H  
ATOM   1540  HA  ASN A 131     267.293 249.972 189.545  1.00 40.96           H  
ATOM   1541 1HB  ASN A 131     267.858 249.019 187.318  1.00 40.96           H  
ATOM   1542 2HB  ASN A 131     266.183 248.745 187.777  1.00 40.96           H  
ATOM   1543 1HD2 ASN A 131     265.809 247.980 185.827  1.00 40.96           H  
ATOM   1544 2HD2 ASN A 131     264.759 247.064 186.857  1.00 40.96           H  
ATOM   1545  N   PHE A 132     269.033 251.685 189.346  1.00 40.96           N  
ATOM   1546  CA  PHE A 132     270.054 252.721 189.292  1.00 40.96           C  
ATOM   1547  C   PHE A 132     271.423 252.170 188.945  1.00 40.96           C  
ATOM   1548  O   PHE A 132     271.817 251.109 189.427  1.00 40.96           O  
ATOM   1549  CB  PHE A 132     270.182 253.436 190.641  1.00 40.96           C  
ATOM   1550  CG  PHE A 132     269.050 254.334 191.011  1.00 40.96           C  
ATOM   1551  CD1 PHE A 132     268.948 255.595 190.465  1.00 40.96           C  
ATOM   1552  CD2 PHE A 132     268.103 253.935 191.928  1.00 40.96           C  
ATOM   1553  CE1 PHE A 132     267.915 256.437 190.819  1.00 40.96           C  
ATOM   1554  CE2 PHE A 132     267.073 254.772 192.287  1.00 40.96           C  
ATOM   1555  CZ  PHE A 132     266.979 256.023 191.728  1.00 40.96           C  
ATOM   1556  H   PHE A 132     268.950 251.114 190.174  1.00 40.96           H  
ATOM   1557  HA  PHE A 132     269.769 253.448 188.531  1.00 40.96           H  
ATOM   1558 1HB  PHE A 132     271.091 254.030 190.640  1.00 40.96           H  
ATOM   1559 2HB  PHE A 132     269.341 254.116 190.774  1.00 40.96           H  
ATOM   1560  HD1 PHE A 132     269.698 255.923 189.743  1.00 40.96           H  
ATOM   1561  HD2 PHE A 132     268.174 252.944 192.370  1.00 40.96           H  
ATOM   1562  HE1 PHE A 132     267.845 257.430 190.375  1.00 40.96           H  
ATOM   1563  HE2 PHE A 132     266.329 254.444 193.012  1.00 40.96           H  
ATOM   1564  HZ  PHE A 132     266.167 256.680 192.009  1.00 40.96           H  
ATOM   1565  N   ASN A 133     272.183 252.953 188.196  1.00 40.96           N  
ATOM   1566  CA  ASN A 133     273.599 252.685 188.000  1.00 40.96           C  
ATOM   1567  C   ASN A 133     274.381 253.414 189.085  1.00 40.96           C  
ATOM   1568  O   ASN A 133     274.851 254.531 188.883  1.00 40.96           O  
ATOM   1569  CB  ASN A 133     274.044 253.116 186.615  1.00 40.96           C  
ATOM   1570  CG  ASN A 133     273.485 252.248 185.538  1.00 40.96           C  
ATOM   1571  OD1 ASN A 133     273.395 251.024 185.705  1.00 40.96           O  
ATOM   1572  ND2 ASN A 133     273.111 252.847 184.435  1.00 40.96           N  
ATOM   1573  H   ASN A 133     271.774 253.786 187.789  1.00 40.96           H  
ATOM   1574  HA  ASN A 133     273.781 251.616 188.121  1.00 40.96           H  
ATOM   1575 1HB  ASN A 133     275.132 253.097 186.556  1.00 40.96           H  
ATOM   1576 2HB  ASN A 133     273.665 252.411 185.875  1.00 40.96           H  
ATOM   1577 1HD2 ASN A 133     273.200 253.845 184.345  1.00 40.96           H  
ATOM   1578 2HD2 ASN A 133     272.730 252.313 183.680  1.00 40.96           H  
ATOM   1579  N   LEU A 134     274.439 252.813 190.267  1.00 40.96           N  
ATOM   1580  CA  LEU A 134     274.923 253.502 191.460  1.00 40.96           C  
ATOM   1581  C   LEU A 134     276.432 253.711 191.441  1.00 40.96           C  
ATOM   1582  O   LEU A 134     277.169 252.911 190.863  1.00 40.96           O  
ATOM   1583  CB  LEU A 134     274.542 252.707 192.717  1.00 40.96           C  
ATOM   1584  CG  LEU A 134     273.039 252.533 192.994  1.00 40.96           C  
ATOM   1585  CD1 LEU A 134     272.865 251.592 194.163  1.00 40.96           C  
ATOM   1586  CD2 LEU A 134     272.403 253.884 193.302  1.00 40.96           C  
ATOM   1587  H   LEU A 134     274.087 251.868 190.352  1.00 40.96           H  
ATOM   1588  HA  LEU A 134     274.444 254.478 191.501  1.00 40.96           H  
ATOM   1589 1HB  LEU A 134     274.979 253.205 193.583  1.00 40.96           H  
ATOM   1590 2HB  LEU A 134     273.457 252.722 192.822  1.00 40.96           H  
ATOM   1591  HG  LEU A 134     272.555 252.088 192.123  1.00 40.96           H  
ATOM   1592 1HD1 LEU A 134     271.803 251.450 194.363  1.00 40.96           H  
ATOM   1593 2HD1 LEU A 134     273.321 250.631 193.926  1.00 40.96           H  
ATOM   1594 3HD1 LEU A 134     273.348 252.018 195.040  1.00 40.96           H  
ATOM   1595 1HD2 LEU A 134     271.341 253.744 193.504  1.00 40.96           H  
ATOM   1596 2HD2 LEU A 134     272.882 254.323 194.174  1.00 40.96           H  
ATOM   1597 3HD2 LEU A 134     272.520 254.547 192.456  1.00 40.96           H  
ATOM   1598  N   CYS A 135     276.884 254.782 192.109  1.00 40.96           N  
ATOM   1599  CA  CYS A 135     278.303 255.094 192.264  1.00 40.96           C  
ATOM   1600  C   CYS A 135     278.919 254.259 193.382  1.00 40.96           C  
ATOM   1601  O   CYS A 135     278.263 253.950 194.378  1.00 40.96           O  
ATOM   1602  CB  CYS A 135     278.499 256.584 192.590  1.00 40.96           C  
ATOM   1603  SG  CYS A 135     277.909 257.721 191.315  1.00 40.96           S  
ATOM   1604  H   CYS A 135     276.208 255.406 192.538  1.00 40.96           H  
ATOM   1605  HA  CYS A 135     278.817 254.863 191.330  1.00 40.96           H  
ATOM   1606 1HB  CYS A 135     279.558 256.792 192.751  1.00 40.96           H  
ATOM   1607 2HB  CYS A 135     278.175 257.188 191.742  1.00 40.96           H  
ATOM   1608  N   LYS A 136     280.199 253.933 193.238  1.00 40.96           N  
ATOM   1609  CA  LYS A 136     280.902 253.195 194.282  1.00 40.96           C  
ATOM   1610  C   LYS A 136     280.841 253.951 195.602  1.00 40.96           C  
ATOM   1611  O   LYS A 136     280.629 253.357 196.660  1.00 40.96           O  
ATOM   1612  CB  LYS A 136     282.357 252.956 193.883  1.00 40.96           C  
ATOM   1613  CG  LYS A 136     282.545 251.946 192.761  1.00 40.96           C  
ATOM   1614  CD  LYS A 136     284.015 251.800 192.393  1.00 40.96           C  
ATOM   1615  CE  LYS A 136     284.206 250.820 191.243  1.00 40.96           C  
ATOM   1616  NZ  LYS A 136     285.635 250.713 190.838  1.00 40.96           N  
ATOM   1617  H   LYS A 136     280.690 254.202 192.397  1.00 40.96           H  
ATOM   1618  HA  LYS A 136     280.408 252.233 194.420  1.00 40.96           H  
ATOM   1619 1HB  LYS A 136     282.916 252.603 194.751  1.00 40.96           H  
ATOM   1620 2HB  LYS A 136     282.403 252.176 193.123  1.00 40.96           H  
ATOM   1621 1HG  LYS A 136     281.987 252.267 191.883  1.00 40.96           H  
ATOM   1622 2HG  LYS A 136     283.600 251.889 192.496  1.00 40.96           H  
ATOM   1623 1HD  LYS A 136     284.572 251.443 193.259  1.00 40.96           H  
ATOM   1624 2HD  LYS A 136     284.118 251.071 191.590  1.00 40.96           H  
ATOM   1625 1HE  LYS A 136     283.621 251.154 190.386  1.00 40.96           H  
ATOM   1626 2HE  LYS A 136     285.257 250.799 190.954  1.00 40.96           H  
ATOM   1627 1HZ  LYS A 136     285.722 250.056 190.075  1.00 40.96           H  
ATOM   1628 2HZ  LYS A 136     285.970 251.620 190.541  1.00 40.96           H  
ATOM   1629 3HZ  LYS A 136     286.185 250.393 191.622  1.00 40.96           H  
ATOM   1630  N   GLU A 137     280.999 255.267 195.527  1.00 40.96           N  
ATOM   1631  CA  GLU A 137     280.895 256.130 196.694  1.00 40.96           C  
ATOM   1632  C   GLU A 137     280.086 257.386 196.353  1.00 40.96           C  
ATOM   1633  O   GLU A 137     280.640 258.328 195.792  1.00 40.96           O  
ATOM   1634  CB  GLU A 137     282.283 256.526 197.209  1.00 40.96           C  
ATOM   1635  CG  GLU A 137     283.119 255.357 197.733  1.00 40.96           C  
ATOM   1636  CD  GLU A 137     284.387 255.791 198.422  1.00 40.96           C  
ATOM   1637  OE1 GLU A 137     284.366 256.809 199.072  1.00 40.96           O  
ATOM   1638  OE2 GLU A 137     285.375 255.108 198.297  1.00 40.96           O  
ATOM   1639  H   GLU A 137     281.189 255.681 194.625  1.00 40.96           H  
ATOM   1640  HA  GLU A 137     280.401 255.572 197.482  1.00 40.96           H  
ATOM   1641 1HB  GLU A 137     282.178 257.251 198.016  1.00 40.96           H  
ATOM   1642 2HB  GLU A 137     282.783 255.649 197.620  1.00 40.96           H  
ATOM   1643 1HG  GLU A 137     283.372 254.704 196.899  1.00 40.96           H  
ATOM   1644 2HG  GLU A 137     284.047 255.746 198.149  1.00 40.96           H  
ATOM   1645  N   PRO A 138     278.775 257.398 196.636  1.00 40.96           N  
ATOM   1646  CA  PRO A 138     277.821 258.431 196.267  1.00 40.96           C  
ATOM   1647  C   PRO A 138     278.113 259.720 197.018  1.00 40.96           C  
ATOM   1648  O   PRO A 138     278.364 259.698 198.223  1.00 40.96           O  
ATOM   1649  CB  PRO A 138     276.482 257.813 196.681  1.00 40.96           C  
ATOM   1650  CG  PRO A 138     276.827 256.832 197.779  1.00 40.96           C  
ATOM   1651  CD  PRO A 138     278.220 256.323 197.451  1.00 40.96           C  
ATOM   1652  HA  PRO A 138     277.864 258.595 195.180  1.00 40.96           H  
ATOM   1653 1HB  PRO A 138     276.009 257.330 195.811  1.00 40.96           H  
ATOM   1654 2HB  PRO A 138     276.647 257.030 197.436  1.00 40.96           H  
ATOM   1655 1HG  PRO A 138     276.083 256.026 197.806  1.00 40.96           H  
ATOM   1656 2HG  PRO A 138     277.801 256.363 197.577  1.00 40.96           H  
ATOM   1657 1HD  PRO A 138     278.182 255.382 196.879  1.00 40.96           H  
ATOM   1658 2HD  PRO A 138     278.763 257.086 196.873  1.00 40.96           H  
ATOM   1659  N   MET A 139     278.084 260.841 196.306  1.00 40.96           N  
ATOM   1660  CA  MET A 139     278.434 262.118 196.908  1.00 40.96           C  
ATOM   1661  C   MET A 139     277.582 263.283 196.427  1.00 40.96           C  
ATOM   1662  O   MET A 139     277.156 263.329 195.274  1.00 40.96           O  
ATOM   1663  CB  MET A 139     279.900 262.443 196.616  1.00 40.96           C  
ATOM   1664  CG  MET A 139     280.913 261.467 197.196  1.00 40.96           C  
ATOM   1665  SD  MET A 139     282.595 261.794 196.631  1.00 40.96           S  
ATOM   1666  CE  MET A 139     282.623 260.984 195.040  1.00 40.96           C  
ATOM   1667  H   MET A 139     277.848 260.796 195.325  1.00 40.96           H  
ATOM   1668  HA  MET A 139     278.297 262.033 197.982  1.00 40.96           H  
ATOM   1669 1HB  MET A 139     280.134 263.431 197.015  1.00 40.96           H  
ATOM   1670 2HB  MET A 139     280.541 261.722 197.124  1.00 40.96           H  
ATOM   1671 1HG  MET A 139     280.653 260.455 196.911  1.00 40.96           H  
ATOM   1672 2HG  MET A 139     281.902 261.688 196.794  1.00 40.96           H  
ATOM   1673 1HE  MET A 139     283.608 261.108 194.590  1.00 40.96           H  
ATOM   1674 2HE  MET A 139     282.416 259.921 195.170  1.00 40.96           H  
ATOM   1675 3HE  MET A 139     281.866 261.422 194.393  1.00 40.96           H  
ATOM   1676  N   TYR A 140     277.455 264.282 197.292  1.00 40.96           N  
ATOM   1677  CA  TYR A 140     276.961 265.605 196.917  1.00 40.96           C  
ATOM   1678  C   TYR A 140     278.036 266.652 197.152  1.00 40.96           C  
ATOM   1679  O   TYR A 140     278.058 267.310 198.191  1.00 40.96           O  
ATOM   1680  CB  TYR A 140     275.696 265.981 197.685  1.00 40.96           C  
ATOM   1681  CG  TYR A 140     274.432 265.426 197.106  1.00 40.96           C  
ATOM   1682  CD1 TYR A 140     273.825 264.311 197.644  1.00 40.96           C  
ATOM   1683  CD2 TYR A 140     273.868 266.064 196.023  1.00 40.96           C  
ATOM   1684  CE1 TYR A 140     272.652 263.841 197.084  1.00 40.96           C  
ATOM   1685  CE2 TYR A 140     272.712 265.601 195.470  1.00 40.96           C  
ATOM   1686  CZ  TYR A 140     272.102 264.497 195.988  1.00 40.96           C  
ATOM   1687  OH  TYR A 140     270.944 264.042 195.419  1.00 40.96           O  
ATOM   1688  H   TYR A 140     277.770 264.124 198.243  1.00 40.96           H  
ATOM   1689  HA  TYR A 140     276.732 265.603 195.850  1.00 40.96           H  
ATOM   1690 1HB  TYR A 140     275.604 267.066 197.718  1.00 40.96           H  
ATOM   1691 2HB  TYR A 140     274.823 265.593 197.161  1.00 40.96           H  
ATOM   1692  HD1 TYR A 140     274.268 263.809 198.502  1.00 40.96           H  
ATOM   1693  HD2 TYR A 140     274.349 266.945 195.604  1.00 40.96           H  
ATOM   1694  HE1 TYR A 140     272.163 262.962 197.499  1.00 40.96           H  
ATOM   1695  HE2 TYR A 140     272.274 266.113 194.613  1.00 40.96           H  
ATOM   1696  HH  TYR A 140     270.706 264.608 194.679  1.00 40.96           H  
ATOM   1697  N   THR A 141     278.959 266.768 196.208  1.00 40.96           N  
ATOM   1698  CA  THR A 141     280.115 267.632 196.385  1.00 40.96           C  
ATOM   1699  C   THR A 141     279.735 269.104 196.259  1.00 40.96           C  
ATOM   1700  O   THR A 141     278.863 269.472 195.467  1.00 40.96           O  
ATOM   1701  CB  THR A 141     281.206 267.292 195.352  1.00 40.96           C  
ATOM   1702  OG1 THR A 141     280.684 267.470 194.037  1.00 40.96           O  
ATOM   1703  CG2 THR A 141     281.653 265.844 195.514  1.00 40.96           C  
ATOM   1704  H   THR A 141     278.872 266.228 195.358  1.00 40.96           H  
ATOM   1705  HA  THR A 141     280.520 267.472 197.383  1.00 40.96           H  
ATOM   1706  HB  THR A 141     282.062 267.953 195.492  1.00 40.96           H  
ATOM   1707  HG1 THR A 141     281.412 267.569 193.417  1.00 40.96           H  
ATOM   1708 1HG2 THR A 141     282.422 265.619 194.777  1.00 40.96           H  
ATOM   1709 2HG2 THR A 141     282.055 265.697 196.512  1.00 40.96           H  
ATOM   1710 3HG2 THR A 141     280.803 265.182 195.363  1.00 40.96           H  
ATOM   1711  N   VAL A 142     280.435 269.943 197.019  1.00 40.96           N  
ATOM   1712  CA  VAL A 142     280.216 271.384 196.974  1.00 40.96           C  
ATOM   1713  C   VAL A 142     281.537 272.118 196.765  1.00 40.96           C  
ATOM   1714  O   VAL A 142     282.608 271.558 196.995  1.00 40.96           O  
ATOM   1715  CB  VAL A 142     279.567 271.871 198.287  1.00 40.96           C  
ATOM   1716  CG1 VAL A 142     278.273 271.112 198.557  1.00 40.96           C  
ATOM   1717  CG2 VAL A 142     280.523 271.694 199.432  1.00 40.96           C  
ATOM   1718  H   VAL A 142     281.129 269.565 197.652  1.00 40.96           H  
ATOM   1719  HA  VAL A 142     279.549 271.614 196.144  1.00 40.96           H  
ATOM   1720  HB  VAL A 142     279.314 272.926 198.181  1.00 40.96           H  
ATOM   1721 1HG1 VAL A 142     277.817 271.484 199.475  1.00 40.96           H  
ATOM   1722 2HG1 VAL A 142     277.589 271.248 197.737  1.00 40.96           H  
ATOM   1723 3HG1 VAL A 142     278.491 270.050 198.668  1.00 40.96           H  
ATOM   1724 1HG2 VAL A 142     280.049 272.058 200.334  1.00 40.96           H  
ATOM   1725 2HG2 VAL A 142     280.761 270.639 199.546  1.00 40.96           H  
ATOM   1726 3HG2 VAL A 142     281.435 272.257 199.249  1.00 40.96           H  
ATOM   1727  N   SER A 143     281.455 273.380 196.355  1.00 40.96           N  
ATOM   1728  CA  SER A 143     282.646 274.207 196.182  1.00 40.96           C  
ATOM   1729  C   SER A 143     282.444 275.589 196.782  1.00 40.96           C  
ATOM   1730  O   SER A 143     281.615 276.367 196.309  1.00 40.96           O  
ATOM   1731  CB  SER A 143     282.987 274.332 194.711  1.00 40.96           C  
ATOM   1732  OG  SER A 143     284.077 275.194 194.518  1.00 40.96           O  
ATOM   1733  H   SER A 143     280.543 273.777 196.165  1.00 40.96           H  
ATOM   1734  HA  SER A 143     283.479 273.727 196.698  1.00 40.96           H  
ATOM   1735 1HB  SER A 143     282.123 274.705 194.166  1.00 40.96           H  
ATOM   1736 2HB  SER A 143     283.790 275.057 194.584  1.00 40.96           H  
ATOM   1737  HG  SER A 143     284.229 275.220 193.569  1.00 40.96           H  
ATOM   1738  N   GLY A 144     283.174 275.885 197.852  1.00 40.96           N  
ATOM   1739  CA  GLY A 144     283.046 277.173 198.526  1.00 40.96           C  
ATOM   1740  C   GLY A 144     281.749 277.241 199.325  1.00 40.96           C  
ATOM   1741  O   GLY A 144     281.305 278.317 199.724  1.00 40.96           O  
ATOM   1742  H   GLY A 144     283.839 275.207 198.199  1.00 40.96           H  
ATOM   1743 1HA  GLY A 144     283.066 277.976 197.790  1.00 40.96           H  
ATOM   1744 2HA  GLY A 144     282.082 277.226 199.030  1.00 40.96           H  
ATOM   1745  N   GLY A 145     281.134 276.080 199.528  1.00 40.96           N  
ATOM   1746  CA  GLY A 145     279.852 275.991 200.214  1.00 40.96           C  
ATOM   1747  C   GLY A 145     278.693 276.003 199.221  1.00 40.96           C  
ATOM   1748  O   GLY A 145     277.538 275.814 199.604  1.00 40.96           O  
ATOM   1749  H   GLY A 145     281.568 275.235 199.183  1.00 40.96           H  
ATOM   1750 1HA  GLY A 145     279.751 276.826 200.907  1.00 40.96           H  
ATOM   1751 2HA  GLY A 145     279.044 276.077 199.488  1.00 40.96           H  
ATOM   1752  N   VAL A 146     279.004 276.228 197.946  1.00 40.96           N  
ATOM   1753  CA  VAL A 146     277.990 276.265 196.900  1.00 40.96           C  
ATOM   1754  C   VAL A 146     277.754 274.874 196.328  1.00 40.96           C  
ATOM   1755  O   VAL A 146     278.697 274.162 195.988  1.00 40.96           O  
ATOM   1756  CB  VAL A 146     278.419 277.230 195.778  1.00 40.96           C  
ATOM   1757  CG1 VAL A 146     277.401 277.219 194.642  1.00 40.96           C  
ATOM   1758  CG2 VAL A 146     278.565 278.631 196.353  1.00 40.96           C  
ATOM   1759  H   VAL A 146     279.972 276.379 197.687  1.00 40.96           H  
ATOM   1760  HA  VAL A 146     277.058 276.628 197.334  1.00 40.96           H  
ATOM   1761  HB  VAL A 146     279.373 276.902 195.368  1.00 40.96           H  
ATOM   1762 1HG1 VAL A 146     277.729 277.901 193.857  1.00 40.96           H  
ATOM   1763 2HG1 VAL A 146     277.317 276.213 194.230  1.00 40.96           H  
ATOM   1764 3HG1 VAL A 146     276.431 277.541 195.019  1.00 40.96           H  
ATOM   1765 1HG2 VAL A 146     278.882 279.316 195.568  1.00 40.96           H  
ATOM   1766 2HG2 VAL A 146     277.608 278.960 196.758  1.00 40.96           H  
ATOM   1767 3HG2 VAL A 146     279.311 278.621 197.149  1.00 40.96           H  
ATOM   1768  N   GLN A 147     276.491 274.479 196.230  1.00 40.96           N  
ATOM   1769  CA  GLN A 147     276.172 273.143 195.742  1.00 40.96           C  
ATOM   1770  C   GLN A 147     276.622 273.010 194.292  1.00 40.96           C  
ATOM   1771  O   GLN A 147     276.233 273.813 193.444  1.00 40.96           O  
ATOM   1772  CB  GLN A 147     274.668 272.886 195.872  1.00 40.96           C  
ATOM   1773  CG  GLN A 147     274.320 271.494 196.349  1.00 40.96           C  
ATOM   1774  CD  GLN A 147     274.505 270.459 195.291  1.00 40.96           C  
ATOM   1775  OE1 GLN A 147     274.032 270.603 194.160  1.00 40.96           O  
ATOM   1776  NE2 GLN A 147     275.217 269.406 195.643  1.00 40.96           N  
ATOM   1777  H   GLN A 147     275.749 275.103 196.510  1.00 40.96           H  
ATOM   1778  HA  GLN A 147     276.713 272.414 196.333  1.00 40.96           H  
ATOM   1779 1HB  GLN A 147     274.186 273.043 194.907  1.00 40.96           H  
ATOM   1780 2HB  GLN A 147     274.500 271.848 196.156  1.00 40.96           H  
ATOM   1781 1HG  GLN A 147     273.276 271.480 196.660  1.00 40.96           H  
ATOM   1782 2HG  GLN A 147     274.476 270.791 195.531  1.00 40.96           H  
ATOM   1783 1HE2 GLN A 147     275.585 269.340 196.571  1.00 40.96           H  
ATOM   1784 2HE2 GLN A 147     275.399 268.683 194.976  1.00 40.96           H  
ATOM   1785  N   LYS A 148     277.465 272.013 194.007  1.00 40.96           N  
ATOM   1786  CA  LYS A 148     278.053 271.899 192.677  1.00 40.96           C  
ATOM   1787  C   LYS A 148     277.541 270.700 191.880  1.00 40.96           C  
ATOM   1788  O   LYS A 148     277.165 270.848 190.718  1.00 40.96           O  
ATOM   1789  CB  LYS A 148     279.578 271.839 192.784  1.00 40.96           C  
ATOM   1790  CG  LYS A 148     280.305 271.827 191.445  1.00 40.96           C  
ATOM   1791  CD  LYS A 148     281.814 271.866 191.634  1.00 40.96           C  
ATOM   1792  CE  LYS A 148     282.540 271.813 190.298  1.00 40.96           C  
ATOM   1793  NZ  LYS A 148     284.018 271.823 190.469  1.00 40.96           N  
ATOM   1794  H   LYS A 148     277.739 271.353 194.725  1.00 40.96           H  
ATOM   1795  HA  LYS A 148     277.790 272.795 192.116  1.00 40.96           H  
ATOM   1796 1HB  LYS A 148     279.868 270.940 193.329  1.00 40.96           H  
ATOM   1797 2HB  LYS A 148     280.010 271.772 191.786  1.00 40.96           H  
ATOM   1798 1HG  LYS A 148     279.997 272.691 190.857  1.00 40.96           H  
ATOM   1799 2HG  LYS A 148     281.379 271.889 191.614  1.00 40.96           H  
ATOM   1800 1HD  LYS A 148     282.126 271.017 192.241  1.00 40.96           H  
ATOM   1801 2HD  LYS A 148     282.304 271.796 190.663  1.00 40.96           H  
ATOM   1802 1HE  LYS A 148     282.249 272.674 189.697  1.00 40.96           H  
ATOM   1803 2HE  LYS A 148     283.616 271.860 190.466  1.00 40.96           H  
ATOM   1804 1HZ  LYS A 148     284.463 271.785 189.563  1.00 40.96           H  
ATOM   1805 2HZ  LYS A 148     284.298 272.668 190.946  1.00 40.96           H  
ATOM   1806 3HZ  LYS A 148     284.298 271.020 191.014  1.00 40.96           H  
ATOM   1807  N   ASP A 149     277.546 269.512 192.486  1.00 40.96           N  
ATOM   1808  CA  ASP A 149     277.186 268.307 191.738  1.00 40.96           C  
ATOM   1809  C   ASP A 149     276.239 267.386 192.496  1.00 40.96           C  
ATOM   1810  O   ASP A 149     275.869 267.645 193.638  1.00 40.96           O  
ATOM   1811  CB  ASP A 149     278.444 267.517 191.359  1.00 40.96           C  
ATOM   1812  CG  ASP A 149     279.226 268.134 190.210  1.00 40.96           C  
ATOM   1813  OD1 ASP A 149     278.703 268.178 189.121  1.00 40.96           O  
ATOM   1814  OD2 ASP A 149     280.344 268.541 190.424  1.00 40.96           O  
ATOM   1815  H   ASP A 149     277.839 269.442 193.452  1.00 40.96           H  
ATOM   1816  HA  ASP A 149     276.687 268.615 190.819  1.00 40.96           H  
ATOM   1817 1HB  ASP A 149     278.170 266.501 191.082  1.00 40.96           H  
ATOM   1818 2HB  ASP A 149     278.914 267.977 190.489  1.00 40.96           H  
ATOM   1819  N   SER A 150     275.865 266.289 191.848  1.00 40.96           N  
ATOM   1820  CA  SER A 150     274.965 265.302 192.435  1.00 40.96           C  
ATOM   1821  C   SER A 150     275.376 263.894 192.047  1.00 40.96           C  
ATOM   1822  O   SER A 150     274.615 263.169 191.405  1.00 40.96           O  
ATOM   1823  CB  SER A 150     273.546 265.562 191.972  1.00 40.96           C  
ATOM   1824  OG  SER A 150     272.643 264.695 192.597  1.00 40.96           O  
ATOM   1825  H   SER A 150     276.208 266.140 190.910  1.00 40.96           H  
ATOM   1826  HA  SER A 150     275.014 265.388 193.522  1.00 40.96           H  
ATOM   1827 1HB  SER A 150     273.488 265.440 190.897  1.00 40.96           H  
ATOM   1828 2HB  SER A 150     272.877 264.829 192.421  1.00 40.96           H  
ATOM   1829  HG  SER A 150     272.707 263.862 192.116  1.00 40.96           H  
ATOM   1830  N   TRP A 151     276.583 263.509 192.438  1.00 40.96           N  
ATOM   1831  CA  TRP A 151     277.165 262.242 192.022  1.00 40.96           C  
ATOM   1832  C   TRP A 151     276.717 261.072 192.882  1.00 40.96           C  
ATOM   1833  O   TRP A 151     277.527 260.433 193.552  1.00 40.96           O  
ATOM   1834  CB  TRP A 151     278.687 262.336 192.073  1.00 40.96           C  
ATOM   1835  CG  TRP A 151     279.265 263.267 191.061  1.00 40.96           C  
ATOM   1836  CD1 TRP A 151     278.653 263.759 189.945  1.00 40.96           C  
ATOM   1837  CD2 TRP A 151     280.588 263.839 191.078  1.00 40.96           C  
ATOM   1838  NE1 TRP A 151     279.505 264.590 189.271  1.00 40.96           N  
ATOM   1839  CE2 TRP A 151     280.695 264.652 189.950  1.00 40.96           C  
ATOM   1840  CE3 TRP A 151     281.675 263.730 191.951  1.00 40.96           C  
ATOM   1841  CZ2 TRP A 151     281.850 265.357 189.664  1.00 40.96           C  
ATOM   1842  CZ3 TRP A 151     282.833 264.436 191.665  1.00 40.96           C  
ATOM   1843  CH2 TRP A 151     282.919 265.229 190.550  1.00 40.96           C  
ATOM   1844  H   TRP A 151     277.137 264.137 193.004  1.00 40.96           H  
ATOM   1845  HA  TRP A 151     276.850 262.048 191.000  1.00 40.96           H  
ATOM   1846 1HB  TRP A 151     279.115 261.352 191.920  1.00 40.96           H  
ATOM   1847 2HB  TRP A 151     279.039 262.976 191.264  1.00 40.96           H  
ATOM   1848  HD1 TRP A 151     277.637 263.527 189.631  1.00 40.96           H  
ATOM   1849  HE1 TRP A 151     279.292 265.083 188.413  1.00 40.96           H  
ATOM   1850  HE3 TRP A 151     281.612 263.104 192.837  1.00 40.96           H  
ATOM   1851  HZ2 TRP A 151     281.935 265.995 188.783  1.00 40.96           H  
ATOM   1852  HZ3 TRP A 151     283.676 264.346 192.351  1.00 40.96           H  
ATOM   1853  HH2 TRP A 151     283.843 265.772 190.356  1.00 40.96           H  
ATOM   1854  N   VAL A 152     275.427 260.778 192.845  1.00 40.96           N  
ATOM   1855  CA  VAL A 152     274.880 259.666 193.611  1.00 40.96           C  
ATOM   1856  C   VAL A 152     274.803 258.428 192.727  1.00 40.96           C  
ATOM   1857  O   VAL A 152     275.034 257.305 193.179  1.00 40.96           O  
ATOM   1858  CB  VAL A 152     273.491 260.023 194.168  1.00 40.96           C  
ATOM   1859  CG1 VAL A 152     272.908 258.842 194.943  1.00 40.96           C  
ATOM   1860  CG2 VAL A 152     273.608 261.243 195.063  1.00 40.96           C  
ATOM   1861  H   VAL A 152     274.821 261.346 192.266  1.00 40.96           H  
ATOM   1862  HA  VAL A 152     275.546 259.458 194.448  1.00 40.96           H  
ATOM   1863  HB  VAL A 152     272.820 260.239 193.339  1.00 40.96           H  
ATOM   1864 1HG1 VAL A 152     271.920 259.109 195.318  1.00 40.96           H  
ATOM   1865 2HG1 VAL A 152     272.824 257.975 194.292  1.00 40.96           H  
ATOM   1866 3HG1 VAL A 152     273.559 258.601 195.781  1.00 40.96           H  
ATOM   1867 1HG2 VAL A 152     272.623 261.504 195.448  1.00 40.96           H  
ATOM   1868 2HG2 VAL A 152     274.278 261.024 195.895  1.00 40.96           H  
ATOM   1869 3HG2 VAL A 152     274.007 262.083 194.492  1.00 40.96           H  
ATOM   1870  N   TYR A 153     274.459 258.651 191.465  1.00 40.96           N  
ATOM   1871  CA  TYR A 153     274.331 257.592 190.474  1.00 40.96           C  
ATOM   1872  C   TYR A 153     274.622 258.136 189.082  1.00 40.96           C  
ATOM   1873  O   TYR A 153     274.548 259.345 188.855  1.00 40.96           O  
ATOM   1874  CB  TYR A 153     272.939 256.958 190.547  1.00 40.96           C  
ATOM   1875  CG  TYR A 153     271.790 257.935 190.415  1.00 40.96           C  
ATOM   1876  CD1 TYR A 153     271.274 258.258 189.174  1.00 40.96           C  
ATOM   1877  CD2 TYR A 153     271.243 258.496 191.553  1.00 40.96           C  
ATOM   1878  CE1 TYR A 153     270.219 259.143 189.074  1.00 40.96           C  
ATOM   1879  CE2 TYR A 153     270.193 259.379 191.458  1.00 40.96           C  
ATOM   1880  CZ  TYR A 153     269.680 259.704 190.225  1.00 40.96           C  
ATOM   1881  OH  TYR A 153     268.629 260.584 190.133  1.00 40.96           O  
ATOM   1882  H   TYR A 153     274.295 259.603 191.173  1.00 40.96           H  
ATOM   1883  HA  TYR A 153     275.074 256.824 190.688  1.00 40.96           H  
ATOM   1884 1HB  TYR A 153     272.831 256.447 191.496  1.00 40.96           H  
ATOM   1885 2HB  TYR A 153     272.181 257.740 190.504  1.00 40.96           H  
ATOM   1886  HD1 TYR A 153     271.699 257.817 188.282  1.00 40.96           H  
ATOM   1887  HD2 TYR A 153     271.642 258.237 192.527  1.00 40.96           H  
ATOM   1888  HE1 TYR A 153     269.812 259.399 188.096  1.00 40.96           H  
ATOM   1889  HE2 TYR A 153     269.767 259.816 192.361  1.00 40.96           H  
ATOM   1890  HH  TYR A 153     268.379 260.874 191.015  1.00 40.96           H  
ATOM   1891  N   GLN A 154     274.962 257.243 188.156  1.00 40.96           N  
ATOM   1892  CA  GLN A 154     275.233 257.640 186.780  1.00 40.96           C  
ATOM   1893  C   GLN A 154     273.941 257.891 186.021  1.00 40.96           C  
ATOM   1894  O   GLN A 154     273.835 258.843 185.247  1.00 40.96           O  
ATOM   1895  CB  GLN A 154     276.026 256.552 186.051  1.00 40.96           C  
ATOM   1896  CG  GLN A 154     277.412 256.316 186.585  1.00 40.96           C  
ATOM   1897  CD  GLN A 154     278.133 255.219 185.835  1.00 40.96           C  
ATOM   1898  OE1 GLN A 154     277.503 254.294 185.314  1.00 40.96           O  
ATOM   1899  NE2 GLN A 154     279.456 255.312 185.770  1.00 40.96           N  
ATOM   1900  H   GLN A 154     275.020 256.267 188.411  1.00 40.96           H  
ATOM   1901  HA  GLN A 154     275.809 258.563 186.790  1.00 40.96           H  
ATOM   1902 1HB  GLN A 154     276.112 256.811 184.997  1.00 40.96           H  
ATOM   1903 2HB  GLN A 154     277.035 256.502 186.460  1.00 40.96           H  
ATOM   1904 1HG  GLN A 154     277.320 256.002 187.619  1.00 40.96           H  
ATOM   1905 2HG  GLN A 154     277.892 255.539 185.990  1.00 40.96           H  
ATOM   1906 1HE2 GLN A 154     279.930 256.079 186.204  1.00 40.96           H  
ATOM   1907 2HE2 GLN A 154     279.983 254.612 185.283  1.00 40.96           H  
ATOM   1908  N   SER A 155     272.965 257.015 186.225  1.00 40.96           N  
ATOM   1909  CA  SER A 155     271.690 257.119 185.532  1.00 40.96           C  
ATOM   1910  C   SER A 155     270.633 256.232 186.177  1.00 40.96           C  
ATOM   1911  O   SER A 155     270.942 255.381 187.013  1.00 40.96           O  
ATOM   1912  CB  SER A 155     271.846 256.728 184.078  1.00 40.96           C  
ATOM   1913  OG  SER A 155     271.995 255.346 183.950  1.00 40.96           O  
ATOM   1914  H   SER A 155     273.117 256.255 186.871  1.00 40.96           H  
ATOM   1915  HA  SER A 155     271.352 258.154 185.583  1.00 40.96           H  
ATOM   1916 1HB  SER A 155     272.725 257.229 183.660  1.00 40.96           H  
ATOM   1917 2HB  SER A 155     272.015 255.655 184.006  1.00 40.96           H  
ATOM   1918  HG  SER A 155     271.770 255.135 183.037  1.00 40.96           H  
ATOM   1919  N   ALA A 156     269.393 256.399 185.735  1.00 40.96           N  
ATOM   1920  CA  ALA A 156     268.290 255.525 186.125  1.00 40.96           C  
ATOM   1921  C   ALA A 156     267.453 255.223 184.893  1.00 40.96           C  
ATOM   1922  O   ALA A 156     267.102 256.134 184.144  1.00 40.96           O  
ATOM   1923  CB  ALA A 156     267.443 256.180 187.202  1.00 40.96           C  
ATOM   1924  H   ALA A 156     269.211 257.141 185.073  1.00 40.96           H  
ATOM   1925  HA  ALA A 156     268.702 254.587 186.501  1.00 40.96           H  
ATOM   1926 1HB  ALA A 156     266.631 255.516 187.481  1.00 40.96           H  
ATOM   1927 2HB  ALA A 156     268.058 256.385 188.069  1.00 40.96           H  
ATOM   1928 3HB  ALA A 156     267.032 257.114 186.823  1.00 40.96           H  
ATOM   1929  N   PHE A 157     267.168 253.947 184.652  1.00 40.96           N  
ATOM   1930  CA  PHE A 157     266.489 253.580 183.409  1.00 40.96           C  
ATOM   1931  C   PHE A 157     265.089 252.969 183.564  1.00 40.96           C  
ATOM   1932  O   PHE A 157     264.311 252.980 182.608  1.00 40.96           O  
ATOM   1933  CB  PHE A 157     267.386 252.645 182.591  1.00 40.96           C  
ATOM   1934  CG  PHE A 157     267.716 251.349 183.268  1.00 40.96           C  
ATOM   1935  CD1 PHE A 157     266.906 250.242 183.108  1.00 40.96           C  
ATOM   1936  CD2 PHE A 157     268.848 251.236 184.060  1.00 40.96           C  
ATOM   1937  CE1 PHE A 157     267.218 249.047 183.719  1.00 40.96           C  
ATOM   1938  CE2 PHE A 157     269.164 250.044 184.672  1.00 40.96           C  
ATOM   1939  CZ  PHE A 157     268.349 248.946 184.499  1.00 40.96           C  
ATOM   1940  H   PHE A 157     267.452 253.233 185.314  1.00 40.96           H  
ATOM   1941  HA  PHE A 157     266.371 254.493 182.823  1.00 40.96           H  
ATOM   1942 1HB  PHE A 157     268.321 253.153 182.358  1.00 40.96           H  
ATOM   1943 2HB  PHE A 157     267.630 251.765 183.184  1.00 40.96           H  
ATOM   1944  HD1 PHE A 157     266.012 250.319 182.485  1.00 40.96           H  
ATOM   1945  HD2 PHE A 157     269.499 252.103 184.194  1.00 40.96           H  
ATOM   1946  HE1 PHE A 157     266.570 248.180 183.581  1.00 40.96           H  
ATOM   1947  HE2 PHE A 157     270.060 249.966 185.291  1.00 40.96           H  
ATOM   1948  HZ  PHE A 157     268.597 248.000 184.982  1.00 40.96           H  
ATOM   1949  N   ASN A 158     264.766 252.454 184.759  1.00 40.96           N  
ATOM   1950  CA  ASN A 158     263.492 251.788 185.017  1.00 40.96           C  
ATOM   1951  C   ASN A 158     262.913 252.259 186.357  1.00 40.96           C  
ATOM   1952  O   ASN A 158     263.335 251.793 187.406  1.00 40.96           O  
ATOM   1953  CB  ASN A 158     263.655 250.270 185.017  1.00 40.96           C  
ATOM   1954  CG  ASN A 158     263.473 249.632 183.643  1.00 40.96           C  
ATOM   1955  OD1 ASN A 158     263.348 250.327 182.624  1.00 40.96           O  
ATOM   1956  ND2 ASN A 158     263.458 248.316 183.618  1.00 40.96           N  
ATOM   1957  H   ASN A 158     265.452 252.508 185.498  1.00 40.96           H  
ATOM   1958  HA  ASN A 158     262.776 252.072 184.242  1.00 40.96           H  
ATOM   1959 1HB  ASN A 158     262.934 249.815 185.700  1.00 40.96           H  
ATOM   1960 2HB  ASN A 158     263.444 249.882 184.021  1.00 40.96           H  
ATOM   1961 1HD2 ASN A 158     263.342 247.834 182.749  1.00 40.96           H  
ATOM   1962 2HD2 ASN A 158     263.349 247.837 182.757  1.00 40.96           H  
ATOM   1963  N   CYS A 159     262.011 253.246 186.299  1.00 40.96           N  
ATOM   1964  CA  CYS A 159     261.476 253.886 187.505  1.00 40.96           C  
ATOM   1965  C   CYS A 159     260.010 253.550 187.729  1.00 40.96           C  
ATOM   1966  O   CYS A 159     259.217 253.489 186.789  1.00 40.96           O  
ATOM   1967  CB  CYS A 159     261.659 255.409 187.432  1.00 40.96           C  
ATOM   1968  SG  CYS A 159     263.396 255.928 187.415  1.00 40.96           S  
ATOM   1969  H   CYS A 159     261.701 253.576 185.395  1.00 40.96           H  
ATOM   1970  HA  CYS A 159     262.031 253.529 188.367  1.00 40.96           H  
ATOM   1971 1HB  CYS A 159     261.176 255.880 188.292  1.00 40.96           H  
ATOM   1972 2HB  CYS A 159     262.720 255.651 187.483  1.00 40.96           H  
ATOM   1973  N   THR A 160     259.661 253.329 188.994  1.00 40.96           N  
ATOM   1974  CA  THR A 160     258.289 253.003 189.368  1.00 40.96           C  
ATOM   1975  C   THR A 160     257.693 254.016 190.344  1.00 40.96           C  
ATOM   1976  O   THR A 160     256.475 254.084 190.501  1.00 40.96           O  
ATOM   1977  CB  THR A 160     258.212 251.588 189.970  1.00 40.96           C  
ATOM   1978  OG1 THR A 160     259.074 251.505 191.109  1.00 40.96           O  
ATOM   1979  CG2 THR A 160     258.635 250.556 188.936  1.00 40.96           C  
ATOM   1980  H   THR A 160     260.371 253.397 189.713  1.00 40.96           H  
ATOM   1981  HA  THR A 160     257.680 253.016 188.465  1.00 40.96           H  
ATOM   1982  HB  THR A 160     257.189 251.379 190.285  1.00 40.96           H  
ATOM   1983  HG1 THR A 160     258.807 250.764 191.660  1.00 40.96           H  
ATOM   1984 1HG2 THR A 160     258.576 249.558 189.371  1.00 40.96           H  
ATOM   1985 2HG2 THR A 160     257.974 250.616 188.073  1.00 40.96           H  
ATOM   1986 3HG2 THR A 160     259.655 250.755 188.621  1.00 40.96           H  
ATOM   1987  N   TYR A 161     258.546 254.797 190.998  1.00 40.96           N  
ATOM   1988  CA  TYR A 161     258.081 255.766 191.988  1.00 40.96           C  
ATOM   1989  C   TYR A 161     258.950 257.016 191.962  1.00 40.96           C  
ATOM   1990  O   TYR A 161     260.176 256.924 191.904  1.00 40.96           O  
ATOM   1991  CB  TYR A 161     258.092 255.134 193.381  1.00 40.96           C  
ATOM   1992  CG  TYR A 161     257.540 255.987 194.497  1.00 40.96           C  
ATOM   1993  CD1 TYR A 161     256.202 255.912 194.828  1.00 40.96           C  
ATOM   1994  CD2 TYR A 161     258.380 256.829 195.203  1.00 40.96           C  
ATOM   1995  CE1 TYR A 161     255.706 256.670 195.861  1.00 40.96           C  
ATOM   1996  CE2 TYR A 161     257.879 257.587 196.237  1.00 40.96           C  
ATOM   1997  CZ  TYR A 161     256.548 257.504 196.566  1.00 40.96           C  
ATOM   1998  OH  TYR A 161     256.050 258.252 197.600  1.00 40.96           O  
ATOM   1999  H   TYR A 161     259.540 254.696 190.829  1.00 40.96           H  
ATOM   2000  HA  TYR A 161     257.061 256.062 191.738  1.00 40.96           H  
ATOM   2001 1HB  TYR A 161     259.102 254.887 193.640  1.00 40.96           H  
ATOM   2002 2HB  TYR A 161     257.728 255.857 194.111  1.00 40.96           H  
ATOM   2003  HD1 TYR A 161     255.539 255.247 194.275  1.00 40.96           H  
ATOM   2004  HD2 TYR A 161     259.438 256.889 194.942  1.00 40.96           H  
ATOM   2005  HE1 TYR A 161     254.651 256.608 196.126  1.00 40.96           H  
ATOM   2006  HE2 TYR A 161     258.536 258.248 196.795  1.00 40.96           H  
ATOM   2007  HH  TYR A 161     256.763 258.772 197.980  1.00 40.96           H  
ATOM   2008  N   ASP A 162     258.310 258.179 191.999  1.00 40.96           N  
ATOM   2009  CA  ASP A 162     259.015 259.458 192.020  1.00 40.96           C  
ATOM   2010  C   ASP A 162     258.196 260.500 192.781  1.00 40.96           C  
ATOM   2011  O   ASP A 162     257.071 260.816 192.389  1.00 40.96           O  
ATOM   2012  CB  ASP A 162     259.296 259.933 190.591  1.00 40.96           C  
ATOM   2013  CG  ASP A 162     260.185 261.166 190.516  1.00 40.96           C  
ATOM   2014  OD1 ASP A 162     261.384 261.012 190.512  1.00 40.96           O  
ATOM   2015  OD2 ASP A 162     259.659 262.251 190.460  1.00 40.96           O  
ATOM   2016  H   ASP A 162     257.300 258.181 192.033  1.00 40.96           H  
ATOM   2017  HA  ASP A 162     259.966 259.322 192.539  1.00 40.96           H  
ATOM   2018 1HB  ASP A 162     258.351 260.158 190.094  1.00 40.96           H  
ATOM   2019 2HB  ASP A 162     259.879 260.854 190.622  1.00 40.96           H  
ATOM   2020  N   ARG A 163     258.739 260.999 193.884  1.00 40.96           N  
ATOM   2021  CA  ARG A 163     258.023 261.948 194.731  1.00 40.96           C  
ATOM   2022  C   ARG A 163     258.935 263.047 195.263  1.00 40.96           C  
ATOM   2023  O   ARG A 163     260.073 262.785 195.651  1.00 40.96           O  
ATOM   2024  CB  ARG A 163     257.377 261.215 195.893  1.00 40.96           C  
ATOM   2025  CG  ARG A 163     256.544 262.065 196.842  1.00 40.96           C  
ATOM   2026  CD  ARG A 163     255.817 261.188 197.786  1.00 40.96           C  
ATOM   2027  NE  ARG A 163     254.985 261.915 198.710  1.00 40.96           N  
ATOM   2028  CZ  ARG A 163     254.122 261.323 199.566  1.00 40.96           C  
ATOM   2029  NH1 ARG A 163     254.007 260.006 199.579  1.00 40.96           N  
ATOM   2030  NH2 ARG A 163     253.390 262.053 200.391  1.00 40.96           N  
ATOM   2031  H   ARG A 163     259.669 260.697 194.152  1.00 40.96           H  
ATOM   2032  HA  ARG A 163     257.237 262.412 194.135  1.00 40.96           H  
ATOM   2033 1HB  ARG A 163     258.149 260.731 196.490  1.00 40.96           H  
ATOM   2034 2HB  ARG A 163     256.866 261.932 196.537  1.00 40.96           H  
ATOM   2035 1HG  ARG A 163     255.815 262.658 196.276  1.00 40.96           H  
ATOM   2036 2HG  ARG A 163     256.013 261.417 197.540  1.00 40.96           H  
ATOM   2037 1HD  ARG A 163     256.541 260.607 198.365  1.00 40.96           H  
ATOM   2038 2HD  ARG A 163     255.215 261.798 198.458  1.00 40.96           H  
ATOM   2039  HE  ARG A 163     255.054 262.929 198.725  1.00 40.96           H  
ATOM   2040 1HH1 ARG A 163     254.562 259.438 198.947  1.00 40.96           H  
ATOM   2041 2HH1 ARG A 163     253.361 259.564 200.217  1.00 40.96           H  
ATOM   2042 1HH2 ARG A 163     253.473 263.064 200.390  1.00 40.96           H  
ATOM   2043 2HH2 ARG A 163     252.750 261.604 201.028  1.00 40.96           H  
ATOM   2044  N   VAL A 164     258.430 264.275 195.291  1.00 40.96           N  
ATOM   2045  CA  VAL A 164     259.176 265.390 195.869  1.00 40.96           C  
ATOM   2046  C   VAL A 164     258.363 266.084 196.960  1.00 40.96           C  
ATOM   2047  O   VAL A 164     257.193 266.424 196.755  1.00 40.96           O  
ATOM   2048  CB  VAL A 164     259.591 266.397 194.785  1.00 40.96           C  
ATOM   2049  CG1 VAL A 164     260.328 267.574 195.417  1.00 40.96           C  
ATOM   2050  CG2 VAL A 164     260.481 265.699 193.764  1.00 40.96           C  
ATOM   2051  H   VAL A 164     257.498 264.438 194.935  1.00 40.96           H  
ATOM   2052  HA  VAL A 164     260.083 264.991 196.328  1.00 40.96           H  
ATOM   2053  HB  VAL A 164     258.701 266.789 194.294  1.00 40.96           H  
ATOM   2054 1HG1 VAL A 164     260.614 268.284 194.641  1.00 40.96           H  
ATOM   2055 2HG1 VAL A 164     259.679 268.071 196.136  1.00 40.96           H  
ATOM   2056 3HG1 VAL A 164     261.223 267.211 195.924  1.00 40.96           H  
ATOM   2057 1HG2 VAL A 164     260.774 266.408 192.991  1.00 40.96           H  
ATOM   2058 2HG2 VAL A 164     261.369 265.314 194.262  1.00 40.96           H  
ATOM   2059 3HG2 VAL A 164     259.936 264.873 193.309  1.00 40.96           H  
ATOM   2060  N   GLU A 165     258.985 266.273 198.116  1.00 40.96           N  
ATOM   2061  CA  GLU A 165     258.336 266.892 199.269  1.00 40.96           C  
ATOM   2062  C   GLU A 165     259.192 267.993 199.878  1.00 40.96           C  
ATOM   2063  O   GLU A 165     260.413 268.012 199.687  1.00 40.96           O  
ATOM   2064  CB  GLU A 165     258.034 265.845 200.343  1.00 40.96           C  
ATOM   2065  CG  GLU A 165     256.976 264.833 199.960  1.00 40.96           C  
ATOM   2066  CD  GLU A 165     256.657 263.903 201.085  1.00 40.96           C  
ATOM   2067  OE1 GLU A 165     257.431 263.840 202.009  1.00 40.96           O  
ATOM   2068  OE2 GLU A 165     255.630 263.273 201.039  1.00 40.96           O  
ATOM   2069  H   GLU A 165     259.949 265.973 198.198  1.00 40.96           H  
ATOM   2070  HA  GLU A 165     257.397 267.336 198.941  1.00 40.96           H  
ATOM   2071 1HB  GLU A 165     257.711 266.343 201.258  1.00 40.96           H  
ATOM   2072 2HB  GLU A 165     257.214 265.209 200.010  1.00 40.96           H  
ATOM   2073 1HG  GLU A 165     257.334 264.257 199.106  1.00 40.96           H  
ATOM   2074 2HG  GLU A 165     256.828 264.146 200.791  1.00 40.96           H  
ATOM   2075  N   LYS A 166     258.551 268.900 200.614  1.00 40.96           N  
ATOM   2076  CA  LYS A 166     259.265 269.960 201.322  1.00 40.96           C  
ATOM   2077  C   LYS A 166     260.150 269.376 202.421  1.00 40.96           C  
ATOM   2078  O   LYS A 166     259.771 268.403 203.079  1.00 40.96           O  
ATOM   2079  CB  LYS A 166     258.278 270.959 201.924  1.00 40.96           C  
ATOM   2080  CG  LYS A 166     257.496 271.769 200.897  1.00 40.96           C  
ATOM   2081  CD  LYS A 166     256.537 272.737 201.574  1.00 40.96           C  
ATOM   2082  CE  LYS A 166     255.718 273.511 200.554  1.00 40.96           C  
ATOM   2083  NZ  LYS A 166     254.725 274.405 201.207  1.00 40.96           N  
ATOM   2084  H   LYS A 166     257.542 268.838 200.712  1.00 40.96           H  
ATOM   2085  HA  LYS A 166     259.905 270.484 200.614  1.00 40.96           H  
ATOM   2086 1HB  LYS A 166     258.815 271.658 202.566  1.00 40.96           H  
ATOM   2087 2HB  LYS A 166     257.814 271.538 201.125  1.00 40.96           H  
ATOM   2088 1HG  LYS A 166     256.930 271.092 200.256  1.00 40.96           H  
ATOM   2089 2HG  LYS A 166     256.795 272.427 201.409  1.00 40.96           H  
ATOM   2090 1HD  LYS A 166     257.105 273.441 202.180  1.00 40.96           H  
ATOM   2091 2HD  LYS A 166     255.988 273.295 200.815  1.00 40.96           H  
ATOM   2092 1HE  LYS A 166     255.189 272.808 199.912  1.00 40.96           H  
ATOM   2093 2HE  LYS A 166     254.982 274.127 201.070  1.00 40.96           H  
ATOM   2094 1HZ  LYS A 166     254.202 274.898 200.496  1.00 40.96           H  
ATOM   2095 2HZ  LYS A 166     254.091 273.853 201.768  1.00 40.96           H  
ATOM   2096 3HZ  LYS A 166     255.203 275.071 201.796  1.00 40.96           H  
ATOM   2097  N   SER A 167     261.319 269.972 202.625  1.00 40.96           N  
ATOM   2098  CA  SER A 167     262.252 269.498 203.643  1.00 40.96           C  
ATOM   2099  C   SER A 167     261.678 269.612 205.048  1.00 40.96           C  
ATOM   2100  O   SER A 167     261.018 270.595 205.389  1.00 40.96           O  
ATOM   2101  CB  SER A 167     263.553 270.273 203.569  1.00 40.96           C  
ATOM   2102  OG  SER A 167     264.449 269.837 204.559  1.00 40.96           O  
ATOM   2103  H   SER A 167     261.582 270.768 202.054  1.00 40.96           H  
ATOM   2104  HA  SER A 167     262.464 268.450 203.458  1.00 40.96           H  
ATOM   2105 1HB  SER A 167     263.342 271.341 203.702  1.00 40.96           H  
ATOM   2106 2HB  SER A 167     264.209 269.962 204.382  1.00 40.96           H  
ATOM   2107  HG  SER A 167     265.064 269.238 204.107  1.00 40.96           H  
ATOM   2108  N   PHE A 168     261.965 268.605 205.864  1.00 40.96           N  
ATOM   2109  CA  PHE A 168     261.549 268.587 207.266  1.00 40.96           C  
ATOM   2110  C   PHE A 168     262.708 268.858 208.239  1.00 40.96           C  
ATOM   2111  O   PHE A 168     262.545 268.725 209.452  1.00 40.96           O  
ATOM   2112  CB  PHE A 168     260.909 267.238 207.599  1.00 40.96           C  
ATOM   2113  CG  PHE A 168     261.777 266.063 207.244  1.00 40.96           C  
ATOM   2114  CD1 PHE A 168     262.780 265.646 208.101  1.00 40.96           C  
ATOM   2115  CD2 PHE A 168     261.597 265.376 206.048  1.00 40.96           C  
ATOM   2116  CE1 PHE A 168     263.583 264.577 207.779  1.00 40.96           C  
ATOM   2117  CE2 PHE A 168     262.402 264.300 205.724  1.00 40.96           C  
ATOM   2118  CZ  PHE A 168     263.398 263.902 206.592  1.00 40.96           C  
ATOM   2119  H   PHE A 168     262.497 267.824 205.504  1.00 40.96           H  
ATOM   2120  HA  PHE A 168     260.798 269.369 207.407  1.00 40.96           H  
ATOM   2121 1HB  PHE A 168     259.966 267.141 207.062  1.00 40.96           H  
ATOM   2122 2HB  PHE A 168     261.562 266.433 207.263  1.00 40.96           H  
ATOM   2123  HD1 PHE A 168     262.934 266.176 209.042  1.00 40.96           H  
ATOM   2124  HD2 PHE A 168     260.808 265.693 205.361  1.00 40.96           H  
ATOM   2125  HE1 PHE A 168     264.369 264.268 208.466  1.00 40.96           H  
ATOM   2126  HE2 PHE A 168     262.254 263.768 204.784  1.00 40.96           H  
ATOM   2127  HZ  PHE A 168     264.035 263.056 206.340  1.00 40.96           H  
ATOM   2128  N   GLN A 169     263.880 269.231 207.702  1.00 40.96           N  
ATOM   2129  CA  GLN A 169     265.094 269.449 208.491  1.00 40.96           C  
ATOM   2130  C   GLN A 169     265.030 270.791 209.212  1.00 40.96           C  
ATOM   2131  O   GLN A 169     265.978 271.158 209.941  1.00 40.96           O  
ATOM   2132  CB  GLN A 169     266.349 269.401 207.588  1.00 40.96           C  
ATOM   2133  CG  GLN A 169     266.574 268.069 206.789  1.00 40.96           C  
ATOM   2134  CD  GLN A 169     266.914 266.835 207.666  1.00 40.96           C  
ATOM   2135  OE1 GLN A 169     266.778 266.854 208.900  1.00 40.96           O  
ATOM   2136  NE2 GLN A 169     267.361 265.745 206.999  1.00 40.96           N  
ATOM   2137  H   GLN A 169     263.931 269.349 206.696  1.00 40.96           H  
ATOM   2138  HA  GLN A 169     265.168 268.663 209.244  1.00 40.96           H  
ATOM   2139 1HB  GLN A 169     267.241 269.567 208.204  1.00 40.96           H  
ATOM   2140 2HB  GLN A 169     266.437 268.412 207.139  1.00 40.96           H  
ATOM   2141 1HG  GLN A 169     267.404 268.227 206.091  1.00 40.96           H  
ATOM   2142 2HG  GLN A 169     266.815 267.272 207.493  1.00 40.96           H  
ATOM   2143 1HE2 GLN A 169     267.461 265.763 205.998  1.00 40.96           H  
ATOM   2144 2HE2 GLN A 169     267.592 264.909 207.502  1.00 40.96           H  
ATOM   2145  N   LYS A 180     276.617 269.398 216.311  1.00 40.96           N  
ATOM   2146  CA  LYS A 180     275.761 270.355 217.004  1.00 40.96           C  
ATOM   2147  C   LYS A 180     274.282 269.953 216.918  1.00 40.96           C  
ATOM   2148  O   LYS A 180     273.595 269.882 217.939  1.00 40.96           O  
ATOM   2149  CB  LYS A 180     275.977 271.775 216.442  1.00 40.96           C  
ATOM   2150  CG  LYS A 180     275.166 272.896 217.155  1.00 40.96           C  
ATOM   2151  CD  LYS A 180     275.508 274.309 216.609  1.00 40.96           C  
ATOM   2152  CE  LYS A 180     274.640 275.413 217.263  1.00 40.96           C  
ATOM   2153  NZ  LYS A 180     274.976 275.622 218.710  1.00 40.96           N  
ATOM   2154  H   LYS A 180     277.602 269.327 216.587  1.00 40.96           H  
ATOM   2155  HA  LYS A 180     276.042 270.357 218.058  1.00 40.96           H  
ATOM   2156 1HB  LYS A 180     275.715 271.793 215.380  1.00 40.96           H  
ATOM   2157 2HB  LYS A 180     275.313 272.474 216.953  1.00 40.96           H  
ATOM   2158 1HG  LYS A 180     275.378 272.861 218.225  1.00 40.96           H  
ATOM   2159 2HG  LYS A 180     275.471 273.868 216.769  1.00 40.96           H  
ATOM   2160 1HD  LYS A 180     275.340 274.331 215.529  1.00 40.96           H  
ATOM   2161 2HD  LYS A 180     274.857 275.048 217.077  1.00 40.96           H  
ATOM   2162 1HE  LYS A 180     273.585 275.137 217.184  1.00 40.96           H  
ATOM   2163 2HE  LYS A 180     274.894 275.498 218.320  1.00 40.96           H  
ATOM   2164 1HZ  LYS A 180     274.389 276.347 219.094  1.00 40.96           H  
ATOM   2165 2HZ  LYS A 180     274.826 274.761 219.229  1.00 40.96           H  
ATOM   2166 3HZ  LYS A 180     275.943 275.893 218.796  1.00 40.96           H  
ATOM   2167  N   ASP A 181     273.788 269.713 215.699  1.00 40.96           N  
ATOM   2168  CA  ASP A 181     272.395 269.345 215.463  1.00 40.96           C  
ATOM   2169  C   ASP A 181     272.209 267.838 215.525  1.00 40.96           C  
ATOM   2170  O   ASP A 181     272.770 267.108 214.708  1.00 40.96           O  
ATOM   2171  CB  ASP A 181     271.937 269.850 214.094  1.00 40.96           C  
ATOM   2172  CG  ASP A 181     271.775 271.366 214.029  1.00 40.96           C  
ATOM   2173  OD1 ASP A 181     271.601 271.979 215.056  1.00 40.96           O  
ATOM   2174  OD2 ASP A 181     271.819 271.894 212.945  1.00 40.96           O  
ATOM   2175  H   ASP A 181     274.410 269.778 214.902  1.00 40.96           H  
ATOM   2176  HA  ASP A 181     271.768 269.802 216.232  1.00 40.96           H  
ATOM   2177 1HB  ASP A 181     270.994 269.381 213.827  1.00 40.96           H  
ATOM   2178 2HB  ASP A 181     271.764 270.926 214.142  1.00 40.96           H  
ATOM   2179  N   LEU A 182     271.431 267.370 216.497  1.00 40.96           N  
ATOM   2180  CA  LEU A 182     271.179 265.943 216.636  1.00 40.96           C  
ATOM   2181  C   LEU A 182     269.828 265.575 216.058  1.00 40.96           C  
ATOM   2182  O   LEU A 182     268.798 266.120 216.454  1.00 40.96           O  
ATOM   2183  CB  LEU A 182     271.229 265.510 218.109  1.00 40.96           C  
ATOM   2184  CG  LEU A 182     270.793 264.041 218.399  1.00 40.96           C  
ATOM   2185  CD1 LEU A 182     271.780 263.067 217.766  1.00 40.96           C  
ATOM   2186  CD2 LEU A 182     270.716 263.824 219.901  1.00 40.96           C  
ATOM   2187  H   LEU A 182     270.994 268.011 217.151  1.00 40.96           H  
ATOM   2188  HA  LEU A 182     271.946 265.403 216.084  1.00 40.96           H  
ATOM   2189 1HB  LEU A 182     270.580 266.167 218.684  1.00 40.96           H  
ATOM   2190 2HB  LEU A 182     270.843 264.493 218.186  1.00 40.96           H  
ATOM   2191  HG  LEU A 182     269.812 263.861 217.960  1.00 40.96           H  
ATOM   2192 1HD1 LEU A 182     271.457 262.046 217.968  1.00 40.96           H  
ATOM   2193 2HD1 LEU A 182     271.816 263.223 216.693  1.00 40.96           H  
ATOM   2194 3HD1 LEU A 182     272.768 263.224 218.190  1.00 40.96           H  
ATOM   2195 1HD2 LEU A 182     270.401 262.798 220.106  1.00 40.96           H  
ATOM   2196 2HD2 LEU A 182     271.692 263.995 220.341  1.00 40.96           H  
ATOM   2197 3HD2 LEU A 182     269.995 264.516 220.334  1.00 40.96           H  
ATOM   2198  N   ARG A 183     269.826 264.625 215.140  1.00 40.96           N  
ATOM   2199  CA  ARG A 183     268.576 264.149 214.576  1.00 40.96           C  
ATOM   2200  C   ARG A 183     268.543 262.635 214.497  1.00 40.96           C  
ATOM   2201  O   ARG A 183     269.572 261.983 214.309  1.00 40.96           O  
ATOM   2202  CB  ARG A 183     268.320 264.776 213.221  1.00 40.96           C  
ATOM   2203  CG  ARG A 183     269.477 264.751 212.252  1.00 40.96           C  
ATOM   2204  CD  ARG A 183     269.086 265.354 210.957  1.00 40.96           C  
ATOM   2205  NE  ARG A 183     268.591 266.719 211.120  1.00 40.96           N  
ATOM   2206  CZ  ARG A 183     269.350 267.836 211.081  1.00 40.96           C  
ATOM   2207  NH1 ARG A 183     270.647 267.755 210.874  1.00 40.96           N  
ATOM   2208  NH2 ARG A 183     268.784 269.018 211.248  1.00 40.96           N  
ATOM   2209  H   ARG A 183     270.707 264.221 214.842  1.00 40.96           H  
ATOM   2210  HA  ARG A 183     267.766 264.463 215.235  1.00 40.96           H  
ATOM   2211 1HB  ARG A 183     268.017 265.814 213.355  1.00 40.96           H  
ATOM   2212 2HB  ARG A 183     269.243 264.775 212.641  1.00 40.96           H  
ATOM   2213 1HG  ARG A 183     269.788 263.721 212.077  1.00 40.96           H  
ATOM   2214 2HG  ARG A 183     269.171 265.201 211.307  1.00 40.96           H  
ATOM   2215 1HD  ARG A 183     268.295 264.760 210.509  1.00 40.96           H  
ATOM   2216 2HD  ARG A 183     268.730 266.370 211.122  1.00 40.96           H  
ATOM   2217  HE  ARG A 183     267.594 266.836 211.279  1.00 40.96           H  
ATOM   2218 1HH1 ARG A 183     271.087 266.855 210.743  1.00 40.96           H  
ATOM   2219 2HH1 ARG A 183     271.206 268.597 210.835  1.00 40.96           H  
ATOM   2220 1HH2 ARG A 183     267.788 269.082 211.411  1.00 40.96           H  
ATOM   2221 2HH2 ARG A 183     269.345 269.858 211.216  1.00 40.96           H  
ATOM   2222  N   GLU A 184     267.353 262.080 214.687  1.00 40.96           N  
ATOM   2223  CA  GLU A 184     267.182 260.637 214.742  1.00 40.96           C  
ATOM   2224  C   GLU A 184     266.122 260.160 213.770  1.00 40.96           C  
ATOM   2225  O   GLU A 184     265.101 260.820 213.572  1.00 40.96           O  
ATOM   2226  CB  GLU A 184     266.797 260.202 216.156  1.00 40.96           C  
ATOM   2227  CG  GLU A 184     267.797 260.577 217.235  1.00 40.96           C  
ATOM   2228  CD  GLU A 184     267.345 260.163 218.605  1.00 40.96           C  
ATOM   2229  OE1 GLU A 184     266.332 259.515 218.705  1.00 40.96           O  
ATOM   2230  OE2 GLU A 184     268.008 260.502 219.553  1.00 40.96           O  
ATOM   2231  H   GLU A 184     266.549 262.686 214.811  1.00 40.96           H  
ATOM   2232  HA  GLU A 184     268.126 260.165 214.473  1.00 40.96           H  
ATOM   2233 1HB  GLU A 184     266.675 259.119 216.179  1.00 40.96           H  
ATOM   2234 2HB  GLU A 184     267.600 260.457 216.847  1.00 40.96           H  
ATOM   2235 1HG  GLU A 184     267.950 261.655 217.219  1.00 40.96           H  
ATOM   2236 2HG  GLU A 184     267.383 260.312 218.207  1.00 40.96           H  
ATOM   2237  N   TYR A 185     266.360 258.987 213.197  1.00 40.96           N  
ATOM   2238  CA  TYR A 185     265.433 258.352 212.278  1.00 40.96           C  
ATOM   2239  C   TYR A 185     265.184 256.895 212.633  1.00 40.96           C  
ATOM   2240  O   TYR A 185     266.100 256.170 213.024  1.00 40.96           O  
ATOM   2241  CB  TYR A 185     265.974 258.401 210.852  1.00 40.96           C  
ATOM   2242  CG  TYR A 185     266.161 259.765 210.294  1.00 40.96           C  
ATOM   2243  CD1 TYR A 185     265.173 260.314 209.510  1.00 40.96           C  
ATOM   2244  CD2 TYR A 185     267.325 260.465 210.549  1.00 40.96           C  
ATOM   2245  CE1 TYR A 185     265.342 261.559 208.975  1.00 40.96           C  
ATOM   2246  CE2 TYR A 185     267.495 261.718 210.017  1.00 40.96           C  
ATOM   2247  CZ  TYR A 185     266.508 262.264 209.230  1.00 40.96           C  
ATOM   2248  OH  TYR A 185     266.677 263.508 208.688  1.00 40.96           O  
ATOM   2249  H   TYR A 185     267.227 258.518 213.410  1.00 40.96           H  
ATOM   2250  HA  TYR A 185     264.485 258.879 212.324  1.00 40.96           H  
ATOM   2251 1HB  TYR A 185     265.294 257.860 210.196  1.00 40.96           H  
ATOM   2252 2HB  TYR A 185     266.011 259.436 210.512  1.00 40.96           H  
ATOM   2253  HD1 TYR A 185     264.260 259.754 209.313  1.00 40.96           H  
ATOM   2254  HD2 TYR A 185     268.105 260.024 211.169  1.00 40.96           H  
ATOM   2255  HE1 TYR A 185     264.562 261.989 208.353  1.00 40.96           H  
ATOM   2256  HE2 TYR A 185     268.411 262.275 210.212  1.00 40.96           H  
ATOM   2257  HH  TYR A 185     265.903 263.738 208.172  1.00 40.96           H  
ATOM   2258  N   VAL A 186     263.962 256.444 212.404  1.00 40.96           N  
ATOM   2259  CA  VAL A 186     263.656 255.020 212.464  1.00 40.96           C  
ATOM   2260  C   VAL A 186     263.033 254.554 211.159  1.00 40.96           C  
ATOM   2261  O   VAL A 186     262.030 255.104 210.708  1.00 40.96           O  
ATOM   2262  CB  VAL A 186     262.728 254.695 213.650  1.00 40.96           C  
ATOM   2263  CG1 VAL A 186     262.308 253.249 213.600  1.00 40.96           C  
ATOM   2264  CG2 VAL A 186     263.465 254.952 214.953  1.00 40.96           C  
ATOM   2265  H   VAL A 186     263.244 257.107 212.134  1.00 40.96           H  
ATOM   2266  HA  VAL A 186     264.588 254.476 212.610  1.00 40.96           H  
ATOM   2267  HB  VAL A 186     261.841 255.306 213.594  1.00 40.96           H  
ATOM   2268 1HG1 VAL A 186     261.656 253.027 214.446  1.00 40.96           H  
ATOM   2269 2HG1 VAL A 186     261.775 253.048 212.671  1.00 40.96           H  
ATOM   2270 3HG1 VAL A 186     263.199 252.628 213.653  1.00 40.96           H  
ATOM   2271 1HG2 VAL A 186     262.812 254.724 215.796  1.00 40.96           H  
ATOM   2272 2HG2 VAL A 186     264.347 254.314 214.993  1.00 40.96           H  
ATOM   2273 3HG2 VAL A 186     263.774 255.987 215.004  1.00 40.96           H  
ATOM   2274  N   PHE A 187     263.640 253.538 210.553  1.00 40.96           N  
ATOM   2275  CA  PHE A 187     263.178 253.015 209.274  1.00 40.96           C  
ATOM   2276  C   PHE A 187     262.626 251.603 209.411  1.00 40.96           C  
ATOM   2277  O   PHE A 187     263.312 250.701 209.892  1.00 40.96           O  
ATOM   2278  CB  PHE A 187     264.324 252.994 208.262  1.00 40.96           C  
ATOM   2279  CG  PHE A 187     264.905 254.337 207.952  1.00 40.96           C  
ATOM   2280  CD1 PHE A 187     265.989 254.819 208.673  1.00 40.96           C  
ATOM   2281  CD2 PHE A 187     264.380 255.118 206.938  1.00 40.96           C  
ATOM   2282  CE1 PHE A 187     266.528 256.053 208.386  1.00 40.96           C  
ATOM   2283  CE2 PHE A 187     264.917 256.356 206.653  1.00 40.96           C  
ATOM   2284  CZ  PHE A 187     265.990 256.821 207.380  1.00 40.96           C  
ATOM   2285  H   PHE A 187     264.456 253.130 210.990  1.00 40.96           H  
ATOM   2286  HA  PHE A 187     262.387 253.663 208.899  1.00 40.96           H  
ATOM   2287 1HB  PHE A 187     263.972 252.556 207.331  1.00 40.96           H  
ATOM   2288 2HB  PHE A 187     264.639 254.015 208.048  1.00 40.96           H  
ATOM   2289  HD1 PHE A 187     266.415 254.210 209.477  1.00 40.96           H  
ATOM   2290  HD2 PHE A 187     263.530 254.745 206.359  1.00 40.96           H  
ATOM   2291  HE1 PHE A 187     267.380 256.422 208.960  1.00 40.96           H  
ATOM   2292  HE2 PHE A 187     264.493 256.965 205.851  1.00 40.96           H  
ATOM   2293  HZ  PHE A 187     266.415 257.796 207.156  1.00 40.96           H  
ATOM   2294  N   LYS A 188     261.397 251.400 208.952  1.00 40.96           N  
ATOM   2295  CA  LYS A 188     260.794 250.070 208.958  1.00 40.96           C  
ATOM   2296  C   LYS A 188     260.250 249.720 207.583  1.00 40.96           C  
ATOM   2297  O   LYS A 188     259.670 250.566 206.911  1.00 40.96           O  
ATOM   2298  CB  LYS A 188     259.669 249.980 209.985  1.00 40.96           C  
ATOM   2299  CG  LYS A 188     260.099 250.176 211.422  1.00 40.96           C  
ATOM   2300  CD  LYS A 188     259.092 249.557 212.380  1.00 40.96           C  
ATOM   2301  CE  LYS A 188     257.748 250.274 212.332  1.00 40.96           C  
ATOM   2302  NZ  LYS A 188     256.774 249.671 213.277  1.00 40.96           N  
ATOM   2303  H   LYS A 188     260.877 252.190 208.586  1.00 40.96           H  
ATOM   2304  HA  LYS A 188     261.563 249.337 209.210  1.00 40.96           H  
ATOM   2305 1HB  LYS A 188     259.188 249.005 209.908  1.00 40.96           H  
ATOM   2306 2HB  LYS A 188     260.086 250.063 210.989  1.00 40.96           H  
ATOM   2307 1HG  LYS A 188     260.188 251.242 211.634  1.00 40.96           H  
ATOM   2308 2HG  LYS A 188     259.346 249.754 212.087  1.00 40.96           H  
ATOM   2309 1HD  LYS A 188     259.482 249.613 213.397  1.00 40.96           H  
ATOM   2310 2HD  LYS A 188     258.156 250.115 212.335  1.00 40.96           H  
ATOM   2311 1HE  LYS A 188     257.338 250.218 211.325  1.00 40.96           H  
ATOM   2312 2HE  LYS A 188     257.049 249.784 213.011  1.00 40.96           H  
ATOM   2313 1HZ  LYS A 188     255.896 250.170 213.230  1.00 40.96           H  
ATOM   2314 2HZ  LYS A 188     256.619 248.700 213.041  1.00 40.96           H  
ATOM   2315 3HZ  LYS A 188     257.149 249.731 214.216  1.00 40.96           H  
ATOM   2316  N   ASN A 189     260.402 248.465 207.175  1.00 40.96           N  
ATOM   2317  CA  ASN A 189     259.901 248.032 205.874  1.00 40.96           C  
ATOM   2318  C   ASN A 189     258.955 246.846 206.016  1.00 40.96           C  
ATOM   2319  O   ASN A 189     259.392 245.720 206.255  1.00 40.96           O  
ATOM   2320  CB  ASN A 189     261.052 247.684 204.947  1.00 40.96           C  
ATOM   2321  CG  ASN A 189     260.605 247.413 203.538  1.00 40.96           C  
ATOM   2322  OD1 ASN A 189     259.659 248.033 203.046  1.00 40.96           O  
ATOM   2323  ND2 ASN A 189     261.267 246.495 202.881  1.00 40.96           N  
ATOM   2324  H   ASN A 189     260.879 247.803 207.771  1.00 40.96           H  
ATOM   2325  HA  ASN A 189     259.331 248.848 205.430  1.00 40.96           H  
ATOM   2326 1HB  ASN A 189     261.570 246.804 205.326  1.00 40.96           H  
ATOM   2327 2HB  ASN A 189     260.662 247.435 203.960  1.00 40.96           H  
ATOM   2328 1HD2 ASN A 189     262.022 246.014 203.324  1.00 40.96           H  
ATOM   2329 2HD2 ASN A 189     261.016 246.273 201.930  1.00 40.96           H  
ATOM   2330  N   ARG A 190     257.655 247.108 205.909  1.00 40.96           N  
ATOM   2331  CA  ARG A 190     256.656 246.060 206.086  1.00 40.96           C  
ATOM   2332  C   ARG A 190     255.470 246.229 205.136  1.00 40.96           C  
ATOM   2333  O   ARG A 190     254.892 247.311 205.027  1.00 40.96           O  
ATOM   2334  CB  ARG A 190     256.180 246.030 207.535  1.00 40.96           C  
ATOM   2335  CG  ARG A 190     255.148 244.952 207.885  1.00 40.96           C  
ATOM   2336  CD  ARG A 190     255.673 243.569 207.680  1.00 40.96           C  
ATOM   2337  NE  ARG A 190     256.921 243.325 208.401  1.00 40.96           N  
ATOM   2338  CZ  ARG A 190     257.014 242.831 209.653  1.00 40.96           C  
ATOM   2339  NH1 ARG A 190     255.927 242.529 210.331  1.00 40.96           N  
ATOM   2340  NH2 ARG A 190     258.205 242.644 210.195  1.00 40.96           N  
ATOM   2341  H   ARG A 190     257.362 248.054 205.693  1.00 40.96           H  
ATOM   2342  HA  ARG A 190     257.130 245.103 205.866  1.00 40.96           H  
ATOM   2343 1HB  ARG A 190     255.738 246.993 207.787  1.00 40.96           H  
ATOM   2344 2HB  ARG A 190     255.405 245.272 207.648  1.00 40.96           H  
ATOM   2345 1HG  ARG A 190     254.263 245.078 207.263  1.00 40.96           H  
ATOM   2346 2HG  ARG A 190     255.578 243.966 207.708  1.00 40.96           H  
ATOM   2347 1HD  ARG A 190     255.855 243.401 206.622  1.00 40.96           H  
ATOM   2348 2HD  ARG A 190     256.606 243.449 208.231  1.00 40.96           H  
ATOM   2349  HE  ARG A 190     257.785 243.536 207.919  1.00 40.96           H  
ATOM   2350 1HH1 ARG A 190     255.017 242.668 209.917  1.00 40.96           H  
ATOM   2351 2HH1 ARG A 190     256.002 242.152 211.266  1.00 40.96           H  
ATOM   2352 1HH2 ARG A 190     259.040 242.875 209.672  1.00 40.96           H  
ATOM   2353 2HH2 ARG A 190     258.286 242.269 211.132  1.00 40.96           H  
ATOM   2354  N   ASP A 191     255.095 245.138 204.471  1.00 40.96           N  
ATOM   2355  CA  ASP A 191     253.948 245.103 203.566  1.00 40.96           C  
ATOM   2356  C   ASP A 191     254.040 246.144 202.460  1.00 40.96           C  
ATOM   2357  O   ASP A 191     253.035 246.728 202.055  1.00 40.96           O  
ATOM   2358  CB  ASP A 191     252.642 245.276 204.339  1.00 40.96           C  
ATOM   2359  CG  ASP A 191     252.398 244.143 205.324  1.00 40.96           C  
ATOM   2360  OD1 ASP A 191     252.963 243.090 205.140  1.00 40.96           O  
ATOM   2361  OD2 ASP A 191     251.657 244.341 206.256  1.00 40.96           O  
ATOM   2362  H   ASP A 191     255.623 244.286 204.598  1.00 40.96           H  
ATOM   2363  HA  ASP A 191     253.925 244.120 203.090  1.00 40.96           H  
ATOM   2364 1HB  ASP A 191     251.806 245.316 203.640  1.00 40.96           H  
ATOM   2365 2HB  ASP A 191     252.486 244.413 204.987  1.00 40.96           H  
ATOM   2366  N   GLY A 192     255.249 246.358 201.956  1.00 40.96           N  
ATOM   2367  CA  GLY A 192     255.465 247.246 200.823  1.00 40.96           C  
ATOM   2368  C   GLY A 192     255.737 248.693 201.224  1.00 40.96           C  
ATOM   2369  O   GLY A 192     256.124 249.504 200.381  1.00 40.96           O  
ATOM   2370  H   GLY A 192     256.038 245.860 202.343  1.00 40.96           H  
ATOM   2371 1HA  GLY A 192     254.592 247.211 200.172  1.00 40.96           H  
ATOM   2372 2HA  GLY A 192     255.565 248.271 201.179  1.00 40.96           H  
ATOM   2373  N   PHE A 193     255.549 249.025 202.498  1.00 40.96           N  
ATOM   2374  CA  PHE A 193     255.749 250.403 202.933  1.00 40.96           C  
ATOM   2375  C   PHE A 193     257.021 250.609 203.737  1.00 40.96           C  
ATOM   2376  O   PHE A 193     257.273 249.911 204.720  1.00 40.96           O  
ATOM   2377  CB  PHE A 193     254.572 250.883 203.778  1.00 40.96           C  
ATOM   2378  CG  PHE A 193     253.325 251.142 203.011  1.00 40.96           C  
ATOM   2379  CD1 PHE A 193     252.329 250.190 202.936  1.00 40.96           C  
ATOM   2380  CD2 PHE A 193     253.140 252.349 202.367  1.00 40.96           C  
ATOM   2381  CE1 PHE A 193     251.171 250.444 202.233  1.00 40.96           C  
ATOM   2382  CE2 PHE A 193     251.988 252.608 201.668  1.00 40.96           C  
ATOM   2383  CZ  PHE A 193     251.001 251.654 201.599  1.00 40.96           C  
ATOM   2384  H   PHE A 193     255.247 248.328 203.169  1.00 40.96           H  
ATOM   2385  HA  PHE A 193     255.809 251.031 202.045  1.00 40.96           H  
ATOM   2386 1HB  PHE A 193     254.849 251.801 204.293  1.00 40.96           H  
ATOM   2387 2HB  PHE A 193     253.728 251.112 203.129  1.00 40.96           H  
ATOM   2388  HD1 PHE A 193     252.465 249.231 203.439  1.00 40.96           H  
ATOM   2389  HD2 PHE A 193     253.922 253.108 202.423  1.00 40.96           H  
ATOM   2390  HE1 PHE A 193     250.390 249.685 202.180  1.00 40.96           H  
ATOM   2391  HE2 PHE A 193     251.856 253.568 201.169  1.00 40.96           H  
ATOM   2392  HZ  PHE A 193     250.087 251.857 201.044  1.00 40.96           H  
ATOM   2393  N   LEU A 194     257.779 251.633 203.359  1.00 40.96           N  
ATOM   2394  CA  LEU A 194     258.930 252.063 204.135  1.00 40.96           C  
ATOM   2395  C   LEU A 194     258.526 253.243 205.004  1.00 40.96           C  
ATOM   2396  O   LEU A 194     258.257 254.336 204.502  1.00 40.96           O  
ATOM   2397  CB  LEU A 194     260.097 252.457 203.216  1.00 40.96           C  
ATOM   2398  CG  LEU A 194     261.387 252.980 203.914  1.00 40.96           C  
ATOM   2399  CD1 LEU A 194     262.023 251.870 204.746  1.00 40.96           C  
ATOM   2400  CD2 LEU A 194     262.359 253.481 202.862  1.00 40.96           C  
ATOM   2401  H   LEU A 194     257.532 252.139 202.519  1.00 40.96           H  
ATOM   2402  HA  LEU A 194     259.243 251.243 204.774  1.00 40.96           H  
ATOM   2403 1HB  LEU A 194     259.752 253.232 202.532  1.00 40.96           H  
ATOM   2404 2HB  LEU A 194     260.898 252.871 203.829  1.00 40.96           H  
ATOM   2405  HG  LEU A 194     261.129 253.800 204.587  1.00 40.96           H  
ATOM   2406 1HD1 LEU A 194     262.919 252.250 205.233  1.00 40.96           H  
ATOM   2407 2HD1 LEU A 194     261.324 251.531 205.502  1.00 40.96           H  
ATOM   2408 3HD1 LEU A 194     262.289 251.035 204.098  1.00 40.96           H  
ATOM   2409 1HD2 LEU A 194     263.260 253.860 203.348  1.00 40.96           H  
ATOM   2410 2HD2 LEU A 194     262.626 252.665 202.192  1.00 40.96           H  
ATOM   2411 3HD2 LEU A 194     261.892 254.282 202.290  1.00 40.96           H  
ATOM   2412  N   SER A 195     258.440 253.003 206.303  1.00 40.96           N  
ATOM   2413  CA  SER A 195     258.000 254.021 207.242  1.00 40.96           C  
ATOM   2414  C   SER A 195     259.193 254.741 207.830  1.00 40.96           C  
ATOM   2415  O   SER A 195     260.201 254.116 208.159  1.00 40.96           O  
ATOM   2416  CB  SER A 195     257.184 253.397 208.353  1.00 40.96           C  
ATOM   2417  OG  SER A 195     256.001 252.837 207.857  1.00 40.96           O  
ATOM   2418  H   SER A 195     258.688 252.084 206.644  1.00 40.96           H  
ATOM   2419  HA  SER A 195     257.384 254.748 206.712  1.00 40.96           H  
ATOM   2420 1HB  SER A 195     256.945 254.161 209.095  1.00 40.96           H  
ATOM   2421 2HB  SER A 195     256.244 253.025 207.949  1.00 40.96           H  
ATOM   2422  HG  SER A 195     255.413 252.758 208.611  1.00 40.96           H  
ATOM   2423  N   VAL A 196     259.078 256.055 207.970  1.00 40.96           N  
ATOM   2424  CA  VAL A 196     260.153 256.837 208.556  1.00 40.96           C  
ATOM   2425  C   VAL A 196     259.642 257.694 209.704  1.00 40.96           C  
ATOM   2426  O   VAL A 196     258.706 258.481 209.536  1.00 40.96           O  
ATOM   2427  CB  VAL A 196     260.801 257.750 207.502  1.00 40.96           C  
ATOM   2428  CG1 VAL A 196     261.997 258.474 208.107  1.00 40.96           C  
ATOM   2429  CG2 VAL A 196     261.202 256.931 206.289  1.00 40.96           C  
ATOM   2430  H   VAL A 196     258.223 256.512 207.675  1.00 40.96           H  
ATOM   2431  HA  VAL A 196     260.910 256.154 208.938  1.00 40.96           H  
ATOM   2432  HB  VAL A 196     260.090 258.512 207.209  1.00 40.96           H  
ATOM   2433 1HG1 VAL A 196     262.439 259.134 207.361  1.00 40.96           H  
ATOM   2434 2HG1 VAL A 196     261.676 259.064 208.964  1.00 40.96           H  
ATOM   2435 3HG1 VAL A 196     262.740 257.742 208.429  1.00 40.96           H  
ATOM   2436 1HG2 VAL A 196     261.654 257.580 205.542  1.00 40.96           H  
ATOM   2437 2HG2 VAL A 196     261.913 256.173 206.591  1.00 40.96           H  
ATOM   2438 3HG2 VAL A 196     260.320 256.450 205.864  1.00 40.96           H  
ATOM   2439  N   TYR A 197     260.292 257.571 210.854  1.00 40.96           N  
ATOM   2440  CA  TYR A 197     259.990 258.402 212.012  1.00 40.96           C  
ATOM   2441  C   TYR A 197     261.152 259.355 212.232  1.00 40.96           C  
ATOM   2442  O   TYR A 197     262.289 259.018 211.908  1.00 40.96           O  
ATOM   2443  CB  TYR A 197     259.752 257.536 213.245  1.00 40.96           C  
ATOM   2444  CG  TYR A 197     258.643 256.533 213.069  1.00 40.96           C  
ATOM   2445  CD1 TYR A 197     258.902 255.309 212.470  1.00 40.96           C  
ATOM   2446  CD2 TYR A 197     257.371 256.831 213.504  1.00 40.96           C  
ATOM   2447  CE1 TYR A 197     257.888 254.395 212.306  1.00 40.96           C  
ATOM   2448  CE2 TYR A 197     256.357 255.919 213.340  1.00 40.96           C  
ATOM   2449  CZ  TYR A 197     256.608 254.704 212.746  1.00 40.96           C  
ATOM   2450  OH  TYR A 197     255.586 253.792 212.593  1.00 40.96           O  
ATOM   2451  H   TYR A 197     261.025 256.874 210.920  1.00 40.96           H  
ATOM   2452  HA  TYR A 197     259.098 258.994 211.805  1.00 40.96           H  
ATOM   2453 1HB  TYR A 197     259.492 258.172 214.085  1.00 40.96           H  
ATOM   2454 2HB  TYR A 197     258.909 256.869 213.064  1.00 40.96           H  
ATOM   2455  HD1 TYR A 197     259.908 255.071 212.127  1.00 40.96           H  
ATOM   2456  HD2 TYR A 197     257.170 257.789 213.978  1.00 40.96           H  
ATOM   2457  HE1 TYR A 197     258.092 253.435 211.835  1.00 40.96           H  
ATOM   2458  HE2 TYR A 197     255.351 256.157 213.685  1.00 40.96           H  
ATOM   2459  HH  TYR A 197     254.774 254.160 212.951  1.00 40.96           H  
ATOM   2460  N   TYR A 198     260.875 260.548 212.751  1.00 40.96           N  
ATOM   2461  CA  TYR A 198     261.904 261.576 212.871  1.00 40.96           C  
ATOM   2462  C   TYR A 198     261.791 262.431 214.132  1.00 40.96           C  
ATOM   2463  O   TYR A 198     260.692 262.782 214.567  1.00 40.96           O  
ATOM   2464  CB  TYR A 198     261.861 262.471 211.636  1.00 40.96           C  
ATOM   2465  CG  TYR A 198     262.786 263.655 211.676  1.00 40.96           C  
ATOM   2466  CD1 TYR A 198     264.127 263.477 211.456  1.00 40.96           C  
ATOM   2467  CD2 TYR A 198     262.287 264.922 211.914  1.00 40.96           C  
ATOM   2468  CE1 TYR A 198     264.979 264.551 211.471  1.00 40.96           C  
ATOM   2469  CE2 TYR A 198     263.142 266.002 211.934  1.00 40.96           C  
ATOM   2470  CZ  TYR A 198     264.486 265.816 211.712  1.00 40.96           C  
ATOM   2471  OH  TYR A 198     265.347 266.888 211.730  1.00 40.96           O  
ATOM   2472  H   TYR A 198     259.926 260.760 213.026  1.00 40.96           H  
ATOM   2473  HA  TYR A 198     262.873 261.081 212.900  1.00 40.96           H  
ATOM   2474 1HB  TYR A 198     260.849 262.840 211.498  1.00 40.96           H  
ATOM   2475 2HB  TYR A 198     262.509 263.334 211.790  1.00 40.96           H  
ATOM   2476  HD1 TYR A 198     264.514 262.480 211.270  1.00 40.96           H  
ATOM   2477  HD2 TYR A 198     261.220 265.066 212.085  1.00 40.96           H  
ATOM   2478  HE1 TYR A 198     266.037 264.402 211.290  1.00 40.96           H  
ATOM   2479  HE2 TYR A 198     262.753 267.004 212.122  1.00 40.96           H  
ATOM   2480  HH  TYR A 198     264.851 267.692 211.911  1.00 40.96           H  
ATOM   2481  N   SER A 199     262.947 262.805 214.684  1.00 40.96           N  
ATOM   2482  CA  SER A 199     263.012 263.783 215.770  1.00 40.96           C  
ATOM   2483  C   SER A 199     264.252 264.658 215.645  1.00 40.96           C  
ATOM   2484  O   SER A 199     265.231 264.281 215.000  1.00 40.96           O  
ATOM   2485  CB  SER A 199     263.027 263.106 217.123  1.00 40.96           C  
ATOM   2486  OG  SER A 199     264.218 262.401 217.317  1.00 40.96           O  
ATOM   2487  H   SER A 199     263.808 262.420 214.311  1.00 40.96           H  
ATOM   2488  HA  SER A 199     262.132 264.425 215.709  1.00 40.96           H  
ATOM   2489 1HB  SER A 199     262.185 262.439 217.209  1.00 40.96           H  
ATOM   2490 2HB  SER A 199     263.928 262.503 217.218  1.00 40.96           H  
ATOM   2491  HG  SER A 199     264.150 262.004 218.189  1.00 40.96           H  
ATOM   2492  N   TYR A 200     264.216 265.815 216.297  1.00 40.96           N  
ATOM   2493  CA  TYR A 200     265.351 266.733 216.306  1.00 40.96           C  
ATOM   2494  C   TYR A 200     265.581 267.343 217.684  1.00 40.96           C  
ATOM   2495  O   TYR A 200     264.637 267.781 218.343  1.00 40.96           O  
ATOM   2496  CB  TYR A 200     265.136 267.843 215.280  1.00 40.96           C  
ATOM   2497  CG  TYR A 200     266.067 269.007 215.456  1.00 40.96           C  
ATOM   2498  CD1 TYR A 200     267.376 268.930 215.023  1.00 40.96           C  
ATOM   2499  CD2 TYR A 200     265.602 270.160 216.063  1.00 40.96           C  
ATOM   2500  CE1 TYR A 200     268.216 270.007 215.201  1.00 40.96           C  
ATOM   2501  CE2 TYR A 200     266.441 271.232 216.238  1.00 40.96           C  
ATOM   2502  CZ  TYR A 200     267.743 271.159 215.810  1.00 40.96           C  
ATOM   2503  OH  TYR A 200     268.578 272.233 215.986  1.00 40.96           O  
ATOM   2504  H   TYR A 200     263.381 266.065 216.806  1.00 40.96           H  
ATOM   2505  HA  TYR A 200     266.249 266.177 216.038  1.00 40.96           H  
ATOM   2506 1HB  TYR A 200     264.113 268.209 215.345  1.00 40.96           H  
ATOM   2507 2HB  TYR A 200     265.796 268.680 215.506  1.00 40.96           H  
ATOM   2508  HD1 TYR A 200     267.744 268.021 214.547  1.00 40.96           H  
ATOM   2509  HD2 TYR A 200     264.569 270.216 216.405  1.00 40.96           H  
ATOM   2510  HE1 TYR A 200     269.245 269.954 214.867  1.00 40.96           H  
ATOM   2511  HE2 TYR A 200     266.074 272.139 216.717  1.00 40.96           H  
ATOM   2512  HH  TYR A 200     269.446 272.024 215.637  1.00 40.96           H  
ATOM   2513  N   THR A 201     266.845 267.387 218.101  1.00 40.96           N  
ATOM   2514  CA  THR A 201     267.228 268.001 219.366  1.00 40.96           C  
ATOM   2515  C   THR A 201     268.434 268.939 219.194  1.00 40.96           C  
ATOM   2516  O   THR A 201     269.483 268.517 218.704  1.00 40.96           O  
ATOM   2517  CB  THR A 201     267.576 266.921 220.411  1.00 40.96           C  
ATOM   2518  OG1 THR A 201     266.448 266.063 220.612  1.00 40.96           O  
ATOM   2519  CG2 THR A 201     267.952 267.561 221.736  1.00 40.96           C  
ATOM   2520  H   THR A 201     267.565 266.987 217.513  1.00 40.96           H  
ATOM   2521  HA  THR A 201     266.373 268.560 219.732  1.00 40.96           H  
ATOM   2522  HB  THR A 201     268.415 266.327 220.050  1.00 40.96           H  
ATOM   2523  HG1 THR A 201     266.218 265.641 219.781  1.00 40.96           H  
ATOM   2524 1HG2 THR A 201     268.197 266.782 222.456  1.00 40.96           H  
ATOM   2525 2HG2 THR A 201     268.812 268.210 221.600  1.00 40.96           H  
ATOM   2526 3HG2 THR A 201     267.112 268.145 222.106  1.00 40.96           H  
ATOM   2527  N   PRO A 202     268.318 270.204 219.612  1.00 40.96           N  
ATOM   2528  CA  PRO A 202     269.361 271.214 219.614  1.00 40.96           C  
ATOM   2529  C   PRO A 202     270.290 271.059 220.815  1.00 40.96           C  
ATOM   2530  O   PRO A 202     270.272 271.883 221.730  1.00 40.96           O  
ATOM   2531  CB  PRO A 202     268.547 272.507 219.682  1.00 40.96           C  
ATOM   2532  CG  PRO A 202     267.313 272.131 220.476  1.00 40.96           C  
ATOM   2533  CD  PRO A 202     267.015 270.686 220.089  1.00 40.96           C  
ATOM   2534  HA  PRO A 202     269.929 271.152 218.673  1.00 40.96           H  
ATOM   2535 1HB  PRO A 202     268.312 272.856 218.667  1.00 40.96           H  
ATOM   2536 2HB  PRO A 202     267.588 272.322 220.189  1.00 40.96           H  
ATOM   2537 1HG  PRO A 202     266.485 272.812 220.231  1.00 40.96           H  
ATOM   2538 2HG  PRO A 202     266.982 271.117 220.207  1.00 40.96           H  
ATOM   2539 1HD  PRO A 202     266.268 270.647 219.281  1.00 40.96           H  
ATOM   2540 2HD  PRO A 202     267.944 270.193 219.769  1.00 40.96           H  
ATOM   2541  N   VAL A 203     271.067 269.980 220.830  1.00 40.96           N  
ATOM   2542  CA  VAL A 203     271.938 269.683 221.967  1.00 40.96           C  
ATOM   2543  C   VAL A 203     273.415 269.883 221.640  1.00 40.96           C  
ATOM   2544  O   VAL A 203     273.969 269.216 220.769  1.00 40.96           O  
ATOM   2545  CB  VAL A 203     271.696 268.240 222.462  1.00 40.96           C  
ATOM   2546  CG1 VAL A 203     271.680 267.264 221.292  1.00 40.96           C  
ATOM   2547  CG2 VAL A 203     272.783 267.845 223.461  1.00 40.96           C  
ATOM   2548  H   VAL A 203     271.037 269.353 220.035  1.00 40.96           H  
ATOM   2549  HA  VAL A 203     271.676 270.363 222.777  1.00 40.96           H  
ATOM   2550  HB  VAL A 203     270.722 268.194 222.947  1.00 40.96           H  
ATOM   2551 1HG1 VAL A 203     271.486 266.262 221.665  1.00 40.96           H  
ATOM   2552 2HG1 VAL A 203     270.896 267.542 220.594  1.00 40.96           H  
ATOM   2553 3HG1 VAL A 203     272.640 267.278 220.780  1.00 40.96           H  
ATOM   2554 1HG2 VAL A 203     272.594 266.835 223.819  1.00 40.96           H  
ATOM   2555 2HG2 VAL A 203     273.760 267.877 222.980  1.00 40.96           H  
ATOM   2556 3HG2 VAL A 203     272.772 268.536 224.304  1.00 40.96           H  
ATOM   2557  N   ASP A 204     274.063 270.778 222.380  1.00 40.96           N  
ATOM   2558  CA  ASP A 204     275.452 271.138 222.108  1.00 40.96           C  
ATOM   2559  C   ASP A 204     276.459 270.189 222.750  1.00 40.96           C  
ATOM   2560  O   ASP A 204     277.239 270.590 223.614  1.00 40.96           O  
ATOM   2561  CB  ASP A 204     275.736 272.564 222.593  1.00 40.96           C  
ATOM   2562  CG  ASP A 204     275.091 273.641 221.724  1.00 40.96           C  
ATOM   2563  OD1 ASP A 204     275.051 273.474 220.527  1.00 40.96           O  
ATOM   2564  OD2 ASP A 204     274.650 274.626 222.266  1.00 40.96           O  
ATOM   2565  H   ASP A 204     273.562 271.262 223.112  1.00 40.96           H  
ATOM   2566  HA  ASP A 204     275.604 271.107 221.029  1.00 40.96           H  
ATOM   2567 1HB  ASP A 204     276.812 272.733 222.610  1.00 40.96           H  
ATOM   2568 2HB  ASP A 204     275.302 273.280 221.894  1.00 40.96           H  
ATOM   2569  N   LEU A 205     276.467 268.941 222.298  1.00 40.96           N  
ATOM   2570  CA  LEU A 205     277.479 267.988 222.742  1.00 40.96           C  
ATOM   2571  C   LEU A 205     278.439 267.685 221.606  1.00 40.96           C  
ATOM   2572  O   LEU A 205     278.033 267.207 220.548  1.00 40.96           O  
ATOM   2573  CB  LEU A 205     276.849 266.684 223.245  1.00 40.96           C  
ATOM   2574  CG  LEU A 205     277.862 265.573 223.664  1.00 40.96           C  
ATOM   2575  CD1 LEU A 205     278.705 266.056 224.843  1.00 40.96           C  
ATOM   2576  CD2 LEU A 205     277.111 264.311 224.034  1.00 40.96           C  
ATOM   2577  H   LEU A 205     275.779 268.671 221.605  1.00 40.96           H  
ATOM   2578  HA  LEU A 205     278.042 268.442 223.555  1.00 40.96           H  
ATOM   2579 1HB  LEU A 205     276.223 266.280 222.452  1.00 40.96           H  
ATOM   2580 2HB  LEU A 205     277.646 265.971 223.453  1.00 40.96           H  
ATOM   2581  HG  LEU A 205     278.530 265.357 222.832  1.00 40.96           H  
ATOM   2582 1HD1 LEU A 205     279.412 265.275 225.124  1.00 40.96           H  
ATOM   2583 2HD1 LEU A 205     279.254 266.952 224.567  1.00 40.96           H  
ATOM   2584 3HD1 LEU A 205     278.054 266.276 225.688  1.00 40.96           H  
ATOM   2585 1HD2 LEU A 205     277.822 263.534 224.319  1.00 40.96           H  
ATOM   2586 2HD2 LEU A 205     276.440 264.513 224.868  1.00 40.96           H  
ATOM   2587 3HD2 LEU A 205     276.540 263.976 223.181  1.00 40.96           H  
ATOM   2588  N   LEU A 206     279.712 267.987 221.818  1.00 40.96           N  
ATOM   2589  CA  LEU A 206     280.714 267.821 220.774  1.00 40.96           C  
ATOM   2590  C   LEU A 206     281.636 266.635 221.039  1.00 40.96           C  
ATOM   2591  O   LEU A 206     282.698 266.520 220.427  1.00 40.96           O  
ATOM   2592  CB  LEU A 206     281.542 269.106 220.653  1.00 40.96           C  
ATOM   2593  CG  LEU A 206     280.743 270.403 220.359  1.00 40.96           C  
ATOM   2594  CD1 LEU A 206     281.700 271.587 220.355  1.00 40.96           C  
ATOM   2595  CD2 LEU A 206     280.020 270.282 219.016  1.00 40.96           C  
ATOM   2596  H   LEU A 206     279.985 268.367 222.713  1.00 40.96           H  
ATOM   2597  HA  LEU A 206     280.202 267.639 219.831  1.00 40.96           H  
ATOM   2598 1HB  LEU A 206     282.267 268.976 219.849  1.00 40.96           H  
ATOM   2599 2HB  LEU A 206     280.875 269.926 220.385  1.00 40.96           H  
ATOM   2600  HG  LEU A 206     280.009 270.566 221.149  1.00 40.96           H  
ATOM   2601 1HD1 LEU A 206     281.143 272.504 220.164  1.00 40.96           H  
ATOM   2602 2HD1 LEU A 206     282.193 271.659 221.324  1.00 40.96           H  
ATOM   2603 3HD1 LEU A 206     282.448 271.448 219.576  1.00 40.96           H  
ATOM   2604 1HD2 LEU A 206     279.462 271.199 218.822  1.00 40.96           H  
ATOM   2605 2HD2 LEU A 206     280.749 270.127 218.221  1.00 40.96           H  
ATOM   2606 3HD2 LEU A 206     279.328 269.442 219.042  1.00 40.96           H  
ATOM   2607  N   ARG A 207     281.250 265.771 221.975  1.00 40.96           N  
ATOM   2608  CA  ARG A 207     282.104 264.652 222.363  1.00 40.96           C  
ATOM   2609  C   ARG A 207     281.389 263.301 222.385  1.00 40.96           C  
ATOM   2610  O   ARG A 207     281.755 262.423 223.166  1.00 40.96           O  
ATOM   2611  CB  ARG A 207     282.708 264.908 223.737  1.00 40.96           C  
ATOM   2612  CG  ARG A 207     283.675 266.090 223.813  1.00 40.96           C  
ATOM   2613  CD  ARG A 207     284.938 265.835 223.066  1.00 40.96           C  
ATOM   2614  NE  ARG A 207     285.871 266.942 223.192  1.00 40.96           N  
ATOM   2615  CZ  ARG A 207     285.903 268.024 222.383  1.00 40.96           C  
ATOM   2616  NH1 ARG A 207     285.049 268.140 221.385  1.00 40.96           N  
ATOM   2617  NH2 ARG A 207     286.799 268.974 222.595  1.00 40.96           N  
ATOM   2618  H   ARG A 207     280.360 265.904 222.433  1.00 40.96           H  
ATOM   2619  HA  ARG A 207     282.914 264.583 221.639  1.00 40.96           H  
ATOM   2620 1HB  ARG A 207     283.250 264.022 224.067  1.00 40.96           H  
ATOM   2621 2HB  ARG A 207     283.426 265.726 223.672  1.00 40.96           H  
ATOM   2622 1HG  ARG A 207     283.932 266.278 224.856  1.00 40.96           H  
ATOM   2623 2HG  ARG A 207     284.579 265.857 223.250  1.00 40.96           H  
ATOM   2624 1HD  ARG A 207     284.725 265.691 222.010  1.00 40.96           H  
ATOM   2625 2HD  ARG A 207     285.607 266.687 223.182  1.00 40.96           H  
ATOM   2626  HE  ARG A 207     286.547 266.899 223.943  1.00 40.96           H  
ATOM   2627 1HH1 ARG A 207     284.358 267.418 221.209  1.00 40.96           H  
ATOM   2628 2HH1 ARG A 207     285.083 268.952 220.786  1.00 40.96           H  
ATOM   2629 1HH2 ARG A 207     287.455 268.888 223.359  1.00 40.96           H  
ATOM   2630 2HH2 ARG A 207     286.829 269.784 221.994  1.00 40.96           H  
ATOM   2631  N   GLY A 208     280.389 263.118 221.527  1.00 40.96           N  
ATOM   2632  CA  GLY A 208     279.706 261.826 221.456  1.00 40.96           C  
ATOM   2633  C   GLY A 208     278.197 261.961 221.302  1.00 40.96           C  
ATOM   2634  O   GLY A 208     277.686 263.036 220.992  1.00 40.96           O  
ATOM   2635  H   GLY A 208     280.112 263.866 220.907  1.00 40.96           H  
ATOM   2636 1HA  GLY A 208     279.927 261.254 222.356  1.00 40.96           H  
ATOM   2637 2HA  GLY A 208     278.628 261.985 221.430  1.00 40.96           H  
ATOM   2638  N   LEU A 209     277.496 260.845 221.497  1.00 40.96           N  
ATOM   2639  CA  LEU A 209     276.042 260.785 221.377  1.00 40.96           C  
ATOM   2640  C   LEU A 209     275.407 261.024 222.751  1.00 40.96           C  
ATOM   2641  O   LEU A 209     275.686 260.271 223.684  1.00 40.96           O  
ATOM   2642  CB  LEU A 209     275.625 259.398 220.855  1.00 40.96           C  
ATOM   2643  CG  LEU A 209     274.115 259.154 220.627  1.00 40.96           C  
ATOM   2644  CD1 LEU A 209     273.614 260.007 219.461  1.00 40.96           C  
ATOM   2645  CD2 LEU A 209     273.891 257.675 220.344  1.00 40.96           C  
ATOM   2646  H   LEU A 209     277.995 260.003 221.745  1.00 40.96           H  
ATOM   2647  HA  LEU A 209     275.721 261.534 220.664  1.00 40.96           H  
ATOM   2648 1HB  LEU A 209     275.972 258.646 221.564  1.00 40.96           H  
ATOM   2649 2HB  LEU A 209     274.536 259.356 220.812  1.00 40.96           H  
ATOM   2650  HG  LEU A 209     273.559 259.443 221.522  1.00 40.96           H  
ATOM   2651 1HD1 LEU A 209     272.548 259.829 219.314  1.00 40.96           H  
ATOM   2652 2HD1 LEU A 209     273.774 261.054 219.668  1.00 40.96           H  
ATOM   2653 3HD1 LEU A 209     274.152 259.735 218.556  1.00 40.96           H  
ATOM   2654 1HD2 LEU A 209     272.827 257.491 220.190  1.00 40.96           H  
ATOM   2655 2HD2 LEU A 209     274.442 257.387 219.448  1.00 40.96           H  
ATOM   2656 3HD2 LEU A 209     274.242 257.085 221.192  1.00 40.96           H  
ATOM   2657  N   PRO A 210     274.576 262.064 222.911  1.00 40.96           N  
ATOM   2658  CA  PRO A 210     273.882 262.425 224.133  1.00 40.96           C  
ATOM   2659  C   PRO A 210     273.003 261.295 224.648  1.00 40.96           C  
ATOM   2660  O   PRO A 210     272.378 260.575 223.867  1.00 40.96           O  
ATOM   2661  CB  PRO A 210     273.031 263.624 223.688  1.00 40.96           C  
ATOM   2662  CG  PRO A 210     273.766 264.200 222.512  1.00 40.96           C  
ATOM   2663  CD  PRO A 210     274.370 263.009 221.805  1.00 40.96           C  
ATOM   2664  HA  PRO A 210     274.617 262.723 224.896  1.00 40.96           H  
ATOM   2665 1HB  PRO A 210     272.928 264.339 224.517  1.00 40.96           H  
ATOM   2666 2HB  PRO A 210     273.531 264.155 222.865  1.00 40.96           H  
ATOM   2667 1HG  PRO A 210     274.516 264.916 222.859  1.00 40.96           H  
ATOM   2668 2HG  PRO A 210     274.304 263.406 221.974  1.00 40.96           H  
ATOM   2669 1HD  PRO A 210     275.320 263.323 221.358  1.00 40.96           H  
ATOM   2670 2HD  PRO A 210     274.517 262.191 222.525  1.00 40.96           H  
ATOM   2671  N   SER A 211     272.929 261.167 225.967  1.00 40.96           N  
ATOM   2672  CA  SER A 211     272.058 260.183 226.597  1.00 40.96           C  
ATOM   2673  C   SER A 211     270.749 260.839 227.009  1.00 40.96           C  
ATOM   2674  O   SER A 211     270.672 262.062 227.127  1.00 40.96           O  
ATOM   2675  CB  SER A 211     272.735 259.569 227.808  1.00 40.96           C  
ATOM   2676  OG  SER A 211     273.893 258.873 227.438  1.00 40.96           O  
ATOM   2677  H   SER A 211     273.483 261.776 226.553  1.00 40.96           H  
ATOM   2678  HA  SER A 211     271.839 259.395 225.878  1.00 40.96           H  
ATOM   2679 1HB  SER A 211     272.045 258.893 228.307  1.00 40.96           H  
ATOM   2680 2HB  SER A 211     273.593 258.980 227.486  1.00 40.96           H  
ATOM   2681  HG  SER A 211     274.258 258.519 228.252  1.00 40.96           H  
ATOM   2682  N   GLY A 212     269.721 260.030 227.232  1.00 40.96           N  
ATOM   2683  CA  GLY A 212     268.428 260.556 227.646  1.00 40.96           C  
ATOM   2684  C   GLY A 212     267.298 259.935 226.840  1.00 40.96           C  
ATOM   2685  O   GLY A 212     267.522 259.053 226.014  1.00 40.96           O  
ATOM   2686  H   GLY A 212     269.835 259.031 227.121  1.00 40.96           H  
ATOM   2687 1HA  GLY A 212     268.417 261.638 227.518  1.00 40.96           H  
ATOM   2688 2HA  GLY A 212     267.647 260.149 227.004  1.00 40.96           H  
ATOM   2689  N   PHE A 213     266.078 260.387 227.105  1.00 40.96           N  
ATOM   2690  CA  PHE A 213     264.896 259.840 226.453  1.00 40.96           C  
ATOM   2691  C   PHE A 213     264.297 260.824 225.459  1.00 40.96           C  
ATOM   2692  O   PHE A 213     264.150 262.009 225.758  1.00 40.96           O  
ATOM   2693  CB  PHE A 213     263.846 259.472 227.503  1.00 40.96           C  
ATOM   2694  CG  PHE A 213     262.564 258.948 226.934  1.00 40.96           C  
ATOM   2695  CD1 PHE A 213     262.483 257.655 226.467  1.00 40.96           C  
ATOM   2696  CD2 PHE A 213     261.435 259.746 226.871  1.00 40.96           C  
ATOM   2697  CE1 PHE A 213     261.312 257.167 225.952  1.00 40.96           C  
ATOM   2698  CE2 PHE A 213     260.259 259.255 226.353  1.00 40.96           C  
ATOM   2699  CZ  PHE A 213     260.201 257.962 225.895  1.00 40.96           C  
ATOM   2700  H   PHE A 213     265.966 261.124 227.785  1.00 40.96           H  
ATOM   2701  HA  PHE A 213     265.184 258.939 225.912  1.00 40.96           H  
ATOM   2702 1HB  PHE A 213     263.614 260.348 228.105  1.00 40.96           H  
ATOM   2703 2HB  PHE A 213     262.927 259.163 227.006  1.00 40.96           H  
ATOM   2704  HD1 PHE A 213     263.366 257.019 226.509  1.00 40.96           H  
ATOM   2705  HD2 PHE A 213     261.483 260.772 227.239  1.00 40.96           H  
ATOM   2706  HE1 PHE A 213     261.268 256.150 225.590  1.00 40.96           H  
ATOM   2707  HE2 PHE A 213     259.374 259.890 226.307  1.00 40.96           H  
ATOM   2708  HZ  PHE A 213     259.277 257.569 225.484  1.00 40.96           H  
ATOM   2709  N   SER A 214     263.926 260.321 224.288  1.00 40.96           N  
ATOM   2710  CA  SER A 214     263.262 261.133 223.275  1.00 40.96           C  
ATOM   2711  C   SER A 214     262.303 260.284 222.452  1.00 40.96           C  
ATOM   2712  O   SER A 214     262.450 259.064 222.381  1.00 40.96           O  
ATOM   2713  CB  SER A 214     264.284 261.793 222.376  1.00 40.96           C  
ATOM   2714  OG  SER A 214     265.002 260.837 221.655  1.00 40.96           O  
ATOM   2715  H   SER A 214     264.098 259.342 224.101  1.00 40.96           H  
ATOM   2716  HA  SER A 214     262.684 261.911 223.777  1.00 40.96           H  
ATOM   2717 1HB  SER A 214     264.970 262.392 222.973  1.00 40.96           H  
ATOM   2718 2HB  SER A 214     264.875 261.028 221.874  1.00 40.96           H  
ATOM   2719  HG  SER A 214     265.623 261.331 221.114  1.00 40.96           H  
ATOM   2720  N   VAL A 215     261.315 260.931 221.840  1.00 40.96           N  
ATOM   2721  CA  VAL A 215     260.296 260.223 221.077  1.00 40.96           C  
ATOM   2722  C   VAL A 215     260.169 260.763 219.658  1.00 40.96           C  
ATOM   2723  O   VAL A 215     260.104 261.975 219.450  1.00 40.96           O  
ATOM   2724  CB  VAL A 215     258.946 260.320 221.806  1.00 40.96           C  
ATOM   2725  CG1 VAL A 215     257.858 259.579 221.042  1.00 40.96           C  
ATOM   2726  CG2 VAL A 215     259.107 259.747 223.191  1.00 40.96           C  
ATOM   2727  H   VAL A 215     261.263 261.937 221.920  1.00 40.96           H  
ATOM   2728  HA  VAL A 215     260.580 259.173 221.024  1.00 40.96           H  
ATOM   2729  HB  VAL A 215     258.648 261.367 221.872  1.00 40.96           H  
ATOM   2730 1HG1 VAL A 215     256.915 259.670 221.577  1.00 40.96           H  
ATOM   2731 2HG1 VAL A 215     257.749 260.007 220.047  1.00 40.96           H  
ATOM   2732 3HG1 VAL A 215     258.126 258.527 220.958  1.00 40.96           H  
ATOM   2733 1HG2 VAL A 215     258.176 259.824 223.729  1.00 40.96           H  
ATOM   2734 2HG2 VAL A 215     259.402 258.701 223.118  1.00 40.96           H  
ATOM   2735 3HG2 VAL A 215     259.872 260.303 223.727  1.00 40.96           H  
ATOM   2736  N   LEU A 216     260.118 259.855 218.688  1.00 40.96           N  
ATOM   2737  CA  LEU A 216     260.046 260.233 217.281  1.00 40.96           C  
ATOM   2738  C   LEU A 216     258.612 260.198 216.762  1.00 40.96           C  
ATOM   2739  O   LEU A 216     257.811 259.352 217.160  1.00 40.96           O  
ATOM   2740  CB  LEU A 216     260.894 259.278 216.431  1.00 40.96           C  
ATOM   2741  CG  LEU A 216     262.424 259.372 216.563  1.00 40.96           C  
ATOM   2742  CD1 LEU A 216     262.897 258.597 217.784  1.00 40.96           C  
ATOM   2743  CD2 LEU A 216     263.050 258.815 215.314  1.00 40.96           C  
ATOM   2744  H   LEU A 216     260.169 258.875 218.940  1.00 40.96           H  
ATOM   2745  HA  LEU A 216     260.423 261.246 217.172  1.00 40.96           H  
ATOM   2746 1HB  LEU A 216     260.656 259.462 215.388  1.00 40.96           H  
ATOM   2747 2HB  LEU A 216     261.946 259.508 216.595  1.00 40.96           H  
ATOM   2748  HG  LEU A 216     262.720 260.402 216.685  1.00 40.96           H  
ATOM   2749 1HD1 LEU A 216     263.984 258.674 217.857  1.00 40.96           H  
ATOM   2750 2HD1 LEU A 216     262.454 259.009 218.685  1.00 40.96           H  
ATOM   2751 3HD1 LEU A 216     262.613 257.550 217.686  1.00 40.96           H  
ATOM   2752 1HD2 LEU A 216     264.135 258.874 215.390  1.00 40.96           H  
ATOM   2753 2HD2 LEU A 216     262.748 257.783 215.195  1.00 40.96           H  
ATOM   2754 3HD2 LEU A 216     262.720 259.386 214.457  1.00 40.96           H  
ATOM   2755  N   ARG A 217     258.308 261.102 215.836  1.00 40.96           N  
ATOM   2756  CA  ARG A 217     256.994 261.154 215.206  1.00 40.96           C  
ATOM   2757  C   ARG A 217     257.098 260.680 213.761  1.00 40.96           C  
ATOM   2758  O   ARG A 217     258.149 260.825 213.144  1.00 40.96           O  
ATOM   2759  CB  ARG A 217     256.454 262.578 215.251  1.00 40.96           C  
ATOM   2760  CG  ARG A 217     256.161 263.099 216.646  1.00 40.96           C  
ATOM   2761  CD  ARG A 217     255.763 264.524 216.631  1.00 40.96           C  
ATOM   2762  NE  ARG A 217     255.570 265.042 217.975  1.00 40.96           N  
ATOM   2763  CZ  ARG A 217     255.311 266.330 218.272  1.00 40.96           C  
ATOM   2764  NH1 ARG A 217     255.215 267.224 217.311  1.00 40.96           N  
ATOM   2765  NH2 ARG A 217     255.154 266.697 219.533  1.00 40.96           N  
ATOM   2766  H   ARG A 217     259.016 261.770 215.551  1.00 40.96           H  
ATOM   2767  HA  ARG A 217     256.323 260.499 215.759  1.00 40.96           H  
ATOM   2768 1HB  ARG A 217     255.539 262.654 214.667  1.00 40.96           H  
ATOM   2769 2HB  ARG A 217     256.200 262.839 216.278  1.00 40.96           H  
ATOM   2770 1HG  ARG A 217     257.052 262.996 217.268  1.00 40.96           H  
ATOM   2771 2HG  ARG A 217     255.877 264.151 216.589  1.00 40.96           H  
ATOM   2772 1HD  ARG A 217     254.828 264.635 216.084  1.00 40.96           H  
ATOM   2773 2HD  ARG A 217     255.628 264.875 217.653  1.00 40.96           H  
ATOM   2774  HE  ARG A 217     255.638 264.388 218.744  1.00 40.96           H  
ATOM   2775 1HH1 ARG A 217     255.337 266.947 216.348  1.00 40.96           H  
ATOM   2776 2HH1 ARG A 217     255.022 268.189 217.536  1.00 40.96           H  
ATOM   2777 1HH2 ARG A 217     255.226 266.011 220.272  1.00 40.96           H  
ATOM   2778 2HH2 ARG A 217     254.959 267.661 219.758  1.00 40.96           H  
ATOM   2779  N   PRO A 218     256.037 260.089 213.207  1.00 40.96           N  
ATOM   2780  CA  PRO A 218     255.947 259.635 211.835  1.00 40.96           C  
ATOM   2781  C   PRO A 218     256.006 260.804 210.868  1.00 40.96           C  
ATOM   2782  O   PRO A 218     255.331 261.814 211.068  1.00 40.96           O  
ATOM   2783  CB  PRO A 218     254.580 258.939 211.805  1.00 40.96           C  
ATOM   2784  CG  PRO A 218     253.803 259.550 212.959  1.00 40.96           C  
ATOM   2785  CD  PRO A 218     254.840 259.857 214.013  1.00 40.96           C  
ATOM   2786  HA  PRO A 218     256.758 258.922 211.629  1.00 40.96           H  
ATOM   2787 1HB  PRO A 218     254.710 257.853 211.908  1.00 40.96           H  
ATOM   2788 2HB  PRO A 218     253.970 259.272 212.657  1.00 40.96           H  
ATOM   2789 1HG  PRO A 218     253.036 258.845 213.315  1.00 40.96           H  
ATOM   2790 2HG  PRO A 218     254.475 259.744 213.808  1.00 40.96           H  
ATOM   2791 1HD  PRO A 218     254.986 258.992 214.677  1.00 40.96           H  
ATOM   2792 2HD  PRO A 218     255.789 260.125 213.527  1.00 40.96           H  
ATOM   2793  N   ILE A 219     256.788 260.653 209.804  1.00 40.96           N  
ATOM   2794  CA  ILE A 219     256.856 261.668 208.761  1.00 40.96           C  
ATOM   2795  C   ILE A 219     256.527 261.106 207.380  1.00 40.96           C  
ATOM   2796  O   ILE A 219     255.828 261.750 206.598  1.00 40.96           O  
ATOM   2797  CB  ILE A 219     258.221 262.400 208.760  1.00 40.96           C  
ATOM   2798  CG1 ILE A 219     259.404 261.417 208.589  1.00 40.96           C  
ATOM   2799  CG2 ILE A 219     258.371 263.193 210.055  1.00 40.96           C  
ATOM   2800  CD1 ILE A 219     260.706 262.093 208.227  1.00 40.96           C  
ATOM   2801  H   ILE A 219     257.338 259.807 209.712  1.00 40.96           H  
ATOM   2802  HA  ILE A 219     256.103 262.422 208.986  1.00 40.96           H  
ATOM   2803  HB  ILE A 219     258.254 263.091 207.918  1.00 40.96           H  
ATOM   2804 1HG1 ILE A 219     259.186 260.702 207.820  1.00 40.96           H  
ATOM   2805 2HG1 ILE A 219     260.291 261.966 208.272  1.00 40.96           H  
ATOM   2806 1HG2 ILE A 219     259.311 263.737 210.050  1.00 40.96           H  
ATOM   2807 2HG2 ILE A 219     257.548 263.901 210.143  1.00 40.96           H  
ATOM   2808 3HG2 ILE A 219     258.351 262.510 210.905  1.00 40.96           H  
ATOM   2809 1HD1 ILE A 219     261.491 261.345 208.131  1.00 40.96           H  
ATOM   2810 2HD1 ILE A 219     260.585 262.615 207.279  1.00 40.96           H  
ATOM   2811 3HD1 ILE A 219     260.983 262.806 208.995  1.00 40.96           H  
ATOM   2812  N   LEU A 220     257.043 259.919 207.072  1.00 40.96           N  
ATOM   2813  CA  LEU A 220     256.859 259.333 205.749  1.00 40.96           C  
ATOM   2814  C   LEU A 220     256.309 257.915 205.836  1.00 40.96           C  
ATOM   2815  O   LEU A 220     256.629 257.168 206.761  1.00 40.96           O  
ATOM   2816  CB  LEU A 220     258.192 259.306 204.981  1.00 40.96           C  
ATOM   2817  CG  LEU A 220     258.900 260.661 204.768  1.00 40.96           C  
ATOM   2818  CD1 LEU A 220     260.317 260.416 204.266  1.00 40.96           C  
ATOM   2819  CD2 LEU A 220     258.125 261.489 203.771  1.00 40.96           C  
ATOM   2820  H   LEU A 220     257.590 259.423 207.766  1.00 40.96           H  
ATOM   2821  HA  LEU A 220     256.143 259.939 205.197  1.00 40.96           H  
ATOM   2822 1HB  LEU A 220     258.004 258.888 203.997  1.00 40.96           H  
ATOM   2823 2HB  LEU A 220     258.546 260.330 204.862  1.00 40.96           H  
ATOM   2824  HG  LEU A 220     258.961 261.196 205.709  1.00 40.96           H  
ATOM   2825 1HD1 LEU A 220     260.820 261.372 204.122  1.00 40.96           H  
ATOM   2826 2HD1 LEU A 220     260.867 259.826 204.998  1.00 40.96           H  
ATOM   2827 3HD1 LEU A 220     260.281 259.882 203.320  1.00 40.96           H  
ATOM   2828 1HD2 LEU A 220     258.632 262.443 203.625  1.00 40.96           H  
ATOM   2829 2HD2 LEU A 220     258.068 260.962 202.819  1.00 40.96           H  
ATOM   2830 3HD2 LEU A 220     257.118 261.671 204.144  1.00 40.96           H  
ATOM   2831  N   LYS A 221     255.519 257.537 204.838  1.00 40.96           N  
ATOM   2832  CA  LYS A 221     255.059 256.162 204.670  1.00 40.96           C  
ATOM   2833  C   LYS A 221     255.009 255.850 203.181  1.00 40.96           C  
ATOM   2834  O   LYS A 221     254.004 256.097 202.517  1.00 40.96           O  
ATOM   2835  CB  LYS A 221     253.696 255.949 205.330  1.00 40.96           C  
ATOM   2836  CG  LYS A 221     253.231 254.501 205.332  1.00 40.96           C  
ATOM   2837  CD  LYS A 221     251.938 254.315 206.112  1.00 40.96           C  
ATOM   2838  CE  LYS A 221     251.499 252.851 206.106  1.00 40.96           C  
ATOM   2839  NZ  LYS A 221     250.247 252.632 206.891  1.00 40.96           N  
ATOM   2840  H   LYS A 221     255.263 258.220 204.140  1.00 40.96           H  
ATOM   2841  HA  LYS A 221     255.782 255.487 205.129  1.00 40.96           H  
ATOM   2842 1HB  LYS A 221     252.943 256.545 204.815  1.00 40.96           H  
ATOM   2843 2HB  LYS A 221     253.405 254.903 205.234  1.00 40.96           H  
ATOM   2844 1HG  LYS A 221     254.006 253.870 205.768  1.00 40.96           H  
ATOM   2845 2HG  LYS A 221     252.330 254.410 205.936  1.00 40.96           H  
ATOM   2846 1HD  LYS A 221     251.151 254.922 205.664  1.00 40.96           H  
ATOM   2847 2HD  LYS A 221     251.635 253.269 206.068  1.00 40.96           H  
ATOM   2848 1HE  LYS A 221     252.294 252.240 206.533  1.00 40.96           H  
ATOM   2849 2HE  LYS A 221     250.607 252.736 206.721  1.00 40.96           H  
ATOM   2850 1HZ  LYS A 221     249.997 251.652 206.859  1.00 40.96           H  
ATOM   2851 2HZ  LYS A 221     250.394 252.909 207.851  1.00 40.96           H  
ATOM   2852 3HZ  LYS A 221     249.495 253.180 206.496  1.00 40.96           H  
ATOM   2853  N   LEU A 222     256.138 255.411 202.647  1.00 40.96           N  
ATOM   2854  CA  LEU A 222     256.345 255.347 201.208  1.00 40.96           C  
ATOM   2855  C   LEU A 222     256.111 253.941 200.640  1.00 40.96           C  
ATOM   2856  O   LEU A 222     256.767 252.991 201.063  1.00 40.96           O  
ATOM   2857  CB  LEU A 222     257.779 255.786 200.908  1.00 40.96           C  
ATOM   2858  CG  LEU A 222     258.189 257.158 201.453  1.00 40.96           C  
ATOM   2859  CD1 LEU A 222     259.699 257.280 201.388  1.00 40.96           C  
ATOM   2860  CD2 LEU A 222     257.530 258.257 200.632  1.00 40.96           C  
ATOM   2861  H   LEU A 222     256.905 255.165 203.265  1.00 40.96           H  
ATOM   2862  HA  LEU A 222     255.662 256.051 200.750  1.00 40.96           H  
ATOM   2863 1HB  LEU A 222     257.917 255.806 199.829  1.00 40.96           H  
ATOM   2864 2HB  LEU A 222     257.921 256.797 201.291  1.00 40.96           H  
ATOM   2865  HG  LEU A 222     257.883 257.245 202.493  1.00 40.96           H  
ATOM   2866 1HD1 LEU A 222     260.003 258.248 201.779  1.00 40.96           H  
ATOM   2867 2HD1 LEU A 222     260.152 256.490 201.986  1.00 40.96           H  
ATOM   2868 3HD1 LEU A 222     260.028 257.187 200.359  1.00 40.96           H  
ATOM   2869 1HD2 LEU A 222     257.828 259.231 201.022  1.00 40.96           H  
ATOM   2870 2HD2 LEU A 222     257.847 258.172 199.593  1.00 40.96           H  
ATOM   2871 3HD2 LEU A 222     256.446 258.163 200.690  1.00 40.96           H  
ATOM   2872  N   PRO A 223     255.213 253.792 199.656  1.00 40.96           N  
ATOM   2873  CA  PRO A 223     254.828 252.551 199.005  1.00 40.96           C  
ATOM   2874  C   PRO A 223     255.864 252.101 197.979  1.00 40.96           C  
ATOM   2875  O   PRO A 223     255.602 252.105 196.777  1.00 40.96           O  
ATOM   2876  CB  PRO A 223     253.510 252.941 198.337  1.00 40.96           C  
ATOM   2877  CG  PRO A 223     253.685 254.399 198.005  1.00 40.96           C  
ATOM   2878  CD  PRO A 223     254.506 254.972 199.151  1.00 40.96           C  
ATOM   2879  HA  PRO A 223     254.672 251.773 199.768  1.00 40.96           H  
ATOM   2880 1HB  PRO A 223     252.669 252.752 199.017  1.00 40.96           H  
ATOM   2881 2HB  PRO A 223     253.505 254.019 198.116  1.00 40.96           H  
ATOM   2882 1HG  PRO A 223     252.706 254.882 197.902  1.00 40.96           H  
ATOM   2883 2HG  PRO A 223     254.211 254.915 198.822  1.00 40.96           H  
ATOM   2884 1HD  PRO A 223     253.841 255.388 199.926  1.00 40.96           H  
ATOM   2885 2HD  PRO A 223     255.141 254.182 199.579  1.00 40.96           H  
ATOM   2886  N   LEU A 224     257.044 251.739 198.468  1.00 40.96           N  
ATOM   2887  CA  LEU A 224     258.166 251.339 197.622  1.00 40.96           C  
ATOM   2888  C   LEU A 224     257.964 249.974 196.971  1.00 40.96           C  
ATOM   2889  O   LEU A 224     258.295 249.780 195.802  1.00 40.96           O  
ATOM   2890  CB  LEU A 224     259.444 251.303 198.472  1.00 40.96           C  
ATOM   2891  CG  LEU A 224     260.306 252.571 198.489  1.00 40.96           C  
ATOM   2892  CD1 LEU A 224     259.455 253.775 198.808  1.00 40.96           C  
ATOM   2893  CD2 LEU A 224     261.385 252.404 199.537  1.00 40.96           C  
ATOM   2894  H   LEU A 224     257.172 251.771 199.472  1.00 40.96           H  
ATOM   2895  HA  LEU A 224     258.281 252.078 196.830  1.00 40.96           H  
ATOM   2896 1HB  LEU A 224     260.067 250.489 198.123  1.00 40.96           H  
ATOM   2897 2HB  LEU A 224     259.986 252.237 198.325  1.00 40.96           H  
ATOM   2898  HG  LEU A 224     260.763 252.717 197.522  1.00 40.96           H  
ATOM   2899 1HD1 LEU A 224     260.081 254.668 198.829  1.00 40.96           H  
ATOM   2900 2HD1 LEU A 224     258.679 253.899 198.054  1.00 40.96           H  
ATOM   2901 3HD1 LEU A 224     258.997 253.629 199.780  1.00 40.96           H  
ATOM   2902 1HD2 LEU A 224     262.011 253.295 199.564  1.00 40.96           H  
ATOM   2903 2HD2 LEU A 224     260.922 252.259 200.508  1.00 40.96           H  
ATOM   2904 3HD2 LEU A 224     261.996 251.539 199.297  1.00 40.96           H  
ATOM   2905  N   GLY A 225     257.453 249.014 197.738  1.00 40.96           N  
ATOM   2906  CA  GLY A 225     257.252 247.659 197.234  1.00 40.96           C  
ATOM   2907  C   GLY A 225     258.570 246.910 197.066  1.00 40.96           C  
ATOM   2908  O   GLY A 225     258.641 245.922 196.334  1.00 40.96           O  
ATOM   2909  H   GLY A 225     257.177 249.232 198.688  1.00 40.96           H  
ATOM   2910 1HA  GLY A 225     256.734 247.703 196.276  1.00 40.96           H  
ATOM   2911 2HA  GLY A 225     258.219 247.190 197.057  1.00 40.96           H  
ATOM   2912  N   LEU A 226     259.619 247.385 197.725  1.00 40.96           N  
ATOM   2913  CA  LEU A 226     260.941 246.795 197.554  1.00 40.96           C  
ATOM   2914  C   LEU A 226     261.306 245.789 198.634  1.00 40.96           C  
ATOM   2915  O   LEU A 226     260.865 245.895 199.779  1.00 40.96           O  
ATOM   2916  CB  LEU A 226     262.028 247.877 197.558  1.00 40.96           C  
ATOM   2917  CG  LEU A 226     261.989 248.926 196.463  1.00 40.96           C  
ATOM   2918  CD1 LEU A 226     263.102 249.907 196.727  1.00 40.96           C  
ATOM   2919  CD2 LEU A 226     262.162 248.276 195.103  1.00 40.96           C  
ATOM   2920  H   LEU A 226     259.503 248.180 198.337  1.00 40.96           H  
ATOM   2921  HA  LEU A 226     260.955 246.284 196.591  1.00 40.96           H  
ATOM   2922 1HB  LEU A 226     263.000 247.387 197.501  1.00 40.96           H  
ATOM   2923 2HB  LEU A 226     261.903 248.499 196.672  1.00 40.96           H  
ATOM   2924  HG  LEU A 226     261.041 249.457 196.490  1.00 40.96           H  
ATOM   2925 1HD1 LEU A 226     263.097 250.674 195.969  1.00 40.96           H  
ATOM   2926 2HD1 LEU A 226     262.960 250.361 197.702  1.00 40.96           H  
ATOM   2927 3HD1 LEU A 226     264.059 249.386 196.706  1.00 40.96           H  
ATOM   2928 1HD2 LEU A 226     262.145 249.045 194.334  1.00 40.96           H  
ATOM   2929 2HD2 LEU A 226     263.117 247.750 195.068  1.00 40.96           H  
ATOM   2930 3HD2 LEU A 226     261.353 247.572 194.918  1.00 40.96           H  
ATOM   2931  N   ASN A 227     262.203 244.869 198.254  1.00 40.96           N  
ATOM   2932  CA  ASN A 227     262.921 244.008 199.191  1.00 40.96           C  
ATOM   2933  C   ASN A 227     264.223 244.695 199.595  1.00 40.96           C  
ATOM   2934  O   ASN A 227     265.130 244.867 198.785  1.00 40.96           O  
ATOM   2935  CB  ASN A 227     263.171 242.634 198.545  1.00 40.96           C  
ATOM   2936  CG  ASN A 227     264.223 241.775 199.260  1.00 40.96           C  
ATOM   2937  OD1 ASN A 227     264.394 241.858 200.482  1.00 40.96           O  
ATOM   2938  ND2 ASN A 227     264.922 240.950 198.490  1.00 40.96           N  
ATOM   2939  H   ASN A 227     262.443 244.829 197.281  1.00 40.96           H  
ATOM   2940  HA  ASN A 227     262.319 243.862 200.082  1.00 40.96           H  
ATOM   2941 1HB  ASN A 227     263.478 242.769 197.507  1.00 40.96           H  
ATOM   2942 2HB  ASN A 227     263.987 242.131 199.064  1.00 40.96           H  
ATOM   2943 1HD2 ASN A 227     265.624 240.363 198.894  1.00 40.96           H  
ATOM   2944 2HD2 ASN A 227     265.622 240.368 198.876  1.00 40.96           H  
ATOM   2945  N   ILE A 228     264.265 245.180 200.845  1.00 40.96           N  
ATOM   2946  CA  ILE A 228     265.394 245.942 201.379  1.00 40.96           C  
ATOM   2947  C   ILE A 228     266.143 245.110 202.398  1.00 40.96           C  
ATOM   2948  O   ILE A 228     265.573 244.686 203.403  1.00 40.96           O  
ATOM   2949  CB  ILE A 228     264.923 247.259 202.035  1.00 40.96           C  
ATOM   2950  CG1 ILE A 228     264.242 248.167 200.988  1.00 40.96           C  
ATOM   2951  CG2 ILE A 228     266.104 247.973 202.694  1.00 40.96           C  
ATOM   2952  CD1 ILE A 228     263.487 249.345 201.590  1.00 40.96           C  
ATOM   2953  H   ILE A 228     263.482 244.989 201.453  1.00 40.96           H  
ATOM   2954  HA  ILE A 228     266.084 246.188 200.571  1.00 40.96           H  
ATOM   2955  HB  ILE A 228     264.178 247.032 202.796  1.00 40.96           H  
ATOM   2956 1HG1 ILE A 228     263.539 247.573 200.404  1.00 40.96           H  
ATOM   2957 2HG1 ILE A 228     263.673 248.946 201.497  1.00 40.96           H  
ATOM   2958 1HG2 ILE A 228     265.761 248.886 203.171  1.00 40.96           H  
ATOM   2959 2HG2 ILE A 228     266.548 247.325 203.447  1.00 40.96           H  
ATOM   2960 3HG2 ILE A 228     266.855 248.216 201.940  1.00 40.96           H  
ATOM   2961 1HD1 ILE A 228     263.036 249.935 200.791  1.00 40.96           H  
ATOM   2962 2HD1 ILE A 228     262.703 248.975 202.249  1.00 40.96           H  
ATOM   2963 3HD1 ILE A 228     264.166 249.975 202.158  1.00 40.96           H  
ATOM   2964  N   THR A 229     267.416 244.861 202.135  1.00 40.96           N  
ATOM   2965  CA  THR A 229     268.208 244.048 203.039  1.00 40.96           C  
ATOM   2966  C   THR A 229     269.334 244.857 203.646  1.00 40.96           C  
ATOM   2967  O   THR A 229     269.802 244.548 204.742  1.00 40.96           O  
ATOM   2968  CB  THR A 229     268.793 242.821 202.318  1.00 40.96           C  
ATOM   2969  OG1 THR A 229     269.680 243.251 201.286  1.00 40.96           O  
ATOM   2970  CG2 THR A 229     267.682 242.000 201.701  1.00 40.96           C  
ATOM   2971  H   THR A 229     267.836 245.249 201.300  1.00 40.96           H  
ATOM   2972  HA  THR A 229     267.566 243.701 203.848  1.00 40.96           H  
ATOM   2973  HB  THR A 229     269.343 242.205 203.030  1.00 40.96           H  
ATOM   2974  HG1 THR A 229     270.530 243.482 201.667  1.00 40.96           H  
ATOM   2975 1HG2 THR A 229     268.113 241.138 201.200  1.00 40.96           H  
ATOM   2976 2HG2 THR A 229     266.998 241.663 202.479  1.00 40.96           H  
ATOM   2977 3HG2 THR A 229     267.136 242.603 200.976  1.00 40.96           H  
ATOM   2978  N   SER A 230     269.776 245.880 202.924  1.00 40.96           N  
ATOM   2979  CA  SER A 230     270.878 246.724 203.359  1.00 40.96           C  
ATOM   2980  C   SER A 230     270.695 248.167 202.903  1.00 40.96           C  
ATOM   2981  O   SER A 230     269.895 248.443 202.007  1.00 40.96           O  
ATOM   2982  CB  SER A 230     272.183 246.175 202.840  1.00 40.96           C  
ATOM   2983  OG  SER A 230     272.423 244.882 203.325  1.00 40.96           O  
ATOM   2984  H   SER A 230     269.340 246.076 202.031  1.00 40.96           H  
ATOM   2985  HA  SER A 230     270.906 246.717 204.448  1.00 40.96           H  
ATOM   2986 1HB  SER A 230     272.973 246.831 203.157  1.00 40.96           H  
ATOM   2987 2HB  SER A 230     272.364 245.193 203.276  1.00 40.96           H  
ATOM   2988  HG  SER A 230     273.264 244.616 202.948  1.00 40.96           H  
ATOM   2989  N   TYR A 231     271.464 249.080 203.488  1.00 40.96           N  
ATOM   2990  CA  TYR A 231     271.401 250.481 203.090  1.00 40.96           C  
ATOM   2991  C   TYR A 231     272.769 251.165 203.141  1.00 40.96           C  
ATOM   2992  O   TYR A 231     273.680 250.716 203.836  1.00 40.96           O  
ATOM   2993  CB  TYR A 231     270.401 251.231 203.970  1.00 40.96           C  
ATOM   2994  CG  TYR A 231     270.864 251.438 205.384  1.00 40.96           C  
ATOM   2995  CD1 TYR A 231     271.447 252.640 205.741  1.00 40.96           C  
ATOM   2996  CD2 TYR A 231     270.720 250.431 206.321  1.00 40.96           C  
ATOM   2997  CE1 TYR A 231     271.881 252.840 207.028  1.00 40.96           C  
ATOM   2998  CE2 TYR A 231     271.157 250.630 207.611  1.00 40.96           C  
ATOM   2999  CZ  TYR A 231     271.735 251.830 207.964  1.00 40.96           C  
ATOM   3000  OH  TYR A 231     272.175 252.029 209.247  1.00 40.96           O  
ATOM   3001  H   TYR A 231     272.099 248.791 204.222  1.00 40.96           H  
ATOM   3002  HA  TYR A 231     271.049 250.527 202.063  1.00 40.96           H  
ATOM   3003 1HB  TYR A 231     269.462 250.678 203.998  1.00 40.96           H  
ATOM   3004 2HB  TYR A 231     270.783 251.285 204.989  1.00 40.96           H  
ATOM   3005  HD1 TYR A 231     271.563 253.430 204.998  1.00 40.96           H  
ATOM   3006  HD2 TYR A 231     270.265 249.480 206.040  1.00 40.96           H  
ATOM   3007  HE1 TYR A 231     272.341 253.787 207.307  1.00 40.96           H  
ATOM   3008  HE2 TYR A 231     271.049 249.837 208.352  1.00 40.96           H  
ATOM   3009  HH  TYR A 231     272.007 251.240 209.768  1.00 40.96           H  
ATOM   3010  N   ARG A 232     272.892 252.269 202.412  1.00 40.96           N  
ATOM   3011  CA  ARG A 232     274.111 253.077 202.382  1.00 40.96           C  
ATOM   3012  C   ARG A 232     273.802 254.544 202.663  1.00 40.96           C  
ATOM   3013  O   ARG A 232     272.688 255.000 202.419  1.00 40.96           O  
ATOM   3014  CB  ARG A 232     274.801 252.943 201.033  1.00 40.96           C  
ATOM   3015  CG  ARG A 232     275.908 253.945 200.787  1.00 40.96           C  
ATOM   3016  CD  ARG A 232     276.737 253.586 199.630  1.00 40.96           C  
ATOM   3017  NE  ARG A 232     277.708 252.566 199.960  1.00 40.96           N  
ATOM   3018  CZ  ARG A 232     278.581 252.040 199.084  1.00 40.96           C  
ATOM   3019  NH1 ARG A 232     278.565 252.434 197.834  1.00 40.96           N  
ATOM   3020  NH2 ARG A 232     279.463 251.138 199.480  1.00 40.96           N  
ATOM   3021  H   ARG A 232     272.100 252.558 201.852  1.00 40.96           H  
ATOM   3022  HA  ARG A 232     274.789 252.713 203.154  1.00 40.96           H  
ATOM   3023 1HB  ARG A 232     274.065 253.070 200.237  1.00 40.96           H  
ATOM   3024 2HB  ARG A 232     275.544 253.734 200.924  1.00 40.96           H  
ATOM   3025 1HG  ARG A 232     276.560 253.990 201.663  1.00 40.96           H  
ATOM   3026 2HG  ARG A 232     276.490 253.639 199.917  1.00 40.96           H  
ATOM   3027 1HD  ARG A 232     277.276 254.466 199.290  1.00 40.96           H  
ATOM   3028 2HD  ARG A 232     277.447 252.812 199.917  1.00 40.96           H  
ATOM   3029  HE  ARG A 232     277.751 252.245 200.920  1.00 40.96           H  
ATOM   3030 1HH1 ARG A 232     277.899 253.126 197.528  1.00 40.96           H  
ATOM   3031 2HH1 ARG A 232     279.238 252.062 197.177  1.00 40.96           H  
ATOM   3032 1HH2 ARG A 232     279.488 250.842 200.446  1.00 40.96           H  
ATOM   3033 2HH2 ARG A 232     280.121 250.753 198.819  1.00 40.96           H  
ATOM   3034  N   VAL A 233     274.779 255.286 203.184  1.00 40.96           N  
ATOM   3035  CA  VAL A 233     274.557 256.693 203.501  1.00 40.96           C  
ATOM   3036  C   VAL A 233     275.129 257.610 202.417  1.00 40.96           C  
ATOM   3037  O   VAL A 233     276.263 257.434 201.977  1.00 40.96           O  
ATOM   3038  CB  VAL A 233     275.194 257.028 204.867  1.00 40.96           C  
ATOM   3039  CG1 VAL A 233     274.922 258.474 205.239  1.00 40.96           C  
ATOM   3040  CG2 VAL A 233     274.645 256.093 205.929  1.00 40.96           C  
ATOM   3041  H   VAL A 233     275.694 254.881 203.365  1.00 40.96           H  
ATOM   3042  HA  VAL A 233     273.482 256.867 203.569  1.00 40.96           H  
ATOM   3043  HB  VAL A 233     276.273 256.905 204.794  1.00 40.96           H  
ATOM   3044 1HG1 VAL A 233     275.392 258.700 206.198  1.00 40.96           H  
ATOM   3045 2HG1 VAL A 233     275.324 259.128 204.480  1.00 40.96           H  
ATOM   3046 3HG1 VAL A 233     273.845 258.631 205.317  1.00 40.96           H  
ATOM   3047 1HG2 VAL A 233     275.107 256.323 206.885  1.00 40.96           H  
ATOM   3048 2HG2 VAL A 233     273.570 256.225 206.006  1.00 40.96           H  
ATOM   3049 3HG2 VAL A 233     274.867 255.061 205.658  1.00 40.96           H  
ATOM   3050  N   VAL A 234     274.339 258.587 201.987  1.00 40.96           N  
ATOM   3051  CA  VAL A 234     274.781 259.559 200.989  1.00 40.96           C  
ATOM   3052  C   VAL A 234     275.250 260.839 201.671  1.00 40.96           C  
ATOM   3053  O   VAL A 234     274.508 261.436 202.457  1.00 40.96           O  
ATOM   3054  CB  VAL A 234     273.642 259.887 200.004  1.00 40.96           C  
ATOM   3055  CG1 VAL A 234     274.111 260.912 198.988  1.00 40.96           C  
ATOM   3056  CG2 VAL A 234     273.190 258.619 199.315  1.00 40.96           C  
ATOM   3057  H   VAL A 234     273.412 258.668 202.381  1.00 40.96           H  
ATOM   3058  HA  VAL A 234     275.617 259.133 200.431  1.00 40.96           H  
ATOM   3059  HB  VAL A 234     272.807 260.323 200.553  1.00 40.96           H  
ATOM   3060 1HG1 VAL A 234     273.295 261.143 198.305  1.00 40.96           H  
ATOM   3061 2HG1 VAL A 234     274.420 261.820 199.502  1.00 40.96           H  
ATOM   3062 3HG1 VAL A 234     274.953 260.509 198.424  1.00 40.96           H  
ATOM   3063 1HG2 VAL A 234     272.378 258.848 198.625  1.00 40.96           H  
ATOM   3064 2HG2 VAL A 234     274.025 258.188 198.763  1.00 40.96           H  
ATOM   3065 3HG2 VAL A 234     272.842 257.907 200.063  1.00 40.96           H  
ATOM   3066  N   MET A 235     276.487 261.246 201.389  1.00 40.96           N  
ATOM   3067  CA  MET A 235     277.086 262.393 202.068  1.00 40.96           C  
ATOM   3068  C   MET A 235     277.736 263.396 201.125  1.00 40.96           C  
ATOM   3069  O   MET A 235     278.257 263.037 200.070  1.00 40.96           O  
ATOM   3070  CB  MET A 235     278.102 261.904 203.092  1.00 40.96           C  
ATOM   3071  CG  MET A 235     277.475 261.153 204.239  1.00 40.96           C  
ATOM   3072  SD  MET A 235     278.648 260.428 205.355  1.00 40.96           S  
ATOM   3073  CE  MET A 235     279.048 258.914 204.500  1.00 40.96           C  
ATOM   3074  H   MET A 235     277.034 260.728 200.714  1.00 40.96           H  
ATOM   3075  HA  MET A 235     276.294 262.919 202.598  1.00 40.96           H  
ATOM   3076 1HB  MET A 235     278.650 262.756 203.498  1.00 40.96           H  
ATOM   3077 2HB  MET A 235     277.581 261.425 203.922  1.00 40.96           H  
ATOM   3078 1HG  MET A 235     276.860 260.361 203.837  1.00 40.96           H  
ATOM   3079 2HG  MET A 235     278.258 260.709 204.854  1.00 40.96           H  
ATOM   3080 1HE  MET A 235     279.776 258.351 205.083  1.00 40.96           H  
ATOM   3081 2HE  MET A 235     278.144 258.318 204.372  1.00 40.96           H  
ATOM   3082 3HE  MET A 235     279.469 259.146 203.522  1.00 40.96           H  
ATOM   3083  N   ALA A 236     277.725 264.658 201.537  1.00 40.96           N  
ATOM   3084  CA  ALA A 236     278.398 265.730 200.821  1.00 40.96           C  
ATOM   3085  C   ALA A 236     279.881 265.775 201.161  1.00 40.96           C  
ATOM   3086  O   ALA A 236     280.288 265.428 202.270  1.00 40.96           O  
ATOM   3087  CB  ALA A 236     277.753 267.067 201.157  1.00 40.96           C  
ATOM   3088  H   ALA A 236     277.244 264.878 202.399  1.00 40.96           H  
ATOM   3089  HA  ALA A 236     278.304 265.539 199.755  1.00 40.96           H  
ATOM   3090 1HB  ALA A 236     278.252 267.862 200.602  1.00 40.96           H  
ATOM   3091 2HB  ALA A 236     276.701 267.039 200.884  1.00 40.96           H  
ATOM   3092 3HB  ALA A 236     277.847 267.258 202.225  1.00 40.96           H  
ATOM   3093  N   MET A 237     280.685 266.252 200.217  1.00 40.96           N  
ATOM   3094  CA  MET A 237     282.096 266.509 200.478  1.00 40.96           C  
ATOM   3095  C   MET A 237     282.436 267.969 200.195  1.00 40.96           C  
ATOM   3096  O   MET A 237     281.991 268.534 199.193  1.00 40.96           O  
ATOM   3097  CB  MET A 237     282.991 265.577 199.667  1.00 40.96           C  
ATOM   3098  CG  MET A 237     282.947 264.124 200.117  1.00 40.96           C  
ATOM   3099  SD  MET A 237     284.219 263.109 199.337  1.00 40.96           S  
ATOM   3100  CE  MET A 237     285.685 263.622 200.228  1.00 40.96           C  
ATOM   3101  H   MET A 237     280.292 266.491 199.317  1.00 40.96           H  
ATOM   3102  HA  MET A 237     282.285 266.318 201.536  1.00 40.96           H  
ATOM   3103 1HB  MET A 237     284.021 265.925 199.725  1.00 40.96           H  
ATOM   3104 2HB  MET A 237     282.958 264.575 200.097  1.00 40.96           H  
ATOM   3105 1HG  MET A 237     281.971 263.701 199.873  1.00 40.96           H  
ATOM   3106 2HG  MET A 237     283.710 263.556 199.585  1.00 40.96           H  
ATOM   3107 1HE  MET A 237     286.547 263.074 199.852  1.00 40.96           H  
ATOM   3108 2HE  MET A 237     285.848 264.689 200.086  1.00 40.96           H  
ATOM   3109 3HE  MET A 237     285.558 263.412 201.292  1.00 40.96           H  
ATOM   3110  N   PHE A 238     283.224 268.570 201.090  1.00 40.96           N  
ATOM   3111  CA  PHE A 238     283.576 269.987 201.042  1.00 40.96           C  
ATOM   3112  C   PHE A 238     285.040 270.169 200.658  1.00 40.96           C  
ATOM   3113  O   PHE A 238     285.931 269.557 201.251  1.00 40.96           O  
ATOM   3114  CB  PHE A 238     283.293 270.642 202.412  1.00 40.96           C  
ATOM   3115  CG  PHE A 238     281.801 270.684 202.797  1.00 40.96           C  
ATOM   3116  CD1 PHE A 238     281.120 269.498 203.237  1.00 40.96           C  
ATOM   3117  CD2 PHE A 238     281.060 271.905 202.739  1.00 40.96           C  
ATOM   3118  CE1 PHE A 238     279.749 269.536 203.591  1.00 40.96           C  
ATOM   3119  CE2 PHE A 238     279.685 271.938 203.097  1.00 40.96           C  
ATOM   3120  CZ  PHE A 238     279.033 270.752 203.521  1.00 40.96           C  
ATOM   3121  H   PHE A 238     283.572 268.019 201.863  1.00 40.96           H  
ATOM   3122  HA  PHE A 238     282.964 270.482 200.285  1.00 40.96           H  
ATOM   3123 1HB  PHE A 238     283.675 271.666 202.414  1.00 40.96           H  
ATOM   3124 2HB  PHE A 238     282.217 270.695 202.575  1.00 40.96           H  
ATOM   3125  HD1 PHE A 238     281.667 268.557 203.295  1.00 40.96           H  
ATOM   3126  HD2 PHE A 238     281.558 272.818 202.413  1.00 40.96           H  
ATOM   3127  HE1 PHE A 238     279.244 268.627 203.919  1.00 40.96           H  
ATOM   3128  HE2 PHE A 238     279.130 272.875 203.047  1.00 40.96           H  
ATOM   3129  HZ  PHE A 238     277.978 270.777 203.797  1.00 40.96           H  
ATOM   3130  N   ALA A 250     281.317 265.587 211.003  1.00 40.96           N  
ATOM   3131  CA  ALA A 250     280.035 264.902 211.130  1.00 40.96           C  
ATOM   3132  C   ALA A 250     280.241 263.406 211.366  1.00 40.96           C  
ATOM   3133  O   ALA A 250     281.154 262.797 210.798  1.00 40.96           O  
ATOM   3134  CB  ALA A 250     279.183 265.122 209.880  1.00 40.96           C  
ATOM   3135  H   ALA A 250     281.690 265.777 210.082  1.00 40.96           H  
ATOM   3136  HA  ALA A 250     279.516 265.323 211.993  1.00 40.96           H  
ATOM   3137 1HB  ALA A 250     278.216 264.627 209.999  1.00 40.96           H  
ATOM   3138 2HB  ALA A 250     279.021 266.190 209.731  1.00 40.96           H  
ATOM   3139 3HB  ALA A 250     279.692 264.710 209.008  1.00 40.96           H  
ATOM   3140  N   ALA A 251     279.365 262.815 212.191  1.00 40.96           N  
ATOM   3141  CA  ALA A 251     279.398 261.384 212.503  1.00 40.96           C  
ATOM   3142  C   ALA A 251     277.992 260.860 212.743  1.00 40.96           C  
ATOM   3143  O   ALA A 251     277.093 261.614 213.120  1.00 40.96           O  
ATOM   3144  CB  ALA A 251     280.267 261.121 213.724  1.00 40.96           C  
ATOM   3145  H   ALA A 251     278.650 263.391 212.622  1.00 40.96           H  
ATOM   3146  HA  ALA A 251     279.813 260.847 211.648  1.00 40.96           H  
ATOM   3147 1HB  ALA A 251     280.292 260.050 213.929  1.00 40.96           H  
ATOM   3148 2HB  ALA A 251     281.277 261.477 213.533  1.00 40.96           H  
ATOM   3149 3HB  ALA A 251     279.854 261.646 214.584  1.00 40.96           H  
ATOM   3150  N   TYR A 252     277.807 259.563 212.529  1.00 40.96           N  
ATOM   3151  CA  TYR A 252     276.507 258.943 212.726  1.00 40.96           C  
ATOM   3152  C   TYR A 252     276.605 257.590 213.414  1.00 40.96           C  
ATOM   3153  O   TYR A 252     277.644 256.932 213.386  1.00 40.96           O  
ATOM   3154  CB  TYR A 252     275.761 258.836 211.391  1.00 40.96           C  
ATOM   3155  CG  TYR A 252     276.448 258.002 210.325  1.00 40.96           C  
ATOM   3156  CD1 TYR A 252     276.147 256.662 210.193  1.00 40.96           C  
ATOM   3157  CD2 TYR A 252     277.367 258.589 209.471  1.00 40.96           C  
ATOM   3158  CE1 TYR A 252     276.755 255.909 209.212  1.00 40.96           C  
ATOM   3159  CE2 TYR A 252     277.975 257.840 208.491  1.00 40.96           C  
ATOM   3160  CZ  TYR A 252     277.671 256.506 208.358  1.00 40.96           C  
ATOM   3161  OH  TYR A 252     278.279 255.761 207.379  1.00 40.96           O  
ATOM   3162  H   TYR A 252     278.592 258.997 212.226  1.00 40.96           H  
ATOM   3163  HA  TYR A 252     275.923 259.587 213.380  1.00 40.96           H  
ATOM   3164 1HB  TYR A 252     275.609 259.833 210.990  1.00 40.96           H  
ATOM   3165 2HB  TYR A 252     276.371 258.282 210.678  1.00 40.96           H  
ATOM   3166  HD1 TYR A 252     275.424 256.205 210.863  1.00 40.96           H  
ATOM   3167  HD2 TYR A 252     277.608 259.645 209.572  1.00 40.96           H  
ATOM   3168  HE1 TYR A 252     276.514 254.851 209.108  1.00 40.96           H  
ATOM   3169  HE2 TYR A 252     278.697 258.305 207.819  1.00 40.96           H  
ATOM   3170  HH  TYR A 252     277.957 254.859 207.424  1.00 40.96           H  
ATOM   3171  N   TYR A 253     275.511 257.198 214.055  1.00 40.96           N  
ATOM   3172  CA  TYR A 253     275.439 255.971 214.830  1.00 40.96           C  
ATOM   3173  C   TYR A 253     274.315 255.101 214.305  1.00 40.96           C  
ATOM   3174  O   TYR A 253     273.225 255.595 214.013  1.00 40.96           O  
ATOM   3175  CB  TYR A 253     275.186 256.305 216.301  1.00 40.96           C  
ATOM   3176  CG  TYR A 253     276.160 257.300 216.871  1.00 40.96           C  
ATOM   3177  CD1 TYR A 253     275.959 258.655 216.649  1.00 40.96           C  
ATOM   3178  CD2 TYR A 253     277.241 256.874 217.616  1.00 40.96           C  
ATOM   3179  CE1 TYR A 253     276.839 259.577 217.161  1.00 40.96           C  
ATOM   3180  CE2 TYR A 253     278.120 257.802 218.133  1.00 40.96           C  
ATOM   3181  CZ  TYR A 253     277.922 259.146 217.905  1.00 40.96           C  
ATOM   3182  OH  TYR A 253     278.801 260.065 218.422  1.00 40.96           O  
ATOM   3183  H   TYR A 253     274.694 257.789 214.011  1.00 40.96           H  
ATOM   3184  HA  TYR A 253     276.376 255.427 214.727  1.00 40.96           H  
ATOM   3185 1HB  TYR A 253     275.244 255.396 216.895  1.00 40.96           H  
ATOM   3186 2HB  TYR A 253     275.962 256.980 216.659  1.00 40.96           H  
ATOM   3187  HD1 TYR A 253     275.102 258.990 216.064  1.00 40.96           H  
ATOM   3188  HD2 TYR A 253     277.400 255.810 217.796  1.00 40.96           H  
ATOM   3189  HE1 TYR A 253     276.681 260.640 216.983  1.00 40.96           H  
ATOM   3190  HE2 TYR A 253     278.975 257.473 218.722  1.00 40.96           H  
ATOM   3191  HH  TYR A 253     279.488 259.606 218.911  1.00 40.96           H  
ATOM   3192  N   THR A 254     274.569 253.807 214.182  1.00 40.96           N  
ATOM   3193  CA  THR A 254     273.546 252.916 213.657  1.00 40.96           C  
ATOM   3194  C   THR A 254     273.333 251.666 214.492  1.00 40.96           C  
ATOM   3195  O   THR A 254     274.258 251.147 215.120  1.00 40.96           O  
ATOM   3196  CB  THR A 254     273.889 252.499 212.222  1.00 40.96           C  
ATOM   3197  OG1 THR A 254     275.133 251.794 212.216  1.00 40.96           O  
ATOM   3198  CG2 THR A 254     273.994 253.709 211.327  1.00 40.96           C  
ATOM   3199  H   THR A 254     275.485 253.449 214.428  1.00 40.96           H  
ATOM   3200  HA  THR A 254     272.603 253.461 213.636  1.00 40.96           H  
ATOM   3201  HB  THR A 254     273.106 251.840 211.845  1.00 40.96           H  
ATOM   3202  HG1 THR A 254     274.982 250.884 212.491  1.00 40.96           H  
ATOM   3203 1HG2 THR A 254     274.228 253.399 210.314  1.00 40.96           H  
ATOM   3204 2HG2 THR A 254     273.046 254.239 211.335  1.00 40.96           H  
ATOM   3205 3HG2 THR A 254     274.778 254.362 211.695  1.00 40.96           H  
ATOM   3206  N   GLY A 255     272.114 251.141 214.419  1.00 40.96           N  
ATOM   3207  CA  GLY A 255     271.756 249.878 215.049  1.00 40.96           C  
ATOM   3208  C   GLY A 255     270.469 249.345 214.443  1.00 40.96           C  
ATOM   3209  O   GLY A 255     269.899 249.966 213.546  1.00 40.96           O  
ATOM   3210  H   GLY A 255     271.404 251.650 213.905  1.00 40.96           H  
ATOM   3211 1HA  GLY A 255     271.628 250.021 216.120  1.00 40.96           H  
ATOM   3212 2HA  GLY A 255     270.798 249.535 214.658  1.00 40.96           H  
ATOM   3213  N   ASN A 256     270.025 248.186 214.908  1.00 40.96           N  
ATOM   3214  CA  ASN A 256     268.842 247.548 214.341  1.00 40.96           C  
ATOM   3215  C   ASN A 256     267.733 247.406 215.370  1.00 40.96           C  
ATOM   3216  O   ASN A 256     267.993 247.373 216.573  1.00 40.96           O  
ATOM   3217  CB  ASN A 256     269.208 246.205 213.743  1.00 40.96           C  
ATOM   3218  CG  ASN A 256     270.157 246.341 212.581  1.00 40.96           C  
ATOM   3219  OD1 ASN A 256     271.361 246.091 212.715  1.00 40.96           O  
ATOM   3220  ND2 ASN A 256     269.639 246.732 211.446  1.00 40.96           N  
ATOM   3221  H   ASN A 256     270.526 247.728 215.658  1.00 40.96           H  
ATOM   3222  HA  ASN A 256     268.457 248.184 213.543  1.00 40.96           H  
ATOM   3223 1HB  ASN A 256     268.304 245.700 213.402  1.00 40.96           H  
ATOM   3224 2HB  ASN A 256     269.846 246.356 212.873  1.00 40.96           H  
ATOM   3225 1HD2 ASN A 256     268.655 246.918 211.383  1.00 40.96           H  
ATOM   3226 2HD2 ASN A 256     270.221 246.843 210.632  1.00 40.96           H  
ATOM   3227  N   LEU A 257     266.499 247.305 214.889  1.00 40.96           N  
ATOM   3228  CA  LEU A 257     265.345 247.150 215.766  1.00 40.96           C  
ATOM   3229  C   LEU A 257     265.082 245.686 216.076  1.00 40.96           C  
ATOM   3230  O   LEU A 257     265.434 244.802 215.294  1.00 40.96           O  
ATOM   3231  CB  LEU A 257     264.087 247.737 215.123  1.00 40.96           C  
ATOM   3232  CG  LEU A 257     264.144 249.197 214.680  1.00 40.96           C  
ATOM   3233  CD1 LEU A 257     262.802 249.558 214.082  1.00 40.96           C  
ATOM   3234  CD2 LEU A 257     264.478 250.099 215.854  1.00 40.96           C  
ATOM   3235  H   LEU A 257     266.365 247.339 213.884  1.00 40.96           H  
ATOM   3236  HA  LEU A 257     265.546 247.666 216.704  1.00 40.96           H  
ATOM   3237 1HB  LEU A 257     263.269 247.646 215.837  1.00 40.96           H  
ATOM   3238 2HB  LEU A 257     264.259 248.795 214.925  1.00 40.96           H  
ATOM   3239  HG  LEU A 257     264.904 249.315 213.910  1.00 40.96           H  
ATOM   3240 1HD1 LEU A 257     262.820 250.579 213.738  1.00 40.96           H  
ATOM   3241 2HD1 LEU A 257     262.588 248.903 213.244  1.00 40.96           H  
ATOM   3242 3HD1 LEU A 257     262.023 249.444 214.836  1.00 40.96           H  
ATOM   3243 1HD2 LEU A 257     264.507 251.136 215.518  1.00 40.96           H  
ATOM   3244 2HD2 LEU A 257     263.715 249.990 216.619  1.00 40.96           H  
ATOM   3245 3HD2 LEU A 257     265.449 249.827 216.265  1.00 40.96           H  
ATOM   3246  N   LYS A 258     264.438 245.435 217.210  1.00 40.96           N  
ATOM   3247  CA  LYS A 258     264.062 244.084 217.601  1.00 40.96           C  
ATOM   3248  C   LYS A 258     262.600 244.033 218.023  1.00 40.96           C  
ATOM   3249  O   LYS A 258     262.072 244.995 218.581  1.00 40.96           O  
ATOM   3250  CB  LYS A 258     264.961 243.589 218.735  1.00 40.96           C  
ATOM   3251  CG  LYS A 258     264.730 242.139 219.143  1.00 40.96           C  
ATOM   3252  CD  LYS A 258     265.789 241.667 220.129  1.00 40.96           C  
ATOM   3253  CE  LYS A 258     265.524 240.239 220.596  1.00 40.96           C  
ATOM   3254  NZ  LYS A 258     265.677 239.254 219.486  1.00 40.96           N  
ATOM   3255  H   LYS A 258     264.192 246.207 217.818  1.00 40.96           H  
ATOM   3256  HA  LYS A 258     264.185 243.424 216.741  1.00 40.96           H  
ATOM   3257 1HB  LYS A 258     264.806 244.212 219.616  1.00 40.96           H  
ATOM   3258 2HB  LYS A 258     264.683 242.569 219.001  1.00 40.96           H  
ATOM   3259 1HG  LYS A 258     264.756 241.506 218.257  1.00 40.96           H  
ATOM   3260 2HG  LYS A 258     265.522 241.821 219.820  1.00 40.96           H  
ATOM   3261 1HD  LYS A 258     265.793 242.326 220.998  1.00 40.96           H  
ATOM   3262 2HD  LYS A 258     265.552 240.656 220.461  1.00 40.96           H  
ATOM   3263 1HE  LYS A 258     264.506 240.171 220.990  1.00 40.96           H  
ATOM   3264 2HE  LYS A 258     265.610 239.558 219.750  1.00 40.96           H  
ATOM   3265 1HZ  LYS A 258     265.496 238.324 219.836  1.00 40.96           H  
ATOM   3266 2HZ  LYS A 258     265.019 239.469 218.747  1.00 40.96           H  
ATOM   3267 3HZ  LYS A 258     266.621 239.298 219.122  1.00 40.96           H  
ATOM   3268  N   PHE A 259     261.945 242.908 217.762  1.00 40.96           N  
ATOM   3269  CA  PHE A 259     260.546 242.760 218.140  1.00 40.96           C  
ATOM   3270  C   PHE A 259     260.437 242.440 219.623  1.00 40.96           C  
ATOM   3271  O   PHE A 259     260.912 241.400 220.081  1.00 40.96           O  
ATOM   3272  CB  PHE A 259     259.887 241.658 217.318  1.00 40.96           C  
ATOM   3273  CG  PHE A 259     258.402 241.624 217.433  1.00 40.96           C  
ATOM   3274  CD1 PHE A 259     257.640 242.659 216.926  1.00 40.96           C  
ATOM   3275  CD2 PHE A 259     257.758 240.553 218.021  1.00 40.96           C  
ATOM   3276  CE1 PHE A 259     256.269 242.630 217.005  1.00 40.96           C  
ATOM   3277  CE2 PHE A 259     256.384 240.519 218.101  1.00 40.96           C  
ATOM   3278  CZ  PHE A 259     255.639 241.559 217.590  1.00 40.96           C  
ATOM   3279  H   PHE A 259     262.422 242.148 217.297  1.00 40.96           H  
ATOM   3280  HA  PHE A 259     260.029 243.701 217.952  1.00 40.96           H  
ATOM   3281 1HB  PHE A 259     260.272 240.691 217.637  1.00 40.96           H  
ATOM   3282 2HB  PHE A 259     258.813 241.661 217.501  1.00 40.96           H  
ATOM   3283  HD1 PHE A 259     258.139 243.506 216.457  1.00 40.96           H  
ATOM   3284  HD2 PHE A 259     258.351 239.729 218.421  1.00 40.96           H  
ATOM   3285  HE1 PHE A 259     255.681 243.453 216.600  1.00 40.96           H  
ATOM   3286  HE2 PHE A 259     255.884 239.669 218.566  1.00 40.96           H  
ATOM   3287  HZ  PHE A 259     254.552 241.534 217.651  1.00 40.96           H  
ATOM   3288  N   SER A 260     259.848 243.362 220.375  1.00 40.96           N  
ATOM   3289  CA  SER A 260     259.789 243.244 221.824  1.00 40.96           C  
ATOM   3290  C   SER A 260     258.634 244.042 222.420  1.00 40.96           C  
ATOM   3291  O   SER A 260     257.963 244.806 221.723  1.00 40.96           O  
ATOM   3292  CB  SER A 260     261.105 243.690 222.425  1.00 40.96           C  
ATOM   3293  OG  SER A 260     261.355 245.035 222.137  1.00 40.96           O  
ATOM   3294  H   SER A 260     259.456 244.184 219.927  1.00 40.96           H  
ATOM   3295  HA  SER A 260     259.636 242.194 222.073  1.00 40.96           H  
ATOM   3296 1HB  SER A 260     261.915 243.073 222.039  1.00 40.96           H  
ATOM   3297 2HB  SER A 260     261.310 244.718 222.129  1.00 40.96           H  
ATOM   3298  HG  SER A 260     261.696 245.052 221.236  1.00 40.96           H  
ATOM   3299  N   THR A 261     258.393 243.845 223.714  1.00 40.96           N  
ATOM   3300  CA  THR A 261     257.301 244.533 224.392  1.00 40.96           C  
ATOM   3301  C   THR A 261     257.785 245.764 225.145  1.00 40.96           C  
ATOM   3302  O   THR A 261     258.734 245.694 225.929  1.00 40.96           O  
ATOM   3303  CB  THR A 261     256.578 243.592 225.369  1.00 40.96           C  
ATOM   3304  OG1 THR A 261     256.036 242.477 224.650  1.00 40.96           O  
ATOM   3305  CG2 THR A 261     255.449 244.334 226.057  1.00 40.96           C  
ATOM   3306  H   THR A 261     258.979 243.210 224.237  1.00 40.96           H  
ATOM   3307  HA  THR A 261     256.583 244.863 223.640  1.00 40.96           H  
ATOM   3308  HB  THR A 261     257.280 243.228 226.117  1.00 40.96           H  
ATOM   3309  HG1 THR A 261     256.733 241.838 224.484  1.00 40.96           H  
ATOM   3310 1HG2 THR A 261     254.940 243.663 226.742  1.00 40.96           H  
ATOM   3311 2HG2 THR A 261     255.846 245.181 226.613  1.00 40.96           H  
ATOM   3312 3HG2 THR A 261     254.744 244.692 225.306  1.00 40.96           H  
ATOM   3313  N   PHE A 262     257.132 246.891 224.881  1.00 40.96           N  
ATOM   3314  CA  PHE A 262     257.418 248.151 225.554  1.00 40.96           C  
ATOM   3315  C   PHE A 262     256.208 248.705 226.287  1.00 40.96           C  
ATOM   3316  O   PHE A 262     255.074 248.604 225.817  1.00 40.96           O  
ATOM   3317  CB  PHE A 262     257.933 249.195 224.562  1.00 40.96           C  
ATOM   3318  CG  PHE A 262     259.409 249.123 224.300  1.00 40.96           C  
ATOM   3319  CD1 PHE A 262     260.011 247.983 223.789  1.00 40.96           C  
ATOM   3320  CD2 PHE A 262     260.202 250.222 224.562  1.00 40.96           C  
ATOM   3321  CE1 PHE A 262     261.371 247.950 223.565  1.00 40.96           C  
ATOM   3322  CE2 PHE A 262     261.552 250.189 224.328  1.00 40.96           C  
ATOM   3323  CZ  PHE A 262     262.139 249.052 223.833  1.00 40.96           C  
ATOM   3324  H   PHE A 262     256.376 246.862 224.206  1.00 40.96           H  
ATOM   3325  HA  PHE A 262     258.201 247.972 226.293  1.00 40.96           H  
ATOM   3326 1HB  PHE A 262     257.703 250.193 224.936  1.00 40.96           H  
ATOM   3327 2HB  PHE A 262     259.016 249.116 224.481  1.00 40.96           H  
ATOM   3328  HD1 PHE A 262     259.406 247.106 223.567  1.00 40.96           H  
ATOM   3329  HD2 PHE A 262     259.741 251.128 224.958  1.00 40.96           H  
ATOM   3330  HE1 PHE A 262     261.836 247.050 223.170  1.00 40.96           H  
ATOM   3331  HE2 PHE A 262     262.158 251.061 224.534  1.00 40.96           H  
ATOM   3332  HZ  PHE A 262     263.214 249.027 223.650  1.00 40.96           H  
ATOM   3333  N   MET A 263     256.468 249.341 227.416  1.00 40.96           N  
ATOM   3334  CA  MET A 263     255.438 250.030 228.177  1.00 40.96           C  
ATOM   3335  C   MET A 263     255.634 251.538 228.067  1.00 40.96           C  
ATOM   3336  O   MET A 263     256.685 252.061 228.433  1.00 40.96           O  
ATOM   3337  CB  MET A 263     255.494 249.557 229.623  1.00 40.96           C  
ATOM   3338  CG  MET A 263     254.541 250.221 230.578  1.00 40.96           C  
ATOM   3339  SD  MET A 263     254.764 249.596 232.251  1.00 40.96           S  
ATOM   3340  CE  MET A 263     253.748 250.712 233.173  1.00 40.96           C  
ATOM   3341  H   MET A 263     257.424 249.352 227.758  1.00 40.96           H  
ATOM   3342  HA  MET A 263     254.464 249.787 227.756  1.00 40.96           H  
ATOM   3343 1HB  MET A 263     256.492 249.703 230.004  1.00 40.96           H  
ATOM   3344 2HB  MET A 263     254.817 250.160 230.230  1.00 40.96           H  
ATOM   3345 1HG  MET A 263     253.513 250.031 230.267  1.00 40.96           H  
ATOM   3346 2HG  MET A 263     254.675 249.802 231.576  1.00 40.96           H  
ATOM   3347 1HE  MET A 263     253.800 250.457 234.226  1.00 40.96           H  
ATOM   3348 2HE  MET A 263     254.105 251.730 233.030  1.00 40.96           H  
ATOM   3349 3HE  MET A 263     252.718 250.633 232.830  1.00 40.96           H  
ATOM   3350  N   LEU A 264     254.642 252.231 227.518  1.00 40.96           N  
ATOM   3351  CA  LEU A 264     254.769 253.664 227.261  1.00 40.96           C  
ATOM   3352  C   LEU A 264     253.876 254.490 228.179  1.00 40.96           C  
ATOM   3353  O   LEU A 264     252.695 254.188 228.358  1.00 40.96           O  
ATOM   3354  CB  LEU A 264     254.410 253.959 225.797  1.00 40.96           C  
ATOM   3355  CG  LEU A 264     255.174 253.136 224.730  1.00 40.96           C  
ATOM   3356  CD1 LEU A 264     254.634 253.484 223.353  1.00 40.96           C  
ATOM   3357  CD2 LEU A 264     256.666 253.427 224.816  1.00 40.96           C  
ATOM   3358  H   LEU A 264     253.790 251.754 227.253  1.00 40.96           H  
ATOM   3359  HA  LEU A 264     255.800 253.959 227.442  1.00 40.96           H  
ATOM   3360 1HB  LEU A 264     254.596 255.015 225.601  1.00 40.96           H  
ATOM   3361 2HB  LEU A 264     255.063 253.370 225.154  1.00 40.96           H  
ATOM   3362  HG  LEU A 264     255.003 252.071 224.899  1.00 40.96           H  
ATOM   3363 1HD1 LEU A 264     255.158 252.896 222.598  1.00 40.96           H  
ATOM   3364 2HD1 LEU A 264     253.569 253.258 223.313  1.00 40.96           H  
ATOM   3365 3HD1 LEU A 264     254.788 254.542 223.158  1.00 40.96           H  
ATOM   3366 1HD2 LEU A 264     257.194 252.843 224.061  1.00 40.96           H  
ATOM   3367 2HD2 LEU A 264     256.842 254.489 224.641  1.00 40.96           H  
ATOM   3368 3HD2 LEU A 264     257.035 253.156 225.802  1.00 40.96           H  
ATOM   3369  N   SER A 265     254.437 255.551 228.747  1.00 40.96           N  
ATOM   3370  CA  SER A 265     253.685 256.420 229.647  1.00 40.96           C  
ATOM   3371  C   SER A 265     253.338 257.757 229.008  1.00 40.96           C  
ATOM   3372  O   SER A 265     254.222 258.550 228.670  1.00 40.96           O  
ATOM   3373  CB  SER A 265     254.469 256.659 230.917  1.00 40.96           C  
ATOM   3374  OG  SER A 265     253.803 257.562 231.752  1.00 40.96           O  
ATOM   3375  H   SER A 265     255.416 255.747 228.571  1.00 40.96           H  
ATOM   3376  HA  SER A 265     252.752 255.919 229.904  1.00 40.96           H  
ATOM   3377 1HB  SER A 265     255.442 257.057 230.656  1.00 40.96           H  
ATOM   3378 2HB  SER A 265     253.957 257.403 231.525  1.00 40.96           H  
ATOM   3379  HG  SER A 265     254.358 257.661 232.530  1.00 40.96           H  
ATOM   3380  N   PHE A 266     252.033 258.005 228.867  1.00 40.96           N  
ATOM   3381  CA  PHE A 266     251.505 259.237 228.284  1.00 40.96           C  
ATOM   3382  C   PHE A 266     251.093 260.218 229.372  1.00 40.96           C  
ATOM   3383  O   PHE A 266     250.321 259.874 230.269  1.00 40.96           O  
ATOM   3384  CB  PHE A 266     250.287 258.929 227.413  1.00 40.96           C  
ATOM   3385  CG  PHE A 266     250.589 258.158 226.173  1.00 40.96           C  
ATOM   3386  CD1 PHE A 266     250.776 256.785 226.218  1.00 40.96           C  
ATOM   3387  CD2 PHE A 266     250.667 258.798 224.951  1.00 40.96           C  
ATOM   3388  CE1 PHE A 266     251.042 256.075 225.069  1.00 40.96           C  
ATOM   3389  CE2 PHE A 266     250.928 258.089 223.802  1.00 40.96           C  
ATOM   3390  CZ  PHE A 266     251.117 256.725 223.862  1.00 40.96           C  
ATOM   3391  H   PHE A 266     251.373 257.298 229.176  1.00 40.96           H  
ATOM   3392  HA  PHE A 266     252.280 259.696 227.670  1.00 40.96           H  
ATOM   3393 1HB  PHE A 266     249.809 259.862 227.122  1.00 40.96           H  
ATOM   3394 2HB  PHE A 266     250.609 258.426 226.502  1.00 40.96           H  
ATOM   3395  HD1 PHE A 266     250.711 256.267 227.178  1.00 40.96           H  
ATOM   3396  HD2 PHE A 266     250.515 259.877 224.903  1.00 40.96           H  
ATOM   3397  HE1 PHE A 266     251.191 254.999 225.117  1.00 40.96           H  
ATOM   3398  HE2 PHE A 266     250.985 258.604 222.844  1.00 40.96           H  
ATOM   3399  HZ  PHE A 266     251.325 256.163 222.953  1.00 40.96           H  
ATOM   3400  N   ASP A 267     251.588 261.449 229.283  1.00 40.96           N  
ATOM   3401  CA  ASP A 267     251.292 262.470 230.284  1.00 40.96           C  
ATOM   3402  C   ASP A 267     249.976 263.184 229.990  1.00 40.96           C  
ATOM   3403  O   ASP A 267     249.196 262.747 229.142  1.00 40.96           O  
ATOM   3404  CB  ASP A 267     252.425 263.495 230.377  1.00 40.96           C  
ATOM   3405  CG  ASP A 267     252.505 264.430 229.175  1.00 40.96           C  
ATOM   3406  OD1 ASP A 267     251.646 264.349 228.324  1.00 40.96           O  
ATOM   3407  OD2 ASP A 267     253.403 265.235 229.133  1.00 40.96           O  
ATOM   3408  H   ASP A 267     252.209 261.678 228.516  1.00 40.96           H  
ATOM   3409  HA  ASP A 267     251.197 261.980 231.253  1.00 40.96           H  
ATOM   3410 1HB  ASP A 267     253.375 262.966 230.460  1.00 40.96           H  
ATOM   3411 2HB  ASP A 267     252.454 264.089 229.463  1.00 40.96           H  
ATOM   3412  N   GLU A 268     249.720 264.263 230.723  1.00 40.96           N  
ATOM   3413  CA  GLU A 268     248.472 265.021 230.610  1.00 40.96           C  
ATOM   3414  C   GLU A 268     248.174 265.506 229.189  1.00 40.96           C  
ATOM   3415  O   GLU A 268     247.013 265.523 228.772  1.00 40.96           O  
ATOM   3416  CB  GLU A 268     248.507 266.231 231.550  1.00 40.96           C  
ATOM   3417  CG  GLU A 268     247.237 267.063 231.550  1.00 40.96           C  
ATOM   3418  CD  GLU A 268     247.313 268.234 232.479  1.00 40.96           C  
ATOM   3419  OE1 GLU A 268     248.397 268.718 232.713  1.00 40.96           O  
ATOM   3420  OE2 GLU A 268     246.285 268.649 232.962  1.00 40.96           O  
ATOM   3421  H   GLU A 268     250.409 264.566 231.394  1.00 40.96           H  
ATOM   3422  HA  GLU A 268     247.654 264.372 230.920  1.00 40.96           H  
ATOM   3423 1HB  GLU A 268     249.331 266.886 231.269  1.00 40.96           H  
ATOM   3424 2HB  GLU A 268     247.584 266.801 231.443  1.00 40.96           H  
ATOM   3425 1HG  GLU A 268     246.396 266.429 231.832  1.00 40.96           H  
ATOM   3426 2HG  GLU A 268     247.330 267.848 232.299  1.00 40.96           H  
ATOM   3427  N   ASN A 269     249.213 265.925 228.460  1.00 40.96           N  
ATOM   3428  CA  ASN A 269     249.068 266.494 227.114  1.00 40.96           C  
ATOM   3429  C   ASN A 269     249.193 265.426 226.023  1.00 40.96           C  
ATOM   3430  O   ASN A 269     249.244 265.756 224.833  1.00 40.96           O  
ATOM   3431  CB  ASN A 269     250.086 267.607 226.898  1.00 40.96           C  
ATOM   3432  CG  ASN A 269     249.841 268.824 227.784  1.00 40.96           C  
ATOM   3433  OD1 ASN A 269     248.788 269.475 227.677  1.00 40.96           O  
ATOM   3434  ND2 ASN A 269     250.792 269.140 228.642  1.00 40.96           N  
ATOM   3435  H   ASN A 269     250.143 265.860 228.856  1.00 40.96           H  
ATOM   3436  HA  ASN A 269     248.066 266.921 227.030  1.00 40.96           H  
ATOM   3437 1HB  ASN A 269     250.055 267.928 225.855  1.00 40.96           H  
ATOM   3438 2HB  ASN A 269     249.822 268.466 227.514  1.00 40.96           H  
ATOM   3439 1HD2 ASN A 269     250.679 269.930 229.245  1.00 40.96           H  
ATOM   3440 2HD2 ASN A 269     250.688 269.931 229.231  1.00 40.96           H  
ATOM   3441  N   GLY A 270     249.243 264.148 226.413  1.00 40.96           N  
ATOM   3442  CA  GLY A 270     249.319 263.028 225.482  1.00 40.96           C  
ATOM   3443  C   GLY A 270     250.718 262.816 224.920  1.00 40.96           C  
ATOM   3444  O   GLY A 270     250.887 262.211 223.860  1.00 40.96           O  
ATOM   3445  H   GLY A 270     249.206 263.939 227.404  1.00 40.96           H  
ATOM   3446 1HA  GLY A 270     248.607 263.168 224.670  1.00 40.96           H  
ATOM   3447 2HA  GLY A 270     250.310 262.996 225.031  1.00 40.96           H  
ATOM   3448  N   THR A 271     251.721 263.312 225.631  1.00 40.96           N  
ATOM   3449  CA  THR A 271     253.100 263.155 225.205  1.00 40.96           C  
ATOM   3450  C   THR A 271     253.735 261.981 225.924  1.00 40.96           C  
ATOM   3451  O   THR A 271     253.561 261.815 227.130  1.00 40.96           O  
ATOM   3452  CB  THR A 271     253.911 264.440 225.466  1.00 40.96           C  
ATOM   3453  OG1 THR A 271     253.364 265.513 224.689  1.00 40.96           O  
ATOM   3454  CG2 THR A 271     255.369 264.242 225.083  1.00 40.96           C  
ATOM   3455  H   THR A 271     251.529 263.799 226.501  1.00 40.96           H  
ATOM   3456  HA  THR A 271     253.116 262.950 224.136  1.00 40.96           H  
ATOM   3457  HB  THR A 271     253.849 264.699 226.524  1.00 40.96           H  
ATOM   3458  HG1 THR A 271     252.447 265.652 224.942  1.00 40.96           H  
ATOM   3459 1HG2 THR A 271     255.920 265.162 225.272  1.00 40.96           H  
ATOM   3460 2HG2 THR A 271     255.802 263.437 225.673  1.00 40.96           H  
ATOM   3461 3HG2 THR A 271     255.432 263.992 224.024  1.00 40.96           H  
ATOM   3462  N   ILE A 272     254.472 261.158 225.193  1.00 40.96           N  
ATOM   3463  CA  ILE A 272     255.166 260.057 225.835  1.00 40.96           C  
ATOM   3464  C   ILE A 272     256.386 260.617 226.546  1.00 40.96           C  
ATOM   3465  O   ILE A 272     257.236 261.253 225.924  1.00 40.96           O  
ATOM   3466  CB  ILE A 272     255.587 258.989 224.811  1.00 40.96           C  
ATOM   3467  CG1 ILE A 272     254.355 258.401 224.130  1.00 40.96           C  
ATOM   3468  CG2 ILE A 272     256.395 257.891 225.507  1.00 40.96           C  
ATOM   3469  CD1 ILE A 272     254.672 257.588 222.890  1.00 40.96           C  
ATOM   3470  H   ILE A 272     254.574 261.315 224.200  1.00 40.96           H  
ATOM   3471  HA  ILE A 272     254.507 259.601 226.571  1.00 40.96           H  
ATOM   3472  HB  ILE A 272     256.184 259.452 224.040  1.00 40.96           H  
ATOM   3473 1HG1 ILE A 272     253.686 259.213 223.844  1.00 40.96           H  
ATOM   3474 2HG1 ILE A 272     254.655 257.884 223.218  1.00 40.96           H  
ATOM   3475 1HG2 ILE A 272     256.707 257.142 224.784  1.00 40.96           H  
ATOM   3476 2HG2 ILE A 272     257.275 258.327 225.971  1.00 40.96           H  
ATOM   3477 3HG2 ILE A 272     255.781 257.417 226.276  1.00 40.96           H  
ATOM   3478 1HD1 ILE A 272     253.748 257.205 222.460  1.00 40.96           H  
ATOM   3479 2HD1 ILE A 272     255.174 258.221 222.159  1.00 40.96           H  
ATOM   3480 3HD1 ILE A 272     255.318 256.756 223.148  1.00 40.96           H  
ATOM   3481  N   THR A 273     256.449 260.421 227.858  1.00 40.96           N  
ATOM   3482  CA  THR A 273     257.532 260.996 228.647  1.00 40.96           C  
ATOM   3483  C   THR A 273     258.439 259.924 229.220  1.00 40.96           C  
ATOM   3484  O   THR A 273     259.603 260.183 229.526  1.00 40.96           O  
ATOM   3485  CB  THR A 273     256.980 261.868 229.788  1.00 40.96           C  
ATOM   3486  OG1 THR A 273     256.182 261.066 230.670  1.00 40.96           O  
ATOM   3487  CG2 THR A 273     256.126 262.986 229.220  1.00 40.96           C  
ATOM   3488  H   THR A 273     255.725 259.874 228.310  1.00 40.96           H  
ATOM   3489  HA  THR A 273     258.134 261.629 227.995  1.00 40.96           H  
ATOM   3490  HB  THR A 273     257.809 262.300 230.350  1.00 40.96           H  
ATOM   3491  HG1 THR A 273     256.101 261.507 231.517  1.00 40.96           H  
ATOM   3492 1HG2 THR A 273     255.743 263.601 230.032  1.00 40.96           H  
ATOM   3493 2HG2 THR A 273     256.728 263.602 228.552  1.00 40.96           H  
ATOM   3494 3HG2 THR A 273     255.294 262.559 228.667  1.00 40.96           H  
ATOM   3495  N   GLN A 274     257.907 258.719 229.361  1.00 40.96           N  
ATOM   3496  CA  GLN A 274     258.690 257.606 229.881  1.00 40.96           C  
ATOM   3497  C   GLN A 274     258.389 256.334 229.110  1.00 40.96           C  
ATOM   3498  O   GLN A 274     257.282 256.160 228.599  1.00 40.96           O  
ATOM   3499  CB  GLN A 274     258.423 257.394 231.377  1.00 40.96           C  
ATOM   3500  CG  GLN A 274     258.852 258.555 232.259  1.00 40.96           C  
ATOM   3501  CD  GLN A 274     258.627 258.284 233.732  1.00 40.96           C  
ATOM   3502  OE1 GLN A 274     257.489 258.159 234.191  1.00 40.96           O  
ATOM   3503  NE2 GLN A 274     259.716 258.190 234.484  1.00 40.96           N  
ATOM   3504  H   GLN A 274     256.936 258.576 229.103  1.00 40.96           H  
ATOM   3505  HA  GLN A 274     259.748 257.833 229.748  1.00 40.96           H  
ATOM   3506 1HB  GLN A 274     258.949 256.501 231.717  1.00 40.96           H  
ATOM   3507 2HB  GLN A 274     258.816 258.240 231.941  1.00 40.96           H  
ATOM   3508 1HG  GLN A 274     258.275 259.436 231.987  1.00 40.96           H  
ATOM   3509 2HG  GLN A 274     258.667 258.294 233.301  1.00 40.96           H  
ATOM   3510 1HE2 GLN A 274     260.621 258.299 234.072  1.00 40.96           H  
ATOM   3511 2HE2 GLN A 274     259.632 258.012 235.466  1.00 40.96           H  
ATOM   3512  N   ALA A 275     259.356 255.427 229.070  1.00 40.96           N  
ATOM   3513  CA  ALA A 275     259.142 254.119 228.472  1.00 40.96           C  
ATOM   3514  C   ALA A 275     259.949 253.062 229.210  1.00 40.96           C  
ATOM   3515  O   ALA A 275     261.043 253.336 229.703  1.00 40.96           O  
ATOM   3516  CB  ALA A 275     259.519 254.141 227.000  1.00 40.96           C  
ATOM   3517  H   ALA A 275     260.253 255.639 229.484  1.00 40.96           H  
ATOM   3518  HA  ALA A 275     258.087 253.870 228.568  1.00 40.96           H  
ATOM   3519 1HB  ALA A 275     259.335 253.159 226.564  1.00 40.96           H  
ATOM   3520 2HB  ALA A 275     258.917 254.888 226.482  1.00 40.96           H  
ATOM   3521 3HB  ALA A 275     260.571 254.390 226.900  1.00 40.96           H  
ATOM   3522  N   VAL A 276     259.411 251.848 229.264  1.00 40.96           N  
ATOM   3523  CA  VAL A 276     260.099 250.726 229.888  1.00 40.96           C  
ATOM   3524  C   VAL A 276     260.278 249.556 228.928  1.00 40.96           C  
ATOM   3525  O   VAL A 276     259.318 249.074 228.327  1.00 40.96           O  
ATOM   3526  CB  VAL A 276     259.325 250.248 231.136  1.00 40.96           C  
ATOM   3527  CG1 VAL A 276     260.004 249.034 231.753  1.00 40.96           C  
ATOM   3528  CG2 VAL A 276     259.242 251.376 232.143  1.00 40.96           C  
ATOM   3529  H   VAL A 276     258.495 251.705 228.857  1.00 40.96           H  
ATOM   3530  HA  VAL A 276     261.085 251.063 230.205  1.00 40.96           H  
ATOM   3531  HB  VAL A 276     258.333 249.949 230.845  1.00 40.96           H  
ATOM   3532 1HG1 VAL A 276     259.437 248.704 232.625  1.00 40.96           H  
ATOM   3533 2HG1 VAL A 276     260.042 248.224 231.026  1.00 40.96           H  
ATOM   3534 3HG1 VAL A 276     261.015 249.297 232.058  1.00 40.96           H  
ATOM   3535 1HG2 VAL A 276     258.686 251.038 233.016  1.00 40.96           H  
ATOM   3536 2HG2 VAL A 276     260.247 251.672 232.442  1.00 40.96           H  
ATOM   3537 3HG2 VAL A 276     258.731 252.228 231.695  1.00 40.96           H  
ATOM   3538  N   ASP A 277     261.511 249.079 228.822  1.00 40.96           N  
ATOM   3539  CA  ASP A 277     261.825 247.896 228.031  1.00 40.96           C  
ATOM   3540  C   ASP A 277     261.607 246.650 228.890  1.00 40.96           C  
ATOM   3541  O   ASP A 277     262.357 246.410 229.838  1.00 40.96           O  
ATOM   3542  CB  ASP A 277     263.268 247.961 227.525  1.00 40.96           C  
ATOM   3543  CG  ASP A 277     263.654 246.776 226.670  1.00 40.96           C  
ATOM   3544  OD1 ASP A 277     262.989 245.766 226.751  1.00 40.96           O  
ATOM   3545  OD2 ASP A 277     264.620 246.880 225.941  1.00 40.96           O  
ATOM   3546  H   ASP A 277     262.257 249.542 229.323  1.00 40.96           H  
ATOM   3547  HA  ASP A 277     261.155 247.861 227.169  1.00 40.96           H  
ATOM   3548 1HB  ASP A 277     263.950 248.021 228.373  1.00 40.96           H  
ATOM   3549 2HB  ASP A 277     263.504 247.047 226.980  1.00 40.96           H  
ATOM   3550  N   CYS A 278     260.536 245.901 228.600  1.00 40.96           N  
ATOM   3551  CA  CYS A 278     260.035 244.850 229.488  1.00 40.96           C  
ATOM   3552  C   CYS A 278     260.960 243.636 229.509  1.00 40.96           C  
ATOM   3553  O   CYS A 278     260.764 242.720 230.323  1.00 40.96           O  
ATOM   3554  CB  CYS A 278     258.636 244.401 229.040  1.00 40.96           C  
ATOM   3555  SG  CYS A 278     257.379 245.710 229.074  1.00 40.96           S  
ATOM   3556  H   CYS A 278     260.012 246.118 227.763  1.00 40.96           H  
ATOM   3557  HA  CYS A 278     259.966 245.253 230.492  1.00 40.96           H  
ATOM   3558 1HB  CYS A 278     258.291 243.594 229.688  1.00 40.96           H  
ATOM   3559 2HB  CYS A 278     257.936 245.230 229.147  1.00 40.96           H  
ATOM   3560  N   SER A 279     261.939 243.587 228.620  1.00 40.96           N  
ATOM   3561  CA  SER A 279     262.813 242.422 228.533  1.00 40.96           C  
ATOM   3562  C   SER A 279     264.231 242.708 229.010  1.00 40.96           C  
ATOM   3563  O   SER A 279     265.105 241.847 228.902  1.00 40.96           O  
ATOM   3564  CB  SER A 279     262.863 241.914 227.107  1.00 40.96           C  
ATOM   3565  OG  SER A 279     263.484 242.841 226.258  1.00 40.96           O  
ATOM   3566  H   SER A 279     262.080 244.366 227.978  1.00 40.96           H  
ATOM   3567  HA  SER A 279     262.397 241.635 229.165  1.00 40.96           H  
ATOM   3568 1HB  SER A 279     261.848 241.737 226.759  1.00 40.96           H  
ATOM   3569 2HB  SER A 279     263.306 242.675 226.466  1.00 40.96           H  
ATOM   3570  HG  SER A 279     262.958 243.642 226.308  1.00 40.96           H  
ATOM   3571  N   GLN A 280     264.476 243.922 229.499  1.00 40.96           N  
ATOM   3572  CA  GLN A 280     265.840 244.336 229.819  1.00 40.96           C  
ATOM   3573  C   GLN A 280     266.360 243.790 231.153  1.00 40.96           C  
ATOM   3574  O   GLN A 280     267.494 243.318 231.229  1.00 40.96           O  
ATOM   3575  CB  GLN A 280     265.940 245.861 229.820  1.00 40.96           C  
ATOM   3576  CG  GLN A 280     267.360 246.386 229.977  1.00 40.96           C  
ATOM   3577  CD  GLN A 280     267.407 247.885 230.135  1.00 40.96           C  
ATOM   3578  OE1 GLN A 280     266.388 248.527 230.399  1.00 40.96           O  
ATOM   3579  NE2 GLN A 280     268.591 248.455 229.993  1.00 40.96           N  
ATOM   3580  H   GLN A 280     263.713 244.582 229.603  1.00 40.96           H  
ATOM   3581  HA  GLN A 280     266.495 243.958 229.034  1.00 40.96           H  
ATOM   3582 1HB  GLN A 280     265.325 246.267 230.622  1.00 40.96           H  
ATOM   3583 2HB  GLN A 280     266.970 246.158 230.017  1.00 40.96           H  
ATOM   3584 1HG  GLN A 280     267.931 246.122 229.087  1.00 40.96           H  
ATOM   3585 2HG  GLN A 280     267.325 247.469 230.093  1.00 40.96           H  
ATOM   3586 1HE2 GLN A 280     269.395 247.896 229.784  1.00 40.96           H  
ATOM   3587 2HE2 GLN A 280     268.686 249.446 230.109  1.00 40.96           H  
ATOM   3588  N   HIS A 281     265.557 243.882 232.208  1.00 40.96           N  
ATOM   3589  CA  HIS A 281     265.999 243.447 233.534  1.00 40.96           C  
ATOM   3590  C   HIS A 281     264.787 243.163 234.433  1.00 40.96           C  
ATOM   3591  O   HIS A 281     263.702 243.675 234.161  1.00 40.96           O  
ATOM   3592  CB  HIS A 281     266.951 244.499 234.132  1.00 40.96           C  
ATOM   3593  CG  HIS A 281     266.360 245.847 234.357  1.00 40.96           C  
ATOM   3594  ND1 HIS A 281     265.885 246.257 235.578  1.00 40.96           N  
ATOM   3595  CD2 HIS A 281     266.191 246.889 233.522  1.00 40.96           C  
ATOM   3596  CE1 HIS A 281     265.452 247.505 235.477  1.00 40.96           C  
ATOM   3597  NE2 HIS A 281     265.626 247.904 234.241  1.00 40.96           N  
ATOM   3598  H   HIS A 281     264.630 244.264 232.093  1.00 40.96           H  
ATOM   3599  HA  HIS A 281     266.562 242.525 233.421  1.00 40.96           H  
ATOM   3600 1HB  HIS A 281     267.792 244.629 233.455  1.00 40.96           H  
ATOM   3601 2HB  HIS A 281     266.434 245.455 234.211  1.00 40.96           H  
ATOM   3602  HD2 HIS A 281     266.459 246.922 232.478  1.00 40.96           H  
ATOM   3603  HE1 HIS A 281     265.029 248.108 236.278  1.00 40.96           H  
ATOM   3604  HE2 HIS A 281     265.388 248.814 233.874  1.00 40.96           H  
ATOM   3605  N   PRO A 282     264.937 242.343 235.492  1.00 40.96           N  
ATOM   3606  CA  PRO A 282     263.891 241.875 236.392  1.00 40.96           C  
ATOM   3607  C   PRO A 282     262.961 242.965 236.910  1.00 40.96           C  
ATOM   3608  O   PRO A 282     261.755 242.748 237.012  1.00 40.96           O  
ATOM   3609  CB  PRO A 282     264.707 241.277 237.536  1.00 40.96           C  
ATOM   3610  CG  PRO A 282     265.955 240.782 236.880  1.00 40.96           C  
ATOM   3611  CD  PRO A 282     266.277 241.823 235.833  1.00 40.96           C  
ATOM   3612  HA  PRO A 282     263.310 241.092 235.882  1.00 40.96           H  
ATOM   3613 1HB  PRO A 282     264.136 240.475 238.026  1.00 40.96           H  
ATOM   3614 2HB  PRO A 282     265.628 240.822 237.143  1.00 40.96           H  
ATOM   3615 1HG  PRO A 282     265.792 239.790 236.456  1.00 40.96           H  
ATOM   3616 2HG  PRO A 282     266.233 241.442 236.045  1.00 40.96           H  
ATOM   3617 1HD  PRO A 282     266.759 241.335 234.980  1.00 40.96           H  
ATOM   3618 2HD  PRO A 282     265.352 242.330 235.523  1.00 40.96           H  
ATOM   3619  N   LEU A 283     263.496 244.139 237.226  1.00 40.96           N  
ATOM   3620  CA  LEU A 283     262.635 245.197 237.741  1.00 40.96           C  
ATOM   3621  C   LEU A 283     261.731 245.734 236.640  1.00 40.96           C  
ATOM   3622  O   LEU A 283     260.563 246.035 236.882  1.00 40.96           O  
ATOM   3623  CB  LEU A 283     263.461 246.331 238.354  1.00 40.96           C  
ATOM   3624  CG  LEU A 283     262.666 247.482 239.022  1.00 40.96           C  
ATOM   3625  CD1 LEU A 283     261.782 246.933 240.150  1.00 40.96           C  
ATOM   3626  CD2 LEU A 283     263.652 248.512 239.568  1.00 40.96           C  
ATOM   3627  H   LEU A 283     264.490 244.298 237.129  1.00 40.96           H  
ATOM   3628  HA  LEU A 283     262.007 244.768 238.518  1.00 40.96           H  
ATOM   3629 1HB  LEU A 283     264.059 246.765 237.578  1.00 40.96           H  
ATOM   3630 2HB  LEU A 283     262.779 247.092 238.733  1.00 40.96           H  
ATOM   3631  HG  LEU A 283     262.019 247.952 238.285  1.00 40.96           H  
ATOM   3632 1HD1 LEU A 283     261.230 247.755 240.609  1.00 40.96           H  
ATOM   3633 2HD1 LEU A 283     261.074 246.210 239.752  1.00 40.96           H  
ATOM   3634 3HD1 LEU A 283     262.407 246.454 240.903  1.00 40.96           H  
ATOM   3635 1HD2 LEU A 283     263.103 249.332 240.033  1.00 40.96           H  
ATOM   3636 2HD2 LEU A 283     264.299 248.042 240.311  1.00 40.96           H  
ATOM   3637 3HD2 LEU A 283     264.261 248.901 238.752  1.00 40.96           H  
ATOM   3638  N   ALA A 284     262.271 245.854 235.430  1.00 40.96           N  
ATOM   3639  CA  ALA A 284     261.478 246.309 234.295  1.00 40.96           C  
ATOM   3640  C   ALA A 284     260.402 245.285 233.980  1.00 40.96           C  
ATOM   3641  O   ALA A 284     259.266 245.635 233.658  1.00 40.96           O  
ATOM   3642  CB  ALA A 284     262.360 246.534 233.080  1.00 40.96           C  
ATOM   3643  H   ALA A 284     263.239 245.597 235.292  1.00 40.96           H  
ATOM   3644  HA  ALA A 284     260.991 247.246 234.566  1.00 40.96           H  
ATOM   3645 1HB  ALA A 284     261.752 246.880 232.248  1.00 40.96           H  
ATOM   3646 2HB  ALA A 284     263.115 247.281 233.312  1.00 40.96           H  
ATOM   3647 3HB  ALA A 284     262.846 245.601 232.805  1.00 40.96           H  
ATOM   3648  N   GLU A 285     260.766 244.013 234.101  1.00 40.96           N  
ATOM   3649  CA  GLU A 285     259.843 242.918 233.849  1.00 40.96           C  
ATOM   3650  C   GLU A 285     258.678 242.993 234.827  1.00 40.96           C  
ATOM   3651  O   GLU A 285     257.519 242.793 234.453  1.00 40.96           O  
ATOM   3652  CB  GLU A 285     260.576 241.577 233.977  1.00 40.96           C  
ATOM   3653  CG  GLU A 285     259.783 240.369 233.519  1.00 40.96           C  
ATOM   3654  CD  GLU A 285     260.564 239.082 233.592  1.00 40.96           C  
ATOM   3655  OE1 GLU A 285     260.516 238.437 234.607  1.00 40.96           O  
ATOM   3656  OE2 GLU A 285     261.220 238.751 232.630  1.00 40.96           O  
ATOM   3657  H   GLU A 285     261.723 243.805 234.361  1.00 40.96           H  
ATOM   3658  HA  GLU A 285     259.453 243.014 232.834  1.00 40.96           H  
ATOM   3659 1HB  GLU A 285     260.852 241.414 235.018  1.00 40.96           H  
ATOM   3660 2HB  GLU A 285     259.908 240.767 233.684  1.00 40.96           H  
ATOM   3661 1HG  GLU A 285     259.480 240.532 232.492  1.00 40.96           H  
ATOM   3662 2HG  GLU A 285     260.428 239.491 233.550  1.00 40.96           H  
ATOM   3663  N   LEU A 286     258.994 243.309 236.081  1.00 40.96           N  
ATOM   3664  CA  LEU A 286     257.992 243.446 237.129  1.00 40.96           C  
ATOM   3665  C   LEU A 286     257.102 244.665 236.909  1.00 40.96           C  
ATOM   3666  O   LEU A 286     255.882 244.579 237.063  1.00 40.96           O  
ATOM   3667  CB  LEU A 286     258.685 243.526 238.496  1.00 40.96           C  
ATOM   3668  CG  LEU A 286     257.778 243.690 239.727  1.00 40.96           C  
ATOM   3669  CD1 LEU A 286     256.768 242.570 239.781  1.00 40.96           C  
ATOM   3670  CD2 LEU A 286     258.644 243.668 240.976  1.00 40.96           C  
ATOM   3671  H   LEU A 286     259.972 243.433 236.318  1.00 40.96           H  
ATOM   3672  HA  LEU A 286     257.366 242.558 237.107  1.00 40.96           H  
ATOM   3673 1HB  LEU A 286     259.371 244.372 238.483  1.00 40.96           H  
ATOM   3674 2HB  LEU A 286     257.929 243.707 239.260  1.00 40.96           H  
ATOM   3675  HG  LEU A 286     257.238 244.633 239.666  1.00 40.96           H  
ATOM   3676 1HD1 LEU A 286     256.142 242.701 240.655  1.00 40.96           H  
ATOM   3677 2HD1 LEU A 286     256.144 242.583 238.890  1.00 40.96           H  
ATOM   3678 3HD1 LEU A 286     257.289 241.619 239.849  1.00 40.96           H  
ATOM   3679 1HD2 LEU A 286     258.019 243.776 241.856  1.00 40.96           H  
ATOM   3680 2HD2 LEU A 286     259.173 242.722 241.031  1.00 40.96           H  
ATOM   3681 3HD2 LEU A 286     259.364 244.485 240.937  1.00 40.96           H  
ATOM   3682  N   LYS A 287     257.700 245.794 236.531  1.00 40.96           N  
ATOM   3683  CA  LYS A 287     256.922 247.003 236.258  1.00 40.96           C  
ATOM   3684  C   LYS A 287     255.886 246.782 235.154  1.00 40.96           C  
ATOM   3685  O   LYS A 287     254.741 247.227 235.273  1.00 40.96           O  
ATOM   3686  CB  LYS A 287     257.839 248.169 235.871  1.00 40.96           C  
ATOM   3687  CG  LYS A 287     258.626 248.779 237.023  1.00 40.96           C  
ATOM   3688  CD  LYS A 287     259.516 249.915 236.537  1.00 40.96           C  
ATOM   3689  CE  LYS A 287     260.228 250.600 237.693  1.00 40.96           C  
ATOM   3690  NZ  LYS A 287     261.109 251.704 237.223  1.00 40.96           N  
ATOM   3691  H   LYS A 287     258.709 245.818 236.440  1.00 40.96           H  
ATOM   3692  HA  LYS A 287     256.383 247.276 237.166  1.00 40.96           H  
ATOM   3693 1HB  LYS A 287     257.242 248.962 235.419  1.00 40.96           H  
ATOM   3694 2HB  LYS A 287     258.306 248.578 236.768  1.00 40.96           H  
ATOM   3695 1HG  LYS A 287     259.242 248.014 237.491  1.00 40.96           H  
ATOM   3696 2HG  LYS A 287     259.281 249.562 236.642  1.00 40.96           H  
ATOM   3697 1HD  LYS A 287     258.911 250.651 236.007  1.00 40.96           H  
ATOM   3698 2HD  LYS A 287     259.983 250.403 237.393  1.00 40.96           H  
ATOM   3699 1HE  LYS A 287     260.832 249.871 238.225  1.00 40.96           H  
ATOM   3700 2HE  LYS A 287     260.889 251.375 237.306  1.00 40.96           H  
ATOM   3701 1HZ  LYS A 287     261.563 252.134 238.017  1.00 40.96           H  
ATOM   3702 2HZ  LYS A 287     261.808 251.335 236.596  1.00 40.96           H  
ATOM   3703 3HZ  LYS A 287     260.556 252.397 236.739  1.00 40.96           H  
ATOM   3704  N   CYS A 288     256.282 246.074 234.086  1.00 40.96           N  
ATOM   3705  CA  CYS A 288     255.390 245.767 232.970  1.00 40.96           C  
ATOM   3706  C   CYS A 288     254.284 244.808 233.402  1.00 40.96           C  
ATOM   3707  O   CYS A 288     253.114 245.006 233.068  1.00 40.96           O  
ATOM   3708  CB  CYS A 288     256.181 245.168 231.799  1.00 40.96           C  
ATOM   3709  SG  CYS A 288     257.298 246.347 230.990  1.00 40.96           S  
ATOM   3710  H   CYS A 288     257.246 245.760 234.041  1.00 40.96           H  
ATOM   3711  HA  CYS A 288     254.931 246.697 232.631  1.00 40.96           H  
ATOM   3712 1HB  CYS A 288     255.491 244.789 231.041  1.00 40.96           H  
ATOM   3713 2HB  CYS A 288     256.782 245.947 231.330  1.00 40.96           H  
ATOM   3714  N   THR A 289     254.643 243.800 234.192  1.00 40.96           N  
ATOM   3715  CA  THR A 289     253.670 242.821 234.669  1.00 40.96           C  
ATOM   3716  C   THR A 289     252.560 243.489 235.476  1.00 40.96           C  
ATOM   3717  O   THR A 289     251.382 243.169 235.314  1.00 40.96           O  
ATOM   3718  CB  THR A 289     254.343 241.739 235.540  1.00 40.96           C  
ATOM   3719  OG1 THR A 289     255.312 241.023 234.762  1.00 40.96           O  
ATOM   3720  CG2 THR A 289     253.302 240.758 236.056  1.00 40.96           C  
ATOM   3721  H   THR A 289     255.619 243.687 234.439  1.00 40.96           H  
ATOM   3722  HA  THR A 289     253.214 242.336 233.805  1.00 40.96           H  
ATOM   3723  HB  THR A 289     254.844 242.210 236.387  1.00 40.96           H  
ATOM   3724  HG1 THR A 289     256.126 241.545 234.708  1.00 40.96           H  
ATOM   3725 1HG2 THR A 289     253.785 240.004 236.667  1.00 40.96           H  
ATOM   3726 2HG2 THR A 289     252.562 241.284 236.657  1.00 40.96           H  
ATOM   3727 3HG2 THR A 289     252.809 240.280 235.209  1.00 40.96           H  
ATOM   3728  N   LEU A 290     252.943 244.414 236.349  1.00 40.96           N  
ATOM   3729  CA  LEU A 290     251.999 245.072 237.244  1.00 40.96           C  
ATOM   3730  C   LEU A 290     251.385 246.333 236.642  1.00 40.96           C  
ATOM   3731  O   LEU A 290     250.605 247.019 237.302  1.00 40.96           O  
ATOM   3732  CB  LEU A 290     252.700 245.447 238.556  1.00 40.96           C  
ATOM   3733  CG  LEU A 290     253.273 244.282 239.387  1.00 40.96           C  
ATOM   3734  CD1 LEU A 290     254.042 244.852 240.561  1.00 40.96           C  
ATOM   3735  CD2 LEU A 290     252.146 243.380 239.871  1.00 40.96           C  
ATOM   3736  H   LEU A 290     253.931 244.631 236.429  1.00 40.96           H  
ATOM   3737  HA  LEU A 290     251.189 244.377 237.456  1.00 40.96           H  
ATOM   3738 1HB  LEU A 290     251.992 245.985 239.186  1.00 40.96           H  
ATOM   3739 2HB  LEU A 290     252.989 244.530 239.070  1.00 40.96           H  
ATOM   3740  HG  LEU A 290     253.965 243.702 238.776  1.00 40.96           H  
ATOM   3741 1HD1 LEU A 290     254.460 244.043 241.152  1.00 40.96           H  
ATOM   3742 2HD1 LEU A 290     254.847 245.482 240.191  1.00 40.96           H  
ATOM   3743 3HD1 LEU A 290     253.372 245.444 241.183  1.00 40.96           H  
ATOM   3744 1HD2 LEU A 290     252.565 242.564 240.461  1.00 40.96           H  
ATOM   3745 2HD2 LEU A 290     251.457 243.957 240.489  1.00 40.96           H  
ATOM   3746 3HD2 LEU A 290     251.610 242.967 239.019  1.00 40.96           H  
ATOM   3747  N   LYS A 291     251.765 246.659 235.410  1.00 40.96           N  
ATOM   3748  CA  LYS A 291     251.285 247.867 234.746  1.00 40.96           C  
ATOM   3749  C   LYS A 291     251.492 249.105 235.612  1.00 40.96           C  
ATOM   3750  O   LYS A 291     250.597 249.941 235.734  1.00 40.96           O  
ATOM   3751  CB  LYS A 291     249.802 247.738 234.389  1.00 40.96           C  
ATOM   3752  CG  LYS A 291     249.445 246.498 233.582  1.00 40.96           C  
ATOM   3753  CD  LYS A 291     250.043 246.544 232.184  1.00 40.96           C  
ATOM   3754  CE  LYS A 291     249.487 245.430 231.308  1.00 40.96           C  
ATOM   3755  NZ  LYS A 291     249.822 244.081 231.843  1.00 40.96           N  
ATOM   3756  H   LYS A 291     252.390 246.044 234.905  1.00 40.96           H  
ATOM   3757  HA  LYS A 291     251.859 248.005 233.828  1.00 40.96           H  
ATOM   3758 1HB  LYS A 291     249.492 248.610 233.813  1.00 40.96           H  
ATOM   3759 2HB  LYS A 291     249.655 246.859 233.760  1.00 40.96           H  
ATOM   3760 1HG  LYS A 291     248.362 246.419 233.501  1.00 40.96           H  
ATOM   3761 2HG  LYS A 291     249.862 246.584 232.579  1.00 40.96           H  
ATOM   3762 1HD  LYS A 291     251.126 246.431 232.246  1.00 40.96           H  
ATOM   3763 2HD  LYS A 291     249.644 245.722 231.590  1.00 40.96           H  
ATOM   3764 1HE  LYS A 291     249.906 245.524 230.306  1.00 40.96           H  
ATOM   3765 2HE  LYS A 291     249.782 244.464 231.716  1.00 40.96           H  
ATOM   3766 1HZ  LYS A 291     249.443 243.370 231.235  1.00 40.96           H  
ATOM   3767 2HZ  LYS A 291     250.828 243.980 231.893  1.00 40.96           H  
ATOM   3768 3HZ  LYS A 291     249.427 243.976 232.768  1.00 40.96           H  
ATOM   3769  N   SER A 292     252.671 249.219 236.211  1.00 40.96           N  
ATOM   3770  CA  SER A 292     252.976 250.353 237.073  1.00 40.96           C  
ATOM   3771  C   SER A 292     254.458 250.673 237.077  1.00 40.96           C  
ATOM   3772  O   SER A 292     255.297 249.783 236.976  1.00 40.96           O  
ATOM   3773  CB  SER A 292     252.513 250.085 238.488  1.00 40.96           C  
ATOM   3774  OG  SER A 292     252.892 251.135 239.343  1.00 40.96           O  
ATOM   3775  H   SER A 292     253.371 248.501 236.062  1.00 40.96           H  
ATOM   3776  HA  SER A 292     252.443 251.224 236.695  1.00 40.96           H  
ATOM   3777 1HB  SER A 292     252.930 249.146 238.844  1.00 40.96           H  
ATOM   3778 2HB  SER A 292     252.880 250.871 239.145  1.00 40.96           H  
ATOM   3779  HG  SER A 292     252.567 250.898 240.220  1.00 40.96           H  
ATOM   3780  N   LEU A 293     254.778 251.952 237.217  1.00 40.96           N  
ATOM   3781  CA  LEU A 293     256.166 252.390 237.247  1.00 40.96           C  
ATOM   3782  C   LEU A 293     256.684 252.513 238.678  1.00 40.96           C  
ATOM   3783  O   LEU A 293     257.809 252.951 238.905  1.00 40.96           O  
ATOM   3784  CB  LEU A 293     256.303 253.736 236.527  1.00 40.96           C  
ATOM   3785  CG  LEU A 293     255.854 253.763 235.049  1.00 40.96           C  
ATOM   3786  CD1 LEU A 293     255.979 255.179 234.521  1.00 40.96           C  
ATOM   3787  CD2 LEU A 293     256.706 252.803 234.226  1.00 40.96           C  
ATOM   3788  H   LEU A 293     254.042 252.638 237.303  1.00 40.96           H  
ATOM   3789  HA  LEU A 293     256.775 251.647 236.735  1.00 40.96           H  
ATOM   3790 1HB  LEU A 293     257.349 254.041 236.560  1.00 40.96           H  
ATOM   3791 2HB  LEU A 293     256.017 253.603 235.484  1.00 40.96           H  
ATOM   3792  HG  LEU A 293     254.806 253.466 234.980  1.00 40.96           H  
ATOM   3793 1HD1 LEU A 293     255.653 255.213 233.484  1.00 40.96           H  
ATOM   3794 2HD1 LEU A 293     255.356 255.847 235.117  1.00 40.96           H  
ATOM   3795 3HD1 LEU A 293     257.018 255.501 234.585  1.00 40.96           H  
ATOM   3796 1HD2 LEU A 293     256.381 252.832 233.184  1.00 40.96           H  
ATOM   3797 2HD2 LEU A 293     257.752 253.101 234.287  1.00 40.96           H  
ATOM   3798 3HD2 LEU A 293     256.595 251.788 234.604  1.00 40.96           H  
ATOM   3799  N   ASN A 294     255.842 252.140 239.637  1.00 40.96           N  
ATOM   3800  CA  ASN A 294     256.193 252.210 241.053  1.00 40.96           C  
ATOM   3801  C   ASN A 294     255.667 250.985 241.787  1.00 40.96           C  
ATOM   3802  O   ASN A 294     254.456 250.795 241.901  1.00 40.96           O  
ATOM   3803  CB  ASN A 294     255.659 253.486 241.674  1.00 40.96           C  
ATOM   3804  CG  ASN A 294     256.112 253.672 243.095  1.00 40.96           C  
ATOM   3805  OD1 ASN A 294     256.151 252.719 243.881  1.00 40.96           O  
ATOM   3806  ND2 ASN A 294     256.456 254.885 243.440  1.00 40.96           N  
ATOM   3807  H   ASN A 294     254.929 251.788 239.379  1.00 40.96           H  
ATOM   3808  HA  ASN A 294     257.280 252.202 241.144  1.00 40.96           H  
ATOM   3809 1HB  ASN A 294     254.569 253.472 241.651  1.00 40.96           H  
ATOM   3810 2HB  ASN A 294     255.965 253.537 242.720  1.00 40.96           H  
ATOM   3811 1HD2 ASN A 294     256.402 255.626 242.770  1.00 40.96           H  
ATOM   3812 2HD2 ASN A 294     256.764 255.072 244.374  1.00 40.96           H  
ATOM   3813  N   VAL A 295     256.576 250.130 242.235  1.00 40.96           N  
ATOM   3814  CA  VAL A 295     256.182 248.866 242.842  1.00 40.96           C  
ATOM   3815  C   VAL A 295     256.417 248.844 244.350  1.00 40.96           C  
ATOM   3816  O   VAL A 295     257.533 249.061 244.819  1.00 40.96           O  
ATOM   3817  CB  VAL A 295     256.945 247.708 242.178  1.00 40.96           C  
ATOM   3818  CG1 VAL A 295     256.521 246.394 242.794  1.00 40.96           C  
ATOM   3819  CG2 VAL A 295     256.680 247.718 240.682  1.00 40.96           C  
ATOM   3820  H   VAL A 295     257.558 250.347 242.138  1.00 40.96           H  
ATOM   3821  HA  VAL A 295     255.116 248.720 242.661  1.00 40.96           H  
ATOM   3822  HB  VAL A 295     258.014 247.828 242.359  1.00 40.96           H  
ATOM   3823 1HG1 VAL A 295     257.068 245.591 242.323  1.00 40.96           H  
ATOM   3824 2HG1 VAL A 295     256.737 246.402 243.862  1.00 40.96           H  
ATOM   3825 3HG1 VAL A 295     255.455 246.243 242.639  1.00 40.96           H  
ATOM   3826 1HG2 VAL A 295     257.229 246.903 240.211  1.00 40.96           H  
ATOM   3827 2HG2 VAL A 295     255.614 247.591 240.500  1.00 40.96           H  
ATOM   3828 3HG2 VAL A 295     257.009 248.666 240.260  1.00 40.96           H  
ATOM   3829  N   VAL A 296     255.358 248.561 245.095  1.00 40.96           N  
ATOM   3830  CA  VAL A 296     255.398 248.505 246.554  1.00 40.96           C  
ATOM   3831  C   VAL A 296     256.237 247.334 247.052  1.00 40.96           C  
ATOM   3832  O   VAL A 296     256.206 246.249 246.477  1.00 40.96           O  
ATOM   3833  CB  VAL A 296     253.968 248.412 247.121  1.00 40.96           C  
ATOM   3834  CG1 VAL A 296     253.992 248.127 248.619  1.00 40.96           C  
ATOM   3835  CG2 VAL A 296     253.248 249.720 246.854  1.00 40.96           C  
ATOM   3836  H   VAL A 296     254.478 248.384 244.629  1.00 40.96           H  
ATOM   3837  HA  VAL A 296     255.850 249.428 246.916  1.00 40.96           H  
ATOM   3838  HB  VAL A 296     253.439 247.593 246.636  1.00 40.96           H  
ATOM   3839 1HG1 VAL A 296     252.967 248.066 248.990  1.00 40.96           H  
ATOM   3840 2HG1 VAL A 296     254.493 247.178 248.807  1.00 40.96           H  
ATOM   3841 3HG1 VAL A 296     254.517 248.927 249.141  1.00 40.96           H  
ATOM   3842 1HG2 VAL A 296     252.231 249.658 247.244  1.00 40.96           H  
ATOM   3843 2HG2 VAL A 296     253.778 250.534 247.349  1.00 40.96           H  
ATOM   3844 3HG2 VAL A 296     253.216 249.904 245.781  1.00 40.96           H  
ATOM   3845  N   LYS A 297     256.979 247.565 248.124  1.00 40.96           N  
ATOM   3846  CA  LYS A 297     257.852 246.547 248.693  1.00 40.96           C  
ATOM   3847  C   LYS A 297     257.163 245.197 248.818  1.00 40.96           C  
ATOM   3848  O   LYS A 297     256.077 245.095 249.387  1.00 40.96           O  
ATOM   3849  CB  LYS A 297     258.331 246.976 250.075  1.00 40.96           C  
ATOM   3850  CG  LYS A 297     259.204 245.950 250.771  1.00 40.96           C  
ATOM   3851  CD  LYS A 297     259.546 246.360 252.192  1.00 40.96           C  
ATOM   3852  CE  LYS A 297     258.291 246.390 253.064  1.00 40.96           C  
ATOM   3853  NZ  LYS A 297     258.610 246.345 254.509  1.00 40.96           N  
ATOM   3854  H   LYS A 297     256.946 248.478 248.555  1.00 40.96           H  
ATOM   3855  HA  LYS A 297     258.710 246.424 248.037  1.00 40.96           H  
ATOM   3856 1HB  LYS A 297     257.468 247.175 250.705  1.00 40.96           H  
ATOM   3857 2HB  LYS A 297     258.895 246.163 250.534  1.00 40.96           H  
ATOM   3858 1HG  LYS A 297     260.125 245.825 250.208  1.00 40.96           H  
ATOM   3859 2HG  LYS A 297     259.451 246.302 251.772  1.00 40.96           H  
ATOM   3860 1HD  LYS A 297     260.006 247.347 252.188  1.00 40.96           H  
ATOM   3861 2HD  LYS A 297     258.633 246.408 252.787  1.00 40.96           H  
ATOM   3862 1HE  LYS A 297     257.657 245.537 252.814  1.00 40.96           H  
ATOM   3863 2HE  LYS A 297     258.575 246.310 254.114  1.00 40.96           H  
ATOM   3864 1HZ  LYS A 297     257.754 246.372 255.042  1.00 40.96           H  
ATOM   3865 2HZ  LYS A 297     259.105 245.484 254.720  1.00 40.96           H  
ATOM   3866 3HZ  LYS A 297     259.187 247.134 254.757  1.00 40.96           H  
ATOM   3867  N   GLY A 298     257.823 244.160 248.318  1.00 40.96           N  
ATOM   3868  CA  GLY A 298     257.288 242.811 248.423  1.00 40.96           C  
ATOM   3869  C   GLY A 298     257.868 241.873 247.374  1.00 40.96           C  
ATOM   3870  O   GLY A 298     258.741 242.254 246.592  1.00 40.96           O  
ATOM   3871  H   GLY A 298     258.708 244.320 247.855  1.00 40.96           H  
ATOM   3872 1HA  GLY A 298     256.203 242.849 248.312  1.00 40.96           H  
ATOM   3873 2HA  GLY A 298     257.676 242.201 247.609  1.00 40.96           H  
ATOM   3874  N   ILE A 299     257.380 240.641 247.378  1.00 40.96           N  
ATOM   3875  CA  ILE A 299     257.811 239.629 246.423  1.00 40.96           C  
ATOM   3876  C   ILE A 299     256.689 239.330 245.439  1.00 40.96           C  
ATOM   3877  O   ILE A 299     255.558 239.045 245.840  1.00 40.96           O  
ATOM   3878  CB  ILE A 299     258.271 238.346 247.147  1.00 40.96           C  
ATOM   3879  CG1 ILE A 299     258.741 237.303 246.122  1.00 40.96           C  
ATOM   3880  CG2 ILE A 299     257.161 237.794 248.037  1.00 40.96           C  
ATOM   3881  CD1 ILE A 299     259.508 236.139 246.729  1.00 40.96           C  
ATOM   3882  H   ILE A 299     256.667 240.403 248.054  1.00 40.96           H  
ATOM   3883  HA  ILE A 299     258.655 240.023 245.858  1.00 40.96           H  
ATOM   3884  HB  ILE A 299     259.129 238.587 247.770  1.00 40.96           H  
ATOM   3885 1HG1 ILE A 299     259.386 237.795 245.392  1.00 40.96           H  
ATOM   3886 2HG1 ILE A 299     259.333 236.538 246.627  1.00 40.96           H  
ATOM   3887 1HG2 ILE A 299     257.516 236.909 248.561  1.00 40.96           H  
ATOM   3888 2HG2 ILE A 299     256.875 238.548 248.767  1.00 40.96           H  
ATOM   3889 3HG2 ILE A 299     256.296 237.530 247.435  1.00 40.96           H  
ATOM   3890 1HD1 ILE A 299     259.809 235.451 245.939  1.00 40.96           H  
ATOM   3891 2HD1 ILE A 299     260.394 236.509 247.240  1.00 40.96           H  
ATOM   3892 3HD1 ILE A 299     258.879 235.611 247.441  1.00 40.96           H  
ATOM   3893  N   TYR A 300     256.993 239.431 244.153  1.00 40.96           N  
ATOM   3894  CA  TYR A 300     255.983 239.279 243.118  1.00 40.96           C  
ATOM   3895  C   TYR A 300     256.343 238.210 242.103  1.00 40.96           C  
ATOM   3896  O   TYR A 300     257.505 238.062 241.733  1.00 40.96           O  
ATOM   3897  CB  TYR A 300     255.809 240.596 242.377  1.00 40.96           C  
ATOM   3898  CG  TYR A 300     255.336 241.735 243.218  1.00 40.96           C  
ATOM   3899  CD1 TYR A 300     253.991 242.026 243.288  1.00 40.96           C  
ATOM   3900  CD2 TYR A 300     256.249 242.504 243.913  1.00 40.96           C  
ATOM   3901  CE1 TYR A 300     253.556 243.085 244.045  1.00 40.96           C  
ATOM   3902  CE2 TYR A 300     255.817 243.562 244.673  1.00 40.96           C  
ATOM   3903  CZ  TYR A 300     254.474 243.854 244.738  1.00 40.96           C  
ATOM   3904  OH  TYR A 300     254.038 244.914 245.488  1.00 40.96           O  
ATOM   3905  H   TYR A 300     257.946 239.660 243.891  1.00 40.96           H  
ATOM   3906  HA  TYR A 300     255.041 238.994 243.587  1.00 40.96           H  
ATOM   3907 1HB  TYR A 300     255.108 240.464 241.553  1.00 40.96           H  
ATOM   3908 2HB  TYR A 300     255.383 241.339 243.051  1.00 40.96           H  
ATOM   3909  HD1 TYR A 300     253.273 241.419 242.737  1.00 40.96           H  
ATOM   3910  HD2 TYR A 300     257.314 242.274 243.856  1.00 40.96           H  
ATOM   3911  HE1 TYR A 300     252.494 243.318 244.097  1.00 40.96           H  
ATOM   3912  HE2 TYR A 300     256.539 244.170 245.220  1.00 40.96           H  
ATOM   3913  HH  TYR A 300     254.799 245.344 245.901  1.00 40.96           H  
ATOM   3914  N   GLN A 301     255.336 237.522 241.587  1.00 40.96           N  
ATOM   3915  CA  GLN A 301     255.552 236.618 240.465  1.00 40.96           C  
ATOM   3916  C   GLN A 301     255.371 237.397 239.173  1.00 40.96           C  
ATOM   3917  O   GLN A 301     254.444 238.199 239.054  1.00 40.96           O  
ATOM   3918  CB  GLN A 301     254.600 235.427 240.534  1.00 40.96           C  
ATOM   3919  CG  GLN A 301     254.816 234.549 241.758  1.00 40.96           C  
ATOM   3920  CD  GLN A 301     254.003 233.277 241.720  1.00 40.96           C  
ATOM   3921  OE1 GLN A 301     254.555 232.171 241.773  1.00 40.96           O  
ATOM   3922  NE2 GLN A 301     252.687 233.417 241.618  1.00 40.96           N  
ATOM   3923  H   GLN A 301     254.402 237.657 241.948  1.00 40.96           H  
ATOM   3924  HA  GLN A 301     256.576 236.249 240.497  1.00 40.96           H  
ATOM   3925 1HB  GLN A 301     254.722 234.808 239.645  1.00 40.96           H  
ATOM   3926 2HB  GLN A 301     254.851 234.810 241.397  1.00 40.96           H  
ATOM   3927 1HG  GLN A 301     254.534 235.109 242.650  1.00 40.96           H  
ATOM   3928 2HG  GLN A 301     254.197 233.657 241.667  1.00 40.96           H  
ATOM   3929 1HE2 GLN A 301     252.280 234.329 241.576  1.00 40.96           H  
ATOM   3930 2HE2 GLN A 301     252.102 232.604 241.579  1.00 40.96           H  
ATOM   3931  N   THR A 302     256.276 237.197 238.221  1.00 40.96           N  
ATOM   3932  CA  THR A 302     256.253 238.007 237.008  1.00 40.96           C  
ATOM   3933  C   THR A 302     255.933 237.216 235.749  1.00 40.96           C  
ATOM   3934  O   THR A 302     256.087 235.996 235.703  1.00 40.96           O  
ATOM   3935  CB  THR A 302     257.595 238.731 236.820  1.00 40.96           C  
ATOM   3936  OG1 THR A 302     258.650 237.771 236.708  1.00 40.96           O  
ATOM   3937  CG2 THR A 302     257.863 239.631 238.000  1.00 40.96           C  
ATOM   3938  H   THR A 302     257.009 236.509 238.355  1.00 40.96           H  
ATOM   3939  HA  THR A 302     255.481 238.763 237.126  1.00 40.96           H  
ATOM   3940  HB  THR A 302     257.562 239.332 235.912  1.00 40.96           H  
ATOM   3941  HG1 THR A 302     259.274 238.059 236.033  1.00 40.96           H  
ATOM   3942 1HG2 THR A 302     258.809 240.147 237.854  1.00 40.96           H  
ATOM   3943 2HG2 THR A 302     257.059 240.357 238.076  1.00 40.96           H  
ATOM   3944 3HG2 THR A 302     257.908 239.036 238.913  1.00 40.96           H  
ATOM   3945  N   SER A 303     255.513 237.938 234.715  1.00 40.96           N  
ATOM   3946  CA  SER A 303     255.256 237.355 233.406  1.00 40.96           C  
ATOM   3947  C   SER A 303     256.551 237.233 232.625  1.00 40.96           C  
ATOM   3948  O   SER A 303     257.519 237.935 232.906  1.00 40.96           O  
ATOM   3949  CB  SER A 303     254.264 238.204 232.637  1.00 40.96           C  
ATOM   3950  OG  SER A 303     253.008 238.197 233.258  1.00 40.96           O  
ATOM   3951  H   SER A 303     255.387 238.937 234.832  1.00 40.96           H  
ATOM   3952  HA  SER A 303     254.838 236.357 233.543  1.00 40.96           H  
ATOM   3953 1HB  SER A 303     254.176 237.836 231.618  1.00 40.96           H  
ATOM   3954 2HB  SER A 303     253.281 238.121 233.098  1.00 40.96           H  
ATOM   3955  HG  SER A 303     252.443 238.752 232.716  1.00 40.96           H  
ATOM   3956  N   ASN A 304     256.569 236.346 231.642  1.00 40.96           N  
ATOM   3957  CA  ASN A 304     257.762 236.145 230.832  1.00 40.96           C  
ATOM   3958  C   ASN A 304     257.794 237.083 229.629  1.00 40.96           C  
ATOM   3959  O   ASN A 304     257.081 236.872 228.648  1.00 40.96           O  
ATOM   3960  CB  ASN A 304     257.852 234.698 230.385  1.00 40.96           C  
ATOM   3961  CG  ASN A 304     259.126 234.390 229.657  1.00 40.96           C  
ATOM   3962  OD1 ASN A 304     259.907 235.288 229.323  1.00 40.96           O  
ATOM   3963  ND2 ASN A 304     259.355 233.127 229.401  1.00 40.96           N  
ATOM   3964  H   ASN A 304     255.742 235.797 231.454  1.00 40.96           H  
ATOM   3965  HA  ASN A 304     258.636 236.375 231.443  1.00 40.96           H  
ATOM   3966 1HB  ASN A 304     257.011 234.469 229.731  1.00 40.96           H  
ATOM   3967 2HB  ASN A 304     258.766 234.551 229.809  1.00 40.96           H  
ATOM   3968 1HD2 ASN A 304     258.695 232.431 229.686  1.00 40.96           H  
ATOM   3969 2HD2 ASN A 304     260.187 232.858 228.914  1.00 40.96           H  
ATOM   3970  N   PHE A 305     258.620 238.121 229.715  1.00 40.96           N  
ATOM   3971  CA  PHE A 305     258.767 239.095 228.637  1.00 40.96           C  
ATOM   3972  C   PHE A 305     260.116 238.939 227.942  1.00 40.96           C  
ATOM   3973  O   PHE A 305     260.591 239.858 227.278  1.00 40.96           O  
ATOM   3974  CB  PHE A 305     258.642 240.531 229.164  1.00 40.96           C  
ATOM   3975  CG  PHE A 305     257.249 240.957 229.566  1.00 40.96           C  
ATOM   3976  CD1 PHE A 305     256.883 241.051 230.900  1.00 40.96           C  
ATOM   3977  CD2 PHE A 305     256.310 241.289 228.603  1.00 40.96           C  
ATOM   3978  CE1 PHE A 305     255.617 241.463 231.257  1.00 40.96           C  
ATOM   3979  CE2 PHE A 305     255.041 241.699 228.961  1.00 40.96           C  
ATOM   3980  CZ  PHE A 305     254.696 241.786 230.289  1.00 40.96           C  
ATOM   3981  H   PHE A 305     259.172 238.239 230.555  1.00 40.96           H  
ATOM   3982  HA  PHE A 305     257.980 238.921 227.903  1.00 40.96           H  
ATOM   3983 1HB  PHE A 305     258.998 241.224 228.403  1.00 40.96           H  
ATOM   3984 2HB  PHE A 305     257.594 240.759 229.353  1.00 40.96           H  
ATOM   3985  HD1 PHE A 305     257.604 240.798 231.671  1.00 40.96           H  
ATOM   3986  HD2 PHE A 305     256.583 241.225 227.549  1.00 40.96           H  
ATOM   3987  HE1 PHE A 305     255.347 241.532 232.310  1.00 40.96           H  
ATOM   3988  HE2 PHE A 305     254.312 241.955 228.193  1.00 40.96           H  
ATOM   3989  HZ  PHE A 305     253.696 242.109 230.574  1.00 40.96           H  
ATOM   3990  N   ARG A 306     260.748 237.785 228.130  1.00 40.96           N  
ATOM   3991  CA  ARG A 306     262.095 237.543 227.621  1.00 40.96           C  
ATOM   3992  C   ARG A 306     262.099 236.948 226.212  1.00 40.96           C  
ATOM   3993  O   ARG A 306     261.064 236.883 225.548  1.00 40.96           O  
ATOM   3994  CB  ARG A 306     262.856 236.643 228.581  1.00 40.96           C  
ATOM   3995  CG  ARG A 306     262.989 237.223 229.982  1.00 40.96           C  
ATOM   3996  CD  ARG A 306     263.885 236.423 230.851  1.00 40.96           C  
ATOM   3997  NE  ARG A 306     263.376 235.083 231.094  1.00 40.96           N  
ATOM   3998  CZ  ARG A 306     262.428 234.768 232.004  1.00 40.96           C  
ATOM   3999  NH1 ARG A 306     261.864 235.705 232.740  1.00 40.96           N  
ATOM   4000  NH2 ARG A 306     262.060 233.506 232.153  1.00 40.96           N  
ATOM   4001  H   ARG A 306     260.289 237.054 228.660  1.00 40.96           H  
ATOM   4002  HA  ARG A 306     262.614 238.500 227.582  1.00 40.96           H  
ATOM   4003 1HB  ARG A 306     263.859 236.463 228.203  1.00 40.96           H  
ATOM   4004 2HB  ARG A 306     262.958 237.142 229.545  1.00 40.96           H  
ATOM   4005 1HG  ARG A 306     262.005 237.265 230.450  1.00 40.96           H  
ATOM   4006 2HG  ARG A 306     263.649 236.590 230.577  1.00 40.96           H  
ATOM   4007 1HD  ARG A 306     264.003 236.922 231.809  1.00 40.96           H  
ATOM   4008 2HD  ARG A 306     263.453 235.435 231.008  1.00 40.96           H  
ATOM   4009  HE  ARG A 306     263.776 234.327 230.554  1.00 40.96           H  
ATOM   4010 1HH1 ARG A 306     262.122 236.682 232.626  1.00 40.96           H  
ATOM   4011 2HH1 ARG A 306     261.155 235.459 233.415  1.00 40.96           H  
ATOM   4012 1HH2 ARG A 306     262.486 232.784 231.589  1.00 40.96           H  
ATOM   4013 2HH2 ARG A 306     261.349 233.265 232.827  1.00 40.96           H  
ATOM   4014  N   THR A 307     263.290 236.575 225.743  1.00 40.96           N  
ATOM   4015  CA  THR A 307     263.502 236.140 224.365  1.00 40.96           C  
ATOM   4016  C   THR A 307     263.048 234.707 224.105  1.00 40.96           C  
ATOM   4017  O   THR A 307     262.793 233.940 225.034  1.00 40.96           O  
ATOM   4018  CB  THR A 307     264.990 236.262 223.990  1.00 40.96           C  
ATOM   4019  OG1 THR A 307     265.762 235.377 224.812  1.00 40.96           O  
ATOM   4020  CG2 THR A 307     265.470 237.687 224.212  1.00 40.96           C  
ATOM   4021  H   THR A 307     264.090 236.623 226.355  1.00 40.96           H  
ATOM   4022  HA  THR A 307     262.926 236.795 223.710  1.00 40.96           H  
ATOM   4023  HB  THR A 307     265.129 235.992 222.944  1.00 40.96           H  
ATOM   4024  HG1 THR A 307     266.611 235.209 224.396  1.00 40.96           H  
ATOM   4025 1HG2 THR A 307     266.525 237.759 223.945  1.00 40.96           H  
ATOM   4026 2HG2 THR A 307     264.890 238.369 223.590  1.00 40.96           H  
ATOM   4027 3HG2 THR A 307     265.342 237.955 225.259  1.00 40.96           H  
ATOM   4028  N   SER A 308     262.967 234.358 222.821  1.00 40.96           N  
ATOM   4029  CA  SER A 308     262.556 233.033 222.367  1.00 40.96           C  
ATOM   4030  C   SER A 308     263.729 232.298 221.705  1.00 40.96           C  
ATOM   4031  O   SER A 308     264.745 232.921 221.398  1.00 40.96           O  
ATOM   4032  CB  SER A 308     261.414 233.182 221.375  1.00 40.96           C  
ATOM   4033  OG  SER A 308     261.868 233.756 220.178  1.00 40.96           O  
ATOM   4034  H   SER A 308     263.194 235.049 222.120  1.00 40.96           H  
ATOM   4035  HA  SER A 308     262.212 232.473 223.233  1.00 40.96           H  
ATOM   4036 1HB  SER A 308     260.646 233.821 221.815  1.00 40.96           H  
ATOM   4037 2HB  SER A 308     261.778 233.672 220.473  1.00 40.96           H  
ATOM   4038  HG  SER A 308     261.095 233.819 219.602  1.00 40.96           H  
ATOM   4039  N   PRO A 309     263.614 230.975 221.505  1.00 40.96           N  
ATOM   4040  CA  PRO A 309     264.478 230.131 220.691  1.00 40.96           C  
ATOM   4041  C   PRO A 309     264.539 230.632 219.254  1.00 40.96           C  
ATOM   4042  O   PRO A 309     263.550 231.145 218.731  1.00 40.96           O  
ATOM   4043  CB  PRO A 309     263.782 228.767 220.778  1.00 40.96           C  
ATOM   4044  CG  PRO A 309     263.033 228.807 222.085  1.00 40.96           C  
ATOM   4045  CD  PRO A 309     262.576 230.233 222.238  1.00 40.96           C  
ATOM   4046  HA  PRO A 309     265.483 230.097 221.137  1.00 40.96           H  
ATOM   4047 1HB  PRO A 309     264.529 227.958 220.743  1.00 40.96           H  
ATOM   4048 2HB  PRO A 309     263.254 228.675 221.739  1.00 40.96           H  
ATOM   4049 1HG  PRO A 309     263.688 228.482 222.907  1.00 40.96           H  
ATOM   4050 2HG  PRO A 309     262.723 229.837 222.314  1.00 40.96           H  
ATOM   4051 1HD  PRO A 309     262.579 230.493 223.304  1.00 40.96           H  
ATOM   4052 2HD  PRO A 309     263.244 230.896 221.668  1.00 40.96           H  
ATOM   4053  N   THR A 310     265.705 230.492 218.625  1.00 40.96           N  
ATOM   4054  CA  THR A 310     265.897 230.986 217.265  1.00 40.96           C  
ATOM   4055  C   THR A 310     266.233 229.890 216.249  1.00 40.96           C  
ATOM   4056  O   THR A 310     266.180 230.129 215.041  1.00 40.96           O  
ATOM   4057  CB  THR A 310     267.006 232.054 217.240  1.00 40.96           C  
ATOM   4058  OG1 THR A 310     268.247 231.466 217.653  1.00 40.96           O  
ATOM   4059  CG2 THR A 310     266.653 233.189 218.193  1.00 40.96           C  
ATOM   4060  H   THR A 310     266.480 230.059 219.107  1.00 40.96           H  
ATOM   4061  HA  THR A 310     264.968 231.456 216.944  1.00 40.96           H  
ATOM   4062  HB  THR A 310     267.114 232.451 216.231  1.00 40.96           H  
ATOM   4063  HG1 THR A 310     268.975 232.013 217.349  1.00 40.96           H  
ATOM   4064 1HG2 THR A 310     267.441 233.940 218.171  1.00 40.96           H  
ATOM   4065 2HG2 THR A 310     265.710 233.642 217.887  1.00 40.96           H  
ATOM   4066 3HG2 THR A 310     266.554 232.798 219.205  1.00 40.96           H  
ATOM   4067  N   THR A 311     266.610 228.703 216.722  1.00 40.96           N  
ATOM   4068  CA  THR A 311     267.022 227.637 215.812  1.00 40.96           C  
ATOM   4069  C   THR A 311     265.834 226.777 215.397  1.00 40.96           C  
ATOM   4070  O   THR A 311     264.787 226.796 216.048  1.00 40.96           O  
ATOM   4071  CB  THR A 311     268.109 226.754 216.450  1.00 40.96           C  
ATOM   4072  OG1 THR A 311     267.575 226.098 217.603  1.00 40.96           O  
ATOM   4073  CG2 THR A 311     269.299 227.609 216.866  1.00 40.96           C  
ATOM   4074  H   THR A 311     266.628 228.536 217.717  1.00 40.96           H  
ATOM   4075  HA  THR A 311     267.436 228.092 214.911  1.00 40.96           H  
ATOM   4076  HB  THR A 311     268.440 226.001 215.734  1.00 40.96           H  
ATOM   4077  HG1 THR A 311     268.117 225.334 217.814  1.00 40.96           H  
ATOM   4078 1HG2 THR A 311     270.062 226.975 217.317  1.00 40.96           H  
ATOM   4079 2HG2 THR A 311     269.713 228.108 215.990  1.00 40.96           H  
ATOM   4080 3HG2 THR A 311     268.973 228.356 217.590  1.00 40.96           H  
ATOM   4081  N   GLN A 312     266.004 226.014 214.317  1.00 40.96           N  
ATOM   4082  CA  GLN A 312     264.922 225.176 213.811  1.00 40.96           C  
ATOM   4083  C   GLN A 312     265.366 223.750 213.517  1.00 40.96           C  
ATOM   4084  O   GLN A 312     266.506 223.512 213.120  1.00 40.96           O  
ATOM   4085  CB  GLN A 312     264.330 225.782 212.536  1.00 40.96           C  
ATOM   4086  CG  GLN A 312     263.729 227.158 212.720  1.00 40.96           C  
ATOM   4087  CD  GLN A 312     263.082 227.677 211.462  1.00 40.96           C  
ATOM   4088  OE1 GLN A 312     263.286 227.131 210.374  1.00 40.96           O  
ATOM   4089  NE2 GLN A 312     262.296 228.738 211.596  1.00 40.96           N  
ATOM   4090  H   GLN A 312     266.888 226.029 213.832  1.00 40.96           H  
ATOM   4091  HA  GLN A 312     264.146 225.134 214.570  1.00 40.96           H  
ATOM   4092 1HB  GLN A 312     263.549 225.124 212.154  1.00 40.96           H  
ATOM   4093 2HB  GLN A 312     263.867 226.741 212.770  1.00 40.96           H  
ATOM   4094 1HG  GLN A 312     264.516 227.854 213.012  1.00 40.96           H  
ATOM   4095 2HG  GLN A 312     263.281 227.477 211.779  1.00 40.96           H  
ATOM   4096 1HE2 GLN A 312     262.163 229.150 212.498  1.00 40.96           H  
ATOM   4097 2HE2 GLN A 312     261.839 229.127 210.795  1.00 40.96           H  
ATOM   4098  N   VAL A 313     264.436 222.813 213.677  1.00 40.96           N  
ATOM   4099  CA  VAL A 313     264.653 221.417 213.310  1.00 40.96           C  
ATOM   4100  C   VAL A 313     263.550 220.907 212.394  1.00 40.96           C  
ATOM   4101  O   VAL A 313     262.403 220.767 212.814  1.00 40.96           O  
ATOM   4102  CB  VAL A 313     264.708 220.530 214.565  1.00 40.96           C  
ATOM   4103  CG1 VAL A 313     264.875 219.077 214.170  1.00 40.96           C  
ATOM   4104  CG2 VAL A 313     265.855 220.964 215.443  1.00 40.96           C  
ATOM   4105  H   VAL A 313     263.530 223.095 214.034  1.00 40.96           H  
ATOM   4106  HA  VAL A 313     265.606 221.342 212.784  1.00 40.96           H  
ATOM   4107  HB  VAL A 313     263.770 220.622 215.112  1.00 40.96           H  
ATOM   4108 1HG1 VAL A 313     264.901 218.460 215.064  1.00 40.96           H  
ATOM   4109 2HG1 VAL A 313     264.038 218.771 213.547  1.00 40.96           H  
ATOM   4110 3HG1 VAL A 313     265.806 218.956 213.614  1.00 40.96           H  
ATOM   4111 1HG2 VAL A 313     265.883 220.336 216.331  1.00 40.96           H  
ATOM   4112 2HG2 VAL A 313     266.790 220.863 214.892  1.00 40.96           H  
ATOM   4113 3HG2 VAL A 313     265.718 222.002 215.737  1.00 40.96           H  
ATOM   4114  N   VAL A 314     263.903 220.594 211.158  1.00 40.96           N  
ATOM   4115  CA  VAL A 314     262.930 220.117 210.183  1.00 40.96           C  
ATOM   4116  C   VAL A 314     263.231 218.685 209.766  1.00 40.96           C  
ATOM   4117  O   VAL A 314     264.315 218.390 209.264  1.00 40.96           O  
ATOM   4118  CB  VAL A 314     262.924 221.037 208.948  1.00 40.96           C  
ATOM   4119  CG1 VAL A 314     261.933 220.531 207.922  1.00 40.96           C  
ATOM   4120  CG2 VAL A 314     262.570 222.453 209.380  1.00 40.96           C  
ATOM   4121  H   VAL A 314     264.868 220.710 210.885  1.00 40.96           H  
ATOM   4122  HA  VAL A 314     261.940 220.144 210.639  1.00 40.96           H  
ATOM   4123  HB  VAL A 314     263.911 221.029 208.486  1.00 40.96           H  
ATOM   4124 1HG1 VAL A 314     261.945 221.186 207.051  1.00 40.96           H  
ATOM   4125 2HG1 VAL A 314     262.203 219.523 207.615  1.00 40.96           H  
ATOM   4126 3HG1 VAL A 314     260.936 220.525 208.357  1.00 40.96           H  
ATOM   4127 1HG2 VAL A 314     262.572 223.110 208.511  1.00 40.96           H  
ATOM   4128 2HG2 VAL A 314     261.581 222.457 209.836  1.00 40.96           H  
ATOM   4129 3HG2 VAL A 314     263.303 222.810 210.104  1.00 40.96           H  
ATOM   4130  N   ARG A 315     262.275 217.791 209.994  1.00 40.96           N  
ATOM   4131  CA  ARG A 315     262.480 216.379 209.700  1.00 40.96           C  
ATOM   4132  C   ARG A 315     261.388 215.824 208.792  1.00 40.96           C  
ATOM   4133  O   ARG A 315     260.258 215.589 209.223  1.00 40.96           O  
ATOM   4134  CB  ARG A 315     262.535 215.573 210.987  1.00 40.96           C  
ATOM   4135  CG  ARG A 315     263.587 216.045 212.002  1.00 40.96           C  
ATOM   4136  CD  ARG A 315     264.984 215.786 211.556  1.00 40.96           C  
ATOM   4137  NE  ARG A 315     265.296 214.367 211.545  1.00 40.96           N  
ATOM   4138  CZ  ARG A 315     266.393 213.819 210.981  1.00 40.96           C  
ATOM   4139  NH1 ARG A 315     267.289 214.572 210.374  1.00 40.96           N  
ATOM   4140  NH2 ARG A 315     266.565 212.513 211.041  1.00 40.96           N  
ATOM   4141  H   ARG A 315     261.396 218.095 210.395  1.00 40.96           H  
ATOM   4142  HA  ARG A 315     263.432 216.271 209.182  1.00 40.96           H  
ATOM   4143 1HB  ARG A 315     262.745 214.530 210.753  1.00 40.96           H  
ATOM   4144 2HB  ARG A 315     263.350 215.940 211.611  1.00 40.96           H  
ATOM   4145 1HG  ARG A 315     263.441 215.521 212.943  1.00 40.96           H  
ATOM   4146 2HG  ARG A 315     264.585 215.832 211.617  1.00 40.96           H  
ATOM   4147 1HD  ARG A 315     265.673 216.279 212.241  1.00 40.96           H  
ATOM   4148 2HD  ARG A 315     265.172 214.713 211.555  1.00 40.96           H  
ATOM   4149  HE  ARG A 315     264.649 213.738 212.013  1.00 40.96           H  
ATOM   4150 1HH1 ARG A 315     267.165 215.578 210.315  1.00 40.96           H  
ATOM   4151 2HH1 ARG A 315     268.101 214.146 209.952  1.00 40.96           H  
ATOM   4152 1HH2 ARG A 315     265.862 211.933 211.495  1.00 40.96           H  
ATOM   4153 2HH2 ARG A 315     267.379 212.089 210.622  1.00 40.96           H  
ATOM   4154  N   PHE A 316     261.742 215.633 207.528  1.00 40.96           N  
ATOM   4155  CA  PHE A 316     260.847 215.094 206.511  1.00 40.96           C  
ATOM   4156  C   PHE A 316     261.406 213.773 205.981  1.00 40.96           C  
ATOM   4157  O   PHE A 316     262.619 213.569 206.015  1.00 40.96           O  
ATOM   4158  CB  PHE A 316     260.668 216.102 205.368  1.00 40.96           C  
ATOM   4159  CG  PHE A 316     259.664 217.195 205.655  1.00 40.96           C  
ATOM   4160  CD1 PHE A 316     259.773 218.014 206.762  1.00 40.96           C  
ATOM   4161  CD2 PHE A 316     258.606 217.406 204.791  1.00 40.96           C  
ATOM   4162  CE1 PHE A 316     258.841 218.994 207.006  1.00 40.96           C  
ATOM   4163  CE2 PHE A 316     257.674 218.389 205.032  1.00 40.96           C  
ATOM   4164  CZ  PHE A 316     257.793 219.181 206.143  1.00 40.96           C  
ATOM   4165  H   PHE A 316     262.686 215.866 207.258  1.00 40.96           H  
ATOM   4166  HA  PHE A 316     259.880 214.929 206.975  1.00 40.96           H  
ATOM   4167 1HB  PHE A 316     260.354 215.579 204.466  1.00 40.96           H  
ATOM   4168 2HB  PHE A 316     259.880 216.809 205.626  1.00 40.96           H  
ATOM   4169  HD1 PHE A 316     260.599 217.880 207.449  1.00 40.96           H  
ATOM   4170  HD2 PHE A 316     258.517 216.779 203.905  1.00 40.96           H  
ATOM   4171  HE1 PHE A 316     258.938 219.625 207.887  1.00 40.96           H  
ATOM   4172  HE2 PHE A 316     256.844 218.540 204.340  1.00 40.96           H  
ATOM   4173  HZ  PHE A 316     257.060 219.962 206.337  1.00 40.96           H  
ATOM   4174  N   PRO A 317     260.552 212.865 205.501  1.00 40.96           N  
ATOM   4175  CA  PRO A 317     260.906 211.644 204.803  1.00 40.96           C  
ATOM   4176  C   PRO A 317     261.790 211.974 203.608  1.00 40.96           C  
ATOM   4177  O   PRO A 317     261.521 212.943 202.892  1.00 40.96           O  
ATOM   4178  CB  PRO A 317     259.537 211.116 204.358  1.00 40.96           C  
ATOM   4179  CG  PRO A 317     258.569 211.680 205.367  1.00 40.96           C  
ATOM   4180  CD  PRO A 317     259.122 213.047 205.710  1.00 40.96           C  
ATOM   4181  HA  PRO A 317     261.405 210.951 205.499  1.00 40.96           H  
ATOM   4182 1HB  PRO A 317     259.549 210.015 204.341  1.00 40.96           H  
ATOM   4183 2HB  PRO A 317     258.764 211.420 205.079  1.00 40.96           H  
ATOM   4184 1HG  PRO A 317     258.501 211.018 206.243  1.00 40.96           H  
ATOM   4185 2HG  PRO A 317     258.926 212.654 205.733  1.00 40.96           H  
ATOM   4186 1HD  PRO A 317     258.907 213.249 206.756  1.00 40.96           H  
ATOM   4187 2HD  PRO A 317     260.204 213.065 205.514  1.00 40.96           H  
ATOM   4188  N   ASN A 318     262.822 211.163 203.375  1.00 40.96           N  
ATOM   4189  CA  ASN A 318     263.773 211.397 202.284  1.00 40.96           C  
ATOM   4190  C   ASN A 318     263.248 210.823 200.973  1.00 40.96           C  
ATOM   4191  O   ASN A 318     263.792 209.834 200.447  1.00 40.96           O  
ATOM   4192  CB  ASN A 318     265.156 210.868 202.638  1.00 40.96           C  
ATOM   4193  CG  ASN A 318     265.173 209.422 203.144  1.00 40.96           C  
ATOM   4194  OD1 ASN A 318     264.163 208.704 203.089  1.00 40.96           O  
ATOM   4195  ND2 ASN A 318     266.321 209.000 203.633  1.00 40.96           N  
ATOM   4196  H   ASN A 318     262.971 210.367 203.985  1.00 40.96           H  
ATOM   4197  HA  ASN A 318     263.858 212.480 202.141  1.00 40.96           H  
ATOM   4198 1HB  ASN A 318     265.599 211.506 203.408  1.00 40.96           H  
ATOM   4199 2HB  ASN A 318     265.066 209.864 203.053  1.00 40.96           H  
ATOM   4200 1HD2 ASN A 318     266.403 208.066 203.981  1.00 40.96           H  
ATOM   4201 2HD2 ASN A 318     266.412 208.073 203.971  1.00 40.96           H  
ATOM   4202  N   ILE A 319     262.207 211.450 200.433  1.00 40.96           N  
ATOM   4203  CA  ILE A 319     261.567 211.057 199.181  1.00 40.96           C  
ATOM   4204  C   ILE A 319     262.132 211.898 198.047  1.00 40.96           C  
ATOM   4205  O   ILE A 319     262.216 213.121 198.159  1.00 40.96           O  
ATOM   4206  CB  ILE A 319     260.044 211.248 199.251  1.00 40.96           C  
ATOM   4207  CG1 ILE A 319     259.460 210.440 200.414  1.00 40.96           C  
ATOM   4208  CG2 ILE A 319     259.420 210.798 197.948  1.00 40.96           C  
ATOM   4209  CD1 ILE A 319     258.034 210.833 200.775  1.00 40.96           C  
ATOM   4210  H   ILE A 319     261.837 212.247 200.941  1.00 40.96           H  
ATOM   4211  HA  ILE A 319     261.780 210.007 198.976  1.00 40.96           H  
ATOM   4212  HB  ILE A 319     259.813 212.298 199.424  1.00 40.96           H  
ATOM   4213 1HG1 ILE A 319     260.088 210.578 201.292  1.00 40.96           H  
ATOM   4214 2HG1 ILE A 319     258.466 210.818 200.656  1.00 40.96           H  
ATOM   4215 1HG2 ILE A 319     258.356 210.940 198.004  1.00 40.96           H  
ATOM   4216 2HG2 ILE A 319     259.819 211.382 197.122  1.00 40.96           H  
ATOM   4217 3HG2 ILE A 319     259.638 209.743 197.782  1.00 40.96           H  
ATOM   4218 1HD1 ILE A 319     257.687 210.220 201.608  1.00 40.96           H  
ATOM   4219 2HD1 ILE A 319     258.010 211.884 201.065  1.00 40.96           H  
ATOM   4220 3HD1 ILE A 319     257.377 210.679 199.922  1.00 40.96           H  
ATOM   4221  N   THR A 320     262.577 211.242 196.982  1.00 40.96           N  
ATOM   4222  CA  THR A 320     263.261 211.948 195.908  1.00 40.96           C  
ATOM   4223  C   THR A 320     262.435 212.089 194.631  1.00 40.96           C  
ATOM   4224  O   THR A 320     262.775 212.891 193.762  1.00 40.96           O  
ATOM   4225  CB  THR A 320     264.589 211.245 195.579  1.00 40.96           C  
ATOM   4226  OG1 THR A 320     264.325 209.922 195.096  1.00 40.96           O  
ATOM   4227  CG2 THR A 320     265.448 211.151 196.835  1.00 40.96           C  
ATOM   4228  H   THR A 320     262.476 210.239 196.933  1.00 40.96           H  
ATOM   4229  HA  THR A 320     263.492 212.953 196.260  1.00 40.96           H  
ATOM   4230  HB  THR A 320     265.127 211.806 194.816  1.00 40.96           H  
ATOM   4231  HG1 THR A 320     265.088 209.603 194.607  1.00 40.96           H  
ATOM   4232 1HG2 THR A 320     266.386 210.651 196.598  1.00 40.96           H  
ATOM   4233 2HG2 THR A 320     265.655 212.153 197.210  1.00 40.96           H  
ATOM   4234 3HG2 THR A 320     264.917 210.583 197.598  1.00 40.96           H  
ATOM   4235  N   ASN A 321     261.373 211.300 194.489  1.00 40.96           N  
ATOM   4236  CA  ASN A 321     260.608 211.334 193.245  1.00 40.96           C  
ATOM   4237  C   ASN A 321     259.450 212.324 193.321  1.00 40.96           C  
ATOM   4238  O   ASN A 321     259.055 212.759 194.402  1.00 40.96           O  
ATOM   4239  CB  ASN A 321     260.114 209.946 192.884  1.00 40.96           C  
ATOM   4240  CG  ASN A 321     259.031 209.475 193.781  1.00 40.96           C  
ATOM   4241  OD1 ASN A 321     258.002 210.138 193.897  1.00 40.96           O  
ATOM   4242  ND2 ASN A 321     259.231 208.359 194.428  1.00 40.96           N  
ATOM   4243  H   ASN A 321     261.108 210.663 195.225  1.00 40.96           H  
ATOM   4244  HA  ASN A 321     261.267 211.677 192.447  1.00 40.96           H  
ATOM   4245 1HB  ASN A 321     260.943 209.241 192.933  1.00 40.96           H  
ATOM   4246 2HB  ASN A 321     259.368 209.625 193.611  1.00 40.96           H  
ATOM   4247 1HD2 ASN A 321     260.084 207.853 194.308  1.00 40.96           H  
ATOM   4248 2HD2 ASN A 321     258.523 208.017 195.054  1.00 40.96           H  
ATOM   4249  N   LEU A 322     258.924 212.708 192.183  1.00 40.96           N  
ATOM   4250  CA  LEU A 322     257.810 213.643 192.096  1.00 40.96           C  
ATOM   4251  C   LEU A 322     256.493 212.866 191.951  1.00 40.96           C  
ATOM   4252  O   LEU A 322     256.489 211.841 191.272  1.00 40.96           O  
ATOM   4253  CB  LEU A 322     258.050 214.547 190.880  1.00 40.96           C  
ATOM   4254  CG  LEU A 322     257.011 215.636 190.565  1.00 40.96           C  
ATOM   4255  CD1 LEU A 322     257.028 216.709 191.615  1.00 40.96           C  
ATOM   4256  CD2 LEU A 322     257.296 216.222 189.223  1.00 40.96           C  
ATOM   4257  H   LEU A 322     259.300 212.326 191.328  1.00 40.96           H  
ATOM   4258  HA  LEU A 322     257.796 214.243 193.008  1.00 40.96           H  
ATOM   4259 1HB  LEU A 322     259.007 215.045 191.011  1.00 40.96           H  
ATOM   4260 2HB  LEU A 322     258.122 213.911 189.996  1.00 40.96           H  
ATOM   4261  HG  LEU A 322     256.015 215.189 190.547  1.00 40.96           H  
ATOM   4262 1HD1 LEU A 322     256.270 217.464 191.363  1.00 40.96           H  
ATOM   4263 2HD1 LEU A 322     256.800 216.291 192.591  1.00 40.96           H  
ATOM   4264 3HD1 LEU A 322     258.011 217.177 191.642  1.00 40.96           H  
ATOM   4265 1HD2 LEU A 322     256.546 216.975 188.997  1.00 40.96           H  
ATOM   4266 2HD2 LEU A 322     258.287 216.680 189.229  1.00 40.96           H  
ATOM   4267 3HD2 LEU A 322     257.260 215.439 188.470  1.00 40.96           H  
ATOM   4268  N   CYS A 323     255.383 213.339 192.580  1.00 40.96           N  
ATOM   4269  CA  CYS A 323     254.062 212.742 192.485  1.00 40.96           C  
ATOM   4270  C   CYS A 323     253.533 212.789 191.049  1.00 40.96           C  
ATOM   4271  O   CYS A 323     253.904 213.675 190.279  1.00 40.96           O  
ATOM   4272  CB  CYS A 323     253.060 213.456 193.406  1.00 40.96           C  
ATOM   4273  SG  CYS A 323     253.378 213.227 195.171  1.00 40.96           S  
ATOM   4274  H   CYS A 323     255.509 214.170 193.151  1.00 40.96           H  
ATOM   4275  HA  CYS A 323     254.134 211.705 192.800  1.00 40.96           H  
ATOM   4276 1HB  CYS A 323     252.050 213.103 193.202  1.00 40.96           H  
ATOM   4277 2HB  CYS A 323     253.284 213.213 194.445  1.00 40.96           H  
ATOM   4278  N   PRO A 324     252.682 211.879 190.582  1.00 40.96           N  
ATOM   4279  CA  PRO A 324     252.382 211.667 189.180  1.00 40.96           C  
ATOM   4280  C   PRO A 324     251.418 212.653 188.498  1.00 40.96           C  
ATOM   4281  O   PRO A 324     250.362 212.268 188.068  1.00 40.96           O  
ATOM   4282  CB  PRO A 324     251.785 210.275 189.232  1.00 40.96           C  
ATOM   4283  CG  PRO A 324     251.128 210.193 190.558  1.00 40.96           C  
ATOM   4284  CD  PRO A 324     252.013 210.936 191.471  1.00 40.96           C  
ATOM   4285  HA  PRO A 324     253.335 211.643 188.628  1.00 40.96           H  
ATOM   4286 1HB  PRO A 324     251.087 210.108 188.397  1.00 40.96           H  
ATOM   4287 2HB  PRO A 324     252.594 209.536 189.115  1.00 40.96           H  
ATOM   4288 1HG  PRO A 324     250.107 210.616 190.509  1.00 40.96           H  
ATOM   4289 2HG  PRO A 324     251.020 209.142 190.846  1.00 40.96           H  
ATOM   4290 1HD  PRO A 324     251.390 211.424 192.214  1.00 40.96           H  
ATOM   4291 2HD  PRO A 324     252.730 210.225 191.923  1.00 40.96           H  
ATOM   4292  N   PHE A 325     251.800 213.895 188.311  1.00 40.96           N  
ATOM   4293  CA  PHE A 325     250.875 214.893 187.741  1.00 40.96           C  
ATOM   4294  C   PHE A 325     250.486 214.699 186.210  1.00 40.96           C  
ATOM   4295  O   PHE A 325     249.357 214.959 185.803  1.00 40.96           O  
ATOM   4296  CB  PHE A 325     251.490 216.250 187.975  1.00 40.96           C  
ATOM   4297  CG  PHE A 325     251.569 216.694 189.465  1.00 40.96           C  
ATOM   4298  CD1 PHE A 325     252.713 216.593 190.170  1.00 40.96           C  
ATOM   4299  CD2 PHE A 325     250.529 217.215 190.103  1.00 40.96           C  
ATOM   4300  CE1 PHE A 325     252.786 217.001 191.476  1.00 40.96           C  
ATOM   4301  CE2 PHE A 325     250.599 217.630 191.404  1.00 40.96           C  
ATOM   4302  CZ  PHE A 325     251.729 217.514 192.080  1.00 40.96           C  
ATOM   4303  H   PHE A 325     252.715 214.151 188.687  1.00 40.96           H  
ATOM   4304  HA  PHE A 325     249.957 214.844 188.323  1.00 40.96           H  
ATOM   4305 1HB  PHE A 325     252.496 216.275 187.564  1.00 40.96           H  
ATOM   4306 2HB  PHE A 325     250.911 216.976 187.433  1.00 40.96           H  
ATOM   4307  HD1 PHE A 325     253.607 216.175 189.697  1.00 40.96           H  
ATOM   4308  HD2 PHE A 325     249.605 217.324 189.562  1.00 40.96           H  
ATOM   4309  HE1 PHE A 325     253.736 216.910 192.024  1.00 40.96           H  
ATOM   4310  HE2 PHE A 325     249.725 218.057 191.888  1.00 40.96           H  
ATOM   4311  HZ  PHE A 325     251.793 217.843 193.117  1.00 40.96           H  
ATOM   4312  N   GLY A 326     251.374 214.182 185.378  1.00 40.96           N  
ATOM   4313  CA  GLY A 326     251.187 213.924 183.960  1.00 40.96           C  
ATOM   4314  C   GLY A 326     250.238 212.751 183.746  1.00 40.96           C  
ATOM   4315  O   GLY A 326     249.753 212.525 182.640  1.00 40.96           O  
ATOM   4316  H   GLY A 326     252.271 213.984 185.797  1.00 40.96           H  
ATOM   4317 1HA  GLY A 326     252.150 213.706 183.500  1.00 40.96           H  
ATOM   4318 2HA  GLY A 326     250.562 213.042 183.831  1.00 40.96           H  
ATOM   4319  N   GLU A 327     250.003 211.991 184.810  1.00 40.96           N  
ATOM   4320  CA  GLU A 327     249.123 210.833 184.764  1.00 40.96           C  
ATOM   4321  C   GLU A 327     247.762 211.142 185.374  1.00 40.96           C  
ATOM   4322  O   GLU A 327     246.891 210.274 185.434  1.00 40.96           O  
ATOM   4323  CB  GLU A 327     249.751 209.657 185.513  1.00 40.96           C  
ATOM   4324  CG  GLU A 327     251.067 209.167 184.944  1.00 40.96           C  
ATOM   4325  CD  GLU A 327     251.644 208.011 185.724  1.00 40.96           C  
ATOM   4326  OE1 GLU A 327     251.052 207.619 186.706  1.00 40.96           O  
ATOM   4327  OE2 GLU A 327     252.679 207.522 185.338  1.00 40.96           O  
ATOM   4328  H   GLU A 327     250.447 212.233 185.683  1.00 40.96           H  
ATOM   4329  HA  GLU A 327     248.974 210.550 183.721  1.00 40.96           H  
ATOM   4330 1HB  GLU A 327     249.060 208.817 185.508  1.00 40.96           H  
ATOM   4331 2HB  GLU A 327     250.658 209.340 184.998  1.00 40.96           H  
ATOM   4332 1HG  GLU A 327     251.780 209.990 184.941  1.00 40.96           H  
ATOM   4333 2HG  GLU A 327     251.461 208.385 185.591  1.00 40.96           H  
ATOM   4334  N   VAL A 328     247.619 212.344 185.897  1.00 40.96           N  
ATOM   4335  CA  VAL A 328     246.431 212.744 186.578  1.00 40.96           C  
ATOM   4336  C   VAL A 328     245.793 213.904 185.862  1.00 40.96           C  
ATOM   4337  O   VAL A 328     244.649 213.854 185.526  1.00 40.96           O  
ATOM   4338  CB  VAL A 328     246.694 213.053 188.050  1.00 40.96           C  
ATOM   4339  CG1 VAL A 328     245.465 213.513 188.738  1.00 40.96           C  
ATOM   4340  CG2 VAL A 328     247.194 211.845 188.709  1.00 40.96           C  
ATOM   4341  H   VAL A 328     248.366 213.036 185.793  1.00 40.96           H  
ATOM   4342  HA  VAL A 328     245.717 211.913 186.539  1.00 40.96           H  
ATOM   4343  HB  VAL A 328     247.438 213.854 188.123  1.00 40.96           H  
ATOM   4344 1HG1 VAL A 328     245.693 213.727 189.783  1.00 40.96           H  
ATOM   4345 2HG1 VAL A 328     245.084 214.420 188.267  1.00 40.96           H  
ATOM   4346 3HG1 VAL A 328     244.705 212.735 188.686  1.00 40.96           H  
ATOM   4347 1HG2 VAL A 328     247.387 212.036 189.752  1.00 40.96           H  
ATOM   4348 2HG2 VAL A 328     246.446 211.080 188.617  1.00 40.96           H  
ATOM   4349 3HG2 VAL A 328     248.113 211.507 188.232  1.00 40.96           H  
ATOM   4350  N   PHE A 329     246.559 214.960 185.629  1.00 40.96           N  
ATOM   4351  CA  PHE A 329     245.985 216.141 185.028  1.00 40.96           C  
ATOM   4352  C   PHE A 329     246.081 216.109 183.495  1.00 40.96           C  
ATOM   4353  O   PHE A 329     245.185 216.553 182.798  1.00 40.96           O  
ATOM   4354  CB  PHE A 329     246.715 217.339 185.622  1.00 40.96           C  
ATOM   4355  CG  PHE A 329     246.433 217.518 187.090  1.00 40.96           C  
ATOM   4356  CD1 PHE A 329     247.212 216.953 188.016  1.00 40.96           C  
ATOM   4357  CD2 PHE A 329     245.421 218.227 187.520  1.00 40.96           C  
ATOM   4358  CE1 PHE A 329     246.955 217.085 189.332  1.00 40.96           C  
ATOM   4359  CE2 PHE A 329     245.167 218.357 188.830  1.00 40.96           C  
ATOM   4360  CZ  PHE A 329     245.936 217.781 189.729  1.00 40.96           C  
ATOM   4361  H   PHE A 329     247.528 214.961 185.898  1.00 40.96           H  
ATOM   4362  HA  PHE A 329     244.940 216.201 185.306  1.00 40.96           H  
ATOM   4363 1HB  PHE A 329     247.792 217.209 185.493  1.00 40.96           H  
ATOM   4364 2HB  PHE A 329     246.421 218.246 185.096  1.00 40.96           H  
ATOM   4365  HD1 PHE A 329     248.067 216.360 187.697  1.00 40.96           H  
ATOM   4366  HD2 PHE A 329     244.774 218.706 186.795  1.00 40.96           H  
ATOM   4367  HE1 PHE A 329     247.596 216.603 190.061  1.00 40.96           H  
ATOM   4368  HE2 PHE A 329     244.315 218.941 189.158  1.00 40.96           H  
ATOM   4369  HZ  PHE A 329     245.719 217.890 190.791  1.00 40.96           H  
ATOM   4370  N   ASN A 330     247.128 215.517 182.971  1.00 40.96           N  
ATOM   4371  CA  ASN A 330     247.415 215.392 181.538  1.00 40.96           C  
ATOM   4372  C   ASN A 330     246.968 214.029 180.986  1.00 40.96           C  
ATOM   4373  O   ASN A 330     247.288 213.680 179.847  1.00 40.96           O  
ATOM   4374  CB  ASN A 330     248.902 215.644 181.283  1.00 40.96           C  
ATOM   4375  CG  ASN A 330     249.345 215.425 179.836  1.00 40.96           C  
ATOM   4376  OD1 ASN A 330     249.893 214.361 179.514  1.00 40.96           O  
ATOM   4377  ND2 ASN A 330     249.123 216.398 178.978  1.00 40.96           N  
ATOM   4378  H   ASN A 330     247.806 215.162 183.634  1.00 40.96           H  
ATOM   4379  HA  ASN A 330     246.843 216.155 181.005  1.00 40.96           H  
ATOM   4380 1HB  ASN A 330     249.484 214.983 181.914  1.00 40.96           H  
ATOM   4381 2HB  ASN A 330     249.139 215.407 180.246  1.00 40.96           H  
ATOM   4382 1HD2 ASN A 330     249.398 216.294 178.022  1.00 40.96           H  
ATOM   4383 2HD2 ASN A 330     249.393 216.290 178.030  1.00 40.96           H  
ATOM   4384  N   ALA A 331     246.186 213.265 181.764  1.00 40.96           N  
ATOM   4385  CA  ALA A 331     245.692 211.953 181.338  1.00 40.96           C  
ATOM   4386  C   ALA A 331     244.900 212.076 180.041  1.00 40.96           C  
ATOM   4387  O   ALA A 331     244.159 213.038 179.844  1.00 40.96           O  
ATOM   4388  CB  ALA A 331     244.827 211.335 182.424  1.00 40.96           C  
ATOM   4389  H   ALA A 331     245.943 213.602 182.685  1.00 40.96           H  
ATOM   4390  HA  ALA A 331     246.550 211.304 181.153  1.00 40.96           H  
ATOM   4391 1HB  ALA A 331     244.483 210.352 182.102  1.00 40.96           H  
ATOM   4392 2HB  ALA A 331     245.411 211.233 183.340  1.00 40.96           H  
ATOM   4393 3HB  ALA A 331     243.970 211.972 182.613  1.00 40.96           H  
ATOM   4394  N   THR A 332     245.073 211.111 179.145  1.00 40.96           N  
ATOM   4395  CA  THR A 332     244.420 211.179 177.845  1.00 40.96           C  
ATOM   4396  C   THR A 332     242.907 211.191 177.994  1.00 40.96           C  
ATOM   4397  O   THR A 332     242.222 211.999 177.364  1.00 40.96           O  
ATOM   4398  CB  THR A 332     244.844 210.000 176.952  1.00 40.96           C  
ATOM   4399  OG1 THR A 332     246.268 210.015 176.790  1.00 40.96           O  
ATOM   4400  CG2 THR A 332     244.190 210.104 175.581  1.00 40.96           C  
ATOM   4401  H   THR A 332     245.684 210.335 179.355  1.00 40.96           H  
ATOM   4402  HA  THR A 332     244.718 212.106 177.357  1.00 40.96           H  
ATOM   4403  HB  THR A 332     244.547 209.062 177.423  1.00 40.96           H  
ATOM   4404  HG1 THR A 332     246.567 209.144 176.515  1.00 40.96           H  
ATOM   4405 1HG2 THR A 332     244.505 209.263 174.963  1.00 40.96           H  
ATOM   4406 2HG2 THR A 332     243.110 210.090 175.684  1.00 40.96           H  
ATOM   4407 3HG2 THR A 332     244.494 211.036 175.105  1.00 40.96           H  
ATOM   4408  N   THR A 333     242.387 210.306 178.840  1.00 40.96           N  
ATOM   4409  CA  THR A 333     240.951 210.239 179.073  1.00 40.96           C  
ATOM   4410  C   THR A 333     240.617 210.254 180.553  1.00 40.96           C  
ATOM   4411  O   THR A 333     241.363 209.731 181.381  1.00 40.96           O  
ATOM   4412  CB  THR A 333     240.337 208.969 178.455  1.00 40.96           C  
ATOM   4413  OG1 THR A 333     240.897 207.812 179.086  1.00 40.96           O  
ATOM   4414  CG2 THR A 333     240.615 208.907 176.969  1.00 40.96           C  
ATOM   4415  H   THR A 333     242.998 209.669 179.329  1.00 40.96           H  
ATOM   4416  HA  THR A 333     240.484 211.111 178.614  1.00 40.96           H  
ATOM   4417  HB  THR A 333     239.257 208.975 178.616  1.00 40.96           H  
ATOM   4418  HG1 THR A 333     240.458 207.665 179.930  1.00 40.96           H  
ATOM   4419 1HG2 THR A 333     240.166 208.005 176.555  1.00 40.96           H  
ATOM   4420 2HG2 THR A 333     240.189 209.783 176.480  1.00 40.96           H  
ATOM   4421 3HG2 THR A 333     241.686 208.883 176.806  1.00 40.96           H  
ATOM   4422  N   PHE A 334     239.452 210.800 180.864  1.00 40.96           N  
ATOM   4423  CA  PHE A 334     238.874 210.764 182.199  1.00 40.96           C  
ATOM   4424  C   PHE A 334     237.671 209.839 182.246  1.00 40.96           C  
ATOM   4425  O   PHE A 334     237.080 209.521 181.215  1.00 40.96           O  
ATOM   4426  CB  PHE A 334     238.476 212.163 182.659  1.00 40.96           C  
ATOM   4427  CG  PHE A 334     239.564 212.949 183.340  1.00 40.96           C  
ATOM   4428  CD1 PHE A 334     240.850 213.026 182.832  1.00 40.96           C  
ATOM   4429  CD2 PHE A 334     239.281 213.627 184.510  1.00 40.96           C  
ATOM   4430  CE1 PHE A 334     241.819 213.753 183.492  1.00 40.96           C  
ATOM   4431  CE2 PHE A 334     240.244 214.353 185.163  1.00 40.96           C  
ATOM   4432  CZ  PHE A 334     241.515 214.413 184.656  1.00 40.96           C  
ATOM   4433  H   PHE A 334     238.919 211.238 180.124  1.00 40.96           H  
ATOM   4434  HA  PHE A 334     239.625 210.379 182.891  1.00 40.96           H  
ATOM   4435 1HB  PHE A 334     237.638 212.081 183.352  1.00 40.96           H  
ATOM   4436 2HB  PHE A 334     239.307 212.620 183.196  1.00 40.96           H  
ATOM   4437  HD1 PHE A 334     241.101 212.508 181.910  1.00 40.96           H  
ATOM   4438  HD2 PHE A 334     238.272 213.577 184.918  1.00 40.96           H  
ATOM   4439  HE1 PHE A 334     242.829 213.808 183.090  1.00 40.96           H  
ATOM   4440  HE2 PHE A 334     240.001 214.878 186.088  1.00 40.96           H  
ATOM   4441  HZ  PHE A 334     242.284 214.984 185.174  1.00 40.96           H  
ATOM   4442  N   ALA A 335     237.332 209.381 183.442  1.00 40.96           N  
ATOM   4443  CA  ALA A 335     236.168 208.535 183.645  1.00 40.96           C  
ATOM   4444  C   ALA A 335     234.887 209.352 183.637  1.00 40.96           C  
ATOM   4445  O   ALA A 335     234.901 210.556 183.901  1.00 40.96           O  
ATOM   4446  CB  ALA A 335     236.290 207.779 184.954  1.00 40.96           C  
ATOM   4447  H   ALA A 335     237.884 209.651 184.245  1.00 40.96           H  
ATOM   4448  HA  ALA A 335     236.118 207.820 182.822  1.00 40.96           H  
ATOM   4449 1HB  ALA A 335     235.423 207.135 185.082  1.00 40.96           H  
ATOM   4450 2HB  ALA A 335     237.195 207.174 184.944  1.00 40.96           H  
ATOM   4451 3HB  ALA A 335     236.338 208.489 185.781  1.00 40.96           H  
ATOM   4452  N   SER A 336     233.775 208.683 183.363  1.00 40.96           N  
ATOM   4453  CA  SER A 336     232.464 209.299 183.465  1.00 40.96           C  
ATOM   4454  C   SER A 336     232.126 209.547 184.925  1.00 40.96           C  
ATOM   4455  O   SER A 336     232.623 208.853 185.809  1.00 40.96           O  
ATOM   4456  CB  SER A 336     231.427 208.411 182.822  1.00 40.96           C  
ATOM   4457  OG  SER A 336     231.721 208.210 181.470  1.00 40.96           O  
ATOM   4458  H   SER A 336     233.839 207.707 183.112  1.00 40.96           H  
ATOM   4459  HA  SER A 336     232.484 210.257 182.948  1.00 40.96           H  
ATOM   4460 1HB  SER A 336     230.450 208.865 182.922  1.00 40.96           H  
ATOM   4461 2HB  SER A 336     231.637 208.319 181.757  1.00 40.96           H  
ATOM   4462  HG  SER A 336     231.025 207.642 181.131  1.00 40.96           H  
ATOM   4463  N   VAL A 337     231.288 210.539 185.186  1.00 40.96           N  
ATOM   4464  CA  VAL A 337     230.965 210.906 186.561  1.00 40.96           C  
ATOM   4465  C   VAL A 337     230.224 209.808 187.316  1.00 40.96           C  
ATOM   4466  O   VAL A 337     230.357 209.700 188.533  1.00 40.96           O  
ATOM   4467  CB  VAL A 337     230.163 212.219 186.590  1.00 40.96           C  
ATOM   4468  CG1 VAL A 337     228.753 212.008 186.066  1.00 40.96           C  
ATOM   4469  CG2 VAL A 337     230.138 212.760 188.011  1.00 40.96           C  
ATOM   4470  H   VAL A 337     230.893 211.068 184.419  1.00 40.96           H  
ATOM   4471  HA  VAL A 337     231.900 211.086 187.086  1.00 40.96           H  
ATOM   4472  HB  VAL A 337     230.649 212.941 185.933  1.00 40.96           H  
ATOM   4473 1HG1 VAL A 337     228.220 212.955 186.078  1.00 40.96           H  
ATOM   4474 2HG1 VAL A 337     228.797 211.633 185.044  1.00 40.96           H  
ATOM   4475 3HG1 VAL A 337     228.228 211.295 186.692  1.00 40.96           H  
ATOM   4476 1HG2 VAL A 337     229.593 213.698 188.030  1.00 40.96           H  
ATOM   4477 2HG2 VAL A 337     229.653 212.049 188.668  1.00 40.96           H  
ATOM   4478 3HG2 VAL A 337     231.155 212.925 188.354  1.00 40.96           H  
ATOM   4479  N   TYR A 338     229.441 208.999 186.611  1.00 40.96           N  
ATOM   4480  CA  TYR A 338     228.698 207.923 187.259  1.00 40.96           C  
ATOM   4481  C   TYR A 338     229.623 206.777 187.652  1.00 40.96           C  
ATOM   4482  O   TYR A 338     229.264 205.929 188.468  1.00 40.96           O  
ATOM   4483  CB  TYR A 338     227.569 207.414 186.359  1.00 40.96           C  
ATOM   4484  CG  TYR A 338     227.977 206.349 185.378  1.00 40.96           C  
ATOM   4485  CD1 TYR A 338     228.466 206.699 184.140  1.00 40.96           C  
ATOM   4486  CD2 TYR A 338     227.839 205.012 185.715  1.00 40.96           C  
ATOM   4487  CE1 TYR A 338     228.824 205.719 183.242  1.00 40.96           C  
ATOM   4488  CE2 TYR A 338     228.193 204.034 184.815  1.00 40.96           C  
ATOM   4489  CZ  TYR A 338     228.685 204.387 183.583  1.00 40.96           C  
ATOM   4490  OH  TYR A 338     229.036 203.415 182.680  1.00 40.96           O  
ATOM   4491  H   TYR A 338     229.349 209.136 185.613  1.00 40.96           H  
ATOM   4492  HA  TYR A 338     228.254 208.315 188.175  1.00 40.96           H  
ATOM   4493 1HB  TYR A 338     227.153 208.247 185.798  1.00 40.96           H  
ATOM   4494 2HB  TYR A 338     227.971 206.701 185.639  1.00 40.96           H  
ATOM   4495  HD1 TYR A 338     228.569 207.748 183.872  1.00 40.96           H  
ATOM   4496  HD2 TYR A 338     227.446 204.735 186.694  1.00 40.96           H  
ATOM   4497  HE1 TYR A 338     229.213 205.994 182.263  1.00 40.96           H  
ATOM   4498  HE2 TYR A 338     228.084 202.982 185.079  1.00 40.96           H  
ATOM   4499  HH  TYR A 338     229.359 203.829 181.876  1.00 40.96           H  
ATOM   4500  N   ALA A 339     230.799 206.735 187.038  1.00 40.96           N  
ATOM   4501  CA  ALA A 339     231.760 205.664 187.251  1.00 40.96           C  
ATOM   4502  C   ALA A 339     233.139 206.259 187.459  1.00 40.96           C  
ATOM   4503  O   ALA A 339     234.067 205.986 186.700  1.00 40.96           O  
ATOM   4504  CB  ALA A 339     231.771 204.715 186.066  1.00 40.96           C  
ATOM   4505  H   ALA A 339     231.048 207.484 186.405  1.00 40.96           H  
ATOM   4506  HA  ALA A 339     231.480 205.121 188.153  1.00 40.96           H  
ATOM   4507 1HB  ALA A 339     232.489 203.916 186.247  1.00 40.96           H  
ATOM   4508 2HB  ALA A 339     230.781 204.289 185.932  1.00 40.96           H  
ATOM   4509 3HB  ALA A 339     232.053 205.261 185.167  1.00 40.96           H  
ATOM   4510  N   TRP A 340     233.250 207.112 188.467  1.00 40.96           N  
ATOM   4511  CA  TRP A 340     234.453 207.895 188.705  1.00 40.96           C  
ATOM   4512  C   TRP A 340     235.629 207.014 189.095  1.00 40.96           C  
ATOM   4513  O   TRP A 340     235.454 205.962 189.714  1.00 40.96           O  
ATOM   4514  CB  TRP A 340     234.167 208.946 189.777  1.00 40.96           C  
ATOM   4515  CG  TRP A 340     233.455 208.402 190.981  1.00 40.96           C  
ATOM   4516  CD1 TRP A 340     232.114 208.206 191.111  1.00 40.96           C  
ATOM   4517  CD2 TRP A 340     234.034 208.020 192.243  1.00 40.96           C  
ATOM   4518  NE1 TRP A 340     231.828 207.712 192.350  1.00 40.96           N  
ATOM   4519  CE2 TRP A 340     232.986 207.595 193.058  1.00 40.96           C  
ATOM   4520  CE3 TRP A 340     235.333 208.011 192.744  1.00 40.96           C  
ATOM   4521  CZ2 TRP A 340     233.195 207.161 194.346  1.00 40.96           C  
ATOM   4522  CZ3 TRP A 340     235.538 207.582 194.040  1.00 40.96           C  
ATOM   4523  CH2 TRP A 340     234.499 207.166 194.820  1.00 40.96           C  
ATOM   4524  H   TRP A 340     232.454 207.250 189.072  1.00 40.96           H  
ATOM   4525  HA  TRP A 340     234.709 208.414 187.781  1.00 40.96           H  
ATOM   4526 1HB  TRP A 340     233.553 209.740 189.350  1.00 40.96           H  
ATOM   4527 2HB  TRP A 340     233.599 208.492 190.589  1.00 40.96           H  
ATOM   4528  HD1 TRP A 340     231.373 208.411 190.338  1.00 40.96           H  
ATOM   4529  HE1 TRP A 340     230.902 207.482 192.693  1.00 40.96           H  
ATOM   4530  HE3 TRP A 340     236.170 208.342 192.129  1.00 40.96           H  
ATOM   4531  HZ2 TRP A 340     232.377 206.828 194.983  1.00 40.96           H  
ATOM   4532  HZ3 TRP A 340     236.553 207.590 194.425  1.00 40.96           H  
ATOM   4533  HH2 TRP A 340     234.699 206.834 195.839  1.00 40.96           H  
ATOM   4534  N   ASN A 341     236.829 207.427 188.690  1.00 40.96           N  
ATOM   4535  CA  ASN A 341     238.036 206.638 188.909  1.00 40.96           C  
ATOM   4536  C   ASN A 341     238.834 207.107 190.115  1.00 40.96           C  
ATOM   4537  O   ASN A 341     239.168 208.284 190.229  1.00 40.96           O  
ATOM   4538  CB  ASN A 341     238.904 206.651 187.665  1.00 40.96           C  
ATOM   4539  CG  ASN A 341     240.142 205.818 187.810  1.00 40.96           C  
ATOM   4540  OD1 ASN A 341     241.094 206.217 188.488  1.00 40.96           O  
ATOM   4541  ND2 ASN A 341     240.150 204.668 187.188  1.00 40.96           N  
ATOM   4542  H   ASN A 341     236.909 208.318 188.211  1.00 40.96           H  
ATOM   4543  HA  ASN A 341     237.738 205.607 189.106  1.00 40.96           H  
ATOM   4544 1HB  ASN A 341     239.193 207.675 187.433  1.00 40.96           H  
ATOM   4545 2HB  ASN A 341     239.819 206.088 187.854  1.00 40.96           H  
ATOM   4546 1HD2 ASN A 341     239.358 204.385 186.650  1.00 40.96           H  
ATOM   4547 2HD2 ASN A 341     240.952 204.071 187.251  1.00 40.96           H  
ATOM   4548  N   ARG A 342     239.138 206.179 191.016  1.00 40.96           N  
ATOM   4549  CA  ARG A 342     239.908 206.497 192.213  1.00 40.96           C  
ATOM   4550  C   ARG A 342     241.270 205.820 192.194  1.00 40.96           C  
ATOM   4551  O   ARG A 342     241.359 204.599 192.066  1.00 40.96           O  
ATOM   4552  CB  ARG A 342     239.156 206.059 193.458  1.00 40.96           C  
ATOM   4553  CG  ARG A 342     239.777 206.489 194.777  1.00 40.96           C  
ATOM   4554  CD  ARG A 342     238.861 206.220 195.913  1.00 40.96           C  
ATOM   4555  NE  ARG A 342     239.064 207.150 197.009  1.00 40.96           N  
ATOM   4556  CZ  ARG A 342     238.366 207.147 198.162  1.00 40.96           C  
ATOM   4557  NH1 ARG A 342     237.437 206.242 198.370  1.00 40.96           N  
ATOM   4558  NH2 ARG A 342     238.617 208.058 199.084  1.00 40.96           N  
ATOM   4559  H   ARG A 342     238.835 205.227 190.864  1.00 40.96           H  
ATOM   4560  HA  ARG A 342     240.057 207.577 192.257  1.00 40.96           H  
ATOM   4561 1HB  ARG A 342     239.077 204.972 193.470  1.00 40.96           H  
ATOM   4562 2HB  ARG A 342     239.716 206.357 194.345  1.00 40.96           H  
ATOM   4563 1HG  ARG A 342     240.014 207.546 194.754  1.00 40.96           H  
ATOM   4564 2HG  ARG A 342     239.075 206.300 195.590  1.00 40.96           H  
ATOM   4565 1HD  ARG A 342     239.044 205.216 196.282  1.00 40.96           H  
ATOM   4566 2HD  ARG A 342     239.045 206.943 196.707  1.00 40.96           H  
ATOM   4567  HE  ARG A 342     239.766 207.869 196.887  1.00 40.96           H  
ATOM   4568 1HH1 ARG A 342     237.240 205.546 197.665  1.00 40.96           H  
ATOM   4569 2HH1 ARG A 342     236.916 206.244 199.236  1.00 40.96           H  
ATOM   4570 1HH2 ARG A 342     239.326 208.759 198.923  1.00 40.96           H  
ATOM   4571 2HH2 ARG A 342     238.093 208.061 199.947  1.00 40.96           H  
ATOM   4572  N   ARG A 343     242.327 206.607 192.357  1.00 40.96           N  
ATOM   4573  CA  ARG A 343     243.677 206.057 192.393  1.00 40.96           C  
ATOM   4574  C   ARG A 343     244.417 206.466 193.658  1.00 40.96           C  
ATOM   4575  O   ARG A 343     244.189 207.544 194.208  1.00 40.96           O  
ATOM   4576  CB  ARG A 343     244.478 206.500 191.181  1.00 40.96           C  
ATOM   4577  CG  ARG A 343     244.764 207.982 191.113  1.00 40.96           C  
ATOM   4578  CD  ARG A 343     245.518 208.338 189.894  1.00 40.96           C  
ATOM   4579  NE  ARG A 343     246.881 207.832 189.929  1.00 40.96           N  
ATOM   4580  CZ  ARG A 343     247.716 207.810 188.870  1.00 40.96           C  
ATOM   4581  NH1 ARG A 343     247.312 208.261 187.704  1.00 40.96           N  
ATOM   4582  NH2 ARG A 343     248.944 207.337 189.003  1.00 40.96           N  
ATOM   4583  H   ARG A 343     242.182 207.607 192.440  1.00 40.96           H  
ATOM   4584  HA  ARG A 343     243.605 204.970 192.376  1.00 40.96           H  
ATOM   4585 1HB  ARG A 343     243.940 206.225 190.272  1.00 40.96           H  
ATOM   4586 2HB  ARG A 343     244.579 207.586 191.188  1.00 40.96           H  
ATOM   4587 1HG  ARG A 343     245.355 208.283 191.978  1.00 40.96           H  
ATOM   4588 2HG  ARG A 343     245.320 208.204 190.202  1.00 40.96           H  
ATOM   4589 1HD  ARG A 343     245.557 209.421 189.799  1.00 40.96           H  
ATOM   4590 2HD  ARG A 343     246.531 207.942 189.964  1.00 40.96           H  
ATOM   4591  HE  ARG A 343     247.229 207.478 190.811  1.00 40.96           H  
ATOM   4592 1HH1 ARG A 343     246.377 208.627 187.595  1.00 40.96           H  
ATOM   4593 2HH1 ARG A 343     247.938 208.241 186.911  1.00 40.96           H  
ATOM   4594 1HH2 ARG A 343     249.258 206.988 189.898  1.00 40.96           H  
ATOM   4595 2HH2 ARG A 343     249.574 207.328 188.205  1.00 40.96           H  
ATOM   4596  N   ARG A 344     245.320 205.602 194.105  1.00 40.96           N  
ATOM   4597  CA  ARG A 344     246.123 205.866 195.291  1.00 40.96           C  
ATOM   4598  C   ARG A 344     247.450 206.524 194.942  1.00 40.96           C  
ATOM   4599  O   ARG A 344     248.171 206.061 194.059  1.00 40.96           O  
ATOM   4600  CB  ARG A 344     246.389 204.570 196.048  1.00 40.96           C  
ATOM   4601  CG  ARG A 344     247.319 204.693 197.250  1.00 40.96           C  
ATOM   4602  CD  ARG A 344     246.663 205.363 198.395  1.00 40.96           C  
ATOM   4603  NE  ARG A 344     247.612 205.688 199.442  1.00 40.96           N  
ATOM   4604  CZ  ARG A 344     247.941 204.882 200.470  1.00 40.96           C  
ATOM   4605  NH1 ARG A 344     247.392 203.692 200.586  1.00 40.96           N  
ATOM   4606  NH2 ARG A 344     248.820 205.295 201.363  1.00 40.96           N  
ATOM   4607  H   ARG A 344     245.455 204.734 193.606  1.00 40.96           H  
ATOM   4608  HA  ARG A 344     245.564 206.542 195.939  1.00 40.96           H  
ATOM   4609 1HB  ARG A 344     246.827 203.839 195.369  1.00 40.96           H  
ATOM   4610 2HB  ARG A 344     247.112 204.755 196.843  1.00 40.96           H  
ATOM   4611 1HG  ARG A 344     248.206 205.265 196.980  1.00 40.96           H  
ATOM   4612 2HG  ARG A 344     246.799 205.202 198.062  1.00 40.96           H  
ATOM   4613 1HD  ARG A 344     245.904 204.710 198.811  1.00 40.96           H  
ATOM   4614 2HD  ARG A 344     247.406 205.587 199.160  1.00 40.96           H  
ATOM   4615  HE  ARG A 344     248.067 206.594 199.395  1.00 40.96           H  
ATOM   4616 1HH1 ARG A 344     246.722 203.374 199.902  1.00 40.96           H  
ATOM   4617 2HH1 ARG A 344     247.643 203.095 201.361  1.00 40.96           H  
ATOM   4618 1HH2 ARG A 344     249.238 206.211 201.270  1.00 40.96           H  
ATOM   4619 2HH2 ARG A 344     249.069 204.701 202.142  1.00 40.96           H  
ATOM   4620  N   ILE A 345     247.775 207.604 195.651  1.00 40.96           N  
ATOM   4621  CA  ILE A 345     249.022 208.344 195.500  1.00 40.96           C  
ATOM   4622  C   ILE A 345     249.903 208.039 196.724  1.00 40.96           C  
ATOM   4623  O   ILE A 345     249.438 208.177 197.839  1.00 40.96           O  
ATOM   4624  CB  ILE A 345     248.739 209.869 195.503  1.00 40.96           C  
ATOM   4625  CG1 ILE A 345     247.662 210.310 194.479  1.00 40.96           C  
ATOM   4626  CG2 ILE A 345     249.990 210.643 195.285  1.00 40.96           C  
ATOM   4627  CD1 ILE A 345     247.923 210.084 193.043  1.00 40.96           C  
ATOM   4628  H   ILE A 345     247.109 207.949 196.356  1.00 40.96           H  
ATOM   4629  HA  ILE A 345     249.536 208.034 194.592  1.00 40.96           H  
ATOM   4630  HB  ILE A 345     248.353 210.125 196.469  1.00 40.96           H  
ATOM   4631 1HG1 ILE A 345     246.742 209.774 194.728  1.00 40.96           H  
ATOM   4632 2HG1 ILE A 345     247.478 211.378 194.629  1.00 40.96           H  
ATOM   4633 1HG2 ILE A 345     249.775 211.705 195.348  1.00 40.96           H  
ATOM   4634 2HG2 ILE A 345     250.714 210.390 196.046  1.00 40.96           H  
ATOM   4635 3HG2 ILE A 345     250.414 210.418 194.316  1.00 40.96           H  
ATOM   4636 1HD1 ILE A 345     247.063 210.439 192.469  1.00 40.96           H  
ATOM   4637 2HD1 ILE A 345     248.806 210.630 192.720  1.00 40.96           H  
ATOM   4638 3HD1 ILE A 345     248.066 209.019 192.856  1.00 40.96           H  
ATOM   4639  N   SER A 346     251.143 207.608 196.551  1.00 40.96           N  
ATOM   4640  CA  SER A 346     252.011 207.298 197.680  1.00 40.96           C  
ATOM   4641  C   SER A 346     253.489 207.446 197.348  1.00 40.96           C  
ATOM   4642  O   SER A 346     253.885 207.400 196.183  1.00 40.96           O  
ATOM   4643  CB  SER A 346     251.743 205.889 198.168  1.00 40.96           C  
ATOM   4644  OG  SER A 346     252.091 204.943 197.193  1.00 40.96           O  
ATOM   4645  H   SER A 346     251.485 207.483 195.609  1.00 40.96           H  
ATOM   4646  HA  SER A 346     251.779 207.986 198.491  1.00 40.96           H  
ATOM   4647 1HB  SER A 346     250.693 205.781 198.428  1.00 40.96           H  
ATOM   4648 2HB  SER A 346     251.953 205.181 197.368  1.00 40.96           H  
ATOM   4649  HG  SER A 346     251.894 204.084 197.576  1.00 40.96           H  
ATOM   4650  N   ASN A 347     254.300 207.578 198.395  1.00 40.96           N  
ATOM   4651  CA  ASN A 347     255.758 207.588 198.288  1.00 40.96           C  
ATOM   4652  C   ASN A 347     256.289 208.576 197.252  1.00 40.96           C  
ATOM   4653  O   ASN A 347     257.051 208.186 196.365  1.00 40.96           O  
ATOM   4654  CB  ASN A 347     256.266 206.191 198.002  1.00 40.96           C  
ATOM   4655  CG  ASN A 347     255.930 205.237 199.108  1.00 40.96           C  
ATOM   4656  OD1 ASN A 347     256.065 205.570 200.292  1.00 40.96           O  
ATOM   4657  ND2 ASN A 347     255.492 204.059 198.751  1.00 40.96           N  
ATOM   4658  H   ASN A 347     253.886 207.634 199.312  1.00 40.96           H  
ATOM   4659  HA  ASN A 347     256.162 207.897 199.254  1.00 40.96           H  
ATOM   4660 1HB  ASN A 347     257.346 206.215 197.876  1.00 40.96           H  
ATOM   4661 2HB  ASN A 347     256.050 205.545 198.853  1.00 40.96           H  
ATOM   4662 1HD2 ASN A 347     255.394 203.835 197.782  1.00 40.96           H  
ATOM   4663 2HD2 ASN A 347     255.253 203.381 199.448  1.00 40.96           H  
ATOM   4664  N   CYS A 348     255.869 209.844 197.359  1.00 40.96           N  
ATOM   4665  CA  CYS A 348     256.252 210.886 196.403  1.00 40.96           C  
ATOM   4666  C   CYS A 348     256.238 212.285 197.024  1.00 40.96           C  
ATOM   4667  O   CYS A 348     255.700 212.489 198.115  1.00 40.96           O  
ATOM   4668  CB  CYS A 348     255.333 210.850 195.174  1.00 40.96           C  
ATOM   4669  SG  CYS A 348     253.572 211.220 195.495  1.00 40.96           S  
ATOM   4670  H   CYS A 348     255.263 210.082 198.136  1.00 40.96           H  
ATOM   4671  HA  CYS A 348     257.269 210.684 196.067  1.00 40.96           H  
ATOM   4672 1HB  CYS A 348     255.385 209.860 194.715  1.00 40.96           H  
ATOM   4673 2HB  CYS A 348     254.302 211.015 195.486  1.00 40.96           H  
ATOM   4674  N   VAL A 349     256.831 213.243 196.312  1.00 40.96           N  
ATOM   4675  CA  VAL A 349     256.849 214.633 196.756  1.00 40.96           C  
ATOM   4676  C   VAL A 349     255.746 215.451 196.099  1.00 40.96           C  
ATOM   4677  O   VAL A 349     255.632 215.502 194.872  1.00 40.96           O  
ATOM   4678  CB  VAL A 349     258.212 215.283 196.462  1.00 40.96           C  
ATOM   4679  CG1 VAL A 349     258.194 216.744 196.888  1.00 40.96           C  
ATOM   4680  CG2 VAL A 349     259.297 214.527 197.199  1.00 40.96           C  
ATOM   4681  H   VAL A 349     257.288 213.005 195.438  1.00 40.96           H  
ATOM   4682  HA  VAL A 349     256.693 214.643 197.832  1.00 40.96           H  
ATOM   4683  HB  VAL A 349     258.406 215.251 195.391  1.00 40.96           H  
ATOM   4684 1HG1 VAL A 349     259.162 217.194 196.672  1.00 40.96           H  
ATOM   4685 2HG1 VAL A 349     257.420 217.280 196.344  1.00 40.96           H  
ATOM   4686 3HG1 VAL A 349     257.996 216.805 197.959  1.00 40.96           H  
ATOM   4687 1HG2 VAL A 349     260.264 214.979 196.988  1.00 40.96           H  
ATOM   4688 2HG2 VAL A 349     259.104 214.562 198.271  1.00 40.96           H  
ATOM   4689 3HG2 VAL A 349     259.300 213.495 196.864  1.00 40.96           H  
ATOM   4690  N   ALA A 350     254.935 216.095 196.926  1.00 40.96           N  
ATOM   4691  CA  ALA A 350     253.779 216.844 196.453  1.00 40.96           C  
ATOM   4692  C   ALA A 350     254.159 218.257 196.027  1.00 40.96           C  
ATOM   4693  O   ALA A 350     253.693 219.235 196.612  1.00 40.96           O  
ATOM   4694  CB  ALA A 350     252.714 216.895 197.537  1.00 40.96           C  
ATOM   4695  H   ALA A 350     255.113 216.033 197.921  1.00 40.96           H  
ATOM   4696  HA  ALA A 350     253.376 216.326 195.583  1.00 40.96           H  
ATOM   4697 1HB  ALA A 350     251.841 217.428 197.163  1.00 40.96           H  
ATOM   4698 2HB  ALA A 350     252.430 215.881 197.811  1.00 40.96           H  
ATOM   4699 3HB  ALA A 350     253.106 217.411 198.414  1.00 40.96           H  
ATOM   4700  N   ASP A 351     254.995 218.356 195.000  1.00 40.96           N  
ATOM   4701  CA  ASP A 351     255.391 219.651 194.450  1.00 40.96           C  
ATOM   4702  C   ASP A 351     254.487 220.032 193.288  1.00 40.96           C  
ATOM   4703  O   ASP A 351     254.647 219.526 192.168  1.00 40.96           O  
ATOM   4704  CB  ASP A 351     256.850 219.645 193.993  1.00 40.96           C  
ATOM   4705  CG  ASP A 351     257.307 221.003 193.471  1.00 40.96           C  
ATOM   4706  OD1 ASP A 351     256.463 221.857 193.254  1.00 40.96           O  
ATOM   4707  OD2 ASP A 351     258.493 221.178 193.291  1.00 40.96           O  
ATOM   4708  H   ASP A 351     255.347 217.503 194.581  1.00 40.96           H  
ATOM   4709  HA  ASP A 351     255.277 220.405 195.229  1.00 40.96           H  
ATOM   4710 1HB  ASP A 351     256.982 218.913 193.204  1.00 40.96           H  
ATOM   4711 2HB  ASP A 351     257.106 220.621 193.579  1.00 40.96           H  
ATOM   4712  N   TYR A 352     253.580 220.938 193.522  1.00 40.96           N  
ATOM   4713  CA  TYR A 352     252.574 221.242 192.554  1.00 40.96           C  
ATOM   4714  C   TYR A 352     252.918 222.440 191.755  1.00 40.96           C  
ATOM   4715  O   TYR A 352     252.148 222.885 190.929  1.00 40.96           O  
ATOM   4716  CB  TYR A 352     251.276 221.461 193.242  1.00 40.96           C  
ATOM   4717  CG  TYR A 352     251.313 222.492 194.233  1.00 40.96           C  
ATOM   4718  CD1 TYR A 352     251.509 222.166 195.524  1.00 40.96           C  
ATOM   4719  CD2 TYR A 352     251.136 223.785 193.878  1.00 40.96           C  
ATOM   4720  CE1 TYR A 352     251.520 223.134 196.462  1.00 40.96           C  
ATOM   4721  CE2 TYR A 352     251.152 224.746 194.809  1.00 40.96           C  
ATOM   4722  CZ  TYR A 352     251.339 224.429 196.088  1.00 40.96           C  
ATOM   4723  OH  TYR A 352     251.344 225.409 197.005  1.00 40.96           O  
ATOM   4724  H   TYR A 352     253.549 221.371 194.439  1.00 40.96           H  
ATOM   4725  HA  TYR A 352     252.479 220.400 191.868  1.00 40.96           H  
ATOM   4726 1HB  TYR A 352     250.503 221.699 192.521  1.00 40.96           H  
ATOM   4727 2HB  TYR A 352     251.006 220.538 193.731  1.00 40.96           H  
ATOM   4728  HD1 TYR A 352     251.656 221.122 195.813  1.00 40.96           H  
ATOM   4729  HD2 TYR A 352     250.972 224.064 192.838  1.00 40.96           H  
ATOM   4730  HE1 TYR A 352     251.678 222.876 197.512  1.00 40.96           H  
ATOM   4731  HE2 TYR A 352     251.007 225.790 194.519  1.00 40.96           H  
ATOM   4732  HH  TYR A 352     251.314 226.258 196.556  1.00 40.96           H  
ATOM   4733  N   SER A 353     254.090 222.956 191.953  1.00 40.96           N  
ATOM   4734  CA  SER A 353     254.539 224.140 191.232  1.00 40.96           C  
ATOM   4735  C   SER A 353     254.818 223.796 189.779  1.00 40.96           C  
ATOM   4736  O   SER A 353     254.903 224.673 188.918  1.00 40.96           O  
ATOM   4737  CB  SER A 353     255.781 224.720 191.879  1.00 40.96           C  
ATOM   4738  OG  SER A 353     255.500 225.199 193.169  1.00 40.96           O  
ATOM   4739  H   SER A 353     254.721 222.504 192.610  1.00 40.96           H  
ATOM   4740  HA  SER A 353     253.745 224.888 191.262  1.00 40.96           H  
ATOM   4741 1HB  SER A 353     256.162 225.536 191.262  1.00 40.96           H  
ATOM   4742 2HB  SER A 353     255.524 225.137 192.852  1.00 40.96           H  
ATOM   4743  HG  SER A 353     256.329 225.547 193.508  1.00 40.96           H  
ATOM   4744  N   VAL A 354     254.948 222.527 189.512  1.00 40.96           N  
ATOM   4745  CA  VAL A 354     255.272 222.000 188.204  1.00 40.96           C  
ATOM   4746  C   VAL A 354     254.098 222.181 187.297  1.00 40.96           C  
ATOM   4747  O   VAL A 354     254.225 222.115 186.078  1.00 40.96           O  
ATOM   4748  CB  VAL A 354     255.622 220.508 188.310  1.00 40.96           C  
ATOM   4749  CG1 VAL A 354     256.774 220.352 189.248  1.00 40.96           C  
ATOM   4750  CG2 VAL A 354     254.438 219.685 188.767  1.00 40.96           C  
ATOM   4751  H   VAL A 354     254.839 221.893 190.289  1.00 40.96           H  
ATOM   4752  HA  VAL A 354     256.125 222.542 187.806  1.00 40.96           H  
ATOM   4753  HB  VAL A 354     255.951 220.155 187.332  1.00 40.96           H  
ATOM   4754 1HG1 VAL A 354     257.064 219.307 189.310  1.00 40.96           H  
ATOM   4755 2HG1 VAL A 354     257.617 220.936 188.888  1.00 40.96           H  
ATOM   4756 3HG1 VAL A 354     256.499 220.697 190.249  1.00 40.96           H  
ATOM   4757 1HG2 VAL A 354     254.730 218.642 188.829  1.00 40.96           H  
ATOM   4758 2HG2 VAL A 354     254.104 220.016 189.746  1.00 40.96           H  
ATOM   4759 3HG2 VAL A 354     253.616 219.772 188.064  1.00 40.96           H  
ATOM   4760  N   LEU A 355     252.945 222.396 187.851  1.00 40.96           N  
ATOM   4761  CA  LEU A 355     251.754 222.567 187.117  1.00 40.96           C  
ATOM   4762  C   LEU A 355     251.543 223.970 186.656  1.00 40.96           C  
ATOM   4763  O   LEU A 355     250.643 224.216 185.883  1.00 40.96           O  
ATOM   4764  CB  LEU A 355     250.576 222.188 187.984  1.00 40.96           C  
ATOM   4765  CG  LEU A 355     250.430 220.759 188.443  1.00 40.96           C  
ATOM   4766  CD1 LEU A 355     249.356 220.711 189.415  1.00 40.96           C  
ATOM   4767  CD2 LEU A 355     250.065 219.899 187.303  1.00 40.96           C  
ATOM   4768  H   LEU A 355     252.877 222.471 188.881  1.00 40.96           H  
ATOM   4769  HA  LEU A 355     251.807 221.923 186.236  1.00 40.96           H  
ATOM   4770 1HB  LEU A 355     250.638 222.802 188.888  1.00 40.96           H  
ATOM   4771 2HB  LEU A 355     249.666 222.464 187.470  1.00 40.96           H  
ATOM   4772  HG  LEU A 355     251.351 220.405 188.913  1.00 40.96           H  
ATOM   4773 1HD1 LEU A 355     249.207 219.702 189.761  1.00 40.96           H  
ATOM   4774 2HD1 LEU A 355     249.627 221.348 190.254  1.00 40.96           H  
ATOM   4775 3HD1 LEU A 355     248.442 221.068 188.961  1.00 40.96           H  
ATOM   4776 1HD2 LEU A 355     249.917 218.898 187.653  1.00 40.96           H  
ATOM   4777 2HD2 LEU A 355     249.136 220.255 186.858  1.00 40.96           H  
ATOM   4778 3HD2 LEU A 355     250.853 219.906 186.553  1.00 40.96           H  
ATOM   4779  N   TYR A 356     252.363 224.921 187.075  1.00 40.96           N  
ATOM   4780  CA  TYR A 356     252.067 226.303 186.750  1.00 40.96           C  
ATOM   4781  C   TYR A 356     252.168 226.652 185.295  1.00 40.96           C  
ATOM   4782  O   TYR A 356     251.432 227.495 184.817  1.00 40.96           O  
ATOM   4783  CB  TYR A 356     252.956 227.215 187.540  1.00 40.96           C  
ATOM   4784  CG  TYR A 356     252.688 227.296 189.011  1.00 40.96           C  
ATOM   4785  CD1 TYR A 356     251.559 226.823 189.598  1.00 40.96           C  
ATOM   4786  CD2 TYR A 356     253.597 227.899 189.768  1.00 40.96           C  
ATOM   4787  CE1 TYR A 356     251.395 226.956 190.892  1.00 40.96           C  
ATOM   4788  CE2 TYR A 356     253.409 228.026 191.065  1.00 40.96           C  
ATOM   4789  CZ  TYR A 356     252.328 227.560 191.613  1.00 40.96           C  
ATOM   4790  OH  TYR A 356     252.153 227.696 192.911  1.00 40.96           O  
ATOM   4791  H   TYR A 356     253.166 224.708 187.676  1.00 40.96           H  
ATOM   4792  HA  TYR A 356     251.030 226.499 187.007  1.00 40.96           H  
ATOM   4793 1HB  TYR A 356     253.993 226.892 187.411  1.00 40.96           H  
ATOM   4794 2HB  TYR A 356     252.888 228.215 187.129  1.00 40.96           H  
ATOM   4795  HD1 TYR A 356     250.777 226.328 189.044  1.00 40.96           H  
ATOM   4796  HD2 TYR A 356     254.506 228.295 189.313  1.00 40.96           H  
ATOM   4797  HE1 TYR A 356     250.491 226.574 191.367  1.00 40.96           H  
ATOM   4798  HE2 TYR A 356     254.162 228.524 191.680  1.00 40.96           H  
ATOM   4799  HH  TYR A 356     252.900 228.176 193.296  1.00 40.96           H  
ATOM   4800  N   ASN A 357     253.054 226.021 184.578  1.00 40.96           N  
ATOM   4801  CA  ASN A 357     253.213 226.258 183.137  1.00 40.96           C  
ATOM   4802  C   ASN A 357     252.381 225.272 182.298  1.00 40.96           C  
ATOM   4803  O   ASN A 357     252.048 225.574 181.147  1.00 40.96           O  
ATOM   4804  CB  ASN A 357     254.681 226.197 182.736  1.00 40.96           C  
ATOM   4805  CG  ASN A 357     254.970 226.994 181.465  1.00 40.96           C  
ATOM   4806  OD1 ASN A 357     254.404 228.087 181.260  1.00 40.96           O  
ATOM   4807  ND2 ASN A 357     255.831 226.481 180.610  1.00 40.96           N  
ATOM   4808  H   ASN A 357     253.657 225.362 185.043  1.00 40.96           H  
ATOM   4809  HA  ASN A 357     252.839 227.255 182.917  1.00 40.96           H  
ATOM   4810 1HB  ASN A 357     254.977 225.156 182.582  1.00 40.96           H  
ATOM   4811 2HB  ASN A 357     254.822 226.720 181.790  1.00 40.96           H  
ATOM   4812 1HD2 ASN A 357     256.049 226.971 179.765  1.00 40.96           H  
ATOM   4813 2HD2 ASN A 357     256.043 226.956 179.764  1.00 40.96           H  
ATOM   4814  N   THR A 358     252.083 224.094 182.860  1.00 40.96           N  
ATOM   4815  CA  THR A 358     251.357 223.028 182.153  1.00 40.96           C  
ATOM   4816  C   THR A 358     249.853 223.283 182.031  1.00 40.96           C  
ATOM   4817  O   THR A 358     249.272 223.074 180.967  1.00 40.96           O  
ATOM   4818  CB  THR A 358     251.571 221.674 182.860  1.00 40.96           C  
ATOM   4819  OG1 THR A 358     252.969 221.366 182.890  1.00 40.96           O  
ATOM   4820  CG2 THR A 358     250.841 220.564 182.122  1.00 40.96           C  
ATOM   4821  H   THR A 358     252.395 223.916 183.806  1.00 40.96           H  
ATOM   4822  HA  THR A 358     251.761 222.949 181.141  1.00 40.96           H  
ATOM   4823  HB  THR A 358     251.195 221.730 183.883  1.00 40.96           H  
ATOM   4824  HG1 THR A 358     253.387 221.854 183.605  1.00 40.96           H  
ATOM   4825 1HG2 THR A 358     251.015 219.618 182.635  1.00 40.96           H  
ATOM   4826 2HG2 THR A 358     249.773 220.771 182.096  1.00 40.96           H
[truncated: 4,441,137 more chars]
