# Supplementary material for: Automatic and accurate ligand structure determination guided by cryo-electron microscopy maps
Source: Nat Commun. 2023 Mar 1;14:1164. doi: 10.1038/s41467-023-36732-5 (PMC9976687; doi:10.1038/s41467-023-36732-5)
Supplement: Supplementary file 5 — Supplementary Data 2 [file 41467_2023_36732_MOESM5_ESM.zip]

Archive with 33 entries (30 files):
- software/
- software/run_docking.sh
- software/outputs/
- software/outputs/example_output_6a91_input_0001_0013.pdb
- software/outputs/example_output_6a91_input_0001_0014.pdb
- software/outputs/example_output_6a91_input_0001_0005.pdb
- software/outputs/example_output_6a91_input_0001_0002.pdb
- software/outputs/example_output_6a91_input_0001_0020.pdb
- software/outputs/example_output_6a91_input_0001_0015.pdb
- software/outputs/example_output_6a91_input_0001_0012.pdb
- software/outputs/example_output_6a91_input_0001_0003.pdb
- software/outputs/example_output_6a91_input_0001_0004.pdb
- software/outputs/example_output_6a91_input_0001_0007.pdb
- software/outputs/example_output_6a91_input_0001_0009.pdb
- software/outputs/example_output_score.sc
- software/outputs/example_output_6a91_input_0001_0018.pdb
- software/outputs/example_output_6a91_input_0001_0011.pdb
- software/outputs/example_output_6a91_input_0001_0016.pdb
- software/outputs/example_output_6a91_input_0001_0008.pdb
- software/outputs/example_output_6a91_input_0001_0001.pdb
- software/outputs/example_output_6a91_input_0001_0006.pdb
- software/outputs/example_output_6a91_input_0001_0017.pdb
- software/outputs/example_output_6a91_input_0001_0010.pdb
- software/outputs/example_output_6a91_input_0001_0019.pdb
- software/docking.xml
- software/inputs/
- software/inputs/9SL_charged_0001.pdb
- software/inputs/6a91_cleaned.pdb
- software/inputs/9SL_charged.params
- software/inputs/6a91_input.pdb
- software/inputs/9SL_charged.mol2
- software/inputs/6a91.pdb
- software/README
