# Supplementary material for: Automatic and accurate ligand structure determination guided by cryo-electron microscopy maps
Source: Nat Commun. 2023 Mar 1;14:1164. doi: 10.1038/s41467-023-36732-5 (PMC9976687; doi:10.1038/s41467-023-36732-5)
Supplement: Supplementary file 5 — Supplementary Data 2 [file 41467_2023_36732_MOESM5_ESM.zip › software/run_docking.sh]

$ROSETTA/main/source/bin/rosetta_scripts.linuxgccrelease \
    -in:file:extra_res_fa inputs/9SL_charged.params \
    -in:file:override_database_params \
    -gen_potential \
    -database ~/git/main/database \
    -s inputs/6a91_input.pdb \
    -overwrite \
    -multi_cool_annealer 10 \
    -parser:protocol docking.xml \
    -out:prefix emerald_tutorial_ \
    -out:path:all outputs \
    -no_autogen_cart_improper \
    -atom_mask 2 \
    -sliding_window 1 \
    -edensity::score_sliding_window_context \
    -edensity::mapreso 3.20 \
    -edensity::grid_spacing 1.0 \
    -parser:script_vars map="inputs/emd_6996.map" \
    -edensity::mapfile inputs/emd_6996.map
