# Supplementary material for: Automatic and accurate ligand structure determination guided by cryo-electron microscopy maps
Source: Nat Commun. 2023 Mar 1;14:1164. doi: 10.1038/s41467-023-36732-5 (PMC9976687; doi:10.1038/s41467-023-36732-5)
Supplement: Supplementary file 5 — Supplementary Data 2 [file 41467_2023_36732_MOESM5_ESM.zip › software/outputs/example_output_score.sc]

SEQUENCE: 
SCORE: total_score       score          dH dslf_fa13 elec_dens_fast         fa_atr fa_dun_dev fa_dun_rot fa_dun_semi     fa_elec fa_intra_atr_xover4 fa_intra_elec fa_intra_rep_xover4 fa_intra_sol_xover4              fa_rep              fa_sol gen_bonded hbond_bb_sc hbond_count hbond_lr_bb    hbond_sc hbond_sr_bb    hxl_tors lig_density     lig_rms    ligscore     lk_ball lk_ball_bridge lk_ball_bridge_uncpl lk_ball_iso native_hbond_ratio              omega            p_aa_pp pocket_cc pro_close rama_prepro ranking_prerelax         recscore              ref ligandname description 
SCORE:  -59494.284    8530.217     -29.741    22.463     -68024.505      -7392.728    478.066   1309.352    1459.415   -1216.348            -646.285      -244.380             589.430             432.480            6647.506            5266.334      0.750     -45.827      14.000     -36.818     -44.200    -385.596     219.846       0.805       0.000    -172.709    2816.875         -5.331              -36.878   -2946.128               -nan            596.739            -42.962     0.000   871.808     618.698            2.000       -59291.824          243.940        9SL example_output_6a91_input_0001_0001
SCORE:  -59487.559    8536.393     -23.317    22.463     -68023.956      -7391.796    478.342   1309.313    1459.413   -1212.176            -646.738      -245.134             589.184             433.604            6648.033            5263.959      0.541     -44.410      12.000     -36.794     -41.693    -385.541     219.823       0.796       0.000    -172.449    2814.983         -5.330              -36.911   -2945.036               -nan            596.877            -42.988     0.000   871.808     618.660            8.000       -59291.789          243.940        9SL example_output_6a91_input_0001_0002
SCORE:  -59487.462    8536.317     -23.394    22.463     -68023.783      -7391.796    478.298   1309.310    1459.363   -1212.196            -646.722      -245.191             589.267             433.601            6648.137            5263.994      0.532     -44.388      12.000     -36.802     -41.742    -385.561     219.808       0.795       0.000    -172.324    2814.963         -5.332              -36.951   -2945.045               -nan            596.838            -42.984     0.000   871.808     618.707           14.000       -59291.738          243.940        9SL example_output_6a91_input_0001_0003
SCORE:  -59487.244    8535.602     -25.719    22.463     -68022.850      -7391.470    478.204   1309.312    1459.343   -1214.457            -646.844      -243.367             588.716             433.292            6647.985            5263.805      1.047     -44.390      13.000     -36.774     -42.241    -385.515     219.832       0.798       0.000    -170.560    2815.235         -5.294              -36.594   -2944.963               -nan            596.857            -43.005     0.000   871.808     618.680            5.000       -59290.957          243.940        9SL example_output_6a91_input_0001_0004
SCORE:  -59486.930    8536.171     -23.058    22.463     -68023.105      -7391.750    478.329   1309.304    1459.457   -1212.143            -646.649      -245.393             589.149             433.534            6647.634            5263.936      1.070     -44.566      11.000     -36.794     -41.642    -385.602     219.830       0.796       0.000    -172.236    2815.344         -5.419              -37.279   -2945.009               -nan            596.818            -42.976     0.000   871.808     618.781            1.000       -59291.629          243.940        9SL example_output_6a91_input_0001_0005
SCORE:  -59462.517    8552.810     -14.647    22.463     -68015.332      -7389.087    477.682   1309.466    1459.409   -1205.025            -646.279      -246.665             593.379             432.639            6647.958            5259.852      3.896     -43.535       4.000     -36.783     -35.327    -385.554     219.842       0.752       0.000    -155.347    2812.816         -5.441              -37.551   -2943.443               -nan            596.763            -43.033     0.000   871.808     618.624            9.000       -59292.516          243.940        9SL example_output_6a91_input_0001_0006
SCORE:  -59458.916    8543.470     -17.258    22.463     -68002.388      -7386.884    477.832   1309.298    1459.514   -1213.000            -644.268      -244.611             589.595             430.621            6647.376            5259.706      2.693     -44.748       9.000     -36.859     -36.338    -385.563     219.826       0.711       0.000    -149.065    2814.498         -5.399              -37.356   -2943.403               -nan            597.152            -43.048     0.000   871.808     618.631           15.000       -59292.586          243.940        9SL example_output_6a91_input_0001_0007
SCORE:  -59458.645    8545.650     -15.819    22.463     -68004.299      -7387.705    478.498   1309.317    1459.086   -1206.458            -646.341      -246.087             591.477             433.890            6646.234            5258.170      1.150     -44.555       8.000     -36.810     -37.622    -385.552     219.788       0.719       0.000    -150.026    2813.518         -5.313              -36.831   -2942.838               -nan            596.679            -42.999     0.000   871.808     618.748           16.000       -59292.793          243.940        9SL example_output_6a91_input_0001_0008
SCORE:  -59457.992    8550.905     -12.922    22.463     -68008.900      -7386.120    477.711   1309.291    1459.466   -1207.225            -645.363      -246.298             591.358             432.220            6647.780            5257.263      4.626     -44.592       5.000     -36.880     -34.951    -385.526     219.826       0.731       0.000    -152.130    2812.786         -5.397              -37.439   -2942.441               -nan            596.852            -42.962     0.000   871.808     618.715           10.000       -59292.934          243.940        9SL example_output_6a91_input_0001_0009
SCORE:  -59457.196    8550.746     -10.581    22.463     -68007.946      -7386.543    477.780   1309.320    1459.411   -1206.024            -645.346      -246.450             591.855             431.930            6647.597            5257.825      2.667     -44.549       5.000     -36.851     -34.721    -385.546     219.843       0.732       0.000    -153.389    2812.925         -5.350              -37.189   -2942.627               -nan            597.010            -43.007     0.000   871.808     618.577           13.000       -59293.219          243.940        9SL example_output_6a91_input_0001_0010
SCORE:  -59455.891    8557.287     -10.559    22.463     -68013.187      -7392.862    478.083   1309.337    1459.813   -1206.510            -646.196      -245.373             593.031             433.083            6651.033            5263.452      4.210     -44.644      12.000     -36.792     -35.292    -385.694     219.730       0.774       0.000    -151.417    2815.926         -5.391              -37.470   -2945.274               -nan            597.022            -42.916     0.000   871.808     618.776           20.000       -59293.906          243.940        9SL example_output_6a91_input_0001_0011
SCORE:  -59454.672    8547.978     -14.520    22.463     -68002.654      -7385.531    477.977   1309.292    1458.742   -1208.477            -645.371      -247.848             591.737             432.172            6647.411            5257.399      2.939     -44.501       7.000     -36.849     -35.096    -385.584     219.818       0.713       0.000    -154.870    2812.602         -5.354              -37.000   -2942.464               -nan            597.946            -42.982     0.000   871.808     618.791           11.000       -59285.277          243.940        9SL example_output_6a91_input_0001_0012
SCORE:  -59454.409    8543.637     -22.234    22.463     -67998.049      -7391.443    478.063   1309.354    1458.938   -1213.702            -645.064      -245.437             590.665             431.867            6650.787            5267.755      1.650     -46.303      10.000     -36.864     -38.847    -385.708     219.798       0.715       0.000    -149.117    2815.457         -5.418              -37.401   -2945.845               -nan            597.202            -42.894     0.000   871.808     618.816            4.000       -59283.051          243.940        9SL example_output_6a91_input_0001_0013
SCORE:  -59454.034    8546.824     -14.886    22.463     -68000.862      -7385.996    477.691   1309.292    1459.502   -1208.702            -644.640      -242.960             589.926             430.838            6646.760            5257.739      1.974     -44.517       7.000     -36.816     -35.621    -385.596     219.801       0.717       0.000    -147.443    2812.802         -5.416              -37.578   -2942.555               -nan            597.022            -43.021     0.000   871.808     618.686            6.000       -59291.699          243.940        9SL example_output_6a91_input_0001_0014
SCORE:  -59453.507    8551.034     -13.846    22.463     -68004.546      -7386.698    477.745   1309.312    1459.392   -1205.496            -645.570      -243.611             591.658             432.297            6646.952            5257.360      2.893     -44.625       5.000     -36.775     -35.419    -385.600     219.801       0.722       0.000    -147.197    2811.792         -5.359              -37.221   -2942.553               -nan            596.767            -43.038     0.000   871.808     618.824            7.000       -59292.457          243.940        9SL example_output_6a91_input_0001_0015
SCORE:  -59453.167    8551.459     -13.183    22.463     -68004.629      -7386.886    477.679   1309.320    1459.505   -1205.433            -646.335      -243.906             591.920             433.431            6646.479            5257.518      2.850     -44.661       5.000     -36.792     -35.007    -385.602     219.880       0.723       0.000    -147.207    2812.175         -5.385              -37.535   -2942.572               -nan            596.740            -42.979     0.000   871.808     618.847            3.000       -59292.770          243.940        9SL example_output_6a91_input_0001_0016
SCORE:  -59447.068    8547.378     -12.193    22.463     -67994.451      -7386.905    478.189   1309.316    1459.080   -1203.215            -644.339      -244.544             590.102             430.642            6646.438            5258.170      1.041     -44.841       7.000     -36.817     -37.168    -385.708     219.822       0.699       0.000    -141.892    2812.698         -5.375              -37.179   -2942.885               -nan            596.929            -43.053     0.000   871.808     618.775           18.000       -59292.977          243.940        9SL example_output_6a91_input_0001_0017
SCORE:  -59445.790    8546.703     -13.343    22.463     -67992.498      -7386.231    478.196   1309.309    1459.176   -1205.904            -644.055      -245.196             590.178             430.930            6645.993            5257.540      1.800     -44.872       9.000     -36.813     -36.439    -385.618     219.799       0.686       0.000    -140.494    2813.071         -5.346              -36.992   -2942.608               -nan            597.053            -43.123     0.000   871.808     618.651           12.000       -59291.945          243.940        9SL example_output_6a91_input_0001_0018
SCORE:  -59443.502    8558.884     -12.306    22.463     -68002.386      -7391.034    478.228   1309.262    1459.400   -1211.941            -645.634      -243.901             595.357             433.032            6653.322            5259.403      3.106     -44.706      11.000     -36.767     -32.939    -385.644     219.711       0.737       0.000    -142.135    2815.347         -5.345              -37.051   -2943.597               -nan            597.107            -42.806     0.000   871.808     618.764           17.000       -59289.055          243.940        9SL example_output_6a91_input_0001_0019
SCORE:  -59440.105    8553.580     -13.310    22.463     -67993.688      -7388.188    478.164   1309.324    1458.923   -1211.657            -646.206      -244.827             593.722             432.798            6649.906            5260.515      3.443     -45.580       9.000     -36.825     -33.561    -385.657     219.781       0.725       0.000    -139.882    2814.749         -5.348              -37.085   -2943.875               -nan            597.062            -42.892     0.000   871.808     618.686           19.000       -59286.906          243.940        9SL example_output_6a91_input_0001_0020
