# Supplementary material for: Automatic and accurate ligand structure determination guided by cryo-electron microscopy maps
Source: Nat Commun. 2023 Mar 1;14:1164. doi: 10.1038/s41467-023-36732-5 (PMC9976687; doi:10.1038/s41467-023-36732-5)
Supplement: Supplementary file 5 — Supplementary Data 2 [file 41467_2023_36732_MOESM5_ESM.zip › software/outputs/example_output_6a91_input_0001_0019.pdb]

HEADER                                            06-DEC-22   XXXX              
EXPDTA    THEORETICAL MODEL                                                     
REMARK 220                                                                      
REMARK 220 EXPERIMENTAL DETAILS                                                 
REMARK 220  EXPERIMENT TYPE                : THEORETICAL MODELLING              
REMARK 220  DATE OF DATA COLLECTION        : 06-DEC-22                          
REMARK 220                                                                      
REMARK 220 REMARK: MODEL GENERATED BY ROSETTA                                   
REMARK 220  VERSION 2022.35.post.dev+35.amuenks.emeraldreviews.6990df3          
HETNAM     9SL X   1  9SL                                                       
SSBOND     CYS B   13    CYS B   26                                       2.02  
SSBOND     CYS B   20    CYS B   40                                       2.03  
SSBOND     CYS B   25    CYS B   54                                       2.04  
SSBOND     CYS B   42    CYS B   52                                       2.03  
SSBOND     CYS A  288    CYS A  337                                       1.56  
SSBOND     CYS A  328    CYS A  343                                       2.03  
SSBOND     CYS A  709    CYS A  717                                       2.05  
SSBOND     CYS A 1011    CYS A 1030                                       2.03  
SSBOND     CYS A 1368    CYS A 1381                                       2.04  
ATOM      1  N   ASP A  47     164.830 197.631 143.644  1.00 40.96           N  
ATOM      2  CA  ASP A  47     163.555 198.046 143.069  1.00 40.96           C  
ATOM      3  C   ASP A  47     163.110 199.386 143.647  1.00 40.96           C  
ATOM      4  O   ASP A  47     163.116 200.405 142.954  1.00 40.96           O  
ATOM      5  CB  ASP A  47     162.479 196.988 143.324  1.00 40.96           C  
ATOM      6  CG  ASP A  47     162.698 195.714 142.519  1.00 40.96           C  
ATOM      7  OD1 ASP A  47     163.459 195.751 141.581  1.00 40.96           O  
ATOM      8  OD2 ASP A  47     162.102 194.717 142.849  1.00 40.96           O  
ATOM      9 1H   ASP A  47     165.103 196.752 143.252  1.00 40.96           H  
ATOM     10 2H   ASP A  47     165.528 198.318 143.439  1.00 40.96           H  
ATOM     11 3H   ASP A  47     164.735 197.538 144.635  1.00 40.96           H  
ATOM     12  HA  ASP A  47     163.684 198.170 141.993  1.00 40.96           H  
ATOM     13 1HB  ASP A  47     162.464 196.732 144.384  1.00 40.96           H  
ATOM     14 2HB  ASP A  47     161.500 197.396 143.072  1.00 40.96           H  
ATOM     15  N   LYS A  48     162.719 199.373 144.925  1.00 40.96           N  
ATOM     16  CA  LYS A  48     162.301 200.606 145.582  1.00 40.96           C  
ATOM     17  C   LYS A  48     163.492 201.517 145.844  1.00 40.96           C  
ATOM     18  O   LYS A  48     163.400 202.738 145.668  1.00 40.96           O  
ATOM     19  CB  LYS A  48     161.576 200.297 146.893  1.00 40.96           C  
ATOM     20  CG  LYS A  48     160.204 199.661 146.718  1.00 40.96           C  
ATOM     21  CD  LYS A  48     159.554 199.371 148.063  1.00 40.96           C  
ATOM     22  CE  LYS A  48     158.185 198.729 147.890  1.00 40.96           C  
ATOM     23  NZ  LYS A  48     157.554 198.404 149.198  1.00 40.96           N  
ATOM     24  H   LYS A  48     162.709 198.509 145.448  1.00 40.96           H  
ATOM     25  HA  LYS A  48     161.619 201.138 144.918  1.00 40.96           H  
ATOM     26 1HB  LYS A  48     162.184 199.621 147.494  1.00 40.96           H  
ATOM     27 2HB  LYS A  48     161.448 201.217 147.464  1.00 40.96           H  
ATOM     28 1HG  LYS A  48     159.560 200.334 146.151  1.00 40.96           H  
ATOM     29 2HG  LYS A  48     160.303 198.729 146.163  1.00 40.96           H  
ATOM     30 1HD  LYS A  48     160.192 198.698 148.638  1.00 40.96           H  
ATOM     31 2HD  LYS A  48     159.440 200.300 148.620  1.00 40.96           H  
ATOM     32 1HE  LYS A  48     157.532 199.407 147.343  1.00 40.96           H  
ATOM     33 2HE  LYS A  48     158.284 197.811 147.311  1.00 40.96           H  
ATOM     34 1HZ  LYS A  48     156.650 197.981 149.040  1.00 40.96           H  
ATOM     35 2HZ  LYS A  48     158.143 197.760 149.706  1.00 40.96           H  
ATOM     36 3HZ  LYS A  48     157.439 199.251 149.736  1.00 40.96           H  
ATOM     37  N   GLY A  49     164.620 200.942 146.262  1.00 40.96           N  
ATOM     38  CA  GLY A  49     165.835 201.729 146.393  1.00 40.96           C  
ATOM     39  C   GLY A  49     166.480 202.018 145.052  1.00 40.96           C  
ATOM     40  O   GLY A  49     167.276 202.951 144.922  1.00 40.96           O  
ATOM     41  H   GLY A  49     164.644 199.959 146.491  1.00 40.96           H  
ATOM     42 1HA  GLY A  49     165.606 202.672 146.890  1.00 40.96           H  
ATOM     43 2HA  GLY A  49     166.546 201.198 147.024  1.00 40.96           H  
ATOM     44  N   ARG A  50     166.153 201.210 144.038  1.00 40.96           N  
ATOM     45  CA  ARG A  50     166.644 201.469 142.688  1.00 40.96           C  
ATOM     46  C   ARG A  50     165.961 202.687 142.083  1.00 40.96           C  
ATOM     47  O   ARG A  50     166.599 203.489 141.391  1.00 40.96           O  
ATOM     48  CB  ARG A  50     166.411 200.263 141.790  1.00 40.96           C  
ATOM     49  CG  ARG A  50     166.986 200.388 140.388  1.00 40.96           C  
ATOM     50  CD  ARG A  50     166.860 199.119 139.628  1.00 40.96           C  
ATOM     51  NE  ARG A  50     167.368 199.247 138.271  1.00 40.96           N  
ATOM     52  CZ  ARG A  50     167.344 198.264 137.349  1.00 40.96           C  
ATOM     53  NH1 ARG A  50     166.836 197.091 137.653  1.00 40.96           N  
ATOM     54  NH2 ARG A  50     167.832 198.481 136.140  1.00 40.96           N  
ATOM     55  H   ARG A  50     165.560 200.409 144.200  1.00 40.96           H  
ATOM     56  HA  ARG A  50     167.712 201.681 142.743  1.00 40.96           H  
ATOM     57 1HB  ARG A  50     166.851 199.378 142.249  1.00 40.96           H  
ATOM     58 2HB  ARG A  50     165.340 200.083 141.693  1.00 40.96           H  
ATOM     59 1HG  ARG A  50     166.452 201.168 139.845  1.00 40.96           H  
ATOM     60 2HG  ARG A  50     168.043 200.648 140.450  1.00 40.96           H  
ATOM     61 1HD  ARG A  50     167.426 198.335 140.131  1.00 40.96           H  
ATOM     62 2HD  ARG A  50     165.811 198.830 139.573  1.00 40.96           H  
ATOM     63  HE  ARG A  50     167.767 200.136 138.001  1.00 40.96           H  
ATOM     64 1HH1 ARG A  50     166.462 196.925 138.577  1.00 40.96           H  
ATOM     65 2HH1 ARG A  50     166.818 196.354 136.962  1.00 40.96           H  
ATOM     66 1HH2 ARG A  50     168.223 199.383 135.907  1.00 40.96           H  
ATOM     67 2HH2 ARG A  50     167.815 197.745 135.450  1.00 40.96           H  
ATOM     68  N   GLY A  51     164.659 202.840 142.327  1.00 40.96           N  
ATOM     69  CA  GLY A  51     163.996 204.082 141.971  1.00 40.96           C  
ATOM     70  C   GLY A  51     164.402 205.227 142.878  1.00 40.96           C  
ATOM     71  O   GLY A  51     164.420 206.387 142.460  1.00 40.96           O  
ATOM     72  H   GLY A  51     164.122 202.102 142.758  1.00 40.96           H  
ATOM     73 1HA  GLY A  51     164.236 204.340 140.939  1.00 40.96           H  
ATOM     74 2HA  GLY A  51     162.917 203.947 142.026  1.00 40.96           H  
ATOM     75  N   ALA A  52     164.737 204.914 144.133  1.00 40.96           N  
ATOM     76  CA  ALA A  52     165.235 205.940 145.043  1.00 40.96           C  
ATOM     77  C   ALA A  52     166.665 206.334 144.699  1.00 40.96           C  
ATOM     78  O   ALA A  52     167.115 207.430 145.050  1.00 40.96           O  
ATOM     79  CB  ALA A  52     165.142 205.456 146.489  1.00 40.96           C  
ATOM     80  H   ALA A  52     164.649 203.964 144.464  1.00 40.96           H  
ATOM     81  HA  ALA A  52     164.613 206.827 144.926  1.00 40.96           H  
ATOM     82 1HB  ALA A  52     165.517 206.231 147.157  1.00 40.96           H  
ATOM     83 2HB  ALA A  52     164.102 205.238 146.734  1.00 40.96           H  
ATOM     84 3HB  ALA A  52     165.740 204.554 146.609  1.00 40.96           H  
ATOM     85  N   ASN A  53     167.401 205.445 144.024  1.00 40.96           N  
ATOM     86  CA  ASN A  53     168.718 205.811 143.514  1.00 40.96           C  
ATOM     87  C   ASN A  53     168.599 206.837 142.395  1.00 40.96           C  
ATOM     88  O   ASN A  53     169.407 207.769 142.303  1.00 40.96           O  
ATOM     89  CB  ASN A  53     169.470 204.582 143.037  1.00 40.96           C  
ATOM     90  CG  ASN A  53     169.956 203.725 144.172  1.00 40.96           C  
ATOM     91  OD1 ASN A  53     170.159 204.211 145.291  1.00 40.96           O  
ATOM     92  ND2 ASN A  53     170.145 202.457 143.907  1.00 40.96           N  
ATOM     93  H   ASN A  53     167.052 204.511 143.861  1.00 40.96           H  
ATOM     94  HA  ASN A  53     169.290 206.264 144.325  1.00 40.96           H  
ATOM     95 1HB  ASN A  53     168.820 203.984 142.397  1.00 40.96           H  
ATOM     96 2HB  ASN A  53     170.327 204.890 142.437  1.00 40.96           H  
ATOM     97 1HD2 ASN A  53     170.468 201.839 144.625  1.00 40.96           H  
ATOM     98 2HD2 ASN A  53     169.968 202.107 142.988  1.00 40.96           H  
ATOM     99  N   LYS A  54     167.588 206.685 141.538  1.00 40.96           N  
ATOM    100  CA  LYS A  54     167.350 207.675 140.494  1.00 40.96           C  
ATOM    101  C   LYS A  54     166.643 208.902 141.052  1.00 40.96           C  
ATOM    102  O   LYS A  54     166.653 209.970 140.430  1.00 40.96           O  
ATOM    103  CB  LYS A  54     166.529 207.068 139.355  1.00 40.96           C  
ATOM    104  CG  LYS A  54     166.279 208.012 138.187  1.00 40.96           C  
ATOM    105  CD  LYS A  54     167.573 208.344 137.459  1.00 40.96           C  
ATOM    106  CE  LYS A  54     167.313 209.205 136.231  1.00 40.96           C  
ATOM    107  NZ  LYS A  54     168.574 209.568 135.529  1.00 40.96           N  
ATOM    108  H   LYS A  54     166.978 205.883 141.604  1.00 40.96           H  
ATOM    109  HA  LYS A  54     168.313 208.001 140.101  1.00 40.96           H  
ATOM    110 1HB  LYS A  54     167.040 206.185 138.969  1.00 40.96           H  
ATOM    111 2HB  LYS A  54     165.560 206.745 139.737  1.00 40.96           H  
ATOM    112 1HG  LYS A  54     165.586 207.546 137.485  1.00 40.96           H  
ATOM    113 2HG  LYS A  54     165.832 208.934 138.554  1.00 40.96           H  
ATOM    114 1HD  LYS A  54     168.243 208.879 138.133  1.00 40.96           H  
ATOM    115 2HD  LYS A  54     168.062 207.421 137.146  1.00 40.96           H  
ATOM    116 1HE  LYS A  54     166.668 208.666 135.539  1.00 40.96           H  
ATOM    117 2HE  LYS A  54     166.803 210.121 136.531  1.00 40.96           H  
ATOM    118 1HZ  LYS A  54     168.359 210.138 134.723  1.00 40.96           H  
ATOM    119 2HZ  LYS A  54     169.173 210.085 136.157  1.00 40.96           H  
ATOM    120 3HZ  LYS A  54     169.047 208.728 135.229  1.00 40.96           H  
ATOM    121  N   ASP A  55     166.014 208.766 142.224  1.00 40.96           N  
ATOM    122  CA  ASP A  55     165.308 209.893 142.828  1.00 40.96           C  
ATOM    123  C   ASP A  55     166.278 210.961 143.315  1.00 40.96           C  
ATOM    124  O   ASP A  55     165.920 212.141 143.407  1.00 40.96           O  
ATOM    125  CB  ASP A  55     164.439 209.418 143.995  1.00 40.96           C  
ATOM    126  CG  ASP A  55     163.475 210.488 144.490  1.00 40.96           C  
ATOM    127  OD1 ASP A  55     162.726 210.999 143.692  1.00 40.96           O  
ATOM    128  OD2 ASP A  55     163.497 210.783 145.661  1.00 40.96           O  
ATOM    129  H   ASP A  55     166.023 207.877 142.703  1.00 40.96           H  
ATOM    130  HA  ASP A  55     164.673 210.351 142.069  1.00 40.96           H  
ATOM    131 1HB  ASP A  55     163.864 208.544 143.688  1.00 40.96           H  
ATOM    132 2HB  ASP A  55     165.078 209.114 144.825  1.00 40.96           H  
ATOM    133  N   ARG A  56     167.512 210.568 143.634  1.00 40.96           N  
ATOM    134  CA  ARG A  56     168.522 211.550 144.011  1.00 40.96           C  
ATOM    135  C   ARG A  56     169.090 212.257 142.786  1.00 40.96           C  
ATOM    136  O   ARG A  56     169.674 213.340 142.902  1.00 40.96           O  
ATOM    137  CB  ARG A  56     169.654 210.884 144.779  1.00 40.96           C  
ATOM    138  CG  ARG A  56     170.402 209.806 144.010  1.00 40.96           C  
ATOM    139  CD  ARG A  56     171.528 210.373 143.224  1.00 40.96           C  
ATOM    140  NE  ARG A  56     172.391 209.333 142.687  1.00 40.96           N  
ATOM    141  CZ  ARG A  56     172.178 208.688 141.523  1.00 40.96           C  
ATOM    142  NH1 ARG A  56     171.129 208.987 140.789  1.00 40.96           N  
ATOM    143  NH2 ARG A  56     173.023 207.756 141.120  1.00 40.96           N  
ATOM    144  H   ARG A  56     167.760 209.589 143.618  1.00 40.96           H  
ATOM    145  HA  ARG A  56     168.051 212.307 144.639  1.00 40.96           H  
ATOM    146 1HB  ARG A  56     170.381 211.638 145.081  1.00 40.96           H  
ATOM    147 2HB  ARG A  56     169.260 210.428 145.687  1.00 40.96           H  
ATOM    148 1HG  ARG A  56     170.806 209.074 144.710  1.00 40.96           H  
ATOM    149 2HG  ARG A  56     169.717 209.311 143.321  1.00 40.96           H  
ATOM    150 1HD  ARG A  56     171.134 210.954 142.391  1.00 40.96           H  
ATOM    151 2HD  ARG A  56     172.129 211.018 143.864  1.00 40.96           H  
ATOM    152  HE  ARG A  56     173.208 209.076 143.224  1.00 40.96           H  
ATOM    153 1HH1 ARG A  56     170.483 209.699 141.097  1.00 40.96           H  
ATOM    154 2HH1 ARG A  56     170.970 208.503 139.917  1.00 40.96           H  
ATOM    155 1HH2 ARG A  56     173.830 207.527 141.685  1.00 40.96           H  
ATOM    156 2HH2 ARG A  56     172.864 207.273 140.248  1.00 40.96           H  
ATOM    157  N   ASP A  57     168.907 211.667 141.600  1.00 40.96           N  
ATOM    158  CA  ASP A  57     169.675 212.082 140.429  1.00 40.96           C  
ATOM    159  C   ASP A  57     169.195 213.417 139.869  1.00 40.96           C  
ATOM    160  O   ASP A  57     170.011 214.293 139.558  1.00 40.96           O  
ATOM    161  CB  ASP A  57     169.595 211.013 139.337  1.00 40.96           C  
ATOM    162  CG  ASP A  57     170.514 211.301 138.157  1.00 40.96           C  
ATOM    163  OD1 ASP A  57     171.689 211.479 138.374  1.00 40.96           O  
ATOM    164  OD2 ASP A  57     170.031 211.340 137.050  1.00 40.96           O  
ATOM    165  H   ASP A  57     168.230 210.924 141.506  1.00 40.96           H  
ATOM    166  HA  ASP A  57     170.714 212.221 140.728  1.00 40.96           H  
ATOM    167 1HB  ASP A  57     169.861 210.043 139.757  1.00 40.96           H  
ATOM    168 2HB  ASP A  57     168.570 210.941 138.972  1.00 40.96           H  
ATOM    169  N   GLY A  58     167.889 213.599 139.735  1.00 40.96           N  
ATOM    170  CA  GLY A  58     167.335 214.784 139.096  1.00 40.96           C  
ATOM    171  C   GLY A  58     167.028 215.879 140.099  1.00 40.96           C  
ATOM    172  O   GLY A  58     165.970 215.870 140.731  1.00 40.96           O  
ATOM    173  H   GLY A  58     167.261 212.891 140.088  1.00 40.96           H  
ATOM    174 1HA  GLY A  58     168.040 215.161 138.355  1.00 40.96           H  
ATOM    175 2HA  GLY A  58     166.423 214.517 138.564  1.00 40.96           H  
ATOM    176  N   SER A  59     167.977 216.813 140.245  1.00 40.96           N  
ATOM    177  CA  SER A  59     167.855 218.073 140.984  1.00 40.96           C  
ATOM    178  C   SER A  59     167.552 217.929 142.476  1.00 40.96           C  
ATOM    179  O   SER A  59     167.227 218.922 143.134  1.00 40.96           O  
ATOM    180  CB  SER A  59     166.770 218.917 140.345  1.00 40.96           C  
ATOM    181  OG  SER A  59     167.068 219.186 139.002  1.00 40.96           O  
ATOM    182  H   SER A  59     168.850 216.594 139.787  1.00 40.96           H  
ATOM    183  HA  SER A  59     168.816 218.588 140.952  1.00 40.96           H  
ATOM    184 1HB  SER A  59     165.816 218.394 140.410  1.00 40.96           H  
ATOM    185 2HB  SER A  59     166.667 219.853 140.892  1.00 40.96           H  
ATOM    186  HG  SER A  59     166.341 219.719 138.671  1.00 40.96           H  
ATOM    187  N   ALA A  60     167.641 216.718 143.025  1.00 40.96           N  
ATOM    188  CA  ALA A  60     167.386 216.524 144.446  1.00 40.96           C  
ATOM    189  C   ALA A  60     168.626 216.831 145.278  1.00 40.96           C  
ATOM    190  O   ALA A  60     168.620 217.768 146.082  1.00 40.96           O  
ATOM    191  CB  ALA A  60     166.907 215.098 144.716  1.00 40.96           C  
ATOM    192  H   ALA A  60     167.888 215.921 142.456  1.00 40.96           H  
ATOM    193  HA  ALA A  60     166.604 217.220 144.748  1.00 40.96           H  
ATOM    194 1HB  ALA A  60     166.722 214.972 145.783  1.00 40.96           H  
ATOM    195 2HB  ALA A  60     165.986 214.913 144.163  1.00 40.96           H  
ATOM    196 3HB  ALA A  60     167.671 214.391 144.395  1.00 40.96           H  
ATOM    197  N   HIS A  61     169.693 216.062 145.082  1.00 40.96           N  
ATOM    198  CA  HIS A  61     170.886 216.169 145.913  1.00 40.96           C  
ATOM    199  C   HIS A  61     172.094 215.800 145.068  1.00 40.96           C  
ATOM    200  O   HIS A  61     172.407 214.614 144.900  1.00 40.96           O  
ATOM    201  CB  HIS A  61     170.798 215.259 147.143  1.00 40.96           C  
ATOM    202  CG  HIS A  61     170.716 213.802 146.808  1.00 40.96           C  
ATOM    203  ND1 HIS A  61     171.812 213.071 146.399  1.00 40.96           N  
ATOM    204  CD2 HIS A  61     169.672 212.941 146.821  1.00 40.96           C  
ATOM    205  CE1 HIS A  61     171.443 211.821 146.176  1.00 40.96           C  
ATOM    206  NE2 HIS A  61     170.150 211.717 146.424  1.00 40.96           N  
ATOM    207  H   HIS A  61     169.674 215.384 144.334  1.00 40.96           H  
ATOM    208  HA  HIS A  61     170.996 217.196 146.261  1.00 40.96           H  
ATOM    209 1HB  HIS A  61     171.673 215.416 147.775  1.00 40.96           H  
ATOM    210 2HB  HIS A  61     169.919 215.525 147.729  1.00 40.96           H  
ATOM    211  HD1 HIS A  61     172.757 213.395 146.356  1.00 40.96           H  
ATOM    212  HD2 HIS A  61     168.617 213.060 147.073  1.00 40.96           H  
ATOM    213  HE1 HIS A  61     172.169 211.079 145.844  1.00 40.96           H  
ATOM    214  N   PRO A  62     172.820 216.790 144.562  1.00 40.96           N  
ATOM    215  CA  PRO A  62     173.939 216.492 143.662  1.00 40.96           C  
ATOM    216  C   PRO A  62     175.239 216.253 144.407  1.00 40.96           C  
ATOM    217  O   PRO A  62     175.482 216.860 145.453  1.00 40.96           O  
ATOM    218  CB  PRO A  62     174.022 217.751 142.794  1.00 40.96           C  
ATOM    219  CG  PRO A  62     172.692 218.402 142.965  1.00 40.96           C  
ATOM    220  CD  PRO A  62     172.290 218.066 144.376  1.00 40.96           C  
ATOM    221  HA  PRO A  62     173.693 215.605 143.060  1.00 40.96           H  
ATOM    222 1HB  PRO A  62     174.855 218.387 143.130  1.00 40.96           H  
ATOM    223 2HB  PRO A  62     174.231 217.475 141.749  1.00 40.96           H  
ATOM    224 1HG  PRO A  62     172.774 219.486 142.795  1.00 40.96           H  
ATOM    225 2HG  PRO A  62     171.981 218.016 142.219  1.00 40.96           H  
ATOM    226 1HD  PRO A  62     172.719 218.808 145.067  1.00 40.96           H  
ATOM    227 2HD  PRO A  62     171.193 218.054 144.453  1.00 40.96           H  
ATOM    228  N   ASP A  63     176.084 215.381 143.869  1.00 40.96           N  
ATOM    229  CA  ASP A  63     177.341 215.049 144.512  1.00 40.96           C  
ATOM    230  C   ASP A  63     178.337 216.189 144.352  1.00 40.96           C  
ATOM    231  O   ASP A  63     178.133 217.130 143.583  1.00 40.96           O  
ATOM    232  CB  ASP A  63     177.922 213.760 143.927  1.00 40.96           C  
ATOM    233  CG  ASP A  63     178.347 213.908 142.472  1.00 40.96           C  
ATOM    234  OD1 ASP A  63     177.521 213.720 141.610  1.00 40.96           O  
ATOM    235  OD2 ASP A  63     179.493 214.208 142.236  1.00 40.96           O  
ATOM    236  H   ASP A  63     175.848 214.938 142.993  1.00 40.96           H  
ATOM    237  HA  ASP A  63     177.156 214.900 145.576  1.00 40.96           H  
ATOM    238 1HB  ASP A  63     178.789 213.452 144.513  1.00 40.96           H  
ATOM    239 2HB  ASP A  63     177.181 212.963 143.994  1.00 40.96           H  
ATOM    240  N   GLN A  64     179.428 216.097 145.108  1.00 40.96           N  
ATOM    241  CA  GLN A  64     180.507 217.071 145.034  1.00 40.96           C  
ATOM    242  C   GLN A  64     181.899 216.458 144.951  1.00 40.96           C  
ATOM    243  O   GLN A  64     182.835 217.173 144.579  1.00 40.96           O  
ATOM    244  CB  GLN A  64     180.439 218.005 146.245  1.00 40.96           C  
ATOM    245  CG  GLN A  64     179.188 218.865 146.299  1.00 40.96           C  
ATOM    246  CD  GLN A  64     179.149 219.756 147.526  1.00 40.96           C  
ATOM    247  OE1 GLN A  64     179.625 220.894 147.498  1.00 40.96           O  
ATOM    248  NE2 GLN A  64     178.583 219.242 148.611  1.00 40.96           N  
ATOM    249  H   GLN A  64     179.506 215.324 145.753  1.00 40.96           H  
ATOM    250  HA  GLN A  64     180.384 217.655 144.122  1.00 40.96           H  
ATOM    251 1HB  GLN A  64     180.481 217.416 147.162  1.00 40.96           H  
ATOM    252 2HB  GLN A  64     181.303 218.669 146.242  1.00 40.96           H  
ATOM    253 1HG  GLN A  64     179.158 219.501 145.414  1.00 40.96           H  
ATOM    254 2HG  GLN A  64     178.313 218.215 146.321  1.00 40.96           H  
ATOM    255 1HE2 GLN A  64     178.528 219.783 149.452  1.00 40.96           H  
ATOM    256 2HE2 GLN A  64     178.210 218.314 148.590  1.00 40.96           H  
ATOM    257  N   ALA A  65     182.072 215.176 145.279  1.00 40.96           N  
ATOM    258  CA  ALA A  65     183.370 214.514 145.210  1.00 40.96           C  
ATOM    259  C   ALA A  65     183.150 213.022 144.993  1.00 40.96           C  
ATOM    260  O   ALA A  65     182.015 212.539 144.968  1.00 40.96           O  
ATOM    261  CB  ALA A  65     184.194 214.775 146.473  1.00 40.96           C  
ATOM    262  H   ALA A  65     181.267 214.649 145.587  1.00 40.96           H  
ATOM    263  HA  ALA A  65     183.912 214.919 144.355  1.00 40.96           H  
ATOM    264 1HB  ALA A  65     185.156 214.268 146.391  1.00 40.96           H  
ATOM    265 2HB  ALA A  65     184.357 215.847 146.586  1.00 40.96           H  
ATOM    266 3HB  ALA A  65     183.658 214.396 147.342  1.00 40.96           H  
ATOM    267  N   LEU A  66     184.253 212.288 144.842  1.00 40.96           N  
ATOM    268  CA  LEU A  66     184.182 210.858 144.562  1.00 40.96           C  
ATOM    269  C   LEU A  66     185.468 210.189 145.018  1.00 40.96           C  
ATOM    270  O   LEU A  66     186.563 210.681 144.728  1.00 40.96           O  
ATOM    271  CB  LEU A  66     183.960 210.607 143.065  1.00 40.96           C  
ATOM    272  CG  LEU A  66     182.647 211.151 142.487  1.00 40.96           C  
ATOM    273  CD1 LEU A  66     182.650 210.984 140.974  1.00 40.96           C  
ATOM    274  CD2 LEU A  66     181.472 210.416 143.116  1.00 40.96           C  
ATOM    275  H   LEU A  66     185.158 212.729 144.923  1.00 40.96           H  
ATOM    276  HA  LEU A  66     183.342 210.439 145.115  1.00 40.96           H  
ATOM    277 1HB  LEU A  66     184.779 211.062 142.511  1.00 40.96           H  
ATOM    278 2HB  LEU A  66     183.981 209.532 142.886  1.00 40.96           H  
ATOM    279  HG  LEU A  66     182.567 212.216 142.705  1.00 40.96           H  
ATOM    280 1HD1 LEU A  66     181.717 211.371 140.563  1.00 40.96           H  
ATOM    281 2HD1 LEU A  66     183.489 211.536 140.549  1.00 40.96           H  
ATOM    282 3HD1 LEU A  66     182.746 209.928 140.725  1.00 40.96           H  
ATOM    283 1HD2 LEU A  66     180.539 210.803 142.706  1.00 40.96           H  
ATOM    284 2HD2 LEU A  66     181.550 209.351 142.898  1.00 40.96           H  
ATOM    285 3HD2 LEU A  66     181.484 210.567 144.196  1.00 40.96           H  
ATOM    286  N   GLU A  67     185.331 209.061 145.716  1.00 40.96           N  
ATOM    287  CA  GLU A  67     186.475 208.319 146.249  1.00 40.96           C  
ATOM    288  C   GLU A  67     186.204 206.833 146.047  1.00 40.96           C  
ATOM    289  O   GLU A  67     185.453 206.220 146.811  1.00 40.96           O  
ATOM    290  CB  GLU A  67     186.701 208.629 147.731  1.00 40.96           C  
ATOM    291  CG  GLU A  67     188.002 208.079 148.297  1.00 40.96           C  
ATOM    292  CD  GLU A  67     187.898 206.636 148.707  1.00 40.96           C  
ATOM    293  OE1 GLU A  67     187.048 206.326 149.507  1.00 40.96           O  
ATOM    294  OE2 GLU A  67     188.669 205.843 148.219  1.00 40.96           O  
ATOM    295  H   GLU A  67     184.398 208.711 145.880  1.00 40.96           H  
ATOM    296  HA  GLU A  67     187.365 208.603 145.686  1.00 40.96           H  
ATOM    297 1HB  GLU A  67     186.701 209.709 147.881  1.00 40.96           H  
ATOM    298 2HB  GLU A  67     185.880 208.217 148.318  1.00 40.96           H  
ATOM    299 1HG  GLU A  67     188.783 208.174 147.543  1.00 40.96           H  
ATOM    300 2HG  GLU A  67     188.292 208.677 149.160  1.00 40.96           H  
ATOM    301  N   GLN A  68     186.822 206.262 145.014  1.00 40.96           N  
ATOM    302  CA  GLN A  68     186.658 204.847 144.691  1.00 40.96           C  
ATOM    303  C   GLN A  68     187.947 204.400 144.012  1.00 40.96           C  
ATOM    304  O   GLN A  68     188.186 204.740 142.850  1.00 40.96           O  
ATOM    305  CB  GLN A  68     185.447 204.608 143.785  1.00 40.96           C  
ATOM    306  CG  GLN A  68     185.545 205.279 142.426  1.00 40.96           C  
ATOM    307  CD  GLN A  68     184.301 205.065 141.584  1.00 40.96           C  
ATOM    308  OE1 GLN A  68     184.306 205.302 140.373  1.00 40.96           O  
ATOM    309  NE2 GLN A  68     183.227 204.615 142.221  1.00 40.96           N  
ATOM    310  H   GLN A  68     187.424 206.832 144.437  1.00 40.96           H  
ATOM    311  HA  GLN A  68     186.505 204.296 145.619  1.00 40.96           H  
ATOM    312 1HB  GLN A  68     185.320 203.537 143.623  1.00 40.96           H  
ATOM    313 2HB  GLN A  68     184.547 204.973 144.277  1.00 40.96           H  
ATOM    314 1HG  GLN A  68     185.679 206.351 142.570  1.00 40.96           H  
ATOM    315 2HG  GLN A  68     186.397 204.865 141.888  1.00 40.96           H  
ATOM    316 1HE2 GLN A  68     182.376 204.454 141.718  1.00 40.96           H  
ATOM    317 2HE2 GLN A  68     183.266 204.435 143.204  1.00 40.96           H  
ATOM    318  N   GLY A  69     188.767 203.650 144.741  1.00 40.96           N  
ATOM    319  CA  GLY A  69     190.057 203.228 144.237  1.00 40.96           C  
ATOM    320  C   GLY A  69     191.015 204.386 144.050  1.00 40.96           C  
ATOM    321  O   GLY A  69     191.420 204.671 142.919  1.00 40.96           O  
ATOM    322  H   GLY A  69     188.485 203.367 145.669  1.00 40.96           H  
ATOM    323 1HA  GLY A  69     190.500 202.509 144.927  1.00 40.96           H  
ATOM    324 2HA  GLY A  69     189.926 202.719 143.283  1.00 40.96           H  
ATOM    325  N   SER A  70     191.358 205.056 145.158  1.00 40.96           N  
ATOM    326  CA  SER A  70     192.275 206.200 145.219  1.00 40.96           C  
ATOM    327  C   SER A  70     191.797 207.349 144.323  1.00 40.96           C  
ATOM    328  O   SER A  70     192.445 207.743 143.351  1.00 40.96           O  
ATOM    329  CB  SER A  70     193.669 205.772 144.805  1.00 40.96           C  
ATOM    330  OG  SER A  70     194.167 204.783 145.664  1.00 40.96           O  
ATOM    331  H   SER A  70     190.932 204.721 146.010  1.00 40.96           H  
ATOM    332  HA  SER A  70     192.269 206.595 146.236  1.00 40.96           H  
ATOM    333 1HB  SER A  70     193.645 205.392 143.784  1.00 40.96           H  
ATOM    334 2HB  SER A  70     194.333 206.635 144.817  1.00 40.96           H  
ATOM    335  HG  SER A  70     195.044 204.567 145.339  1.00 40.96           H  
ATOM    336  N   ARG A  71     190.634 207.882 144.692  1.00 40.96           N  
ATOM    337  CA  ARG A  71     190.017 208.988 143.975  1.00 40.96           C  
ATOM    338  C   ARG A  71     189.741 210.145 144.925  1.00 40.96           C  
ATOM    339  O   ARG A  71     189.386 209.935 146.088  1.00 40.96           O  
ATOM    340  CB  ARG A  71     188.718 208.548 143.316  1.00 40.96           C  
ATOM    341  CG  ARG A  71     188.020 209.623 142.498  1.00 40.96           C  
ATOM    342  CD  ARG A  71     186.847 209.080 141.766  1.00 40.96           C  
ATOM    343  NE  ARG A  71     186.166 210.108 140.995  1.00 40.96           N  
ATOM    344  CZ  ARG A  71     185.069 209.899 140.241  1.00 40.96           C  
ATOM    345  NH1 ARG A  71     184.543 208.696 140.167  1.00 40.96           N  
ATOM    346  NH2 ARG A  71     184.523 210.902 139.576  1.00 40.96           N  
ATOM    347  H   ARG A  71     190.167 207.499 145.502  1.00 40.96           H  
ATOM    348  HA  ARG A  71     190.707 209.326 143.201  1.00 40.96           H  
ATOM    349 1HB  ARG A  71     188.914 207.705 142.654  1.00 40.96           H  
ATOM    350 2HB  ARG A  71     188.019 208.208 144.080  1.00 40.96           H  
ATOM    351 1HG  ARG A  71     187.673 210.416 143.161  1.00 40.96           H  
ATOM    352 2HG  ARG A  71     188.718 210.037 141.770  1.00 40.96           H  
ATOM    353 1HD  ARG A  71     187.175 208.301 141.079  1.00 40.96           H  
ATOM    354 2HD  ARG A  71     186.136 208.661 142.477  1.00 40.96           H  
ATOM    355  HE  ARG A  71     186.542 211.047 141.028  1.00 40.96           H  
ATOM    356 1HH1 ARG A  71     184.961 207.930 140.675  1.00 40.96           H  
ATOM    357 2HH1 ARG A  71     183.721 208.539 139.601  1.00 40.96           H  
ATOM    358 1HH2 ARG A  71     184.928 211.826 139.634  1.00 40.96           H  
ATOM    359 2HH2 ARG A  71     183.701 210.745 139.011  1.00 40.96           H  
ATOM    360  N   LEU A  72     189.913 211.367 144.422  1.00 40.96           N  
ATOM    361  CA  LEU A  72     189.662 212.590 145.188  1.00 40.96           C  
ATOM    362  C   LEU A  72     189.100 213.644 144.245  1.00 40.96           C  
ATOM    363  O   LEU A  72     189.780 214.610 143.879  1.00 40.96           O  
ATOM    364  CB  LEU A  72     190.948 213.101 145.849  1.00 40.96           C  
ATOM    365  CG  LEU A  72     191.585 212.160 146.880  1.00 40.96           C  
ATOM    366  CD1 LEU A  72     192.943 212.707 147.297  1.00 40.96           C  
ATOM    367  CD2 LEU A  72     190.660 212.019 148.080  1.00 40.96           C  
ATOM    368  H   LEU A  72     190.232 211.442 143.467  1.00 40.96           H  
ATOM    369  HA  LEU A  72     188.922 212.371 145.957  1.00 40.96           H  
ATOM    370 1HB  LEU A  72     191.687 213.289 145.072  1.00 40.96           H  
ATOM    371 2HB  LEU A  72     190.731 214.043 146.351  1.00 40.96           H  
ATOM    372  HG  LEU A  72     191.745 211.180 146.429  1.00 40.96           H  
ATOM    373 1HD1 LEU A  72     193.396 212.038 148.030  1.00 40.96           H  
ATOM    374 2HD1 LEU A  72     193.591 212.779 146.424  1.00 40.96           H  
ATOM    375 3HD1 LEU A  72     192.817 213.695 147.738  1.00 40.96           H  
ATOM    376 1HD2 LEU A  72     191.112 211.350 148.812  1.00 40.96           H  
ATOM    377 2HD2 LEU A  72     190.501 212.998 148.533  1.00 40.96           H  
ATOM    378 3HD2 LEU A  72     189.703 211.610 147.756  1.00 40.96           H  
ATOM    379  N   PRO A  73     187.846 213.491 143.838  1.00 40.96           N  
ATOM    380  CA  PRO A  73     187.272 214.357 142.805  1.00 40.96           C  
ATOM    381  C   PRO A  73     186.720 215.652 143.395  1.00 40.96           C  
ATOM    382  O   PRO A  73     186.791 215.904 144.595  1.00 40.96           O  
ATOM    383  CB  PRO A  73     186.156 213.490 142.213  1.00 40.96           C  
ATOM    384  CG  PRO A  73     186.511 212.103 142.628  1.00 40.96           C  
ATOM    385  CD  PRO A  73     187.177 212.272 143.968  1.00 40.96           C  
ATOM    386  HA  PRO A  73     188.042 214.582 142.052  1.00 40.96           H  
ATOM    387 1HB  PRO A  73     185.180 213.815 142.602  1.00 40.96           H  
ATOM    388 2HB  PRO A  73     186.124 213.613 141.120  1.00 40.96           H  
ATOM    389 1HG  PRO A  73     185.607 211.479 142.680  1.00 40.96           H  
ATOM    390 2HG  PRO A  73     187.174 211.641 141.881  1.00 40.96           H  
ATOM    391 1HD  PRO A  73     186.413 212.289 144.758  1.00 40.96           H  
ATOM    392 2HD  PRO A  73     187.887 211.449 144.131  1.00 40.96           H  
ATOM    393  N   ALA A  74     186.165 216.481 142.508  1.00 40.96           N  
ATOM    394  CA  ALA A  74     185.599 217.770 142.897  1.00 40.96           C  
ATOM    395  C   ALA A  74     184.511 218.123 141.886  1.00 40.96           C  
ATOM    396  O   ALA A  74     184.815 218.589 140.785  1.00 40.96           O  
ATOM    397  CB  ALA A  74     186.674 218.845 142.959  1.00 40.96           C  
ATOM    398  H   ALA A  74     186.137 216.204 141.537  1.00 40.96           H  
ATOM    399  HA  ALA A  74     185.160 217.662 143.889  1.00 40.96           H  
ATOM    400 1HB  ALA A  74     186.224 219.794 143.251  1.00 40.96           H  
ATOM    401 2HB  ALA A  74     187.430 218.562 143.691  1.00 40.96           H  
ATOM    402 3HB  ALA A  74     187.139 218.951 141.980  1.00 40.96           H  
ATOM    403  N   ARG A  75     183.257 217.900 142.262  1.00 40.96           N  
ATOM    404  CA  ARG A  75     182.105 218.250 141.444  1.00 40.96           C  
ATOM    405  C   ARG A  75     181.254 219.286 142.177  1.00 40.96           C  
ATOM    406  O   ARG A  75     181.586 219.725 143.283  1.00 40.96           O  
ATOM    407  CB  ARG A  75     181.266 217.020 141.130  1.00 40.96           C  
ATOM    408  CG  ARG A  75     181.740 216.211 139.933  1.00 40.96           C  
ATOM    409  CD  ARG A  75     183.027 215.524 140.210  1.00 40.96           C  
ATOM    410  NE  ARG A  75     183.420 214.647 139.118  1.00 40.96           N  
ATOM    411  CZ  ARG A  75     184.583 213.970 139.061  1.00 40.96           C  
ATOM    412  NH1 ARG A  75     185.455 214.078 140.038  1.00 40.96           N  
ATOM    413  NH2 ARG A  75     184.847 213.197 138.022  1.00 40.96           N  
ATOM    414  H   ARG A  75     183.108 217.466 143.162  1.00 40.96           H  
ATOM    415  HA  ARG A  75     182.463 218.701 140.518  1.00 40.96           H  
ATOM    416 1HB  ARG A  75     181.257 216.356 141.994  1.00 40.96           H  
ATOM    417 2HB  ARG A  75     180.236 217.321 140.938  1.00 40.96           H  
ATOM    418 1HG  ARG A  75     180.994 215.455 139.687  1.00 40.96           H  
ATOM    419 2HG  ARG A  75     181.881 216.874 139.079  1.00 40.96           H  
ATOM    420 1HD  ARG A  75     183.813 216.266 140.350  1.00 40.96           H  
ATOM    421 2HD  ARG A  75     182.932 214.922 141.113  1.00 40.96           H  
ATOM    422  HE  ARG A  75     182.774 214.538 138.347  1.00 40.96           H  
ATOM    423 1HH1 ARG A  75     185.254 214.670 140.832  1.00 40.96           H  
ATOM    424 2HH1 ARG A  75     186.327 213.571 139.995  1.00 40.96           H  
ATOM    425 1HH2 ARG A  75     184.176 213.113 137.271  1.00 40.96           H  
ATOM    426 2HH2 ARG A  75     185.718 212.689 137.979  1.00 40.96           H  
ATOM    427  N   MET A  76     180.147 219.675 141.553  1.00 40.96           N  
ATOM    428  CA  MET A  76     179.257 220.688 142.121  1.00 40.96           C  
ATOM    429  C   MET A  76     177.821 220.341 141.739  1.00 40.96           C  
ATOM    430  O   MET A  76     177.538 219.227 141.287  1.00 40.96           O  
ATOM    431  CB  MET A  76     179.633 222.085 141.630  1.00 40.96           C  
ATOM    432  CG  MET A  76     181.016 222.553 142.062  1.00 40.96           C  
ATOM    433  SD  MET A  76     181.138 222.810 143.843  1.00 40.96           S  
ATOM    434  CE  MET A  76     182.895 223.108 144.022  1.00 40.96           C  
ATOM    435  H   MET A  76     179.915 219.259 140.662  1.00 40.96           H  
ATOM    436  HA  MET A  76     179.327 220.639 143.208  1.00 40.96           H  
ATOM    437 1HB  MET A  76     179.597 222.110 140.542  1.00 40.96           H  
ATOM    438 2HB  MET A  76     178.905 222.808 141.999  1.00 40.96           H  
ATOM    439 1HG  MET A  76     181.759 221.811 141.769  1.00 40.96           H  
ATOM    440 2HG  MET A  76     181.255 223.491 141.562  1.00 40.96           H  
ATOM    441 1HE  MET A  76     183.129 223.285 145.072  1.00 40.96           H  
ATOM    442 2HE  MET A  76     183.449 222.238 143.667  1.00 40.96           H  
ATOM    443 3HE  MET A  76     183.177 223.982 143.435  1.00 40.96           H  
ATOM    444  N   ARG A  77     176.908 221.299 141.916  1.00 40.96           N  
ATOM    445  CA  ARG A  77     175.474 221.057 141.807  1.00 40.96           C  
ATOM    446  C   ARG A  77     174.892 221.507 140.469  1.00 40.96           C  
ATOM    447  O   ARG A  77     173.767 222.022 140.430  1.00 40.96           O  
ATOM    448  CB  ARG A  77     174.738 221.771 142.931  1.00 40.96           C  
ATOM    449  CG  ARG A  77     174.931 223.279 142.965  1.00 40.96           C  
ATOM    450  CD  ARG A  77     173.997 223.973 142.042  1.00 40.96           C  
ATOM    451  NE  ARG A  77     174.169 225.417 142.082  1.00 40.96           N  
ATOM    452  CZ  ARG A  77     173.536 226.239 142.941  1.00 40.96           C  
ATOM    453  NH1 ARG A  77     172.696 225.746 143.824  1.00 40.96           N  
ATOM    454  NH2 ARG A  77     173.761 227.541 142.897  1.00 40.96           N  
ATOM    455  H   ARG A  77     177.235 222.229 142.135  1.00 40.96           H  
ATOM    456  HA  ARG A  77     175.299 219.982 141.866  1.00 40.96           H  
ATOM    457 1HB  ARG A  77     173.670 221.578 142.847  1.00 40.96           H  
ATOM    458 2HB  ARG A  77     175.068 221.375 143.891  1.00 40.96           H  
ATOM    459 1HG  ARG A  77     174.751 223.646 143.976  1.00 40.96           H  
ATOM    460 2HG  ARG A  77     175.952 223.522 142.667  1.00 40.96           H  
ATOM    461 1HD  ARG A  77     174.177 223.637 141.022  1.00 40.96           H  
ATOM    462 2HD  ARG A  77     172.970 223.744 142.324  1.00 40.96           H  
ATOM    463  HE  ARG A  77     174.807 225.833 141.417  1.00 40.96           H  
ATOM    464 1HH1 ARG A  77     172.525 224.751 143.858  1.00 40.96           H  
ATOM    465 2HH1 ARG A  77     172.222 226.363 144.469  1.00 40.96           H  
ATOM    466 1HH2 ARG A  77     174.407 227.919 142.218  1.00 40.96           H  
ATOM    467 2HH2 ARG A  77     173.287 228.156 143.541  1.00 40.96           H  
ATOM    468  N   ASN A  78     175.656 221.360 139.380  1.00 40.96           N  
ATOM    469  CA  ASN A  78     175.252 221.584 137.990  1.00 40.96           C  
ATOM    470  C   ASN A  78     174.822 223.019 137.694  1.00 40.96           C  
ATOM    471  O   ASN A  78     174.235 223.275 136.638  1.00 40.96           O  
ATOM    472  CB  ASN A  78     174.137 220.624 137.616  1.00 40.96           C  
ATOM    473  CG  ASN A  78     174.579 219.187 137.641  1.00 40.96           C  
ATOM    474  OD1 ASN A  78     175.756 218.883 137.414  1.00 40.96           O  
ATOM    475  ND2 ASN A  78     173.659 218.298 137.913  1.00 40.96           N  
ATOM    476  H   ASN A  78     176.601 221.063 139.576  1.00 40.96           H  
ATOM    477  HA  ASN A  78     176.117 221.416 137.347  1.00 40.96           H  
ATOM    478 1HB  ASN A  78     173.303 220.748 138.308  1.00 40.96           H  
ATOM    479 2HB  ASN A  78     173.772 220.863 136.617  1.00 40.96           H  
ATOM    480 1HD2 ASN A  78     173.895 217.326 137.943  1.00 40.96           H  
ATOM    481 2HD2 ASN A  78     172.719 218.589 138.091  1.00 40.96           H  
ATOM    482  N   ILE A  79     175.093 223.962 138.592  1.00 40.96           N  
ATOM    483  CA  ILE A  79     174.901 225.378 138.316  1.00 40.96           C  
ATOM    484  C   ILE A  79     176.273 225.947 137.991  1.00 40.96           C  
ATOM    485  O   ILE A  79     176.399 226.920 137.240  1.00 40.96           O  
ATOM    486  CB  ILE A  79     174.273 226.123 139.508  1.00 40.96           C  
ATOM    487  CG1 ILE A  79     172.926 225.496 139.880  1.00 40.96           C  
ATOM    488  CG2 ILE A  79     174.104 227.599 139.184  1.00 40.96           C  
ATOM    489  CD1 ILE A  79     171.923 225.489 138.749  1.00 40.96           C  
ATOM    490  H   ILE A  79     175.444 223.680 139.496  1.00 40.96           H  
ATOM    491  HA  ILE A  79     174.243 225.476 137.454  1.00 40.96           H  
ATOM    492  HB  ILE A  79     174.918 226.023 140.380  1.00 40.96           H  
ATOM    493 1HG1 ILE A  79     173.081 224.467 140.204  1.00 40.96           H  
ATOM    494 2HG1 ILE A  79     172.490 226.040 140.718  1.00 40.96           H  
ATOM    495 1HG2 ILE A  79     173.658 228.110 140.037  1.00 40.96           H  
ATOM    496 2HG2 ILE A  79     175.078 228.037 138.967  1.00 40.96           H  
ATOM    497 3HG2 ILE A  79     173.455 227.709 138.315  1.00 40.96           H  
ATOM    498 1HD1 ILE A  79     170.995 225.030 139.089  1.00 40.96           H  
ATOM    499 2HD1 ILE A  79     171.726 226.513 138.431  1.00 40.96           H  
ATOM    500 3HD1 ILE A  79     172.323 224.919 137.911  1.00 40.96           H  
ATOM    501  N   PHE A  80     177.309 225.336 138.561  1.00 40.96           N  
ATOM    502  CA  PHE A  80     178.693 225.616 138.211  1.00 40.96           C  
ATOM    503  C   PHE A  80     179.523 224.349 138.390  1.00 40.96           C  
ATOM    504  O   PHE A  80     180.550 224.372 139.080  1.00 40.96           O  
ATOM    505  CB  PHE A  80     179.258 226.745 139.076  1.00 40.96           C  
ATOM    506  CG  PHE A  80     178.527 228.048 138.923  1.00 40.96           C  
ATOM    507  CD1 PHE A  80     177.904 228.642 140.010  1.00 40.96           C  
ATOM    508  CD2 PHE A  80     178.460 228.683 137.692  1.00 40.96           C  
ATOM    509  CE1 PHE A  80     177.231 229.841 139.871  1.00 40.96           C  
ATOM    510  CE2 PHE A  80     177.790 229.883 137.550  1.00 40.96           C  
ATOM    511  CZ  PHE A  80     177.174 230.462 138.641  1.00 40.96           C  
ATOM    512  H   PHE A  80     177.111 224.645 139.271  1.00 40.96           H  
ATOM    513  HA  PHE A  80     178.731 225.918 137.163  1.00 40.96           H  
ATOM    514 1HB  PHE A  80     179.218 226.454 140.124  1.00 40.96           H  
ATOM    515 2HB  PHE A  80     180.304 226.910 138.821  1.00 40.96           H  
ATOM    516  HD1 PHE A  80     177.950 228.152 140.983  1.00 40.96           H  
ATOM    517  HD2 PHE A  80     178.946 228.225 136.830  1.00 40.96           H  
ATOM    518  HE1 PHE A  80     176.746 230.297 140.734  1.00 40.96           H  
ATOM    519  HE2 PHE A  80     177.745 230.371 136.577  1.00 40.96           H  
ATOM    520  HZ  PHE A  80     176.643 231.406 138.530  1.00 40.96           H  
ATOM    521  N   PRO A  81     179.115 223.232 137.790  1.00 40.96           N  
ATOM    522  CA  PRO A  81     179.876 221.985 137.948  1.00 40.96           C  
ATOM    523  C   PRO A  81     181.148 222.007 137.115  1.00 40.96           C  
ATOM    524  O   PRO A  81     181.342 222.851 136.239  1.00 40.96           O  
ATOM    525  CB  PRO A  81     178.899 220.914 137.452  1.00 40.96           C  
ATOM    526  CG  PRO A  81     178.072 221.618 136.431  1.00 40.96           C  
ATOM    527  CD  PRO A  81     177.918 223.015 136.972  1.00 40.96           C  
ATOM    528  HA  PRO A  81     180.115 221.839 139.012  1.00 40.96           H  
ATOM    529 1HB  PRO A  81     179.456 220.061 137.036  1.00 40.96           H  
ATOM    530 2HB  PRO A  81     178.303 220.530 138.293  1.00 40.96           H  
ATOM    531 1HG  PRO A  81     178.576 221.597 135.453  1.00 40.96           H  
ATOM    532 2HG  PRO A  81     177.108 221.105 136.303  1.00 40.96           H  
ATOM    533 1HD  PRO A  81     177.885 223.730 136.138  1.00 40.96           H  
ATOM    534 2HD  PRO A  81     176.999 223.076 137.573  1.00 40.96           H  
ATOM    535  N   ALA A  82     182.038 221.055 137.411  1.00 40.96           N  
ATOM    536  CA  ALA A  82     183.324 220.957 136.717  1.00 40.96           C  
ATOM    537  C   ALA A  82     183.556 219.520 136.250  1.00 40.96           C  
ATOM    538  O   ALA A  82     184.266 218.763 136.916  1.00 40.96           O  
ATOM    539  CB  ALA A  82     184.456 221.446 137.621  1.00 40.96           C  
ATOM    540  H   ALA A  82     181.817 220.385 138.134  1.00 40.96           H  
ATOM    541  HA  ALA A  82     183.280 221.592 135.832  1.00 40.96           H  
ATOM    542 1HB  ALA A  82     185.405 221.367 137.091  1.00 40.96           H  
ATOM    543 2HB  ALA A  82     184.279 222.486 137.895  1.00 40.96           H  
ATOM    544 3HB  ALA A  82     184.492 220.835 138.521  1.00 40.96           H  
ATOM    545  N   GLU A  83     182.964 219.184 135.097  1.00 40.96           N  
ATOM    546  CA  GLU A  83     183.355 218.059 134.236  1.00 40.96           C  
ATOM    547  C   GLU A  83     183.326 216.711 134.961  1.00 40.96           C  
ATOM    548  O   GLU A  83     184.344 216.031 135.103  1.00 40.96           O  
ATOM    549  CB  GLU A  83     184.756 218.299 133.668  1.00 40.96           C  
ATOM    550  CG  GLU A  83     184.875 219.534 132.788  1.00 40.96           C  
ATOM    551  CD  GLU A  83     184.126 219.402 131.491  1.00 40.96           C  
ATOM    552  OE1 GLU A  83     183.661 218.326 131.202  1.00 40.96           O  
ATOM    553  OE2 GLU A  83     184.020 220.379 130.787  1.00 40.96           O  
ATOM    554  H   GLU A  83     182.188 219.769 134.821  1.00 40.96           H  
ATOM    555  HA  GLU A  83     182.625 217.970 133.431  1.00 40.96           H  
ATOM    556 1HB  GLU A  83     185.468 218.402 134.488  1.00 40.96           H  
ATOM    557 2HB  GLU A  83     185.061 217.436 133.077  1.00 40.96           H  
ATOM    558 1HG  GLU A  83     184.486 220.394 133.332  1.00 40.96           H  
ATOM    559 2HG  GLU A  83     185.927 219.718 132.578  1.00 40.96           H  
ATOM    560  N   LEU A  84     182.137 216.322 135.417  1.00 40.96           N  
ATOM    561  CA  LEU A  84     182.038 215.056 136.140  1.00 40.96           C  
ATOM    562  C   LEU A  84     182.069 213.875 135.173  1.00 40.96           C  
ATOM    563  O   LEU A  84     183.051 213.128 135.124  1.00 40.96           O  
ATOM    564  CB  LEU A  84     180.748 215.015 136.969  1.00 40.96           C  
ATOM    565  CG  LEU A  84     180.581 213.793 137.880  1.00 40.96           C  
ATOM    566  CD1 LEU A  84     179.651 214.142 139.034  1.00 40.96           C  
ATOM    567  CD2 LEU A  84     180.034 212.627 137.071  1.00 40.96           C  
ATOM    568  H   LEU A  84     181.304 216.876 135.278  1.00 40.96           H  
ATOM    569  HA  LEU A  84     182.901 214.966 136.799  1.00 40.96           H  
ATOM    570 1HB  LEU A  84     180.711 215.904 137.597  1.00 40.96           H  
ATOM    571 2HB  LEU A  84     179.897 215.040 136.289  1.00 40.96           H  
ATOM    572  HG  LEU A  84     181.548 213.519 138.303  1.00 40.96           H  
ATOM    573 1HD1 LEU A  84     179.533 213.273 139.682  1.00 40.96           H  
ATOM    574 2HD1 LEU A  84     180.076 214.966 139.608  1.00 40.96           H  
ATOM    575 3HD1 LEU A  84     178.679 214.437 138.641  1.00 40.96           H  
ATOM    576 1HD2 LEU A  84     179.916 211.757 137.718  1.00 40.96           H  
ATOM    577 2HD2 LEU A  84     179.066 212.899 136.649  1.00 40.96           H  
ATOM    578 3HD2 LEU A  84     180.727 212.387 136.264  1.00 40.96           H  
ATOM    579  N   ALA A  85     180.994 213.711 134.408  1.00 40.96           N  
ATOM    580  CA  ALA A  85     180.900 212.622 133.444  1.00 40.96           C  
ATOM    581  C   ALA A  85     179.472 212.460 132.932  1.00 40.96           C  
ATOM    582  O   ALA A  85     178.510 212.730 133.651  1.00 40.96           O  
ATOM    583  CB  ALA A  85     181.394 211.323 134.062  1.00 40.96           C  
ATOM    584  H   ALA A  85     180.223 214.357 134.497  1.00 40.96           H  
ATOM    585  HA  ALA A  85     181.532 212.869 132.591  1.00 40.96           H  
ATOM    586 1HB  ALA A  85     181.318 210.519 133.330  1.00 40.96           H  
ATOM    587 2HB  ALA A  85     182.434 211.438 134.367  1.00 40.96           H  
ATOM    588 3HB  ALA A  85     180.786 211.080 134.932  1.00 40.96           H  
ATOM    589  N   SER A  86     179.343 212.019 131.685  1.00 40.96           N  
ATOM    590  CA  SER A  86     178.034 211.820 131.074  1.00 40.96           C  
ATOM    591  C   SER A  86     178.047 210.629 130.122  1.00 40.96           C  
ATOM    592  O   SER A  86     177.032 209.956 129.940  1.00 40.96           O  
ATOM    593  CB  SER A  86     177.610 213.071 130.329  1.00 40.96           C  
ATOM    594  OG  SER A  86     178.480 213.340 129.264  1.00 40.96           O  
ATOM    595  H   SER A  86     180.173 211.816 131.147  1.00 40.96           H  
ATOM    596  HA  SER A  86     177.312 211.610 131.864  1.00 40.96           H  
ATOM    597 1HB  SER A  86     176.597 212.943 129.950  1.00 40.96           H  
ATOM    598 2HB  SER A  86     177.598 213.916 131.015  1.00 40.96           H  
ATOM    599  HG  SER A  86     178.148 214.139 128.847  1.00 40.96           H  
ATOM    600  N   THR A  87     179.202 210.374 129.517  1.00 40.96           N  
ATOM    601  CA  THR A  87     179.350 209.264 128.583  1.00 40.96           C  
ATOM    602  C   THR A  87     180.645 209.384 127.786  1.00 40.96           C  
ATOM    603  O   THR A  87     180.624 209.630 126.580  1.00 40.96           O  
ATOM    604  CB  THR A  87     178.153 209.189 127.618  1.00 40.96           C  
ATOM    605  OG1 THR A  87     176.945 208.990 128.365  1.00 40.96           O  
ATOM    606  CG2 THR A  87     178.331 208.042 126.635  1.00 40.96           C  
ATOM    607  H   THR A  87     179.998 210.965 129.709  1.00 40.96           H  
ATOM    608  HA  THR A  87     179.384 208.335 129.152  1.00 40.96           H  
ATOM    609  HB  THR A  87     178.072 210.124 127.065  1.00 40.96           H  
ATOM    610  HG1 THR A  87     176.487 209.829 128.460  1.00 40.96           H  
ATOM    611 1HG2 THR A  87     177.476 208.004 125.961  1.00 40.96           H  
ATOM    612 2HG2 THR A  87     179.242 208.196 126.057  1.00 40.96           H  
ATOM    613 3HG2 THR A  87     178.403 207.102 127.182  1.00 40.96           H  
ATOM    614  N   PRO A  88     181.772 209.209 128.469  1.00 40.96           N  
ATOM    615  CA  PRO A  88     183.085 209.298 127.823  1.00 40.96           C  
ATOM    616  C   PRO A  88     184.170 208.611 128.646  1.00 40.96           C  
ATOM    617  O   PRO A  88     184.912 207.783 128.118  1.00 40.96           O  
ATOM    618  CB  PRO A  88     183.322 210.809 127.735  1.00 40.96           C  
ATOM    619  CG  PRO A  88     182.537 211.369 128.871  1.00 40.96           C  
ATOM    620  CD  PRO A  88     181.329 210.476 128.968  1.00 40.96           C  
ATOM    621  HA  PRO A  88     183.019 208.874 126.810  1.00 40.96           H  
ATOM    622 1HB  PRO A  88     184.397 211.027 127.810  1.00 40.96           H  
ATOM    623 2HB  PRO A  88     182.986 211.186 126.757  1.00 40.96           H  
ATOM    624 1HG  PRO A  88     183.142 211.364 129.790  1.00 40.96           H  
ATOM    625 2HG  PRO A  88     182.273 212.418 128.671  1.00 40.96           H  
ATOM    626 1HD  PRO A  88     181.021 210.388 130.021  1.00 40.96           H  
ATOM    627 2HD  PRO A  88     180.514 210.893 128.359  1.00 40.96           H  
ATOM    628  N   LEU A  89     184.256 208.955 129.927  1.00 40.96           N  
ATOM    629  CA  LEU A  89     185.264 208.360 130.822  1.00 40.96           C  
ATOM    630  C   LEU A  89     186.598 209.103 130.740  1.00 40.96           C  
ATOM    631  O   LEU A  89     187.670 208.497 130.695  1.00 40.96           O  
ATOM    632  CB  LEU A  89     185.479 206.882 130.471  1.00 40.96           C  
ATOM    633  CG  LEU A  89     186.505 206.136 131.335  1.00 40.96           C  
ATOM    634  CD1 LEU A  89     186.032 206.116 132.782  1.00 40.96           C  
ATOM    635  CD2 LEU A  89     186.688 204.724 130.799  1.00 40.96           C  
ATOM    636  H   LEU A  89     183.614 209.642 130.297  1.00 40.96           H  
ATOM    637  HA  LEU A  89     184.921 208.470 131.850  1.00 40.96           H  
ATOM    638 1HB  LEU A  89     184.528 206.361 130.563  1.00 40.96           H  
ATOM    639 2HB  LEU A  89     185.808 206.816 129.434  1.00 40.96           H  
ATOM    640  HG  LEU A  89     187.459 206.663 131.303  1.00 40.96           H  
ATOM    641 1HD1 LEU A  89     186.760 205.586 133.395  1.00 40.96           H  
ATOM    642 2HD1 LEU A  89     185.928 207.139 133.145  1.00 40.96           H  
ATOM    643 3HD1 LEU A  89     185.069 205.609 132.843  1.00 40.96           H  
ATOM    644 1HD2 LEU A  89     187.417 204.194 131.413  1.00 40.96           H  
ATOM    645 2HD2 LEU A  89     185.734 204.196 130.832  1.00 40.96           H  
ATOM    646 3HD2 LEU A  89     187.043 204.768 129.770  1.00 40.96           H  
ATOM    647  N   GLU A  90     186.521 210.434 130.730  1.00 40.96           N  
ATOM    648  CA  GLU A  90     187.624 211.282 130.302  1.00 40.96           C  
ATOM    649  C   GLU A  90     188.724 211.345 131.352  1.00 40.96           C  
ATOM    650  O   GLU A  90     188.499 211.087 132.536  1.00 40.96           O  
ATOM    651  CB  GLU A  90     187.119 212.694 129.996  1.00 40.96           C  
ATOM    652  CG  GLU A  90     186.168 212.779 128.811  1.00 40.96           C  
ATOM    653  CD  GLU A  90     185.713 214.183 128.526  1.00 40.96           C  
ATOM    654  OE1 GLU A  90     186.038 215.059 129.290  1.00 40.96           O  
ATOM    655  OE2 GLU A  90     185.039 214.379 127.542  1.00 40.96           O  
ATOM    656  H   GLU A  90     185.659 210.864 131.033  1.00 40.96           H  
ATOM    657  HA  GLU A  90     188.053 210.859 129.393  1.00 40.96           H  
ATOM    658 1HB  GLU A  90     186.602 213.093 130.870  1.00 40.96           H  
ATOM    659 2HB  GLU A  90     187.967 213.347 129.792  1.00 40.96           H  
ATOM    660 1HG  GLU A  90     186.668 212.384 127.928  1.00 40.96           H  
ATOM    661 2HG  GLU A  90     185.298 212.154 129.012  1.00 40.96           H  
ATOM    662  N   ASP A  91     189.932 211.687 130.894  1.00 40.96           N  
ATOM    663  CA  ASP A  91     191.094 211.825 131.764  1.00 40.96           C  
ATOM    664  C   ASP A  91     191.974 213.008 131.381  1.00 40.96           C  
ATOM    665  O   ASP A  91     193.056 213.169 131.957  1.00 40.96           O  
ATOM    666  CB  ASP A  91     191.928 210.542 131.736  1.00 40.96           C  
ATOM    667  CG  ASP A  91     192.504 210.239 130.359  1.00 40.96           C  
ATOM    668  OD1 ASP A  91     192.304 211.028 129.467  1.00 40.96           O  
ATOM    669  OD2 ASP A  91     193.138 209.222 130.214  1.00 40.96           O  
ATOM    670  H   ASP A  91     190.036 211.855 129.904  1.00 40.96           H  
ATOM    671  HA  ASP A  91     190.745 211.996 132.783  1.00 40.96           H  
ATOM    672 1HB  ASP A  91     192.751 210.627 132.447  1.00 40.96           H  
ATOM    673 2HB  ASP A  91     191.311 209.699 132.049  1.00 40.96           H  
ATOM    674  N   PHE A  92     191.542 213.838 130.431  1.00 40.96           N  
ATOM    675  CA  PHE A  92     192.436 214.828 129.838  1.00 40.96           C  
ATOM    676  C   PHE A  92     192.617 216.047 130.737  1.00 40.96           C  
ATOM    677  O   PHE A  92     193.734 216.349 131.170  1.00 40.96           O  
ATOM    678  CB  PHE A  92     191.901 215.274 128.476  1.00 40.96           C  
ATOM    679  CG  PHE A  92     192.753 216.311 127.801  1.00 40.96           C  
ATOM    680  CD1 PHE A  92     193.932 215.954 127.164  1.00 40.96           C  
ATOM    681  CD2 PHE A  92     192.377 217.646 127.801  1.00 40.96           C  
ATOM    682  CE1 PHE A  92     194.716 216.908 126.543  1.00 40.96           C  
ATOM    683  CE2 PHE A  92     193.158 218.601 127.180  1.00 40.96           C  
ATOM    684  CZ  PHE A  92     194.329 218.231 126.550  1.00 40.96           C  
ATOM    685  H   PHE A  92     190.585 213.786 130.113  1.00 40.96           H  
ATOM    686  HA  PHE A  92     193.421 214.376 129.716  1.00 40.96           H  
ATOM    687 1HB  PHE A  92     191.827 214.412 127.814  1.00 40.96           H  
ATOM    688 2HB  PHE A  92     190.898 215.682 128.595  1.00 40.96           H  
ATOM    689  HD1 PHE A  92     194.238 214.908 127.157  1.00 40.96           H  
ATOM    690  HD2 PHE A  92     191.451 217.938 128.299  1.00 40.96           H  
ATOM    691  HE1 PHE A  92     195.641 216.614 126.047  1.00 40.96           H  
ATOM    692  HE2 PHE A  92     192.850 219.647 127.187  1.00 40.96           H  
ATOM    693  HZ  PHE A  92     194.947 218.983 126.062  1.00 40.96           H  
ATOM    694  N   ASP A  93     191.527 216.763 131.017  1.00 40.96           N  
ATOM    695  CA  ASP A  93     191.589 218.049 131.702  1.00 40.96           C  
ATOM    696  C   ASP A  93     191.980 217.911 133.170  1.00 40.96           C  
ATOM    697  O   ASP A  93     193.070 218.343 133.565  1.00 40.96           O  
ATOM    698  CB  ASP A  93     190.240 218.765 131.600  1.00 40.96           C  
ATOM    699  CG  ASP A  93     189.942 219.271 130.195  1.00 40.96           C  
ATOM    700  OD1 ASP A  93     190.834 219.799 129.574  1.00 40.96           O  
ATOM    701  OD2 ASP A  93     188.827 219.124 129.757  1.00 40.96           O  
ATOM    702  H   ASP A  93     190.628 216.395 130.742  1.00 40.96           H  
ATOM    703  HA  ASP A  93     192.356 218.659 131.224  1.00 40.96           H  
ATOM    704 1HB  ASP A  93     189.443 218.085 131.902  1.00 40.96           H  
ATOM    705 2HB  ASP A  93     190.225 219.612 132.286  1.00 40.96           H  
ATOM    706  N   PRO A  94     191.129 217.323 134.006  1.00 40.96           N  
ATOM    707  CA  PRO A  94     191.440 217.276 135.441  1.00 40.96           C  
ATOM    708  C   PRO A  94     192.122 215.989 135.872  1.00 40.96           C  
ATOM    709  O   PRO A  94     191.878 214.922 135.301  1.00 40.96           O  
ATOM    710  CB  PRO A  94     190.057 217.407 136.087  1.00 40.96           C  
ATOM    711  CG  PRO A  94     189.210 218.010 135.019  1.00 40.96           C  
ATOM    712  CD  PRO A  94     189.761 217.441 133.739  1.00 40.96           C  
ATOM    713  HA  PRO A  94     192.093 218.123 135.698  1.00 40.96           H  
ATOM    714 1HB  PRO A  94     189.698 216.420 136.411  1.00 40.96           H  
ATOM    715 2HB  PRO A  94     190.121 218.037 136.987  1.00 40.96           H  
ATOM    716 1HG  PRO A  94     188.154 217.748 135.179  1.00 40.96           H  
ATOM    717 2HG  PRO A  94     189.275 219.108 135.057  1.00 40.96           H  
ATOM    718 1HD  PRO A  94     189.288 216.469 133.535  1.00 40.96           H  
ATOM    719 2HD  PRO A  94     189.574 218.144 132.914  1.00 40.96           H  
ATOM    720  N   PHE A  95     192.981 216.081 136.891  1.00 40.96           N  
ATOM    721  CA  PHE A  95     193.457 214.873 137.555  1.00 40.96           C  
ATOM    722  C   PHE A  95     192.348 214.234 138.380  1.00 40.96           C  
ATOM    723  O   PHE A  95     192.381 213.025 138.634  1.00 40.96           O  
ATOM    724  CB  PHE A  95     194.653 215.191 138.455  1.00 40.96           C  
ATOM    725  CG  PHE A  95     194.296 215.984 139.680  1.00 40.96           C  
ATOM    726  CD1 PHE A  95     193.926 215.345 140.854  1.00 40.96           C  
ATOM    727  CD2 PHE A  95     194.328 217.370 139.660  1.00 40.96           C  
ATOM    728  CE1 PHE A  95     193.597 216.074 141.981  1.00 40.96           C  
ATOM    729  CE2 PHE A  95     194.001 218.101 140.786  1.00 40.96           C  
ATOM    730  CZ  PHE A  95     193.635 217.451 141.947  1.00 40.96           C  
ATOM    731  H   PHE A  95     193.309 216.981 137.212  1.00 40.96           H  
ATOM    732  HA  PHE A  95     193.759 214.154 136.792  1.00 40.96           H  
ATOM    733 1HB  PHE A  95     195.123 214.262 138.776  1.00 40.96           H  
ATOM    734 2HB  PHE A  95     195.394 215.754 137.889  1.00 40.96           H  
ATOM    735  HD1 PHE A  95     193.898 214.255 140.881  1.00 40.96           H  
ATOM    736  HD2 PHE A  95     194.617 217.883 138.742  1.00 40.96           H  
ATOM    737  HE1 PHE A  95     193.308 215.559 142.897  1.00 40.96           H  
ATOM    738  HE2 PHE A  95     194.031 219.190 140.757  1.00 40.96           H  
ATOM    739  HZ  PHE A  95     193.375 218.027 142.835  1.00 40.96           H  
ATOM    740  N   TYR A  96     191.369 215.036 138.811  1.00 40.96           N  
ATOM    741  CA  TYR A  96     190.136 214.491 139.367  1.00 40.96           C  
ATOM    742  C   TYR A  96     189.350 213.722 138.316  1.00 40.96           C  
ATOM    743  O   TYR A  96     188.680 212.736 138.641  1.00 40.96           O  
ATOM    744  CB  TYR A  96     189.275 215.609 139.959  1.00 40.96           C  
ATOM    745  CG  TYR A  96     188.608 216.482 138.919  1.00 40.96           C  
ATOM    746  CD1 TYR A  96     187.622 215.953 138.098  1.00 40.96           C  
ATOM    747  CD2 TYR A  96     188.982 217.810 138.785  1.00 40.96           C  
ATOM    748  CE1 TYR A  96     187.013 216.749 137.148  1.00 40.96           C  
ATOM    749  CE2 TYR A  96     188.373 218.607 137.835  1.00 40.96           C  
ATOM    750  CZ  TYR A  96     187.392 218.081 137.019  1.00 40.96           C  
ATOM    751  OH  TYR A  96     186.785 218.874 136.073  1.00 40.96           O  
ATOM    752  H   TYR A  96     191.482 216.038 138.752  1.00 40.96           H  
ATOM    753  HA  TYR A  96     190.395 213.796 140.166  1.00 40.96           H  
ATOM    754 1HB  TYR A  96     188.497 215.175 140.589  1.00 40.96           H  
ATOM    755 2HB  TYR A  96     189.891 216.246 140.592  1.00 40.96           H  
ATOM    756  HD1 TYR A  96     187.328 214.908 138.203  1.00 40.96           H  
ATOM    757  HD2 TYR A  96     189.757 218.226 139.429  1.00 40.96           H  
ATOM    758  HE1 TYR A  96     186.239 216.334 136.504  1.00 40.96           H  
ATOM    759  HE2 TYR A  96     188.667 219.652 137.730  1.00 40.96           H  
ATOM    760  HH  TYR A  96     187.157 219.759 136.112  1.00 40.96           H  
ATOM    761  N   LYS A  97     189.414 214.161 137.057  1.00 40.96           N  
ATOM    762  CA  LYS A  97     188.863 213.373 135.963  1.00 40.96           C  
ATOM    763  C   LYS A  97     189.773 212.208 135.602  1.00 40.96           C  
ATOM    764  O   LYS A  97     189.279 211.130 135.255  1.00 40.96           O  
ATOM    765  CB  LYS A  97     188.629 214.255 134.736  1.00 40.96           C  
ATOM    766  CG  LYS A  97     187.495 215.260 134.890  1.00 40.96           C  
ATOM    767  CD  LYS A  97     187.375 216.151 133.663  1.00 40.96           C  
ATOM    768  CE  LYS A  97     186.850 215.375 132.464  1.00 40.96           C  
ATOM    769  NZ  LYS A  97     185.428 214.975 132.639  1.00 40.96           N  
ATOM    770  H   LYS A  97     189.849 215.050 136.853  1.00 40.96           H  
ATOM    771  HA  LYS A  97     187.907 212.957 136.283  1.00 40.96           H  
ATOM    772 1HB  LYS A  97     189.539 214.810 134.507  1.00 40.96           H  
ATOM    773 2HB  LYS A  97     188.403 213.626 133.874  1.00 40.96           H  
ATOM    774 1HG  LYS A  97     186.554 214.728 135.036  1.00 40.96           H  
ATOM    775 2HG  LYS A  97     187.679 215.884 135.765  1.00 40.96           H  
ATOM    776 1HD  LYS A  97     186.695 216.976 133.877  1.00 40.96           H  
ATOM    777 2HD  LYS A  97     188.353 216.564 133.416  1.00 40.96           H  
ATOM    778 1HE  LYS A  97     186.935 215.989 131.569  1.00 40.96           H  
ATOM    779 2HE  LYS A  97     187.451 214.477 132.320  1.00 40.96           H  
ATOM    780 1HZ  LYS A  97     185.118 214.464 131.824  1.00 40.96           H  
ATOM    781 2HZ  LYS A  97     185.340 214.389 133.457  1.00 40.96           H  
ATOM    782 3HZ  LYS A  97     184.857 215.801 132.754  1.00 40.96           H  
ATOM    783  N   ASN A  98     191.094 212.403 135.690  1.00 40.96           N  
ATOM    784  CA  ASN A  98     192.031 211.317 135.416  1.00 40.96           C  
ATOM    785  C   ASN A  98     191.939 210.219 136.465  1.00 40.96           C  
ATOM    786  O   ASN A  98     192.132 209.041 136.146  1.00 40.96           O  
ATOM    787  CB  ASN A  98     193.450 211.848 135.328  1.00 40.96           C  
ATOM    788  CG  ASN A  98     194.427 210.809 134.851  1.00 40.96           C  
ATOM    789  OD1 ASN A  98     194.101 209.978 133.996  1.00 40.96           O  
ATOM    790  ND2 ASN A  98     195.620 210.839 135.389  1.00 40.96           N  
ATOM    791  H   ASN A  98     191.455 213.310 135.949  1.00 40.96           H  
ATOM    792  HA  ASN A  98     191.771 210.870 134.455  1.00 40.96           H  
ATOM    793 1HB  ASN A  98     193.479 212.697 134.644  1.00 40.96           H  
ATOM    794 2HB  ASN A  98     193.767 212.205 136.308  1.00 40.96           H  
ATOM    795 1HD2 ASN A  98     196.311 210.171 135.110  1.00 40.96           H  
ATOM    796 2HD2 ASN A  98     195.840 211.529 136.077  1.00 40.96           H  
ATOM    797  N   LYS A  99     191.643 210.581 137.715  1.00 40.96           N  
ATOM    798  CA  LYS A  99     191.338 209.565 138.715  1.00 40.96           C  
ATOM    799  C   LYS A  99     189.964 208.953 138.478  1.00 40.96           C  
ATOM    800  O   LYS A  99     189.732 207.795 138.842  1.00 40.96           O  
ATOM    801  CB  LYS A  99     191.413 210.159 140.122  1.00 40.96           C  
ATOM    802  CG  LYS A  99     192.808 210.600 140.546  1.00 40.96           C  
ATOM    803  CD  LYS A  99     193.758 209.415 140.635  1.00 40.96           C  
ATOM    804  CE  LYS A  99     195.132 209.842 141.131  1.00 40.96           C  
ATOM    805  NZ  LYS A  99     196.082 208.698 141.193  1.00 40.96           N  
ATOM    806  H   LYS A  99     191.627 211.555 137.982  1.00 40.96           H  
ATOM    807  HA  LYS A  99     192.075 208.765 138.632  1.00 40.96           H  
ATOM    808 1HB  LYS A  99     190.755 211.026 140.187  1.00 40.96           H  
ATOM    809 2HB  LYS A  99     191.060 209.425 140.847  1.00 40.96           H  
ATOM    810 1HG  LYS A  99     193.200 211.315 139.821  1.00 40.96           H  
ATOM    811 2HG  LYS A  99     192.756 211.087 141.519  1.00 40.96           H  
ATOM    812 1HD  LYS A  99     193.349 208.671 141.320  1.00 40.96           H  
ATOM    813 2HD  LYS A  99     193.864 208.958 139.651  1.00 40.96           H  
ATOM    814 1HE  LYS A  99     195.539 210.601 140.465  1.00 40.96           H  
ATOM    815 2HE  LYS A  99     195.041 210.276 142.127  1.00 40.96           H  
ATOM    816 1HZ  LYS A  99     196.979 209.022 141.526  1.00 40.96           H  
ATOM    817 2HZ  LYS A  99     195.723 207.995 141.824  1.00 40.96           H  
ATOM    818 3HZ  LYS A  99     196.190 208.299 140.271  1.00 40.96           H  
ATOM    819  N   LYS A 100     189.049 209.706 137.867  1.00 40.96           N  
ATOM    820  CA  LYS A 100     187.726 209.202 137.526  1.00 40.96           C  
ATOM    821  C   LYS A 100     187.718 208.379 136.245  1.00 40.96           C  
ATOM    822  O   LYS A 100     186.683 207.792 135.916  1.00 40.96           O  
ATOM    823  CB  LYS A 100     186.740 210.365 137.398  1.00 40.96           C  
ATOM    824  CG  LYS A 100     185.283 209.942 137.273  1.00 40.96           C  
ATOM    825  CD  LYS A 100     184.907 209.676 135.823  1.00 40.96           C  
ATOM    826  CE  LYS A 100     183.424 209.365 135.683  1.00 40.96           C  
ATOM    827  NZ  LYS A 100     183.053 209.042 134.278  1.00 40.96           N  
ATOM    828  H   LYS A 100     189.287 210.660 137.635  1.00 40.96           H  
ATOM    829  HA  LYS A 100     187.391 208.541 138.326  1.00 40.96           H  
ATOM    830 1HB  LYS A 100     186.827 211.013 138.270  1.00 40.96           H  
ATOM    831 2HB  LYS A 100     186.993 210.961 136.521  1.00 40.96           H  
ATOM    832 1HG  LYS A 100     185.115 209.036 137.856  1.00 40.96           H  
ATOM    833 2HG  LYS A 100     184.641 210.730 137.667  1.00 40.96           H  
ATOM    834 1HD  LYS A 100     185.145 210.552 135.219  1.00 40.96           H  
ATOM    835 2HD  LYS A 100     185.482 208.830 135.448  1.00 40.96           H  
ATOM    836 1HE  LYS A 100     183.168 208.518 136.318  1.00 40.96           H  
ATOM    837 2HE  LYS A 100     182.839 210.225 136.010  1.00 40.96           H  
ATOM    838 1HZ  LYS A 100     182.064 208.843 134.228  1.00 40.96           H  
ATOM    839 2HZ  LYS A 100     183.269 209.829 133.683  1.00 40.96           H  
ATOM    840 3HZ  LYS A 100     183.575 208.234 133.970  1.00 40.96           H  
ATOM    841  N   THR A 101     188.830 208.330 135.510  1.00 40.96           N  
ATOM    842  CA  THR A 101     188.912 207.429 134.366  1.00 40.96           C  
ATOM    843  C   THR A 101     189.181 206.001 134.815  1.00 40.96           C  
ATOM    844  O   THR A 101     188.626 205.052 134.251  1.00 40.96           O  
ATOM    845  CB  THR A 101     190.008 207.877 133.382  1.00 40.96           C  
ATOM    846  OG1 THR A 101     189.719 209.199 132.909  1.00 40.96           O  
ATOM    847  CG2 THR A 101     190.084 206.925 132.198  1.00 40.96           C  
ATOM    848  H   THR A 101     189.624 208.913 135.735  1.00 40.96           H  
ATOM    849  HA  THR A 101     187.955 207.444 133.844  1.00 40.96           H  
ATOM    850  HB  THR A 101     190.971 207.891 133.892  1.00 40.96           H  
ATOM    851  HG1 THR A 101     189.385 209.732 133.636  1.00 40.96           H  
ATOM    852 1HG2 THR A 101     190.864 207.257 131.513  1.00 40.96           H  
ATOM    853 2HG2 THR A 101     190.315 205.921 132.553  1.00 40.96           H  
ATOM    854 3HG2 THR A 101     189.127 206.914 131.678  1.00 40.96           H  
ATOM    855  N   PHE A 102     190.040 205.831 135.822  1.00 40.96           N  
ATOM    856  CA  PHE A 102     190.156 204.535 136.478  1.00 40.96           C  
ATOM    857  C   PHE A 102     188.949 204.261 137.364  1.00 40.96           C  
ATOM    858  O   PHE A 102     188.657 203.101 137.668  1.00 40.96           O  
ATOM    859  CB  PHE A 102     191.435 204.471 137.315  1.00 40.96           C  
ATOM    860  CG  PHE A 102     192.692 204.385 136.495  1.00 40.96           C  
ATOM    861  CD1 PHE A 102     193.423 205.526 136.200  1.00 40.96           C  
ATOM    862  CD2 PHE A 102     193.144 203.165 136.018  1.00 40.96           C  
ATOM    863  CE1 PHE A 102     194.579 205.448 135.446  1.00 40.96           C  
ATOM    864  CE2 PHE A 102     194.299 203.084 135.265  1.00 40.96           C  
ATOM    865  CZ  PHE A 102     195.017 204.228 134.979  1.00 40.96           C  
ATOM    866  H   PHE A 102     190.617 206.597 136.139  1.00 40.96           H  
ATOM    867  HA  PHE A 102     190.187 203.760 135.711  1.00 40.96           H  
ATOM    868 1HB  PHE A 102     191.501 205.355 137.947  1.00 40.96           H  
ATOM    869 2HB  PHE A 102     191.397 203.602 137.971  1.00 40.96           H  
ATOM    870  HD1 PHE A 102     193.077 206.491 136.570  1.00 40.96           H  
ATOM    871  HD2 PHE A 102     192.576 202.261 136.243  1.00 40.96           H  
ATOM    872  HE1 PHE A 102     195.144 206.353 135.221  1.00 40.96           H  
ATOM    873  HE2 PHE A 102     194.644 202.118 134.896  1.00 40.96           H  
ATOM    874  HZ  PHE A 102     195.927 204.166 134.384  1.00 40.96           H  
ATOM    875  N   VAL A 103     188.232 205.311 137.770  1.00 40.96           N  
ATOM    876  CA  VAL A 103     187.008 205.179 138.552  1.00 40.96           C  
ATOM    877  C   VAL A 103     185.812 205.296 137.619  1.00 40.96           C  
ATOM    878  O   VAL A 103     184.710 205.661 138.044  1.00 40.96           O  
ATOM    879  CB  VAL A 103     186.931 206.265 139.642  1.00 40.96           C  
ATOM    880  CG1 VAL A 103     185.604 206.182 140.383  1.00 40.96           C  
ATOM    881  CG2 VAL A 103     188.097 206.114 140.606  1.00 40.96           C  
ATOM    882  H   VAL A 103     188.559 206.233 137.520  1.00 40.96           H  
ATOM    883  HA  VAL A 103     186.996 204.190 139.012  1.00 40.96           H  
ATOM    884  HB  VAL A 103     186.973 207.246 139.168  1.00 40.96           H  
ATOM    885 1HG1 VAL A 103     185.567 206.956 141.149  1.00 40.96           H  
ATOM    886 2HG1 VAL A 103     184.785 206.328 139.679  1.00 40.96           H  
ATOM    887 3HG1 VAL A 103     185.511 205.203 140.853  1.00 40.96           H  
ATOM    888 1HG2 VAL A 103     188.037 206.886 141.373  1.00 40.96           H  
ATOM    889 2HG2 VAL A 103     188.058 205.131 141.075  1.00 40.96           H  
ATOM    890 3HG2 VAL A 103     189.036 206.219 140.061  1.00 40.96           H  
ATOM    891  N   VAL A 104     186.033 205.025 136.335  1.00 40.96           N  
ATOM    892  CA  VAL A 104     184.924 204.862 135.407  1.00 40.96           C  
ATOM    893  C   VAL A 104     184.444 203.416 135.378  1.00 40.96           C  
ATOM    894  O   VAL A 104     183.280 203.157 135.054  1.00 40.96           O  
ATOM    895  CB  VAL A 104     185.346 205.291 133.989  1.00 40.96           C  
ATOM    896  CG1 VAL A 104     186.286 204.262 133.379  1.00 40.96           C  
ATOM    897  CG2 VAL A 104     184.114 205.480 133.117  1.00 40.96           C  
ATOM    898  H   VAL A 104     186.979 204.930 135.993  1.00 40.96           H  
ATOM    899  HA  VAL A 104     184.088 205.469 135.757  1.00 40.96           H  
ATOM    900  HB  VAL A 104     185.896 206.230 134.052  1.00 40.96           H  
ATOM    901 1HG1 VAL A 104     186.574 204.581 132.377  1.00 40.96           H  
ATOM    902 2HG1 VAL A 104     187.177 204.169 134.000  1.00 40.96           H  
ATOM    903 3HG1 VAL A 104     185.781 203.298 133.320  1.00 40.96           H  
ATOM    904 1HG2 VAL A 104     184.420 205.784 132.117  1.00 40.96           H  
ATOM    905 2HG2 VAL A 104     183.562 204.542 133.059  1.00 40.96           H  
ATOM    906 3HG2 VAL A 104     183.476 206.251 133.551  1.00 40.96           H  
ATOM    907  N   VAL A 105     185.313 202.468 135.722  1.00 40.96           N  
ATOM    908  CA  VAL A 105     184.954 201.055 135.726  1.00 40.96           C  
ATOM    909  C   VAL A 105     185.043 200.500 137.141  1.00 40.96           C  
ATOM    910  O   VAL A 105     184.320 199.562 137.493  1.00 40.96           O  
ATOM    911  CB  VAL A 105     185.886 200.255 134.796  1.00 40.96           C  
ATOM    912  CG1 VAL A 105     187.280 200.154 135.398  1.00 40.96           C  
ATOM    913  CG2 VAL A 105     185.305 198.872 134.546  1.00 40.96           C  
ATOM    914  H   VAL A 105     186.249 202.739 135.988  1.00 40.96           H  
ATOM    915  HA  VAL A 105     183.920 200.960 135.391  1.00 40.96           H  
ATOM    916  HB  VAL A 105     185.983 200.786 133.849  1.00 40.96           H  
ATOM    917 1HG1 VAL A 105     187.925 199.586 134.728  1.00 40.96           H  
ATOM    918 2HG1 VAL A 105     187.690 201.154 135.535  1.00 40.96           H  
ATOM    919 3HG1 VAL A 105     187.224 199.648 136.362  1.00 40.96           H  
ATOM    920 1HG2 VAL A 105     185.968 198.312 133.887  1.00 40.96           H  
ATOM    921 2HG2 VAL A 105     185.203 198.343 135.494  1.00 40.96           H  
ATOM    922 3HG2 VAL A 105     184.325 198.968 134.077  1.00 40.96           H  
ATOM    923  N   THR A 106     185.923 201.074 137.964  1.00 40.96           N  
ATOM    924  CA  THR A 106     186.139 200.532 139.303  1.00 40.96           C  
ATOM    925  C   THR A 106     185.116 201.041 140.310  1.00 40.96           C  
ATOM    926  O   THR A 106     184.832 200.349 141.295  1.00 40.96           O  
ATOM    927  CB  THR A 106     187.556 200.866 139.805  1.00 40.96           C  
ATOM    928  OG1 THR A 106     188.527 200.299 138.917  1.00 40.96           O  
ATOM    929  CG2 THR A 106     187.770 200.312 141.206  1.00 40.96           C  
ATOM    930  H   THR A 106     186.447 201.886 137.672  1.00 40.96           H  
ATOM    931  HA  THR A 106     186.030 199.448 139.259  1.00 40.96           H  
ATOM    932  HB  THR A 106     187.689 201.948 139.825  1.00 40.96           H  
ATOM    933  HG1 THR A 106     188.623 200.863 138.146  1.00 40.96           H  
ATOM    934 1HG2 THR A 106     188.776 200.558 141.544  1.00 40.96           H  
ATOM    935 2HG2 THR A 106     187.040 200.750 141.886  1.00 40.96           H  
ATOM    936 3HG2 THR A 106     187.647 199.230 141.191  1.00 40.96           H  
ATOM    937  N   LYS A 107     184.565 202.238 140.092  1.00 40.96           N  
ATOM    938  CA  LYS A 107     183.547 202.760 140.998  1.00 40.96           C  
ATOM    939  C   LYS A 107     182.247 201.976 140.875  1.00 40.96           C  
ATOM    940  O   LYS A 107     181.590 201.690 141.881  1.00 40.96           O  
ATOM    941  CB  LYS A 107     183.294 204.243 140.723  1.00 40.96           C  
ATOM    942  CG  LYS A 107     182.581 204.527 139.408  1.00 40.96           C  
ATOM    943  CD  LYS A 107     182.359 206.019 139.210  1.00 40.96           C  
ATOM    944  CE  LYS A 107     181.711 206.309 137.865  1.00 40.96           C  
ATOM    945  NZ  LYS A 107     180.346 205.724 137.767  1.00 40.96           N  
ATOM    946  H   LYS A 107     184.848 202.794 139.297  1.00 40.96           H  
ATOM    947  HA  LYS A 107     183.904 202.645 142.022  1.00 40.96           H  
ATOM    948 1HB  LYS A 107     182.692 204.665 141.528  1.00 40.96           H  
ATOM    949 2HB  LYS A 107     184.244 204.778 140.711  1.00 40.96           H  
ATOM    950 1HG  LYS A 107     183.179 204.144 138.580  1.00 40.96           H  
ATOM    951 2HG  LYS A 107     181.616 204.021 139.401  1.00 40.96           H  
ATOM    952 1HD  LYS A 107     181.716 206.400 140.004  1.00 40.96           H  
ATOM    953 2HD  LYS A 107     183.316 206.539 139.261  1.00 40.96           H  
ATOM    954 1HE  LYS A 107     181.642 207.386 137.719  1.00 40.96           H  
ATOM    955 2HE  LYS A 107     182.328 205.896 137.067  1.00 40.96           H  
ATOM    956 1HZ  LYS A 107     179.952 205.938 136.861  1.00 40.96           H  
ATOM    957 2HZ  LYS A 107     180.400 204.721 137.881  1.00 40.96           H  
ATOM    958 3HZ  LYS A 107     179.759 206.114 138.490  1.00 40.96           H  
ATOM    959  N   ALA A 108     181.868 201.611 139.651  1.00 40.96           N  
ATOM    960  CA  ALA A 108     180.711 200.763 139.397  1.00 40.96           C  
ATOM    961  C   ALA A 108     181.111 199.317 139.130  1.00 40.96           C  
ATOM    962  O   ALA A 108     180.465 198.634 138.327  1.00 40.96           O  
ATOM    963  CB  ALA A 108     179.896 201.312 138.226  1.00 40.96           C  
ATOM    964  H   ALA A 108     182.415 201.943 138.870  1.00 40.96           H  
ATOM    965  HA  ALA A 108     180.088 200.763 140.292  1.00 40.96           H  
ATOM    966 1HB  ALA A 108     179.035 200.668 138.048  1.00 40.96           H  
ATOM    967 2HB  ALA A 108     179.553 202.319 138.462  1.00 40.96           H  
ATOM    968 3HB  ALA A 108     180.518 201.341 137.332  1.00 40.96           H  
ATOM    969  N   GLY A 109     182.170 198.844 139.785  1.00 40.96           N  
ATOM    970  CA  GLY A 109     182.718 197.527 139.527  1.00 40.96           C  
ATOM    971  C   GLY A 109     181.827 196.375 139.937  1.00 40.96           C  
ATOM    972  O   GLY A 109     181.377 195.603 139.085  1.00 40.96           O  
ATOM    973  H   GLY A 109     182.603 199.428 140.486  1.00 40.96           H  
ATOM    974 1HA  GLY A 109     182.928 197.422 138.462  1.00 40.96           H  
ATOM    975 2HA  GLY A 109     183.666 197.418 140.053  1.00 40.96           H  
ATOM    976  N   ASP A 110     181.556 196.245 141.237  1.00 40.96           N  
ATOM    977  CA  ASP A 110     180.736 195.134 141.706  1.00 40.96           C  
ATOM    978  C   ASP A 110     179.250 195.419 141.501  1.00 40.96           C  
ATOM    979  O   ASP A 110     178.600 194.763 140.680  1.00 40.96           O  
ATOM    980  CB  ASP A 110     181.010 194.854 143.186  1.00 40.96           C  
ATOM    981  CG  ASP A 110     182.384 194.246 143.429  1.00 40.96           C  
ATOM    982  OD1 ASP A 110     182.980 193.776 142.489  1.00 40.96           O  
ATOM    983  OD2 ASP A 110     182.826 194.256 144.553  1.00 40.96           O  
ATOM    984  H   ASP A 110     181.913 196.910 141.908  1.00 40.96           H  
ATOM    985  HA  ASP A 110     180.980 194.251 141.115  1.00 40.96           H  
ATOM    986 1HB  ASP A 110     180.934 195.783 143.752  1.00 40.96           H  
ATOM    987 2HB  ASP A 110     180.253 194.172 143.573  1.00 40.96           H  
ATOM    988  N   ILE A 111     178.695 196.389 142.230  1.00 40.96           N  
ATOM    989  CA  ILE A 111     177.382 196.903 141.856  1.00 40.96           C  
ATOM    990  C   ILE A 111     177.380 198.425 141.772  1.00 40.96           C  
ATOM    991  O   ILE A 111     177.337 198.994 140.675  1.00 40.96           O  
ATOM    992  CB  ILE A 111     176.309 196.444 142.860  1.00 40.96           C  
ATOM    993  CG1 ILE A 111     176.240 194.916 142.907  1.00 40.96           C  
ATOM    994  CG2 ILE A 111     174.954 197.031 142.495  1.00 40.96           C  
ATOM    995  CD1 ILE A 111     175.886 194.280 141.582  1.00 40.96           C  
ATOM    996  H   ILE A 111     179.164 196.777 143.036  1.00 40.96           H  
ATOM    997  HA  ILE A 111     177.135 196.530 140.863  1.00 40.96           H  
ATOM    998  HB  ILE A 111     176.581 196.778 143.861  1.00 40.96           H  
ATOM    999 1HG1 ILE A 111     177.201 194.518 143.231  1.00 40.96           H  
ATOM   1000 2HG1 ILE A 111     175.496 194.607 143.641  1.00 40.96           H  
ATOM   1001 1HG2 ILE A 111     174.207 196.696 143.215  1.00 40.96           H  
ATOM   1002 2HG2 ILE A 111     175.012 198.118 142.512  1.00 40.96           H  
ATOM   1003 3HG2 ILE A 111     174.670 196.698 141.497  1.00 40.96           H  
ATOM   1004 1HD1 ILE A 111     175.856 193.196 141.695  1.00 40.96           H  
ATOM   1005 2HD1 ILE A 111     174.909 194.638 141.256  1.00 40.96           H  
ATOM   1006 3HD1 ILE A 111     176.637 194.545 140.839  1.00 40.96           H  
ATOM   1007  N   PHE A 112     177.430 199.097 142.931  1.00 40.96           N  
ATOM   1008  CA  PHE A 112     177.403 200.556 142.941  1.00 40.96           C  
ATOM   1009  C   PHE A 112     178.153 201.211 144.093  1.00 40.96           C  
ATOM   1010  O   PHE A 112     178.142 202.443 144.167  1.00 40.96           O  
ATOM   1011  CB  PHE A 112     175.951 201.035 142.968  1.00 40.96           C  
ATOM   1012  CG  PHE A 112     175.202 200.632 144.207  1.00 40.96           C  
ATOM   1013  CD1 PHE A 112     175.539 201.165 145.442  1.00 40.96           C  
ATOM   1014  CD2 PHE A 112     174.161 199.719 144.140  1.00 40.96           C  
ATOM   1015  CE1 PHE A 112     174.852 200.795 146.583  1.00 40.96           C  
ATOM   1016  CE2 PHE A 112     173.472 199.348 145.278  1.00 40.96           C  
ATOM   1017  CZ  PHE A 112     173.818 199.886 146.501  1.00 40.96           C  
ATOM   1018  H   PHE A 112     177.487 198.600 143.808  1.00 40.96           H  
ATOM   1019  HA  PHE A 112     177.896 200.918 142.037  1.00 40.96           H  
ATOM   1020 1HB  PHE A 112     175.925 202.122 142.894  1.00 40.96           H  
ATOM   1021 2HB  PHE A 112     175.420 200.636 142.105  1.00 40.96           H  
ATOM   1022  HD1 PHE A 112     176.356 201.884 145.507  1.00 40.96           H  
ATOM   1023  HD2 PHE A 112     173.888 199.293 143.174  1.00 40.96           H  
ATOM   1024  HE1 PHE A 112     175.127 201.221 147.547  1.00 40.96           H  
ATOM   1025  HE2 PHE A 112     172.655 198.629 145.211  1.00 40.96           H  
ATOM   1026  HZ  PHE A 112     173.276 199.593 147.399  1.00 40.96           H  
ATOM   1027  N   ARG A 113     178.805 200.462 144.984  1.00 40.96           N  
ATOM   1028  CA  ARG A 113     179.106 200.949 146.328  1.00 40.96           C  
ATOM   1029  C   ARG A 113     180.589 201.200 146.575  1.00 40.96           C  
ATOM   1030  O   ARG A 113     181.052 201.062 147.711  1.00 40.96           O  
ATOM   1031  CB  ARG A 113     178.602 199.955 147.364  1.00 40.96           C  
ATOM   1032  CG  ARG A 113     179.278 198.594 147.326  1.00 40.96           C  
ATOM   1033  CD  ARG A 113     178.684 197.658 148.315  1.00 40.96           C  
ATOM   1034  NE  ARG A 113     179.336 196.358 148.291  1.00 40.96           N  
ATOM   1035  CZ  ARG A 113     178.992 195.315 149.072  1.00 40.96           C  
ATOM   1036  NH1 ARG A 113     178.004 195.435 149.930  1.00 40.96           N  
ATOM   1037  NH2 ARG A 113     179.648 194.172 148.974  1.00 40.96           N  
ATOM   1038  H   ARG A 113     179.098 199.532 144.721  1.00 40.96           H  
ATOM   1039  HA  ARG A 113     178.618 201.915 146.464  1.00 40.96           H  
ATOM   1040 1HB  ARG A 113     178.744 200.366 148.362  1.00 40.96           H  
ATOM   1041 2HB  ARG A 113     177.532 199.796 147.225  1.00 40.96           H  
ATOM   1042 1HG  ARG A 113     179.165 198.159 146.332  1.00 40.96           H  
ATOM   1043 2HG  ARG A 113     180.338 198.707 147.554  1.00 40.96           H  
ATOM   1044 1HD  ARG A 113     178.789 198.073 149.317  1.00 40.96           H  
ATOM   1045 2HD  ARG A 113     177.628 197.514 148.091  1.00 40.96           H  
ATOM   1046  HE  ARG A 113     180.101 196.228 147.643  1.00 40.96           H  
ATOM   1047 1HH1 ARG A 113     177.502 196.309 150.005  1.00 40.96           H  
ATOM   1048 2HH1 ARG A 113     177.746 194.653 150.515  1.00 40.96           H  
ATOM   1049 1HH2 ARG A 113     180.408 194.080 148.314  1.00 40.96           H  
ATOM   1050 2HH2 ARG A 113     179.390 193.391 149.559  1.00 40.96           H  
ATOM   1051  N   PHE A 114     181.348 201.571 145.547  1.00 40.96           N  
ATOM   1052  CA  PHE A 114     182.755 201.875 145.761  1.00 40.96           C  
ATOM   1053  C   PHE A 114     183.001 203.344 146.085  1.00 40.96           C  
ATOM   1054  O   PHE A 114     184.049 203.669 146.651  1.00 40.96           O  
ATOM   1055  CB  PHE A 114     183.566 201.487 144.523  1.00 40.96           C  
ATOM   1056  CG  PHE A 114     183.624 200.007 144.276  1.00 40.96           C  
ATOM   1057  CD1 PHE A 114     182.498 199.315 143.852  1.00 40.96           C  
ATOM   1058  CD2 PHE A 114     184.803 199.302 144.467  1.00 40.96           C  
ATOM   1059  CE1 PHE A 114     182.550 197.953 143.625  1.00 40.96           C  
ATOM   1060  CE2 PHE A 114     184.858 197.941 144.239  1.00 40.96           C  
ATOM   1061  CZ  PHE A 114     183.730 197.266 143.817  1.00 40.96           C  
ATOM   1062  H   PHE A 114     180.965 201.646 144.616  1.00 40.96           H  
ATOM   1063  HA  PHE A 114     183.106 201.302 146.620  1.00 40.96           H  
ATOM   1064 1HB  PHE A 114     183.135 201.963 143.643  1.00 40.96           H  
ATOM   1065 2HB  PHE A 114     184.586 201.855 144.627  1.00 40.96           H  
ATOM   1066  HD1 PHE A 114     181.566 199.859 143.699  1.00 40.96           H  
ATOM   1067  HD2 PHE A 114     185.694 199.835 144.800  1.00 40.96           H  
ATOM   1068  HE1 PHE A 114     181.658 197.422 143.292  1.00 40.96           H  
ATOM   1069  HE2 PHE A 114     185.791 197.399 144.392  1.00 40.96           H  
ATOM   1070  HZ  PHE A 114     183.771 196.192 143.639  1.00 40.96           H  
ATOM   1071  N   SER A 115     182.062 204.229 145.761  1.00 40.96           N  
ATOM   1072  CA  SER A 115     182.262 205.667 145.875  1.00 40.96           C  
ATOM   1073  C   SER A 115     181.529 206.235 147.085  1.00 40.96           C  
ATOM   1074  O   SER A 115     180.569 205.649 147.589  1.00 40.96           O  
ATOM   1075  CB  SER A 115     181.786 206.360 144.613  1.00 40.96           C  
ATOM   1076  OG  SER A 115     180.404 206.202 144.444  1.00 40.96           O  
ATOM   1077  H   SER A 115     181.176 203.881 145.423  1.00 40.96           H  
ATOM   1078  HA  SER A 115     183.328 205.859 146.002  1.00 40.96           H  
ATOM   1079 1HB  SER A 115     182.030 207.420 144.666  1.00 40.96           H  
ATOM   1080 2HB  SER A 115     182.310 205.946 143.752  1.00 40.96           H  
ATOM   1081  HG  SER A 115     180.182 206.664 143.632  1.00 40.96           H  
ATOM   1082  N   GLY A 116     182.000 207.392 147.543  1.00 40.96           N  
ATOM   1083  CA  GLY A 116     181.357 208.115 148.624  1.00 40.96           C  
ATOM   1084  C   GLY A 116     181.409 209.610 148.396  1.00 40.96           C  
ATOM   1085  O   GLY A 116     182.491 210.179 148.228  1.00 40.96           O  
ATOM   1086  H   GLY A 116     182.833 207.776 147.121  1.00 40.96           H  
ATOM   1087 1HA  GLY A 116     180.319 207.794 148.709  1.00 40.96           H  
ATOM   1088 2HA  GLY A 116     181.847 207.872 149.566  1.00 40.96           H  
ATOM   1089  N   GLU A 117     180.254 210.266 148.403  1.00 40.96           N  
ATOM   1090  CA  GLU A 117     180.131 211.624 147.894  1.00 40.96           C  
ATOM   1091  C   GLU A 117     179.522 212.543 148.942  1.00 40.96           C  
ATOM   1092  O   GLU A 117     178.435 212.268 149.461  1.00 40.96           O  
ATOM   1093  CB  GLU A 117     179.279 211.644 146.623  1.00 40.96           C  
ATOM   1094  CG  GLU A 117     177.844 211.176 146.821  1.00 40.96           C  
ATOM   1095  CD  GLU A 117     177.048 211.174 145.546  1.00 40.96           C  
ATOM   1096  OE1 GLU A 117     177.635 211.020 144.502  1.00 40.96           O  
ATOM   1097  OE2 GLU A 117     175.851 211.327 145.616  1.00 40.96           O  
ATOM   1098  H   GLU A 117     179.436 209.804 148.775  1.00 40.96           H  
ATOM   1099  HA  GLU A 117     181.128 211.995 147.654  1.00 40.96           H  
ATOM   1100 1HB  GLU A 117     179.247 212.658 146.222  1.00 40.96           H  
ATOM   1101 2HB  GLU A 117     179.737 211.007 145.867  1.00 40.96           H  
ATOM   1102 1HG  GLU A 117     177.856 210.165 147.230  1.00 40.96           H  
ATOM   1103 2HG  GLU A 117     177.357 211.826 147.547  1.00 40.96           H  
ATOM   1104  N   LYS A 118     180.215 213.650 149.223  1.00 40.96           N  
ATOM   1105  CA  LYS A 118     179.720 214.687 150.120  1.00 40.96           C  
ATOM   1106  C   LYS A 118     178.629 215.480 149.419  1.00 40.96           C  
ATOM   1107  O   LYS A 118     178.864 216.601 148.961  1.00 40.96           O  
ATOM   1108  CB  LYS A 118     180.852 215.612 150.569  1.00 40.96           C  
ATOM   1109  CG  LYS A 118     181.635 215.110 151.774  1.00 40.96           C  
ATOM   1110  CD  LYS A 118     182.608 214.008 151.381  1.00 40.96           C  
ATOM   1111  CE  LYS A 118     181.923 212.650 151.348  1.00 40.96           C  
ATOM   1112  NZ  LYS A 118     182.849 211.570 150.909  1.00 40.96           N  
ATOM   1113  H   LYS A 118     181.120 213.765 148.790  1.00 40.96           H  
ATOM   1114  HA  LYS A 118     179.305 214.208 151.007  1.00 40.96           H  
ATOM   1115 1HB  LYS A 118     181.555 215.752 149.747  1.00 40.96           H  
ATOM   1116 2HB  LYS A 118     180.444 216.592 150.820  1.00 40.96           H  
ATOM   1117 1HG  LYS A 118     182.194 215.936 152.215  1.00 40.96           H  
ATOM   1118 2HG  LYS A 118     180.944 214.722 152.521  1.00 40.96           H  
ATOM   1119 1HD  LYS A 118     183.021 214.222 150.394  1.00 40.96           H  
ATOM   1120 2HD  LYS A 118     183.428 213.973 152.098  1.00 40.96           H  
ATOM   1121 1HE  LYS A 118     181.548 212.408 152.341  1.00 40.96           H  
ATOM   1122 2HE  LYS A 118     181.077 212.685 150.662  1.00 40.96           H  
ATOM   1123 1HZ  LYS A 118     182.358 210.688 150.900  1.00 40.96           H  
ATOM   1124 2HZ  LYS A 118     183.190 211.775 149.979  1.00 40.96           H  
ATOM   1125 3HZ  LYS A 118     183.629 211.514 151.548  1.00 40.96           H  
ATOM   1126  N   SER A 119     177.433 214.906 149.340  1.00 40.96           N  
ATOM   1127  CA  SER A 119     176.373 215.438 148.501  1.00 40.96           C  
ATOM   1128  C   SER A 119     175.397 216.255 149.332  1.00 40.96           C  
ATOM   1129  O   SER A 119     174.805 215.744 150.285  1.00 40.96           O  
ATOM   1130  CB  SER A 119     175.641 214.311 147.799  1.00 40.96           C  
ATOM   1131  OG  SER A 119     174.543 214.797 147.079  1.00 40.96           O  
ATOM   1132  H   SER A 119     177.259 214.072 149.883  1.00 40.96           H  
ATOM   1133  HA  SER A 119     176.821 216.085 147.745  1.00 40.96           H  
ATOM   1134 1HB  SER A 119     176.325 213.799 147.123  1.00 40.96           H  
ATOM   1135 2HB  SER A 119     175.303 213.583 148.535  1.00 40.96           H  
ATOM   1136  HG  SER A 119     174.331 214.121 146.430  1.00 40.96           H  
ATOM   1137  N   LEU A 120     175.233 217.525 148.968  1.00 40.96           N  
ATOM   1138  CA  LEU A 120     174.275 218.391 149.642  1.00 40.96           C  
ATOM   1139  C   LEU A 120     173.488 219.224 148.640  1.00 40.96           C  
ATOM   1140  O   LEU A 120     172.564 219.948 149.027  1.00 40.96           O  
ATOM   1141  CB  LEU A 120     174.999 219.316 150.629  1.00 40.96           C  
ATOM   1142  CG  LEU A 120     175.310 218.709 152.003  1.00 40.96           C  
ATOM   1143  CD1 LEU A 120     176.280 217.547 151.838  1.00 40.96           C  
ATOM   1144  CD2 LEU A 120     175.890 219.782 152.913  1.00 40.96           C  
ATOM   1145  H   LEU A 120     175.784 217.898 148.208  1.00 40.96           H  
ATOM   1146  HA  LEU A 120     173.568 217.766 150.187  1.00 40.96           H  
ATOM   1147 1HB  LEU A 120     175.942 219.628 150.184  1.00 40.96           H  
ATOM   1148 2HB  LEU A 120     174.385 220.202 150.789  1.00 40.96           H  
ATOM   1149  HG  LEU A 120     174.392 218.317 152.444  1.00 40.96           H  
ATOM   1150 1HD1 LEU A 120     176.501 217.116 152.815  1.00 40.96           H  
ATOM   1151 2HD1 LEU A 120     175.832 216.786 151.200  1.00 40.96           H  
ATOM   1152 3HD1 LEU A 120     177.203 217.906 151.384  1.00 40.96           H  
ATOM   1153 1HD2 LEU A 120     176.110 219.351 153.890  1.00 40.96           H  
ATOM   1154 2HD2 LEU A 120     176.808 220.173 152.474  1.00 40.96           H  
ATOM   1155 3HD2 LEU A 120     175.168 220.591 153.027  1.00 40.96           H  
ATOM   1156  N   TRP A 121     173.880 219.137 147.360  1.00 40.96           N  
ATOM   1157  CA  TRP A 121     173.387 219.983 146.257  1.00 40.96           C  
ATOM   1158  C   TRP A 121     173.602 221.469 146.528  1.00 40.96           C  
ATOM   1159  O   TRP A 121     172.856 222.307 146.015  1.00 40.96           O  
ATOM   1160  CB  TRP A 121     171.898 219.728 146.016  1.00 40.96           C  
ATOM   1161  CG  TRP A 121     171.333 220.516 144.874  1.00 40.96           C  
ATOM   1162  CD1 TRP A 121     171.348 220.168 143.557  1.00 40.96           C  
ATOM   1163  CD2 TRP A 121     170.661 221.797 144.943  1.00 40.96           C  
ATOM   1164  NE1 TRP A 121     170.737 221.140 142.803  1.00 40.96           N  
ATOM   1165  CE2 TRP A 121     170.308 222.143 143.635  1.00 40.96           C  
ATOM   1166  CE3 TRP A 121     170.334 222.664 145.993  1.00 40.96           C  
ATOM   1167  CZ2 TRP A 121     169.645 223.324 143.343  1.00 40.96           C  
ATOM   1168  CZ3 TRP A 121     169.667 223.848 145.700  1.00 40.96           C  
ATOM   1169  CH2 TRP A 121     169.331 224.168 144.408  1.00 40.96           C  
ATOM   1170  H   TRP A 121     174.570 218.426 147.164  1.00 40.96           H  
ATOM   1171  HA  TRP A 121     173.970 219.761 145.363  1.00 40.96           H  
ATOM   1172 1HB  TRP A 121     171.739 218.669 145.813  1.00 40.96           H  
ATOM   1173 2HB  TRP A 121     171.336 219.977 146.916  1.00 40.96           H  
ATOM   1174  HD1 TRP A 121     171.783 219.253 143.159  1.00 40.96           H  
ATOM   1175  HE1 TRP A 121     170.621 221.121 141.800  1.00 40.96           H  
ATOM   1176  HE3 TRP A 121     170.596 222.413 147.020  1.00 40.96           H  
ATOM   1177  HZ2 TRP A 121     169.369 223.597 142.324  1.00 40.96           H  
ATOM   1178  HZ3 TRP A 121     169.418 224.518 146.523  1.00 40.96           H  
ATOM   1179  HH2 TRP A 121     168.808 225.105 144.214  1.00 40.96           H  
ATOM   1180  N   MET A 122     174.616 221.787 147.327  1.00 40.96           N  
ATOM   1181  CA  MET A 122     174.924 223.173 147.660  1.00 40.96           C  
ATOM   1182  C   MET A 122     173.778 223.825 148.427  1.00 40.96           C  
ATOM   1183  O   MET A 122     173.317 224.908 148.070  1.00 40.96           O  
ATOM   1184  CB  MET A 122     175.234 223.963 146.390  1.00 40.96           C  
ATOM   1185  CG  MET A 122     176.510 223.537 145.679  1.00 40.96           C  
ATOM   1186  SD  MET A 122     176.786 224.442 144.143  1.00 40.96           S  
ATOM   1187  CE  MET A 122     177.184 226.069 144.775  1.00 40.96           C  
ATOM   1188  H   MET A 122     175.188 221.050 147.713  1.00 40.96           H  
ATOM   1189  HA  MET A 122     175.805 223.187 148.302  1.00 40.96           H  
ATOM   1190 1HB  MET A 122     174.409 223.859 145.687  1.00 40.96           H  
ATOM   1191 2HB  MET A 122     175.325 225.023 146.634  1.00 40.96           H  
ATOM   1192 1HG  MET A 122     177.365 223.702 146.334  1.00 40.96           H  
ATOM   1193 2HG  MET A 122     176.460 222.473 145.447  1.00 40.96           H  
ATOM   1194 1HE  MET A 122     177.381 226.745 143.943  1.00 40.96           H  
ATOM   1195 2HE  MET A 122     176.345 226.447 145.361  1.00 40.96           H  
ATOM   1196 3HE  MET A 122     178.070 226.006 145.409  1.00 40.96           H  
ATOM   1197  N   LEU A 123     173.324 223.157 149.483  1.00 40.96           N  
ATOM   1198  CA  LEU A 123     172.232 223.670 150.301  1.00 40.96           C  
ATOM   1199  C   LEU A 123     172.598 225.012 150.927  1.00 40.96           C  
ATOM   1200  O   LEU A 123     171.767 225.655 151.569  1.00 40.96           O  
ATOM   1201  CB  LEU A 123     171.877 222.663 151.402  1.00 40.96           C  
ATOM   1202  CG  LEU A 123     170.686 223.043 152.292  1.00 40.96           C  
ATOM   1203  CD1 LEU A 123     169.437 223.188 151.433  1.00 40.96           C  
ATOM   1204  CD2 LEU A 123     170.493 221.979 153.363  1.00 40.96           C  
ATOM   1205  H   LEU A 123     173.746 222.272 149.725  1.00 40.96           H  
ATOM   1206  HA  LEU A 123     171.364 223.824 149.661  1.00 40.96           H  
ATOM   1207 1HB  LEU A 123     171.651 221.705 150.937  1.00 40.96           H  
ATOM   1208 2HB  LEU A 123     172.745 222.534 152.048  1.00 40.96           H  
ATOM   1209  HG  LEU A 123     170.878 224.005 152.767  1.00 40.96           H  
ATOM   1210 1HD1 LEU A 123     168.591 223.458 152.065  1.00 40.96           H  
ATOM   1211 2HD1 LEU A 123     169.596 223.969 150.689  1.00 40.96           H  
ATOM   1212 3HD1 LEU A 123     169.228 222.244 150.932  1.00 40.96           H  
ATOM   1213 1HD2 LEU A 123     169.647 222.249 153.995  1.00 40.96           H  
ATOM   1214 2HD2 LEU A 123     170.299 221.017 152.889  1.00 40.96           H  
ATOM   1215 3HD2 LEU A 123     171.394 221.909 153.972  1.00 40.96           H  
ATOM   1216  N   ASP A 124     173.845 225.429 150.736  1.00 40.96           N  
ATOM   1217  CA  ASP A 124     174.322 226.694 151.282  1.00 40.96           C  
ATOM   1218  C   ASP A 124     175.520 227.218 150.497  1.00 40.96           C  
ATOM   1219  O   ASP A 124     176.514 227.653 151.080  1.00 40.96           O  
ATOM   1220  CB  ASP A 124     174.701 226.532 152.756  1.00 40.96           C  
ATOM   1221  CG  ASP A 124     174.925 227.864 153.460  1.00 40.96           C  
ATOM   1222  OD1 ASP A 124     174.403 228.852 153.000  1.00 40.96           O  
ATOM   1223  OD2 ASP A 124     175.617 227.880 154.450  1.00 40.96           O  
ATOM   1224  H   ASP A 124     174.479 224.855 150.199  1.00 40.96           H  
ATOM   1225  HA  ASP A 124     173.522 227.430 151.199  1.00 40.96           H  
ATOM   1226 1HB  ASP A 124     173.912 225.990 153.278  1.00 40.96           H  
ATOM   1227 2HB  ASP A 124     175.612 225.938 152.835  1.00 40.96           H  
ATOM   1228  N   PRO A 125     175.420 227.173 149.173  1.00 40.96           N  
ATOM   1229  CA  PRO A 125     176.500 227.646 148.301  1.00 40.96           C  
ATOM   1230  C   PRO A 125     177.828 226.969 148.624  1.00 40.96           C  
ATOM   1231  O   PRO A 125     178.538 227.406 149.529  1.00 40.96           O  
ATOM   1232  CB  PRO A 125     176.550 229.148 148.601  1.00 40.96           C  
ATOM   1233  CG  PRO A 125     175.176 229.470 149.082  1.00 40.96           C  
ATOM   1234  CD  PRO A 125     174.762 228.257 149.872  1.00 40.96           C  
ATOM   1235  HA  PRO A 125     176.213 227.487 147.251  1.00 40.96           H  
ATOM   1236 1HB  PRO A 125     177.325 229.356 149.353  1.00 40.96           H  
ATOM   1237 2HB  PRO A 125     176.825 229.704 147.693  1.00 40.96           H  
ATOM   1238 1HG  PRO A 125     175.192 230.386 149.690  1.00 40.96           H  
ATOM   1239 2HG  PRO A 125     174.511 229.667 148.228  1.00 40.96           H  
ATOM   1240 1HD  PRO A 125     175.119 228.354 150.908  1.00 40.96           H  
ATOM   1241 2HD  PRO A 125     173.667 228.159 149.847  1.00 40.96           H  
ATOM   1242  N   PHE A 126     178.153 225.912 147.887  1.00 40.96           N  
ATOM   1243  CA  PHE A 126     179.393 225.184 148.099  1.00 40.96           C  
ATOM   1244  C   PHE A 126     180.504 225.581 147.134  1.00 40.96           C  
ATOM   1245  O   PHE A 126     180.982 224.746 146.360  1.00 40.96           O  
ATOM   1246  CB  PHE A 126     179.136 223.681 147.978  1.00 40.96           C  
ATOM   1247  CG  PHE A 126     178.212 223.137 149.031  1.00 40.96           C  
ATOM   1248  CD1 PHE A 126     177.646 223.978 149.978  1.00 40.96           C  
ATOM   1249  CD2 PHE A 126     177.908 221.785 149.077  1.00 40.96           C  
ATOM   1250  CE1 PHE A 126     176.797 223.479 150.948  1.00 40.96           C  
ATOM   1251  CE2 PHE A 126     177.059 221.284 150.044  1.00 40.96           C  
ATOM   1252  CZ  PHE A 126     176.503 222.133 150.981  1.00 40.96           C  
ATOM   1253  H   PHE A 126     177.521 225.607 147.160  1.00 40.96           H  
ATOM   1254  HA  PHE A 126     179.756 225.403 149.104  1.00 40.96           H  
ATOM   1255 1HB  PHE A 126     178.704 223.463 147.002  1.00 40.96           H  
ATOM   1256 2HB  PHE A 126     180.081 223.144 148.044  1.00 40.96           H  
ATOM   1257  HD1 PHE A 126     177.878 225.043 149.952  1.00 40.96           H  
ATOM   1258  HD2 PHE A 126     178.348 221.115 148.338  1.00 40.96           H  
ATOM   1259  HE1 PHE A 126     176.359 224.150 151.686  1.00 40.96           H  
ATOM   1260  HE2 PHE A 126     176.827 220.219 150.069  1.00 40.96           H  
ATOM   1261  HZ  PHE A 126     175.834 221.738 151.745  1.00 40.96           H  
ATOM   1262  N   THR A 127     180.927 226.853 147.176  1.00 40.96           N  
ATOM   1263  CA  THR A 127     182.314 227.185 146.827  1.00 40.96           C  
ATOM   1264  C   THR A 127     182.911 228.328 147.681  1.00 40.96           C  
ATOM   1265  O   THR A 127     183.390 229.320 147.114  1.00 40.96           O  
ATOM   1266  CB  THR A 127     182.420 227.562 145.335  1.00 40.96           C  
ATOM   1267  OG1 THR A 127     181.523 226.765 144.555  1.00 40.96           O  
ATOM   1268  CG2 THR A 127     183.822 227.229 144.790  1.00 40.96           C  
ATOM   1269  H   THR A 127     180.297 227.594 147.448  1.00 40.96           H  
ATOM   1270  HA  THR A 127     182.936 226.309 147.010  1.00 40.96           H  
ATOM   1271  HB  THR A 127     182.235 228.629 145.215  1.00 40.96           H  
ATOM   1272  HG1 THR A 127     181.285 225.977 145.049  1.00 40.96           H  
ATOM   1273 1HG2 THR A 127     183.877 227.502 143.737  1.00 40.96           H  
ATOM   1274 2HG2 THR A 127     184.572 227.787 145.350  1.00 40.96           H  
ATOM   1275 3HG2 THR A 127     184.010 226.161 144.898  1.00 40.96           H  
ATOM   1276  N   PRO A 128     182.858 228.304 149.051  1.00 40.96           N  
ATOM   1277  CA  PRO A 128     183.918 228.980 149.811  1.00 40.96           C  
ATOM   1278  C   PRO A 128     185.056 228.032 150.148  1.00 40.96           C  
ATOM   1279  O   PRO A 128     185.288 227.034 149.458  1.00 40.96           O  
ATOM   1280  CB  PRO A 128     183.201 229.494 151.062  1.00 40.96           C  
ATOM   1281  CG  PRO A 128     182.164 228.554 151.284  1.00 40.96           C  
ATOM   1282  CD  PRO A 128     181.698 228.098 149.945  1.00 40.96           C  
ATOM   1283  HA  PRO A 128     184.310 229.819 149.217  1.00 40.96           H  
ATOM   1284 1HB  PRO A 128     183.908 229.554 151.903  1.00 40.96           H  
ATOM   1285 2HB  PRO A 128     182.822 230.512 150.887  1.00 40.96           H  
ATOM   1286 1HG  PRO A 128     182.537 227.713 151.887  1.00 40.96           H  
ATOM   1287 2HG  PRO A 128     181.347 229.018 151.856  1.00 40.96           H  
ATOM   1288 1HD  PRO A 128     181.425 227.034 149.994  1.00 40.96           H  
ATOM   1289 2HD  PRO A 128     180.837 228.706 149.629  1.00 40.96           H  
ATOM   1290  N   ILE A 129     185.796 228.386 151.208  1.00 40.96           N  
ATOM   1291  CA  ILE A 129     186.787 227.507 151.844  1.00 40.96           C  
ATOM   1292  C   ILE A 129     186.172 226.174 152.316  1.00 40.96           C  
ATOM   1293  O   ILE A 129     186.902 225.223 152.628  1.00 40.96           O  
ATOM   1294  CB  ILE A 129     187.460 228.270 153.007  1.00 40.96           C  
ATOM   1295  CG1 ILE A 129     188.828 227.680 153.378  1.00 40.96           C  
ATOM   1296  CG2 ILE A 129     186.542 228.331 154.230  1.00 40.96           C  
ATOM   1297  CD1 ILE A 129     189.899 227.918 152.340  1.00 40.96           C  
ATOM   1298  H   ILE A 129     185.652 229.314 151.579  1.00 40.96           H  
ATOM   1299  HA  ILE A 129     187.539 227.241 151.103  1.00 40.96           H  
ATOM   1300  HB  ILE A 129     187.687 229.288 152.691  1.00 40.96           H  
ATOM   1301 1HG1 ILE A 129     189.166 228.109 154.321  1.00 40.96           H  
ATOM   1302 2HG1 ILE A 129     188.732 226.604 153.526  1.00 40.96           H  
ATOM   1303 1HG2 ILE A 129     187.041 228.873 155.033  1.00 40.96           H  
ATOM   1304 2HG2 ILE A 129     185.618 228.844 153.966  1.00 40.96           H  
ATOM   1305 3HG2 ILE A 129     186.312 227.319 154.563  1.00 40.96           H  
ATOM   1306 1HD1 ILE A 129     190.836 227.471 152.674  1.00 40.96           H  
ATOM   1307 2HD1 ILE A 129     189.598 227.464 151.395  1.00 40.96           H  
ATOM   1308 3HD1 ILE A 129     190.038 228.989 152.200  1.00 40.96           H  
ATOM   1309  N   ARG A 130     184.831 226.091 152.402  1.00 40.96           N  
ATOM   1310  CA  ARG A 130     184.105 224.827 152.560  1.00 40.96           C  
ATOM   1311  C   ARG A 130     184.521 223.775 151.530  1.00 40.96           C  
ATOM   1312  O   ARG A 130     184.529 222.576 151.830  1.00 40.96           O  
ATOM   1313  CB  ARG A 130     182.597 225.109 152.475  1.00 40.96           C  
ATOM   1314  CG  ARG A 130     181.636 223.911 152.521  1.00 40.96           C  
ATOM   1315  CD  ARG A 130     181.077 223.540 151.154  1.00 40.96           C  
ATOM   1316  NE  ARG A 130     180.137 222.424 151.221  1.00 40.96           N  
ATOM   1317  CZ  ARG A 130     178.840 222.547 151.485  1.00 40.96           C  
ATOM   1318  NH1 ARG A 130     178.317 223.737 151.727  1.00 40.96           N  
ATOM   1319  NH2 ARG A 130     178.067 221.473 151.517  1.00 40.96           N  
ATOM   1320  H   ARG A 130     184.310 226.955 152.354  1.00 40.96           H  
ATOM   1321  HA  ARG A 130     184.342 224.412 153.540  1.00 40.96           H  
ATOM   1322 1HB  ARG A 130     182.302 225.761 153.296  1.00 40.96           H  
ATOM   1323 2HB  ARG A 130     182.377 225.634 151.545  1.00 40.96           H  
ATOM   1324 1HG  ARG A 130     182.161 223.038 152.911  1.00 40.96           H  
ATOM   1325 2HG  ARG A 130     180.792 224.146 153.170  1.00 40.96           H  
ATOM   1326 1HD  ARG A 130     180.553 224.396 150.731  1.00 40.96           H  
ATOM   1327 2HD  ARG A 130     181.894 223.252 150.493  1.00 40.96           H  
ATOM   1328  HE  ARG A 130     180.499 221.494 151.055  1.00 40.96           H  
ATOM   1329 1HH1 ARG A 130     178.904 224.559 151.712  1.00 40.96           H  
ATOM   1330 2HH1 ARG A 130     177.331 223.824 151.927  1.00 40.96           H  
ATOM   1331 1HH2 ARG A 130     178.463 220.560 151.341  1.00 40.96           H  
ATOM   1332 2HH2 ARG A 130     177.082 221.566 151.717  1.00 40.96           H  
ATOM   1333  N   ARG A 131     184.877 224.204 150.317  1.00 40.96           N  
ATOM   1334  CA  ARG A 131     185.321 223.275 149.280  1.00 40.96           C  
ATOM   1335  C   ARG A 131     186.649 222.617 149.647  1.00 40.96           C  
ATOM   1336  O   ARG A 131     186.921 221.481 149.240  1.00 40.96           O  
ATOM   1337  CB  ARG A 131     185.432 224.024 147.951  1.00 40.96           C  
ATOM   1338  CG  ARG A 131     185.737 223.182 146.727  1.00 40.96           C  
ATOM   1339  CD  ARG A 131     185.769 224.067 145.494  1.00 40.96           C  
ATOM   1340  NE  ARG A 131     186.110 223.336 144.280  1.00 40.96           N  
ATOM   1341  CZ  ARG A 131     186.224 223.902 143.084  1.00 40.96           C  
ATOM   1342  NH1 ARG A 131     186.538 223.167 142.028  1.00 40.96           N  
ATOM   1343  NH2 ARG A 131     186.029 225.206 142.946  1.00 40.96           N  
ATOM   1344  H   ARG A 131     184.839 225.192 150.109  1.00 40.96           H  
ATOM   1345  HA  ARG A 131     184.579 222.481 149.186  1.00 40.96           H  
ATOM   1346 1HB  ARG A 131     184.498 224.547 147.749  1.00 40.96           H  
ATOM   1347 2HB  ARG A 131     186.219 224.775 148.021  1.00 40.96           H  
ATOM   1348 1HG  ARG A 131     186.706 222.698 146.850  1.00 40.96           H  
ATOM   1349 2HG  ARG A 131     184.965 222.422 146.607  1.00 40.96           H  
ATOM   1350 1HD  ARG A 131     184.789 224.519 145.345  1.00 40.96           H  
ATOM   1351 2HD  ARG A 131     186.513 224.851 145.629  1.00 40.96           H  
ATOM   1352  HE  ARG A 131     186.268 222.340 144.360  1.00 40.96           H  
ATOM   1353 1HH1 ARG A 131     186.691 222.174 142.131  1.00 40.96           H  
ATOM   1354 2HH1 ARG A 131     186.624 223.599 141.120  1.00 40.96           H  
ATOM   1355 1HH2 ARG A 131     185.794 225.770 143.751  1.00 40.96           H  
ATOM   1356 2HH2 ARG A 131     186.116 225.636 142.037  1.00 40.96           H  
ATOM   1357  N   VAL A 132     187.480 223.307 150.431  1.00 40.96           N  
ATOM   1358  CA  VAL A 132     188.771 222.747 150.827  1.00 40.96           C  
ATOM   1359  C   VAL A 132     188.582 221.662 151.882  1.00 40.96           C  
ATOM   1360  O   VAL A 132     189.263 220.628 151.863  1.00 40.96           O  
ATOM   1361  CB  VAL A 132     189.700 223.876 151.313  1.00 40.96           C  
ATOM   1362  CG1 VAL A 132     191.027 223.332 151.820  1.00 40.96           C  
ATOM   1363  CG2 VAL A 132     189.932 224.868 150.188  1.00 40.96           C  
ATOM   1364  H   VAL A 132     187.222 224.227 150.759  1.00 40.96           H  
ATOM   1365  HA  VAL A 132     189.221 222.266 149.958  1.00 40.96           H  
ATOM   1366  HB  VAL A 132     189.231 224.383 152.156  1.00 40.96           H  
ATOM   1367 1HG1 VAL A 132     191.655 224.158 152.154  1.00 40.96           H  
ATOM   1368 2HG1 VAL A 132     190.847 222.653 152.653  1.00 40.96           H  
ATOM   1369 3HG1 VAL A 132     191.531 222.796 151.016  1.00 40.96           H  
ATOM   1370 1HG2 VAL A 132     190.589 225.665 150.536  1.00 40.96           H  
ATOM   1371 2HG2 VAL A 132     190.395 224.358 149.343  1.00 40.96           H  
ATOM   1372 3HG2 VAL A 132     188.978 225.294 149.876  1.00 40.96           H  
ATOM   1373  N   ALA A 133     187.624 221.858 152.792  1.00 40.96           N  
ATOM   1374  CA  ALA A 133     187.351 220.854 153.814  1.00 40.96           C  
ATOM   1375  C   ALA A 133     186.664 219.628 153.223  1.00 40.96           C  
ATOM   1376  O   ALA A 133     186.718 218.542 153.809  1.00 40.96           O  
ATOM   1377  CB  ALA A 133     186.503 221.459 154.928  1.00 40.96           C  
ATOM   1378  H   ALA A 133     187.078 222.708 152.779  1.00 40.96           H  
ATOM   1379  HA  ALA A 133     188.304 220.527 154.230  1.00 40.96           H  
ATOM   1380 1HB  ALA A 133     186.305 220.702 155.686  1.00 40.96           H  
ATOM   1381 2HB  ALA A 133     187.039 222.294 155.380  1.00 40.96           H  
ATOM   1382 3HB  ALA A 133     185.560 221.814 154.515  1.00 40.96           H  
ATOM   1383  N   ILE A 134     186.000 219.783 152.074  1.00 40.96           N  
ATOM   1384  CA  ILE A 134     185.537 218.621 151.320  1.00 40.96           C  
ATOM   1385  C   ILE A 134     186.728 217.850 150.769  1.00 40.96           C  
ATOM   1386  O   ILE A 134     186.753 216.614 150.786  1.00 40.96           O  
ATOM   1387  CB  ILE A 134     184.576 219.058 150.199  1.00 40.96           C  
ATOM   1388  CG1 ILE A 134     183.313 219.681 150.776  1.00 40.96           C  
ATOM   1389  CG2 ILE A 134     184.174 217.891 149.330  1.00 40.96           C  
ATOM   1390  CD1 ILE A 134     182.443 220.339 149.726  1.00 40.96           C  
ATOM   1391  H   ILE A 134     185.812 220.709 151.716  1.00 40.96           H  
ATOM   1392  HA  ILE A 134     185.003 217.958 152.000  1.00 40.96           H  
ATOM   1393  HB  ILE A 134     185.064 219.803 149.572  1.00 40.96           H  
ATOM   1394 1HG1 ILE A 134     182.728 218.914 151.283  1.00 40.96           H  
ATOM   1395 2HG1 ILE A 134     183.584 220.430 151.521  1.00 40.96           H  
ATOM   1396 1HG2 ILE A 134     183.495 218.235 148.550  1.00 40.96           H  
ATOM   1397 2HG2 ILE A 134     185.061 217.456 148.873  1.00 40.96           H  
ATOM   1398 3HG2 ILE A 134     183.674 217.138 149.940  1.00 40.96           H  
ATOM   1399 1HD1 ILE A 134     181.559 220.765 150.201  1.00 40.96           H  
ATOM   1400 2HD1 ILE A 134     183.006 221.131 149.231  1.00 40.96           H  
ATOM   1401 3HD1 ILE A 134     182.137 219.597 148.990  1.00 40.96           H  
ATOM   1402  N   SER A 135     187.752 218.569 150.308  1.00 40.96           N  
ATOM   1403  CA  SER A 135     188.911 217.918 149.708  1.00 40.96           C  
ATOM   1404  C   SER A 135     189.766 217.220 150.758  1.00 40.96           C  
ATOM   1405  O   SER A 135     190.481 216.262 150.448  1.00 40.96           O  
ATOM   1406  CB  SER A 135     189.745 218.940 148.941  1.00 40.96           C  
ATOM   1407  OG  SER A 135     190.317 219.888 149.826  1.00 40.96           O  
ATOM   1408  H   SER A 135     187.732 219.577 150.372  1.00 40.96           H  
ATOM   1409  HA  SER A 135     188.558 217.156 149.011  1.00 40.96           H  
ATOM   1410 1HB  SER A 135     190.533 218.427 148.391  1.00 40.96           H  
ATOM   1411 2HB  SER A 135     189.116 219.449 148.212  1.00 40.96           H  
ATOM   1412  HG  SER A 135     190.543 220.650 149.287  1.00 40.96           H  
ATOM   1413  N   THR A 136     189.711 217.690 152.006  1.00 40.96           N  
ATOM   1414  CA  THR A 136     190.469 217.045 153.073  1.00 40.96           C  
ATOM   1415  C   THR A 136     189.732 215.820 153.601  1.00 40.96           C  
ATOM   1416  O   THR A 136     190.351 214.796 153.914  1.00 40.96           O  
ATOM   1417  CB  THR A 136     190.739 218.053 154.190  1.00 40.96           C  
ATOM   1418  OG1 THR A 136     191.442 219.177 153.649  1.00 40.96           O  
ATOM   1419  CG2 THR A 136     191.582 217.444 155.295  1.00 40.96           C  
ATOM   1420  H   THR A 136     189.144 218.497 152.224  1.00 40.96           H  
ATOM   1421  HA  THR A 136     191.420 216.703 152.664  1.00 40.96           H  
ATOM   1422  HB  THR A 136     189.793 218.386 154.616  1.00 40.96           H  
ATOM   1423  HG1 THR A 136     190.908 219.588 152.965  1.00 40.96           H  
ATOM   1424 1HG2 THR A 136     191.755 218.188 156.073  1.00 40.96           H  
ATOM   1425 2HG2 THR A 136     191.060 216.587 155.721  1.00 40.96           H  
ATOM   1426 3HG2 THR A 136     192.538 217.119 154.886  1.00 40.96           H  
ATOM   1427  N   MET A 137     188.400 215.890 153.653  1.00 40.96           N  
ATOM   1428  CA  MET A 137     187.613 214.820 154.254  1.00 40.96           C  
ATOM   1429  C   MET A 137     187.593 213.577 153.371  1.00 40.96           C  
ATOM   1430  O   MET A 137     187.453 212.455 153.871  1.00 40.96           O  
ATOM   1431  CB  MET A 137     186.198 215.332 154.533  1.00 40.96           C  
ATOM   1432  CG  MET A 137     185.315 214.425 155.369  1.00 40.96           C  
ATOM   1433  SD  MET A 137     184.322 213.236 154.457  1.00 40.96           S  
ATOM   1434  CE  MET A 137     183.070 214.317 153.785  1.00 40.96           C  
ATOM   1435  H   MET A 137     187.925 216.695 153.271  1.00 40.96           H  
ATOM   1436  HA  MET A 137     188.083 214.531 155.194  1.00 40.96           H  
ATOM   1437 1HB  MET A 137     186.253 216.288 155.051  1.00 40.96           H  
ATOM   1438 2HB  MET A 137     185.679 215.500 153.589  1.00 40.96           H  
ATOM   1439 1HG  MET A 137     185.933 213.853 156.061  1.00 40.96           H  
ATOM   1440 2HG  MET A 137     184.621 215.030 155.953  1.00 40.96           H  
ATOM   1441 1HE  MET A 137     182.368 213.734 153.188  1.00 40.96           H  
ATOM   1442 2HE  MET A 137     182.535 214.806 154.600  1.00 40.96           H  
ATOM   1443 3HE  MET A 137     183.541 215.073 153.156  1.00 40.96           H  
ATOM   1444  N   VAL A 138     187.771 213.747 152.061  1.00 40.96           N  
ATOM   1445  CA  VAL A 138     187.709 212.599 151.161  1.00 40.96           C  
ATOM   1446  C   VAL A 138     189.044 211.868 151.110  1.00 40.96           C  
ATOM   1447  O   VAL A 138     189.145 210.790 150.513  1.00 40.96           O  
ATOM   1448  CB  VAL A 138     187.265 213.037 149.755  1.00 40.96           C  
ATOM   1449  CG1 VAL A 138     185.853 213.585 149.789  1.00 40.96           C  
ATOM   1450  CG2 VAL A 138     188.232 214.061 149.198  1.00 40.96           C  
ATOM   1451  H   VAL A 138     187.950 214.664 151.677  1.00 40.96           H  
ATOM   1452  HA  VAL A 138     186.977 211.892 151.552  1.00 40.96           H  
ATOM   1453  HB  VAL A 138     187.246 212.164 149.102  1.00 40.96           H  
ATOM   1454 1HG1 VAL A 138     185.557 213.889 148.785  1.00 40.96           H  
ATOM   1455 2HG1 VAL A 138     185.172 212.814 150.150  1.00 40.96           H  
ATOM   1456 3HG1 VAL A 138     185.813 214.447 150.455  1.00 40.96           H  
ATOM   1457 1HG2 VAL A 138     187.908 214.363 148.202  1.00 40.96           H  
ATOM   1458 2HG2 VAL A 138     188.256 214.933 149.852  1.00 40.96           H  
ATOM   1459 3HG2 VAL A 138     189.229 213.625 149.138  1.00 40.96           H  
ATOM   1460  N   GLN A 139     190.091 212.445 151.706  1.00 40.96           N  
ATOM   1461  CA  GLN A 139     191.420 211.842 151.696  1.00 40.96           C  
ATOM   1462  C   GLN A 139     191.443 210.555 152.507  1.00 40.96           C  
ATOM   1463  O   GLN A 139     190.777 210.461 153.544  1.00 40.96           O  
ATOM   1464  CB  GLN A 139     192.464 212.812 152.247  1.00 40.96           C  
ATOM   1465  CG  GLN A 139     192.734 214.018 151.376  1.00 40.96           C  
ATOM   1466  CD  GLN A 139     193.310 213.647 150.031  1.00 40.96           C  
ATOM   1467  OE1 GLN A 139     192.657 213.794 149.002  1.00 40.96           O  
ATOM   1468  NE2 GLN A 139     194.541 213.156 150.032  1.00 40.96           N  
ATOM   1469  H   GLN A 139     189.955 213.327 152.178  1.00 40.96           H  
ATOM   1470  HA  GLN A 139     191.683 211.602 150.666  1.00 40.96           H  
ATOM   1471 1HB  GLN A 139     192.144 213.175 153.223  1.00 40.96           H  
ATOM   1472 2HB  GLN A 139     193.409 212.288 152.387  1.00 40.96           H  
ATOM   1473 1HG  GLN A 139     191.797 214.550 151.209  1.00 40.96           H  
ATOM   1474 2HG  GLN A 139     193.447 214.668 151.884  1.00 40.96           H  
ATOM   1475 1HE2 GLN A 139     194.976 212.892 149.170  1.00 40.96           H  
ATOM   1476 2HE2 GLN A 139     195.037 213.049 150.894  1.00 40.96           H  
ATOM   1477  N   PRO A 140     192.187 209.538 152.065  1.00 40.96           N  
ATOM   1478  CA  PRO A 140     192.292 208.305 152.853  1.00 40.96           C  
ATOM   1479  C   PRO A 140     193.209 208.425 154.051  1.00 40.96           C  
ATOM   1480  O   PRO A 140     193.193 207.533 154.905  1.00 40.96           O  
ATOM   1481  CB  PRO A 140     192.851 207.297 151.845  1.00 40.96           C  
ATOM   1482  CG  PRO A 140     193.642 208.125 150.916  1.00 40.96           C  
ATOM   1483  CD  PRO A 140     192.913 209.436 150.790  1.00 40.96           C  
ATOM   1484  HA  PRO A 140     191.289 208.007 153.193  1.00 40.96           H  
ATOM   1485 1HB  PRO A 140     193.456 206.540 152.366  1.00 40.96           H  
ATOM   1486 2HB  PRO A 140     192.026 206.764 151.349  1.00 40.96           H  
ATOM   1487 1HG  PRO A 140     194.662 208.263 151.305  1.00 40.96           H  
ATOM   1488 2HG  PRO A 140     193.738 207.619 149.944  1.00 40.96           H  
ATOM   1489 1HD  PRO A 140     193.642 210.251 150.671  1.00 40.96           H  
ATOM   1490 2HD  PRO A 140     192.231 209.396 149.928  1.00 40.96           H  
ATOM   1491  N   ILE A 141     194.014 209.485 154.135  1.00 40.96           N  
ATOM   1492  CA  ILE A 141     194.903 209.667 155.276  1.00 40.96           C  
ATOM   1493  C   ILE A 141     194.146 210.253 156.462  1.00 40.96           C  
ATOM   1494  O   ILE A 141     194.545 210.050 157.615  1.00 40.96           O  
ATOM   1495  CB  ILE A 141     196.083 210.559 154.854  1.00 40.96           C  
ATOM   1496  CG1 ILE A 141     196.675 210.045 153.545  1.00 40.96           C  
ATOM   1497  CG2 ILE A 141     197.205 210.536 155.884  1.00 40.96           C  
ATOM   1498  CD1 ILE A 141     197.614 211.026 152.877  1.00 40.96           C  
ATOM   1499  H   ILE A 141     194.011 210.176 153.398  1.00 40.96           H  
ATOM   1500  HA  ILE A 141     195.279 208.691 155.580  1.00 40.96           H  
ATOM   1501  HB  ILE A 141     195.740 211.587 154.744  1.00 40.96           H  
ATOM   1502 1HG1 ILE A 141     197.220 209.120 153.731  1.00 40.96           H  
ATOM   1503 2HG1 ILE A 141     195.870 209.814 152.847  1.00 40.96           H  
ATOM   1504 1HG2 ILE A 141     198.020 211.178 155.549  1.00 40.96           H  
ATOM   1505 2HG2 ILE A 141     196.829 210.897 156.840  1.00 40.96           H  
ATOM   1506 3HG2 ILE A 141     197.571 209.516 156.001  1.00 40.96           H  
ATOM   1507 1HD1 ILE A 141     197.996 210.592 151.952  1.00 40.96           H  
ATOM   1508 2HD1 ILE A 141     197.077 211.948 152.651  1.00 40.96           H  
ATOM   1509 3HD1 ILE A 141     198.446 211.245 153.545  1.00 40.96           H  
ATOM   1510  N   PHE A 142     193.032 210.940 156.207  1.00 40.96           N  
ATOM   1511  CA  PHE A 142     192.261 211.551 157.284  1.00 40.96           C  
ATOM   1512  C   PHE A 142     191.535 210.498 158.108  1.00 40.96           C  
ATOM   1513  O   PHE A 142     191.624 210.492 159.340  1.00 40.96           O  
ATOM   1514  CB  PHE A 142     191.272 212.552 156.701  1.00 40.96           C  
ATOM   1515  CG  PHE A 142     190.528 213.338 157.726  1.00 40.96           C  
ATOM   1516  CD1 PHE A 142     191.150 214.370 158.399  1.00 40.96           C  
ATOM   1517  CD2 PHE A 142     189.203 213.066 157.998  1.00 40.96           C  
ATOM   1518  CE1 PHE A 142     190.468 215.109 159.335  1.00 40.96           C  
ATOM   1519  CE2 PHE A 142     188.514 213.803 158.932  1.00 40.96           C  
ATOM   1520  CZ  PHE A 142     189.147 214.826 159.600  1.00 40.96           C  
ATOM   1521  H   PHE A 142     192.713 211.042 155.254  1.00 40.96           H  
ATOM   1522  HA  PHE A 142     192.949 212.076 157.948  1.00 40.96           H  
ATOM   1523 1HB  PHE A 142     191.801 213.253 156.057  1.00 40.96           H  
ATOM   1524 2HB  PHE A 142     190.544 212.027 156.084  1.00 40.96           H  
ATOM   1525  HD1 PHE A 142     192.194 214.596 158.180  1.00 40.96           H  
ATOM   1526  HD2 PHE A 142     188.703 212.254 157.468  1.00 40.96           H  
ATOM   1527  HE1 PHE A 142     190.973 215.916 159.865  1.00 40.96           H  
ATOM   1528  HE2 PHE A 142     187.469 213.579 159.145  1.00 40.96           H  
ATOM   1529  HZ  PHE A 142     188.601 215.410 160.340  1.00 40.96           H  
ATOM   1530  N   SER A 143     190.815 209.590 157.445  1.00 40.96           N  
ATOM   1531  CA  SER A 143     190.142 208.514 158.165  1.00 40.96           C  
ATOM   1532  C   SER A 143     191.115 207.468 158.682  1.00 40.96           C  
ATOM   1533  O   SER A 143     190.752 206.682 159.559  1.00 40.96           O  
ATOM   1534  CB  SER A 143     189.096 207.853 157.273  1.00 40.96           C  
ATOM   1535  OG  SER A 143     188.045 208.755 156.976  1.00 40.96           O  
ATOM   1536  H   SER A 143     190.729 209.638 156.440  1.00 40.96           H  
ATOM   1537  HA  SER A 143     189.641 208.940 159.035  1.00 40.96           H  
ATOM   1538 1HB  SER A 143     189.566 207.518 156.349  1.00 40.96           H  
ATOM   1539 2HB  SER A 143     188.695 206.973 157.774  1.00 40.96           H  
ATOM   1540  HG  SER A 143     187.432 208.272 156.417  1.00 40.96           H  
ATOM   1541  N   TYR A 144     192.336 207.436 158.155  1.00 40.96           N  
ATOM   1542  CA  TYR A 144     193.387 206.609 158.723  1.00 40.96           C  
ATOM   1543  C   TYR A 144     194.044 207.275 159.922  1.00 40.96           C  
ATOM   1544  O   TYR A 144     194.697 206.592 160.712  1.00 40.96           O  
ATOM   1545  CB  TYR A 144     194.423 206.291 157.641  1.00 40.96           C  
ATOM   1546  CG  TYR A 144     195.522 205.331 158.031  1.00 40.96           C  
ATOM   1547  CD1 TYR A 144     195.272 203.969 158.152  1.00 40.96           C  
ATOM   1548  CD2 TYR A 144     196.820 205.783 158.248  1.00 40.96           C  
ATOM   1549  CE1 TYR A 144     196.283 203.082 158.501  1.00 40.96           C  
ATOM   1550  CE2 TYR A 144     197.838 204.905 158.595  1.00 40.96           C  
ATOM   1551  CZ  TYR A 144     197.562 203.557 158.720  1.00 40.96           C  
ATOM   1552  OH  TYR A 144     198.570 202.685 159.064  1.00 40.96           O  
ATOM   1553  H   TYR A 144     192.539 207.999 157.341  1.00 40.96           H  
ATOM   1554  HA  TYR A 144     192.942 205.679 159.077  1.00 40.96           H  
ATOM   1555 1HB  TYR A 144     193.922 205.863 156.772  1.00 40.96           H  
ATOM   1556 2HB  TYR A 144     194.907 207.212 157.319  1.00 40.96           H  
ATOM   1557  HD1 TYR A 144     194.269 203.581 157.972  1.00 40.96           H  
ATOM   1558  HD2 TYR A 144     197.052 206.843 158.147  1.00 40.96           H  
ATOM   1559  HE1 TYR A 144     196.067 202.018 158.591  1.00 40.96           H  
ATOM   1560  HE2 TYR A 144     198.847 205.281 158.768  1.00 40.96           H  
ATOM   1561  HH  TYR A 144     198.218 201.793 159.109  1.00 40.96           H  
ATOM   1562  N   PHE A 145     193.863 208.583 160.095  1.00 40.96           N  
ATOM   1563  CA  PHE A 145     194.438 209.280 161.239  1.00 40.96           C  
ATOM   1564  C   PHE A 145     193.549 209.226 162.471  1.00 40.96           C  
ATOM   1565  O   PHE A 145     194.053 209.076 163.588  1.00 40.96           O  
ATOM   1566  CB  PHE A 145     194.729 210.739 160.888  1.00 40.96           C  
ATOM   1567  CG  PHE A 145     195.237 211.538 162.044  1.00 40.96           C  
ATOM   1568  CD1 PHE A 145     196.497 211.295 162.558  1.00 40.96           C  
ATOM   1569  CD2 PHE A 145     194.461 212.531 162.612  1.00 40.96           C  
ATOM   1570  CE1 PHE A 145     196.973 212.015 163.628  1.00 40.96           C  
ATOM   1571  CE2 PHE A 145     194.933 213.262 163.682  1.00 40.96           C  
ATOM   1572  CZ  PHE A 145     196.193 213.001 164.190  1.00 40.96           C  
ATOM   1573  H   PHE A 145     193.318 209.105 159.424  1.00 40.96           H  
ATOM   1574  HA  PHE A 145     195.377 208.792 161.505  1.00 40.96           H  
ATOM   1575 1HB  PHE A 145     195.469 210.780 160.090  1.00 40.96           H  
ATOM   1576 2HB  PHE A 145     193.821 211.212 160.516  1.00 40.96           H  
ATOM   1577  HD1 PHE A 145     197.117 210.521 162.104  1.00 40.96           H  
ATOM   1578  HD2 PHE A 145     193.468 212.734 162.209  1.00 40.96           H  
ATOM   1579  HE1 PHE A 145     197.965 211.804 164.028  1.00 40.96           H  
ATOM   1580  HE2 PHE A 145     194.317 214.043 164.128  1.00 40.96           H  
ATOM   1581  HZ  PHE A 145     196.566 213.576 165.036  1.00 40.96           H  
ATOM   1582  N   ILE A 146     192.236 209.366 162.288  1.00 40.96           N  
ATOM   1583  CA  ILE A 146     191.305 209.270 163.405  1.00 40.96           C  
ATOM   1584  C   ILE A 146     191.277 207.854 163.957  1.00 40.96           C  
ATOM   1585  O   ILE A 146     191.123 207.655 165.167  1.00 40.96           O  
ATOM   1586  CB  ILE A 146     189.922 209.747 162.935  1.00 40.96           C  
ATOM   1587  CG1 ILE A 146     190.045 211.169 162.404  1.00 40.96           C  
ATOM   1588  CG2 ILE A 146     188.900 209.704 164.048  1.00 40.96           C  
ATOM   1589  CD1 ILE A 146     190.528 212.163 163.435  1.00 40.96           C  
ATOM   1590  H   ILE A 146     191.876 209.542 161.361  1.00 40.96           H  
ATOM   1591  HA  ILE A 146     191.660 209.916 164.207  1.00 40.96           H  
ATOM   1592  HB  ILE A 146     189.572 209.106 162.127  1.00 40.96           H  
ATOM   1593 1HG1 ILE A 146     190.737 211.184 161.563  1.00 40.96           H  
ATOM   1594 2HG1 ILE A 146     189.076 211.505 162.035  1.00 40.96           H  
ATOM   1595 1HG2 ILE A 146     187.938 210.050 163.672  1.00 40.96           H  
ATOM   1596 2HG2 ILE A 146     188.801 208.682 164.412  1.00 40.96           H  
ATOM   1597 3HG2 ILE A 146     189.224 210.350 164.864  1.00 40.96           H  
ATOM   1598 1HD1 ILE A 146     190.590 213.154 162.984  1.00 40.96           H  
ATOM   1599 2HD1 ILE A 146     189.829 212.188 164.272  1.00 40.96           H  
ATOM   1600 3HD1 ILE A 146     191.513 211.866 163.793  1.00 40.96           H  
ATOM   1601  N   MET A 147     191.486 206.856 163.100  1.00 40.96           N  
ATOM   1602  CA  MET A 147     191.493 205.473 163.554  1.00 40.96           C  
ATOM   1603  C   MET A 147     192.728 205.171 164.396  1.00 40.96           C  
ATOM   1604  O   MET A 147     192.675 204.334 165.301  1.00 40.96           O  
ATOM   1605  CB  MET A 147     191.414 204.542 162.348  1.00 40.96           C  
ATOM   1606  CG  MET A 147     191.174 203.098 162.689  1.00 40.96           C  
ATOM   1607  SD  MET A 147     189.584 202.889 163.488  1.00 40.96           S  
ATOM   1608  CE  MET A 147     188.494 203.131 162.093  1.00 40.96           C  
ATOM   1609  H   MET A 147     191.642 207.054 162.122  1.00 40.96           H  
ATOM   1610  HA  MET A 147     190.621 205.312 164.187  1.00 40.96           H  
ATOM   1611 1HB  MET A 147     190.609 204.867 161.690  1.00 40.96           H  
ATOM   1612 2HB  MET A 147     192.344 204.601 161.781  1.00 40.96           H  
ATOM   1613 1HG  MET A 147     191.204 202.500 161.779  1.00 40.96           H  
ATOM   1614 2HG  MET A 147     191.962 202.745 163.354  1.00 40.96           H  
ATOM   1615 1HE  MET A 147     187.458 203.033 162.419  1.00 40.96           H  
ATOM   1616 2HE  MET A 147     188.652 204.127 161.676  1.00 40.96           H  
ATOM   1617 3HE  MET A 147     188.706 202.381 161.331  1.00 40.96           H  
ATOM   1618  N   ILE A 148     193.843 205.853 164.132  1.00 40.96           N  
ATOM   1619  CA  ILE A 148     195.039 205.628 164.938  1.00 40.96           C  
ATOM   1620  C   ILE A 148     194.898 206.268 166.312  1.00 40.96           C  
ATOM   1621  O   ILE A 148     195.245 205.651 167.325  1.00 40.96           O  
ATOM   1622  CB  ILE A 148     196.291 206.123 164.186  1.00 40.96           C  
ATOM   1623  CG1 ILE A 148     196.563 205.229 162.978  1.00 40.96           C  
ATOM   1624  CG2 ILE A 148     197.514 206.156 165.087  1.00 40.96           C  
ATOM   1625  CD1 ILE A 148     196.840 203.790 163.340  1.00 40.96           C  
ATOM   1626  H   ILE A 148     193.876 206.527 163.380  1.00 40.96           H  
ATOM   1627  HA  ILE A 148     195.139 204.558 165.118  1.00 40.96           H  
ATOM   1628  HB  ILE A 148     196.115 207.131 163.811  1.00 40.96           H  
ATOM   1629 1HG1 ILE A 148     195.706 205.255 162.306  1.00 40.96           H  
ATOM   1630 2HG1 ILE A 148     197.421 205.614 162.426  1.00 40.96           H  
ATOM   1631 1HG2 ILE A 148     198.375 206.509 164.519  1.00 40.96           H  
ATOM   1632 2HG2 ILE A 148     197.331 206.828 165.924  1.00 40.96           H  
ATOM   1633 3HG2 ILE A 148     197.715 205.153 165.464  1.00 40.96           H  
ATOM   1634 1HD1 ILE A 148     197.025 203.215 162.432  1.00 40.96           H  
ATOM   1635 2HD1 ILE A 148     197.717 203.739 163.986  1.00 40.96           H  
ATOM   1636 3HD1 ILE A 148     195.980 203.375 163.863  1.00 40.96           H  
ATOM   1637  N   THR A 149     194.336 207.476 166.390  1.00 40.96           N  
ATOM   1638  CA  THR A 149     194.186 208.144 167.676  1.00 40.96           C  
ATOM   1639  C   THR A 149     193.118 207.517 168.561  1.00 40.96           C  
ATOM   1640  O   THR A 149     193.079 207.825 169.753  1.00 40.96           O  
ATOM   1641  CB  THR A 149     193.859 209.620 167.481  1.00 40.96           C  
ATOM   1642  OG1 THR A 149     192.608 209.743 166.808  1.00 40.96           O  
ATOM   1643  CG2 THR A 149     194.922 210.280 166.651  1.00 40.96           C  
ATOM   1644  H   THR A 149     194.009 207.939 165.554  1.00 40.96           H  
ATOM   1645  HA  THR A 149     195.129 208.066 168.218  1.00 40.96           H  
ATOM   1646  HB  THR A 149     193.802 210.111 168.452  1.00 40.96           H  
ATOM   1647  HG1 THR A 149     192.251 210.622 166.956  1.00 40.96           H  
ATOM   1648 1HG2 THR A 149     194.678 211.334 166.519  1.00 40.96           H  
ATOM   1649 2HG2 THR A 149     195.885 210.190 167.154  1.00 40.96           H  
ATOM   1650 3HG2 THR A 149     194.976 209.795 165.677  1.00 40.96           H  
ATOM   1651  N   ILE A 150     192.254 206.662 168.024  1.00 40.96           N  
ATOM   1652  CA  ILE A 150     191.352 205.887 168.866  1.00 40.96           C  
ATOM   1653  C   ILE A 150     192.058 204.666 169.436  1.00 40.96           C  
ATOM   1654  O   ILE A 150     191.904 204.350 170.616  1.00 40.96           O  
ATOM   1655  CB  ILE A 150     190.089 205.504 168.072  1.00 40.96           C  
ATOM   1656  CG1 ILE A 150     189.288 206.751 167.737  1.00 40.96           C  
ATOM   1657  CG2 ILE A 150     189.197 204.587 168.860  1.00 40.96           C  
ATOM   1658  CD1 ILE A 150     188.171 206.501 166.781  1.00 40.96           C  
ATOM   1659  H   ILE A 150     192.216 206.542 167.022  1.00 40.96           H  
ATOM   1660  HA  ILE A 150     191.060 206.501 169.717  1.00 40.96           H  
ATOM   1661  HB  ILE A 150     190.378 204.996 167.152  1.00 40.96           H  
ATOM   1662 1HG1 ILE A 150     188.871 207.172 168.651  1.00 40.96           H  
ATOM   1663 2HG1 ILE A 150     189.949 207.502 167.304  1.00 40.96           H  
ATOM   1664 1HG2 ILE A 150     188.316 204.339 168.268  1.00 40.96           H  
ATOM   1665 2HG2 ILE A 150     189.739 203.674 169.104  1.00 40.96           H  
ATOM   1666 3HG2 ILE A 150     188.888 205.083 169.780  1.00 40.96           H  
ATOM   1667 1HD1 ILE A 150     187.643 207.435 166.587  1.00 40.96           H  
ATOM   1668 2HD1 ILE A 150     188.573 206.110 165.846  1.00 40.96           H  
ATOM   1669 3HD1 ILE A 150     187.480 205.777 167.210  1.00 40.96           H  
ATOM   1670  N   LEU A 151     192.884 203.992 168.634  1.00 40.96           N  
ATOM   1671  CA  LEU A 151     193.661 202.863 169.133  1.00 40.96           C  
ATOM   1672  C   LEU A 151     194.745 203.286 170.117  1.00 40.96           C  
ATOM   1673  O   LEU A 151     195.241 202.442 170.864  1.00 40.96           O  
ATOM   1674  CB  LEU A 151     194.300 202.092 167.977  1.00 40.96           C  
ATOM   1675  CG  LEU A 151     193.579 200.930 167.284  1.00 40.96           C  
ATOM   1676  CD1 LEU A 151     193.349 199.794 168.252  1.00 40.96           C  
ATOM   1677  CD2 LEU A 151     192.275 201.341 166.647  1.00 40.96           C  
ATOM   1678  H   LEU A 151     192.977 204.263 167.666  1.00 40.96           H  
ATOM   1679  HA  LEU A 151     192.991 202.191 169.668  1.00 40.96           H  
ATOM   1680 1HB  LEU A 151     194.521 202.792 167.173  1.00 40.96           H  
ATOM   1681 2HB  LEU A 151     195.239 201.661 168.324  1.00 40.96           H  
ATOM   1682  HG  LEU A 151     194.217 200.522 166.499  1.00 40.96           H  
ATOM   1683 1HD1 LEU A 151     192.836 198.979 167.741  1.00 40.96           H  
ATOM   1684 2HD1 LEU A 151     194.308 199.438 168.630  1.00 40.96           H  
ATOM   1685 3HD1 LEU A 151     192.737 200.143 169.083  1.00 40.96           H  
ATOM   1686 1HD2 LEU A 151     191.813 200.475 166.172  1.00 40.96           H  
ATOM   1687 2HD2 LEU A 151     191.605 201.736 167.411  1.00 40.96           H  
ATOM   1688 3HD2 LEU A 151     192.463 202.109 165.897  1.00 40.96           H  
ATOM   1689  N   ILE A 152     195.135 204.561 170.124  1.00 40.96           N  
ATOM   1690  CA  ILE A 152     196.032 205.068 171.158  1.00 40.96           C  
ATOM   1691  C   ILE A 152     195.255 205.391 172.423  1.00 40.96           C  
ATOM   1692  O   ILE A 152     195.673 205.037 173.530  1.00 40.96           O  
ATOM   1693  CB  ILE A 152     196.803 206.293 170.633  1.00 40.96           C  
ATOM   1694  CG1 ILE A 152     197.709 205.892 169.477  1.00 40.96           C  
ATOM   1695  CG2 ILE A 152     197.618 206.943 171.726  1.00 40.96           C  
ATOM   1696  CD1 ILE A 152     198.738 204.867 169.855  1.00 40.96           C  
ATOM   1697  H   ILE A 152     194.808 205.190 169.405  1.00 40.96           H  
ATOM   1698  HA  ILE A 152     196.746 204.285 171.411  1.00 40.96           H  
ATOM   1699  HB  ILE A 152     196.098 207.028 170.245  1.00 40.96           H  
ATOM   1700 1HG1 ILE A 152     197.105 205.492 168.663  1.00 40.96           H  
ATOM   1701 2HG1 ILE A 152     198.225 206.774 169.096  1.00 40.96           H  
ATOM   1702 1HG2 ILE A 152     198.150 207.804 171.321  1.00 40.96           H  
ATOM   1703 2HG2 ILE A 152     196.957 207.270 172.527  1.00 40.96           H  
ATOM   1704 3HG2 ILE A 152     198.337 206.225 172.120  1.00 40.96           H  
ATOM   1705 1HD1 ILE A 152     199.350 204.627 168.985  1.00 40.96           H  
ATOM   1706 2HD1 ILE A 152     199.374 205.264 170.647  1.00 40.96           H  
ATOM   1707 3HD1 ILE A 152     198.240 203.965 170.207  1.00 40.96           H  
ATOM   1708  N   HIS A 153     194.102 206.045 172.275  1.00 40.96           N  
ATOM   1709  CA  HIS A 153     193.298 206.475 173.411  1.00 40.96           C  
ATOM   1710  C   HIS A 153     192.703 205.305 174.180  1.00 40.96           C  
ATOM   1711  O   HIS A 153     192.372 205.462 175.356  1.00 40.96           O  
ATOM   1712  CB  HIS A 153     192.208 207.420 172.912  1.00 40.96           C  
ATOM   1713  CG  HIS A 153     191.376 208.027 173.992  1.00 40.96           C  
ATOM   1714  ND1 HIS A 153     191.884 208.916 174.911  1.00 40.96           N  
ATOM   1715  CD2 HIS A 153     190.056 207.920 174.263  1.00 40.96           C  
ATOM   1716  CE1 HIS A 153     190.920 209.302 175.726  1.00 40.96           C  
ATOM   1717  NE2 HIS A 153     189.800 208.710 175.356  1.00 40.96           N  
ATOM   1718  H   HIS A 153     193.779 206.247 171.339  1.00 40.96           H  
ATOM   1719  HA  HIS A 153     193.929 207.006 174.123  1.00 40.96           H  
ATOM   1720 1HB  HIS A 153     192.663 208.232 172.344  1.00 40.96           H  
ATOM   1721 2HB  HIS A 153     191.541 206.883 172.238  1.00 40.96           H  
ATOM   1722  HD2 HIS A 153     189.334 207.304 173.727  1.00 40.96           H  
ATOM   1723  HE1 HIS A 153     191.030 209.992 176.562  1.00 40.96           H  
ATOM   1724  HE2 HIS A 153     188.900 208.818 175.801  1.00 40.96           H  
ATOM   1725  N   CYS A 154     192.583 204.131 173.555  1.00 40.96           N  
ATOM   1726  CA  CYS A 154     192.188 202.939 174.297  1.00 40.96           C  
ATOM   1727  C   CYS A 154     193.309 202.435 175.193  1.00 40.96           C  
ATOM   1728  O   CYS A 154     193.037 201.825 176.230  1.00 40.96           O  
ATOM   1729  CB  CYS A 154     191.762 201.832 173.339  1.00 40.96           C  
ATOM   1730  SG  CYS A 154     190.248 202.163 172.426  1.00 40.96           S  
ATOM   1731  H   CYS A 154     192.764 204.056 172.564  1.00 40.96           H  
ATOM   1732  HA  CYS A 154     191.341 203.193 174.935  1.00 40.96           H  
ATOM   1733 1HB  CYS A 154     192.554 201.656 172.611  1.00 40.96           H  
ATOM   1734 2HB  CYS A 154     191.616 200.906 173.895  1.00 40.96           H  
ATOM   1735  HG  CYS A 154     190.688 203.262 171.822  1.00 40.96           H  
ATOM   1736  N   ILE A 155     194.566 202.665 174.813  1.00 40.96           N  
ATOM   1737  CA  ILE A 155     195.688 202.214 175.632  1.00 40.96           C  
ATOM   1738  C   ILE A 155     195.817 203.075 176.885  1.00 40.96           C  
ATOM   1739  O   ILE A 155     196.259 202.603 177.938  1.00 40.96           O  
ATOM   1740  CB  ILE A 155     196.973 202.210 174.778  1.00 40.96           C  
ATOM   1741  CG1 ILE A 155     196.778 201.328 173.548  1.00 40.96           C  
ATOM   1742  CG2 ILE A 155     198.184 201.711 175.549  1.00 40.96           C  
ATOM   1743  CD1 ILE A 155     196.460 199.893 173.874  1.00 40.96           C  
ATOM   1744  H   ILE A 155     194.753 203.156 173.950  1.00 40.96           H  
ATOM   1745  HA  ILE A 155     195.481 201.200 175.974  1.00 40.96           H  
ATOM   1746  HB  ILE A 155     197.187 203.223 174.438  1.00 40.96           H  
ATOM   1747 1HG1 ILE A 155     195.968 201.728 172.939  1.00 40.96           H  
ATOM   1748 2HG1 ILE A 155     197.683 201.346 172.940  1.00 40.96           H  
ATOM   1749 1HG2 ILE A 155     199.060 201.728 174.901  1.00 40.96           H  
ATOM   1750 2HG2 ILE A 155     198.357 202.355 176.410  1.00 40.96           H  
ATOM   1751 3HG2 ILE A 155     198.004 200.691 175.889  1.00 40.96           H  
ATOM   1752 1HD1 ILE A 155     196.336 199.329 172.949  1.00 40.96           H  
ATOM   1753 2HD1 ILE A 155     197.276 199.462 174.455  1.00 40.96           H  
ATOM   1754 3HD1 ILE A 155     195.539 199.847 174.453  1.00 40.96           H  
ATOM   1755  N   PHE A 156     195.391 204.326 176.819  1.00 40.96           N  
ATOM   1756  CA  PHE A 156     195.473 205.219 177.964  1.00 40.96           C  
ATOM   1757  C   PHE A 156     194.265 205.115 178.883  1.00 40.96           C  
ATOM   1758  O   PHE A 156     194.212 205.812 179.899  1.00 40.96           O  
ATOM   1759  CB  PHE A 156     195.661 206.650 177.470  1.00 40.96           C  
ATOM   1760  CG  PHE A 156     196.997 206.882 176.836  1.00 40.96           C  
ATOM   1761  CD1 PHE A 156     198.091 206.130 177.221  1.00 40.96           C  
ATOM   1762  CD2 PHE A 156     197.144 207.786 175.803  1.00 40.96           C  
ATOM   1763  CE1 PHE A 156     199.320 206.317 176.631  1.00 40.96           C  
ATOM   1764  CE2 PHE A 156     198.373 207.970 175.198  1.00 40.96           C  
ATOM   1765  CZ  PHE A 156     199.461 207.238 175.617  1.00 40.96           C  
ATOM   1766  H   PHE A 156     195.000 204.670 175.954  1.00 40.96           H  
ATOM   1767  HA  PHE A 156     196.335 204.930 178.567  1.00 40.96           H  
ATOM   1768 1HB  PHE A 156     194.886 206.888 176.742  1.00 40.96           H  
ATOM   1769 2HB  PHE A 156     195.549 207.340 178.305  1.00 40.96           H  
ATOM   1770  HD1 PHE A 156     197.973 205.379 178.003  1.00 40.96           H  
ATOM   1771  HD2 PHE A 156     196.282 208.366 175.472  1.00 40.96           H  
ATOM   1772  HE1 PHE A 156     200.179 205.736 176.967  1.00 40.96           H  
ATOM   1773  HE2 PHE A 156     198.482 208.694 174.391  1.00 40.96           H  
ATOM   1774  HZ  PHE A 156     200.432 207.389 175.148  1.00 40.96           H  
ATOM   1775  N   MET A 157     193.298 204.265 178.549  1.00 40.96           N  
ATOM   1776  CA  MET A 157     192.216 203.925 179.460  1.00 40.96           C  
ATOM   1777  C   MET A 157     192.606 202.774 180.373  1.00 40.96           C  
ATOM   1778  O   MET A 157     192.243 202.765 181.552  1.00 40.96           O  
ATOM   1779  CB  MET A 157     190.963 203.534 178.678  1.00 40.96           C  
ATOM   1780  CG  MET A 157     190.348 204.612 177.816  1.00 40.96           C  
ATOM   1781  SD  MET A 157     188.963 203.901 176.915  1.00 40.96           S  
ATOM   1782  CE  MET A 157     188.519 205.218 175.812  1.00 40.96           C  
ATOM   1783  H   MET A 157     193.319 203.844 177.631  1.00 40.96           H  
ATOM   1784  HA  MET A 157     191.988 204.800 180.069  1.00 40.96           H  
ATOM   1785 1HB  MET A 157     191.191 202.696 178.021  1.00 40.96           H  
ATOM   1786 2HB  MET A 157     190.189 203.204 179.372  1.00 40.96           H  
ATOM   1787 1HG  MET A 157     190.013 205.435 178.447  1.00 40.96           H  
ATOM   1788 2HG  MET A 157     191.097 204.996 177.124  1.00 40.96           H  
ATOM   1789 1HE  MET A 157     187.674 204.908 175.197  1.00 40.96           H  
ATOM   1790 2HE  MET A 157     188.243 206.100 176.391  1.00 40.96           H  
ATOM   1791 3HE  MET A 157     189.367 205.456 175.169  1.00 40.96           H  
ATOM   1792  N   ILE A 158     193.349 201.800 179.845  1.00 40.96           N  
ATOM   1793  CA  ILE A 158     193.657 200.597 180.605  1.00 40.96           C  
ATOM   1794  C   ILE A 158     194.807 200.805 181.577  1.00 40.96           C  
ATOM   1795  O   ILE A 158     194.978 199.999 182.498  1.00 40.96           O  
ATOM   1796  CB  ILE A 158     193.951 199.427 179.654  1.00 40.96           C  
ATOM   1797  CG1 ILE A 158     195.240 199.636 178.881  1.00 40.96           C  
ATOM   1798  CG2 ILE A 158     192.858 199.310 178.643  1.00 40.96           C  
ATOM   1799  CD1 ILE A 158     195.620 198.444 178.032  1.00 40.96           C  
ATOM   1800  H   ILE A 158     193.706 201.893 178.905  1.00 40.96           H  
ATOM   1801  HA  ILE A 158     192.791 200.343 181.216  1.00 40.96           H  
ATOM   1802  HB  ILE A 158     194.014 198.501 180.225  1.00 40.96           H  
ATOM   1803 1HG1 ILE A 158     195.139 200.507 178.235  1.00 40.96           H  
ATOM   1804 2HG1 ILE A 158     196.053 199.840 179.578  1.00 40.96           H  
ATOM   1805 1HG2 ILE A 158     193.072 198.479 177.971  1.00 40.96           H  
ATOM   1806 2HG2 ILE A 158     191.911 199.131 179.150  1.00 40.96           H  
ATOM   1807 3HG2 ILE A 158     192.793 200.234 178.068  1.00 40.96           H  
ATOM   1808 1HD1 ILE A 158     196.551 198.655 177.504  1.00 40.96           H  
ATOM   1809 2HD1 ILE A 158     195.755 197.570 178.671  1.00 40.96           H  
ATOM   1810 3HD1 ILE A 158     194.830 198.246 177.309  1.00 40.96           H  
ATOM   1811  N   MET A 159     195.588 201.841 181.408  1.00 40.96           N  
ATOM   1812  CA  MET A 159     196.576 202.127 182.433  1.00 40.96           C  
ATOM   1813  C   MET A 159     195.989 203.073 183.476  1.00 40.96           C  
ATOM   1814  O   MET A 159     195.115 203.884 183.157  1.00 40.96           O  
ATOM   1815  CB  MET A 159     197.828 202.740 181.810  1.00 40.96           C  
ATOM   1816  CG  MET A 159     198.609 201.750 180.968  1.00 40.96           C  
ATOM   1817  SD  MET A 159     200.204 202.352 180.391  1.00 40.96           S  
ATOM   1818  CE  MET A 159     199.708 203.482 179.104  1.00 40.96           C  
ATOM   1819  H   MET A 159     195.530 202.443 180.599  1.00 40.96           H  
ATOM   1820  HA  MET A 159     196.851 201.191 182.919  1.00 40.96           H  
ATOM   1821 1HB  MET A 159     197.546 203.585 181.184  1.00 40.96           H  
ATOM   1822 2HB  MET A 159     198.479 203.119 182.599  1.00 40.96           H  
ATOM   1823 1HG  MET A 159     198.791 200.845 181.546  1.00 40.96           H  
ATOM   1824 2HG  MET A 159     198.025 201.480 180.088  1.00 40.96           H  
ATOM   1825 1HE  MET A 159     200.593 203.933 178.654  1.00 40.96           H  
ATOM   1826 2HE  MET A 159     199.147 202.941 178.341  1.00 40.96           H  
ATOM   1827 3HE  MET A 159     199.079 204.265 179.529  1.00 40.96           H  
ATOM   1828  N   PRO A 160     196.415 202.982 184.737  1.00 40.96           N  
ATOM   1829  CA  PRO A 160     195.859 203.868 185.765  1.00 40.96           C  
ATOM   1830  C   PRO A 160     196.318 205.307 185.591  1.00 40.96           C  
ATOM   1831  O   PRO A 160     197.326 205.599 184.946  1.00 40.96           O  
ATOM   1832  CB  PRO A 160     196.390 203.273 187.072  1.00 40.96           C  
ATOM   1833  CG  PRO A 160     197.622 202.555 186.680  1.00 40.96           C  
ATOM   1834  CD  PRO A 160     197.355 202.003 185.315  1.00 40.96           C  
ATOM   1835  HA  PRO A 160     194.761 203.817 185.731  1.00 40.96           H  
ATOM   1836 1HB  PRO A 160     196.581 204.075 187.800  1.00 40.96           H  
ATOM   1837 2HB  PRO A 160     195.635 202.608 187.517  1.00 40.96           H  
ATOM   1838 1HG  PRO A 160     198.480 203.243 186.685  1.00 40.96           H  
ATOM   1839 2HG  PRO A 160     197.847 201.761 187.408  1.00 40.96           H  
ATOM   1840 1HD  PRO A 160     198.296 201.958 184.747  1.00 40.96           H  
ATOM   1841 2HD  PRO A 160     196.908 201.002 185.405  1.00 40.96           H  
ATOM   1842  N   ALA A 161     195.550 206.210 186.195  1.00 40.96           N  
ATOM   1843  CA  ALA A 161     195.713 207.636 185.967  1.00 40.96           C  
ATOM   1844  C   ALA A 161     196.977 208.162 186.647  1.00 40.96           C  
ATOM   1845  O   ALA A 161     197.628 207.477 187.440  1.00 40.96           O  
ATOM   1846  CB  ALA A 161     194.487 208.397 186.466  1.00 40.96           C  
ATOM   1847  H   ALA A 161     194.833 205.892 186.831  1.00 40.96           H  
ATOM   1848  HA  ALA A 161     195.817 207.798 184.894  1.00 40.96           H  
ATOM   1849 1HB  ALA A 161     194.624 209.464 186.288  1.00 40.96           H  
ATOM   1850 2HB  ALA A 161     193.602 208.051 185.932  1.00 40.96           H  
ATOM   1851 3HB  ALA A 161     194.359 208.221 187.533  1.00 40.96           H  
ATOM   1852  N   THR A 162     197.311 209.406 186.326  1.00 40.96           N  
ATOM   1853  CA  THR A 162     198.538 210.041 186.785  1.00 40.96           C  
ATOM   1854  C   THR A 162     198.353 211.554 186.716  1.00 40.96           C  
ATOM   1855  O   THR A 162     197.254 212.053 186.451  1.00 40.96           O  
ATOM   1856  CB  THR A 162     199.734 209.566 185.952  1.00 40.96           C  
ATOM   1857  OG1 THR A 162     200.928 210.229 186.391  1.00 40.96           O  
ATOM   1858  CG2 THR A 162     199.498 209.832 184.481  1.00 40.96           C  
ATOM   1859  H   THR A 162     196.678 209.927 185.736  1.00 40.96           H  
ATOM   1860  HA  THR A 162     198.705 209.760 187.825  1.00 40.96           H  
ATOM   1861  HB  THR A 162     199.880 208.497 186.102  1.00 40.96           H  
ATOM   1862  HG1 THR A 162     201.695 209.726 186.107  1.00 40.96           H  
ATOM   1863 1HG2 THR A 162     200.358 209.488 183.907  1.00 40.96           H  
ATOM   1864 2HG2 THR A 162     198.605 209.299 184.154  1.00 40.96           H  
ATOM   1865 3HG2 THR A 162     199.361 210.901 184.322  1.00 40.96           H  
ATOM   1866  N   GLN A 163     199.440 212.292 186.960  1.00 40.96           N  
ATOM   1867  CA  GLN A 163     199.419 213.743 186.827  1.00 40.96           C  
ATOM   1868  C   GLN A 163     199.430 214.201 185.379  1.00 40.96           C  
ATOM   1869  O   GLN A 163     199.190 215.385 185.123  1.00 40.96           O  
ATOM   1870  CB  GLN A 163     200.609 214.364 187.564  1.00 40.96           C  
ATOM   1871  CG  GLN A 163     200.541 214.249 189.074  1.00 40.96           C  
ATOM   1872  CD  GLN A 163     199.363 215.007 189.662  1.00 40.96           C  
ATOM   1873  OE1 GLN A 163     199.350 216.237 189.688  1.00 40.96           O  
ATOM   1874  NE2 GLN A 163     198.366 214.273 190.136  1.00 40.96           N  
ATOM   1875  H   GLN A 163     200.296 211.836 187.243  1.00 40.96           H  
ATOM   1876  HA  GLN A 163     198.498 214.118 187.273  1.00 40.96           H  
ATOM   1877 1HB  GLN A 163     201.531 213.886 187.234  1.00 40.96           H  
ATOM   1878 2HB  GLN A 163     200.681 215.422 187.313  1.00 40.96           H  
ATOM   1879 1HG  GLN A 163     200.440 213.198 189.344  1.00 40.96           H  
ATOM   1880 2HG  GLN A 163     201.457 214.657 189.501  1.00 40.96           H  
ATOM   1881 1HE2 GLN A 163     197.563 214.717 190.535  1.00 40.96           H  
ATOM   1882 2HE2 GLN A 163     198.416 213.275 190.094  1.00 40.96           H  
ATOM   1883  N   THR A 164     199.707 213.306 184.433  1.00 40.96           N  
ATOM   1884  CA  THR A 164     199.719 213.650 183.020  1.00 40.96           C  
ATOM   1885  C   THR A 164     198.542 213.051 182.262  1.00 40.96           C  
ATOM   1886  O   THR A 164     198.575 212.995 181.030  1.00 40.96           O  
ATOM   1887  CB  THR A 164     201.032 213.208 182.375  1.00 40.96           C  
ATOM   1888  OG1 THR A 164     201.116 211.779 182.386  1.00 40.96           O  
ATOM   1889  CG2 THR A 164     202.212 213.783 183.143  1.00 40.96           C  
ATOM   1890  H   THR A 164     199.915 212.357 184.710  1.00 40.96           H  
ATOM   1891  HA  THR A 164     199.631 214.733 182.927  1.00 40.96           H  
ATOM   1892  HB  THR A 164     201.067 213.558 181.344  1.00 40.96           H  
ATOM   1893  HG1 THR A 164     200.594 211.423 181.663  1.00 40.96           H  
ATOM   1894 1HG2 THR A 164     203.142 213.462 182.675  1.00 40.96           H  
ATOM   1895 2HG2 THR A 164     202.157 214.871 183.133  1.00 40.96           H  
ATOM   1896 3HG2 THR A 164     202.184 213.428 184.172  1.00 40.96           H  
ATOM   1897  N   THR A 165     197.510 212.590 182.967  1.00 40.96           N  
ATOM   1898  CA  THR A 165     196.302 212.130 182.294  1.00 40.96           C  
ATOM   1899  C   THR A 165     195.469 213.312 181.825  1.00 40.96           C  
ATOM   1900  O   THR A 165     194.995 213.335 180.684  1.00 40.96           O  
ATOM   1901  CB  THR A 165     195.482 211.239 183.229  1.00 40.96           C  
ATOM   1902  OG1 THR A 165     196.287 210.139 183.664  1.00 40.96           O  
ATOM   1903  CG2 THR A 165     194.259 210.693 182.515  1.00 40.96           C  
ATOM   1904  H   THR A 165     197.555 212.555 183.975  1.00 40.96           H  
ATOM   1905  HA  THR A 165     196.594 211.547 181.420  1.00 40.96           H  
ATOM   1906  HB  THR A 165     195.160 211.818 184.094  1.00 40.96           H  
ATOM   1907  HG1 THR A 165     196.570 209.629 182.901  1.00 40.96           H  
ATOM   1908 1HG2 THR A 165     193.690 210.063 183.198  1.00 40.96           H  
ATOM   1909 2HG2 THR A 165     193.634 211.520 182.179  1.00 40.96           H  
ATOM   1910 3HG2 THR A 165     194.573 210.103 181.655  1.00 40.96           H  
ATOM   1911  N   TYR A 166     195.306 214.314 182.690  1.00 40.96           N  
ATOM   1912  CA  TYR A 166     194.509 215.486 182.348  1.00 40.96           C  
ATOM   1913  C   TYR A 166     195.177 216.331 181.271  1.00 40.96           C  
ATOM   1914  O   TYR A 166     194.489 217.023 180.513  1.00 40.96           O  
ATOM   1915  CB  TYR A 166     194.260 216.313 183.605  1.00 40.96           C  
ATOM   1916  CG  TYR A 166     193.390 217.522 183.396  1.00 40.96           C  
ATOM   1917  CD1 TYR A 166     192.020 217.391 183.238  1.00 40.96           C  
ATOM   1918  CD2 TYR A 166     193.939 218.795 183.368  1.00 40.96           C  
ATOM   1919  CE1 TYR A 166     191.219 218.497 183.054  1.00 40.96           C  
ATOM   1920  CE2 TYR A 166     193.147 219.906 183.181  1.00 40.96           C  
ATOM   1921  CZ  TYR A 166     191.788 219.751 183.024  1.00 40.96           C  
ATOM   1922  OH  TYR A 166     190.993 220.857 182.840  1.00 40.96           O  
ATOM   1923  H   TYR A 166     195.741 214.264 183.600  1.00 40.96           H  
ATOM   1924  HA  TYR A 166     193.553 215.149 181.946  1.00 40.96           H  
ATOM   1925 1HB  TYR A 166     193.786 215.689 184.364  1.00 40.96           H  
ATOM   1926 2HB  TYR A 166     195.212 216.654 184.010  1.00 40.96           H  
ATOM   1927  HD1 TYR A 166     191.561 216.402 183.258  1.00 40.96           H  
ATOM   1928  HD2 TYR A 166     195.014 218.928 183.494  1.00 40.96           H  
ATOM   1929  HE1 TYR A 166     190.143 218.376 182.931  1.00 40.96           H  
ATOM   1930  HE2 TYR A 166     193.597 220.899 183.157  1.00 40.96           H  
ATOM   1931  HH  TYR A 166     190.078 220.580 182.748  1.00 40.96           H  
ATOM   1932  N   ILE A 167     196.506 216.279 181.171  1.00 40.96           N  
ATOM   1933  CA  ILE A 167     197.196 216.990 180.099  1.00 40.96           C  
ATOM   1934  C   ILE A 167     197.151 216.203 178.798  1.00 40.96           C  
ATOM   1935  O   ILE A 167     197.479 216.746 177.736  1.00 40.96           O  
ATOM   1936  CB  ILE A 167     198.641 217.299 180.543  1.00 40.96           C  
ATOM   1937  CG1 ILE A 167     199.193 218.526 179.823  1.00 40.96           C  
ATOM   1938  CG2 ILE A 167     199.559 216.131 180.264  1.00 40.96           C  
ATOM   1939  CD1 ILE A 167     198.503 219.804 180.206  1.00 40.96           C  
ATOM   1940  H   ILE A 167     197.048 215.747 181.837  1.00 40.96           H  
ATOM   1941  HA  ILE A 167     196.670 217.925 179.910  1.00 40.96           H  
ATOM   1942  HB  ILE A 167     198.657 217.506 181.613  1.00 40.96           H  
ATOM   1943 1HG1 ILE A 167     200.255 218.629 180.041  1.00 40.96           H  
ATOM   1944 2HG1 ILE A 167     199.093 218.391 178.746  1.00 40.96           H  
ATOM   1945 1HG2 ILE A 167     200.570 216.378 180.587  1.00 40.96           H  
ATOM   1946 2HG2 ILE A 167     199.209 215.255 180.808  1.00 40.96           H  
ATOM   1947 3HG2 ILE A 167     199.561 215.917 179.195  1.00 40.96           H  
ATOM   1948 1HD1 ILE A 167     198.945 220.635 179.656  1.00 40.96           H  
ATOM   1949 2HD1 ILE A 167     197.442 219.732 179.963  1.00 40.96           H  
ATOM   1950 3HD1 ILE A 167     198.620 219.974 181.275  1.00 40.96           H  
ATOM   1951  N   LEU A 168     196.716 214.943 178.847  1.00 40.96           N  
ATOM   1952  CA  LEU A 168     196.643 214.081 177.679  1.00 40.96           C  
ATOM   1953  C   LEU A 168     195.220 213.690 177.307  1.00 40.96           C  
ATOM   1954  O   LEU A 168     194.973 213.349 176.147  1.00 40.96           O  
ATOM   1955  CB  LEU A 168     197.482 212.818 177.919  1.00 40.96           C  
ATOM   1956  CG  LEU A 168     197.761 211.794 176.830  1.00 40.96           C  
ATOM   1957  CD1 LEU A 168     198.484 212.446 175.673  1.00 40.96           C  
ATOM   1958  CD2 LEU A 168     198.613 210.715 177.447  1.00 40.96           C  
ATOM   1959  H   LEU A 168     196.426 214.581 179.744  1.00 40.96           H  
ATOM   1960  HA  LEU A 168     197.049 214.621 176.825  1.00 40.96           H  
ATOM   1961 1HB  LEU A 168     198.473 213.118 178.255  1.00 40.96           H  
ATOM   1962 2HB  LEU A 168     197.014 212.235 178.712  1.00 40.96           H  
ATOM   1963  HG  LEU A 168     196.819 211.381 176.469  1.00 40.96           H  
ATOM   1964 1HD1 LEU A 168     198.678 211.703 174.900  1.00 40.96           H  
ATOM   1965 2HD1 LEU A 168     197.866 213.244 175.261  1.00 40.96           H  
ATOM   1966 3HD1 LEU A 168     199.429 212.861 176.022  1.00 40.96           H  
ATOM   1967 1HD2 LEU A 168     198.838 209.955 176.698  1.00 40.96           H  
ATOM   1968 2HD2 LEU A 168     199.543 211.150 177.812  1.00 40.96           H  
ATOM   1969 3HD2 LEU A 168     198.076 210.257 178.278  1.00 40.96           H  
ATOM   1970  N   GLU A 169     194.276 213.746 178.245  1.00 40.96           N  
ATOM   1971  CA  GLU A 169     192.864 213.695 177.894  1.00 40.96           C  
ATOM   1972  C   GLU A 169     192.376 214.994 177.274  1.00 40.96           C  
ATOM   1973  O   GLU A 169     191.273 215.022 176.722  1.00 40.96           O  
ATOM   1974  CB  GLU A 169     192.016 213.382 179.128  1.00 40.96           C  
ATOM   1975  CG  GLU A 169     192.142 211.970 179.647  1.00 40.96           C  
ATOM   1976  CD  GLU A 169     191.502 210.961 178.723  1.00 40.96           C  
ATOM   1977  OE1 GLU A 169     190.505 211.322 178.064  1.00 40.96           O  
ATOM   1978  OE2 GLU A 169     191.985 209.810 178.661  1.00 40.96           O  
ATOM   1979  H   GLU A 169     194.539 213.825 179.217  1.00 40.96           H  
ATOM   1980  HA  GLU A 169     192.718 212.901 177.161  1.00 40.96           H  
ATOM   1981 1HB  GLU A 169     192.291 214.056 179.939  1.00 40.96           H  
ATOM   1982 2HB  GLU A 169     190.964 213.556 178.900  1.00 40.96           H  
ATOM   1983 1HG  GLU A 169     193.199 211.729 179.762  1.00 40.96           H  
ATOM   1984 2HG  GLU A 169     191.675 211.912 180.629  1.00 40.96           H  
ATOM   1985  N   LEU A 170     193.161 216.065 177.365  1.00 40.96           N  
ATOM   1986  CA  LEU A 170     192.765 217.334 176.779  1.00 40.96           C  
ATOM   1987  C   LEU A 170     193.146 217.412 175.307  1.00 40.96           C  
ATOM   1988  O   LEU A 170     192.454 218.077 174.530  1.00 40.96           O  
ATOM   1989  CB  LEU A 170     193.393 218.476 177.584  1.00 40.96           C  
ATOM   1990  CG  LEU A 170     192.919 219.933 177.486  1.00 40.96           C  
ATOM   1991  CD1 LEU A 170     193.495 220.714 176.305  1.00 40.96           C  
ATOM   1992  CD2 LEU A 170     191.400 219.967 177.452  1.00 40.96           C  
ATOM   1993  H   LEU A 170     194.046 216.001 177.847  1.00 40.96           H  
ATOM   1994  HA  LEU A 170     191.680 217.414 176.828  1.00 40.96           H  
ATOM   1995 1HB  LEU A 170     193.300 218.246 178.644  1.00 40.96           H  
ATOM   1996 2HB  LEU A 170     194.453 218.533 177.338  1.00 40.96           H  
ATOM   1997  HG  LEU A 170     193.277 220.491 178.352  1.00 40.96           H  
ATOM   1998 1HD1 LEU A 170     193.105 221.732 176.317  1.00 40.96           H  
ATOM   1999 2HD1 LEU A 170     194.582 220.742 176.383  1.00 40.96           H  
ATOM   2000 3HD1 LEU A 170     193.209 220.227 175.373  1.00 40.96           H  
ATOM   2001 1HD2 LEU A 170     191.061 221.001 177.383  1.00 40.96           H  
ATOM   2002 2HD2 LEU A 170     191.043 219.409 176.586  1.00 40.96           H  
ATOM   2003 3HD2 LEU A 170     191.005 219.515 178.362  1.00 40.96           H  
ATOM   2004  N   VAL A 171     194.226 216.743 174.900  1.00 40.96           N  
ATOM   2005  CA  VAL A 171     194.654 216.831 173.507  1.00 40.96           C  
ATOM   2006  C   VAL A 171     193.806 215.927 172.611  1.00 40.96           C  
ATOM   2007  O   VAL A 171     193.461 216.307 171.488  1.00 40.96           O  
ATOM   2008  CB  VAL A 171     196.171 216.547 173.394  1.00 40.96           C  
ATOM   2009  CG1 VAL A 171     196.551 215.175 173.906  1.00 40.96           C  
ATOM   2010  CG2 VAL A 171     196.654 216.720 171.968  1.00 40.96           C  
ATOM   2011  H   VAL A 171     194.757 216.173 175.543  1.00 40.96           H  
ATOM   2012  HA  VAL A 171     194.459 217.842 173.148  1.00 40.96           H  
ATOM   2013  HB  VAL A 171     196.710 217.243 174.037  1.00 40.96           H  
ATOM   2014 1HG1 VAL A 171     197.627 215.033 173.802  1.00 40.96           H  
ATOM   2015 2HG1 VAL A 171     196.275 215.089 174.957  1.00 40.96           H  
ATOM   2016 3HG1 VAL A 171     196.028 214.413 173.329  1.00 40.96           H  
ATOM   2017 1HG2 VAL A 171     197.723 216.515 171.919  1.00 40.96           H  
ATOM   2018 2HG2 VAL A 171     196.121 216.027 171.317  1.00 40.96           H  
ATOM   2019 3HG2 VAL A 171     196.466 217.743 171.642  1.00 40.96           H  
ATOM   2020  N   PHE A 172     193.404 214.748 173.099  1.00 40.96           N  
ATOM   2021  CA  PHE A 172     192.560 213.865 172.303  1.00 40.96           C  
ATOM   2022  C   PHE A 172     191.136 214.374 172.203  1.00 40.96           C  
ATOM   2023  O   PHE A 172     190.442 214.046 171.239  1.00 40.96           O  
ATOM   2024  CB  PHE A 172     192.569 212.453 172.880  1.00 40.96           C  
ATOM   2025  CG  PHE A 172     193.834 211.699 172.610  1.00 40.96           C  
ATOM   2026  CD1 PHE A 172     194.663 212.061 171.565  1.00 40.96           C  
ATOM   2027  CD2 PHE A 172     194.208 210.646 173.420  1.00 40.96           C  
ATOM   2028  CE1 PHE A 172     195.828 211.373 171.321  1.00 40.96           C  
ATOM   2029  CE2 PHE A 172     195.372 209.955 173.183  1.00 40.96           C  
ATOM   2030  CZ  PHE A 172     196.183 210.320 172.135  1.00 40.96           C  
ATOM   2031  H   PHE A 172     193.683 214.459 174.026  1.00 40.96           H  
ATOM   2032  HA  PHE A 172     192.957 213.829 171.288  1.00 40.96           H  
ATOM   2033 1HB  PHE A 172     192.425 212.500 173.959  1.00 40.96           H  
ATOM   2034 2HB  PHE A 172     191.739 211.885 172.463  1.00 40.96           H  
ATOM   2035  HD1 PHE A 172     194.384 212.903 170.931  1.00 40.96           H  
ATOM   2036  HD2 PHE A 172     193.563 210.358 174.251  1.00 40.96           H  
ATOM   2037  HE1 PHE A 172     196.466 211.662 170.486  1.00 40.96           H  
ATOM   2038  HE2 PHE A 172     195.653 209.119 173.823  1.00 40.96           H  
ATOM   2039  HZ  PHE A 172     197.106 209.773 171.949  1.00 40.96           H  
ATOM   2040  N   LEU A 173     190.687 215.169 173.168  1.00 40.96           N  
ATOM   2041  CA  LEU A 173     189.418 215.861 173.003  1.00 40.96           C  
ATOM   2042  C   LEU A 173     189.532 216.972 171.971  1.00 40.96           C  
ATOM   2043  O   LEU A 173     188.547 217.305 171.307  1.00 40.96           O  
ATOM   2044  CB  LEU A 173     188.955 216.408 174.348  1.00 40.96           C  
ATOM   2045  CG  LEU A 173     187.604 217.099 174.452  1.00 40.96           C  
ATOM   2046  CD1 LEU A 173     186.518 216.155 174.012  1.00 40.96           C  
ATOM   2047  CD2 LEU A 173     187.391 217.501 175.885  1.00 40.96           C  
ATOM   2048  H   LEU A 173     191.213 215.303 174.020  1.00 40.96           H  
ATOM   2049  HA  LEU A 173     188.681 215.148 172.636  1.00 40.96           H  
ATOM   2050 1HB  LEU A 173     188.921 215.588 175.063  1.00 40.96           H  
ATOM   2051 2HB  LEU A 173     189.686 217.137 174.697  1.00 40.96           H  
ATOM   2052  HG  LEU A 173     187.596 217.981 173.811  1.00 40.96           H  
ATOM   2053 1HD1 LEU A 173     185.551 216.652 174.087  1.00 40.96           H  
ATOM   2054 2HD1 LEU A 173     186.692 215.857 172.978  1.00 40.96           H  
ATOM   2055 3HD1 LEU A 173     186.522 215.273 174.651  1.00 40.96           H  
ATOM   2056 1HD2 LEU A 173     186.427 218.000 175.984  1.00 40.96           H  
ATOM   2057 2HD2 LEU A 173     187.407 216.614 176.518  1.00 40.96           H  
ATOM   2058 3HD2 LEU A 173     188.185 218.181 176.194  1.00 40.96           H  
ATOM   2059  N   SER A 174     190.727 217.535 171.801  1.00 40.96           N  
ATOM   2060  CA  SER A 174     190.927 218.573 170.805  1.00 40.96           C  
ATOM   2061  C   SER A 174     191.068 218.020 169.396  1.00 40.96           C  
ATOM   2062  O   SER A 174     190.813 218.750 168.437  1.00 40.96           O  
ATOM   2063  CB  SER A 174     192.158 219.405 171.151  1.00 40.96           C  
ATOM   2064  OG  SER A 174     192.366 220.418 170.184  1.00 40.96           O  
ATOM   2065  H   SER A 174     191.509 217.241 172.369  1.00 40.96           H  
ATOM   2066  HA  SER A 174     190.052 219.224 170.803  1.00 40.96           H  
ATOM   2067 1HB  SER A 174     192.028 219.855 172.135  1.00 40.96           H  
ATOM   2068 2HB  SER A 174     193.032 218.757 171.201  1.00 40.96           H  
ATOM   2069  HG  SER A 174     193.150 220.896 170.466  1.00 40.96           H  
ATOM   2070  N   ILE A 175     191.478 216.762 169.241  1.00 40.96           N  
ATOM   2071  CA  ILE A 175     191.503 216.154 167.914  1.00 40.96           C  
ATOM   2072  C   ILE A 175     190.089 215.844 167.446  1.00 40.96           C  
ATOM   2073  O   ILE A 175     189.691 216.202 166.333  1.00 40.96           O  
ATOM   2074  CB  ILE A 175     192.382 214.892 167.910  1.00 40.96           C  
ATOM   2075  CG1 ILE A 175     193.850 215.256 168.096  1.00 40.96           C  
ATOM   2076  CG2 ILE A 175     192.194 214.106 166.632  1.00 40.96           C  
ATOM   2077  CD1 ILE A 175     194.748 214.059 168.256  1.00 40.96           C  
ATOM   2078  H   ILE A 175     191.775 216.217 170.038  1.00 40.96           H  
ATOM   2079  HA  ILE A 175     191.926 216.872 167.213  1.00 40.96           H  
ATOM   2080  HB  ILE A 175     192.111 214.258 168.753  1.00 40.96           H  
ATOM   2081 1HG1 ILE A 175     194.193 215.833 167.238  1.00 40.96           H  
ATOM   2082 2HG1 ILE A 175     193.959 215.888 168.978  1.00 40.96           H  
ATOM   2083 1HG2 ILE A 175     192.827 213.219 166.654  1.00 40.96           H  
ATOM   2084 2HG2 ILE A 175     191.151 213.805 166.540  1.00 40.96           H  
ATOM   2085 3HG2 ILE A 175     192.469 214.727 165.779  1.00 40.96           H  
ATOM   2086 1HD1 ILE A 175     195.778 214.392 168.385  1.00 40.96           H  
ATOM   2087 2HD1 ILE A 175     194.440 213.487 169.132  1.00 40.96           H  
ATOM   2088 3HD1 ILE A 175     194.678 213.431 167.369  1.00 40.96           H  
ATOM   2089  N   TYR A 176     189.298 215.197 168.303  1.00 40.96           N  
ATOM   2090  CA  TYR A 176     187.970 214.725 167.931  1.00 40.96           C  
ATOM   2091  C   TYR A 176     186.972 215.856 167.760  1.00 40.96           C  
ATOM   2092  O   TYR A 176     185.907 215.633 167.177  1.00 40.96           O  
ATOM   2093  CB  TYR A 176     187.448 213.743 168.981  1.00 40.96           C  
ATOM   2094  CG  TYR A 176     188.268 212.487 169.125  1.00 40.96           C  
ATOM   2095  CD1 TYR A 176     189.064 212.023 168.088  1.00 40.96           C  
ATOM   2096  CD2 TYR A 176     188.290 211.797 170.325  1.00 40.96           C  
ATOM   2097  CE1 TYR A 176     189.833 210.901 168.236  1.00 40.96           C  
ATOM   2098  CE2 TYR A 176     189.057 210.675 170.480  1.00 40.96           C  
ATOM   2099  CZ  TYR A 176     189.824 210.234 169.434  1.00 40.96           C  
ATOM   2100  OH  TYR A 176     190.590 209.109 169.591  1.00 40.96           O  
ATOM   2101  H   TYR A 176     189.635 215.031 169.241  1.00 40.96           H  
ATOM   2102  HA  TYR A 176     188.042 214.210 166.973  1.00 40.96           H  
ATOM   2103 1HB  TYR A 176     187.416 214.234 169.955  1.00 40.96           H  
ATOM   2104 2HB  TYR A 176     186.430 213.449 168.729  1.00 40.96           H  
ATOM   2105  HD1 TYR A 176     189.084 212.554 167.136  1.00 40.96           H  
ATOM   2106  HD2 TYR A 176     187.689 212.145 171.165  1.00 40.96           H  
ATOM   2107  HE1 TYR A 176     190.452 210.552 167.410  1.00 40.96           H  
ATOM   2108  HE2 TYR A 176     189.054 210.139 171.430  1.00 40.96           H  
ATOM   2109  HH  TYR A 176     191.065 208.931 168.776  1.00 40.96           H  
ATOM   2110  N   THR A 177     187.280 217.053 168.250  1.00 40.96           N  
ATOM   2111  CA  THR A 177     186.440 218.208 167.992  1.00 40.96           C  
ATOM   2112  C   THR A 177     186.832 218.936 166.719  1.00 40.96           C  
ATOM   2113  O   THR A 177     186.124 219.861 166.310  1.00 40.96           O  
ATOM   2114  CB  THR A 177     186.483 219.187 169.162  1.00 40.96           C  
ATOM   2115  OG1 THR A 177     185.450 220.162 168.997  1.00 40.96           O  
ATOM   2116  CG2 THR A 177     187.805 219.902 169.201  1.00 40.96           C  
ATOM   2117  H   THR A 177     188.112 217.165 168.812  1.00 40.96           H  
ATOM   2118  HA  THR A 177     185.412 217.867 167.866  1.00 40.96           H  
ATOM   2119  HB  THR A 177     186.342 218.644 170.096  1.00 40.96           H  
ATOM   2120  HG1 THR A 177     184.612 219.790 169.282  1.00 40.96           H  
ATOM   2121 1HG2 THR A 177     187.819 220.596 170.041  1.00 40.96           H  
ATOM   2122 2HG2 THR A 177     188.609 219.175 169.317  1.00 40.96           H  
ATOM   2123 3HG2 THR A 177     187.947 220.454 168.273  1.00 40.96           H  
ATOM   2124  N   ILE A 178     187.935 218.549 166.089  1.00 40.96           N  
ATOM   2125  CA  ILE A 178     188.276 219.090 164.781  1.00 40.96           C  
ATOM   2126  C   ILE A 178     187.580 218.316 163.669  1.00 40.96           C  
ATOM   2127  O   ILE A 178     187.043 218.916 162.737  1.00 40.96           O  
ATOM   2128  CB  ILE A 178     189.807 219.123 164.607  1.00 40.96           C  
ATOM   2129  CG1 ILE A 178     190.405 220.198 165.508  1.00 40.96           C  
ATOM   2130  CG2 ILE A 178     190.212 219.383 163.173  1.00 40.96           C  
ATOM   2131  CD1 ILE A 178     191.905 220.169 165.558  1.00 40.96           C  
ATOM   2132  H   ILE A 178     188.550 217.871 166.517  1.00 40.96           H  
ATOM   2133  HA  ILE A 178     187.892 220.107 164.717  1.00 40.96           H  
ATOM   2134  HB  ILE A 178     190.228 218.165 164.909  1.00 40.96           H  
ATOM   2135 1HG1 ILE A 178     190.090 221.181 165.159  1.00 40.96           H  
ATOM   2136 2HG1 ILE A 178     190.025 220.075 166.523  1.00 40.96           H  
ATOM   2137 1HG2 ILE A 178     191.299 219.398 163.099  1.00 40.96           H  
ATOM   2138 2HG2 ILE A 178     189.816 218.594 162.535  1.00 40.96           H  
ATOM   2139 3HG2 ILE A 178     189.813 220.345 162.851  1.00 40.96           H  
ATOM   2140 1HD1 ILE A 178     192.263 220.960 166.218  1.00 40.96           H  
ATOM   2141 2HD1 ILE A 178     192.238 219.202 165.937  1.00 40.96           H  
ATOM   2142 3HD1 ILE A 178     192.305 220.324 164.557  1.00 40.96           H  
ATOM   2143  N   GLU A 179     187.498 216.988 163.757  1.00 40.96           N  
ATOM   2144  CA  GLU A 179     186.753 216.266 162.733  1.00 40.96           C  
ATOM   2145  C   GLU A 179     185.246 216.434 162.855  1.00 40.96           C  
ATOM   2146  O   GLU A 179     184.526 216.019 161.948  1.00 40.96           O  
ATOM   2147  CB  GLU A 179     187.049 214.771 162.752  1.00 40.96           C  
ATOM   2148  CG  GLU A 179     186.469 214.058 163.939  1.00 40.96           C  
ATOM   2149  CD  GLU A 179     186.517 212.558 163.783  1.00 40.96           C  
ATOM   2150  OE1 GLU A 179     186.934 212.094 162.703  1.00 40.96           O  
ATOM   2151  OE2 GLU A 179     186.138 211.839 164.730  1.00 40.96           O  
ATOM   2152  H   GLU A 179     187.933 216.469 164.506  1.00 40.96           H  
ATOM   2153  HA  GLU A 179     187.046 216.651 161.756  1.00 40.96           H  
ATOM   2154 1HB  GLU A 179     186.651 214.310 161.848  1.00 40.96           H  
ATOM   2155 2HB  GLU A 179     188.128 214.614 162.752  1.00 40.96           H  
ATOM   2156 1HG  GLU A 179     187.028 214.343 164.830  1.00 40.96           H  
ATOM   2157 2HG  GLU A 179     185.437 214.378 164.073  1.00 40.96           H  
ATOM   2158  N   VAL A 180     184.740 217.003 163.947  1.00 40.96           N  
ATOM   2159  CA  VAL A 180     183.318 217.308 163.983  1.00 40.96           C  
ATOM   2160  C   VAL A 180     183.064 218.709 163.451  1.00 40.96           C  
ATOM   2161  O   VAL A 180     181.927 219.037 163.097  1.00 40.96           O  
ATOM   2162  CB  VAL A 180     182.755 217.135 165.407  1.00 40.96           C  
ATOM   2163  CG1 VAL A 180     183.140 218.302 166.294  1.00 40.96           C  
ATOM   2164  CG2 VAL A 180     181.244 216.900 165.406  1.00 40.96           C  
ATOM   2165  H   VAL A 180     185.312 217.228 164.748  1.00 40.96           H  
ATOM   2166  HA  VAL A 180     182.799 216.615 163.320  1.00 40.96           H  
ATOM   2167  HB  VAL A 180     183.236 216.277 165.876  1.00 40.96           H  
ATOM   2168 1HG1 VAL A 180     182.729 218.151 167.293  1.00 40.96           H  
ATOM   2169 2HG1 VAL A 180     184.226 218.369 166.356  1.00 40.96           H  
ATOM   2170 3HG1 VAL A 180     182.742 219.225 165.874  1.00 40.96           H  
ATOM   2171 1HG2 VAL A 180     180.893 216.783 166.431  1.00 40.96           H  
ATOM   2172 2HG2 VAL A 180     180.744 217.752 164.946  1.00 40.96           H  
ATOM   2173 3HG2 VAL A 180     181.017 215.997 164.840  1.00 40.96           H  
ATOM   2174  N   VAL A 181     184.097 219.542 163.340  1.00 40.96           N  
ATOM   2175  CA  VAL A 181     183.886 220.892 162.839  1.00 40.96           C  
ATOM   2176  C   VAL A 181     184.346 220.936 161.387  1.00 40.96           C  
ATOM   2177  O   VAL A 181     183.986 221.848 160.638  1.00 40.96           O  
ATOM   2178  CB  VAL A 181     184.598 221.942 163.717  1.00 40.96           C  
ATOM   2179  CG1 VAL A 181     186.091 221.969 163.471  1.00 40.96           C  
ATOM   2180  CG2 VAL A 181     183.975 223.317 163.543  1.00 40.96           C  
ATOM   2181  H   VAL A 181     185.030 219.253 163.598  1.00 40.96           H  
ATOM   2182  HA  VAL A 181     182.816 221.105 162.857  1.00 40.96           H  
ATOM   2183  HB  VAL A 181     184.513 221.646 164.763  1.00 40.96           H  
ATOM   2184 1HG1 VAL A 181     186.552 222.722 164.111  1.00 40.96           H  
ATOM   2185 2HG1 VAL A 181     186.515 220.991 163.700  1.00 40.96           H  
ATOM   2186 3HG1 VAL A 181     186.283 222.214 162.427  1.00 40.96           H  
ATOM   2187 1HG2 VAL A 181     184.497 224.035 164.174  1.00 40.96           H  
ATOM   2188 2HG2 VAL A 181     184.056 223.624 162.500  1.00 40.96           H  
ATOM   2189 3HG2 VAL A 181     182.924 223.279 163.830  1.00 40.96           H  
ATOM   2190  N   VAL A 182     185.128 219.939 160.968  1.00 40.96           N  
ATOM   2191  CA  VAL A 182     185.460 219.817 159.551  1.00 40.96           C  
ATOM   2192  C   VAL A 182     184.341 219.106 158.803  1.00 40.96           C  
ATOM   2193  O   VAL A 182     183.888 219.572 157.754  1.00 40.96           O  
ATOM   2194  CB  VAL A 182     186.816 219.113 159.376  1.00 40.96           C  
ATOM   2195  CG1 VAL A 182     187.025 218.696 157.942  1.00 40.96           C  
ATOM   2196  CG2 VAL A 182     187.931 220.052 159.778  1.00 40.96           C  
ATOM   2197  H   VAL A 182     185.497 219.262 161.620  1.00 40.96           H  
ATOM   2198  HA  VAL A 182     185.529 220.818 159.124  1.00 40.96           H  
ATOM   2199  HB  VAL A 182     186.838 218.225 160.008  1.00 40.96           H  
ATOM   2200 1HG1 VAL A 182     187.991 218.200 157.844  1.00 40.96           H  
ATOM   2201 2HG1 VAL A 182     186.233 218.009 157.644  1.00 40.96           H  
ATOM   2202 3HG1 VAL A 182     187.004 219.577 157.300  1.00 40.96           H  
ATOM   2203 1HG2 VAL A 182     188.891 219.551 159.654  1.00 40.96           H  
ATOM   2204 2HG2 VAL A 182     187.902 220.942 159.149  1.00 40.96           H  
ATOM   2205 3HG2 VAL A 182     187.805 220.341 160.822  1.00 40.96           H  
ATOM   2206  N   LYS A 183     183.834 218.008 159.351  1.00 40.96           N  
ATOM   2207  CA  LYS A 183     182.765 217.262 158.698  1.00 40.96           C  
ATOM   2208  C   LYS A 183     181.400 217.928 158.805  1.00 40.96           C  
ATOM   2209  O   LYS A 183     180.419 217.306 158.404  1.00 40.96           O  
ATOM   2210  CB  LYS A 183     182.650 215.849 159.270  1.00 40.96           C  
ATOM   2211  CG  LYS A 183     183.786 214.917 158.956  1.00 40.96           C  
ATOM   2212  CD  LYS A 183     183.471 213.552 159.520  1.00 40.96           C  
ATOM   2213  CE  LYS A 183     184.632 212.599 159.369  1.00 40.96           C  
ATOM   2214  NZ  LYS A 183     184.875 212.259 157.950  1.00 40.96           N  
ATOM   2215  H   LYS A 183     184.193 217.680 160.236  1.00 40.96           H  
ATOM   2216  HA  LYS A 183     182.997 217.184 157.635  1.00 40.96           H  
ATOM   2217 1HB  LYS A 183     182.571 215.901 160.356  1.00 40.96           H  
ATOM   2218 2HB  LYS A 183     181.740 215.379 158.898  1.00 40.96           H  
ATOM   2219 1HG  LYS A 183     183.919 214.856 157.875  1.00 40.96           H  
ATOM   2220 2HG  LYS A 183     184.705 215.303 159.396  1.00 40.96           H  
ATOM   2221 1HD  LYS A 183     183.228 213.643 160.580  1.00 40.96           H  
ATOM   2222 2HD  LYS A 183     182.608 213.135 159.002  1.00 40.96           H  
ATOM   2223 1HE  LYS A 183     185.531 213.052 159.784  1.00 40.96           H  
ATOM   2224 2HE  LYS A 183     184.425 211.683 159.922  1.00 40.96           H  
ATOM   2225 1HZ  LYS A 183     185.656 211.621 157.885  1.00 40.96           H  
ATOM   2226 2HZ  LYS A 183     184.051 211.822 157.562  1.00 40.96           H  
ATOM   2227 3HZ  LYS A 183     185.085 213.101 157.433  1.00 40.96           H  
ATOM   2228  N   VAL A 184     181.295 219.125 159.372  1.00 40.96           N  
ATOM   2229  CA  VAL A 184     180.095 219.938 159.271  1.00 40.96           C  
ATOM   2230  C   VAL A 184     180.318 221.139 158.363  1.00 40.96           C  
ATOM   2231  O   VAL A 184     179.492 221.434 157.496  1.00 40.96           O  
ATOM   2232  CB  VAL A 184     179.605 220.373 160.669  1.00 40.96           C  
ATOM   2233  CG1 VAL A 184     178.498 221.400 160.570  1.00 40.96           C  
ATOM   2234  CG2 VAL A 184     179.096 219.165 161.424  1.00 40.96           C  
ATOM   2235  H   VAL A 184     182.086 219.477 159.893  1.00 40.96           H  
ATOM   2236  HA  VAL A 184     179.312 219.342 158.801  1.00 40.96           H  
ATOM   2237  HB  VAL A 184     180.437 220.822 161.212  1.00 40.96           H  
ATOM   2238 1HG1 VAL A 184     178.176 221.685 161.572  1.00 40.96           H  
ATOM   2239 2HG1 VAL A 184     178.865 222.281 160.043  1.00 40.96           H  
ATOM   2240 3HG1 VAL A 184     177.655 220.975 160.026  1.00 40.96           H  
ATOM   2241 1HG2 VAL A 184     178.751 219.472 162.411  1.00 40.96           H  
ATOM   2242 2HG2 VAL A 184     178.270 218.714 160.874  1.00 40.96           H  
ATOM   2243 3HG2 VAL A 184     179.901 218.437 161.531  1.00 40.96           H  
ATOM   2244  N   LEU A 185     181.477 221.787 158.484  1.00 40.96           N  
ATOM   2245  CA  LEU A 185     181.825 222.871 157.577  1.00 40.96           C  
ATOM   2246  C   LEU A 185     182.301 222.375 156.218  1.00 40.96           C  
ATOM   2247  O   LEU A 185     182.794 223.181 155.429  1.00 40.96           O  
ATOM   2248  CB  LEU A 185     182.895 223.763 158.203  1.00 40.96           C  
ATOM   2249  CG  LEU A 185     182.464 224.558 159.437  1.00 40.96           C  
ATOM   2250  CD1 LEU A 185     183.658 225.255 160.058  1.00 40.96           C  
ATOM   2251  CD2 LEU A 185     181.381 225.565 159.093  1.00 40.96           C  
ATOM   2252  H   LEU A 185     182.127 221.527 159.212  1.00 40.96           H  
ATOM   2253  HA  LEU A 185     180.933 223.470 157.395  1.00 40.96           H  
ATOM   2254 1HB  LEU A 185     183.741 223.141 158.491  1.00 40.96           H  
ATOM   2255 2HB  LEU A 185     183.235 224.477 157.453  1.00 40.96           H  
ATOM   2256  HG  LEU A 185     182.075 223.875 160.193  1.00 40.96           H  
ATOM   2257 1HD1 LEU A 185     183.336 225.817 160.935  1.00 40.96           H  
ATOM   2258 2HD1 LEU A 185     184.399 224.513 160.355  1.00 40.96           H  
ATOM   2259 3HD1 LEU A 185     184.099 225.938 159.332  1.00 40.96           H  
ATOM   2260 1HD2 LEU A 185     181.096 226.114 159.991  1.00 40.96           H  
ATOM   2261 2HD2 LEU A 185     181.758 226.263 158.345  1.00 40.96           H  
ATOM   2262 3HD2 LEU A 185     180.511 225.042 158.695  1.00 40.96           H  
ATOM   2263  N   ALA A 186     182.224 221.070 155.948  1.00 40.96           N  
ATOM   2264  CA  ALA A 186     182.333 220.583 154.580  1.00 40.96           C  
ATOM   2265  C   ALA A 186     180.958 220.281 154.005  1.00 40.96           C  
ATOM   2266  O   ALA A 186     180.725 220.488 152.811  1.00 40.96           O  
ATOM   2267  CB  ALA A 186     183.218 219.340 154.518  1.00 40.96           C  
ATOM   2268  H   ALA A 186     182.089 220.406 156.697  1.00 40.96           H  
ATOM   2269  HA  ALA A 186     182.789 221.368 153.976  1.00 40.96           H  
ATOM   2270 1HB  ALA A 186     183.286 218.993 153.487  1.00 40.96           H  
ATOM   2271 2HB  ALA A 186     184.215 219.584 154.885  1.00 40.96           H  
ATOM   2272 3HB  ALA A 186     182.786 218.555 155.137  1.00 40.96           H  
ATOM   2273  N   ARG A 187     180.052 219.790 154.851  1.00 40.96           N  
ATOM   2274  CA  ARG A 187     178.653 219.490 154.572  1.00 40.96           C  
ATOM   2275  C   ARG A 187     177.968 219.198 155.893  1.00 40.96           C  
ATOM   2276  O   ARG A 187     178.540 218.516 156.734  1.00 40.96           O  
ATOM   2277  CB  ARG A 187     178.510 218.300 153.604  1.00 40.96           C  
ATOM   2278  CG  ARG A 187     179.403 217.075 153.879  1.00 40.96           C  
ATOM   2279  CD  ARG A 187     178.749 216.007 154.742  1.00 40.96           C  
ATOM   2280  NE  ARG A 187     179.548 214.795 154.866  1.00 40.96           N  
ATOM   2281  CZ  ARG A 187     179.338 213.695 154.154  1.00 40.96           C  
ATOM   2282  NH1 ARG A 187     180.112 212.634 154.320  1.00 40.96           N  
ATOM   2283  NH2 ARG A 187     178.336 213.650 153.290  1.00 40.96           N  
ATOM   2284  H   ARG A 187     180.416 219.621 155.778  1.00 40.96           H  
ATOM   2285  HA  ARG A 187     178.199 220.364 154.104  1.00 40.96           H  
ATOM   2286 1HB  ARG A 187     177.481 217.945 153.614  1.00 40.96           H  
ATOM   2287 2HB  ARG A 187     178.733 218.628 152.589  1.00 40.96           H  
ATOM   2288 1HG  ARG A 187     179.672 216.602 152.935  1.00 40.96           H  
ATOM   2289 2HG  ARG A 187     180.309 217.393 154.397  1.00 40.96           H  
ATOM   2290 1HD  ARG A 187     178.590 216.398 155.746  1.00 40.96           H  
ATOM   2291 2HD  ARG A 187     177.791 215.724 154.307  1.00 40.96           H  
ATOM   2292  HE  ARG A 187     180.306 214.798 155.536  1.00 40.96           H  
ATOM   2293 1HH1 ARG A 187     180.867 212.659 154.991  1.00 40.96           H  
ATOM   2294 2HH1 ARG A 187     179.948 211.799 153.776  1.00 40.96           H  
ATOM   2295 1HH2 ARG A 187     177.733 214.453 153.174  1.00 40.96           H  
ATOM   2296 2HH2 ARG A 187     178.175 212.815 152.748  1.00 40.96           H  
ATOM   2297  N   GLY A 188     176.767 219.723 156.097  1.00 40.96           N  
ATOM   2298  CA  GLY A 188     176.071 219.248 157.276  1.00 40.96           C  
ATOM   2299  C   GLY A 188     175.183 220.153 158.100  1.00 40.96           C  
ATOM   2300  O   GLY A 188     175.569 221.241 158.530  1.00 40.96           O  
ATOM   2301  H   GLY A 188     176.321 220.409 155.505  1.00 40.96           H  
ATOM   2302 1HA  GLY A 188     175.418 218.418 157.004  1.00 40.96           H  
ATOM   2303 2HA  GLY A 188     176.794 218.865 157.995  1.00 40.96           H  
ATOM   2304  N   PHE A 189     173.982 219.647 158.344  1.00 40.96           N  
ATOM   2305  CA  PHE A 189     172.964 220.197 159.226  1.00 40.96           C  
ATOM   2306  C   PHE A 189     172.177 219.009 159.765  1.00 40.96           C  
ATOM   2307  O   PHE A 189     172.642 217.868 159.716  1.00 40.96           O  
ATOM   2308  CB  PHE A 189     172.048 221.197 158.488  1.00 40.96           C  
ATOM   2309  CG  PHE A 189     172.682 222.529 158.197  1.00 40.96           C  
ATOM   2310  CD1 PHE A 189     172.739 223.510 159.171  1.00 40.96           C  
ATOM   2311  CD2 PHE A 189     173.200 222.805 156.945  1.00 40.96           C  
ATOM   2312  CE1 PHE A 189     173.319 224.733 158.904  1.00 40.96           C  
ATOM   2313  CE2 PHE A 189     173.779 224.025 156.672  1.00 40.96           C  
ATOM   2314  CZ  PHE A 189     173.839 224.990 157.652  1.00 40.96           C  
ATOM   2315  H   PHE A 189     173.791 218.789 157.847  1.00 40.96           H  
ATOM   2316  HA  PHE A 189     173.461 220.730 160.038  1.00 40.96           H  
ATOM   2317 1HB  PHE A 189     171.729 220.766 157.540  1.00 40.96           H  
ATOM   2318 2HB  PHE A 189     171.153 221.378 159.082  1.00 40.96           H  
ATOM   2319  HD1 PHE A 189     172.320 223.307 160.157  1.00 40.96           H  
ATOM   2320  HD2 PHE A 189     173.151 222.039 156.170  1.00 40.96           H  
ATOM   2321  HE1 PHE A 189     173.366 225.495 159.682  1.00 40.96           H  
ATOM   2322  HE2 PHE A 189     174.189 224.228 155.683  1.00 40.96           H  
ATOM   2323  HZ  PHE A 189     174.295 225.955 157.438  1.00 40.96           H  
ATOM   2324  N   ILE A 190     170.992 219.275 160.305  1.00 40.96           N  
ATOM   2325  CA  ILE A 190     169.943 218.275 160.406  1.00 40.96           C  
ATOM   2326  C   ILE A 190     168.762 218.668 159.521  1.00 40.96           C  
ATOM   2327  O   ILE A 190     167.638 218.193 159.718  1.00 40.96           O  
ATOM   2328  CB  ILE A 190     169.505 218.077 161.867  1.00 40.96           C  
ATOM   2329  CG1 ILE A 190     170.702 218.185 162.797  1.00 40.96           C  
ATOM   2330  CG2 ILE A 190     169.033 216.646 162.111  1.00 40.96           C  
ATOM   2331  CD1 ILE A 190     170.327 218.305 164.257  1.00 40.96           C  
ATOM   2332  H   ILE A 190     170.820 220.206 160.656  1.00 40.96           H  
ATOM   2333  HA  ILE A 190     170.331 217.328 160.033  1.00 40.96           H  
ATOM   2334  HB  ILE A 190     168.686 218.757 162.096  1.00 40.96           H  
ATOM   2335 1HG1 ILE A 190     171.336 217.307 162.677  1.00 40.96           H  
ATOM   2336 2HG1 ILE A 190     171.297 219.057 162.524  1.00 40.96           H  
ATOM   2337 1HG2 ILE A 190     168.730 216.535 163.152  1.00 40.96           H  
ATOM   2338 2HG2 ILE A 190     168.186 216.427 161.462  1.00 40.96           H  
ATOM   2339 3HG2 ILE A 190     169.846 215.953 161.894  1.00 40.96           H  
ATOM   2340 1HD1 ILE A 190     171.232 218.378 164.860  1.00 40.96           H  
ATOM   2341 2HD1 ILE A 190     169.719 219.198 164.404  1.00 40.96           H  
ATOM   2342 3HD1 ILE A 190     169.760 217.426 164.560  1.00 40.96           H  
ATOM   2343  N   LEU A 191     168.997 219.542 158.546  1.00 40.96           N  
ATOM   2344  CA  LEU A 191     167.945 220.270 157.854  1.00 40.96           C  
ATOM   2345  C   LEU A 191     167.658 219.745 156.454  1.00 40.96           C  
ATOM   2346  O   LEU A 191     166.732 220.238 155.803  1.00 40.96           O  
ATOM   2347  CB  LEU A 191     168.325 221.747 157.778  1.00 40.96           C  
ATOM   2348  CG  LEU A 191     168.526 222.378 159.152  1.00 40.96           C  
ATOM   2349  CD1 LEU A 191     169.084 223.778 159.014  1.00 40.96           C  
ATOM   2350  CD2 LEU A 191     167.222 222.376 159.928  1.00 40.96           C  
ATOM   2351  H   LEU A 191     169.959 219.699 158.282  1.00 40.96           H  
ATOM   2352  HA  LEU A 191     167.021 220.165 158.422  1.00 40.96           H  
ATOM   2353 1HB  LEU A 191     169.245 221.840 157.204  1.00 40.96           H  
ATOM   2354 2HB  LEU A 191     167.536 222.282 157.250  1.00 40.96           H  
ATOM   2355  HG  LEU A 191     169.272 221.809 159.708  1.00 40.96           H  
ATOM   2356 1HD1 LEU A 191     169.222 224.214 160.004  1.00 40.96           H  
ATOM   2357 2HD1 LEU A 191     170.044 223.738 158.499  1.00 40.96           H  
ATOM   2358 3HD1 LEU A 191     168.390 224.391 158.441  1.00 40.96           H  
ATOM   2359 1HD2 LEU A 191     167.381 222.829 160.907  1.00 40.96           H  
ATOM   2360 2HD2 LEU A 191     166.472 222.948 159.381  1.00 40.96           H  
ATOM   2361 3HD2 LEU A 191     166.875 221.350 160.054  1.00 40.96           H  
ATOM   2362  N   HIS A 192     168.417 218.767 155.978  1.00 40.96           N  
ATOM   2363  CA  HIS A 192     168.291 218.278 154.612  1.00 40.96           C  
ATOM   2364  C   HIS A 192     168.882 216.874 154.564  1.00 40.96           C  
ATOM   2365  O   HIS A 192     169.571 216.459 155.503  1.00 40.96           O  
ATOM   2366  CB  HIS A 192     168.980 219.236 153.618  1.00 40.96           C  
ATOM   2367  CG  HIS A 192     170.435 219.453 153.875  1.00 40.96           C  
ATOM   2368  ND1 HIS A 192     171.420 218.780 153.186  1.00 40.96           N  
ATOM   2369  CD2 HIS A 192     171.073 220.239 154.773  1.00 40.96           C  
ATOM   2370  CE1 HIS A 192     172.602 219.153 153.638  1.00 40.96           C  
ATOM   2371  NE2 HIS A 192     172.421 220.037 154.601  1.00 40.96           N  
ATOM   2372  H   HIS A 192     169.105 218.350 156.588  1.00 40.96           H  
ATOM   2373  HA  HIS A 192     167.237 218.217 154.343  1.00 40.96           H  
ATOM   2374 1HB  HIS A 192     168.875 218.847 152.605  1.00 40.96           H  
ATOM   2375 2HB  HIS A 192     168.488 220.208 153.648  1.00 40.96           H  
ATOM   2376  HD2 HIS A 192     170.606 220.911 155.493  1.00 40.96           H  
ATOM   2377  HE1 HIS A 192     173.566 218.793 153.277  1.00 40.96           H  
ATOM   2378  HE2 HIS A 192     173.150 220.494 155.129  1.00 40.96           H  
ATOM   2379  N   PRO A 193     168.570 216.086 153.529  1.00 40.96           N  
ATOM   2380  CA  PRO A 193     169.171 214.751 153.433  1.00 40.96           C  
ATOM   2381  C   PRO A 193     170.665 214.795 153.150  1.00 40.96           C  
ATOM   2382  O   PRO A 193     171.201 215.773 152.625  1.00 40.96           O  
ATOM   2383  CB  PRO A 193     168.406 214.091 152.281  1.00 40.96           C  
ATOM   2384  CG  PRO A 193     167.801 215.198 151.533  1.00 40.96           C  
ATOM   2385  CD  PRO A 193     167.469 216.225 152.558  1.00 40.96           C  
ATOM   2386  HA  PRO A 193     168.999 214.208 154.374  1.00 40.96           H  
ATOM   2387 1HB  PRO A 193     169.096 213.498 151.663  1.00 40.96           H  
ATOM   2388 2HB  PRO A 193     167.652 213.396 152.679  1.00 40.96           H  
ATOM   2389 1HG  PRO A 193     168.506 215.576 150.777  1.00 40.96           H  
ATOM   2390 2HG  PRO A 193     166.911 214.848 150.990  1.00 40.96           H  
ATOM   2391 1HD  PRO A 193     167.460 217.221 152.091  1.00 40.96           H  
ATOM   2392 2HD  PRO A 193     166.490 215.996 153.003  1.00 40.96           H  
ATOM   2393  N   PHE A 194     171.325 213.701 153.567  1.00 40.96           N  
ATOM   2394  CA  PHE A 194     172.764 213.427 153.516  1.00 40.96           C  
ATOM   2395  C   PHE A 194     173.606 214.358 154.382  1.00 40.96           C  
ATOM   2396  O   PHE A 194     174.834 214.353 154.251  1.00 40.96           O  
ATOM   2397  CB  PHE A 194     173.321 213.501 152.086  1.00 40.96           C  
ATOM   2398  CG  PHE A 194     172.878 212.394 151.179  1.00 40.96           C  
ATOM   2399  CD1 PHE A 194     172.297 211.240 151.676  1.00 40.96           C  
ATOM   2400  CD2 PHE A 194     173.063 212.512 149.813  1.00 40.96           C  
ATOM   2401  CE1 PHE A 194     171.900 210.232 150.823  1.00 40.96           C  
ATOM   2402  CE2 PHE A 194     172.670 211.510 148.961  1.00 40.96           C  
ATOM   2403  CZ  PHE A 194     172.090 210.369 149.465  1.00 40.96           C  
ATOM   2404  H   PHE A 194     170.706 213.006 153.959  1.00 40.96           H  
ATOM   2405  HA  PHE A 194     172.937 212.417 153.889  1.00 40.96           H  
ATOM   2406 1HB  PHE A 194     173.022 214.443 151.627  1.00 40.96           H  
ATOM   2407 2HB  PHE A 194     174.410 213.485 152.119  1.00 40.96           H  
ATOM   2408  HD1 PHE A 194     172.155 211.136 152.752  1.00 40.96           H  
ATOM   2409  HD2 PHE A 194     173.523 213.417 149.414  1.00 40.96           H  
ATOM   2410  HE1 PHE A 194     171.437 209.331 151.224  1.00 40.96           H  
ATOM   2411  HE2 PHE A 194     172.818 211.617 147.886  1.00 40.96           H  
ATOM   2412  HZ  PHE A 194     171.783 209.573 148.788  1.00 40.96           H  
ATOM   2413  N   ALA A 195     172.980 215.166 155.239  1.00 40.96           N  
ATOM   2414  CA  ALA A 195     173.670 216.326 155.790  1.00 40.96           C  
ATOM   2415  C   ALA A 195     174.810 216.026 156.759  1.00 40.96           C  
ATOM   2416  O   ALA A 195     175.971 216.058 156.350  1.00 40.96           O  
ATOM   2417  CB  ALA A 195     172.650 217.222 156.482  1.00 40.96           C  
ATOM   2418  H   ALA A 195     172.026 214.985 155.515  1.00 40.96           H  
ATOM   2419  HA  ALA A 195     174.133 216.868 154.965  1.00 40.96           H  
ATOM   2420 1HB  ALA A 195     173.155 218.094 156.898  1.00 40.96           H  
ATOM   2421 2HB  ALA A 195     171.902 217.547 155.759  1.00 40.96           H  
ATOM   2422 3HB  ALA A 195     172.164 216.668 157.283  1.00 40.96           H  
ATOM   2423  N   TYR A 196     174.521 215.734 158.029  1.00 40.96           N  
ATOM   2424  CA  TYR A 196     175.554 215.202 158.914  1.00 40.96           C  
ATOM   2425  C   TYR A 196     175.005 214.232 159.946  1.00 40.96           C  
ATOM   2426  O   TYR A 196     175.690 213.290 160.343  1.00 40.96           O  
ATOM   2427  CB  TYR A 196     176.290 216.335 159.627  1.00 40.96           C  
ATOM   2428  CG  TYR A 196     177.375 215.869 160.573  1.00 40.96           C  
ATOM   2429  CD1 TYR A 196     178.570 215.359 160.093  1.00 40.96           C  
ATOM   2430  CD2 TYR A 196     177.205 215.947 161.946  1.00 40.96           C  
ATOM   2431  CE1 TYR A 196     179.562 214.936 160.956  1.00 40.96           C  
ATOM   2432  CE2 TYR A 196     178.181 215.524 162.814  1.00 40.96           C  
ATOM   2433  CZ  TYR A 196     179.357 215.020 162.316  1.00 40.96           C  
ATOM   2434  OH  TYR A 196     180.334 214.603 163.184  1.00 40.96           O  
ATOM   2435  H   TYR A 196     173.589 215.877 158.391  1.00 40.96           H  
ATOM   2436  HA  TYR A 196     176.273 214.646 158.312  1.00 40.96           H  
ATOM   2437 1HB  TYR A 196     176.747 216.994 158.888  1.00 40.96           H  
ATOM   2438 2HB  TYR A 196     175.577 216.929 160.198  1.00 40.96           H  
ATOM   2439  HD1 TYR A 196     178.739 215.286 159.018  1.00 40.96           H  
ATOM   2440  HD2 TYR A 196     176.280 216.350 162.359  1.00 40.96           H  
ATOM   2441  HE1 TYR A 196     180.496 214.538 160.560  1.00 40.96           H  
ATOM   2442  HE2 TYR A 196     178.019 215.589 163.890  1.00 40.96           H  
ATOM   2443  HH  TYR A 196     181.088 214.280 162.684  1.00 40.96           H  
ATOM   2444  N   LEU A 197     173.764 214.429 160.370  1.00 40.96           N  
ATOM   2445  CA  LEU A 197     173.190 213.601 161.414  1.00 40.96           C  
ATOM   2446  C   LEU A 197     172.324 212.499 160.847  1.00 40.96           C  
ATOM   2447  O   LEU A 197     171.486 211.952 161.567  1.00 40.96           O  
ATOM   2448  CB  LEU A 197     172.371 214.437 162.399  1.00 40.96           C  
ATOM   2449  CG  LEU A 197     173.015 215.151 163.599  1.00 40.96           C  
ATOM   2450  CD1 LEU A 197     173.755 214.196 164.502  1.00 40.96           C  
ATOM   2451  CD2 LEU A 197     173.903 216.295 163.201  1.00 40.96           C  
ATOM   2452  H   LEU A 197     173.205 215.166 159.963  1.00 40.96           H  
ATOM   2453  HA  LEU A 197     174.002 213.125 161.963  1.00 40.96           H  
ATOM   2454 1HB  LEU A 197     171.874 215.234 161.848  1.00 40.96           H  
ATOM   2455 2HB  LEU A 197     171.607 213.800 162.844  1.00 40.96           H  
ATOM   2456  HG  LEU A 197     172.234 215.551 164.246  1.00 40.96           H  
ATOM   2457 1HD1 LEU A 197     174.192 214.747 165.335  1.00 40.96           H  
ATOM   2458 2HD1 LEU A 197     173.062 213.448 164.887  1.00 40.96           H  
ATOM   2459 3HD1 LEU A 197     174.546 213.702 163.939  1.00 40.96           H  
ATOM   2460 1HD2 LEU A 197     174.325 216.756 164.095  1.00 40.96           H  
ATOM   2461 2HD2 LEU A 197     174.710 215.926 162.567  1.00 40.96           H  
ATOM   2462 3HD2 LEU A 197     173.320 217.035 162.652  1.00 40.96           H  
ATOM   2463  N   ARG A 198     172.497 212.166 159.571  1.00 40.96           N  
ATOM   2464  CA  ARG A 198     171.719 211.080 158.993  1.00 40.96           C  
ATOM   2465  C   ARG A 198     172.250 209.727 159.449  1.00 40.96           C  
ATOM   2466  O   ARG A 198     171.521 208.944 160.069  1.00 40.96           O  
ATOM   2467  CB  ARG A 198     171.720 211.191 157.464  1.00 40.96           C  
ATOM   2468  CG  ARG A 198     170.755 210.234 156.751  1.00 40.96           C  
ATOM   2469  CD  ARG A 198     171.445 208.997 156.178  1.00 40.96           C  
ATOM   2470  NE  ARG A 198     170.493 208.067 155.576  1.00 40.96           N  
ATOM   2471  CZ  ARG A 198     169.839 207.128 156.254  1.00 40.96           C  
ATOM   2472  NH1 ARG A 198     170.034 206.991 157.559  1.00 40.96           N  
ATOM   2473  NH2 ARG A 198     168.993 206.321 155.628  1.00 40.96           N  
ATOM   2474  H   ARG A 198     173.163 212.657 158.992  1.00 40.96           H  
ATOM   2475  HA  ARG A 198     170.693 211.161 159.352  1.00 40.96           H  
ATOM   2476 1HB  ARG A 198     171.455 212.206 157.173  1.00 40.96           H  
ATOM   2477 2HB  ARG A 198     172.723 210.993 157.085  1.00 40.96           H  
ATOM   2478 1HG  ARG A 198     169.997 209.890 157.455  1.00 40.96           H  
ATOM   2479 2HG  ARG A 198     170.272 210.754 155.923  1.00 40.96           H  
ATOM   2480 1HD  ARG A 198     172.156 209.300 155.410  1.00 40.96           H  
ATOM   2481 2HD  ARG A 198     171.973 208.474 156.974  1.00 40.96           H  
ATOM   2482  HE  ARG A 198     170.324 208.145 154.582  1.00 40.96           H  
ATOM   2483 1HH1 ARG A 198     170.680 207.601 158.040  1.00 40.96           H  
ATOM   2484 2HH1 ARG A 198     169.536 206.278 158.072  1.00 40.96           H  
ATOM   2485 1HH2 ARG A 198     168.844 206.419 154.633  1.00 40.96           H  
ATOM   2486 2HH2 ARG A 198     168.498 205.610 156.145  1.00 40.96           H  
ATOM   2487  N   ASP A 199     173.519 209.436 159.161  1.00 40.96           N  
ATOM   2488  CA  ASP A 199     174.053 208.133 159.517  1.00 40.96           C  
ATOM   2489  C   ASP A 199     174.429 208.080 160.997  1.00 40.96           C  
ATOM   2490  O   ASP A 199     174.763 209.104 161.596  1.00 40.96           O  
ATOM   2491  CB  ASP A 199     175.259 207.788 158.641  1.00 40.96           C  
ATOM   2492  CG  ASP A 199     176.318 208.863 158.636  1.00 40.96           C  
ATOM   2493  OD1 ASP A 199     176.085 209.950 159.196  1.00 40.96           O  
ATOM   2494  OD2 ASP A 199     177.397 208.616 158.062  1.00 40.96           O  
ATOM   2495  H   ASP A 199     174.119 210.104 158.699  1.00 40.96           H  
ATOM   2496  HA  ASP A 199     173.278 207.384 159.352  1.00 40.96           H  
ATOM   2497 1HB  ASP A 199     175.710 206.860 158.992  1.00 40.96           H  
ATOM   2498 2HB  ASP A 199     174.929 207.624 157.615  1.00 40.96           H  
ATOM   2499  N   PRO A 200     174.338 206.902 161.621  1.00 40.96           N  
ATOM   2500  CA  PRO A 200     174.637 206.816 163.057  1.00 40.96           C  
ATOM   2501  C   PRO A 200     176.102 206.989 163.405  1.00 40.96           C  
ATOM   2502  O   PRO A 200     176.401 207.265 164.571  1.00 40.96           O  
ATOM   2503  CB  PRO A 200     174.145 205.414 163.433  1.00 40.96           C  
ATOM   2504  CG  PRO A 200     173.129 205.091 162.412  1.00 40.96           C  
ATOM   2505  CD  PRO A 200     173.635 205.699 161.147  1.00 40.96           C  
ATOM   2506  HA  PRO A 200     174.066 207.589 163.592  1.00 40.96           H  
ATOM   2507 1HB  PRO A 200     174.987 204.707 163.431  1.00 40.96           H  
ATOM   2508 2HB  PRO A 200     173.733 205.421 164.453  1.00 40.96           H  
ATOM   2509 1HG  PRO A 200     173.007 204.001 162.329  1.00 40.96           H  
ATOM   2510 2HG  PRO A 200     172.151 205.499 162.707  1.00 40.96           H  
ATOM   2511 1HD  PRO A 200     174.319 204.996 160.649  1.00 40.96           H  
ATOM   2512 2HD  PRO A 200     172.786 205.944 160.492  1.00 40.96           H  
ATOM   2513  N   TRP A 201     177.019 206.836 162.449  1.00 40.96           N  
ATOM   2514  CA  TRP A 201     178.438 206.934 162.773  1.00 40.96           C  
ATOM   2515  C   TRP A 201     178.836 208.365 163.104  1.00 40.96           C  
ATOM   2516  O   TRP A 201     179.584 208.600 164.058  1.00 40.96           O  
ATOM   2517  CB  TRP A 201     179.287 206.392 161.628  1.00 40.96           C  
ATOM   2518  CG  TRP A 201     179.152 204.930 161.433  1.00 40.96           C  
ATOM   2519  CD1 TRP A 201     178.502 204.294 160.423  1.00 40.96           C  
ATOM   2520  CD2 TRP A 201     179.646 203.908 162.298  1.00 40.96           C  
ATOM   2521  NE1 TRP A 201     178.584 202.936 160.590  1.00 40.96           N  
ATOM   2522  CE2 TRP A 201     179.278 202.675 161.741  1.00 40.96           C  
ATOM   2523  CE3 TRP A 201     180.369 203.918 163.490  1.00 40.96           C  
ATOM   2524  CZ2 TRP A 201     179.611 201.467 162.330  1.00 40.96           C  
ATOM   2525  CZ3 TRP A 201     180.697 202.721 164.071  1.00 40.96           C  
ATOM   2526  CH2 TRP A 201     180.317 201.512 163.494  1.00 40.96           C  
ATOM   2527  H   TRP A 201     176.744 206.652 161.495  1.00 40.96           H  
ATOM   2528  HA  TRP A 201     178.632 206.336 163.663  1.00 40.96           H  
ATOM   2529 1HB  TRP A 201     179.006 206.889 160.699  1.00 40.96           H  
ATOM   2530 2HB  TRP A 201     180.337 206.617 161.815  1.00 40.96           H  
ATOM   2531  HD1 TRP A 201     177.991 204.791 159.601  1.00 40.96           H  
ATOM   2532  HE1 TRP A 201     178.196 202.242 159.967  1.00 40.96           H  
ATOM   2533  HE3 TRP A 201     180.669 204.860 163.949  1.00 40.96           H  
ATOM   2534  HZ2 TRP A 201     179.328 200.510 161.890  1.00 40.96           H  
ATOM   2535  HZ3 TRP A 201     181.265 202.740 165.001  1.00 40.96           H  
ATOM   2536  HH2 TRP A 201     180.593 200.581 163.989  1.00 40.96           H  
ATOM   2537  N   ASN A 202     178.341 209.336 162.339  1.00 40.96           N  
ATOM   2538  CA  ASN A 202     178.549 210.728 162.707  1.00 40.96           C  
ATOM   2539  C   ASN A 202     177.699 211.126 163.901  1.00 40.96           C  
ATOM   2540  O   ASN A 202     178.009 212.115 164.569  1.00 40.96           O  
ATOM   2541  CB  ASN A 202     178.237 211.640 161.529  1.00 40.96           C  
ATOM   2542  CG  ASN A 202     179.181 211.441 160.375  1.00 40.96           C  
ATOM   2543  OD1 ASN A 202     180.378 211.688 160.488  1.00 40.96           O  
ATOM   2544  ND2 ASN A 202     178.648 210.996 159.248  1.00 40.96           N  
ATOM   2545  H   ASN A 202     177.820 209.121 161.501  1.00 40.96           H  
ATOM   2546  HA  ASN A 202     179.596 210.860 162.984  1.00 40.96           H  
ATOM   2547 1HB  ASN A 202     177.219 211.455 161.185  1.00 40.96           H  
ATOM   2548 2HB  ASN A 202     178.290 212.680 161.850  1.00 40.96           H  
ATOM   2549 1HD2 ASN A 202     179.228 210.845 158.447  1.00 40.96           H  
ATOM   2550 2HD2 ASN A 202     177.667 210.811 159.198  1.00 40.96           H  
ATOM   2551  N   TRP A 203     176.637 210.380 164.176  1.00 40.96           N  
ATOM   2552  CA  TRP A 203     175.796 210.559 165.349  1.00 40.96           C  
ATOM   2553  C   TRP A 203     176.426 209.952 166.598  1.00 40.96           C  
ATOM   2554  O   TRP A 203     175.894 210.129 167.697  1.00 40.96           O  
ATOM   2555  CB  TRP A 203     174.428 209.939 165.043  1.00 40.96           C  
ATOM   2556  CG  TRP A 203     173.317 210.183 165.995  1.00 40.96           C  
ATOM   2557  CD1 TRP A 203     172.694 211.366 166.250  1.00 40.96           C  
ATOM   2558  CD2 TRP A 203     172.658 209.200 166.794  1.00 40.96           C  
ATOM   2559  NE1 TRP A 203     171.697 211.186 167.176  1.00 40.96           N  
ATOM   2560  CE2 TRP A 203     171.655 209.862 167.527  1.00 40.96           C  
ATOM   2561  CE3 TRP A 203     172.825 207.822 166.969  1.00 40.96           C  
ATOM   2562  CZ2 TRP A 203     170.822 209.193 168.424  1.00 40.96           C  
ATOM   2563  CZ3 TRP A 203     171.999 207.159 167.857  1.00 40.96           C  
ATOM   2564  CH2 TRP A 203     171.009 207.844 168.574  1.00 40.96           C  
ATOM   2565  H   TRP A 203     176.414 209.647 163.518  1.00 40.96           H  
ATOM   2566  HA  TRP A 203     175.686 211.627 165.536  1.00 40.96           H  
ATOM   2567 1HB  TRP A 203     174.074 210.298 164.076  1.00 40.96           H  
ATOM   2568 2HB  TRP A 203     174.527 208.856 164.974  1.00 40.96           H  
ATOM   2569  HD1 TRP A 203     172.950 212.317 165.787  1.00 40.96           H  
ATOM   2570  HE1 TRP A 203     171.094 211.910 167.540  1.00 40.96           H  
ATOM   2571  HE3 TRP A 203     173.591 207.282 166.413  1.00 40.96           H  
ATOM   2572  HZ2 TRP A 203     170.046 209.709 168.990  1.00 40.96           H  
ATOM   2573  HZ3 TRP A 203     172.138 206.085 167.986  1.00 40.96           H  
ATOM   2574  HH2 TRP A 203     170.375 207.289 169.266  1.00 40.96           H  
ATOM   2575  N   LEU A 204     177.551 209.249 166.445  1.00 40.96           N  
ATOM   2576  CA  LEU A 204     178.348 208.714 167.542  1.00 40.96           C  
ATOM   2577  C   LEU A 204     179.526 209.609 167.900  1.00 40.96           C  
ATOM   2578  O   LEU A 204     179.962 209.607 169.054  1.00 40.96           O  
ATOM   2579  CB  LEU A 204     178.861 207.315 167.177  1.00 40.96           C  
ATOM   2580  CG  LEU A 204     179.602 206.479 168.218  1.00 40.96           C  
ATOM   2581  CD1 LEU A 204     178.689 206.215 169.387  1.00 40.96           C  
ATOM   2582  CD2 LEU A 204     180.081 205.175 167.628  1.00 40.96           C  
ATOM   2583  H   LEU A 204     177.852 209.089 165.494  1.00 40.96           H  
ATOM   2584  HA  LEU A 204     177.715 208.640 168.425  1.00 40.96           H  
ATOM   2585 1HB  LEU A 204     178.015 206.705 166.865  1.00 40.96           H  
ATOM   2586 2HB  LEU A 204     179.548 207.405 166.335  1.00 40.96           H  
ATOM   2587  HG  LEU A 204     180.466 207.034 168.583  1.00 40.96           H  
ATOM   2588 1HD1 LEU A 204     179.215 205.618 170.132  1.00 40.96           H  
ATOM   2589 2HD1 LEU A 204     178.384 207.162 169.832  1.00 40.96           H  
ATOM   2590 3HD1 LEU A 204     177.808 205.673 169.045  1.00 40.96           H  
ATOM   2591 1HD2 LEU A 204     180.606 204.601 168.392  1.00 40.96           H  
ATOM   2592 2HD2 LEU A 204     179.226 204.603 167.268  1.00 40.96           H  
ATOM   2593 3HD2 LEU A 204     180.758 205.378 166.798  1.00 40.96           H  
ATOM   2594  N   ASP A 205     180.057 210.358 166.928  1.00 40.96           N  
ATOM   2595  CA  ASP A 205     180.958 211.463 167.242  1.00 40.96           C  
ATOM   2596  C   ASP A 205     180.282 212.489 168.127  1.00 40.96           C  
ATOM   2597  O   ASP A 205     180.869 212.959 169.105  1.00 40.96           O  
ATOM   2598  CB  ASP A 205     181.427 212.166 165.970  1.00 40.96           C  
ATOM   2599  CG  ASP A 205     182.498 211.416 165.247  1.00 40.96           C  
ATOM   2600  OD1 ASP A 205     183.277 210.712 165.917  1.00 40.96           O  
ATOM   2601  OD2 ASP A 205     182.567 211.525 164.004  1.00 40.96           O  
ATOM   2602  H   ASP A 205     179.836 210.162 165.962  1.00 40.96           H  
ATOM   2603  HA  ASP A 205     181.832 211.061 167.755  1.00 40.96           H  
ATOM   2604 1HB  ASP A 205     180.581 212.300 165.295  1.00 40.96           H  
ATOM   2605 2HB  ASP A 205     181.806 213.157 166.221  1.00 40.96           H  
ATOM   2606  N   PHE A 206     179.046 212.844 167.802  1.00 40.96           N  
ATOM   2607  CA  PHE A 206     178.486 214.068 168.343  1.00 40.96           C  
ATOM   2608  C   PHE A 206     178.012 213.891 169.776  1.00 40.96           C  
ATOM   2609  O   PHE A 206     178.209 214.785 170.603  1.00 40.96           O  
ATOM   2610  CB  PHE A 206     177.351 214.557 167.453  1.00 40.96           C  
ATOM   2611  CG  PHE A 206     176.801 215.884 167.859  1.00 40.96           C  
ATOM   2612  CD1 PHE A 206     177.536 217.037 167.656  1.00 40.96           C  
ATOM   2613  CD2 PHE A 206     175.543 215.981 168.420  1.00 40.96           C  
ATOM   2614  CE1 PHE A 206     177.034 218.259 168.022  1.00 40.96           C  
ATOM   2615  CE2 PHE A 206     175.035 217.202 168.785  1.00 40.96           C  
ATOM   2616  CZ  PHE A 206     175.782 218.344 168.586  1.00 40.96           C  
ATOM   2617  H   PHE A 206     178.484 212.277 167.183  1.00 40.96           H  
ATOM   2618  HA  PHE A 206     179.270 214.827 168.366  1.00 40.96           H  
ATOM   2619 1HB  PHE A 206     177.702 214.633 166.425  1.00 40.96           H  
ATOM   2620 2HB  PHE A 206     176.539 213.832 167.468  1.00 40.96           H  
ATOM   2621  HD1 PHE A 206     178.523 216.966 167.199  1.00 40.96           H  
ATOM   2622  HD2 PHE A 206     174.954 215.077 168.577  1.00 40.96           H  
ATOM   2623  HE1 PHE A 206     177.627 219.160 167.866  1.00 40.96           H  
ATOM   2624  HE2 PHE A 206     174.044 217.271 169.232  1.00 40.96           H  
ATOM   2625  HZ  PHE A 206     175.379 219.313 168.878  1.00 40.96           H  
ATOM   2626  N   LEU A 207     177.411 212.749 170.103  1.00 40.96           N  
ATOM   2627  CA  LEU A 207     176.951 212.563 171.472  1.00 40.96           C  
ATOM   2628  C   LEU A 207     178.104 212.282 172.422  1.00 40.96           C  
ATOM   2629  O   LEU A 207     177.993 212.565 173.618  1.00 40.96           O  
ATOM   2630  CB  LEU A 207     175.928 211.438 171.552  1.00 40.96           C  
ATOM   2631  CG  LEU A 207     174.575 211.672 170.893  1.00 40.96           C  
ATOM   2632  CD1 LEU A 207     173.702 210.450 171.067  1.00 40.96           C  
ATOM   2633  CD2 LEU A 207     173.903 212.890 171.466  1.00 40.96           C  
ATOM   2634  H   LEU A 207     177.265 212.010 169.430  1.00 40.96           H  
ATOM   2635  HA  LEU A 207     176.476 213.485 171.806  1.00 40.96           H  
ATOM   2636 1HB  LEU A 207     176.353 210.548 171.090  1.00 40.96           H  
ATOM   2637 2HB  LEU A 207     175.733 211.219 172.602  1.00 40.96           H  
ATOM   2638  HG  LEU A 207     174.713 211.819 169.821  1.00 40.96           H  
ATOM   2639 1HD1 LEU A 207     172.735 210.623 170.594  1.00 40.96           H  
ATOM   2640 2HD1 LEU A 207     174.184 209.590 170.603  1.00 40.96           H  
ATOM   2641 3HD1 LEU A 207     173.556 210.256 172.129  1.00 40.96           H  
ATOM   2642 1HD2 LEU A 207     172.939 213.037 170.979  1.00 40.96           H  
ATOM   2643 2HD2 LEU A 207     173.751 212.752 172.537  1.00 40.96           H  
ATOM   2644 3HD2 LEU A 207     174.531 213.765 171.298  1.00 40.96           H  
ATOM   2645  N   VAL A 208     179.213 211.741 171.920  1.00 40.96           N  
ATOM   2646  CA  VAL A 208     180.351 211.464 172.789  1.00 40.96           C  
ATOM   2647  C   VAL A 208     181.226 212.707 172.952  1.00 40.96           C  
ATOM   2648  O   VAL A 208     181.802 212.932 174.023  1.00 40.96           O  
ATOM   2649  CB  VAL A 208     181.121 210.246 172.247  1.00 40.96           C  
ATOM   2650  CG1 VAL A 208     182.393 209.971 173.022  1.00 40.96           C  
ATOM   2651  CG2 VAL A 208     180.238 209.023 172.312  1.00 40.96           C  
ATOM   2652  H   VAL A 208     179.279 211.517 170.937  1.00 40.96           H  
ATOM   2653  HA  VAL A 208     179.976 211.236 173.788  1.00 40.96           H  
ATOM   2654  HB  VAL A 208     181.407 210.439 171.213  1.00 40.96           H  
ATOM   2655 1HG1 VAL A 208     182.897 209.102 172.598  1.00 40.96           H  
ATOM   2656 2HG1 VAL A 208     183.051 210.837 172.960  1.00 40.96           H  
ATOM   2657 3HG1 VAL A 208     182.148 209.774 174.065  1.00 40.96           H  
ATOM   2658 1HG2 VAL A 208     180.782 208.161 171.928  1.00 40.96           H  
ATOM   2659 2HG2 VAL A 208     179.948 208.838 173.347  1.00 40.96           H  
ATOM   2660 3HG2 VAL A 208     179.345 209.186 171.709  1.00 40.96           H  
ATOM   2661  N   THR A 209     181.295 213.569 171.941  1.00 40.96           N  
ATOM   2662  CA  THR A 209     182.065 214.797 172.099  1.00 40.96           C  
ATOM   2663  C   THR A 209     181.317 215.821 172.953  1.00 40.96           C  
ATOM   2664  O   THR A 209     181.951 216.611 173.661  1.00 40.96           O  
ATOM   2665  CB  THR A 209     182.420 215.357 170.720  1.00 40.96           C  
ATOM   2666  OG1 THR A 209     183.021 214.315 169.948  1.00 40.96           O  
ATOM   2667  CG2 THR A 209     183.434 216.479 170.816  1.00 40.96           C  
ATOM   2668  H   THR A 209     180.825 213.392 171.065  1.00 40.96           H  
ATOM   2669  HA  THR A 209     182.984 214.562 172.637  1.00 40.96           H  
ATOM   2670  HB  THR A 209     181.520 215.742 170.241  1.00 40.96           H  
ATOM   2671  HG1 THR A 209     182.368 213.943 169.351  1.00 40.96           H  
ATOM   2672 1HG2 THR A 209     183.661 216.851 169.817  1.00 40.96           H  
ATOM   2673 2HG2 THR A 209     183.025 217.288 171.421  1.00 40.96           H  
ATOM   2674 3HG2 THR A 209     184.347 216.106 171.279  1.00 40.96           H  
ATOM   2675  N   LEU A 210     179.979 215.796 172.945  1.00 40.96           N  
ATOM   2676  CA  LEU A 210     179.233 216.602 173.909  1.00 40.96           C  
ATOM   2677  C   LEU A 210     179.440 216.116 175.335  1.00 40.96           C  
ATOM   2678  O   LEU A 210     179.364 216.917 176.270  1.00 40.96           O  
ATOM   2679  CB  LEU A 210     177.739 216.602 173.605  1.00 40.96           C  
ATOM   2680  CG  LEU A 210     177.207 217.364 172.402  1.00 40.96           C  
ATOM   2681  CD1 LEU A 210     175.706 217.189 172.335  1.00 40.96           C  
ATOM   2682  CD2 LEU A 210     177.585 218.827 172.490  1.00 40.96           C  
ATOM   2683  H   LEU A 210     179.472 215.228 172.282  1.00 40.96           H  
ATOM   2684  HA  LEU A 210     179.590 217.630 173.850  1.00 40.96           H  
ATOM   2685 1HB  LEU A 210     177.414 215.573 173.462  1.00 40.96           H  
ATOM   2686 2HB  LEU A 210     177.209 217.012 174.465  1.00 40.96           H  
ATOM   2687  HG  LEU A 210     177.630 216.944 171.489  1.00 40.96           H  
ATOM   2688 1HD1 LEU A 210     175.314 217.732 171.475  1.00 40.96           H  
ATOM   2689 2HD1 LEU A 210     175.467 216.130 172.234  1.00 40.96           H  
ATOM   2690 3HD1 LEU A 210     175.254 217.578 173.246  1.00 40.96           H  
ATOM   2691 1HD2 LEU A 210     177.196 219.356 171.620  1.00 40.96           H  
ATOM   2692 2HD2 LEU A 210     177.161 219.259 173.397  1.00 40.96           H  
ATOM   2693 3HD2 LEU A 210     178.671 218.921 172.517  1.00 40.96           H  
ATOM   2694  N   ILE A 211     179.673 214.816 175.521  1.00 40.96           N  
ATOM   2695  CA  ILE A 211     180.016 214.300 176.841  1.00 40.96           C  
ATOM   2696  C   ILE A 211     181.358 214.852 177.296  1.00 40.96           C  
ATOM   2697  O   ILE A 211     181.508 215.276 178.447  1.00 40.96           O  
ATOM   2698  CB  ILE A 211     179.989 212.762 176.827  1.00 40.96           C  
ATOM   2699  CG1 ILE A 211     178.548 212.261 176.837  1.00 40.96           C  
ATOM   2700  CG2 ILE A 211     180.789 212.170 177.962  1.00 40.96           C  
ATOM   2701  CD1 ILE A 211     178.425 210.778 176.619  1.00 40.96           C  
ATOM   2702  H   ILE A 211     179.613 214.175 174.743  1.00 40.96           H  
ATOM   2703  HA  ILE A 211     179.276 214.659 177.555  1.00 40.96           H  
ATOM   2704  HB  ILE A 211     180.410 212.399 175.890  1.00 40.96           H  
ATOM   2705 1HG1 ILE A 211     178.084 212.508 177.791  1.00 40.96           H  
ATOM   2706 2HG1 ILE A 211     177.980 212.770 176.057  1.00 40.96           H  
ATOM   2707 1HG2 ILE A 211     180.741 211.082 177.912  1.00 40.96           H  
ATOM   2708 2HG2 ILE A 211     181.827 212.491 177.882  1.00 40.96           H  
ATOM   2709 3HG2 ILE A 211     180.377 212.508 178.913  1.00 40.96           H  
ATOM   2710 1HD1 ILE A 211     177.373 210.493 176.638  1.00 40.96           H  
ATOM   2711 2HD1 ILE A 211     178.854 210.515 175.651  1.00 40.96           H  
ATOM   2712 3HD1 ILE A 211     178.958 210.249 177.408  1.00 40.96           H  
ATOM   2713  N   GLY A 212     182.330 214.923 176.386  1.00 40.96           N  
ATOM   2714  CA  GLY A 212     183.646 215.439 176.714  1.00 40.96           C  
ATOM   2715  C   GLY A 212     183.675 216.913 177.057  1.00 40.96           C  
ATOM   2716  O   GLY A 212     184.610 217.364 177.724  1.00 40.96           O  
ATOM   2717  H   GLY A 212     182.145 214.609 175.444  1.00 40.96           H  
ATOM   2718 1HA  GLY A 212     184.052 214.888 177.563  1.00 40.96           H  
ATOM   2719 2HA  GLY A 212     184.320 215.276 175.874  1.00 40.96           H  
ATOM   2720  N   TYR A 213     182.674 217.674 176.631  1.00 40.96           N  
ATOM   2721  CA  TYR A 213     182.571 219.073 177.013  1.00 40.96           C  
ATOM   2722  C   TYR A 213     181.627 219.309 178.183  1.00 40.96           C  
ATOM   2723  O   TYR A 213     181.593 220.424 178.708  1.00 40.96           O  
ATOM   2724  CB  TYR A 213     182.139 219.918 175.811  1.00 40.96           C  
ATOM   2725  CG  TYR A 213     183.253 220.147 174.818  1.00 40.96           C  
ATOM   2726  CD1 TYR A 213     184.579 220.002 175.198  1.00 40.96           C  
ATOM   2727  CD2 TYR A 213     182.982 220.481 173.501  1.00 40.96           C  
ATOM   2728  CE1 TYR A 213     185.602 220.205 174.302  1.00 40.96           C  
ATOM   2729  CE2 TYR A 213     184.002 220.679 172.595  1.00 40.96           C  
ATOM   2730  CZ  TYR A 213     185.308 220.538 173.004  1.00 40.96           C  
ATOM   2731  OH  TYR A 213     186.333 220.739 172.113  1.00 40.96           O  
ATOM   2732  H   TYR A 213     181.968 217.275 176.029  1.00 40.96           H  
ATOM   2733  HA  TYR A 213     183.551 219.413 177.348  1.00 40.96           H  
ATOM   2734 1HB  TYR A 213     181.312 219.425 175.298  1.00 40.96           H  
ATOM   2735 2HB  TYR A 213     181.779 220.886 176.158  1.00 40.96           H  
ATOM   2736  HD1 TYR A 213     184.825 219.722 176.223  1.00 40.96           H  
ATOM   2737  HD2 TYR A 213     181.950 220.592 173.168  1.00 40.96           H  
ATOM   2738  HE1 TYR A 213     186.637 220.086 174.621  1.00 40.96           H  
ATOM   2739  HE2 TYR A 213     183.771 220.946 171.564  1.00 40.96           H  
ATOM   2740  HH  TYR A 213     185.969 220.970 171.255  1.00 40.96           H  
ATOM   2741  N   ILE A 214     180.865 218.303 178.606  1.00 40.96           N  
ATOM   2742  CA  ILE A 214     180.113 218.428 179.848  1.00 40.96           C  
ATOM   2743  C   ILE A 214     181.009 218.148 181.045  1.00 40.96           C  
ATOM   2744  O   ILE A 214     181.035 218.915 182.013  1.00 40.96           O  
ATOM   2745  CB  ILE A 214     178.875 217.514 179.822  1.00 40.96           C  
ATOM   2746  CG1 ILE A 214     177.816 218.110 178.895  1.00 40.96           C  
ATOM   2747  CG2 ILE A 214     178.315 217.292 181.211  1.00 40.96           C  
ATOM   2748  CD1 ILE A 214     176.671 217.180 178.583  1.00 40.96           C  
ATOM   2749  H   ILE A 214     180.799 217.446 178.075  1.00 40.96           H  
ATOM   2750  HA  ILE A 214     179.781 219.461 179.949  1.00 40.96           H  
ATOM   2751  HB  ILE A 214     179.147 216.546 179.403  1.00 40.96           H  
ATOM   2752 1HG1 ILE A 214     177.404 219.012 179.346  1.00 40.96           H  
ATOM   2753 2HG1 ILE A 214     178.280 218.400 177.952  1.00 40.96           H  
ATOM   2754 1HG2 ILE A 214     177.442 216.643 181.152  1.00 40.96           H  
ATOM   2755 2HG2 ILE A 214     179.073 216.824 181.838  1.00 40.96           H  
ATOM   2756 3HG2 ILE A 214     178.026 218.250 181.644  1.00 40.96           H  
ATOM   2757 1HD1 ILE A 214     175.966 217.681 177.919  1.00 40.96           H  
ATOM   2758 2HD1 ILE A 214     177.053 216.283 178.095  1.00 40.96           H  
ATOM   2759 3HD1 ILE A 214     176.165 216.904 179.507  1.00 40.96           H  
ATOM   2760  N   THR A 215     181.814 217.093 180.972  1.00 40.96           N  
ATOM   2761  CA  THR A 215     182.649 216.681 182.093  1.00 40.96           C  
ATOM   2762  C   THR A 215     183.927 217.514 182.240  1.00 40.96           C  
ATOM   2763  O   THR A 215     184.845 217.099 182.957  1.00 40.96           O  
ATOM   2764  CB  THR A 215     182.993 215.194 181.969  1.00 40.96           C  
ATOM   2765  OG1 THR A 215     183.692 214.763 183.139  1.00 40.96           O  
ATOM   2766  CG2 THR A 215     183.848 214.930 180.746  1.00 40.96           C  
ATOM   2767  H   THR A 215     181.847 216.562 180.113  1.00 40.96           H  
ATOM   2768  HA  THR A 215     182.091 216.839 183.016  1.00 40.96           H  
ATOM   2769  HB  THR A 215     182.074 214.614 181.888  1.00 40.96           H  
ATOM   2770  HG1 THR A 215     183.137 214.899 183.911  1.00 40.96           H  
ATOM   2771 1HG2 THR A 215     184.076 213.866 180.684  1.00 40.96           H  
ATOM   2772 2HG2 THR A 215     183.308 215.238 179.851  1.00 40.96           H  
ATOM   2773 3HG2 THR A 215     184.776 215.495 180.822  1.00 40.96           H  
ATOM   2774  N   LEU A 216     184.014 218.681 181.598  1.00 40.96           N  
ATOM   2775  CA  LEU A 216     185.173 219.554 181.727  1.00 40.96           C  
ATOM   2776  C   LEU A 216     184.838 220.960 182.210  1.00 40.96           C  
ATOM   2777  O   LEU A 216     185.745 221.793 182.294  1.00 40.96           O  
ATOM   2778  CB  LEU A 216     185.926 219.657 180.395  1.00 40.96           C  
ATOM   2779  CG  LEU A 216     187.126 218.746 180.137  1.00 40.96           C  
ATOM   2780  CD1 LEU A 216     188.221 219.100 181.113  1.00 40.96           C  
ATOM   2781  CD2 LEU A 216     186.795 217.268 180.234  1.00 40.96           C  
ATOM   2782  H   LEU A 216     183.248 218.965 181.004  1.00 40.96           H  
ATOM   2783  HA  LEU A 216     185.845 219.129 182.472  1.00 40.96           H  
ATOM   2784 1HB  LEU A 216     185.227 219.459 179.584  1.00 40.96           H  
ATOM   2785 2HB  LEU A 216     186.300 220.675 180.285  1.00 40.96           H  
ATOM   2786  HG  LEU A 216     187.513 218.929 179.134  1.00 40.96           H  
ATOM   2787 1HD1 LEU A 216     189.084 218.457 180.940  1.00 40.96           H  
ATOM   2788 2HD1 LEU A 216     188.511 220.141 180.972  1.00 40.96           H  
ATOM   2789 3HD1 LEU A 216     187.861 218.957 182.131  1.00 40.96           H  
ATOM   2790 1HD2 LEU A 216     187.693 216.680 180.039  1.00 40.96           H  
ATOM   2791 2HD2 LEU A 216     186.424 217.043 181.234  1.00 40.96           H  
ATOM   2792 3HD2 LEU A 216     186.030 217.017 179.499  1.00 40.96           H  
ATOM   2793  N   VAL A 217     183.579 221.265 182.526  1.00 40.96           N  
ATOM   2794  CA  VAL A 217     183.248 222.657 182.823  1.00 40.96           C  
ATOM   2795  C   VAL A 217     182.759 222.880 184.254  1.00 40.96           C  
ATOM   2796  O   VAL A 217     183.406 223.605 185.017  1.00 40.96           O  
ATOM   2797  CB  VAL A 217     182.259 223.220 181.778  1.00 40.96           C  
ATOM   2798  CG1 VAL A 217     183.005 223.537 180.496  1.00 40.96           C  
ATOM   2799  CG2 VAL A 217     181.150 222.225 181.440  1.00 40.96           C  
ATOM   2800  H   VAL A 217     182.850 220.567 182.566  1.00 40.96           H  
ATOM   2801  HA  VAL A 217     184.165 223.246 182.785  1.00 40.96           H  
ATOM   2802  HB  VAL A 217     181.800 224.125 182.177  1.00 40.96           H  
ATOM   2803 1HG1 VAL A 217     182.308 223.935 179.758  1.00 40.96           H  
ATOM   2804 2HG1 VAL A 217     183.779 224.277 180.699  1.00 40.96           H  
ATOM   2805 3HG1 VAL A 217     183.464 222.628 180.108  1.00 40.96           H  
ATOM   2806 1HG2 VAL A 217     180.479 222.665 180.703  1.00 40.96           H  
ATOM   2807 2HG2 VAL A 217     181.590 221.314 181.034  1.00 40.96           H  
ATOM   2808 3HG2 VAL A 217     180.589 221.985 182.343  1.00 40.96           H  
ATOM   2809  N   VAL A 218     181.631 222.282 184.646  1.00 40.96           N  
ATOM   2810  CA  VAL A 218     181.041 222.586 185.947  1.00 40.96           C  
ATOM   2811  C   VAL A 218     180.936 221.302 186.762  1.00 40.96           C  
ATOM   2812  O   VAL A 218     181.118 221.306 187.986  1.00 40.96           O  
ATOM   2813  CB  VAL A 218     179.661 223.266 185.780  1.00 40.96           C  
ATOM   2814  CG1 VAL A 218     178.996 223.563 187.127  1.00 40.96           C  
ATOM   2815  CG2 VAL A 218     179.774 224.554 184.971  1.00 40.96           C  
ATOM   2816  H   VAL A 218     181.175 221.612 184.043  1.00 40.96           H  
ATOM   2817  HA  VAL A 218     181.703 223.273 186.475  1.00 40.96           H  
ATOM   2818  HB  VAL A 218     178.990 222.582 185.261  1.00 40.96           H  
ATOM   2819 1HG1 VAL A 218     178.030 224.040 186.959  1.00 40.96           H  
ATOM   2820 2HG1 VAL A 218     178.850 222.632 187.674  1.00 40.96           H  
ATOM   2821 3HG1 VAL A 218     179.633 224.230 187.708  1.00 40.96           H  
ATOM   2822 1HG2 VAL A 218     178.789 225.008 184.870  1.00 40.96           H  
ATOM   2823 2HG2 VAL A 218     180.443 225.247 185.482  1.00 40.96           H  
ATOM   2824 3HG2 VAL A 218     180.172 224.328 183.982  1.00 40.96           H  
ATOM   2825  N   ASP A 219     180.718 220.183 186.079  1.00 40.96           N  
ATOM   2826  CA  ASP A 219     180.358 218.941 186.755  1.00 40.96           C  
ATOM   2827  C   ASP A 219     181.620 218.257 187.266  1.00 40.96           C  
ATOM   2828  O   ASP A 219     182.462 217.817 186.476  1.00 40.96           O  
ATOM   2829  CB  ASP A 219     179.574 218.039 185.809  1.00 40.96           C  
ATOM   2830  CG  ASP A 219     178.242 218.645 185.407  1.00 40.96           C  
ATOM   2831  OD1 ASP A 219     177.730 219.501 186.158  1.00 40.96           O  
ATOM   2832  OD2 ASP A 219     177.695 218.258 184.353  1.00 40.96           O  
ATOM   2833  H   ASP A 219     180.802 220.189 185.073  1.00 40.96           H  
ATOM   2834  HA  ASP A 219     179.729 219.183 187.612  1.00 40.96           H  
ATOM   2835 1HB  ASP A 219     180.164 217.853 184.911  1.00 40.96           H  
ATOM   2836 2HB  ASP A 219     179.395 217.076 186.289  1.00 40.96           H  
ATOM   2837  N   LEU A 220     181.754 218.170 188.590  1.00 40.96           N  
ATOM   2838  CA  LEU A 220     182.897 217.535 189.235  1.00 40.96           C  
ATOM   2839  C   LEU A 220     182.504 216.286 190.008  1.00 40.96           C  
ATOM   2840  O   LEU A 220     183.159 215.248 189.881  1.00 40.96           O  
ATOM   2841  CB  LEU A 220     183.600 218.544 190.165  1.00 40.96           C  
ATOM   2842  CG  LEU A 220     184.978 218.264 190.787  1.00 40.96           C  
ATOM   2843  CD1 LEU A 220     185.748 219.563 190.916  1.00 40.96           C  
ATOM   2844  CD2 LEU A 220     184.895 217.609 192.159  1.00 40.96           C  
ATOM   2845  H   LEU A 220     181.023 218.566 189.163  1.00 40.96           H  
ATOM   2846  HA  LEU A 220     183.597 217.218 188.463  1.00 40.96           H  
ATOM   2847 1HB  LEU A 220     183.737 219.479 189.623  1.00 40.96           H  
ATOM   2848 2HB  LEU A 220     182.954 218.736 191.022  1.00 40.96           H  
ATOM   2849  HG  LEU A 220     185.542 217.595 190.137  1.00 40.96           H  
ATOM   2850 1HD1 LEU A 220     186.725 219.365 191.357  1.00 40.96           H  
ATOM   2851 2HD1 LEU A 220     185.880 220.008 189.929  1.00 40.96           H  
ATOM   2852 3HD1 LEU A 220     185.195 220.251 191.554  1.00 40.96           H  
ATOM   2853 1HD2 LEU A 220     185.902 217.438 192.542  1.00 40.96           H  
ATOM   2854 2HD2 LEU A 220     184.353 218.263 192.842  1.00 40.96           H  
ATOM   2855 3HD2 LEU A 220     184.371 216.657 192.076  1.00 40.96           H  
ATOM   2856  N   GLY A 221     181.454 216.363 190.822  1.00 40.96           N  
ATOM   2857  CA  GLY A 221     180.984 215.210 191.563  1.00 40.96           C  
ATOM   2858  C   GLY A 221     179.621 214.743 191.098  1.00 40.96           C  
ATOM   2859  O   GLY A 221     179.317 213.547 191.135  1.00 40.96           O  
ATOM   2860  H   GLY A 221     180.973 217.245 190.927  1.00 40.96           H  
ATOM   2861 1HA  GLY A 221     181.697 214.393 191.455  1.00 40.96           H  
ATOM   2862 2HA  GLY A 221     180.934 215.455 192.623  1.00 40.96           H  
ATOM   2863  N   HIS A 222     178.790 215.682 190.661  1.00 40.96           N  
ATOM   2864  CA  HIS A 222     177.477 215.364 190.126  1.00 40.96           C  
ATOM   2865  C   HIS A 222     177.572 215.156 188.624  1.00 40.96           C  
ATOM   2866  O   HIS A 222     178.365 215.812 187.942  1.00 40.96           O  
ATOM   2867  CB  HIS A 222     176.478 216.478 190.437  1.00 40.96           C  
ATOM   2868  CG  HIS A 222     176.768 217.762 189.725  1.00 40.96           C  
ATOM   2869  ND1 HIS A 222     177.759 218.630 190.129  1.00 40.96           N  
ATOM   2870  CD2 HIS A 222     176.192 218.326 188.639  1.00 40.96           C  
ATOM   2871  CE1 HIS A 222     177.786 219.671 189.316  1.00 40.96           C  
ATOM   2872  NE2 HIS A 222     176.844 219.512 188.405  1.00 40.96           N  
ATOM   2873  H   HIS A 222     179.083 216.648 190.703  1.00 40.96           H  
ATOM   2874  HA  HIS A 222     177.110 214.446 190.585  1.00 40.96           H  
ATOM   2875 1HB  HIS A 222     175.474 216.154 190.161  1.00 40.96           H  
ATOM   2876 2HB  HIS A 222     176.475 216.675 191.509  1.00 40.96           H  
ATOM   2877  HD2 HIS A 222     175.366 217.916 188.058  1.00 40.96           H  
ATOM   2878  HE1 HIS A 222     178.470 220.517 189.386  1.00 40.96           H  
ATOM   2879  HE2 HIS A 222     176.633 220.155 187.655  1.00 40.96           H  
ATOM   2880  N   LEU A 223     176.757 214.216 188.124  1.00 40.96           N  
ATOM   2881  CA  LEU A 223     176.787 213.730 186.733  1.00 40.96           C  
ATOM   2882  C   LEU A 223     178.176 213.228 186.343  1.00 40.96           C  
ATOM   2883  O   LEU A 223     178.600 213.351 185.192  1.00 40.96           O  
ATOM   2884  CB  LEU A 223     176.291 214.789 185.739  1.00 40.96           C  
ATOM   2885  CG  LEU A 223     174.792 214.917 185.435  1.00 40.96           C  
ATOM   2886  CD1 LEU A 223     174.253 213.639 184.815  1.00 40.96           C  
ATOM   2887  CD2 LEU A 223     173.965 215.320 186.651  1.00 40.96           C  
ATOM   2888  H   LEU A 223     176.082 213.827 188.766  1.00 40.96           H  
ATOM   2889  HA  LEU A 223     176.129 212.865 186.655  1.00 40.96           H  
ATOM   2890 1HB  LEU A 223     176.598 215.771 186.096  1.00 40.96           H  
ATOM   2891 2HB  LEU A 223     176.767 214.611 184.775  1.00 40.96           H  
ATOM   2892  HG  LEU A 223     174.640 215.676 184.667  1.00 40.96           H  
ATOM   2893 1HD1 LEU A 223     173.189 213.755 184.609  1.00 40.96           H  
ATOM   2894 2HD1 LEU A 223     174.782 213.435 183.884  1.00 40.96           H  
ATOM   2895 3HD1 LEU A 223     174.400 212.810 185.506  1.00 40.96           H  
ATOM   2896 1HD2 LEU A 223     172.914 215.394 186.368  1.00 40.96           H  
ATOM   2897 2HD2 LEU A 223     174.078 214.569 187.433  1.00 40.96           H  
ATOM   2898 3HD2 LEU A 223     174.310 216.285 187.022  1.00 40.96           H  
ATOM   2899  N   TYR A 224     178.892 212.655 187.309  1.00 40.96           N  
ATOM   2900  CA  TYR A 224     180.241 212.158 187.096  1.00 40.96           C  
ATOM   2901  C   TYR A 224     180.249 210.807 186.402  1.00 40.96           C  
ATOM   2902  O   TYR A 224     181.286 210.399 185.871  1.00 40.96           O  
ATOM   2903  CB  TYR A 224     180.962 212.080 188.444  1.00 40.96           C  
ATOM   2904  CG  TYR A 224     182.425 211.715 188.381  1.00 40.96           C  
ATOM   2905  CD1 TYR A 224     183.375 212.643 187.974  1.00 40.96           C  
ATOM   2906  CD2 TYR A 224     182.857 210.444 188.738  1.00 40.96           C  
ATOM   2907  CE1 TYR A 224     184.715 212.317 187.926  1.00 40.96           C  
ATOM   2908  CE2 TYR A 224     184.195 210.105 188.690  1.00 40.96           C  
ATOM   2909  CZ  TYR A 224     185.119 211.044 188.281  1.00 40.96           C  
ATOM   2910  OH  TYR A 224     186.452 210.710 188.230  1.00 40.96           O  
ATOM   2911  H   TYR A 224     178.474 212.566 188.224  1.00 40.96           H  
ATOM   2912  HA  TYR A 224     180.768 212.856 186.444  1.00 40.96           H  
ATOM   2913 1HB  TYR A 224     180.891 213.043 188.951  1.00 40.96           H  
ATOM   2914 2HB  TYR A 224     180.472 211.340 189.076  1.00 40.96           H  
ATOM   2915  HD1 TYR A 224     183.067 213.648 187.686  1.00 40.96           H  
ATOM   2916  HD2 TYR A 224     182.135 209.694 189.062  1.00 40.96           H  
ATOM   2917  HE1 TYR A 224     185.445 213.059 187.604  1.00 40.96           H  
ATOM   2918  HE2 TYR A 224     184.514 209.102 188.973  1.00 40.96           H  
ATOM   2919  HH  TYR A 224     186.563 209.798 188.508  1.00 40.96           H  
ATOM   2920  N   ALA A 225     179.105 210.125 186.359  1.00 40.96           N  
ATOM   2921  CA  ALA A 225     178.998 208.845 185.676  1.00 40.96           C  
ATOM   2922  C   ALA A 225     179.007 208.975 184.161  1.00 40.96           C  
ATOM   2923  O   ALA A 225     179.090 207.953 183.475  1.00 40.96           O  
ATOM   2924  CB  ALA A 225     177.725 208.126 186.117  1.00 40.96           C  
ATOM   2925  H   ALA A 225     178.290 210.509 186.814  1.00 40.96           H  
ATOM   2926  HA  ALA A 225     179.863 208.241 185.951  1.00 40.96           H  
ATOM   2927 1HB  ALA A 225     177.651 207.168 185.602  1.00 40.96           H  
ATOM   2928 2HB  ALA A 225     177.757 207.957 187.194  1.00 40.96           H  
ATOM   2929 3HB  ALA A 225     176.858 208.738 185.871  1.00 40.96           H  
ATOM   2930  N   LEU A 226     178.925 210.187 183.620  1.00 40.96           N  
ATOM   2931  CA  LEU A 226     178.882 210.332 182.175  1.00 40.96           C  
ATOM   2932  C   LEU A 226     180.241 210.191 181.513  1.00 40.96           C  
ATOM   2933  O   LEU A 226     180.288 209.901 180.318  1.00 40.96           O  
ATOM   2934  CB  LEU A 226     178.266 211.673 181.785  1.00 40.96           C  
ATOM   2935  CG  LEU A 226     176.760 211.777 181.994  1.00 40.96           C  
ATOM   2936  CD1 LEU A 226     176.281 213.172 181.626  1.00 40.96           C  
ATOM   2937  CD2 LEU A 226     176.041 210.715 181.174  1.00 40.96           C  
ATOM   2938  H   LEU A 226     178.892 211.014 184.199  1.00 40.96           H  
ATOM   2939  HA  LEU A 226     178.263 209.534 181.766  1.00 40.96           H  
ATOM   2940 1HB  LEU A 226     178.743 212.458 182.371  1.00 40.96           H  
ATOM   2941 2HB  LEU A 226     178.474 211.858 180.731  1.00 40.96           H  
ATOM   2942  HG  LEU A 226     176.528 211.630 183.049  1.00 40.96           H  
ATOM   2943 1HD1 LEU A 226     175.204 213.239 181.778  1.00 40.96           H  
ATOM   2944 2HD1 LEU A 226     176.782 213.907 182.256  1.00 40.96           H  
ATOM   2945 3HD1 LEU A 226     176.513 213.372 180.580  1.00 40.96           H  
ATOM   2946 1HD2 LEU A 226     174.965 210.799 181.332  1.00 40.96           H  
ATOM   2947 2HD2 LEU A 226     176.264 210.859 180.117  1.00 40.96           H  
ATOM   2948 3HD2 LEU A 226     176.377 209.726 181.485  1.00 40.96           H  
ATOM   2949  N   ARG A 227     181.345 210.348 182.244  1.00 40.96           N  
ATOM   2950  CA  ARG A 227     182.642 210.204 181.593  1.00 40.96           C  
ATOM   2951  C   ARG A 227     183.001 208.757 181.301  1.00 40.96           C  
ATOM   2952  O   ARG A 227     184.029 208.509 180.668  1.00 40.96           O  
ATOM   2953  CB  ARG A 227     183.774 210.799 182.426  1.00 40.96           C  
ATOM   2954  CG  ARG A 227     184.199 209.941 183.599  1.00 40.96           C  
ATOM   2955  CD  ARG A 227     185.496 210.440 184.207  1.00 40.96           C  
ATOM   2956  NE  ARG A 227     185.354 211.755 184.817  1.00 40.96           N  
ATOM   2957  CZ  ARG A 227     185.898 212.868 184.343  1.00 40.96           C  
ATOM   2958  NH1 ARG A 227     185.708 214.015 184.978  1.00 40.96           N  
ATOM   2959  NH2 ARG A 227     186.626 212.837 183.235  1.00 40.96           N  
ATOM   2960  H   ARG A 227     181.311 210.563 183.230  1.00 40.96           H  
ATOM   2961  HA  ARG A 227     182.613 210.736 180.642  1.00 40.96           H  
ATOM   2962 1HB  ARG A 227     184.646 210.959 181.793  1.00 40.96           H  
ATOM   2963 2HB  ARG A 227     183.469 211.771 182.814  1.00 40.96           H  
ATOM   2964 1HG  ARG A 227     183.425 209.965 184.367  1.00 40.96           H  
ATOM   2965 2HG  ARG A 227     184.346 208.914 183.264  1.00 40.96           H  
ATOM   2966 1HD  ARG A 227     185.827 209.746 184.979  1.00 40.96           H  
ATOM   2967 2HD  ARG A 227     186.258 210.510 183.432  1.00 40.96           H  
ATOM   2968  HE  ARG A 227     184.802 211.824 185.661  1.00 40.96           H  
ATOM   2969 1HH1 ARG A 227     185.150 214.040 185.820  1.00 40.96           H  
ATOM   2970 2HH1 ARG A 227     186.120 214.864 184.620  1.00 40.96           H  
ATOM   2971 1HH2 ARG A 227     186.768 211.963 182.748  1.00 40.96           H  
ATOM   2972 2HH2 ARG A 227     187.038 213.686 182.878  1.00 40.96           H  
ATOM   2973  N   ALA A 228     182.202 207.801 181.766  1.00 40.96           N  
ATOM   2974  CA  ALA A 228     182.437 206.404 181.444  1.00 40.96           C  
ATOM   2975  C   ALA A 228     182.097 206.074 180.006  1.00 40.96           C  
ATOM   2976  O   ALA A 228     182.559 205.051 179.497  1.00 40.96           O  
ATOM   2977  CB  ALA A 228     181.616 205.517 182.362  1.00 40.96           C  
ATOM   2978  H   ALA A 228     181.417 208.045 182.353  1.00 40.96           H  
ATOM   2979  HA  ALA A 228     183.496 206.194 181.598  1.00 40.96           H  
ATOM   2980 1HB  ALA A 228     181.797 204.471 182.115  1.00 40.96           H  
ATOM   2981 2HB  ALA A 228     181.903 205.700 183.397  1.00 40.96           H  
ATOM   2982 3HB  ALA A 228     180.558 205.742 182.234  1.00 40.96           H  
ATOM   2983  N   PHE A 229     181.295 206.904 179.344  1.00 40.96           N  
ATOM   2984  CA  PHE A 229     180.756 206.586 178.033  1.00 40.96           C  
ATOM   2985  C   PHE A 229     181.566 207.188 176.901  1.00 40.96           C  
ATOM   2986  O   PHE A 229     181.109 207.185 175.757  1.00 40.96           O  
ATOM   2987  CB  PHE A 229     179.297 207.027 177.947  1.00 40.96           C  
ATOM   2988  CG  PHE A 229     178.352 206.148 178.722  1.00 40.96           C  
ATOM   2989  CD1 PHE A 229     178.741 204.890 179.148  1.00 40.96           C  
ATOM   2990  CD2 PHE A 229     177.073 206.572 179.009  1.00 40.96           C  
ATOM   2991  CE1 PHE A 229     177.878 204.079 179.855  1.00 40.96           C  
ATOM   2992  CE2 PHE A 229     176.207 205.759 179.717  1.00 40.96           C  
ATOM   2993  CZ  PHE A 229     176.616 204.510 180.138  1.00 40.96           C  
ATOM   2994  H   PHE A 229     181.056 207.786 179.774  1.00 40.96           H  
ATOM   2995  HA  PHE A 229     180.807 205.506 177.891  1.00 40.96           H  
ATOM   2996 1HB  PHE A 229     179.202 208.045 178.324  1.00 40.96           H  
ATOM   2997 2HB  PHE A 229     178.980 207.033 176.905  1.00 40.96           H  
ATOM   2998  HD1 PHE A 229     179.747 204.538 178.920  1.00 40.96           H  
ATOM   2999  HD2 PHE A 229     176.746 207.558 178.678  1.00 40.96           H  
ATOM   3000  HE1 PHE A 229     178.206 203.094 180.187  1.00 40.96           H  
ATOM   3001  HE2 PHE A 229     175.199 206.106 179.942  1.00 40.96           H  
ATOM   3002  HZ  PHE A 229     175.932 203.870 180.694  1.00 40.96           H  
ATOM   3003  N   ARG A 230     182.768 207.674 177.182  1.00 40.96           N  
ATOM   3004  CA  ARG A 230     183.693 208.056 176.127  1.00 40.96           C  
ATOM   3005  C   ARG A 230     184.428 206.862 175.539  1.00 40.96           C  
ATOM   3006  O   ARG A 230     185.265 207.041 174.651  1.00 40.96           O  
ATOM   3007  CB  ARG A 230     184.703 209.070 176.655  1.00 40.96           C  
ATOM   3008  CG  ARG A 230     185.524 208.528 177.791  1.00 40.96           C  
ATOM   3009  CD  ARG A 230     186.606 209.482 178.249  1.00 40.96           C  
ATOM   3010  NE  ARG A 230     187.205 209.032 179.504  1.00 40.96           N  
ATOM   3011  CZ  ARG A 230     188.167 208.120 179.603  1.00 40.96           C  
ATOM   3012  NH1 ARG A 230     188.651 207.532 178.519  1.00 40.96           N  
ATOM   3013  NH2 ARG A 230     188.641 207.787 180.794  1.00 40.96           N  
ATOM   3014  H   ARG A 230     183.049 207.782 178.146  1.00 40.96           H  
ATOM   3015  HA  ARG A 230     183.124 208.515 175.318  1.00 40.96           H  
ATOM   3016 1HB  ARG A 230     185.372 209.370 175.850  1.00 40.96           H  
ATOM   3017 2HB  ARG A 230     184.178 209.963 176.995  1.00 40.96           H  
ATOM   3018 1HG  ARG A 230     184.877 208.329 178.645  1.00 40.96           H  
ATOM   3019 2HG  ARG A 230     186.010 207.602 177.480  1.00 40.96           H  
ATOM   3020 1HD  ARG A 230     187.386 209.538 177.491  1.00 40.96           H  
ATOM   3021 2HD  ARG A 230     186.177 210.472 178.402  1.00 40.96           H  
ATOM   3022  HE  ARG A 230     186.864 209.444 180.362  1.00 40.96           H  
ATOM   3023 1HH1 ARG A 230     188.289 207.776 177.608  1.00 40.96           H  
ATOM   3024 2HH1 ARG A 230     189.382 206.840 178.603  1.00 40.96           H  
ATOM   3025 1HH2 ARG A 230     188.271 208.226 181.626  1.00 40.96           H  
ATOM   3026 2HH2 ARG A 230     189.371 207.095 180.871  1.00 40.96           H  
ATOM   3027  N   VAL A 231     184.142 205.660 176.031  1.00 40.96           N  
ATOM   3028  CA  VAL A 231     184.672 204.429 175.469  1.00 40.96           C  
ATOM   3029  C   VAL A 231     183.818 203.963 174.300  1.00 40.96           C  
ATOM   3030  O   VAL A 231     184.289 203.179 173.466  1.00 40.96           O  
ATOM   3031  CB  VAL A 231     184.738 203.374 176.587  1.00 40.96           C  
ATOM   3032  CG1 VAL A 231     185.553 202.155 176.194  1.00 40.96           C  
ATOM   3033  CG2 VAL A 231     185.282 204.010 177.825  1.00 40.96           C  
ATOM   3034  H   VAL A 231     183.528 205.611 176.831  1.00 40.96           H  
ATOM   3035  HA  VAL A 231     185.676 204.625 175.091  1.00 40.96           H  
ATOM   3036  HB  VAL A 231     183.734 202.994 176.775  1.00 40.96           H  
ATOM   3037 1HG1 VAL A 231     185.565 201.444 177.020  1.00 40.96           H  
ATOM   3038 2HG1 VAL A 231     185.106 201.685 175.318  1.00 40.96           H  
ATOM   3039 3HG1 VAL A 231     186.574 202.459 175.963  1.00 40.96           H  
ATOM   3040 1HG2 VAL A 231     185.331 203.269 178.623  1.00 40.96           H  
ATOM   3041 2HG2 VAL A 231     186.282 204.397 177.626  1.00 40.96           H  
ATOM   3042 3HG2 VAL A 231     184.630 204.829 178.130  1.00 40.96           H  
ATOM   3043  N   LEU A 232     182.589 204.473 174.182  1.00 40.96           N  
ATOM   3044  CA  LEU A 232     181.689 204.105 173.095  1.00 40.96           C  
ATOM   3045  C   LEU A 232     182.204 204.542 171.733  1.00 40.96           C  
ATOM   3046  O   LEU A 232     181.751 204.010 170.718  1.00 40.96           O  
ATOM   3047  CB  LEU A 232     180.307 204.718 173.318  1.00 40.96           C  
ATOM   3048  CG  LEU A 232     179.240 204.013 174.154  1.00 40.96           C  
ATOM   3049  CD1 LEU A 232     178.931 202.670 173.549  1.00 40.96           C  
ATOM   3050  CD2 LEU A 232     179.624 203.875 175.605  1.00 40.96           C  
ATOM   3051  H   LEU A 232     182.277 205.138 174.875  1.00 40.96           H  
ATOM   3052  HA  LEU A 232     181.591 203.020 173.079  1.00 40.96           H  
ATOM   3053 1HB  LEU A 232     180.431 205.688 173.797  1.00 40.96           H  
ATOM   3054 2HB  LEU A 232     179.835 204.872 172.348  1.00 40.96           H  
ATOM   3055  HG  LEU A 232     178.310 204.580 174.111  1.00 40.96           H  
ATOM   3056 1HD1 LEU A 232     178.170 202.168 174.146  1.00 40.96           H  
ATOM   3057 2HD1 LEU A 232     178.562 202.805 172.532  1.00 40.96           H  
ATOM   3058 3HD1 LEU A 232     179.835 202.063 173.530  1.00 40.96           H  
ATOM   3059 1HD2 LEU A 232     178.825 203.367 176.146  1.00 40.96           H  
ATOM   3060 2HD2 LEU A 232     180.543 203.294 175.685  1.00 40.96           H  
ATOM   3061 3HD2 LEU A 232     179.782 204.864 176.035  1.00 40.96           H  
ATOM   3062  N   ARG A 233     183.137 205.497 171.689  1.00 40.96           N  
ATOM   3063  CA  ARG A 233     183.745 205.911 170.432  1.00 40.96           C  
ATOM   3064  C   ARG A 233     184.595 204.801 169.841  1.00 40.96           C  
ATOM   3065  O   ARG A 233     184.770 204.732 168.622  1.00 40.96           O  
ATOM   3066  CB  ARG A 233     184.592 207.158 170.658  1.00 40.96           C  
ATOM   3067  CG  ARG A 233     185.065 207.838 169.402  1.00 40.96           C  
ATOM   3068  CD  ARG A 233     185.995 208.960 169.734  1.00 40.96           C  
ATOM   3069  NE  ARG A 233     185.352 210.007 170.510  1.00 40.96           N  
ATOM   3070  CZ  ARG A 233     184.678 211.017 169.978  1.00 40.96           C  
ATOM   3071  NH1 ARG A 233     184.563 211.116 168.663  1.00 40.96           N  
ATOM   3072  NH2 ARG A 233     184.126 211.932 170.758  1.00 40.96           N  
ATOM   3073  H   ARG A 233     183.428 205.943 172.547  1.00 40.96           H  
ATOM   3074  HA  ARG A 233     182.950 206.145 169.724  1.00 40.96           H  
ATOM   3075 1HB  ARG A 233     184.021 207.886 171.232  1.00 40.96           H  
ATOM   3076 2HB  ARG A 233     185.473 206.898 171.244  1.00 40.96           H  
ATOM   3077 1HG  ARG A 233     185.589 207.118 168.773  1.00 40.96           H  
ATOM   3078 2HG  ARG A 233     184.208 208.237 168.859  1.00 40.96           H  
ATOM   3079 1HD  ARG A 233     186.832 208.578 170.317  1.00 40.96           H  
ATOM   3080 2HD  ARG A 233     186.368 209.407 168.814  1.00 40.96           H  
ATOM   3081  HE  ARG A 233     185.426 209.958 171.517  1.00 40.96           H  
ATOM   3082 1HH1 ARG A 233     184.989 210.422 168.065  1.00 40.96           H  
ATOM   3083 2HH1 ARG A 233     184.050 211.885 168.258  1.00 40.96           H  
ATOM   3084 1HH2 ARG A 233     184.218 211.862 171.762  1.00 40.96           H  
ATOM   3085 2HH2 ARG A 233     183.614 212.700 170.350  1.00 40.96           H  
ATOM   3086  N   SER A 234     185.085 203.889 170.675  1.00 40.96           N  
ATOM   3087  CA  SER A 234     185.889 202.765 170.221  1.00 40.96           C  
ATOM   3088  C   SER A 234     185.091 201.697 169.496  1.00 40.96           C  
ATOM   3089  O   SER A 234     185.653 200.648 169.199  1.00 40.96           O  
ATOM   3090  CB  SER A 234     186.612 202.128 171.404  1.00 40.96           C  
ATOM   3091  OG  SER A 234     187.350 200.998 170.996  1.00 40.96           O  
ATOM   3092  H   SER A 234     184.888 203.986 171.661  1.00 40.96           H  
ATOM   3093  HA  SER A 234     186.631 203.134 169.512  1.00 40.96           H  
ATOM   3094 1HB  SER A 234     187.281 202.859 171.858  1.00 40.96           H  
ATOM   3095 2HB  SER A 234     185.885 201.837 172.161  1.00 40.96           H  
ATOM   3096  HG  SER A 234     186.712 200.385 170.623  1.00 40.96           H  
ATOM   3097  N   TRP A 235     183.806 201.892 169.233  1.00 40.96           N  
ATOM   3098  CA  TRP A 235     183.072 200.995 168.359  1.00 40.96           C  
ATOM   3099  C   TRP A 235     183.338 201.293 166.889  1.00 40.96           C  
ATOM   3100  O   TRP A 235     182.980 200.489 166.028  1.00 40.96           O  
ATOM   3101  CB  TRP A 235     181.580 201.084 168.703  1.00 40.96           C  
ATOM   3102  CG  TRP A 235     180.689 200.195 167.921  1.00 40.96           C  
ATOM   3103  CD1 TRP A 235     179.805 200.572 166.967  1.00 40.96           C  
ATOM   3104  CD2 TRP A 235     180.640 198.772 167.975  1.00 40.96           C  
ATOM   3105  NE1 TRP A 235     179.176 199.476 166.444  1.00 40.96           N  
ATOM   3106  CE2 TRP A 235     179.680 198.354 167.042  1.00 40.96           C  
ATOM   3107  CE3 TRP A 235     181.306 197.808 168.731  1.00 40.96           C  
ATOM   3108  CZ2 TRP A 235     179.365 197.020 166.850  1.00 40.96           C  
ATOM   3109  CZ3 TRP A 235     181.000 196.491 168.530  1.00 40.96           C  
ATOM   3110  CH2 TRP A 235     180.035 196.105 167.603  1.00 40.96           C  
ATOM   3111  H   TRP A 235     183.326 202.678 169.647  1.00 40.96           H  
ATOM   3112  HA  TRP A 235     183.425 199.978 168.532  1.00 40.96           H  
ATOM   3113 1HB  TRP A 235     181.434 200.842 169.756  1.00 40.96           H  
ATOM   3114 2HB  TRP A 235     181.232 202.105 168.551  1.00 40.96           H  
ATOM   3115  HD1 TRP A 235     179.621 201.600 166.660  1.00 40.96           H  
ATOM   3116  HE1 TRP A 235     178.458 199.493 165.734  1.00 40.96           H  
ATOM   3117  HE3 TRP A 235     182.057 198.099 169.465  1.00 40.96           H  
ATOM   3118  HZ2 TRP A 235     178.614 196.700 166.127  1.00 40.96           H  
ATOM   3119  HZ3 TRP A 235     181.535 195.746 169.120  1.00 40.96           H  
ATOM   3120  HH2 TRP A 235     179.813 195.045 167.480  1.00 40.96           H  
ATOM   3121  N   ARG A 236     183.999 202.410 166.586  1.00 40.96           N  
ATOM   3122  CA  ARG A 236     184.339 202.732 165.207  1.00 40.96           C  
ATOM   3123  C   ARG A 236     185.361 201.764 164.637  1.00 40.96           C  
ATOM   3124  O   ARG A 236     185.346 201.480 163.435  1.00 40.96           O  
ATOM   3125  CB  ARG A 236     184.862 204.159 165.140  1.00 40.96           C  
ATOM   3126  CG  ARG A 236     185.247 204.654 163.771  1.00 40.96           C  
ATOM   3127  CD  ARG A 236     185.537 206.102 163.890  1.00 40.96           C  
ATOM   3128  NE  ARG A 236     184.326 206.708 164.404  1.00 40.96           N  
ATOM   3129  CZ  ARG A 236     184.228 207.951 164.834  1.00 40.96           C  
ATOM   3130  NH1 ARG A 236     185.277 208.758 164.807  1.00 40.96           N  
ATOM   3131  NH2 ARG A 236     183.067 208.375 165.293  1.00 40.96           N  
ATOM   3132  H   ARG A 236     184.271 203.047 167.321  1.00 40.96           H  
ATOM   3133  HA  ARG A 236     183.437 202.651 164.600  1.00 40.96           H  
ATOM   3134 1HB  ARG A 236     184.106 204.842 165.526  1.00 40.96           H  
ATOM   3135 2HB  ARG A 236     185.743 204.254 165.774  1.00 40.96           H  
ATOM   3136 1HG  ARG A 236     186.129 204.115 163.424  1.00 40.96           H  
ATOM   3137 2HG  ARG A 236     184.422 204.485 163.078  1.00 40.96           H  
ATOM   3138 1HD  ARG A 236     186.373 206.251 164.573  1.00 40.96           H  
ATOM   3139 2HD  ARG A 236     185.794 206.503 162.910  1.00 40.96           H  
ATOM   3140  HE  ARG A 236     183.492 206.137 164.437  1.00 40.96           H  
ATOM   3141 1HH1 ARG A 236     186.163 208.423 164.455  1.00 40.96           H  
ATOM   3142 2HH1 ARG A 236     185.192 209.708 165.138  1.00 40.96           H  
ATOM   3143 1HH2 ARG A 236     182.272 207.751 165.311  1.00 40.96           H  
ATOM   3144 2HH2 ARG A 236     182.972 209.323 165.626  1.00 40.96           H  
ATOM   3145  N   THR A 237     186.208 201.189 165.479  1.00 40.96           N  
ATOM   3146  CA  THR A 237     187.278 200.344 164.981  1.00 40.96           C  
ATOM   3147  C   THR A 237     186.821 198.931 164.626  1.00 40.96           C  
ATOM   3148  O   THR A 237     187.670 198.056 164.439  1.00 40.96           O  
ATOM   3149  CB  THR A 237     188.425 200.302 165.990  1.00 40.96           C  
ATOM   3150  OG1 THR A 237     189.521 199.578 165.427  1.00 40.96           O  
ATOM   3151  CG2 THR A 237     188.006 199.627 167.255  1.00 40.96           C  
ATOM   3152  H   THR A 237     186.118 201.333 166.475  1.00 40.96           H  
ATOM   3153  HA  THR A 237     187.646 200.767 164.046  1.00 40.96           H  
ATOM   3154  HB  THR A 237     188.743 201.318 166.222  1.00 40.96           H  
ATOM   3155  HG1 THR A 237     190.009 200.151 164.830  1.00 40.96           H  
ATOM   3156 1HG2 THR A 237     188.842 199.612 167.954  1.00 40.96           H  
ATOM   3157 2HG2 THR A 237     187.172 200.170 167.698  1.00 40.96           H  
ATOM   3158 3HG2 THR A 237     187.698 198.605 167.037  1.00 40.96           H  
ATOM   3159  N   VAL A 238     185.515 198.679 164.514  1.00 40.96           N  
ATOM   3160  CA  VAL A 238     185.058 197.458 163.863  1.00 40.96           C  
ATOM   3161  C   VAL A 238     185.414 197.501 162.387  1.00 40.96           C  
ATOM   3162  O   VAL A 238     185.771 196.478 161.792  1.00 40.96           O  
ATOM   3163  CB  VAL A 238     183.546 197.273 164.070  1.00 40.96           C  
ATOM   3164  CG1 VAL A 238     183.098 195.982 163.485  1.00 40.96           C  
ATOM   3165  CG2 VAL A 238     183.227 197.267 165.510  1.00 40.96           C  
ATOM   3166  H   VAL A 238     184.832 199.328 164.877  1.00 40.96           H  
ATOM   3167  HA  VAL A 238     185.578 196.611 164.312  1.00 40.96           H  
ATOM   3168  HB  VAL A 238     183.019 198.095 163.586  1.00 40.96           H  
ATOM   3169 1HG1 VAL A 238     182.025 195.865 163.639  1.00 40.96           H  
ATOM   3170 2HG1 VAL A 238     183.314 195.972 162.417  1.00 40.96           H  
ATOM   3171 3HG1 VAL A 238     183.625 195.161 163.970  1.00 40.96           H  
ATOM   3172 1HG2 VAL A 238     182.154 197.136 165.644  1.00 40.96           H  
ATOM   3173 2HG2 VAL A 238     183.757 196.448 165.997  1.00 40.96           H  
ATOM   3174 3HG2 VAL A 238     183.535 198.213 165.955  1.00 40.96           H  
ATOM   3175  N   THR A 239     185.405 198.686 161.791  1.00 40.96           N  
ATOM   3176  CA  THR A 239     185.658 198.894 160.373  1.00 40.96           C  
ATOM   3177  C   THR A 239     187.100 198.692 159.982  1.00 40.96           C  
ATOM   3178  O   THR A 239     187.427 199.015 158.845  1.00 40.96           O  
ATOM   3179  CB  THR A 239     185.229 200.301 159.973  1.00 40.96           C  
ATOM   3180  OG1 THR A 239     186.088 201.252 160.601  1.00 40.96           O  
ATOM   3181  CG2 THR A 239     183.822 200.562 160.431  1.00 40.96           C  
ATOM   3182  H   THR A 239     185.207 199.484 162.378  1.00 40.96           H  
ATOM   3183  HA  THR A 239     185.071 198.170 159.807  1.00 40.96           H  
ATOM   3184  HB  THR A 239     185.281 200.403 158.889  1.00 40.96           H  
ATOM   3185  HG1 THR A 239     186.909 201.316 160.107  1.00 40.96           H  
ATOM   3186 1HG2 THR A 239     183.526 201.570 160.140  1.00 40.96           H  
ATOM   3187 2HG2 THR A 239     183.150 199.838 159.971  1.00 40.96           H  
ATOM   3188 3HG2 THR A 239     183.769 200.468 161.515  1.00 40.96           H  
ATOM   3189  N   ILE A 240     188.005 198.201 160.821  1.00 40.96           N  
ATOM   3190  CA  ILE A 240     189.376 197.972 160.396  1.00 40.96           C  
ATOM   3191  C   ILE A 240     189.598 196.527 159.943  1.00 40.96           C  
ATOM   3192  O   ILE A 240     190.509 196.277 159.139  1.00 40.96           O  
ATOM   3193  CB  ILE A 240     190.357 198.381 161.520  1.00 40.96           C  
ATOM   3194  CG1 ILE A 240     191.770 198.581 160.985  1.00 40.96           C  
ATOM   3195  CG2 ILE A 240     190.393 197.368 162.640  1.00 40.96           C  
ATOM   3196  CD1 ILE A 240     192.683 199.277 161.955  1.00 40.96           C  
ATOM   3197  H   ILE A 240     187.741 197.982 161.771  1.00 40.96           H  
ATOM   3198  HA  ILE A 240     189.573 198.586 159.518  1.00 40.96           H  
ATOM   3199  HB  ILE A 240     190.051 199.339 161.939  1.00 40.96           H  
ATOM   3200 1HG1 ILE A 240     192.205 197.614 160.735  1.00 40.96           H  
ATOM   3201 2HG1 ILE A 240     191.732 199.168 160.067  1.00 40.96           H  
ATOM   3202 1HG2 ILE A 240     191.095 197.697 163.406  1.00 40.96           H  
ATOM   3203 2HG2 ILE A 240     189.400 197.273 163.076  1.00 40.96           H  
ATOM   3204 3HG2 ILE A 240     190.711 196.402 162.247  1.00 40.96           H  
ATOM   3205 1HD1 ILE A 240     193.672 199.387 161.509  1.00 40.96           H  
ATOM   3206 2HD1 ILE A 240     192.280 200.262 162.191  1.00 40.96           H  
ATOM   3207 3HD1 ILE A 240     192.761 198.688 162.868  1.00 40.96           H  
ATOM   3208  N   VAL A 241     188.761 195.587 160.372  1.00 40.96           N  
ATOM   3209  CA  VAL A 241     188.923 194.186 159.991  1.00 40.96           C  
ATOM   3210  C   VAL A 241     188.090 193.933 158.737  1.00 40.96           C  
ATOM   3211  O   VAL A 241     186.955 194.417 158.645  1.00 40.96           O  
ATOM   3212  CB  VAL A 241     188.584 193.251 161.171  1.00 40.96           C  
ATOM   3213  CG1 VAL A 241     187.165 193.441 161.681  1.00 40.96           C  
ATOM   3214  CG2 VAL A 241     188.821 191.802 160.806  1.00 40.96           C  
ATOM   3215  H   VAL A 241     187.994 195.847 160.976  1.00 40.96           H  
ATOM   3216  HA  VAL A 241     189.964 194.022 159.709  1.00 40.96           H  
ATOM   3217  HB  VAL A 241     189.217 193.509 162.020  1.00 40.96           H  
ATOM   3218 1HG1 VAL A 241     186.982 192.758 162.511  1.00 40.96           H  
ATOM   3219 2HG1 VAL A 241     187.035 194.468 162.022  1.00 40.96           H  
ATOM   3220 3HG1 VAL A 241     186.459 193.232 160.878  1.00 40.96           H  
ATOM   3221 1HG2 VAL A 241     188.574 191.168 161.657  1.00 40.96           H  
ATOM   3222 2HG2 VAL A 241     188.192 191.533 159.958  1.00 40.96           H  
ATOM   3223 3HG2 VAL A 241     189.869 191.660 160.540  1.00 40.96           H  
ATOM   3224  N   PRO A 242     188.630 193.260 157.719  1.00 40.96           N  
ATOM   3225  CA  PRO A 242     187.895 193.133 156.454  1.00 40.96           C  
ATOM   3226  C   PRO A 242     186.720 192.180 156.555  1.00 40.96           C  
ATOM   3227  O   PRO A 242     186.786 191.143 157.216  1.00 40.96           O  
ATOM   3228  CB  PRO A 242     188.951 192.601 155.484  1.00 40.96           C  
ATOM   3229  CG  PRO A 242     190.233 193.015 156.066  1.00 40.96           C  
ATOM   3230  CD  PRO A 242     190.049 192.920 157.546  1.00 40.96           C  
ATOM   3231  HA  PRO A 242     187.541 194.126 156.140  1.00 40.96           H  
ATOM   3232 1HB  PRO A 242     188.862 191.508 155.393  1.00 40.96           H  
ATOM   3233 2HB  PRO A 242     188.787 193.022 154.481  1.00 40.96           H  
ATOM   3234 1HG  PRO A 242     191.042 192.362 155.707  1.00 40.96           H  
ATOM   3235 2HG  PRO A 242     190.484 194.037 155.745  1.00 40.96           H  
ATOM   3236 1HD  PRO A 242     190.268 191.894 157.878  1.00 40.96           H  
ATOM   3237 2HD  PRO A 242     190.714 193.640 158.046  1.00 40.96           H  
ATOM   3238  N   GLY A 243     185.642 192.541 155.871  1.00 40.96           N  
ATOM   3239  CA  GLY A 243     184.415 191.783 155.956  1.00 40.96           C  
ATOM   3240  C   GLY A 243     183.572 192.129 157.155  1.00 40.96           C  
ATOM   3241  O   GLY A 243     182.858 191.267 157.668  1.00 40.96           O  
ATOM   3242  H   GLY A 243     185.675 193.359 155.279  1.00 40.96           H  
ATOM   3243 1HA  GLY A 243     183.821 191.951 155.058  1.00 40.96           H  
ATOM   3244 2HA  GLY A 243     184.647 190.719 155.994  1.00 40.96           H  
ATOM   3245  N   TRP A 244     183.632 193.375 157.622  1.00 40.96           N  
ATOM   3246  CA  TRP A 244     182.899 193.755 158.817  1.00 40.96           C  
ATOM   3247  C   TRP A 244     181.427 193.995 158.547  1.00 40.96           C  
ATOM   3248  O   TRP A 244     180.663 194.138 159.501  1.00 40.96           O  
ATOM   3249  CB  TRP A 244     183.493 195.019 159.445  1.00 40.96           C  
ATOM   3250  CG  TRP A 244     183.222 196.311 158.719  1.00 40.96           C  
ATOM   3251  CD1 TRP A 244     182.175 197.170 158.931  1.00 40.96           C  
ATOM   3252  CD2 TRP A 244     184.015 196.904 157.690  1.00 40.96           C  
ATOM   3253  NE1 TRP A 244     182.265 198.247 158.092  1.00 40.96           N  
ATOM   3254  CE2 TRP A 244     183.384 198.107 157.317  1.00 40.96           C  
ATOM   3255  CE3 TRP A 244     185.189 196.529 157.038  1.00 40.96           C  
ATOM   3256  CZ2 TRP A 244     183.894 198.939 156.330  1.00 40.96           C  
ATOM   3257  CZ3 TRP A 244     185.698 197.357 156.056  1.00 40.96           C  
ATOM   3258  CH2 TRP A 244     185.049 198.548 155.708  1.00 40.96           C  
ATOM   3259  H   TRP A 244     184.191 194.069 157.146  1.00 40.96           H  
ATOM   3260  HA  TRP A 244     182.973 192.944 159.541  1.00 40.96           H  
ATOM   3261 1HB  TRP A 244     183.108 195.137 160.458  1.00 40.96           H  
ATOM   3262 2HB  TRP A 244     184.576 194.916 159.516  1.00 40.96           H  
ATOM   3263  HD1 TRP A 244     181.383 197.018 159.663  1.00 40.96           H  
ATOM   3264  HE1 TRP A 244     181.613 199.017 158.051  1.00 40.96           H  
ATOM   3265  HE3 TRP A 244     185.696 195.601 157.301  1.00 40.96           H  
ATOM   3266  HZ2 TRP A 244     183.406 199.873 156.050  1.00 40.96           H  
ATOM   3267  HZ3 TRP A 244     186.620 197.059 155.557  1.00 40.96           H  
ATOM   3268  HH2 TRP A 244     185.474 199.176 154.924  1.00 40.96           H  
ATOM   3269  N   ARG A 245     181.011 194.065 157.288  1.00 40.96           N  
ATOM   3270  CA  ARG A 245     179.631 194.423 157.009  1.00 40.96           C  
ATOM   3271  C   ARG A 245     178.692 193.241 157.160  1.00 40.96           C  
ATOM   3272  O   ARG A 245     177.511 193.433 157.451  1.00 40.96           O  
ATOM   3273  CB  ARG A 245     179.509 195.006 155.604  1.00 40.96           C  
ATOM   3274  CG  ARG A 245     180.240 196.316 155.413  1.00 40.96           C  
ATOM   3275  CD  ARG A 245     180.066 196.849 154.003  1.00 40.96           C  
ATOM   3276  NE  ARG A 245     180.924 198.003 153.755  1.00 40.96           N  
ATOM   3277  CZ  ARG A 245     180.581 199.259 154.013  1.00 40.96           C  
ATOM   3278  NH1 ARG A 245     181.427 200.245 153.757  1.00 40.96           N  
ATOM   3279  NH2 ARG A 245     179.392 199.531 154.532  1.00 40.96           N  
ATOM   3280  H   ARG A 245     181.635 193.874 156.517  1.00 40.96           H  
ATOM   3281  HA  ARG A 245     179.317 195.178 157.730  1.00 40.96           H  
ATOM   3282 1HB  ARG A 245     179.900 194.293 154.879  1.00 40.96           H  
ATOM   3283 2HB  ARG A 245     178.457 195.169 155.368  1.00 40.96           H  
ATOM   3284 1HG  ARG A 245     179.850 197.056 156.112  1.00 40.96           H  
ATOM   3285 2HG  ARG A 245     181.305 196.169 155.597  1.00 40.96           H  
ATOM   3286 1HD  ARG A 245     180.322 196.070 153.286  1.00 40.96           H  
ATOM   3287 2HD  ARG A 245     179.031 197.153 153.854  1.00 40.96           H  
ATOM   3288  HE  ARG A 245     181.840 197.832 153.361  1.00 40.96           H  
ATOM   3289 1HH1 ARG A 245     182.336 200.042 153.365  1.00 40.96           H  
ATOM   3290 2HH1 ARG A 245     181.164 201.200 153.954  1.00 40.96           H  
ATOM   3291 1HH2 ARG A 245     178.744 198.781 154.732  1.00 40.96           H  
ATOM   3292 2HH2 ARG A 245     179.133 200.487 154.727  1.00 40.96           H  
ATOM   3293  N   THR A 246     179.180 192.023 156.968  1.00 40.96           N  
ATOM   3294  CA  THR A 246     178.311 190.858 157.020  1.00 40.96           C  
ATOM   3295  C   THR A 246     178.084 190.353 158.428  1.00 40.96           C  
ATOM   3296  O   THR A 246     177.326 189.400 158.606  1.00 40.96           O  
ATOM   3297  CB  THR A 246     178.886 189.727 156.175  1.00 40.96           C  
ATOM   3298  OG1 THR A 246     180.159 189.344 156.701  1.00 40.96           O  
ATOM   3299  CG2 THR A 246     179.059 190.178 154.749  1.00 40.96           C  
ATOM   3300  H   THR A 246     180.165 191.894 156.783  1.00 40.96           H  
ATOM   3301  HA  THR A 246     177.337 191.135 156.616  1.00 40.96           H  
ATOM   3302  HB  THR A 246     178.211 188.872 156.203  1.00 40.96           H  
ATOM   3303  HG1 THR A 246     180.380 188.462 156.393  1.00 40.96           H  
ATOM   3304 1HG2 THR A 246     179.470 189.361 154.156  1.00 40.96           H  
ATOM   3305 2HG2 THR A 246     178.092 190.472 154.341  1.00 40.96           H  
ATOM   3306 3HG2 THR A 246     179.740 191.027 154.716  1.00 40.96           H  
ATOM   3307  N   ILE A 247     178.736 190.942 159.423  1.00 40.96           N  
ATOM   3308  CA  ILE A 247     178.523 190.591 160.815  1.00 40.96           C  
ATOM   3309  C   ILE A 247     177.810 191.705 161.568  1.00 40.96           C  
ATOM   3310  O   ILE A 247     176.881 191.439 162.331  1.00 40.96           O  
ATOM   3311  CB  ILE A 247     179.855 190.195 161.499  1.00 40.96           C  
ATOM   3312  CG1 ILE A 247     180.245 188.771 161.099  1.00 40.96           C  
ATOM   3313  CG2 ILE A 247     179.784 190.266 163.007  1.00 40.96           C  
ATOM   3314  CD1 ILE A 247     181.110 188.650 159.873  1.00 40.96           C  
ATOM   3315  H   ILE A 247     179.406 191.663 159.194  1.00 40.96           H  
ATOM   3316  HA  ILE A 247     177.848 189.737 160.857  1.00 40.96           H  
ATOM   3317  HB  ILE A 247     180.646 190.869 161.172  1.00 40.96           H  
ATOM   3318 1HG1 ILE A 247     180.781 188.296 161.920  1.00 40.96           H  
ATOM   3319 2HG1 ILE A 247     179.344 188.185 160.916  1.00 40.96           H  
ATOM   3320 1HG2 ILE A 247     180.746 189.977 163.430  1.00 40.96           H  
ATOM   3321 2HG2 ILE A 247     179.544 191.284 163.312  1.00 40.96           H  
ATOM   3322 3HG2 ILE A 247     179.011 189.588 163.367  1.00 40.96           H  
ATOM   3323 1HD1 ILE A 247     181.325 187.598 159.682  1.00 40.96           H  
ATOM   3324 2HD1 ILE A 247     180.588 189.076 159.015  1.00 40.96           H  
ATOM   3325 3HD1 ILE A 247     182.044 189.187 160.033  1.00 40.96           H  
ATOM   3326  N   VAL A 248     178.175 192.959 161.306  1.00 40.96           N  
ATOM   3327  CA  VAL A 248     177.530 194.089 161.966  1.00 40.96           C  
ATOM   3328  C   VAL A 248     176.095 194.258 161.482  1.00 40.96           C  
ATOM   3329  O   VAL A 248     175.190 194.530 162.278  1.00 40.96           O  
ATOM   3330  CB  VAL A 248     178.370 195.358 161.757  1.00 40.96           C  
ATOM   3331  CG1 VAL A 248     177.668 196.577 162.288  1.00 40.96           C  
ATOM   3332  CG2 VAL A 248     179.662 195.201 162.476  1.00 40.96           C  
ATOM   3333  H   VAL A 248     178.912 193.135 160.638  1.00 40.96           H  
ATOM   3334  HA  VAL A 248     177.467 193.876 163.034  1.00 40.96           H  
ATOM   3335  HB  VAL A 248     178.550 195.492 160.690  1.00 40.96           H  
ATOM   3336 1HG1 VAL A 248     178.291 197.457 162.123  1.00 40.96           H  
ATOM   3337 2HG1 VAL A 248     176.718 196.704 161.770  1.00 40.96           H  
ATOM   3338 3HG1 VAL A 248     177.487 196.457 163.356  1.00 40.96           H  
ATOM   3339 1HG2 VAL A 248     180.268 196.095 162.335  1.00 40.96           H  
ATOM   3340 2HG2 VAL A 248     179.471 195.056 163.539  1.00 40.96           H  
ATOM   3341 3HG2 VAL A 248     180.195 194.336 162.082  1.00 40.96           H  
ATOM   3342  N   ASP A 249     175.849 194.062 160.187  1.00 40.96           N  
ATOM   3343  CA  ASP A 249     174.472 194.104 159.708  1.00 40.96           C  
ATOM   3344  C   ASP A 249     173.675 192.895 160.177  1.00 40.96           C  
ATOM   3345  O   ASP A 249     172.457 192.990 160.342  1.00 40.96           O  
ATOM   3346  CB  ASP A 249     174.432 194.198 158.187  1.00 40.96           C  
ATOM   3347  CG  ASP A 249     174.887 195.550 157.670  1.00 40.96           C  
ATOM   3348  OD1 ASP A 249     174.730 196.557 158.393  1.00 40.96           O  
ATOM   3349  OD2 ASP A 249     175.396 195.609 156.531  1.00 40.96           O  
ATOM   3350  H   ASP A 249     176.594 193.885 159.528  1.00 40.96           H  
ATOM   3351  HA  ASP A 249     173.988 194.989 160.122  1.00 40.96           H  
ATOM   3352 1HB  ASP A 249     175.071 193.426 157.758  1.00 40.96           H  
ATOM   3353 2HB  ASP A 249     173.416 194.014 157.838  1.00 40.96           H  
ATOM   3354  N   ALA A 250     174.333 191.759 160.398  1.00 40.96           N  
ATOM   3355  CA  ALA A 250     173.654 190.617 160.995  1.00 40.96           C  
ATOM   3356  C   ALA A 250     173.436 190.812 162.485  1.00 40.96           C  
ATOM   3357  O   ALA A 250     172.433 190.344 163.029  1.00 40.96           O  
ATOM   3358  CB  ALA A 250     174.454 189.343 160.750  1.00 40.96           C  
ATOM   3359  H   ALA A 250     175.310 191.678 160.154  1.00 40.96           H  
ATOM   3360  HA  ALA A 250     172.677 190.519 160.522  1.00 40.96           H  
ATOM   3361 1HB  ALA A 250     173.937 188.496 161.201  1.00 40.96           H  
ATOM   3362 2HB  ALA A 250     174.555 189.177 159.677  1.00 40.96           H  
ATOM   3363 3HB  ALA A 250     175.442 189.443 161.196  1.00 40.96           H  
ATOM   3364  N   LEU A 251     174.366 191.486 163.157  1.00 40.96           N  
ATOM   3365  CA  LEU A 251     174.172 191.894 164.540  1.00 40.96           C  
ATOM   3366  C   LEU A 251     173.100 192.960 164.668  1.00 40.96           C  
ATOM   3367  O   LEU A 251     172.460 193.054 165.716  1.00 40.96           O  
ATOM   3368  CB  LEU A 251     175.498 192.398 165.100  1.00 40.96           C  
ATOM   3369  CG  LEU A 251     175.674 192.902 166.520  1.00 40.96           C  
ATOM   3370  CD1 LEU A 251     175.366 191.807 167.465  1.00 40.96           C  
ATOM   3371  CD2 LEU A 251     177.101 193.337 166.701  1.00 40.96           C  
ATOM   3372  H   LEU A 251     175.231 191.720 162.692  1.00 40.96           H  
ATOM   3373  HA  LEU A 251     173.844 191.028 165.113  1.00 40.96           H  
ATOM   3374 1HB  LEU A 251     176.234 191.599 165.023  1.00 40.96           H  
ATOM   3375 2HB  LEU A 251     175.837 193.236 164.491  1.00 40.96           H  
ATOM   3376  HG  LEU A 251     175.005 193.745 166.693  1.00 40.96           H  
ATOM   3377 1HD1 LEU A 251     175.491 192.163 168.488  1.00 40.96           H  
ATOM   3378 2HD1 LEU A 251     174.337 191.479 167.319  1.00 40.96           H  
ATOM   3379 3HD1 LEU A 251     176.043 190.972 167.287  1.00 40.96           H  
ATOM   3380 1HD2 LEU A 251     177.244 193.703 167.718  1.00 40.96           H  
ATOM   3381 2HD2 LEU A 251     177.765 192.491 166.524  1.00 40.96           H  
ATOM   3382 3HD2 LEU A 251     177.331 194.133 165.993  1.00 40.96           H  
ATOM   3383  N   SER A 252     172.880 193.751 163.624  1.00 40.96           N  
ATOM   3384  CA  SER A 252     171.844 194.773 163.633  1.00 40.96           C  
ATOM   3385  C   SER A 252     170.480 194.233 163.246  1.00 40.96           C  
ATOM   3386  O   SER A 252     169.467 194.719 163.752  1.00 40.96           O  
ATOM   3387  CB  SER A 252     172.215 195.908 162.682  1.00 40.96           C  
ATOM   3388  OG  SER A 252     171.160 196.841 162.596  1.00 40.96           O  
ATOM   3389  H   SER A 252     173.452 193.637 162.799  1.00 40.96           H  
ATOM   3390  HA  SER A 252     171.763 195.174 164.644  1.00 40.96           H  
ATOM   3391 1HB  SER A 252     173.119 196.400 163.039  1.00 40.96           H  
ATOM   3392 2HB  SER A 252     172.432 195.500 161.696  1.00 40.96           H  
ATOM   3393  HG  SER A 252     171.457 197.522 161.987  1.00 40.96           H  
ATOM   3394  N   LEU A 253     170.429 193.250 162.349  1.00 40.96           N  
ATOM   3395  CA  LEU A 253     169.165 192.622 161.994  1.00 40.96           C  
ATOM   3396  C   LEU A 253     168.643 191.733 163.109  1.00 40.96           C  
ATOM   3397  O   LEU A 253     167.434 191.515 163.195  1.00 40.96           O  
ATOM   3398  CB  LEU A 253     169.336 191.824 160.704  1.00 40.96           C  
ATOM   3399  CG  LEU A 253     168.168 191.103 160.041  1.00 40.96           C  
ATOM   3400  CD1 LEU A 253     167.121 192.094 159.632  1.00 40.96           C  
ATOM   3401  CD2 LEU A 253     168.665 190.341 158.841  1.00 40.96           C  
ATOM   3402  H   LEU A 253     171.278 192.931 161.905  1.00 40.96           H  
ATOM   3403  HA  LEU A 253     168.424 193.404 161.834  1.00 40.96           H  
ATOM   3404 1HB  LEU A 253     169.716 192.490 159.931  1.00 40.96           H  
ATOM   3405 2HB  LEU A 253     170.075 191.041 160.875  1.00 40.96           H  
ATOM   3406  HG  LEU A 253     167.718 190.409 160.751  1.00 40.96           H  
ATOM   3407 1HD1 LEU A 253     166.290 191.571 159.159  1.00 40.96           H  
ATOM   3408 2HD1 LEU A 253     166.760 192.626 160.512  1.00 40.96           H  
ATOM   3409 3HD1 LEU A 253     167.549 192.806 158.927  1.00 40.96           H  
ATOM   3410 1HD2 LEU A 253     167.830 189.824 158.367  1.00 40.96           H  
ATOM   3411 2HD2 LEU A 253     169.114 191.035 158.130  1.00 40.96           H  
ATOM   3412 3HD2 LEU A 253     169.411 189.612 159.157  1.00 40.96           H  
ATOM   3413  N   SER A 254     169.521 191.233 163.977  1.00 40.96           N  
ATOM   3414  CA  SER A 254     169.082 190.385 165.078  1.00 40.96           C  
ATOM   3415  C   SER A 254     168.373 191.192 166.151  1.00 40.96           C  
ATOM   3416  O   SER A 254     167.391 190.728 166.733  1.00 40.96           O  
ATOM   3417  CB  SER A 254     170.273 189.652 165.681  1.00 40.96           C  
ATOM   3418  OG  SER A 254     170.874 188.804 164.728  1.00 40.96           O  
ATOM   3419  H   SER A 254     170.505 191.440 163.877  1.00 40.96           H  
ATOM   3420  HA  SER A 254     168.376 189.650 164.689  1.00 40.96           H  
ATOM   3421 1HB  SER A 254     171.002 190.377 166.041  1.00 40.96           H  
ATOM   3422 2HB  SER A 254     169.944 189.067 166.539  1.00 40.96           H  
ATOM   3423  HG  SER A 254     171.426 189.369 164.182  1.00 40.96           H  
ATOM   3424  N   ILE A 255     168.863 192.397 166.442  1.00 40.96           N  
ATOM   3425  CA  ILE A 255     168.242 193.210 167.479  1.00 40.96           C  
ATOM   3426  C   ILE A 255     166.911 193.773 166.998  1.00 40.96           C  
ATOM   3427  O   ILE A 255     165.945 193.851 167.766  1.00 40.96           O  
ATOM   3428  CB  ILE A 255     169.220 194.312 167.926  1.00 40.96           C  
ATOM   3429  CG1 ILE A 255     170.474 193.678 168.511  1.00 40.96           C  
ATOM   3430  CG2 ILE A 255     168.613 195.207 168.977  1.00 40.96           C  
ATOM   3431  CD1 ILE A 255     171.578 194.661 168.787  1.00 40.96           C  
ATOM   3432  H   ILE A 255     169.667 192.759 165.949  1.00 40.96           H  
ATOM   3433  HA  ILE A 255     168.014 192.570 168.330  1.00 40.96           H  
ATOM   3434  HB  ILE A 255     169.491 194.927 167.069  1.00 40.96           H  
ATOM   3435 1HG1 ILE A 255     170.225 193.173 169.444  1.00 40.96           H  
ATOM   3436 2HG1 ILE A 255     170.855 192.923 167.823  1.00 40.96           H  
ATOM   3437 1HG2 ILE A 255     169.335 195.970 169.266  1.00 40.96           H  
ATOM   3438 2HG2 ILE A 255     167.720 195.685 168.576  1.00 40.96           H  
ATOM   3439 3HG2 ILE A 255     168.345 194.612 169.850  1.00 40.96           H  
ATOM   3440 1HD1 ILE A 255     172.438 194.135 169.202  1.00 40.96           H  
ATOM   3441 2HD1 ILE A 255     171.867 195.154 167.858  1.00 40.96           H  
ATOM   3442 3HD1 ILE A 255     171.231 195.407 169.501  1.00 40.96           H  
ATOM   3443  N   THR A 256     166.806 194.119 165.722  1.00 40.96           N  
ATOM   3444  CA  THR A 256     165.541 194.633 165.228  1.00 40.96           C  
ATOM   3445  C   THR A 256     164.528 193.539 164.923  1.00 40.96           C  
ATOM   3446  O   THR A 256     163.374 193.860 164.630  1.00 40.96           O  
ATOM   3447  CB  THR A 256     165.758 195.484 163.981  1.00 40.96           C  
ATOM   3448  OG1 THR A 256     164.543 196.163 163.659  1.00 40.96           O  
ATOM   3449  CG2 THR A 256     166.130 194.621 162.816  1.00 40.96           C  
ATOM   3450  H   THR A 256     167.585 194.034 165.085  1.00 40.96           H  
ATOM   3451  HA  THR A 256     165.096 195.258 166.002  1.00 40.96           H  
ATOM   3452  HB  THR A 256     166.557 196.202 164.165  1.00 40.96           H  
ATOM   3453  HG1 THR A 256     164.288 196.726 164.394  1.00 40.96           H  
ATOM   3454 1HG2 THR A 256     166.281 195.245 161.935  1.00 40.96           H  
ATOM   3455 2HG2 THR A 256     167.050 194.082 163.042  1.00 40.96           H  
ATOM   3456 3HG2 THR A 256     165.330 193.908 162.622  1.00 40.96           H  
ATOM   3457  N   SER A 257     164.911 192.266 164.987  1.00 40.96           N  
ATOM   3458  CA  SER A 257     163.970 191.175 164.784  1.00 40.96           C  
ATOM   3459  C   SER A 257     163.502 190.540 166.081  1.00 40.96           C  
ATOM   3460  O   SER A 257     162.555 189.751 166.055  1.00 40.96           O  
ATOM   3461  CB  SER A 257     164.586 190.092 163.897  1.00 40.96           C  
ATOM   3462  OG  SER A 257     164.858 190.597 162.604  1.00 40.96           O  
ATOM   3463  H   SER A 257     165.879 192.051 165.181  1.00 40.96           H  
ATOM   3464  HA  SER A 257     163.084 191.570 164.286  1.00 40.96           H  
ATOM   3465 1HB  SER A 257     165.507 189.729 164.352  1.00 40.96           H  
ATOM   3466 2HB  SER A 257     163.902 189.247 163.826  1.00 40.96           H  
ATOM   3467  HG  SER A 257     165.682 191.084 162.678  1.00 40.96           H  
ATOM   3468  N   LEU A 258     164.135 190.855 167.207  1.00 40.96           N  
ATOM   3469  CA  LEU A 258     163.711 190.347 168.501  1.00 40.96           C  
ATOM   3470  C   LEU A 258     162.744 191.281 169.206  1.00 40.96           C  
ATOM   3471  O   LEU A 258     162.595 191.186 170.425  1.00 40.96           O  
ATOM   3472  CB  LEU A 258     164.918 190.095 169.403  1.00 40.96           C  
ATOM   3473  CG  LEU A 258     165.883 188.959 169.082  1.00 40.96           C  
ATOM   3474  CD1 LEU A 258     167.042 188.982 170.049  1.00 40.96           C  
ATOM   3475  CD2 LEU A 258     165.177 187.638 169.146  1.00 40.96           C  
ATOM   3476  H   LEU A 258     164.936 191.468 167.158  1.00 40.96           H  
ATOM   3477  HA  LEU A 258     163.190 189.403 168.348  1.00 40.96           H  
ATOM   3478 1HB  LEU A 258     165.528 190.996 169.426  1.00 40.96           H  
ATOM   3479 2HB  LEU A 258     164.561 189.896 170.414  1.00 40.96           H  
ATOM   3480  HG  LEU A 258     166.287 189.097 168.078  1.00 40.96           H  
ATOM   3481 1HD1 LEU A 258     167.728 188.168 169.814  1.00 40.96           H  
ATOM   3482 2HD1 LEU A 258     167.567 189.934 169.965  1.00 40.96           H  
ATOM   3483 3HD1 LEU A 258     166.670 188.861 171.066  1.00 40.96           H  
ATOM   3484 1HD2 LEU A 258     165.880 186.838 168.913  1.00 40.96           H  
ATOM   3485 2HD2 LEU A 258     164.775 187.488 170.148  1.00 40.96           H  
ATOM   3486 3HD2 LEU A 258     164.361 187.626 168.423  1.00 40.96           H  
ATOM   3487  N   LYS A 259     162.104 192.194 168.476  1.00 40.96           N  
ATOM   3488  CA  LYS A 259     161.082 193.040 169.082  1.00 40.96           C  
ATOM   3489  C   LYS A 259     159.858 192.219 169.448  1.00 40.96           C  
ATOM   3490  O   LYS A 259     159.181 192.504 170.439  1.00 40.96           O  
ATOM   3491  CB  LYS A 259     160.718 194.176 168.122  1.00 40.96           C  
ATOM   3492  CG  LYS A 259     159.695 195.201 168.626  1.00 40.96           C  
ATOM   3493  CD  LYS A 259     158.292 194.952 168.075  1.00 40.96           C  
ATOM   3494  CE  LYS A 259     158.239 195.202 166.579  1.00 40.96           C  
ATOM   3495  NZ  LYS A 259     156.888 194.921 166.019  1.00 40.96           N  
ATOM   3496  H   LYS A 259     162.320 192.309 167.496  1.00 40.96           H  
ATOM   3497  HA  LYS A 259     161.486 193.466 170.001  1.00 40.96           H  
ATOM   3498 1HB  LYS A 259     161.618 194.734 167.861  1.00 40.96           H  
ATOM   3499 2HB  LYS A 259     160.313 193.758 167.200  1.00 40.96           H  
ATOM   3500 1HG  LYS A 259     159.647 195.162 169.715  1.00 40.96           H  
ATOM   3501 2HG  LYS A 259     160.007 196.202 168.329  1.00 40.96           H  
ATOM   3502 1HD  LYS A 259     158.000 193.920 168.275  1.00 40.96           H  
ATOM   3503 2HD  LYS A 259     157.583 195.615 168.572  1.00 40.96           H  
ATOM   3504 1HE  LYS A 259     158.497 196.240 166.375  1.00 40.96           H  
ATOM   3505 2HE  LYS A 259     158.967 194.565 166.078  1.00 40.96           H  
ATOM   3506 1HZ  LYS A 259     156.892 195.098 165.024  1.00 40.96           H  
ATOM   3507 2HZ  LYS A 259     156.647 193.954 166.188  1.00 40.96           H  
ATOM   3508 3HZ  LYS A 259     156.207 195.520 166.464  1.00 40.96           H  
ATOM   3509  N   ASP A 260     159.574 191.188 168.668  1.00 40.96           N  
ATOM   3510  CA  ASP A 260     158.396 190.355 168.831  1.00 40.96           C  
ATOM   3511  C   ASP A 260     158.594 189.253 169.852  1.00 40.96           C  
ATOM   3512  O   ASP A 260     157.616 188.617 170.247  1.00 40.96           O  
ATOM   3513  CB  ASP A 260     158.039 189.746 167.483  1.00 40.96           C  
ATOM   3514  CG  ASP A 260     157.706 190.794 166.455  1.00 40.96           C  
ATOM   3515  OD1 ASP A 260     157.104 191.820 166.830  1.00 40.96           O  
ATOM   3516  OD2 ASP A 260     158.090 190.615 165.283  1.00 40.96           O  
ATOM   3517  H   ASP A 260     160.223 190.982 167.922  1.00 40.96           H  
ATOM   3518  HA  ASP A 260     157.574 190.982 169.176  1.00 40.96           H  
ATOM   3519 1HB  ASP A 260     158.875 189.147 167.121  1.00 40.96           H  
ATOM   3520 2HB  ASP A 260     157.184 189.079 167.600  1.00 40.96           H  
ATOM   3521  N   LEU A 261     159.828 189.001 170.270  1.00 40.96           N  
ATOM   3522  CA  LEU A 261     160.124 187.926 171.201  1.00 40.96           C  
ATOM   3523  C   LEU A 261     160.338 188.454 172.608  1.00 40.96           C  
ATOM   3524  O   LEU A 261     159.944 187.801 173.575  1.00 40.96           O  
ATOM   3525  CB  LEU A 261     161.364 187.165 170.736  1.00 40.96           C  
ATOM   3526  CG  LEU A 261     161.590 185.722 171.168  1.00 40.96           C  
ATOM   3527  CD1 LEU A 261     162.505 185.163 170.133  1.00 40.96           C  
ATOM   3528  CD2 LEU A 261     162.193 185.548 172.543  1.00 40.96           C  
ATOM   3529  H   LEU A 261     160.584 189.577 169.928  1.00 40.96           H  
ATOM   3530  HA  LEU A 261     159.276 187.243 171.221  1.00 40.96           H  
ATOM   3531 1HB  LEU A 261     161.369 187.141 169.647  1.00 40.96           H  
ATOM   3532 2HB  LEU A 261     162.249 187.705 171.071  1.00 40.96           H  
ATOM   3533  HG  LEU A 261     160.637 185.192 171.178  1.00 40.96           H  
ATOM   3534 1HD1 LEU A 261     162.723 184.120 170.365  1.00 40.96           H  
ATOM   3535 2HD1 LEU A 261     162.028 185.224 169.155  1.00 40.96           H  
ATOM   3536 3HD1 LEU A 261     163.433 185.734 170.121  1.00 40.96           H  
ATOM   3537 1HD2 LEU A 261     162.313 184.485 172.756  1.00 40.96           H  
ATOM   3538 2HD2 LEU A 261     163.167 186.037 172.578  1.00 40.96           H  
ATOM   3539 3HD2 LEU A 261     161.535 185.996 173.288  1.00 40.96           H  
ATOM   3540  N   VAL A 262     160.992 189.610 172.735  1.00 40.96           N  
ATOM   3541  CA  VAL A 262     161.201 190.234 174.037  1.00 40.96           C  
ATOM   3542  C   VAL A 262     159.871 190.610 174.662  1.00 40.96           C  
ATOM   3543  O   VAL A 262     159.655 190.390 175.857  1.00 40.96           O  
ATOM   3544  CB  VAL A 262     162.145 191.444 173.890  1.00 40.96           C  
ATOM   3545  CG1 VAL A 262     162.200 192.258 175.154  1.00 40.96           C  
ATOM   3546  CG2 VAL A 262     163.534 190.961 173.564  1.00 40.96           C  
ATOM   3547  H   VAL A 262     161.352 190.065 171.908  1.00 40.96           H  
ATOM   3548  HA  VAL A 262     161.663 189.502 174.701  1.00 40.96           H  
ATOM   3549  HB  VAL A 262     161.779 192.083 173.086  1.00 40.96           H  
ATOM   3550 1HG1 VAL A 262     162.875 193.103 175.014  1.00 40.96           H  
ATOM   3551 2HG1 VAL A 262     161.203 192.627 175.393  1.00 40.96           H  
ATOM   3552 3HG1 VAL A 262     162.564 191.636 175.972  1.00 40.96           H  
ATOM   3553 1HG2 VAL A 262     164.201 191.816 173.459  1.00 40.96           H  
ATOM   3554 2HG2 VAL A 262     163.893 190.316 174.367  1.00 40.96           H  
ATOM   3555 3HG2 VAL A 262     163.514 190.400 172.629  1.00 40.96           H  
ATOM   3556  N   LEU A 263     158.931 191.093 173.861  1.00 40.96           N  
ATOM   3557  CA  LEU A 263     157.594 191.366 174.365  1.00 40.96           C  
ATOM   3558  C   LEU A 263     156.818 190.100 174.685  1.00 40.96           C  
ATOM   3559  O   LEU A 263     155.895 190.146 175.501  1.00 40.96           O  
ATOM   3560  CB  LEU A 263     156.813 192.214 173.360  1.00 40.96           C  
ATOM   3561  CG  LEU A 263     156.860 193.746 173.453  1.00 40.96           C  
ATOM   3562  CD1 LEU A 263     156.217 194.204 174.742  1.00 40.96           C  
ATOM   3563  CD2 LEU A 263     158.256 194.328 173.336  1.00 40.96           C  
ATOM   3564  H   LEU A 263     159.137 191.276 172.889  1.00 40.96           H  
ATOM   3565  HA  LEU A 263     157.683 191.922 175.298  1.00 40.96           H  
ATOM   3566 1HB  LEU A 263     157.162 191.973 172.357  1.00 40.96           H  
ATOM   3567 2HB  LEU A 263     155.758 191.950 173.429  1.00 40.96           H  
ATOM   3568  HG  LEU A 263     156.263 194.178 172.649  1.00 40.96           H  
ATOM   3569 1HD1 LEU A 263     156.254 195.292 174.801  1.00 40.96           H  
ATOM   3570 2HD1 LEU A 263     155.178 193.875 174.767  1.00 40.96           H  
ATOM   3571 3HD1 LEU A 263     156.754 193.777 175.588  1.00 40.96           H  
ATOM   3572 1HD2 LEU A 263     158.205 195.415 173.410  1.00 40.96           H  
ATOM   3573 2HD2 LEU A 263     158.881 193.938 174.140  1.00 40.96           H  
ATOM   3574 3HD2 LEU A 263     158.687 194.050 172.374  1.00 40.96           H  
ATOM   3575  N   LEU A 264     157.177 188.973 174.082  1.00 40.96           N  
ATOM   3576  CA  LEU A 264     156.559 187.706 174.446  1.00 40.96           C  
ATOM   3577  C   LEU A 264     157.254 187.075 175.640  1.00 40.96           C  
ATOM   3578  O   LEU A 264     156.621 186.354 176.414  1.00 40.96           O  
ATOM   3579  CB  LEU A 264     156.590 186.754 173.252  1.00 40.96           C  
ATOM   3580  CG  LEU A 264     155.876 185.414 173.348  1.00 40.96           C  
ATOM   3581  CD1 LEU A 264     154.400 185.648 173.534  1.00 40.96           C  
ATOM   3582  CD2 LEU A 264     156.132 184.603 172.098  1.00 40.96           C  
ATOM   3583  H   LEU A 264     157.885 188.986 173.362  1.00 40.96           H  
ATOM   3584  HA  LEU A 264     155.522 187.894 174.723  1.00 40.96           H  
ATOM   3585 1HB  LEU A 264     156.154 187.261 172.392  1.00 40.96           H  
ATOM   3586 2HB  LEU A 264     157.629 186.520 173.021  1.00 40.96           H  
ATOM   3587  HG  LEU A 264     156.247 184.865 174.214  1.00 40.96           H  
ATOM   3588 1HD1 LEU A 264     153.886 184.689 173.603  1.00 40.96           H  
ATOM   3589 2HD1 LEU A 264     154.234 186.215 174.450  1.00 40.96           H  
ATOM   3590 3HD1 LEU A 264     154.011 186.208 172.684  1.00 40.96           H  
ATOM   3591 1HD2 LEU A 264     155.618 183.644 172.174  1.00 40.96           H  
ATOM   3592 2HD2 LEU A 264     155.760 185.146 171.229  1.00 40.96           H  
ATOM   3593 3HD2 LEU A 264     157.203 184.433 171.988  1.00 40.96           H  
ATOM   3594  N   LEU A 265     158.547 187.342 175.809  1.00 40.96           N  
ATOM   3595  CA  LEU A 265     159.270 186.848 176.970  1.00 40.96           C  
ATOM   3596  C   LEU A 265     159.051 187.732 178.187  1.00 40.96           C  
ATOM   3597  O   LEU A 265     159.133 187.248 179.315  1.00 40.96           O  
ATOM   3598  CB  LEU A 265     160.757 186.724 176.636  1.00 40.96           C  
ATOM   3599  CG  LEU A 265     161.754 186.097 177.609  1.00 40.96           C  
ATOM   3600  CD1 LEU A 265     162.769 185.310 176.827  1.00 40.96           C  
ATOM   3601  CD2 LEU A 265     162.476 187.171 178.393  1.00 40.96           C  
ATOM   3602  H   LEU A 265     159.039 187.896 175.123  1.00 40.96           H  
ATOM   3603  HA  LEU A 265     158.880 185.864 177.227  1.00 40.96           H  
ATOM   3604 1HB  LEU A 265     160.861 186.135 175.726  1.00 40.96           H  
ATOM   3605 2HB  LEU A 265     161.155 187.721 176.446  1.00 40.96           H  
ATOM   3606  HG  LEU A 265     161.223 185.447 178.305  1.00 40.96           H  
ATOM   3607 1HD1 LEU A 265     163.486 184.858 177.513  1.00 40.96           H  
ATOM   3608 2HD1 LEU A 265     162.265 184.526 176.262  1.00 40.96           H  
ATOM   3609 3HD1 LEU A 265     163.293 185.974 176.140  1.00 40.96           H  
ATOM   3610 1HD2 LEU A 265     163.182 186.706 179.082  1.00 40.96           H  
ATOM   3611 2HD2 LEU A 265     163.016 187.823 177.706  1.00 40.96           H  
ATOM   3612 3HD2 LEU A 265     161.752 187.759 178.957  1.00 40.96           H  
ATOM   3613  N   LEU A 266     158.767 189.020 177.994  1.00 40.96           N  
ATOM   3614  CA  LEU A 266     158.363 189.850 179.123  1.00 40.96           C  
ATOM   3615  C   LEU A 266     156.972 189.509 179.619  1.00 40.96           C  
ATOM   3616  O   LEU A 266     156.641 189.824 180.763  1.00 40.96           O  
ATOM   3617  CB  LEU A 266     158.419 191.335 178.767  1.00 40.96           C  
ATOM   3618  CG  LEU A 266     159.663 192.130 179.155  1.00 40.96           C  
ATOM   3619  CD1 LEU A 266     159.716 192.215 180.653  1.00 40.96           C  
ATOM   3620  CD2 LEU A 266     160.941 191.517 178.654  1.00 40.96           C  
ATOM   3621  H   LEU A 266     158.827 189.435 177.075  1.00 40.96           H  
ATOM   3622  HA  LEU A 266     159.052 189.670 179.948  1.00 40.96           H  
ATOM   3623 1HB  LEU A 266     158.317 191.438 177.688  1.00 40.96           H  
ATOM   3624 2HB  LEU A 266     157.576 191.838 179.241  1.00 40.96           H  
ATOM   3625  HG  LEU A 266     159.597 193.136 178.739  1.00 40.96           H  
ATOM   3626 1HD1 LEU A 266     160.598 192.780 180.954  1.00 40.96           H  
ATOM   3627 2HD1 LEU A 266     158.821 192.718 181.021  1.00 40.96           H  
ATOM   3628 3HD1 LEU A 266     159.768 191.211 181.073  1.00 40.96           H  
ATOM   3629 1HD2 LEU A 266     161.786 192.133 178.964  1.00 40.96           H  
ATOM   3630 2HD2 LEU A 266     161.051 190.515 179.068  1.00 40.96           H  
ATOM   3631 3HD2 LEU A 266     160.915 191.459 177.566  1.00 40.96           H  
ATOM   3632  N   PHE A 267     156.150 188.884 178.787  1.00 40.96           N  
ATOM   3633  CA  PHE A 267     154.839 188.443 179.229  1.00 40.96           C  
ATOM   3634  C   PHE A 267     154.904 187.126 179.985  1.00 40.96           C  
ATOM   3635  O   PHE A 267     154.157 186.933 180.948  1.00 40.96           O  
ATOM   3636  CB  PHE A 267     153.908 188.317 178.029  1.00 40.96           C  
ATOM   3637  CG  PHE A 267     152.601 187.685 178.351  1.00 40.96           C  
ATOM   3638  CD1 PHE A 267     151.668 188.355 179.111  1.00 40.96           C  
ATOM   3639  CD2 PHE A 267     152.297 186.420 177.875  1.00 40.96           C  
ATOM   3640  CE1 PHE A 267     150.469 187.769 179.414  1.00 40.96           C  
ATOM   3641  CE2 PHE A 267     151.093 185.831 178.169  1.00 40.96           C  
ATOM   3642  CZ  PHE A 267     150.179 186.508 178.939  1.00 40.96           C  
ATOM   3643  H   PHE A 267     156.432 188.709 177.833  1.00 40.96           H  
ATOM   3644  HA  PHE A 267     154.436 189.189 179.915  1.00 40.96           H  
ATOM   3645 1HB  PHE A 267     153.716 189.305 177.613  1.00 40.96           H  
ATOM   3646 2HB  PHE A 267     154.392 187.724 177.254  1.00 40.96           H  
ATOM   3647  HD1 PHE A 267     151.895 189.360 179.469  1.00 40.96           H  
ATOM   3648  HD2 PHE A 267     153.029 185.889 177.265  1.00 40.96           H  
ATOM   3649  HE1 PHE A 267     149.744 188.300 180.030  1.00 40.96           H  
ATOM   3650  HE2 PHE A 267     150.859 184.833 177.798  1.00 40.96           H  
ATOM   3651  HZ  PHE A 267     149.223 186.043 179.174  1.00 40.96           H  
ATOM   3652  N   SER A 268     155.778 186.213 179.574  1.00 40.96           N  
ATOM   3653  CA  SER A 268     155.846 184.919 180.232  1.00 40.96           C  
ATOM   3654  C   SER A 268     156.642 184.972 181.524  1.00 40.96           C  
ATOM   3655  O   SER A 268     156.422 184.144 182.409  1.00 40.96           O  
ATOM   3656  CB  SER A 268     156.444 183.886 179.290  1.00 40.96           C  
ATOM   3657  OG  SER A 268     155.590 183.687 178.184  1.00 40.96           O  
ATOM   3658  H   SER A 268     156.402 186.407 178.804  1.00 40.96           H  
ATOM   3659  HA  SER A 268     154.833 184.611 180.496  1.00 40.96           H  
ATOM   3660 1HB  SER A 268     157.423 184.226 178.952  1.00 40.96           H  
ATOM   3661 2HB  SER A 268     156.590 182.948 179.824  1.00 40.96           H  
ATOM   3662  HG  SER A 268     155.758 184.418 177.585  1.00 40.96           H  
ATOM   3663  N   LEU A 269     157.571 185.916 181.654  1.00 40.96           N  
ATOM   3664  CA  LEU A 269     158.199 186.117 182.951  1.00 40.96           C  
ATOM   3665  C   LEU A 269     157.241 186.776 183.922  1.00 40.96           C  
ATOM   3666  O   LEU A 269     157.313 186.520 185.124  1.00 40.96           O  
ATOM   3667  CB  LEU A 269     159.459 186.964 182.822  1.00 40.96           C  
ATOM   3668  CG  LEU A 269     160.689 186.433 182.107  1.00 40.96           C  
ATOM   3669  CD1 LEU A 269     161.718 187.525 182.068  1.00 40.96           C  
ATOM   3670  CD2 LEU A 269     161.228 185.233 182.816  1.00 40.96           C  
ATOM   3671  H   LEU A 269     157.851 186.496 180.876  1.00 40.96           H  
ATOM   3672  HA  LEU A 269     158.478 185.144 183.354  1.00 40.96           H  
ATOM   3673 1HB  LEU A 269     159.207 187.884 182.298  1.00 40.96           H  
ATOM   3674 2HB  LEU A 269     159.807 187.224 183.822  1.00 40.96           H  
ATOM   3675  HG  LEU A 269     160.424 186.153 181.087  1.00 40.96           H  
ATOM   3676 1HD1 LEU A 269     162.611 187.165 181.558  1.00 40.96           H  
ATOM   3677 2HD1 LEU A 269     161.316 188.385 181.531  1.00 40.96           H  
ATOM   3678 3HD1 LEU A 269     161.975 187.819 183.085  1.00 40.96           H  
ATOM   3679 1HD2 LEU A 269     162.109 184.865 182.290  1.00 40.96           H  
ATOM   3680 2HD2 LEU A 269     161.502 185.505 183.836  1.00 40.96           H  
ATOM   3681 3HD2 LEU A 269     160.467 184.453 182.840  1.00 40.96           H  
ATOM   3682  N   PHE A 270     156.354 187.635 183.423  1.00 40.96           N  
ATOM   3683  CA  PHE A 270     155.367 188.274 184.283  1.00 40.96           C  
ATOM   3684  C   PHE A 270     154.368 187.270 184.834  1.00 40.96           C  
ATOM   3685  O   PHE A 270     153.967 187.364 185.996  1.00 40.96           O  
ATOM   3686  CB  PHE A 270     154.646 189.378 183.521  1.00 40.96           C  
ATOM   3687  CG  PHE A 270     153.478 189.948 184.261  1.00 40.96           C  
ATOM   3688  CD1 PHE A 270     153.667 190.768 185.356  1.00 40.96           C  
ATOM   3689  CD2 PHE A 270     152.184 189.663 183.857  1.00 40.96           C  
ATOM   3690  CE1 PHE A 270     152.588 191.280 186.037  1.00 40.96           C  
ATOM   3691  CE2 PHE A 270     151.109 190.169 184.534  1.00 40.96           C  
ATOM   3692  CZ  PHE A 270     151.311 190.982 185.623  1.00 40.96           C  
ATOM   3693  H   PHE A 270     156.360 187.851 182.436  1.00 40.96           H  
ATOM   3694  HA  PHE A 270     155.885 188.715 185.136  1.00 40.96           H  
ATOM   3695 1HB  PHE A 270     155.343 190.187 183.306  1.00 40.96           H  
ATOM   3696 2HB  PHE A 270     154.291 188.990 182.567  1.00 40.96           H  
ATOM   3697  HD1 PHE A 270     154.682 191.006 185.674  1.00 40.96           H  
ATOM   3698  HD2 PHE A 270     152.028 189.017 182.992  1.00 40.96           H  
ATOM   3699  HE1 PHE A 270     152.746 191.921 186.904  1.00 40.96           H  
ATOM   3700  HE2 PHE A 270     150.095 189.930 184.214  1.00 40.96           H  
ATOM   3701  HZ  PHE A 270     150.455 191.389 186.159  1.00 40.96           H  
ATOM   3702  N   VAL A 271     153.960 186.290 184.027  1.00 40.96           N  
ATOM   3703  CA  VAL A 271     152.993 185.305 184.500  1.00 40.96           C  
ATOM   3704  C   VAL A 271     153.644 184.276 185.410  1.00 40.96           C  
ATOM   3705  O   VAL A 271     152.937 183.528 186.090  1.00 40.96           O  
ATOM   3706  CB  VAL A 271     152.303 184.650 183.287  1.00 40.96           C  
ATOM   3707  CG1 VAL A 271     153.166 183.571 182.684  1.00 40.96           C  
ATOM   3708  CG2 VAL A 271     150.926 184.145 183.626  1.00 40.96           C  
ATOM   3709  H   VAL A 271     154.314 186.218 183.084  1.00 40.96           H  
ATOM   3710  HA  VAL A 271     152.245 185.818 185.106  1.00 40.96           H  
ATOM   3711  HB  VAL A 271     152.213 185.388 182.489  1.00 40.96           H  
ATOM   3712 1HG1 VAL A 271     152.652 183.128 181.830  1.00 40.96           H  
ATOM   3713 2HG1 VAL A 271     154.111 184.003 182.354  1.00 40.96           H  
ATOM   3714 3HG1 VAL A 271     153.359 182.800 183.430  1.00 40.96           H  
ATOM   3715 1HG2 VAL A 271     150.477 183.692 182.742  1.00 40.96           H  
ATOM   3716 2HG2 VAL A 271     150.996 183.401 184.420  1.00 40.96           H  
ATOM   3717 3HG2 VAL A 271     150.306 184.976 183.962  1.00 40.96           H  
ATOM   3718  N   PHE A 272     154.975 184.225 185.454  1.00 40.96           N  
ATOM   3719  CA  PHE A 272     155.715 183.372 186.375  1.00 40.96           C  
ATOM   3720  C   PHE A 272     156.166 184.099 187.628  1.00 40.96           C  
ATOM   3721  O   PHE A 272     156.233 183.481 188.691  1.00 40.96           O  
ATOM   3722  CB  PHE A 272     156.934 182.770 185.671  1.00 40.96           C  
ATOM   3723  CG  PHE A 272     156.604 181.630 184.756  1.00 40.96           C  
ATOM   3724  CD1 PHE A 272     155.463 180.884 184.955  1.00 40.96           C  
ATOM   3725  CD2 PHE A 272     157.420 181.321 183.679  1.00 40.96           C  
ATOM   3726  CE1 PHE A 272     155.153 179.840 184.118  1.00 40.96           C  
ATOM   3727  CE2 PHE A 272     157.110 180.277 182.835  1.00 40.96           C  
ATOM   3728  CZ  PHE A 272     155.977 179.540 183.056  1.00 40.96           C  
ATOM   3729  H   PHE A 272     155.485 184.813 184.810  1.00 40.96           H  
ATOM   3730  HA  PHE A 272     155.060 182.562 186.699  1.00 40.96           H  
ATOM   3731 1HB  PHE A 272     157.434 183.541 185.086  1.00 40.96           H  
ATOM   3732 2HB  PHE A 272     157.644 182.413 186.415  1.00 40.96           H  
ATOM   3733  HD1 PHE A 272     154.804 181.131 185.787  1.00 40.96           H  
ATOM   3734  HD2 PHE A 272     158.321 181.911 183.508  1.00 40.96           H  
ATOM   3735  HE1 PHE A 272     154.254 179.249 184.294  1.00 40.96           H  
ATOM   3736  HE2 PHE A 272     157.761 180.035 181.995  1.00 40.96           H  
ATOM   3737  HZ  PHE A 272     155.730 178.715 182.390  1.00 40.96           H  
ATOM   3738  N   ALA A 273     156.483 185.391 187.531  1.00 40.96           N  
ATOM   3739  CA  ALA A 273     156.789 186.169 188.724  1.00 40.96           C  
ATOM   3740  C   ALA A 273     155.565 186.338 189.604  1.00 40.96           C  
ATOM   3741  O   ALA A 273     155.692 186.400 190.826  1.00 40.96           O  
ATOM   3742  CB  ALA A 273     157.336 187.536 188.344  1.00 40.96           C  
ATOM   3743  H   ALA A 273     156.514 185.842 186.628  1.00 40.96           H  
ATOM   3744  HA  ALA A 273     157.548 185.632 189.293  1.00 40.96           H  
ATOM   3745 1HB  ALA A 273     157.559 188.103 189.248  1.00 40.96           H  
ATOM   3746 2HB  ALA A 273     158.247 187.413 187.759  1.00 40.96           H  
ATOM   3747 3HB  ALA A 273     156.595 188.072 187.753  1.00 40.96           H  
ATOM   3748  N   VAL A 274     154.379 186.419 189.003  1.00 40.96           N  
ATOM   3749  CA  VAL A 274     153.150 186.420 189.784  1.00 40.96           C  
ATOM   3750  C   VAL A 274     152.894 185.041 190.370  1.00 40.96           C  
ATOM   3751  O   VAL A 274     152.555 184.912 191.549  1.00 40.96           O  
ATOM   3752  CB  VAL A 274     151.976 186.904 188.920  1.00 40.96           C  
ATOM   3753  CG1 VAL A 274     150.675 186.752 189.653  1.00 40.96           C  
ATOM   3754  CG2 VAL A 274     152.173 188.342 188.585  1.00 40.96           C  
ATOM   3755  H   VAL A 274     154.322 186.481 187.996  1.00 40.96           H  
ATOM   3756  HA  VAL A 274     153.274 187.104 190.624  1.00 40.96           H  
ATOM   3757  HB  VAL A 274     151.942 186.312 188.005  1.00 40.96           H  
ATOM   3758 1HG1 VAL A 274     149.858 187.101 189.021  1.00 40.96           H  
ATOM   3759 2HG1 VAL A 274     150.518 185.703 189.901  1.00 40.96           H  
ATOM   3760 3HG1 VAL A 274     150.702 187.343 190.568  1.00 40.96           H  
ATOM   3761 1HG2 VAL A 274     151.342 188.690 187.971  1.00 40.96           H  
ATOM   3762 2HG2 VAL A 274     152.216 188.927 189.504  1.00 40.96           H  
ATOM   3763 3HG2 VAL A 274     153.106 188.463 188.034  1.00 40.96           H  
ATOM   3764  N   LEU A 275     153.095 183.986 189.576  1.00 40.96           N  
ATOM   3765  CA  LEU A 275     152.798 182.635 190.043  1.00 40.96           C  
ATOM   3766  C   LEU A 275     153.789 182.176 191.101  1.00 40.96           C  
ATOM   3767  O   LEU A 275     153.422 181.405 191.989  1.00 40.96           O  
ATOM   3768  CB  LEU A 275     152.772 181.668 188.860  1.00 40.96           C  
ATOM   3769  CG  LEU A 275     152.136 180.288 189.034  1.00 40.96           C  
ATOM   3770  CD1 LEU A 275     151.475 179.902 187.742  1.00 40.96           C  
ATOM   3771  CD2 LEU A 275     153.141 179.225 189.395  1.00 40.96           C  
ATOM   3772  H   LEU A 275     153.456 184.115 188.642  1.00 40.96           H  
ATOM   3773  HA  LEU A 275     151.816 182.641 190.516  1.00 40.96           H  
ATOM   3774 1HB  LEU A 275     152.236 182.139 188.038  1.00 40.96           H  
ATOM   3775 2HB  LEU A 275     153.797 181.483 188.539  1.00 40.96           H  
ATOM   3776  HG  LEU A 275     151.392 180.328 189.830  1.00 40.96           H  
ATOM   3777 1HD1 LEU A 275     151.015 178.919 187.848  1.00 40.96           H  
ATOM   3778 2HD1 LEU A 275     150.708 180.635 187.492  1.00 40.96           H  
ATOM   3779 3HD1 LEU A 275     152.220 179.870 186.948  1.00 40.96           H  
ATOM   3780 1HD2 LEU A 275     152.633 178.267 189.507  1.00 40.96           H  
ATOM   3781 2HD2 LEU A 275     153.890 179.149 188.606  1.00 40.96           H  
ATOM   3782 3HD2 LEU A 275     153.628 179.489 190.334  1.00 40.96           H  
ATOM   3783  N   GLY A 276     155.034 182.644 191.038  1.00 40.96           N  
ATOM   3784  CA  GLY A 276     155.984 182.326 192.085  1.00 40.96           C  
ATOM   3785  C   GLY A 276     155.806 183.161 193.330  1.00 40.96           C  
ATOM   3786  O   GLY A 276     156.148 182.715 194.425  1.00 40.96           O  
ATOM   3787  H   GLY A 276     155.329 183.223 190.265  1.00 40.96           H  
ATOM   3788 1HA  GLY A 276     155.888 181.274 192.356  1.00 40.96           H  
ATOM   3789 2HA  GLY A 276     156.997 182.471 191.713  1.00 40.96           H  
ATOM   3790  N   LEU A 277     155.268 184.371 193.193  1.00 40.96           N  
ATOM   3791  CA  LEU A 277     155.003 185.213 194.355  1.00 40.96           C  
ATOM   3792  C   LEU A 277     153.875 184.666 195.211  1.00 40.96           C  
ATOM   3793  O   LEU A 277     153.889 184.838 196.431  1.00 40.96           O  
ATOM   3794  CB  LEU A 277     154.680 186.632 193.899  1.00 40.96           C  
ATOM   3795  CG  LEU A 277     154.105 187.685 194.836  1.00 40.96           C  
ATOM   3796  CD1 LEU A 277     155.035 187.991 195.951  1.00 40.96           C  
ATOM   3797  CD2 LEU A 277     153.823 188.922 194.054  1.00 40.96           C  
ATOM   3798  H   LEU A 277     155.038 184.717 192.272  1.00 40.96           H  
ATOM   3799  HA  LEU A 277     155.897 185.235 194.977  1.00 40.96           H  
ATOM   3800 1HB  LEU A 277     155.591 187.090 193.517  1.00 40.96           H  
ATOM   3801 2HB  LEU A 277     153.956 186.580 193.086  1.00 40.96           H  
ATOM   3802  HG  LEU A 277     153.182 187.311 195.281  1.00 40.96           H  
ATOM   3803 1HD1 LEU A 277     154.590 188.747 196.599  1.00 40.96           H  
ATOM   3804 2HD1 LEU A 277     155.223 187.085 196.527  1.00 40.96           H  
ATOM   3805 3HD1 LEU A 277     155.975 188.367 195.548  1.00 40.96           H  
ATOM   3806 1HD2 LEU A 277     153.409 189.684 194.715  1.00 40.96           H  
ATOM   3807 2HD2 LEU A 277     154.748 189.290 193.609  1.00 40.96           H  
ATOM   3808 3HD2 LEU A 277     153.105 188.698 193.265  1.00 40.96           H  
ATOM   3809  N   GLN A 278     152.902 183.998 194.607  1.00 40.96           N  
ATOM   3810  CA  GLN A 278     151.753 183.555 195.379  1.00 40.96           C  
ATOM   3811  C   GLN A 278     152.054 182.321 196.212  1.00 40.96           C  
ATOM   3812  O   GLN A 278     151.480 182.158 197.290  1.00 40.96           O  
ATOM   3813  CB  GLN A 278     150.577 183.288 194.449  1.00 40.96           C  
ATOM   3814  CG  GLN A 278     150.151 184.506 193.679  1.00 40.96           C  
ATOM   3815  CD  GLN A 278     149.646 185.615 194.562  1.00 40.96           C  
ATOM   3816  OE1 GLN A 278     148.924 185.383 195.524  1.00 40.96           O  
ATOM   3817  NE2 GLN A 278     150.038 186.834 194.248  1.00 40.96           N  
ATOM   3818  H   GLN A 278     152.941 183.789 193.620  1.00 40.96           H  
ATOM   3819  HA  GLN A 278     151.480 184.346 196.077  1.00 40.96           H  
ATOM   3820 1HB  GLN A 278     150.844 182.504 193.741  1.00 40.96           H  
ATOM   3821 2HB  GLN A 278     149.728 182.929 195.030  1.00 40.96           H  
ATOM   3822 1HG  GLN A 278     151.005 184.886 193.118  1.00 40.96           H  
ATOM   3823 2HG  GLN A 278     149.348 184.229 192.995  1.00 40.96           H  
ATOM   3824 1HE2 GLN A 278     149.736 187.614 194.797  1.00 40.96           H  
ATOM   3825 2HE2 GLN A 278     150.637 186.980 193.461  1.00 40.96           H  
ATOM   3826  N   ILE A 279     152.953 181.456 195.752  1.00 40.96           N  
ATOM   3827  CA  ILE A 279     153.204 180.185 196.415  1.00 40.96           C  
ATOM   3828  C   ILE A 279     154.585 180.103 197.034  1.00 40.96           C  
ATOM   3829  O   ILE A 279     154.932 179.053 197.584  1.00 40.96           O  
ATOM   3830  CB  ILE A 279     152.972 179.001 195.460  1.00 40.96           C  
ATOM   3831  CG1 ILE A 279     153.956 179.028 194.309  1.00 40.96           C  
ATOM   3832  CG2 ILE A 279     151.583 179.054 194.889  1.00 40.96           C  
ATOM   3833  CD1 ILE A 279     153.880 177.813 193.448  1.00 40.96           C  
ATOM   3834  H   ILE A 279     153.476 181.688 194.919  1.00 40.96           H  
ATOM   3835  HA  ILE A 279     152.513 180.089 197.251  1.00 40.96           H  
ATOM   3836  HB  ILE A 279     153.097 178.065 196.004  1.00 40.96           H  
ATOM   3837 1HG1 ILE A 279     153.769 179.906 193.691  1.00 40.96           H  
ATOM   3838 2HG1 ILE A 279     154.970 179.114 194.699  1.00 40.96           H  
ATOM   3839 1HG2 ILE A 279     151.434 178.211 194.215  1.00 40.96           H  
ATOM   3840 2HG2 ILE A 279     150.855 179.005 195.698  1.00 40.96           H  
ATOM   3841 3HG2 ILE A 279     151.451 179.986 194.339  1.00 40.96           H  
ATOM   3842 1HD1 ILE A 279     154.610 177.892 192.642  1.00 40.96           H  
ATOM   3843 2HD1 ILE A 279     154.096 176.928 194.047  1.00 40.96           H  
ATOM   3844 3HD1 ILE A 279     152.880 177.729 193.025  1.00 40.96           H  
ATOM   3845  N   TYR A 280     155.385 181.172 196.984  1.00 40.96           N  
ATOM   3846  CA  TYR A 280     156.689 181.150 197.635  1.00 40.96           C  
ATOM   3847  C   TYR A 280     156.988 182.407 198.439  1.00 40.96           C  
ATOM   3848  O   TYR A 280     158.148 182.626 198.784  1.00 40.96           O  
ATOM   3849  CB  TYR A 280     157.832 180.954 196.641  1.00 40.96           C  
ATOM   3850  CG  TYR A 280     157.884 179.619 195.976  1.00 40.96           C  
ATOM   3851  CD1 TYR A 280     158.247 178.492 196.680  1.00 40.96           C  
ATOM   3852  CD2 TYR A 280     157.630 179.496 194.625  1.00 40.96           C  
ATOM   3853  CE1 TYR A 280     158.304 177.273 196.070  1.00 40.96           C  
ATOM   3854  CE2 TYR A 280     157.693 178.285 194.007  1.00 40.96           C  
ATOM   3855  CZ  TYR A 280     158.033 177.180 194.730  1.00 40.96           C  
ATOM   3856  OH  TYR A 280     158.091 175.970 194.101  1.00 40.96           O  
ATOM   3857  H   TYR A 280     155.094 182.006 196.494  1.00 40.96           H  
ATOM   3858  HA  TYR A 280     156.712 180.315 198.336  1.00 40.96           H  
ATOM   3859 1HB  TYR A 280     157.763 181.706 195.853  1.00 40.96           H  
ATOM   3860 2HB  TYR A 280     158.785 181.100 197.149  1.00 40.96           H  
ATOM   3861  HD1 TYR A 280     158.494 178.567 197.739  1.00 40.96           H  
ATOM   3862  HD2 TYR A 280     157.375 180.377 194.036  1.00 40.96           H  
ATOM   3863  HE1 TYR A 280     158.593 176.391 196.641  1.00 40.96           H  
ATOM   3864  HE2 TYR A 280     157.473 178.204 192.942  1.00 40.96           H  
ATOM   3865  HH  TYR A 280     158.341 175.293 194.734  1.00 40.96           H  
ATOM   3866  N   MET A 281     156.004 183.252 198.736  1.00 40.96           N  
ATOM   3867  CA  MET A 281     156.316 184.445 199.509  1.00 40.96           C  
ATOM   3868  C   MET A 281     156.496 184.079 200.974  1.00 40.96           C  
ATOM   3869  O   MET A 281     155.692 183.341 201.549  1.00 40.96           O  
ATOM   3870  CB  MET A 281     155.269 185.547 199.330  1.00 40.96           C  
ATOM   3871  CG  MET A 281     153.859 185.289 199.782  1.00 40.96           C  
ATOM   3872  SD  MET A 281     152.878 186.772 199.518  1.00 40.96           S  
ATOM   3873  CE  MET A 281     151.274 186.243 200.094  1.00 40.96           C  
ATOM   3874  H   MET A 281     155.051 183.091 198.442  1.00 40.96           H  
ATOM   3875  HA  MET A 281     157.273 184.838 199.167  1.00 40.96           H  
ATOM   3876 1HB  MET A 281     155.586 186.441 199.866  1.00 40.96           H  
ATOM   3877 2HB  MET A 281     155.192 185.808 198.274  1.00 40.96           H  
ATOM   3878 1HG  MET A 281     153.443 184.455 199.218  1.00 40.96           H  
ATOM   3879 2HG  MET A 281     153.859 185.019 200.838  1.00 40.96           H  
ATOM   3880 1HE  MET A 281     150.562 187.062 199.990  1.00 40.96           H  
ATOM   3881 2HE  MET A 281     150.937 185.391 199.502  1.00 40.96           H  
ATOM   3882 3HE  MET A 281     151.342 185.952 201.143  1.00 40.96           H  
ATOM   3883  N   GLY A 282     157.609 184.525 201.551  1.00 40.96           N  
ATOM   3884  CA  GLY A 282     157.972 184.186 202.904  1.00 40.96           C  
ATOM   3885  C   GLY A 282     158.488 182.782 203.110  1.00 40.96           C  
ATOM   3886  O   GLY A 282     158.924 182.467 204.220  1.00 40.96           O  
ATOM   3887  H   GLY A 282     158.219 185.124 201.013  1.00 40.96           H  
ATOM   3888 1HA  GLY A 282     158.744 184.871 203.256  1.00 40.96           H  
ATOM   3889 2HA  GLY A 282     157.108 184.313 203.555  1.00 40.96           H  
ATOM   3890  N   VAL A 283     158.456 181.929 202.087  1.00 40.96           N  
ATOM   3891  CA  VAL A 283     158.898 180.548 202.229  1.00 40.96           C  
ATOM   3892  C   VAL A 283     160.405 180.482 202.434  1.00 40.96           C  
ATOM   3893  O   VAL A 283     160.902 179.698 203.246  1.00 40.96           O  
ATOM   3894  CB  VAL A 283     158.426 179.740 201.007  1.00 40.96           C  
ATOM   3895  CG1 VAL A 283     159.086 178.407 200.931  1.00 40.96           C  
ATOM   3896  CG2 VAL A 283     156.937 179.533 201.084  1.00 40.96           C  
ATOM   3897  H   VAL A 283     158.117 182.247 201.190  1.00 40.96           H  
ATOM   3898  HA  VAL A 283     158.449 180.132 203.132  1.00 40.96           H  
ATOM   3899  HB  VAL A 283     158.673 180.292 200.100  1.00 40.96           H  
ATOM   3900 1HG1 VAL A 283     158.724 177.871 200.053  1.00 40.96           H  
ATOM   3901 2HG1 VAL A 283     160.165 178.539 200.855  1.00 40.96           H  
ATOM   3902 3HG1 VAL A 283     158.852 177.834 201.828  1.00 40.96           H  
ATOM   3903 1HG2 VAL A 283     156.604 178.962 200.218  1.00 40.96           H  
ATOM   3904 2HG2 VAL A 283     156.692 178.987 201.995  1.00 40.96           H  
ATOM   3905 3HG2 VAL A 283     156.435 180.501 201.095  1.00 40.96           H  
ATOM   3906  N   LEU A 284     161.149 181.349 201.769  1.00 40.96           N  
ATOM   3907  CA  LEU A 284     162.602 181.315 201.845  1.00 40.96           C  
ATOM   3908  C   LEU A 284     163.175 181.969 203.098  1.00 40.96           C  
ATOM   3909  O   LEU A 284     164.386 182.178 203.142  1.00 40.96           O  
ATOM   3910  CB  LEU A 284     163.221 181.981 200.613  1.00 40.96           C  
ATOM   3911  CG  LEU A 284     163.524 181.168 199.354  1.00 40.96           C  
ATOM   3912  CD1 LEU A 284     164.449 180.053 199.694  1.00 40.96           C  
ATOM   3913  CD2 LEU A 284     162.302 180.631 198.671  1.00 40.96           C  
ATOM   3914  H   LEU A 284     160.703 182.051 201.196  1.00 40.96           H  
ATOM   3915  HA  LEU A 284     162.922 180.274 201.875  1.00 40.96           H  
ATOM   3916 1HB  LEU A 284     162.559 182.779 200.281  1.00 40.96           H  
ATOM   3917 2HB  LEU A 284     164.175 182.423 200.899  1.00 40.96           H  
ATOM   3918  HG  LEU A 284     164.048 181.796 198.633  1.00 40.96           H  
ATOM   3919 1HD1 LEU A 284     164.665 179.473 198.797  1.00 40.96           H  
ATOM   3920 2HD1 LEU A 284     165.377 180.460 200.095  1.00 40.96           H  
ATOM   3921 3HD1 LEU A 284     163.983 179.408 200.438  1.00 40.96           H  
ATOM   3922 1HD2 LEU A 284     162.598 180.066 197.786  1.00 40.96           H  
ATOM   3923 2HD2 LEU A 284     161.761 179.977 199.355  1.00 40.96           H  
ATOM   3924 3HD2 LEU A 284     161.658 181.459 198.374  1.00 40.96           H  
ATOM   3925  N   THR A 285     162.376 182.299 204.112  1.00 40.96           N  
ATOM   3926  CA  THR A 285     162.907 182.808 205.373  1.00 40.96           C  
ATOM   3927  C   THR A 285     162.593 181.875 206.532  1.00 40.96           C  
ATOM   3928  O   THR A 285     162.512 182.317 207.672  1.00 40.96           O  
ATOM   3929  CB  THR A 285     162.372 184.198 205.706  1.00 40.96           C  
ATOM   3930  OG1 THR A 285     160.973 184.118 205.986  1.00 40.96           O  
ATOM   3931  CG2 THR A 285     162.579 185.136 204.559  1.00 40.96           C  
ATOM   3932  H   THR A 285     161.377 182.194 204.005  1.00 40.96           H  
ATOM   3933  HA  THR A 285     163.991 182.880 205.288  1.00 40.96           H  
ATOM   3934  HB  THR A 285     162.891 184.588 206.581  1.00 40.96           H  
ATOM   3935  HG1 THR A 285     160.703 184.892 206.486  1.00 40.96           H  
ATOM   3936 1HG2 THR A 285     162.190 186.120 204.819  1.00 40.96           H  
ATOM   3937 2HG2 THR A 285     163.644 185.212 204.339  1.00 40.96           H  
ATOM   3938 3HG2 THR A 285     162.054 184.760 203.682  1.00 40.96           H  
ATOM   3939  N   GLN A 286     162.413 180.590 206.268  1.00 40.96           N  
ATOM   3940  CA  GLN A 286     162.027 179.647 207.307  1.00 40.96           C  
ATOM   3941  C   GLN A 286     163.268 179.090 207.982  1.00 40.96           C  
ATOM   3942  O   GLN A 286     164.043 178.371 207.355  1.00 40.96           O  
ATOM   3943  CB  GLN A 286     161.195 178.513 206.722  1.00 40.96           C  
ATOM   3944  CG  GLN A 286     159.827 178.913 206.279  1.00 40.96           C  
ATOM   3945  CD  GLN A 286     159.093 177.775 205.641  1.00 40.96           C  
ATOM   3946  OE1 GLN A 286     157.922 177.886 205.315  1.00 40.96           O  
ATOM   3947  NE2 GLN A 286     159.778 176.666 205.453  1.00 40.96           N  
ATOM   3948  H   GLN A 286     162.546 180.255 205.324  1.00 40.96           H  
ATOM   3949  HA  GLN A 286     161.424 180.174 208.046  1.00 40.96           H  
ATOM   3950 1HB  GLN A 286     161.713 178.088 205.862  1.00 40.96           H  
ATOM   3951 2HB  GLN A 286     161.087 177.721 207.463  1.00 40.96           H  
ATOM   3952 1HG  GLN A 286     159.259 179.250 207.146  1.00 40.96           H  
ATOM   3953 2HG  GLN A 286     159.913 179.721 205.553  1.00 40.96           H  
ATOM   3954 1HE2 GLN A 286     159.340 175.872 205.030  1.00 40.96           H  
ATOM   3955 2HE2 GLN A 286     160.737 176.617 205.731  1.00 40.96           H  
ATOM   3956  N   LYS A 287     163.452 179.422 209.256  1.00 40.96           N  
ATOM   3957  CA  LYS A 287     164.606 178.950 210.011  1.00 40.96           C  
ATOM   3958  C   LYS A 287     164.178 178.313 211.330  1.00 40.96           C  
ATOM   3959  O   LYS A 287     163.388 178.887 212.079  1.00 40.96           O  
ATOM   3960  CB  LYS A 287     165.581 180.099 210.274  1.00 40.96           C  
ATOM   3961  CG  LYS A 287     166.082 180.788 209.015  1.00 40.96           C  
ATOM   3962  CD  LYS A 287     167.182 181.788 209.333  1.00 40.96           C  
ATOM   3963  CE  LYS A 287     166.781 183.197 208.929  1.00 40.96           C  
ATOM   3964  NZ  LYS A 287     166.682 183.344 207.451  1.00 40.96           N  
ATOM   3965  H   LYS A 287     162.775 180.016 209.713  1.00 40.96           H  
ATOM   3966  HA  LYS A 287     165.117 178.188 209.422  1.00 40.96           H  
ATOM   3967 1HB  LYS A 287     165.098 180.850 210.900  1.00 40.96           H  
ATOM   3968 2HB  LYS A 287     166.446 179.724 210.821  1.00 40.96           H  
ATOM   3969 1HG  LYS A 287     166.471 180.041 208.321  1.00 40.96           H  
ATOM   3970 2HG  LYS A 287     165.256 181.310 208.533  1.00 40.96           H  
ATOM   3971 1HD  LYS A 287     167.391 181.771 210.403  1.00 40.96           H  
ATOM   3972 2HD  LYS A 287     168.091 181.511 208.798  1.00 40.96           H  
ATOM   3973 1HE  LYS A 287     165.817 183.442 209.372  1.00 40.96           H  
ATOM   3974 2HE  LYS A 287     167.519 183.907 209.304  1.00 40.96           H  
ATOM   3975 1HZ  LYS A 287     166.415 184.291 207.223  1.00 40.96           H  
ATOM   3976 2HZ  LYS A 287     167.577 183.137 207.031  1.00 40.96           H  
ATOM   3977 3HZ  LYS A 287     165.987 182.704 207.094  1.00 40.96           H  
ATOM   3978  N   CYS A 288     164.707 177.126 211.606  1.00 40.96           N  
ATOM   3979  CA  CYS A 288     164.381 176.410 212.834  1.00 40.96           C  
ATOM   3980  C   CYS A 288     164.786 177.215 214.064  1.00 40.96           C  
ATOM   3981  O   CYS A 288     165.945 177.602 214.211  1.00 40.96           O  
ATOM   3982  CB  CYS A 288     165.065 175.041 212.854  1.00 40.96           C  
ATOM   3983  SG  CYS A 288     163.931 173.637 212.752  1.00 40.96           S  
ATOM   3984  H   CYS A 288     165.351 176.709 210.949  1.00 40.96           H  
ATOM   3985  HA  CYS A 288     163.302 176.261 212.871  1.00 40.96           H  
ATOM   3986 1HB  CYS A 288     165.761 174.970 212.018  1.00 40.96           H  
ATOM   3987 2HB  CYS A 288     165.644 174.937 213.771  1.00 40.96           H  
ATOM   3988  N   VAL A 289     163.822 177.465 214.945  1.00 40.96           N  
ATOM   3989  CA  VAL A 289     164.076 178.226 216.163  1.00 40.96           C  
ATOM   3990  C   VAL A 289     163.843 177.374 217.406  1.00 40.96           C  
ATOM   3991  O   VAL A 289     162.775 176.785 217.575  1.00 40.96           O  
ATOM   3992  CB  VAL A 289     163.189 179.482 216.239  1.00 40.96           C  
ATOM   3993  CG1 VAL A 289     163.516 180.287 217.487  1.00 40.96           C  
ATOM   3994  CG2 VAL A 289     163.363 180.330 214.988  1.00 40.96           C  
ATOM   3995  H   VAL A 289     162.890 177.119 214.766  1.00 40.96           H  
ATOM   3996  HA  VAL A 289     165.119 178.546 216.160  1.00 40.96           H  
ATOM   3997  HB  VAL A 289     162.146 179.175 216.323  1.00 40.96           H  
ATOM   3998 1HG1 VAL A 289     162.880 181.172 217.526  1.00 40.96           H  
ATOM   3999 2HG1 VAL A 289     163.340 179.675 218.371  1.00 40.96           H  
ATOM   4000 3HG1 VAL A 289     164.561 180.594 217.459  1.00 40.96           H  
ATOM   4001 1HG2 VAL A 289     162.729 181.214 215.056  1.00 40.96           H  
ATOM   4002 2HG2 VAL A 289     164.405 180.637 214.898  1.00 40.96           H  
ATOM   4003 3HG2 VAL A 289     163.079 179.748 214.111  1.00 40.96           H  
ATOM   4004  N   LYS A 290     164.848 177.314 218.273  1.00 40.96           N  
ATOM   4005  CA  LYS A 290     164.755 176.537 219.501  1.00 40.96           C  
ATOM   4006  C   LYS A 290     163.479 176.864 220.269  1.00 40.96           C  
ATOM   4007  O   LYS A 290     162.962 177.979 220.199  1.00 40.96           O  
ATOM   4008  CB  LYS A 290     166.011 176.788 220.345  1.00 40.96           C  
ATOM   4009  CG  LYS A 290     166.133 176.015 221.648  1.00 40.96           C  
ATOM   4010  CD  LYS A 290     167.580 175.863 222.088  1.00 40.96           C  
ATOM   4011  CE  LYS A 290     168.228 177.160 222.467  1.00 40.96           C  
ATOM   4012  NZ  LYS A 290     169.609 176.928 222.959  1.00 40.96           N  
ATOM   4013  H   LYS A 290     165.699 177.821 218.075  1.00 40.96           H  
ATOM   4014  HA  LYS A 290     164.701 175.480 219.238  1.00 40.96           H  
ATOM   4015 1HB  LYS A 290     166.898 176.547 219.758  1.00 40.96           H  
ATOM   4016 2HB  LYS A 290     166.069 177.845 220.606  1.00 40.96           H  
ATOM   4017 1HG  LYS A 290     165.583 176.536 222.433  1.00 40.96           H  
ATOM   4018 2HG  LYS A 290     165.701 175.022 221.524  1.00 40.96           H  
ATOM   4019 1HD  LYS A 290     167.630 175.198 222.951  1.00 40.96           H  
ATOM   4020 2HD  LYS A 290     168.162 175.423 221.278  1.00 40.96           H  
ATOM   4021 1HE  LYS A 290     168.256 177.819 221.601  1.00 40.96           H  
ATOM   4022 2HE  LYS A 290     167.641 177.646 223.247  1.00 40.96           H  
ATOM   4023 1HZ  LYS A 290     170.030 177.811 223.210  1.00 40.96           H  
ATOM   4024 2HZ  LYS A 290     169.581 176.326 223.770  1.00 40.96           H  
ATOM   4025 3HZ  LYS A 290     170.156 176.489 222.233  1.00 40.96           H  
ATOM   4026  N   HIS A 291     162.941 175.848 220.954  1.00 40.96           N  
ATOM   4027  CA  HIS A 291     161.796 176.011 221.841  1.00 40.96           C  
ATOM   4028  C   HIS A 291     162.074 177.038 222.929  1.00 40.96           C  
ATOM   4029  O   HIS A 291     163.210 177.226 223.363  1.00 40.96           O  
ATOM   4030  CB  HIS A 291     161.443 174.694 222.526  1.00 40.96           C  
ATOM   4031  CG  HIS A 291     160.871 173.655 221.618  1.00 40.96           C  
ATOM   4032  ND1 HIS A 291     159.591 173.728 221.118  1.00 40.96           N  
ATOM   4033  CD2 HIS A 291     161.381 172.484 221.174  1.00 40.96           C  
ATOM   4034  CE1 HIS A 291     159.350 172.664 220.376  1.00 40.96           C  
ATOM   4035  NE2 HIS A 291     160.423 171.896 220.389  1.00 40.96           N  
ATOM   4036  H   HIS A 291     163.353 174.932 220.845  1.00 40.96           H  
ATOM   4037  HA  HIS A 291     160.930 176.330 221.262  1.00 40.96           H  
ATOM   4038 1HB  HIS A 291     162.336 174.275 222.991  1.00 40.96           H  
ATOM   4039 2HB  HIS A 291     160.718 174.879 223.318  1.00 40.96           H  
ATOM   4040  HD2 HIS A 291     162.377 172.092 221.382  1.00 40.96           H  
ATOM   4041  HE1 HIS A 291     158.423 172.455 219.843  1.00 40.96           H  
ATOM   4042  HE2 HIS A 291     160.527 171.017 219.902  1.00 40.96           H  
ATOM   4043  N   PHE A 292     161.016 177.689 223.376  1.00 40.96           N  
ATOM   4044  CA  PHE A 292     161.105 178.575 224.524  1.00 40.96           C  
ATOM   4045  C   PHE A 292     161.357 177.740 225.773  1.00 40.96           C  
ATOM   4046  O   PHE A 292     160.680 176.726 225.972  1.00 40.96           O  
ATOM   4047  CB  PHE A 292     159.815 179.374 224.652  1.00 40.96           C  
ATOM   4048  CG  PHE A 292     159.844 180.409 225.726  1.00 40.96           C  
ATOM   4049  CD1 PHE A 292     160.505 181.598 225.533  1.00 40.96           C  
ATOM   4050  CD2 PHE A 292     159.200 180.198 226.923  1.00 40.96           C  
ATOM   4051  CE1 PHE A 292     160.531 182.552 226.519  1.00 40.96           C  
ATOM   4052  CE2 PHE A 292     159.226 181.151 227.910  1.00 40.96           C  
ATOM   4053  CZ  PHE A 292     159.894 182.326 227.706  1.00 40.96           C  
ATOM   4054  H   PHE A 292     160.126 177.571 222.913  1.00 40.96           H  
ATOM   4055  HA  PHE A 292     161.937 179.263 224.367  1.00 40.96           H  
ATOM   4056 1HB  PHE A 292     159.601 179.874 223.708  1.00 40.96           H  
ATOM   4057 2HB  PHE A 292     158.987 178.697 224.858  1.00 40.96           H  
ATOM   4058  HD1 PHE A 292     161.011 181.778 224.584  1.00 40.96           H  
ATOM   4059  HD2 PHE A 292     158.668 179.260 227.085  1.00 40.96           H  
ATOM   4060  HE1 PHE A 292     161.060 183.490 226.355  1.00 40.96           H  
ATOM   4061  HE2 PHE A 292     158.716 180.972 228.856  1.00 40.96           H  
ATOM   4062  HZ  PHE A 292     159.919 183.080 228.491  1.00 40.96           H  
ATOM   4063  N   PRO A 293     162.315 178.119 226.622  1.00 40.96           N  
ATOM   4064  CA  PRO A 293     162.812 177.217 227.671  1.00 40.96           C  
ATOM   4065  C   PRO A 293     161.784 176.973 228.763  1.00 40.96           C  
ATOM   4066  O   PRO A 293     161.320 177.907 229.416  1.00 40.96           O  
ATOM   4067  CB  PRO A 293     164.031 177.961 228.222  1.00 40.96           C  
ATOM   4068  CG  PRO A 293     164.405 178.909 227.172  1.00 40.96           C  
ATOM   4069  CD  PRO A 293     163.128 179.335 226.544  1.00 40.96           C  
ATOM   4070  HA  PRO A 293     163.109 176.261 227.215  1.00 40.96           H  
ATOM   4071 1HB  PRO A 293     163.771 178.462 229.166  1.00 40.96           H  
ATOM   4072 2HB  PRO A 293     164.837 177.247 228.449  1.00 40.96           H  
ATOM   4073 1HG  PRO A 293     164.955 179.757 227.605  1.00 40.96           H  
ATOM   4074 2HG  PRO A 293     165.080 178.428 226.449  1.00 40.96           H  
ATOM   4075 1HD  PRO A 293     162.690 180.160 227.125  1.00 40.96           H  
ATOM   4076 2HD  PRO A 293     163.315 179.648 225.506  1.00 40.96           H  
ATOM   4077  N   ALA A 294     161.435 175.705 228.954  1.00 40.96           N  
ATOM   4078  CA  ALA A 294     160.575 175.316 230.060  1.00 40.96           C  
ATOM   4079  C   ALA A 294     161.330 175.482 231.368  1.00 40.96           C  
ATOM   4080  O   ALA A 294     162.373 174.849 231.568  1.00 40.96           O  
ATOM   4081  CB  ALA A 294     160.110 173.872 229.890  1.00 40.96           C  
ATOM   4082  H   ALA A 294     161.772 174.995 228.320  1.00 40.96           H  
ATOM   4083  HA  ALA A 294     159.703 175.970 230.057  1.00 40.96           H  
ATOM   4084 1HB  ALA A 294     159.467 173.596 230.726  1.00 40.96           H  
ATOM   4085 2HB  ALA A 294     159.554 173.776 228.957  1.00 40.96           H  
ATOM   4086 3HB  ALA A 294     160.976 173.212 229.865  1.00 40.96           H  
ATOM   4087  N   ASP A 295     160.814 176.367 232.229  1.00 40.96           N  
ATOM   4088  CA  ASP A 295     161.277 176.567 233.605  1.00 40.96           C  
ATOM   4089  C   ASP A 295     162.735 177.013 233.660  1.00 40.96           C  
ATOM   4090  O   ASP A 295     163.472 176.666 234.585  1.00 40.96           O  
ATOM   4091  CB  ASP A 295     161.060 175.305 234.445  1.00 40.96           C  
ATOM   4092  CG  ASP A 295     159.598 174.905 234.521  1.00 40.96           C  
ATOM   4093  OD1 ASP A 295     158.729 175.798 234.442  1.00 40.96           O  
ATOM   4094  OD2 ASP A 295     159.316 173.695 234.645  1.00 40.96           O  
ATOM   4095  H   ASP A 295     160.049 176.927 231.881  1.00 40.96           H  
ATOM   4096  HA  ASP A 295     160.701 177.380 234.049  1.00 40.96           H  
ATOM   4097 1HB  ASP A 295     161.630 174.480 234.017  1.00 40.96           H  
ATOM   4098 2HB  ASP A 295     161.434 175.472 235.456  1.00 40.96           H  
ATOM   4099  N   GLY A 296     163.158 177.787 232.670  1.00 40.96           N  
ATOM   4100  CA  GLY A 296     164.530 178.212 232.544  1.00 40.96           C  
ATOM   4101  C   GLY A 296     164.739 179.653 232.953  1.00 40.96           C  
ATOM   4102  O   GLY A 296     163.930 180.255 233.668  1.00 40.96           O  
ATOM   4103  H   GLY A 296     162.485 178.087 231.980  1.00 40.96           H  
ATOM   4104 1HA  GLY A 296     165.166 177.576 233.160  1.00 40.96           H  
ATOM   4105 2HA  GLY A 296     164.855 178.089 231.512  1.00 40.96           H  
ATOM   4106  N   SER A 297     165.834 180.224 232.462  1.00 40.96           N  
ATOM   4107  CA  SER A 297     166.314 181.532 232.885  1.00 40.96           C  
ATOM   4108  C   SER A 297     165.631 182.686 232.177  1.00 40.96           C  
ATOM   4109  O   SER A 297     166.170 183.798 232.192  1.00 40.96           O  
ATOM   4110  CB  SER A 297     167.819 181.636 232.652  1.00 40.96           C  
ATOM   4111  OG  SER A 297     168.101 181.649 231.264  1.00 40.96           O  
ATOM   4112  H   SER A 297     166.351 179.714 231.760  1.00 40.96           H  
ATOM   4113  HA  SER A 297     166.113 181.646 233.951  1.00 40.96           H  
ATOM   4114 1HB  SER A 297     168.197 182.545 233.118  1.00 40.96           H  
ATOM   4115 2HB  SER A 297     168.319 180.793 233.126  1.00 40.96           H  
ATOM   4116  HG  SER A 297     169.056 181.715 231.189  1.00 40.96           H  
ATOM   4117  N   TRP A 298     164.487 182.468 231.550  1.00 40.96           N  
ATOM   4118  CA  TRP A 298     163.806 183.526 230.830  1.00 40.96           C  
ATOM   4119  C   TRP A 298     162.540 183.881 231.603  1.00 40.96           C  
ATOM   4120  O   TRP A 298     162.285 183.353 232.688  1.00 40.96           O  
ATOM   4121  CB  TRP A 298     163.502 183.073 229.405  1.00 40.96           C  
ATOM   4122  CG  TRP A 298     163.584 184.156 228.396  1.00 40.96           C  
ATOM   4123  CD1 TRP A 298     162.575 184.937 227.935  1.00 40.96           C  
ATOM   4124  CD2 TRP A 298     164.751 184.526 227.655  1.00 40.96           C  
ATOM   4125  NE1 TRP A 298     163.049 185.805 226.979  1.00 40.96           N  
ATOM   4126  CE2 TRP A 298     164.384 185.567 226.788  1.00 40.96           C  
ATOM   4127  CE3 TRP A 298     166.075 184.087 227.654  1.00 40.96           C  
ATOM   4128  CZ2 TRP A 298     165.293 186.176 225.929  1.00 40.96           C  
ATOM   4129  CZ3 TRP A 298     166.970 184.689 226.804  1.00 40.96           C  
ATOM   4130  CH2 TRP A 298     166.577 185.720 225.952  1.00 40.96           C  
ATOM   4131  H   TRP A 298     164.077 181.545 231.572  1.00 40.96           H  
ATOM   4132  HA  TRP A 298     164.461 184.396 230.792  1.00 40.96           H  
ATOM   4133 1HB  TRP A 298     164.201 182.288 229.116  1.00 40.96           H  
ATOM   4134 2HB  TRP A 298     162.499 182.649 229.364  1.00 40.96           H  
ATOM   4135  HD1 TRP A 298     161.542 184.883 228.273  1.00 40.96           H  
ATOM   4136  HE1 TRP A 298     162.503 186.503 226.496  1.00 40.96           H  
ATOM   4137  HE3 TRP A 298     166.392 183.283 228.317  1.00 40.96           H  
ATOM   4138  HZ2 TRP A 298     165.004 186.987 225.260  1.00 40.96           H  
ATOM   4139  HZ3 TRP A 298     168.002 184.337 226.813  1.00 40.96           H  
ATOM   4140  HH2 TRP A 298     167.317 186.169 225.289  1.00 40.96           H  
ATOM   4141  N   GLY A 299     161.738 184.774 231.040  1.00 40.96           N  
ATOM   4142  CA  GLY A 299     160.503 185.172 231.685  1.00 40.96           C  
ATOM   4143  C   GLY A 299     159.452 184.075 231.680  1.00 40.96           C  
ATOM   4144  O   GLY A 299     159.557 183.062 230.993  1.00 40.96           O  
ATOM   4145  H   GLY A 299     161.984 185.186 230.151  1.00 40.96           H  
ATOM   4146 1HA  GLY A 299     160.707 185.458 232.717  1.00 40.96           H  
ATOM   4147 2HA  GLY A 299     160.097 186.049 231.183  1.00 40.96           H  
ATOM   4148  N   ASN A 300     158.409 184.289 232.479  1.00 40.96           N  
ATOM   4149  CA  ASN A 300     157.359 183.281 232.617  1.00 40.96           C  
ATOM   4150  C   ASN A 300     156.396 183.308 231.438  1.00 40.96           C  
ATOM   4151  O   ASN A 300     156.306 182.352 230.662  1.00 40.96           O  
ATOM   4152  CB  ASN A 300     156.585 183.511 233.918  1.00 40.96           C  
ATOM   4153  CG  ASN A 300     157.380 183.160 235.141  1.00 40.96           C  
ATOM   4154  OD1 ASN A 300     158.056 182.136 235.178  1.00 40.96           O  
ATOM   4155  ND2 ASN A 300     157.301 184.007 236.160  1.00 40.96           N  
ATOM   4156  H   ASN A 300     158.334 185.152 232.998  1.00 40.96           H  
ATOM   4157  HA  ASN A 300     157.827 182.296 232.653  1.00 40.96           H  
ATOM   4158 1HB  ASN A 300     156.287 184.558 233.984  1.00 40.96           H  
ATOM   4159 2HB  ASN A 300     155.674 182.912 233.910  1.00 40.96           H  
ATOM   4160 1HD2 ASN A 300     157.809 183.825 237.002  1.00 40.96           H  
ATOM   4161 2HD2 ASN A 300     156.733 184.826 236.086  1.00 40.96           H  
ATOM   4162  N   PHE A 301     155.677 184.413 231.292  1.00 40.96           N  
ATOM   4163  CA  PHE A 301     154.509 184.463 230.426  1.00 40.96           C  
ATOM   4164  C   PHE A 301     154.945 184.613 228.982  1.00 40.96           C  
ATOM   4165  O   PHE A 301     155.658 185.562 228.639  1.00 40.96           O  
ATOM   4166  CB  PHE A 301     153.592 185.619 230.825  1.00 40.96           C  
ATOM   4167  CG  PHE A 301     152.827 185.389 232.105  1.00 40.96           C  
ATOM   4168  CD1 PHE A 301     152.708 184.120 232.653  1.00 40.96           C  
ATOM   4169  CD2 PHE A 301     152.213 186.451 232.749  1.00 40.96           C  
ATOM   4170  CE1 PHE A 301     151.999 183.915 233.825  1.00 40.96           C  
ATOM   4171  CE2 PHE A 301     151.502 186.254 233.920  1.00 40.96           C  
ATOM   4172  CZ  PHE A 301     151.396 184.985 234.458  1.00 40.96           C  
ATOM   4173  H   PHE A 301     155.950 185.243 231.798  1.00 40.96           H  
ATOM   4174  HA  PHE A 301     153.957 183.528 230.535  1.00 40.96           H  
ATOM   4175 1HB  PHE A 301     154.182 186.527 230.945  1.00 40.96           H  
ATOM   4176 2HB  PHE A 301     152.870 185.801 230.030  1.00 40.96           H  
ATOM   4177  HD1 PHE A 301     153.182 183.276 232.150  1.00 40.96           H  
ATOM   4178  HD2 PHE A 301     152.296 187.452 232.324  1.00 40.96           H  
ATOM   4179  HE1 PHE A 301     151.919 182.912 234.244  1.00 40.96           H  
ATOM   4180  HE2 PHE A 301     151.025 187.098 234.418  1.00 40.96           H  
ATOM   4181  HZ  PHE A 301     150.836 184.830 235.379  1.00 40.96           H  
ATOM   4182  N   THR A 302     154.483 183.707 228.126  1.00 40.96           N  
ATOM   4183  CA  THR A 302     154.815 183.765 226.710  1.00 40.96           C  
ATOM   4184  C   THR A 302     153.973 184.813 225.984  1.00 40.96           C  
ATOM   4185  O   THR A 302     153.257 184.488 225.034  1.00 40.96           O  
ATOM   4186  CB  THR A 302     154.615 182.391 226.074  1.00 40.96           C  
ATOM   4187  OG1 THR A 302     153.225 182.060 226.101  1.00 40.96           O  
ATOM   4188  CG2 THR A 302     155.365 181.340 226.864  1.00 40.96           C  
ATOM   4189  H   THR A 302     153.889 182.962 228.462  1.00 40.96           H  
ATOM   4190  HA  THR A 302     155.862 184.052 226.612  1.00 40.96           H  
ATOM   4191  HB  THR A 302     154.986 182.407 225.049  1.00 40.96           H  
ATOM   4192  HG1 THR A 302     152.730 182.719 225.608  1.00 40.96           H  
ATOM   4193 1HG2 THR A 302     155.217 180.364 226.403  1.00 40.96           H  
ATOM   4194 2HG2 THR A 302     156.428 181.580 226.872  1.00 40.96           H  
ATOM   4195 3HG2 THR A 302     154.991 181.318 227.887  1.00 40.96           H  
ATOM   4196  N   ASP A 303     154.055 186.072 226.412  1.00 40.96           N  
ATOM   4197  CA  ASP A 303     153.282 187.151 225.816  1.00 40.96           C  
ATOM   4198  C   ASP A 303     154.158 187.943 224.843  1.00 40.96           C  
ATOM   4199  O   ASP A 303     153.867 187.992 223.650  1.00 40.96           O  
ATOM   4200  CB  ASP A 303     152.737 188.065 226.912  1.00 40.96           C  
ATOM   4201  CG  ASP A 303     151.761 187.364 227.822  1.00 40.96           C  
ATOM   4202  OD1 ASP A 303     151.044 186.462 227.347  1.00 40.96           O  
ATOM   4203  OD2 ASP A 303     151.722 187.706 229.021  1.00 40.96           O  
ATOM   4204  H   ASP A 303     154.679 186.279 227.179  1.00 40.96           H  
ATOM   4205  HA  ASP A 303     152.445 186.716 225.269  1.00 40.96           H  
ATOM   4206 1HB  ASP A 303     153.563 188.447 227.512  1.00 40.96           H  
ATOM   4207 2HB  ASP A 303     152.239 188.922 226.457  1.00 40.96           H  
ATOM   4208  N   GLU A 304     155.236 188.540 225.340  1.00 40.96           N  
ATOM   4209  CA  GLU A 304     156.212 189.223 224.514  1.00 40.96           C  
ATOM   4210  C   GLU A 304     157.615 188.696 224.746  1.00 40.96           C  
ATOM   4211  O   GLU A 304     158.546 189.142 224.068  1.00 40.96           O  
ATOM   4212  CB  GLU A 304     156.199 190.735 224.770  1.00 40.96           C  
ATOM   4213  CG  GLU A 304     156.853 191.167 226.076  1.00 40.96           C  
ATOM   4214  CD  GLU A 304     155.883 191.256 227.237  1.00 40.96           C  
ATOM   4215  OE1 GLU A 304     154.772 190.701 227.139  1.00 40.96           O  
ATOM   4216  OE2 GLU A 304     156.227 191.900 228.249  1.00 40.96           O  
ATOM   4217  H   GLU A 304     155.372 188.511 226.340  1.00 40.96           H  
ATOM   4218  HA  GLU A 304     155.959 189.052 223.467  1.00 40.96           H  
ATOM   4219 1HB  GLU A 304     156.715 191.246 223.957  1.00 40.96           H  
ATOM   4220 2HB  GLU A 304     155.170 191.093 224.781  1.00 40.96           H  
ATOM   4221 1HG  GLU A 304     157.635 190.453 226.332  1.00 40.96           H  
ATOM   4222 2HG  GLU A 304     157.321 192.140 225.931  1.00 40.96           H  
ATOM   4223  N   ARG A 305     157.799 187.784 225.698  1.00 40.96           N  
ATOM   4224  CA  ARG A 305     159.083 187.120 225.837  1.00 40.96           C  
ATOM   4225  C   ARG A 305     159.265 186.025 224.806  1.00 40.96           C  
ATOM   4226  O   ARG A 305     160.404 185.668 224.498  1.00 40.96           O  
ATOM   4227  CB  ARG A 305     159.234 186.544 227.239  1.00 40.96           C  
ATOM   4228  CG  ARG A 305     159.162 187.591 228.312  1.00 40.96           C  
ATOM   4229  CD  ARG A 305     160.347 188.523 228.244  1.00 40.96           C  
ATOM   4230  NE  ARG A 305     160.229 189.579 229.240  1.00 40.96           N  
ATOM   4231  CZ  ARG A 305     160.686 189.484 230.482  1.00 40.96           C  
ATOM   4232  NH1 ARG A 305     160.531 190.492 231.332  1.00 40.96           N  
ATOM   4233  NH2 ARG A 305     161.300 188.378 230.874  1.00 40.96           N  
ATOM   4234  H   ARG A 305     157.050 187.545 226.332  1.00 40.96           H  
ATOM   4235  HA  ARG A 305     159.872 187.855 225.675  1.00 40.96           H  
ATOM   4236 1HB  ARG A 305     158.450 185.809 227.416  1.00 40.96           H  
ATOM   4237 2HB  ARG A 305     160.191 186.028 227.319  1.00 40.96           H  
ATOM   4238 1HG  ARG A 305     158.251 188.177 228.188  1.00 40.96           H  
ATOM   4239 2HG  ARG A 305     159.154 187.109 229.290  1.00 40.96           H  
ATOM   4240 1HD  ARG A 305     161.262 187.962 228.432  1.00 40.96           H  
ATOM   4241 2HD  ARG A 305     160.397 188.976 227.255  1.00 40.96           H  
ATOM   4242  HE  ARG A 305     159.769 190.437 228.964  1.00 40.96           H  
ATOM   4243 1HH1 ARG A 305     160.063 191.336 231.034  1.00 40.96           H  
ATOM   4244 2HH1 ARG A 305     160.881 190.415 232.276  1.00 40.96           H  
ATOM   4245 1HH2 ARG A 305     161.419 187.610 230.228  1.00 40.96           H  
ATOM   4246 2HH2 ARG A 305     161.649 188.302 231.818  1.00 40.96           H  
ATOM   4247  N   TRP A 306     158.172 185.500 224.251  1.00 40.96           N  
ATOM   4248  CA  TRP A 306     158.291 184.579 223.134  1.00 40.96           C  
ATOM   4249  C   TRP A 306     158.781 185.291 221.887  1.00 40.96           C  
ATOM   4250  O   TRP A 306     159.352 184.650 221.005  1.00 40.96           O  
ATOM   4251  CB  TRP A 306     156.953 183.924 222.830  1.00 40.96           C  
ATOM   4252  CG  TRP A 306     157.057 182.677 222.022  1.00 40.96           C  
ATOM   4253  CD1 TRP A 306     157.313 181.427 222.487  1.00 40.96           C  
ATOM   4254  CD2 TRP A 306     156.994 182.569 220.601  1.00 40.96           C  
ATOM   4255  NE1 TRP A 306     157.355 180.537 221.451  1.00 40.96           N  
ATOM   4256  CE2 TRP A 306     157.169 181.217 220.279  1.00 40.96           C  
ATOM   4257  CE3 TRP A 306     156.781 183.481 219.571  1.00 40.96           C  
ATOM   4258  CZ2 TRP A 306     157.145 180.758 218.977  1.00 40.96           C  
ATOM   4259  CZ3 TRP A 306     156.752 183.022 218.284  1.00 40.96           C  
ATOM   4260  CH2 TRP A 306     156.936 181.675 217.994  1.00 40.96           C  
ATOM   4261  H   TRP A 306     157.253 185.735 224.599  1.00 40.96           H  
ATOM   4262  HA  TRP A 306     159.004 183.800 223.403  1.00 40.96           H  
ATOM   4263 1HB  TRP A 306     156.447 183.680 223.764  1.00 40.96           H  
ATOM   4264 2HB  TRP A 306     156.319 184.626 222.288  1.00 40.96           H  
ATOM   4265  HD1 TRP A 306     157.463 181.171 223.534  1.00 40.96           H  
ATOM   4266  HE1 TRP A 306     157.500 179.541 221.536  1.00 40.96           H  
ATOM   4267  HE3 TRP A 306     156.638 184.539 219.788  1.00 40.96           H  
ATOM   4268  HZ2 TRP A 306     157.285 179.705 218.731  1.00 40.96           H  
ATOM   4269  HZ3 TRP A 306     156.580 183.745 217.486  1.00 40.96           H  
ATOM   4270  HH2 TRP A 306     156.912 181.349 216.954  1.00 40.96           H  
ATOM   4271  N   PHE A 307     158.569 186.599 221.793  1.00 40.96           N  
ATOM   4272  CA  PHE A 307     159.070 187.379 220.677  1.00 40.96           C  
ATOM   4273  C   PHE A 307     160.418 188.024 220.981  1.00 40.96           C  
ATOM   4274  O   PHE A 307     161.041 188.579 220.073  1.00 40.96           O  
ATOM   4275  CB  PHE A 307     158.036 188.441 220.288  1.00 40.96           C  
ATOM   4276  CG  PHE A 307     158.256 189.036 218.932  1.00 40.96           C  
ATOM   4277  CD1 PHE A 307     157.961 188.307 217.801  1.00 40.96           C  
ATOM   4278  CD2 PHE A 307     158.748 190.320 218.786  1.00 40.96           C  
ATOM   4279  CE1 PHE A 307     158.156 188.836 216.553  1.00 40.96           C  
ATOM   4280  CE2 PHE A 307     158.952 190.853 217.535  1.00 40.96           C  
ATOM   4281  CZ  PHE A 307     158.651 190.108 216.418  1.00 40.96           C  
ATOM   4282  H   PHE A 307     158.043 187.062 222.520  1.00 40.96           H  
ATOM   4283  HA  PHE A 307     159.229 186.709 219.831  1.00 40.96           H  
ATOM   4284 1HB  PHE A 307     157.039 188.002 220.307  1.00 40.96           H  
ATOM   4285 2HB  PHE A 307     158.052 189.249 221.018  1.00 40.96           H  
ATOM   4286  HD1 PHE A 307     157.567 187.296 217.907  1.00 40.96           H  
ATOM   4287  HD2 PHE A 307     158.986 190.907 219.674  1.00 40.96           H  
ATOM   4288  HE1 PHE A 307     157.917 188.246 215.668  1.00 40.96           H  
ATOM   4289  HE2 PHE A 307     159.351 191.861 217.425  1.00 40.96           H  
ATOM   4290  HZ  PHE A 307     158.808 190.530 215.426  1.00 40.96           H  
ATOM   4291  N   ASN A 308     160.889 187.974 222.225  1.00 40.96           N  
ATOM   4292  CA  ASN A 308     162.280 188.317 222.495  1.00 40.96           C  
ATOM   4293  C   ASN A 308     163.190 187.105 222.541  1.00 40.96           C  
ATOM   4294  O   ASN A 308     164.406 187.263 222.418  1.00 40.96           O  
ATOM   4295  CB  ASN A 308     162.429 189.081 223.813  1.00 40.96           C  
ATOM   4296  CG  ASN A 308     162.009 190.528 223.706  1.00 40.96           C  
ATOM   4297  OD1 ASN A 308     162.647 191.321 223.024  1.00 40.96           O  
ATOM   4298  ND2 ASN A 308     160.909 190.873 224.358  1.00 40.96           N  
ATOM   4299  H   ASN A 308     160.292 187.700 222.992  1.00 40.96           H  
ATOM   4300  HA  ASN A 308     162.641 188.959 221.690  1.00 40.96           H  
ATOM   4301 1HB  ASN A 308     161.826 188.599 224.583  1.00 40.96           H  
ATOM   4302 2HB  ASN A 308     163.468 189.043 224.140  1.00 40.96           H  
ATOM   4303 1HD2 ASN A 308     160.582 191.818 224.324  1.00 40.96           H  
ATOM   4304 2HD2 ASN A 308     160.405 190.189 224.885  1.00 40.96           H  
ATOM   4305  N   TYR A 309     162.644 185.907 222.737  1.00 40.96           N  
ATOM   4306  CA  TYR A 309     163.484 184.712 222.732  1.00 40.96           C  
ATOM   4307  C   TYR A 309     163.730 184.283 221.297  1.00 40.96           C  
ATOM   4308  O   TYR A 309     164.864 184.286 220.813  1.00 40.96           O  
ATOM   4309  CB  TYR A 309     162.821 183.587 223.524  1.00 40.96           C  
ATOM   4310  CG  TYR A 309     163.698 182.379 223.649  1.00 40.96           C  
ATOM   4311  CD1 TYR A 309     164.735 182.361 224.557  1.00 40.96           C  
ATOM   4312  CD2 TYR A 309     163.508 181.270 222.846  1.00 40.96           C  
ATOM   4313  CE1 TYR A 309     165.543 181.276 224.676  1.00 40.96           C  
ATOM   4314  CE2 TYR A 309     164.319 180.179 222.955  1.00 40.96           C  
ATOM   4315  CZ  TYR A 309     165.333 180.187 223.875  1.00 40.96           C  
ATOM   4316  OH  TYR A 309     166.155 179.104 224.007  1.00 40.96           O  
ATOM   4317  H   TYR A 309     161.650 185.809 222.890  1.00 40.96           H  
ATOM   4318  HA  TYR A 309     164.436 184.956 223.205  1.00 40.96           H  
ATOM   4319 1HB  TYR A 309     162.569 183.945 224.523  1.00 40.96           H  
ATOM   4320 2HB  TYR A 309     161.891 183.298 223.036  1.00 40.96           H  
ATOM   4321  HD1 TYR A 309     164.917 183.227 225.194  1.00 40.96           H  
ATOM   4322  HD2 TYR A 309     162.702 181.260 222.112  1.00 40.96           H  
ATOM   4323  HE1 TYR A 309     166.358 181.280 225.399  1.00 40.96           H  
ATOM   4324  HE2 TYR A 309     164.157 179.313 222.313  1.00 40.96           H  
ATOM   4325  HH  TYR A 309     165.889 178.424 223.384  1.00 40.96           H  
ATOM   4326  N   THR A 310     162.659 183.917 220.609  1.00 40.96           N  
ATOM   4327  CA  THR A 310     162.667 183.890 219.162  1.00 40.96           C  
ATOM   4328  C   THR A 310     162.878 185.318 218.674  1.00 40.96           C  
ATOM   4329  O   THR A 310     162.529 186.271 219.371  1.00 40.96           O  
ATOM   4330  CB  THR A 310     161.347 183.303 218.676  1.00 40.96           C  
ATOM   4331  OG1 THR A 310     161.105 182.088 219.385  1.00 40.96           O  
ATOM   4332  CG2 THR A 310     161.407 182.948 217.237  1.00 40.96           C  
ATOM   4333  H   THR A 310     161.818 183.651 221.101  1.00 40.96           H  
ATOM   4334  HA  THR A 310     163.490 183.256 218.832  1.00 40.96           H  
ATOM   4335  HB  THR A 310     160.549 184.031 218.823  1.00 40.96           H  
ATOM   4336  HG1 THR A 310     160.171 181.870 219.336  1.00 40.96           H  
ATOM   4337 1HG2 THR A 310     160.449 182.533 216.924  1.00 40.96           H  
ATOM   4338 2HG2 THR A 310     161.625 183.841 216.651  1.00 40.96           H  
ATOM   4339 3HG2 THR A 310     162.191 182.209 217.077  1.00 40.96           H  
ATOM   4340  N   SER A 311     163.494 185.456 217.493  1.00 40.96           N  
ATOM   4341  CA  SER A 311     164.032 186.718 216.962  1.00 40.96           C  
ATOM   4342  C   SER A 311     165.147 187.263 217.848  1.00 40.96           C  
ATOM   4343  O   SER A 311     165.242 188.464 218.083  1.00 40.96           O  
ATOM   4344  CB  SER A 311     162.964 187.790 216.718  1.00 40.96           C  
ATOM   4345  OG  SER A 311     163.577 189.005 216.343  1.00 40.96           O  
ATOM   4346  H   SER A 311     163.583 184.613 216.944  1.00 40.96           H  
ATOM   4347  HA  SER A 311     164.506 186.515 216.001  1.00 40.96           H  
ATOM   4348 1HB  SER A 311     162.284 187.455 215.935  1.00 40.96           H  
ATOM   4349 2HB  SER A 311     162.376 187.930 217.624  1.00 40.96           H  
ATOM   4350  HG  SER A 311     163.883 189.410 217.158  1.00 40.96           H  
ATOM   4351  N   ASN A 312     165.984 186.359 218.341  1.00 40.96           N  
ATOM   4352  CA  ASN A 312     167.314 186.656 218.844  1.00 40.96           C  
ATOM   4353  C   ASN A 312     168.237 185.678 218.140  1.00 40.96           C  
ATOM   4354  O   ASN A 312     168.022 184.466 218.210  1.00 40.96           O  
ATOM   4355  CB  ASN A 312     167.389 186.512 220.370  1.00 40.96           C  
ATOM   4356  CG  ASN A 312     168.730 186.955 220.958  1.00 40.96           C  
ATOM   4357  OD1 ASN A 312     169.729 187.026 220.247  1.00 40.96           O  
ATOM   4358  ND2 ASN A 312     168.752 187.278 222.241  1.00 40.96           N  
ATOM   4359  H   ASN A 312     165.653 185.405 218.358  1.00 40.96           H  
ATOM   4360  HA  ASN A 312     167.558 187.689 218.590  1.00 40.96           H  
ATOM   4361 1HB  ASN A 312     166.598 187.106 220.831  1.00 40.96           H  
ATOM   4362 2HB  ASN A 312     167.220 185.471 220.646  1.00 40.96           H  
ATOM   4363 1HD2 ASN A 312     169.607 187.573 222.668  1.00 40.96           H  
ATOM   4364 2HD2 ASN A 312     167.914 187.227 222.784  1.00 40.96           H  
ATOM   4365  N   SER A 313     169.261 186.204 217.468  1.00 40.96           N  
ATOM   4366  CA  SER A 313     170.063 185.440 216.517  1.00 40.96           C  
ATOM   4367  C   SER A 313     170.869 184.315 217.145  1.00 40.96           C  
ATOM   4368  O   SER A 313     171.381 183.470 216.408  1.00 40.96           O  
ATOM   4369  CB  SER A 313     171.014 186.370 215.783  1.00 40.96           C  
ATOM   4370  OG  SER A 313     170.288 187.311 215.021  1.00 40.96           O  
ATOM   4371  H   SER A 313     169.484 187.175 217.631  1.00 40.96           H  
ATOM   4372  HA  SER A 313     169.392 184.975 215.793  1.00 40.96           H  
ATOM   4373 1HB  SER A 313     171.649 186.884 216.504  1.00 40.96           H  
ATOM   4374 2HB  SER A 313     171.664 185.786 215.133  1.00 40.96           H  
ATOM   4375  HG  SER A 313     170.943 187.862 214.587  1.00 40.96           H  
ATOM   4376  N   SER A 314     171.007 184.275 218.464  1.00 40.96           N  
ATOM   4377  CA  SER A 314     171.663 183.146 219.102  1.00 40.96           C  
ATOM   4378  C   SER A 314     170.723 181.981 219.354  1.00 40.96           C  
ATOM   4379  O   SER A 314     171.132 181.008 219.991  1.00 40.96           O  
ATOM   4380  CB  SER A 314     172.301 183.577 220.420  1.00 40.96           C  
ATOM   4381  OG  SER A 314     173.344 184.502 220.191  1.00 40.96           O  
ATOM   4382  H   SER A 314     170.657 185.029 219.038  1.00 40.96           H  
ATOM   4383  HA  SER A 314     172.447 182.780 218.437  1.00 40.96           H  
ATOM   4384 1HB  SER A 314     171.543 184.026 221.061  1.00 40.96           H  
ATOM   4385 2HB  SER A 314     172.691 182.702 220.938  1.00 40.96           H  
ATOM   4386  HG  SER A 314     173.891 184.485 220.980  1.00 40.96           H  
ATOM   4387  N   HIS A 315     169.482 182.047 218.882  1.00 40.96           N  
ATOM   4388  CA  HIS A 315     168.539 180.956 219.071  1.00 40.96           C  
ATOM   4389  C   HIS A 315     168.081 180.369 217.744  1.00 40.96           C  
ATOM   4390  O   HIS A 315     167.015 179.757 217.673  1.00 40.96           O  
ATOM   4391  CB  HIS A 315     167.351 181.426 219.900  1.00 40.96           C  
ATOM   4392  CG  HIS A 315     167.747 181.964 221.234  1.00 40.96           C  
ATOM   4393  ND1 HIS A 315     167.917 183.308 221.473  1.00 40.96           N  
ATOM   4394  CD2 HIS A 315     168.071 181.334 222.384  1.00 40.96           C  
ATOM   4395  CE1 HIS A 315     168.286 183.485 222.727  1.00 40.96           C  
ATOM   4396  NE2 HIS A 315     168.389 182.303 223.301  1.00 40.96           N  
ATOM   4397  H   HIS A 315     169.186 182.872 218.381  1.00 40.96           H  
ATOM   4398  HA  HIS A 315     169.027 180.141 219.605  1.00 40.96           H  
ATOM   4399 1HB  HIS A 315     166.813 182.204 219.357  1.00 40.96           H  
ATOM   4400 2HB  HIS A 315     166.661 180.596 220.051  1.00 40.96           H  
ATOM   4401  HD2 HIS A 315     168.064 180.257 222.556  1.00 40.96           H  
ATOM   4402  HE1 HIS A 315     168.473 184.445 223.207  1.00 40.96           H  
ATOM   4403  HE2 HIS A 315     168.658 182.133 224.260  1.00 40.96           H  
ATOM   4404  N   TRP A 316     168.861 180.569 216.693  1.00 40.96           N  
ATOM   4405  CA  TRP A 316     168.687 179.922 215.405  1.00 40.96           C  
ATOM   4406  C   TRP A 316     169.811 178.897 215.287  1.00 40.96           C  
ATOM   4407  O   TRP A 316     170.724 178.886 216.111  1.00 40.96           O  
ATOM   4408  CB  TRP A 316     168.698 180.982 214.298  1.00 40.96           C  
ATOM   4409  CG  TRP A 316     167.567 181.997 214.466  1.00 40.96           C  
ATOM   4410  CD1 TRP A 316     166.446 181.842 215.211  1.00 40.96           C  
ATOM   4411  CD2 TRP A 316     167.505 183.334 213.944  1.00 40.96           C  
ATOM   4412  NE1 TRP A 316     165.674 182.968 215.159  1.00 40.96           N  
ATOM   4413  CE2 TRP A 316     166.308 183.902 214.390  1.00 40.96           C  
ATOM   4414  CE3 TRP A 316     168.336 184.096 213.135  1.00 40.96           C  
ATOM   4415  CZ2 TRP A 316     165.925 185.185 214.047  1.00 40.96           C  
ATOM   4416  CZ3 TRP A 316     167.962 185.359 212.799  1.00 40.96           C  
ATOM   4417  CH2 TRP A 316     166.769 185.897 213.254  1.00 40.96           C  
ATOM   4418  H   TRP A 316     169.623 181.220 216.818  1.00 40.96           H  
ATOM   4419  HA  TRP A 316     167.724 179.411 215.402  1.00 40.96           H  
ATOM   4420 1HB  TRP A 316     169.653 181.507 214.306  1.00 40.96           H  
ATOM   4421 2HB  TRP A 316     168.600 180.496 213.328  1.00 40.96           H  
ATOM   4422  HD1 TRP A 316     166.192 180.946 215.774  1.00 40.96           H  
ATOM   4423  HE1 TRP A 316     164.781 183.090 215.614  1.00 40.96           H  
ATOM   4424  HE3 TRP A 316     169.278 183.681 212.778  1.00 40.96           H  
ATOM   4425  HZ2 TRP A 316     164.988 185.622 214.393  1.00 40.96           H  
ATOM   4426  HZ3 TRP A 316     168.627 185.940 212.159  1.00 40.96           H  
ATOM   4427  HH2 TRP A 316     166.503 186.915 212.967  1.00 40.96           H  
ATOM   4428  N   TYR A 317     169.747 178.010 214.291  1.00 40.96           N  
ATOM   4429  CA  TYR A 317     170.562 176.798 214.406  1.00 40.96           C  
ATOM   4430  C   TYR A 317     172.035 177.027 214.055  1.00 40.96           C  
ATOM   4431  O   TYR A 317     172.885 176.996 214.952  1.00 40.96           O  
ATOM   4432  CB  TYR A 317     169.958 175.670 213.573  1.00 40.96           C  
ATOM   4433  CG  TYR A 317     170.772 174.403 213.593  1.00 40.96           C  
ATOM   4434  CD1 TYR A 317     171.057 173.758 214.783  1.00 40.96           C  
ATOM   4435  CD2 TYR A 317     171.193 173.812 212.416  1.00 40.96           C  
ATOM   4436  CE1 TYR A 317     171.784 172.597 214.806  1.00 40.96           C  
ATOM   4437  CE2 TYR A 317     171.913 172.641 212.427  1.00 40.96           C  
ATOM   4438  CZ  TYR A 317     172.210 172.045 213.626  1.00 40.96           C  
ATOM   4439  OH  TYR A 317     172.932 170.881 213.649  1.00 40.96           O  
ATOM   4440  H   TYR A 317     169.168 178.138 213.473  1.00 40.96           H  
ATOM   4441  HA  TYR A 317     170.578 176.490 215.452  1.00 40.96           H  
ATOM   4442 1HB  TYR A 317     168.958 175.440 213.942  1.00 40.96           H  
ATOM   4443 2HB  TYR A 317     169.858 175.996 212.538  1.00 40.96           H  
ATOM   4444  HD1 TYR A 317     170.701 174.173 215.727  1.00 40.96           H  
ATOM   4445  HD2 TYR A 317     170.956 174.275 211.458  1.00 40.96           H  
ATOM   4446  HE1 TYR A 317     171.997 172.106 215.755  1.00 40.96           H  
ATOM   4447  HE2 TYR A 317     172.243 172.195 211.488  1.00 40.96           H  
ATOM   4448  HH  TYR A 317     173.052 170.598 214.559  1.00 40.96           H  
ATOM   4449  N   ILE A 318     172.342 177.321 212.787  1.00 40.96           N  
ATOM   4450  CA  ILE A 318     173.682 177.624 212.251  1.00 40.96           C  
ATOM   4451  C   ILE A 318     174.722 176.591 212.668  1.00 40.96           C  
ATOM   4452  O   ILE A 318     175.434 176.838 213.650  1.00 40.96           O  
ATOM   4453  CB  ILE A 318     174.201 179.010 212.664  1.00 40.96           C  
ATOM   4454  CG1 ILE A 318     173.130 180.077 212.590  1.00 40.96           C  
ATOM   4455  CG2 ILE A 318     175.268 179.458 211.693  1.00 40.96           C  
ATOM   4456  CD1 ILE A 318     172.602 180.516 213.927  1.00 40.96           C  
ATOM   4457  H   ILE A 318     171.549 177.327 212.161  1.00 40.96           H  
ATOM   4458  HA  ILE A 318     173.631 177.608 211.163  1.00 40.96           H  
ATOM   4459  HB  ILE A 318     174.623 178.956 213.667  1.00 40.96           H  
ATOM   4460 1HG1 ILE A 318     173.525 180.954 212.079  1.00 40.96           H  
ATOM   4461 2HG1 ILE A 318     172.289 179.709 212.002  1.00 40.96           H  
ATOM   4462 1HG2 ILE A 318     175.636 180.441 211.985  1.00 40.96           H  
ATOM   4463 2HG2 ILE A 318     176.091 178.745 211.703  1.00 40.96           H  
ATOM   4464 3HG2 ILE A 318     174.847 179.512 210.689  1.00 40.96           H  
ATOM   4465 1HD1 ILE A 318     171.839 181.281 213.783  1.00 40.96           H  
ATOM   4466 2HD1 ILE A 318     172.166 179.661 214.445  1.00 40.96           H  
ATOM   4467 3HD1 ILE A 318     173.417 180.924 214.523  1.00 40.96           H  
ATOM   4468  N   PRO A 319     174.807 175.418 212.017  1.00 40.96           N  
ATOM   4469  CA  PRO A 319     175.500 174.266 212.621  1.00 40.96           C  
ATOM   4470  C   PRO A 319     176.974 174.408 212.987  1.00 40.96           C  
ATOM   4471  O   PRO A 319     177.281 174.390 214.181  1.00 40.96           O  
ATOM   4472  CB  PRO A 319     175.333 173.175 211.554  1.00 40.96           C  
ATOM   4473  CG  PRO A 319     175.142 173.900 210.294  1.00 40.96           C  
ATOM   4474  CD  PRO A 319     174.397 175.149 210.632  1.00 40.96           C  
ATOM   4475  HA  PRO A 319     174.991 173.987 213.556  1.00 40.96           H  
ATOM   4476 1HB  PRO A 319     176.223 172.528 211.535  1.00 40.96           H  
ATOM   4477 2HB  PRO A 319     174.475 172.534 211.803  1.00 40.96           H  
ATOM   4478 1HG  PRO A 319     176.115 174.122 209.832  1.00 40.96           H  
ATOM   4479 2HG  PRO A 319     174.585 173.278 209.578  1.00 40.96           H  
ATOM   4480 1HD  PRO A 319     174.707 175.957 209.953  1.00 40.96           H  
ATOM   4481 2HD  PRO A 319     173.316 174.965 210.549  1.00 40.96           H  
ATOM   4482  N   ASP A 320     177.882 174.616 212.032  1.00 40.96           N  
ATOM   4483  CA  ASP A 320     179.317 174.564 212.343  1.00 40.96           C  
ATOM   4484  C   ASP A 320     180.044 175.531 211.408  1.00 40.96           C  
ATOM   4485  O   ASP A 320     180.529 175.122 210.351  1.00 40.96           O  
ATOM   4486  CB  ASP A 320     179.858 173.148 212.186  1.00 40.96           C  
ATOM   4487  CG  ASP A 320     179.457 172.223 213.322  1.00 40.96           C  
ATOM   4488  OD1 ASP A 320     179.473 172.657 214.491  1.00 40.96           O  
ATOM   4489  OD2 ASP A 320     179.099 171.063 213.034  1.00 40.96           O  
ATOM   4490  H   ASP A 320     177.591 174.811 211.085  1.00 40.96           H  
ATOM   4491  HA  ASP A 320     179.458 174.874 213.379  1.00 40.96           H  
ATOM   4492 1HB  ASP A 320     179.496 172.722 211.250  1.00 40.96           H  
ATOM   4493 2HB  ASP A 320     180.947 173.178 212.133  1.00 40.96           H  
ATOM   4494  N   ASP A 321     180.176 176.780 211.858  1.00 40.96           N  
ATOM   4495  CA  ASP A 321     180.861 177.870 211.151  1.00 40.96           C  
ATOM   4496  C   ASP A 321     180.393 178.016 209.701  1.00 40.96           C  
ATOM   4497  O   ASP A 321     181.172 177.919 208.753  1.00 40.96           O  
ATOM   4498  CB  ASP A 321     182.379 177.694 211.217  1.00 40.96           C  
ATOM   4499  CG  ASP A 321     182.926 177.931 212.606  1.00 40.96           C  
ATOM   4500  OD1 ASP A 321     182.280 178.676 213.371  1.00 40.96           O  
ATOM   4501  OD2 ASP A 321     184.007 177.394 212.928  1.00 40.96           O  
ATOM   4502  H   ASP A 321     179.762 176.963 212.761  1.00 40.96           H  
ATOM   4503  HA  ASP A 321     180.602 178.812 211.634  1.00 40.96           H  
ATOM   4504 1HB  ASP A 321     182.642 176.684 210.901  1.00 40.96           H  
ATOM   4505 2HB  ASP A 321     182.856 178.389 210.525  1.00 40.96           H  
ATOM   4506  N   TRP A 322     179.093 178.235 209.543  1.00 40.96           N  
ATOM   4507  CA  TRP A 322     178.516 178.496 208.236  1.00 40.96           C  
ATOM   4508  C   TRP A 322     178.157 179.967 208.098  1.00 40.96           C  
ATOM   4509  O   TRP A 322     178.055 180.704 209.080  1.00 40.96           O  
ATOM   4510  CB  TRP A 322     177.269 177.651 207.982  1.00 40.96           C  
ATOM   4511  CG  TRP A 322     177.525 176.217 207.705  1.00 40.96           C  
ATOM   4512  CD1 TRP A 322     178.719 175.572 207.740  1.00 40.96           C  
ATOM   4513  CD2 TRP A 322     176.563 175.259 207.254  1.00 40.96           C  
ATOM   4514  NE1 TRP A 322     178.555 174.256 207.386  1.00 40.96           N  
ATOM   4515  CE2 TRP A 322     177.239 174.042 207.077  1.00 40.96           C  
ATOM   4516  CE3 TRP A 322     175.191 175.312 206.995  1.00 40.96           C  
ATOM   4517  CZ2 TRP A 322     176.592 172.888 206.655  1.00 40.96           C  
ATOM   4518  CZ3 TRP A 322     174.551 174.166 206.580  1.00 40.96           C  
ATOM   4519  CH2 TRP A 322     175.250 172.970 206.414  1.00 40.96           C  
ATOM   4520  H   TRP A 322     178.490 178.220 210.353  1.00 40.96           H  
ATOM   4521  HA  TRP A 322     179.254 178.242 207.475  1.00 40.96           H  
ATOM   4522 1HB  TRP A 322     176.610 177.704 208.849  1.00 40.96           H  
ATOM   4523 2HB  TRP A 322     176.722 178.056 207.131  1.00 40.96           H  
ATOM   4524  HD1 TRP A 322     179.668 176.032 208.010  1.00 40.96           H  
ATOM   4525  HE1 TRP A 322     179.285 173.559 207.357  1.00 40.96           H  
ATOM   4526  HE3 TRP A 322     174.639 176.243 207.122  1.00 40.96           H  
ATOM   4527  HZ2 TRP A 322     177.121 171.944 206.518  1.00 40.96           H  
ATOM   4528  HZ3 TRP A 322     173.480 174.217 206.383  1.00 40.96           H  
ATOM   4529  HH2 TRP A 322     174.710 172.082 206.083  1.00 40.96           H  
ATOM   4530  N   ILE A 323     177.953 180.385 206.853  1.00 40.96           N  
ATOM   4531  CA  ILE A 323     177.627 181.779 206.579  1.00 40.96           C  
ATOM   4532  C   ILE A 323     176.127 182.008 206.685  1.00 40.96           C  
ATOM   4533  O   ILE A 323     175.660 182.829 207.482  1.00 40.96           O  
ATOM   4534  CB  ILE A 323     178.160 182.193 205.198  1.00 40.96           C  
ATOM   4535  CG1 ILE A 323     179.676 182.055 205.157  1.00 40.96           C  
ATOM   4536  CG2 ILE A 323     177.765 183.622 204.883  1.00 40.96           C  
ATOM   4537  CD1 ILE A 323     180.252 182.207 203.774  1.00 40.96           C  
ATOM   4538  H   ILE A 323     178.023 179.735 206.083  1.00 40.96           H  
ATOM   4539  HA  ILE A 323     178.102 182.401 207.337  1.00 40.96           H  
ATOM   4540  HB  ILE A 323     177.744 181.535 204.436  1.00 40.96           H  
ATOM   4541 1HG1 ILE A 323     180.127 182.806 205.804  1.00 40.96           H  
ATOM   4542 2HG1 ILE A 323     179.963 181.077 205.544  1.00 40.96           H  
ATOM   4543 1HG2 ILE A 323     178.151 183.898 203.902  1.00 40.96           H  
ATOM   4544 2HG2 ILE A 323     176.679 183.707 204.882  1.00 40.96           H  
ATOM   4545 3HG2 ILE A 323     178.181 184.289 205.638  1.00 40.96           H  
ATOM   4546 1HD1 ILE A 323     181.336 182.097 203.817  1.00 40.96           H  
ATOM   4547 2HD1 ILE A 323     179.835 181.440 203.120  1.00 40.96           H  
ATOM   4548 3HD1 ILE A 323     180.003 183.193 203.383  1.00 40.96           H  
ATOM   4549  N   GLU A 324     175.353 181.287 205.886  1.00 40.96           N  
ATOM   4550  CA  GLU A 324     173.906 181.412 205.885  1.00 40.96           C  
ATOM   4551  C   GLU A 324     173.288 180.381 206.815  1.00 40.96           C  
ATOM   4552  O   GLU A 324     173.953 179.474 207.312  1.00 40.96           O  
ATOM   4553  CB  GLU A 324     173.352 181.258 204.469  1.00 40.96           C  
ATOM   4554  CG  GLU A 324     173.528 179.878 203.875  1.00 40.96           C  
ATOM   4555  CD  GLU A 324     174.830 179.722 203.111  1.00 40.96           C  
ATOM   4556  OE1 GLU A 324     175.739 180.558 203.286  1.00 40.96           O  
ATOM   4557  OE2 GLU A 324     174.941 178.762 202.320  1.00 40.96           O  
ATOM   4558  H   GLU A 324     175.790 180.629 205.257  1.00 40.96           H  
ATOM   4559  HA  GLU A 324     173.644 182.404 206.254  1.00 40.96           H  
ATOM   4560 1HB  GLU A 324     172.287 181.489 204.468  1.00 40.96           H  
ATOM   4561 2HB  GLU A 324     173.842 181.972 203.807  1.00 40.96           H  
ATOM   4562 1HG  GLU A 324     173.503 179.142 204.678  1.00 40.96           H  
ATOM   4563 2HG  GLU A 324     172.694 179.673 203.205  1.00 40.96           H  
ATOM   4564  N   TYR A 325     171.993 180.536 207.048  1.00 40.96           N  
ATOM   4565  CA  TYR A 325     171.406 179.711 208.080  1.00 40.96           C  
ATOM   4566  C   TYR A 325     170.536 178.673 207.398  1.00 40.96           C  
ATOM   4567  O   TYR A 325     169.856 179.005 206.425  1.00 40.96           O  
ATOM   4568  CB  TYR A 325     170.556 180.504 209.089  1.00 40.96           C  
ATOM   4569  CG  TYR A 325     171.247 181.592 209.926  1.00 40.96           C  
ATOM   4570  CD1 TYR A 325     172.559 181.993 209.704  1.00 40.96           C  
ATOM   4571  CD2 TYR A 325     170.603 182.146 211.006  1.00 40.96           C  
ATOM   4572  CE1 TYR A 325     173.157 182.958 210.472  1.00 40.96           C  
ATOM   4573  CE2 TYR A 325     171.215 183.090 211.785  1.00 40.96           C  
ATOM   4574  CZ  TYR A 325     172.478 183.489 211.521  1.00 40.96           C  
ATOM   4575  OH  TYR A 325     173.065 184.442 212.311  1.00 40.96           O  
ATOM   4576  H   TYR A 325     171.407 181.190 206.549  1.00 40.96           H  
ATOM   4577  HA  TYR A 325     172.210 179.234 208.641  1.00 40.96           H  
ATOM   4578 1HB  TYR A 325     169.742 181.006 208.564  1.00 40.96           H  
ATOM   4579 2HB  TYR A 325     170.109 179.817 209.807  1.00 40.96           H  
ATOM   4580  HD1 TYR A 325     173.140 181.537 208.902  1.00 40.96           H  
ATOM   4581  HD2 TYR A 325     169.589 181.834 211.255  1.00 40.96           H  
ATOM   4582  HE1 TYR A 325     174.187 183.251 210.273  1.00 40.96           H  
ATOM   4583  HE2 TYR A 325     170.683 183.528 212.630  1.00 40.96           H  
ATOM   4584  HH  TYR A 325     173.955 184.614 211.995  1.00 40.96           H  
ATOM   4585  N   PRO A 326     170.557 177.418 207.841  1.00 40.96           N  
ATOM   4586  CA  PRO A 326     169.866 176.366 207.093  1.00 40.96           C  
ATOM   4587  C   PRO A 326     168.356 176.474 207.195  1.00 40.96           C  
ATOM   4588  O   PRO A 326     167.798 176.803 208.242  1.00 40.96           O  
ATOM   4589  CB  PRO A 326     170.368 175.079 207.747  1.00 40.96           C  
ATOM   4590  CG  PRO A 326     170.749 175.482 209.092  1.00 40.96           C  
ATOM   4591  CD  PRO A 326     171.287 176.871 208.990  1.00 40.96           C  
ATOM   4592  HA  PRO A 326     170.171 176.413 206.037  1.00 40.96           H  
ATOM   4593 1HB  PRO A 326     169.573 174.319 207.740  1.00 40.96           H  
ATOM   4594 2HB  PRO A 326     171.211 174.668 207.171  1.00 40.96           H  
ATOM   4595 1HG  PRO A 326     169.879 175.436 209.763  1.00 40.96           H  
ATOM   4596 2HG  PRO A 326     171.500 174.788 209.498  1.00 40.96           H  
ATOM   4597 1HD  PRO A 326     171.063 177.420 209.916  1.00 40.96           H  
ATOM   4598 2HD  PRO A 326     172.372 176.832 208.814  1.00 40.96           H  
ATOM   4599  N   LEU A 327     167.701 176.184 206.080  1.00 40.96           N  
ATOM   4600  CA  LEU A 327     166.256 176.243 205.972  1.00 40.96           C  
ATOM   4601  C   LEU A 327     165.657 174.888 206.313  1.00 40.96           C  
ATOM   4602  O   LEU A 327     166.322 173.856 206.251  1.00 40.96           O  
ATOM   4603  CB  LEU A 327     165.840 176.641 204.561  1.00 40.96           C  
ATOM   4604  CG  LEU A 327     166.360 177.952 203.985  1.00 40.96           C  
ATOM   4605  CD1 LEU A 327     165.925 178.053 202.569  1.00 40.96           C  
ATOM   4606  CD2 LEU A 327     165.881 179.150 204.747  1.00 40.96           C  
ATOM   4607  H   LEU A 327     168.244 175.910 205.273  1.00 40.96           H  
ATOM   4608  HA  LEU A 327     165.888 176.996 206.668  1.00 40.96           H  
ATOM   4609 1HB  LEU A 327     166.160 175.861 203.872  1.00 40.96           H  
ATOM   4610 2HB  LEU A 327     164.753 176.706 204.524  1.00 40.96           H  
ATOM   4611  HG  LEU A 327     167.450 177.954 204.011  1.00 40.96           H  
ATOM   4612 1HD1 LEU A 327     166.290 178.987 202.142  1.00 40.96           H  
ATOM   4613 2HD1 LEU A 327     166.330 177.214 202.003  1.00 40.96           H  
ATOM   4614 3HD1 LEU A 327     164.837 178.033 202.521  1.00 40.96           H  
ATOM   4615 1HD2 LEU A 327     166.283 180.056 204.292  1.00 40.96           H  
ATOM   4616 2HD2 LEU A 327     164.792 179.185 204.723  1.00 40.96           H  
ATOM   4617 3HD2 LEU A 327     166.219 179.082 205.781  1.00 40.96           H  
ATOM   4618  N   CYS A 328     164.380 174.901 206.665  1.00 40.96           N  
ATOM   4619  CA  CYS A 328     163.679 173.684 207.022  1.00 40.96           C  
ATOM   4620  C   CYS A 328     162.221 173.853 206.624  1.00 40.96           C  
ATOM   4621  O   CYS A 328     161.814 174.911 206.149  1.00 40.96           O  
ATOM   4622  CB  CYS A 328     163.843 173.392 208.506  1.00 40.96           C  
ATOM   4623  SG  CYS A 328     163.024 174.570 209.550  1.00 40.96           S  
ATOM   4624  H   CYS A 328     163.882 175.780 206.685  1.00 40.96           H  
ATOM   4625  HA  CYS A 328     164.108 172.858 206.455  1.00 40.96           H  
ATOM   4626 1HB  CYS A 328     163.446 172.401 208.728  1.00 40.96           H  
ATOM   4627 2HB  CYS A 328     164.903 173.385 208.760  1.00 40.96           H  
ATOM   4628  N   GLY A 329     161.428 172.809 206.817  1.00 40.96           N  
ATOM   4629  CA  GLY A 329     160.038 172.864 206.412  1.00 40.96           C  
ATOM   4630  C   GLY A 329     159.199 171.890 207.199  1.00 40.96           C  
ATOM   4631  O   GLY A 329     159.685 170.847 207.643  1.00 40.96           O  
ATOM   4632  H   GLY A 329     161.782 171.966 207.247  1.00 40.96           H  
ATOM   4633 1HA  GLY A 329     159.657 173.875 206.555  1.00 40.96           H  
ATOM   4634 2HA  GLY A 329     159.960 172.639 205.349  1.00 40.96           H  
ATOM   4635  N   ASN A 330     157.922 172.229 207.365  1.00 40.96           N  
ATOM   4636  CA  ASN A 330     156.975 171.345 208.028  1.00 40.96           C  
ATOM   4637  C   ASN A 330     156.467 170.226 207.127  1.00 40.96           C  
ATOM   4638  O   ASN A 330     155.703 169.384 207.600  1.00 40.96           O  
ATOM   4639  CB  ASN A 330     155.776 172.137 208.568  1.00 40.96           C  
ATOM   4640  CG  ASN A 330     156.074 172.857 209.873  1.00 40.96           C  
ATOM   4641  OD1 ASN A 330     156.786 172.338 210.723  1.00 40.96           O  
ATOM   4642  ND2 ASN A 330     155.491 174.035 210.054  1.00 40.96           N  
ATOM   4643  H   ASN A 330     157.603 173.123 207.021  1.00 40.96           H  
ATOM   4644  HA  ASN A 330     157.479 170.865 208.868  1.00 40.96           H  
ATOM   4645 1HB  ASN A 330     155.464 172.875 207.828  1.00 40.96           H  
ATOM   4646 2HB  ASN A 330     154.936 171.461 208.729  1.00 40.96           H  
ATOM   4647 1HD2 ASN A 330     155.654 174.550 210.896  1.00 40.96           H  
ATOM   4648 2HD2 ASN A 330     154.889 174.408 209.349  1.00 40.96           H  
ATOM   4649  N   SER A 331     156.879 170.173 205.860  1.00 40.96           N  
ATOM   4650  CA  SER A 331     156.383 169.162 204.928  1.00 40.96           C  
ATOM   4651  C   SER A 331     157.064 167.819 205.145  1.00 40.96           C  
ATOM   4652  O   SER A 331     157.766 167.624 206.139  1.00 40.96           O  
ATOM   4653  CB  SER A 331     156.589 169.604 203.482  1.00 40.96           C  
ATOM   4654  OG  SER A 331     155.834 170.757 203.186  1.00 40.96           O  
ATOM   4655  H   SER A 331     157.553 170.852 205.536  1.00 40.96           H  
ATOM   4656  HA  SER A 331     155.314 169.029 205.098  1.00 40.96           H  
ATOM   4657 1HB  SER A 331     157.646 169.808 203.311  1.00 40.96           H  
ATOM   4658 2HB  SER A 331     156.299 168.797 202.810  1.00 40.96           H  
ATOM   4659  HG  SER A 331     156.019 170.966 202.267  1.00 40.96           H  
ATOM   4660  N   SER A 332     156.875 166.886 204.216  1.00 40.96           N  
ATOM   4661  CA  SER A 332     157.292 165.511 204.447  1.00 40.96           C  
ATOM   4662  C   SER A 332     158.690 165.204 203.944  1.00 40.96           C  
ATOM   4663  O   SER A 332     159.456 164.543 204.650  1.00 40.96           O  
ATOM   4664  CB  SER A 332     156.310 164.541 203.791  1.00 40.96           C  
ATOM   4665  OG  SER A 332     156.381 164.647 202.384  1.00 40.96           O  
ATOM   4666  H   SER A 332     156.438 167.127 203.338  1.00 40.96           H  
ATOM   4667  HA  SER A 332     157.300 165.328 205.522  1.00 40.96           H  
ATOM   4668 1HB  SER A 332     156.543 163.523 204.100  1.00 40.96           H  
ATOM   4669 2HB  SER A 332     155.299 164.762 204.130  1.00 40.96           H  
ATOM   4670  HG  SER A 332     155.745 164.016 202.039  1.00 40.96           H  
ATOM   4671  N   GLY A 333     159.047 165.648 202.750  1.00 40.96           N  
ATOM   4672  CA  GLY A 333     160.374 165.372 202.243  1.00 40.96           C  
ATOM   4673  C   GLY A 333     161.286 166.563 202.419  1.00 40.96           C  
ATOM   4674  O   GLY A 333     162.447 166.542 202.001  1.00 40.96           O  
ATOM   4675  H   GLY A 333     158.404 166.181 202.182  1.00 40.96           H  
ATOM   4676 1HA  GLY A 333     160.791 164.510 202.764  1.00 40.96           H  
ATOM   4677 2HA  GLY A 333     160.313 165.110 201.187  1.00 40.96           H  
ATOM   4678  N   ALA A 334     160.778 167.614 203.050  1.00 40.96           N  
ATOM   4679  CA  ALA A 334     161.565 168.814 203.282  1.00 40.96           C  
ATOM   4680  C   ALA A 334     162.557 168.540 204.390  1.00 40.96           C  
ATOM   4681  O   ALA A 334     162.378 167.605 205.156  1.00 40.96           O  
ATOM   4682  CB  ALA A 334     160.661 169.969 203.659  1.00 40.96           C  
ATOM   4683  H   ALA A 334     159.823 167.581 203.377  1.00 40.96           H  
ATOM   4684  HA  ALA A 334     162.087 169.060 202.357  1.00 40.96           H  
ATOM   4685 1HB  ALA A 334     161.263 170.861 203.830  1.00 40.96           H  
ATOM   4686 2HB  ALA A 334     159.955 170.157 202.850  1.00 40.96           H  
ATOM   4687 3HB  ALA A 334     160.114 169.721 204.567  1.00 40.96           H  
ATOM   4688  N   GLY A 335     163.605 169.348 204.482  1.00 40.96           N  
ATOM   4689  CA  GLY A 335     164.602 169.156 205.517  1.00 40.96           C  
ATOM   4690  C   GLY A 335     164.021 169.506 206.865  1.00 40.96           C  
ATOM   4691  O   GLY A 335     163.274 170.463 206.976  1.00 40.96           O  
ATOM   4692  H   GLY A 335     163.716 170.108 203.827  1.00 40.96           H  
ATOM   4693 1HA  GLY A 335     164.941 168.120 205.508  1.00 40.96           H  
ATOM   4694 2HA  GLY A 335     165.470 169.779 205.306  1.00 40.96           H  
ATOM   4695  N   MET A 336     164.377 168.746 207.896  1.00 40.96           N  
ATOM   4696  CA  MET A 336     163.873 169.002 209.241  1.00 40.96           C  
ATOM   4697  C   MET A 336     164.918 169.629 210.158  1.00 40.96           C  
ATOM   4698  O   MET A 336     166.069 169.798 209.772  1.00 40.96           O  
ATOM   4699  CB  MET A 336     163.342 167.718 209.873  1.00 40.96           C  
ATOM   4700  CG  MET A 336     163.907 166.442 209.282  1.00 40.96           C  
ATOM   4701  SD  MET A 336     162.666 165.138 209.210  1.00 40.96           S  
ATOM   4702  CE  MET A 336     163.666 163.691 209.544  1.00 40.96           C  
ATOM   4703  H   MET A 336     165.010 167.974 207.747  1.00 40.96           H  
ATOM   4704  HA  MET A 336     163.055 169.718 209.173  1.00 40.96           H  
ATOM   4705 1HB  MET A 336     163.566 167.718 210.939  1.00 40.96           H  
ATOM   4706 2HB  MET A 336     162.257 167.681 209.767  1.00 40.96           H  
ATOM   4707 1HG  MET A 336     164.274 166.639 208.275  1.00 40.96           H  
ATOM   4708 2HG  MET A 336     164.745 166.100 209.889  1.00 40.96           H  
ATOM   4709 1HE  MET A 336     163.035 162.802 209.532  1.00 40.96           H  
ATOM   4710 2HE  MET A 336     164.439 163.598 208.780  1.00 40.96           H  
ATOM   4711 3HE  MET A 336     164.134 163.791 210.524  1.00 40.96           H  
ATOM   4712  N   CYS A 337     164.502 169.970 211.375  1.00 40.96           N  
ATOM   4713  CA  CYS A 337     165.389 170.586 212.357  1.00 40.96           C  
ATOM   4714  C   CYS A 337     165.853 169.581 213.415  1.00 40.96           C  
ATOM   4715  O   CYS A 337     165.207 168.562 213.630  1.00 40.96           O  
ATOM   4716  CB  CYS A 337     164.700 171.787 213.009  1.00 40.96           C  
ATOM   4717  SG  CYS A 337     165.466 173.398 212.674  1.00 40.96           S  
ATOM   4718  H   CYS A 337     163.539 169.795 211.624  1.00 40.96           H  
ATOM   4719  HA  CYS A 337     166.286 170.932 211.844  1.00 40.96           H  
ATOM   4720 1HB  CYS A 337     163.665 171.842 212.669  1.00 40.96           H  
ATOM   4721 2HB  CYS A 337     164.683 171.654 214.090  1.00 40.96           H  
ATOM   4722  N   PRO A 338     167.030 169.897 214.084  1.00 40.96           N  
ATOM   4723  CA  PRO A 338     167.461 168.898 215.086  1.00 40.96           C  
ATOM   4724  C   PRO A 338     166.457 168.635 216.205  1.00 40.96           C  
ATOM   4725  O   PRO A 338     165.338 169.121 216.112  1.00 40.96           O  
ATOM   4726  CB  PRO A 338     168.741 169.501 215.672  1.00 40.96           C  
ATOM   4727  CG  PRO A 338     168.616 170.959 215.453  1.00 40.96           C  
ATOM   4728  CD  PRO A 338     168.075 171.013 214.073  1.00 40.96           C  
ATOM   4729  HA  PRO A 338     167.677 167.946 214.578  1.00 40.96           H  
ATOM   4730 1HB  PRO A 338     168.824 169.243 216.738  1.00 40.96           H  
ATOM   4731 2HB  PRO A 338     169.622 169.076 215.169  1.00 40.96           H  
ATOM   4732 1HG  PRO A 338     167.952 171.401 216.210  1.00 40.96           H  
ATOM   4733 2HG  PRO A 338     169.596 171.446 215.567  1.00 40.96           H  
ATOM   4734 1HD  PRO A 338     167.622 171.999 213.895  1.00 40.96           H  
ATOM   4735 2HD  PRO A 338     168.885 170.822 213.353  1.00 40.96           H  
ATOM   4736  N   PRO A 339     166.833 167.892 217.249  1.00 40.96           N  
ATOM   4737  CA  PRO A 339     165.850 167.627 218.304  1.00 40.96           C  
ATOM   4738  C   PRO A 339     165.808 168.751 219.334  1.00 40.96           C  
ATOM   4739  O   PRO A 339     166.837 169.093 219.915  1.00 40.96           O  
ATOM   4740  CB  PRO A 339     166.379 166.346 218.947  1.00 40.96           C  
ATOM   4741  CG  PRO A 339     167.866 166.466 218.860  1.00 40.96           C  
ATOM   4742  CD  PRO A 339     168.199 167.497 217.812  1.00 40.96           C  
ATOM   4743  HA  PRO A 339     164.864 167.461 217.846  1.00 40.96           H  
ATOM   4744 1HB  PRO A 339     166.021 166.270 219.984  1.00 40.96           H  
ATOM   4745 2HB  PRO A 339     165.993 165.468 218.409  1.00 40.96           H  
ATOM   4746 1HG  PRO A 339     168.281 166.757 219.836  1.00 40.96           H  
ATOM   4747 2HG  PRO A 339     168.311 165.494 218.603  1.00 40.96           H  
ATOM   4748 1HD  PRO A 339     168.702 168.353 218.286  1.00 40.96           H  
ATOM   4749 2HD  PRO A 339     168.844 167.045 217.044  1.00 40.96           H  
ATOM   4750  N   GLY A 340     164.625 169.316 219.552  1.00 40.96           N  
ATOM   4751  CA  GLY A 340     164.460 170.395 220.507  1.00 40.96           C  
ATOM   4752  C   GLY A 340     164.300 171.745 219.835  1.00 40.96           C  
ATOM   4753  O   GLY A 340     164.308 172.783 220.496  1.00 40.96           O  
ATOM   4754  H   GLY A 340     163.820 168.985 219.039  1.00 40.96           H  
ATOM   4755 1HA  GLY A 340     163.585 170.201 221.128  1.00 40.96           H  
ATOM   4756 2HA  GLY A 340     165.323 170.429 221.170  1.00 40.96           H  
ATOM   4757  N   TYR A 341     164.154 171.728 218.514  1.00 40.96           N  
ATOM   4758  CA  TYR A 341     163.991 172.953 217.749  1.00 40.96           C  
ATOM   4759  C   TYR A 341     162.649 172.951 217.042  1.00 40.96           C  
ATOM   4760  O   TYR A 341     161.780 172.147 217.350  1.00 40.96           O  
ATOM   4761  CB  TYR A 341     165.109 173.074 216.726  1.00 40.96           C  
ATOM   4762  CG  TYR A 341     166.382 173.623 217.301  1.00 40.96           C  
ATOM   4763  CD1 TYR A 341     167.224 172.830 218.051  1.00 40.96           C  
ATOM   4764  CD2 TYR A 341     166.736 174.940 217.102  1.00 40.96           C  
ATOM   4765  CE1 TYR A 341     168.389 173.334 218.580  1.00 40.96           C  
ATOM   4766  CE2 TYR A 341     167.896 175.453 217.630  1.00 40.96           C  
ATOM   4767  CZ  TYR A 341     168.715 174.645 218.367  1.00 40.96           C  
ATOM   4768  OH  TYR A 341     169.869 175.164 218.891  1.00 40.96           O  
ATOM   4769  H   TYR A 341     164.156 170.842 218.029  1.00 40.96           H  
ATOM   4770  HA  TYR A 341     164.045 173.799 218.435  1.00 40.96           H  
ATOM   4771 1HB  TYR A 341     165.318 172.093 216.298  1.00 40.96           H  
ATOM   4772 2HB  TYR A 341     164.789 173.725 215.913  1.00 40.96           H  
ATOM   4773  HD1 TYR A 341     166.970 171.785 218.233  1.00 40.96           H  
ATOM   4774  HD2 TYR A 341     166.090 175.596 216.517  1.00 40.96           H  
ATOM   4775  HE1 TYR A 341     169.042 172.692 219.170  1.00 40.96           H  
ATOM   4776  HE2 TYR A 341     168.157 176.498 217.460  1.00 40.96           H  
ATOM   4777  HH  TYR A 341     169.942 176.090 218.647  1.00 40.96           H  
ATOM   4778  N   THR A 342     162.478 173.852 216.086  1.00 40.96           N  
ATOM   4779  CA  THR A 342     161.222 173.936 215.358  1.00 40.96           C  
ATOM   4780  C   THR A 342     161.304 174.925 214.216  1.00 40.96           C  
ATOM   4781  O   THR A 342     161.983 175.934 214.312  1.00 40.96           O  
ATOM   4782  CB  THR A 342     160.085 174.364 216.292  1.00 40.96           C  
ATOM   4783  OG1 THR A 342     159.897 173.355 217.289  1.00 40.96           O  
ATOM   4784  CG2 THR A 342     158.796 174.553 215.523  1.00 40.96           C  
ATOM   4785  H   THR A 342     163.225 174.492 215.854  1.00 40.96           H  
ATOM   4786  HA  THR A 342     160.989 172.950 214.956  1.00 40.96           H  
ATOM   4787  HB  THR A 342     160.348 175.303 216.779  1.00 40.96           H  
ATOM   4788  HG1 THR A 342     160.708 173.249 217.793  1.00 40.96           H  
ATOM   4789 1HG2 THR A 342     158.005 174.857 216.208  1.00 40.96           H  
ATOM   4790 2HG2 THR A 342     158.935 175.323 214.764  1.00 40.96           H  
ATOM   4791 3HG2 THR A 342     158.519 173.616 215.042  1.00 40.96           H  
ATOM   4792  N   CYS A 343     160.603 174.631 213.133  1.00 40.96           N  
ATOM   4793  CA  CYS A 343     160.594 175.517 211.974  1.00 40.96           C  
ATOM   4794  C   CYS A 343     159.602 176.651 212.172  1.00 40.96           C  
ATOM   4795  O   CYS A 343     158.485 176.440 212.643  1.00 40.96           O  
ATOM   4796  CB  CYS A 343     160.240 174.750 210.706  1.00 40.96           C  
ATOM   4797  SG  CYS A 343     161.437 173.510 210.241  1.00 40.96           S  
ATOM   4798  H   CYS A 343     160.063 173.778 213.104  1.00 40.96           H  
ATOM   4799  HA  CYS A 343     161.592 175.940 211.854  1.00 40.96           H  
ATOM   4800 1HB  CYS A 343     159.277 174.255 210.837  1.00 40.96           H  
ATOM   4801 2HB  CYS A 343     160.139 175.448 209.875  1.00 40.96           H  
ATOM   4802  N   LEU A 344     160.017 177.863 211.821  1.00 40.96           N  
ATOM   4803  CA  LEU A 344     159.175 179.037 211.976  1.00 40.96           C  
ATOM   4804  C   LEU A 344     159.414 179.974 210.807  1.00 40.96           C  
ATOM   4805  O   LEU A 344     160.522 180.056 210.283  1.00 40.96           O  
ATOM   4806  CB  LEU A 344     159.450 179.780 213.286  1.00 40.96           C  
ATOM   4807  CG  LEU A 344     159.116 179.121 214.621  1.00 40.96           C  
ATOM   4808  CD1 LEU A 344     159.614 179.977 215.745  1.00 40.96           C  
ATOM   4809  CD2 LEU A 344     157.640 178.938 214.747  1.00 40.96           C  
ATOM   4810  H   LEU A 344     160.944 177.970 211.436  1.00 40.96           H  
ATOM   4811  HA  LEU A 344     158.134 178.717 211.988  1.00 40.96           H  
ATOM   4812 1HB  LEU A 344     160.512 180.014 213.336  1.00 40.96           H  
ATOM   4813 2HB  LEU A 344     158.893 180.717 213.278  1.00 40.96           H  
ATOM   4814  HG  LEU A 344     159.603 178.147 214.678  1.00 40.96           H  
ATOM   4815 1HD1 LEU A 344     159.374 179.503 216.697  1.00 40.96           H  
ATOM   4816 2HD1 LEU A 344     160.694 180.095 215.662  1.00 40.96           H  
ATOM   4817 3HD1 LEU A 344     159.137 180.955 215.696  1.00 40.96           H  
ATOM   4818 1HD2 LEU A 344     157.412 178.466 215.703  1.00 40.96           H  
ATOM   4819 2HD2 LEU A 344     157.147 179.909 214.695  1.00 40.96           H  
ATOM   4820 3HD2 LEU A 344     157.281 178.305 213.935  1.00 40.96           H  
ATOM   4821  N   GLN A 345     158.373 180.699 210.424  1.00 40.96           N  
ATOM   4822  CA  GLN A 345     158.400 181.552 209.248  1.00 40.96           C  
ATOM   4823  C   GLN A 345     158.405 183.010 209.676  1.00 40.96           C  
ATOM   4824  O   GLN A 345     157.710 183.392 210.619  1.00 40.96           O  
ATOM   4825  CB  GLN A 345     157.206 181.244 208.349  1.00 40.96           C  
ATOM   4826  CG  GLN A 345     157.189 181.949 207.026  1.00 40.96           C  
ATOM   4827  CD  GLN A 345     156.098 181.416 206.131  1.00 40.96           C  
ATOM   4828  OE1 GLN A 345     155.358 180.520 206.511  1.00 40.96           O  
ATOM   4829  NE2 GLN A 345     155.989 181.966 204.939  1.00 40.96           N  
ATOM   4830  H   GLN A 345     157.530 180.651 210.978  1.00 40.96           H  
ATOM   4831  HA  GLN A 345     159.317 181.350 208.695  1.00 40.96           H  
ATOM   4832 1HB  GLN A 345     157.171 180.174 208.144  1.00 40.96           H  
ATOM   4833 2HB  GLN A 345     156.284 181.508 208.866  1.00 40.96           H  
ATOM   4834 1HG  GLN A 345     157.016 183.012 207.195  1.00 40.96           H  
ATOM   4835 2HG  GLN A 345     158.150 181.800 206.534  1.00 40.96           H  
ATOM   4836 1HE2 GLN A 345     155.282 181.650 204.305  1.00 40.96           H  
ATOM   4837 2HE2 GLN A 345     156.612 182.699 204.667  1.00 40.96           H  
ATOM   4838  N   GLY A 346     159.203 183.818 208.993  1.00 40.96           N  
ATOM   4839  CA  GLY A 346     159.490 185.161 209.448  1.00 40.96           C  
ATOM   4840  C   GLY A 346     160.911 185.196 209.957  1.00 40.96           C  
ATOM   4841  O   GLY A 346     161.754 184.464 209.434  1.00 40.96           O  
ATOM   4842  H   GLY A 346     159.621 183.490 208.134  1.00 40.96           H  
ATOM   4843 1HA  GLY A 346     159.349 185.862 208.625  1.00 40.96           H  
ATOM   4844 2HA  GLY A 346     158.785 185.438 210.230  1.00 40.96           H  
ATOM   4845  N   TYR A 347     161.177 186.016 210.977  1.00 40.96           N  
ATOM   4846  CA  TYR A 347     162.443 186.056 211.717  1.00 40.96           C  
ATOM   4847  C   TYR A 347     163.612 186.376 210.783  1.00 40.96           C  
ATOM   4848  O   TYR A 347     164.466 185.545 210.476  1.00 40.96           O  
ATOM   4849  CB  TYR A 347     162.638 184.769 212.518  1.00 40.96           C  
ATOM   4850  CG  TYR A 347     161.435 184.605 213.373  1.00 40.96           C  
ATOM   4851  CD1 TYR A 347     161.150 185.541 214.342  1.00 40.96           C  
ATOM   4852  CD2 TYR A 347     160.562 183.553 213.190  1.00 40.96           C  
ATOM   4853  CE1 TYR A 347     160.032 185.443 215.103  1.00 40.96           C  
ATOM   4854  CE2 TYR A 347     159.441 183.434 213.961  1.00 40.96           C  
ATOM   4855  CZ  TYR A 347     159.184 184.385 214.919  1.00 40.96           C  
ATOM   4856  OH  TYR A 347     158.070 184.288 215.704  1.00 40.96           O  
ATOM   4857  H   TYR A 347     160.433 186.647 211.240  1.00 40.96           H  
ATOM   4858  HA  TYR A 347     162.412 186.896 212.411  1.00 40.96           H  
ATOM   4859 1HB  TYR A 347     162.764 183.929 211.833  1.00 40.96           H  
ATOM   4860 2HB  TYR A 347     163.548 184.845 213.113  1.00 40.96           H  
ATOM   4861  HD1 TYR A 347     161.828 186.378 214.507  1.00 40.96           H  
ATOM   4862  HD2 TYR A 347     160.764 182.804 212.424  1.00 40.96           H  
ATOM   4863  HE1 TYR A 347     159.824 186.194 215.865  1.00 40.96           H  
ATOM   4864  HE2 TYR A 347     158.764 182.592 213.813  1.00 40.96           H  
ATOM   4865  HH  TYR A 347     157.575 183.502 215.460  1.00 40.96           H  
ATOM   4866  N   GLY A 348     163.578 187.635 210.351  1.00 40.96           N  
ATOM   4867  CA  GLY A 348     164.245 188.207 209.201  1.00 40.96           C  
ATOM   4868  C   GLY A 348     165.654 187.784 208.883  1.00 40.96           C  
ATOM   4869  O   GLY A 348     166.468 187.506 209.764  1.00 40.96           O  
ATOM   4870  H   GLY A 348     163.001 188.228 210.931  1.00 40.96           H  
ATOM   4871 1HA  GLY A 348     163.668 187.992 208.301  1.00 40.96           H  
ATOM   4872 2HA  GLY A 348     164.285 189.291 209.305  1.00 40.96           H  
ATOM   4873  N   GLY A 349     165.932 187.743 207.593  1.00 40.96           N  
ATOM   4874  CA  GLY A 349     167.122 187.121 207.080  1.00 40.96           C  
ATOM   4875  C   GLY A 349     166.683 186.278 205.914  1.00 40.96           C  
ATOM   4876  O   GLY A 349     165.818 185.414 206.050  1.00 40.96           O  
ATOM   4877  H   GLY A 349     165.281 188.166 206.947  1.00 40.96           H  
ATOM   4878 1HA  GLY A 349     167.838 187.890 206.788  1.00 40.96           H  
ATOM   4879 2HA  GLY A 349     167.590 186.528 207.865  1.00 40.96           H  
ATOM   4880  N   ASN A 350     167.265 186.531 204.760  1.00 40.96           N  
ATOM   4881  CA  ASN A 350     166.828 185.980 203.500  1.00 40.96           C  
ATOM   4882  C   ASN A 350     168.145 185.622 202.822  1.00 40.96           C  
ATOM   4883  O   ASN A 350     169.131 186.327 203.040  1.00 40.96           O  
ATOM   4884  CB  ASN A 350     166.051 187.067 202.747  1.00 40.96           C  
ATOM   4885  CG  ASN A 350     164.847 186.561 202.008  1.00 40.96           C  
ATOM   4886  OD1 ASN A 350     164.608 185.379 201.896  1.00 40.96           O  
ATOM   4887  ND2 ASN A 350     164.012 187.492 201.589  1.00 40.96           N  
ATOM   4888  H   ASN A 350     168.063 187.150 204.776  1.00 40.96           H  
ATOM   4889  HA  ASN A 350     166.173 185.131 203.702  1.00 40.96           H  
ATOM   4890 1HB  ASN A 350     165.718 187.830 203.451  1.00 40.96           H  
ATOM   4891 2HB  ASN A 350     166.709 187.552 202.026  1.00 40.96           H  
ATOM   4892 1HD2 ASN A 350     163.185 187.234 201.088  1.00 40.96           H  
ATOM   4893 2HD2 ASN A 350     164.205 188.455 201.772  1.00 40.96           H  
ATOM   4894  N   PRO A 351     168.216 184.510 202.092  1.00 40.96           N  
ATOM   4895  CA  PRO A 351     169.525 184.044 201.617  1.00 40.96           C  
ATOM   4896  C   PRO A 351     170.154 184.972 200.596  1.00 40.96           C  
ATOM   4897  O   PRO A 351     169.473 185.730 199.908  1.00 40.96           O  
ATOM   4898  CB  PRO A 351     169.211 182.682 200.996  1.00 40.96           C  
ATOM   4899  CG  PRO A 351     167.799 182.725 200.702  1.00 40.96           C  
ATOM   4900  CD  PRO A 351     167.175 183.530 201.778  1.00 40.96           C  
ATOM   4901  HA  PRO A 351     170.204 183.935 202.476  1.00 40.96           H  
ATOM   4902 1HB  PRO A 351     169.824 182.529 200.095  1.00 40.96           H  
ATOM   4903 2HB  PRO A 351     169.470 181.878 201.701  1.00 40.96           H  
ATOM   4904 1HG  PRO A 351     167.631 183.171 199.711  1.00 40.96           H  
ATOM   4905 2HG  PRO A 351     167.387 181.706 200.666  1.00 40.96           H  
ATOM   4906 1HD  PRO A 351     166.262 184.010 201.395  1.00 40.96           H  
ATOM   4907 2HD  PRO A 351     166.942 182.880 202.634  1.00 40.96           H  
ATOM   4908  N   ASN A 352     171.489 184.915 200.556  1.00 40.96           N  
ATOM   4909  CA  ASN A 352     172.350 185.671 199.643  1.00 40.96           C  
ATOM   4910  C   ASN A 352     172.157 187.173 199.825  1.00 40.96           C  
ATOM   4911  O   ASN A 352     171.747 187.887 198.915  1.00 40.96           O  
ATOM   4912  CB  ASN A 352     172.111 185.252 198.198  1.00 40.96           C  
ATOM   4913  CG  ASN A 352     172.382 183.800 197.980  1.00 40.96           C  
ATOM   4914  OD1 ASN A 352     173.386 183.270 198.445  1.00 40.96           O  
ATOM   4915  ND2 ASN A 352     171.465 183.126 197.307  1.00 40.96           N  
ATOM   4916  H   ASN A 352     171.912 184.288 201.225  1.00 40.96           H  
ATOM   4917  HA  ASN A 352     173.391 185.461 199.895  1.00 40.96           H  
ATOM   4918 1HB  ASN A 352     171.077 185.466 197.923  1.00 40.96           H  
ATOM   4919 2HB  ASN A 352     172.753 185.836 197.539  1.00 40.96           H
[truncated: 1,693,544 more chars]
