# Supplementary material for: Automatic and accurate ligand structure determination guided by cryo-electron microscopy maps
Source: Nat Commun. 2023 Mar 1;14:1164. doi: 10.1038/s41467-023-36732-5 (PMC9976687; doi:10.1038/s41467-023-36732-5)
Supplement: Supplementary file 5 — Supplementary Data 2 [file 41467_2023_36732_MOESM5_ESM.zip › software/docking.xml]

<ROSETTASCRIPTS>
  <SCOREFXNS>
        <ScoreFunction name="relaxscore" weights="beta_genpot">
	    <Reweight scoretype="elec_dens_fast" weight="100"/>
            <Reweight scoretype="gen_bonded" weight="1.0"/>
            <Reweight scoretype="coordinate_constraint" weight="1.0"/>
        </ScoreFunction>
  </SCOREFXNS>

  <TASKOPERATIONS>
  </TASKOPERATIONS>

  <FILTERS>
  </FILTERS>

  <MOVERS>
        <SetupForDensityScoring name="setupdens" />
        <LoadDensityMap name="loaddens" mapfile="%%map%%" />
	<GALigandDock name="dock" scorefxn="relaxscore" ngen="10" npool="100" smoothing="0.0" ramp_schedule="0.1,1.0" grid_step="0.325" padding="5.0" sidechains="auto" final_exact_minimize="bbsc" random_oversample="100" use_pharmacophore="false" skeleton_threshold_const="5.0" neighborhood_size="7" sample_ring_conformers="1" reference_pool="map"/>
  </MOVERS>
  <PROTOCOLS>
	  <Add mover="setupdens"/>
	  <Add mover="loaddens"/>
          <Add mover="dock"/>
  </PROTOCOLS>
  <OUTPUT scorefxn="relaxscore"/>
</ROSETTASCRIPTS>
