# Supplementary material for: Automatic and accurate ligand structure determination guided by cryo-electron microscopy maps
Source: Nat Commun. 2023 Mar 1;14:1164. doi: 10.1038/s41467-023-36732-5 (PMC9976687; doi:10.1038/s41467-023-36732-5)
Supplement: Supplementary file 5 — Supplementary Data 2 [file 41467_2023_36732_MOESM5_ESM.zip › software/inputs/9SL_charged_0001.pdb]

HETATM    1  C1  9SL X   1     178.231 176.331 190.593  1.00 0.00
HETATM    2  C2  9SL X   1     177.937 176.213 192.861  1.00 0.00
HETATM    3  O1  9SL X   1     182.257 176.667 189.419  1.00 0.00
HETATM    4  C3  9SL X   1     182.072 177.457 190.266  1.00 0.00
HETATM    5  O2  9SL X   1     181.502 178.683 189.944  1.00 0.00
HETATM    6  C4  9SL X   1     180.521 178.670 188.936  1.00 0.00
HETATM    7  C5  9SL X   1     179.090 178.582 189.468  1.00 0.00
HETATM    8  N1  9SL X   1     179.056 179.136 190.785  1.00 0.00
HETATM    9  C6  9SL X   1     178.723 178.438 191.878  1.00 0.00
HETATM   10  N2  9SL X   1     178.763 179.087 193.164  1.00 0.00
HETATM   11  N3  9SL X   1     178.324 177.141 191.774  1.00 0.00
HETATM   12  N4  9SL X   1     176.894 175.902 190.389  1.00 0.00
HETATM   13  C7  9SL X   1     176.467 176.291 188.998  1.00 0.00
HETATM   14  N5  9SL X   1     177.615 176.992 188.357  1.00 0.00
HETATM   15  C8  9SL X   1     178.686 177.035 189.297  1.00 0.00
HETATM   16  N6  9SL X   1     175.174 176.038 188.395  1.00 0.00
HETATM   17  C9  9SL X   1     179.067 175.128 191.002  1.00 0.00
HETATM   18  O3  9SL X   1     178.709 173.990 190.285  1.00 0.00
HETATM   19  O4  9SL X   1     180.424 175.389 190.838  1.00 0.00
HETATM   20  C10 9SL X   1     178.739 174.960 192.492  1.00 0.00
HETATM   21  N7  9SL X   1     182.441 177.147 191.628  1.00 0.00
HETATM   22  H1  9SL X   1     176.885 176.020 192.854  1.00 0.00
HETATM   23  H2  9SL X   1     178.136 176.585 193.844  1.00 0.00
HETATM   24  H3  9SL X   1     180.698 177.825 188.304  1.00 0.00
HETATM   25  H4  9SL X   1     180.601 179.599 188.411  1.00 0.00
HETATM   26  H5  9SL X   1     178.354 179.158 188.947  1.00 0.00
HETATM   27  H6  9SL X   1     179.291 180.086 190.895  1.00 0.00
HETATM   28  H7  9SL X   1     179.053 180.025 193.233  1.00 0.00
HETATM   29  H8  9SL X   1     178.501 178.592 193.974  1.00 0.00
HETATM   30  H9  9SL X   1     176.337 175.428 191.048  1.00 0.00
HETATM   31  H10 9SL X   1     177.631 177.361 187.444  1.00 0.00
HETATM   32  H11 9SL X   1     179.563 176.510 188.981  1.00 0.00
HETATM   33  H12 9SL X   1     174.478 175.564 188.904  1.00 0.00
HETATM   34  H13 9SL X   1     174.992 176.340 187.476  1.00 0.00
HETATM   35  H14 9SL X   1     177.822 173.688 190.298  1.00 0.00
HETATM   36  H15 9SL X   1     180.814 176.128 191.263  1.00 0.00
HETATM   37  H16 9SL X   1     178.155 174.078 192.652  1.00 0.00
HETATM   38  H17 9SL X   1     179.620 174.854 193.090  1.00 0.00
HETATM   39  H18 9SL X   1     182.844 176.275 191.842  1.00 0.00
HETATM   40  H19 9SL X   1     182.290 177.808 192.342  1.00 0.00
