# Supplementary material for: Automatic and accurate ligand structure determination guided by cryo-electron microscopy maps
Source: Nat Commun. 2023 Mar 1;14:1164. doi: 10.1038/s41467-023-36732-5 (PMC9976687; doi:10.1038/s41467-023-36732-5)
Supplement: Supplementary file 5 — Supplementary Data 2 [file 41467_2023_36732_MOESM5_ESM.zip › software/inputs/9SL_charged.params]

NAME 9SL
IO_STRING 9SL Z
TYPE LIGAND
AA UNK
ATOM C1   CSp  X     0.104
ATOM C2   CS2  X     0.030
ATOM O1   Oad  X    -0.622
ATOM C3   CDp  X     0.767
ATOM O2   Oet  X    -0.470
ATOM C4   CS2  X     0.118
ATOM C5   CSp  X    -0.008
ATOM N1   Ngu1 X    -0.377
ATOM C6   CDp  X     0.536
ATOM N2   Ngu2 X    -0.469
ATOM N3   NG2  X    -0.274
ATOM N4   Ngu1 X    -0.374
ATOM C7   CDp  X     0.501
ATOM N5   Ngu1 X    -0.389
ATOM C8   CSp  X     0.026
ATOM N6   Ngu2 X    -0.443
ATOM C9   CSp  X     0.362
ATOM O3   Ohx  X    -0.618
ATOM O4   Ohx  X    -0.618
ATOM C10  CS2  X    -0.122
ATOM N7   Nad  X    -0.605
ATOM H1   HC   X     0.092
ATOM H2   HC   X     0.092
ATOM H3   HC   X     0.105
ATOM H4   HC   X     0.105
ATOM H5   HC   X     0.115
ATOM H6   HN   X     0.325
ATOM H7   HN   X     0.337
ATOM H8   HN   X     0.337
ATOM H9   HN   X     0.329
ATOM H10  HN   X     0.353
ATOM H11  HC   X     0.178
ATOM H12  HN   X     0.345
ATOM H13  HN   X     0.345
ATOM H14  HO   X     0.473
ATOM H15  HO   X     0.473
ATOM H16  HC   X     0.114
ATOM H17  HC   X     0.114
ATOM H18  HN   X     0.356
ATOM H19  HN   X     0.356
BOND_TYPE C1   N3   1 RING
BOND_TYPE C1   N4   1 RING
BOND_TYPE C1   C8   1 RING
BOND_TYPE C1   C9   1 RING
BOND_TYPE C2   N3   1 RING
BOND_TYPE C2   C10  1 RING
BOND_TYPE C3   O2   1
BOND_TYPE C3   N7   4
BOND_TYPE O2   C4   1
BOND_TYPE C4   C5   1
BOND_TYPE C5   N1   1 RING
BOND_TYPE C5   C8   1 RING
BOND_TYPE C6   N2   2
BOND_TYPE C6   N3   1 RING
BOND_TYPE C7   N5   1 RING
BOND_TYPE C7   N6   2
BOND_TYPE N5   C8   1 RING
BOND_TYPE C9   O3   1
BOND_TYPE C9   O4   1
BOND_TYPE C9   C10  1 RING
BOND_TYPE C2   H1   1
BOND_TYPE C2   H2   1
BOND_TYPE C4   H3   1
BOND_TYPE C4   H4   1
BOND_TYPE C5   H5   1
BOND_TYPE N1   H6   1
BOND_TYPE N2   H7   1
BOND_TYPE N2   H8   1
BOND_TYPE N4   H9   1
BOND_TYPE N5   H10  1
BOND_TYPE C8   H11  1
BOND_TYPE N6   H12  1
BOND_TYPE N6   H13  1
BOND_TYPE O3   H14  1
BOND_TYPE O4   H15  1
BOND_TYPE C10  H16  1
BOND_TYPE C10  H17  1
BOND_TYPE N7   H18  1
BOND_TYPE N7   H19  1
BOND_TYPE O1   C3   2
BOND_TYPE N1   C6   2 RING
BOND_TYPE N4   C7   2 RING
CUT_BOND   C2   N3
CUT_BOND   N1   C6
CUT_BOND   N4   C7
NBR_ATOM C4
NBR_RADIUS 13.18508
ICOOR_INTERNAL  C4      0.000000    0.000000    0.000000 C4   O2   C5  
ICOOR_INTERNAL  O2      0.000000    0.000000    1.406625 C4   O2   C5  
ICOOR_INTERNAL  C5      0.000000   66.180946    1.529225 C4   O2   C5  
ICOOR_INTERNAL  C3     95.119419   63.647356    1.389842 O2   C4   C5  
ICOOR_INTERNAL  N1     26.308373   71.304615    1.429182 C5   C4   O2  
ICOOR_INTERNAL  C8   -100.281772   75.316896    1.608001 C5   C4   O2  
ICOOR_INTERNAL  O1     35.929727   60.559649    1.172917 C3   O2   C4  
ICOOR_INTERNAL  N7   -144.217277   59.173928    1.444751 C3   O2   C4  
ICOOR_INTERNAL  C1    123.751561   64.938729    1.543456 C8   C5   C4  
ICOOR_INTERNAL  N5   -115.743246   73.269088    1.425654 C8   C5   C4  
ICOOR_INTERNAL  N3     -4.021446   65.515062    1.435099 C1   C8   C5  
ICOOR_INTERNAL  N4    118.874730   72.844591    1.418882 C1   C8   C5  
ICOOR_INTERNAL  C9   -120.349876   64.879553    1.520982 C1   C8   C5  
ICOOR_INTERNAL  C7   -124.161911   71.980807    1.490029 N5   C8   C5  
ICOOR_INTERNAL  C6      1.894103   51.700070    1.360965 N3   C1   C8  
ICOOR_INTERNAL  O3    -80.466906   68.482907    1.391868 C9   C1   C8  
ICOOR_INTERNAL  O4     42.573716   69.148140    1.391570 C9   C1   C8  
ICOOR_INTERNAL  C10   160.452446   76.693863    1.534897 C9   C1   C8  
ICOOR_INTERNAL  N6    179.563457   53.797157    1.448954 C7   N5   C8  
ICOOR_INTERNAL  N2   -179.432957   59.633161    1.441040 C6   N3   C1  
ICOOR_INTERNAL  C2     -9.297655   75.164973    1.532767 C10  C9   C1  
ICOOR_INTERNAL  H3   -120.615796   71.626097    1.069943 C4   O2   C5  
ICOOR_INTERNAL  H4    117.810686   73.057082    1.070078 C4   O2   C5  
ICOOR_INTERNAL  H5    115.516076   63.685646    1.070006 C5   C4   N1  
ICOOR_INTERNAL  H6    179.995839   61.888349    0.984797 N1   C5   C6  
ICOOR_INTERNAL  H11  -116.944685   72.688966    1.069864 C8   C5   C1  
ICOOR_INTERNAL  H18   179.986394   60.020687    0.984169 N7   C3   O2  
ICOOR_INTERNAL  H19     0.027586   59.974022    0.984641 N7   C3   O2  
ICOOR_INTERNAL  H10   179.994689   54.004549    0.984879 N5   C8   C7  
ICOOR_INTERNAL  H9    179.993044   54.376185    0.984483 N4   C1   C7  
ICOOR_INTERNAL  H14   -56.481536   60.012857    0.937092 O3   C9   C1  
ICOOR_INTERNAL  H15    56.135796   59.993250    0.937468 O4   C9   C1  
ICOOR_INTERNAL  H16   119.276393   69.386382    1.069850 C10  C9   C2  
ICOOR_INTERNAL  H17  -121.961842   67.826757    1.070047 C10  C9   C2  
ICOOR_INTERNAL  H12   179.984975   59.996830    0.983958 N6   C7   N5  
ICOOR_INTERNAL  H13     0.009664   60.001913    0.984322 N6   C7   N5  
ICOOR_INTERNAL  H7    179.959546   60.002807    0.984228 N2   C6   N3  
ICOOR_INTERNAL  H8      0.013616   59.982307    0.984769 N2   C6   N3  
ICOOR_INTERNAL  H1    118.698341   68.558450    1.069580 C2   C10  N3  
ICOOR_INTERNAL  H2   -123.146745   65.909897    1.069707 C2   C10  N3  
CHI   1   C5   C4   O2   C3 
CHI   2   C4   O2   C3   N7 
CHI   3   O2   C4   C5   N1 
CHI   4   C1   C9   O3  H14 
PROTON_CHI 4 SAMPLES 3 60 -60 180 EXTRA 1 20
CHI   5   C1   C9   O4  H15 
PROTON_CHI 5 SAMPLES 3 60 -60 180 EXTRA 1 20
