# Supplementary material for: Automatic and accurate ligand structure determination guided by cryo-electron microscopy maps
Source: Nat Commun. 2023 Mar 1;14:1164. doi: 10.1038/s41467-023-36732-5 (PMC9976687; doi:10.1038/s41467-023-36732-5)
Supplement: Supplementary file 5 — Supplementary Data 2 [file 41467_2023_36732_MOESM5_ESM.zip › software/inputs/6a91_input.pdb]

ATOM      1  N   ASP A  47     164.830 197.631 143.644  1.00185.04           N  
ATOM      2  CA  ASP A  47     163.555 198.046 143.069  1.00185.04           C  
ATOM      3  C   ASP A  47     163.110 199.386 143.647  1.00185.04           C  
ATOM      4  O   ASP A  47     163.116 200.405 142.954  1.00185.04           O  
ATOM      5  CB  ASP A  47     162.483 196.982 143.312  1.00185.04           C  
ATOM      6  N   LYS A  48     162.719 199.373 144.925  1.00184.81           N  
ATOM      7  CA  LYS A  48     162.301 200.606 145.582  1.00184.81           C  
ATOM      8  C   LYS A  48     163.492 201.517 145.844  1.00184.81           C  
ATOM      9  O   LYS A  48     163.400 202.738 145.668  1.00184.81           O  
ATOM     10  CB  LYS A  48     161.570 200.282 146.884  1.00184.81           C  
ATOM     11  N   GLY A  49     164.620 200.942 146.262  1.00184.03           N  
ATOM     12  CA  GLY A  49     165.835 201.729 146.393  1.00184.03           C  
ATOM     13  C   GLY A  49     166.480 202.018 145.052  1.00184.03           C  
ATOM     14  O   GLY A  49     167.276 202.951 144.922  1.00184.03           O  
ATOM     15  N   ARG A  50     166.153 201.210 144.038  1.00184.05           N  
ATOM     16  CA  ARG A  50     166.644 201.469 142.688  1.00184.05           C  
ATOM     17  C   ARG A  50     165.961 202.687 142.083  1.00184.05           C  
ATOM     18  O   ARG A  50     166.599 203.489 141.391  1.00184.05           O  
ATOM     19  CB  ARG A  50     166.429 200.238 141.808  1.00184.05           C  
ATOM     20  N   GLY A  51     164.659 202.840 142.327  1.00182.65           N  
ATOM     21  CA  GLY A  51     163.996 204.082 141.971  1.00182.65           C  
ATOM     22  C   GLY A  51     164.402 205.227 142.878  1.00182.65           C  
ATOM     23  O   GLY A  51     164.420 206.387 142.460  1.00182.65           O  
ATOM     24  N   ALA A  52     164.737 204.914 144.133  1.00182.09           N  
ATOM     25  CA  ALA A  52     165.235 205.940 145.043  1.00182.09           C  
ATOM     26  C   ALA A  52     166.665 206.334 144.699  1.00182.09           C  
ATOM     27  O   ALA A  52     167.115 207.430 145.050  1.00182.09           O  
ATOM     28  CB  ALA A  52     165.142 205.456 146.489  1.00182.09           C  
ATOM     29  N   ASN A  53     167.401 205.445 144.024  1.00180.39           N  
ATOM     30  CA  ASN A  53     168.718 205.811 143.514  1.00180.39           C  
ATOM     31  C   ASN A  53     168.599 206.837 142.395  1.00180.39           C  
ATOM     32  O   ASN A  53     169.407 207.769 142.303  1.00180.39           O  
ATOM     33  CB  ASN A  53     169.461 204.566 143.024  1.00180.39           C  
ATOM     34  N   LYS A  54     167.588 206.685 141.538  1.00178.70           N  
ATOM     35  CA  LYS A  54     167.350 207.675 140.494  1.00178.70           C  
ATOM     36  C   LYS A  54     166.643 208.902 141.052  1.00178.70           C  
ATOM     37  O   LYS A  54     166.653 209.970 140.430  1.00178.70           O  
ATOM     38  CB  LYS A  54     166.538 207.056 139.358  1.00178.70           C  
ATOM     39  N   ASP A  55     166.014 208.766 142.224  1.00176.29           N  
ATOM     40  CA  ASP A  55     165.308 209.893 142.828  1.00176.29           C  
ATOM     41  C   ASP A  55     166.278 210.961 143.315  1.00176.29           C  
ATOM     42  O   ASP A  55     165.920 212.141 143.407  1.00176.29           O  
ATOM     43  CB  ASP A  55     164.428 209.408 143.978  1.00176.29           C  
ATOM     44  N   ARG A  56     167.512 210.568 143.634  1.00173.35           N  
ATOM     45  CA  ARG A  56     168.522 211.550 144.011  1.00173.35           C  
ATOM     46  C   ARG A  56     169.090 212.257 142.786  1.00173.35           C  
ATOM     47  O   ARG A  56     169.674 213.340 142.902  1.00173.35           O  
ATOM     48  CB  ARG A  56     169.640 210.874 144.807  1.00173.35           C  
ATOM     49  N   ASP A  57     168.907 211.667 141.600  1.00171.56           N  
ATOM     50  CA  ASP A  57     169.675 212.082 140.429  1.00171.56           C  
ATOM     51  C   ASP A  57     169.195 213.417 139.869  1.00171.56           C  
ATOM     52  O   ASP A  57     170.011 214.293 139.558  1.00171.56           O  
ATOM     53  CB  ASP A  57     169.608 210.997 139.354  1.00171.56           C  
ATOM     54  N   GLY A  58     167.889 213.599 139.735  1.00168.07           N  
ATOM     55  CA  GLY A  58     167.335 214.784 139.096  1.00168.07           C  
ATOM     56  C   GLY A  58     167.028 215.879 140.099  1.00168.07           C  
ATOM     57  O   GLY A  58     165.970 215.870 140.731  1.00168.07           O  
ATOM     58  N   SER A  59     167.977 216.813 140.245  1.00163.99           N  
ATOM     59  CA  SER A  59     167.855 218.073 140.984  1.00163.99           C  
ATOM     60  C   SER A  59     167.552 217.929 142.476  1.00163.99           C  
ATOM     61  O   SER A  59     167.227 218.922 143.134  1.00163.99           O  
ATOM     62  CB  SER A  59     166.795 218.971 140.337  1.00163.99           C  
ATOM     63  N   ALA A  60     167.641 216.718 143.025  1.00159.74           N  
ATOM     64  CA  ALA A  60     167.386 216.524 144.446  1.00159.74           C  
ATOM     65  C   ALA A  60     168.626 216.831 145.278  1.00159.74           C  
ATOM     66  O   ALA A  60     168.620 217.768 146.082  1.00159.74           O  
ATOM     67  CB  ALA A  60     166.907 215.098 144.716  1.00159.74           C  
ATOM     68  N   HIS A  61     169.693 216.062 145.082  1.00152.87           N  
ATOM     69  CA  HIS A  61     170.886 216.169 145.913  1.00152.87           C  
ATOM     70  C   HIS A  61     172.094 215.800 145.068  1.00152.87           C  
ATOM     71  O   HIS A  61     172.407 214.614 144.900  1.00152.87           O  
ATOM     72  CB  HIS A  61     170.790 215.264 147.151  1.00152.87           C  
ATOM     73  N   PRO A  62     172.820 216.790 144.562  1.00145.15           N  
ATOM     74  CA  PRO A  62     173.939 216.492 143.662  1.00145.15           C  
ATOM     75  C   PRO A  62     175.239 216.253 144.407  1.00145.15           C  
ATOM     76  O   PRO A  62     175.482 216.860 145.453  1.00145.15           O  
ATOM     77  CB  PRO A  62     174.021 217.745 142.784  1.00145.15           C  
ATOM     78  N   ASP A  63     176.084 215.381 143.869  1.00144.22           N  
ATOM     79  CA  ASP A  63     177.341 215.049 144.512  1.00144.22           C  
ATOM     80  C   ASP A  63     178.337 216.189 144.352  1.00144.22           C  
ATOM     81  O   ASP A  63     178.133 217.130 143.583  1.00144.22           O  
ATOM     82  CB  ASP A  63     177.920 213.758 143.934  1.00144.22           C  
ATOM     83  N   GLN A  64     179.428 216.097 145.108  1.00147.05           N  
ATOM     84  CA  GLN A  64     180.507 217.071 145.034  1.00147.05           C  
ATOM     85  C   GLN A  64     181.899 216.458 144.951  1.00147.05           C  
ATOM     86  O   GLN A  64     182.835 217.173 144.579  1.00147.05           O  
ATOM     87  CB  GLN A  64     180.454 218.024 146.238  1.00147.05           C  
ATOM     88  N   ALA A  65     182.072 215.176 145.279  1.00146.41           N  
ATOM     89  CA  ALA A  65     183.370 214.514 145.210  1.00146.41           C  
ATOM     90  C   ALA A  65     183.150 213.022 144.993  1.00146.41           C  
ATOM     91  O   ALA A  65     182.015 212.539 144.968  1.00146.41           O  
ATOM     92  CB  ALA A  65     184.194 214.775 146.473  1.00146.41           C  
ATOM     93  N   LEU A  66     184.253 212.288 144.842  1.00149.23           N  
ATOM     94  CA  LEU A  66     184.182 210.858 144.562  1.00149.23           C  
ATOM     95  C   LEU A  66     185.468 210.189 145.018  1.00149.23           C  
ATOM     96  O   LEU A  66     186.563 210.681 144.728  1.00149.23           O  
ATOM     97  CB  LEU A  66     183.954 210.596 143.070  1.00149.23           C  
ATOM     98  N   GLU A  67     185.331 209.061 145.716  1.00152.79           N  
ATOM     99  CA  GLU A  67     186.475 208.319 146.249  1.00152.79           C  
ATOM    100  C   GLU A  67     186.204 206.833 146.047  1.00152.79           C  
ATOM    101  O   GLU A  67     185.453 206.220 146.811  1.00152.79           O  
ATOM    102  CB  GLU A  67     186.719 208.646 147.717  1.00152.79           C  
ATOM    103  N   GLN A  68     186.822 206.262 145.014  1.00156.64           N  
ATOM    104  CA  GLN A  68     186.658 204.847 144.691  1.00156.64           C  
ATOM    105  C   GLN A  68     187.947 204.400 144.012  1.00156.64           C  
ATOM    106  O   GLN A  68     188.186 204.740 142.850  1.00156.64           O  
ATOM    107  CB  GLN A  68     185.448 204.622 143.797  1.00156.64           C  
ATOM    108  N   GLY A  69     188.767 203.650 144.741  1.00155.12           N  
ATOM    109  CA  GLY A  69     190.057 203.228 144.237  1.00155.12           C  
ATOM    110  C   GLY A  69     191.015 204.386 144.050  1.00155.12           C  
ATOM    111  O   GLY A  69     191.420 204.671 142.919  1.00155.12           O  
ATOM    112  N   SER A  70     191.358 205.056 145.158  1.00153.21           N  
ATOM    113  CA  SER A  70     192.275 206.200 145.219  1.00153.21           C  
ATOM    114  C   SER A  70     191.797 207.349 144.323  1.00153.21           C  
ATOM    115  O   SER A  70     192.445 207.743 143.351  1.00153.21           O  
ATOM    116  CB  SER A  70     193.711 205.782 144.875  1.00153.21           C  
ATOM    117  N   ARG A  71     190.634 207.882 144.692  1.00153.17           N  
ATOM    118  CA  ARG A  71     190.017 208.988 143.975  1.00153.17           C  
ATOM    119  C   ARG A  71     189.741 210.145 144.925  1.00153.17           C  
ATOM    120  O   ARG A  71     189.386 209.935 146.088  1.00153.17           O  
ATOM    121  CB  ARG A  71     188.716 208.549 143.302  1.00153.17           C  
ATOM    122  N   LEU A  72     189.913 211.367 144.422  1.00151.52           N  
ATOM    123  CA  LEU A  72     189.662 212.590 145.188  1.00151.52           C  
ATOM    124  C   LEU A  72     189.100 213.644 144.245  1.00151.52           C  
ATOM    125  O   LEU A  72     189.780 214.610 143.879  1.00151.52           O  
ATOM    126  CB  LEU A  72     190.938 213.082 145.875  1.00151.52           C  
ATOM    127  N   PRO A  73     187.846 213.491 143.838  1.00154.40           N  
ATOM    128  CA  PRO A  73     187.272 214.357 142.805  1.00154.40           C  
ATOM    129  C   PRO A  73     186.720 215.652 143.395  1.00154.40           C  
ATOM    130  O   PRO A  73     186.791 215.904 144.595  1.00154.40           O  
ATOM    131  CB  PRO A  73     186.160 213.490 142.210  1.00154.40           C  
ATOM    132  N   ALA A  74     186.165 216.481 142.508  1.00151.22           N  
ATOM    133  CA  ALA A  74     185.599 217.770 142.897  1.00151.22           C  
ATOM    134  C   ALA A  74     184.511 218.123 141.886  1.00151.22           C  
ATOM    135  O   ALA A  74     184.815 218.589 140.785  1.00151.22           O  
ATOM    136  CB  ALA A  74     186.674 218.845 142.959  1.00151.22           C  
ATOM    137  N   ARG A  75     183.257 217.900 142.262  1.00151.93           N  
ATOM    138  CA  ARG A  75     182.105 218.250 141.444  1.00151.93           C  
ATOM    139  C   ARG A  75     181.254 219.286 142.177  1.00151.93           C  
ATOM    140  O   ARG A  75     181.586 219.725 143.283  1.00151.93           O  
ATOM    141  CB  ARG A  75     181.292 217.001 141.096  1.00151.93           C  
ATOM    142  N   MET A  76     180.147 219.675 141.553  1.00152.49           N  
ATOM    143  CA  MET A  76     179.257 220.688 142.121  1.00152.49           C  
ATOM    144  C   MET A  76     177.821 220.341 141.739  1.00152.49           C  
ATOM    145  O   MET A  76     177.538 219.227 141.287  1.00152.49           O  
ATOM    146  CB  MET A  76     179.679 222.096 141.665  1.00152.49           C  
ATOM    147  N   ARG A  77     176.908 221.299 141.916  1.00151.13           N  
ATOM    148  CA  ARG A  77     175.474 221.057 141.807  1.00151.13           C  
ATOM    149  C   ARG A  77     174.892 221.507 140.469  1.00151.13           C  
ATOM    150  O   ARG A  77     173.767 222.022 140.430  1.00151.13           O  
ATOM    151  CB  ARG A  77     174.739 221.741 142.958  1.00151.13           C  
ATOM    152  N   ASN A  78     175.656 221.360 139.380  1.00152.50           N  
ATOM    153  CA  ASN A  78     175.252 221.584 137.990  1.00152.50           C  
ATOM    154  C   ASN A  78     174.822 223.019 137.694  1.00152.50           C  
ATOM    155  O   ASN A  78     174.235 223.275 136.638  1.00152.50           O  
ATOM    156  CB  ASN A  78     174.142 220.615 137.556  1.00152.50           C  
ATOM    157  N   ILE A  79     175.093 223.962 138.592  1.00153.46           N  
ATOM    158  CA  ILE A  79     174.901 225.378 138.316  1.00153.46           C  
ATOM    159  C   ILE A  79     176.273 225.947 137.991  1.00153.46           C  
ATOM    160  O   ILE A  79     176.399 226.920 137.240  1.00153.46           O  
ATOM    161  CB  ILE A  79     174.244 226.108 139.501  1.00153.46           C  
ATOM    162  N   PHE A  80     177.309 225.336 138.561  1.00154.50           N  
ATOM    163  CA  PHE A  80     178.693 225.616 138.211  1.00154.50           C  
ATOM    164  C   PHE A  80     179.523 224.349 138.390  1.00154.50           C  
ATOM    165  O   PHE A  80     180.550 224.372 139.080  1.00154.50           O  
ATOM    166  CB  PHE A  80     179.248 226.756 139.065  1.00154.50           C  
ATOM    167  N   PRO A  81     179.115 223.232 137.790  1.00157.73           N  
ATOM    168  CA  PRO A  81     179.876 221.985 137.948  1.00157.73           C  
ATOM    169  C   PRO A  81     181.148 222.007 137.115  1.00157.73           C  
ATOM    170  O   PRO A  81     181.342 222.851 136.239  1.00157.73           O  
ATOM    171  CB  PRO A  81     178.907 220.905 137.459  1.00157.73           C  
ATOM    172  N   ALA A  82     182.038 221.055 137.411  1.00162.12           N  
ATOM    173  CA  ALA A  82     183.324 220.957 136.717  1.00162.12           C  
ATOM    174  C   ALA A  82     183.556 219.520 136.250  1.00162.12           C  
ATOM    175  O   ALA A  82     184.266 218.763 136.916  1.00162.12           O  
ATOM    176  CB  ALA A  82     184.456 221.446 137.621  1.00162.12           C  
ATOM    177  N   GLU A  83     182.964 219.184 135.097  1.00165.27           N  
ATOM    178  CA  GLU A  83     183.355 218.059 134.236  1.00165.27           C  
ATOM    179  C   GLU A  83     183.326 216.711 134.961  1.00165.27           C  
ATOM    180  O   GLU A  83     184.344 216.031 135.103  1.00165.27           O  
ATOM    181  CB  GLU A  83     184.737 218.316 133.623  1.00165.27           C  
ATOM    182  N   LEU A  84     182.137 216.322 135.417  1.00166.14           N  
ATOM    183  CA  LEU A  84     182.038 215.056 136.140  1.00166.14           C  
ATOM    184  C   LEU A  84     182.069 213.875 135.173  1.00166.14           C  
ATOM    185  O   LEU A  84     183.051 213.128 135.124  1.00166.14           O  
ATOM    186  CB  LEU A  84     180.762 215.038 136.987  1.00166.14           C  
ATOM    187  N   ALA A  85     180.994 213.711 134.408  1.00172.91           N  
ATOM    188  CA  ALA A  85     180.900 212.622 133.444  1.00172.91           C  
ATOM    189  C   ALA A  85     179.472 212.460 132.932  1.00172.91           C  
ATOM    190  O   ALA A  85     178.510 212.730 133.651  1.00172.91           O  
ATOM    191  CB  ALA A  85     181.394 211.323 134.062  1.00172.91           C  
ATOM    192  N   SER A  86     179.343 212.019 131.685  1.00177.45           N  
ATOM    193  CA  SER A  86     178.034 211.820 131.074  1.00177.45           C  
ATOM    194  C   SER A  86     178.047 210.629 130.122  1.00177.45           C  
ATOM    195  O   SER A  86     177.032 209.956 129.940  1.00177.45           O  
ATOM    196  CB  SER A  86     177.593 213.083 130.331  1.00177.45           C  
ATOM    197  N   THR A  87     179.202 210.374 129.517  1.00182.91           N  
ATOM    198  CA  THR A  87     179.350 209.264 128.583  1.00182.91           C  
ATOM    199  C   THR A  87     180.645 209.384 127.786  1.00182.91           C  
ATOM    200  O   THR A  87     180.624 209.630 126.580  1.00182.91           O  
ATOM    201  CB  THR A  87     178.161 209.186 127.607  1.00182.91           C  
ATOM    202  N   PRO A  88     181.772 209.209 128.469  1.00188.52           N  
ATOM    203  CA  PRO A  88     183.085 209.298 127.823  1.00188.52           C  
ATOM    204  C   PRO A  88     184.170 208.611 128.646  1.00188.52           C  
ATOM    205  O   PRO A  88     184.912 207.783 128.118  1.00188.52           O  
ATOM    206  CB  PRO A  88     183.341 210.805 127.770  1.00188.52           C  
ATOM    207  N   LEU A  89     184.256 208.955 129.927  1.00189.85           N  
ATOM    208  CA  LEU A  89     185.264 208.360 130.822  1.00189.85           C  
ATOM    209  C   LEU A  89     186.598 209.103 130.740  1.00189.85           C  
ATOM    210  O   LEU A  89     187.670 208.497 130.695  1.00189.85           O  
ATOM    211  CB  LEU A  89     185.451 206.868 130.537  1.00189.85           C  
ATOM    212  N   GLU A  90     186.521 210.434 130.730  1.00192.50           N  
ATOM    213  CA  GLU A  90     187.624 211.282 130.302  1.00192.50           C  
ATOM    214  C   GLU A  90     188.724 211.345 131.352  1.00192.50           C  
ATOM    215  O   GLU A  90     188.499 211.087 132.536  1.00192.50           O  
ATOM    216  CB  GLU A  90     187.120 212.693 129.998  1.00192.50           C  
ATOM    217  N   ASP A  91     189.932 211.687 130.894  1.00194.80           N  
ATOM    218  CA  ASP A  91     191.094 211.825 131.764  1.00194.80           C  
ATOM    219  C   ASP A  91     191.974 213.008 131.381  1.00194.80           C  
ATOM    220  O   ASP A  91     193.056 213.169 131.957  1.00194.80           O  
ATOM    221  CB  ASP A  91     191.937 210.545 131.745  1.00194.80           C  
ATOM    222  N   PHE A  92     191.542 213.838 130.431  1.00195.55           N  
ATOM    223  CA  PHE A  92     192.436 214.828 129.838  1.00195.55           C  
ATOM    224  C   PHE A  92     192.617 216.047 130.737  1.00195.55           C  
ATOM    225  O   PHE A  92     193.734 216.349 131.170  1.00195.55           O  
ATOM    226  CB  PHE A  92     191.908 215.248 128.463  1.00195.55           C  
ATOM    227  N   ASP A  93     191.527 216.763 131.017  1.00194.88           N  
ATOM    228  CA  ASP A  93     191.589 218.049 131.702  1.00194.88           C  
ATOM    229  C   ASP A  93     191.980 217.911 133.170  1.00194.88           C  
ATOM    230  O   ASP A  93     193.070 218.343 133.565  1.00194.88           O  
ATOM    231  CB  ASP A  93     190.243 218.768 131.588  1.00194.88           C  
ATOM    232  N   PRO A  94     191.129 217.323 134.006  1.00192.23           N  
ATOM    233  CA  PRO A  94     191.440 217.276 135.441  1.00192.23           C  
ATOM    234  C   PRO A  94     192.122 215.989 135.872  1.00192.23           C  
ATOM    235  O   PRO A  94     191.878 214.922 135.301  1.00192.23           O  
ATOM    236  CB  PRO A  94     190.063 217.426 136.100  1.00192.23           C  
ATOM    237  N   PHE A  95     192.981 216.081 136.891  1.00188.98           N  
ATOM    238  CA  PHE A  95     193.457 214.873 137.555  1.00188.98           C  
ATOM    239  C   PHE A  95     192.348 214.234 138.380  1.00188.98           C  
ATOM    240  O   PHE A  95     192.381 213.025 138.634  1.00188.98           O  
ATOM    241  CB  PHE A  95     194.666 215.190 138.434  1.00188.98           C  
ATOM    242  N   TYR A  96     191.369 215.036 138.811  1.00186.32           N  
ATOM    243  CA  TYR A  96     190.136 214.491 139.367  1.00186.32           C  
ATOM    244  C   TYR A  96     189.350 213.722 138.316  1.00186.32           C  
ATOM    245  O   TYR A  96     188.680 212.736 138.641  1.00186.32           O  
ATOM    246  CB  TYR A  96     189.282 215.619 139.948  1.00186.32           C  
ATOM    247  N   LYS A  97     189.414 214.161 137.057  1.00189.70           N  
ATOM    248  CA  LYS A  97     188.863 213.373 135.963  1.00189.70           C  
ATOM    249  C   LYS A  97     189.773 212.208 135.602  1.00189.70           C  
ATOM    250  O   LYS A  97     189.279 211.130 135.255  1.00189.70           O  
ATOM    251  CB  LYS A  97     188.627 214.256 134.737  1.00189.70           C  
ATOM    252  N   ASN A  98     191.094 212.403 135.690  1.00189.88           N  
ATOM    253  CA  ASN A  98     192.031 211.317 135.416  1.00189.88           C  
ATOM    254  C   ASN A  98     191.939 210.219 136.465  1.00189.88           C  
ATOM    255  O   ASN A  98     192.132 209.041 136.146  1.00189.88           O  
ATOM    256  CB  ASN A  98     193.458 211.857 135.337  1.00189.88           C  
ATOM    257  N   LYS A  99     191.643 210.581 137.715  1.00188.03           N  
ATOM    258  CA  LYS A  99     191.338 209.565 138.715  1.00188.03           C  
ATOM    259  C   LYS A  99     189.964 208.953 138.478  1.00188.03           C  
ATOM    260  O   LYS A  99     189.732 207.795 138.842  1.00188.03           O  
ATOM    261  CB  LYS A  99     191.419 210.162 140.119  1.00188.03           C  
ATOM    262  N   LYS A 100     189.049 209.706 137.867  1.00188.00           N  
ATOM    263  CA  LYS A 100     187.726 209.202 137.526  1.00188.00           C  
ATOM    264  C   LYS A 100     187.718 208.379 136.245  1.00188.00           C  
ATOM    265  O   LYS A 100     186.683 207.792 135.916  1.00188.00           O  
ATOM    266  CB  LYS A 100     186.735 210.362 137.398  1.00188.00           C  
ATOM    267  N   THR A 101     188.830 208.330 135.510  1.00188.04           N  
ATOM    268  CA  THR A 101     188.912 207.429 134.366  1.00188.04           C  
ATOM    269  C   THR A 101     189.181 206.001 134.815  1.00188.04           C  
ATOM    270  O   THR A 101     188.626 205.052 134.251  1.00188.04           O  
ATOM    271  CB  THR A 101     190.001 207.890 133.402  1.00188.04           C  
ATOM    272  N   PHE A 102     190.040 205.831 135.822  1.00187.24           N  
ATOM    273  CA  PHE A 102     190.156 204.535 136.478  1.00187.24           C  
ATOM    274  C   PHE A 102     188.949 204.261 137.364  1.00187.24           C  
ATOM    275  O   PHE A 102     188.657 203.101 137.668  1.00187.24           O  
ATOM    276  CB  PHE A 102     191.446 204.466 137.296  1.00187.24           C  
ATOM    277  N   VAL A 103     188.232 205.311 137.770  1.00185.48           N  
ATOM    278  CA  VAL A 103     187.008 205.179 138.552  1.00185.48           C  
ATOM    279  C   VAL A 103     185.812 205.296 137.619  1.00185.48           C  
ATOM    280  O   VAL A 103     184.710 205.661 138.044  1.00185.48           O  
ATOM    281  CB  VAL A 103     186.931 206.227 139.677  1.00185.48           C  
ATOM    282  N   VAL A 104     186.033 205.025 136.335  1.00183.51           N  
ATOM    283  CA  VAL A 104     184.924 204.862 135.407  1.00183.51           C  
ATOM    284  C   VAL A 104     184.444 203.416 135.378  1.00183.51           C  
ATOM    285  O   VAL A 104     183.280 203.157 135.054  1.00183.51           O  
ATOM    286  CB  VAL A 104     185.321 205.339 134.000  1.00183.51           C  
ATOM    287  N   VAL A 105     185.313 202.468 135.722  1.00179.85           N  
ATOM    288  CA  VAL A 105     184.954 201.055 135.726  1.00179.85           C  
ATOM    289  C   VAL A 105     185.043 200.500 137.141  1.00179.85           C  
ATOM    290  O   VAL A 105     184.320 199.562 137.493  1.00179.85           O  
ATOM    291  CB  VAL A 105     185.851 200.254 134.765  1.00179.85           C  
ATOM    292  N   THR A 106     185.923 201.074 137.964  1.00179.09           N  
ATOM    293  CA  THR A 106     186.139 200.532 139.303  1.00179.09           C  
ATOM    294  C   THR A 106     185.116 201.041 140.310  1.00179.09           C  
ATOM    295  O   THR A 106     184.832 200.349 141.295  1.00179.09           O  
ATOM    296  CB  THR A 106     187.549 200.861 139.796  1.00179.09           C  
ATOM    297  N   LYS A 107     184.565 202.238 140.092  1.00176.18           N  
ATOM    298  CA  LYS A 107     183.547 202.760 140.998  1.00176.18           C  
ATOM    299  C   LYS A 107     182.247 201.976 140.875  1.00176.18           C  
ATOM    300  O   LYS A 107     181.590 201.690 141.881  1.00176.18           O  
ATOM    301  CB  LYS A 107     183.310 204.243 140.722  1.00176.18           C  
ATOM    302  N   ALA A 108     181.868 201.611 139.651  1.00177.65           N  
ATOM    303  CA  ALA A 108     180.711 200.763 139.397  1.00177.65           C  
ATOM    304  C   ALA A 108     181.111 199.317 139.130  1.00177.65           C  
ATOM    305  O   ALA A 108     180.465 198.634 138.327  1.00177.65           O  
ATOM    306  CB  ALA A 108     179.896 201.312 138.226  1.00177.65           C  
ATOM    307  N   GLY A 109     182.170 198.844 139.785  1.00176.32           N  
ATOM    308  CA  GLY A 109     182.718 197.527 139.527  1.00176.32           C  
ATOM    309  C   GLY A 109     181.827 196.375 139.937  1.00176.32           C  
ATOM    310  O   GLY A 109     181.377 195.603 139.085  1.00176.32           O  
ATOM    311  N   ASP A 110     181.556 196.245 141.237  1.00173.55           N  
ATOM    312  CA  ASP A 110     180.736 195.134 141.706  1.00173.55           C  
ATOM    313  C   ASP A 110     179.250 195.419 141.501  1.00173.55           C  
ATOM    314  O   ASP A 110     178.600 194.763 140.680  1.00173.55           O  
ATOM    315  CB  ASP A 110     181.039 194.843 143.180  1.00173.55           C  
ATOM    316  N   ILE A 111     178.695 196.389 142.230  1.00172.35           N  
ATOM    317  CA  ILE A 111     177.382 196.903 141.856  1.00172.35           C  
ATOM    318  C   ILE A 111     177.380 198.425 141.772  1.00172.35           C  
ATOM    319  O   ILE A 111     177.337 198.994 140.675  1.00172.35           O  
ATOM    320  CB  ILE A 111     176.305 196.416 142.843  1.00172.35           C  
ATOM    321  N   PHE A 112     177.430 199.097 142.931  1.00169.03           N  
ATOM    322  CA  PHE A 112     177.403 200.556 142.941  1.00169.03           C  
ATOM    323  C   PHE A 112     178.153 201.211 144.093  1.00169.03           C  
ATOM    324  O   PHE A 112     178.142 202.443 144.167  1.00169.03           O  
ATOM    325  CB  PHE A 112     175.942 201.037 142.948  1.00169.03           C  
ATOM    326  N   ARG A 113     178.805 200.462 144.984  1.00166.23           N  
ATOM    327  CA  ARG A 113     179.106 200.949 146.328  1.00166.23           C  
ATOM    328  C   ARG A 113     180.589 201.200 146.575  1.00166.23           C  
ATOM    329  O   ARG A 113     181.052 201.062 147.711  1.00166.23           O  
ATOM    330  CB  ARG A 113     178.566 199.971 147.373  1.00166.23           C  
ATOM    331  N   PHE A 114     181.348 201.571 145.547  1.00161.79           N  
ATOM    332  CA  PHE A 114     182.755 201.875 145.761  1.00161.79           C  
ATOM    333  C   PHE A 114     183.001 203.344 146.085  1.00161.79           C  
ATOM    334  O   PHE A 114     184.049 203.669 146.651  1.00161.79           O  
ATOM    335  CB  PHE A 114     183.575 201.475 144.534  1.00161.79           C  
ATOM    336  N   SER A 115     182.062 204.229 145.761  1.00155.56           N  
ATOM    337  CA  SER A 115     182.262 205.667 145.875  1.00155.56           C  
ATOM    338  C   SER A 115     181.529 206.235 147.085  1.00155.56           C  
ATOM    339  O   SER A 115     180.569 205.649 147.589  1.00155.56           O  
ATOM    340  CB  SER A 115     181.787 206.382 144.608  1.00155.56           C  
ATOM    341  N   GLY A 116     182.000 207.392 147.543  1.00145.46           N  
ATOM    342  CA  GLY A 116     181.357 208.115 148.624  1.00145.46           C  
ATOM    343  C   GLY A 116     181.409 209.610 148.396  1.00145.46           C  
ATOM    344  O   GLY A 116     182.491 210.179 148.228  1.00145.46           O  
ATOM    345  N   GLU A 117     180.254 210.266 148.403  1.00136.99           N  
ATOM    346  CA  GLU A 117     180.131 211.624 147.894  1.00136.99           C  
ATOM    347  C   GLU A 117     179.522 212.543 148.942  1.00136.99           C  
ATOM    348  O   GLU A 117     178.435 212.268 149.461  1.00136.99           O  
ATOM    349  CB  GLU A 117     179.282 211.641 146.622  1.00136.99           C  
ATOM    350  N   LYS A 118     180.215 213.650 149.223  1.00128.75           N  
ATOM    351  CA  LYS A 118     179.720 214.687 150.120  1.00128.75           C  
ATOM    352  C   LYS A 118     178.629 215.480 149.419  1.00128.75           C  
ATOM    353  O   LYS A 118     178.864 216.601 148.961  1.00128.75           O  
ATOM    354  CB  LYS A 118     180.856 215.615 150.555  1.00128.75           C  
ATOM    355  N   SER A 119     177.433 214.906 149.340  1.00131.74           N  
ATOM    356  CA  SER A 119     176.373 215.438 148.501  1.00131.74           C  
ATOM    357  C   SER A 119     175.397 216.255 149.332  1.00131.74           C  
ATOM    358  O   SER A 119     174.805 215.744 150.285  1.00131.74           O  
ATOM    359  CB  SER A 119     175.636 214.299 147.800  1.00131.74           C  
ATOM    360  N   LEU A 120     175.233 217.525 148.968  1.00132.18           N  
ATOM    361  CA  LEU A 120     174.275 218.391 149.642  1.00132.18           C  
ATOM    362  C   LEU A 120     173.488 219.224 148.640  1.00132.18           C  
ATOM    363  O   LEU A 120     172.564 219.948 149.027  1.00132.18           O  
ATOM    364  CB  LEU A 120     174.992 219.303 150.638  1.00132.18           C  
ATOM    365  N   TRP A 121     173.880 219.137 147.360  1.00137.62           N  
ATOM    366  CA  TRP A 121     173.387 219.983 146.257  1.00137.62           C  
ATOM    367  C   TRP A 121     173.602 221.469 146.528  1.00137.62           C  
ATOM    368  O   TRP A 121     172.856 222.307 146.015  1.00137.62           O  
ATOM    369  CB  TRP A 121     171.912 219.717 145.929  1.00137.62           C  
ATOM    370  N   MET A 122     174.616 221.787 147.327  1.00130.64           N  
ATOM    371  CA  MET A 122     174.924 223.173 147.660  1.00130.64           C  
ATOM    372  C   MET A 122     173.778 223.825 148.427  1.00130.64           C  
ATOM    373  O   MET A 122     173.317 224.908 148.070  1.00130.64           O  
ATOM    374  CB  MET A 122     175.230 223.973 146.393  1.00130.64           C  
ATOM    375  N   LEU A 123     173.324 223.157 149.483  1.00126.65           N  
ATOM    376  CA  LEU A 123     172.232 223.670 150.301  1.00126.65           C  
ATOM    377  C   LEU A 123     172.598 225.012 150.927  1.00126.65           C  
ATOM    378  O   LEU A 123     171.767 225.655 151.569  1.00126.65           O  
ATOM    379  CB  LEU A 123     171.862 222.664 151.393  1.00126.65           C  
ATOM    380  N   ASP A 124     173.845 225.429 150.736  1.00123.65           N  
ATOM    381  CA  ASP A 124     174.322 226.694 151.282  1.00123.65           C  
ATOM    382  C   ASP A 124     175.520 227.218 150.497  1.00123.65           C  
ATOM    383  O   ASP A 124     176.514 227.653 151.080  1.00123.65           O  
ATOM    384  CB  ASP A 124     174.689 226.537 152.759  1.00123.65           C  
ATOM    385  N   PRO A 125     175.420 227.173 149.173  1.00124.81           N  
ATOM    386  CA  PRO A 125     176.500 227.646 148.301  1.00124.81           C  
ATOM    387  C   PRO A 125     177.828 226.969 148.624  1.00124.81           C  
ATOM    388  O   PRO A 125     178.538 227.406 149.529  1.00124.81           O  
ATOM    389  CB  PRO A 125     176.577 229.138 148.628  1.00124.81           C  
ATOM    390  N   PHE A 126     178.153 225.912 147.887  1.00122.33           N  
ATOM    391  CA  PHE A 126     179.393 225.184 148.099  1.00122.33           C  
ATOM    392  C   PHE A 126     180.504 225.581 147.134  1.00122.33           C  
ATOM    393  O   PHE A 126     180.982 224.746 146.360  1.00122.33           O  
ATOM    394  CB  PHE A 126     179.142 223.680 147.980  1.00122.33           C  
ATOM    395  N   THR A 127     180.927 226.853 147.176  1.00122.71           N  
ATOM    396  CA  THR A 127     182.314 227.185 146.827  1.00122.71           C  
ATOM    397  C   THR A 127     182.911 228.328 147.681  1.00122.71           C  
ATOM    398  O   THR A 127     183.390 229.320 147.114  1.00122.71           O  
ATOM    399  CB  THR A 127     182.420 227.562 145.335  1.00122.71           C  
ATOM    400  OG1 THR A 127     181.523 226.765 144.555  1.00122.71           O  
ATOM    401  CG2 THR A 127     183.822 227.229 144.790  1.00122.71           C  
ATOM    402  N   PRO A 128     182.858 228.304 149.051  1.00122.29           N  
ATOM    403  CA  PRO A 128     183.918 228.980 149.811  1.00122.29           C  
ATOM    404  C   PRO A 128     185.056 228.032 150.148  1.00122.29           C  
ATOM    405  O   PRO A 128     185.288 227.034 149.458  1.00122.29           O  
ATOM    406  CB  PRO A 128     183.201 229.494 151.062  1.00122.29           C  
ATOM    407  CG  PRO A 128     182.164 228.554 151.284  1.00122.29           C  
ATOM    408  CD  PRO A 128     181.698 228.098 149.945  1.00122.29           C  
ATOM    409  N   ILE A 129     185.796 228.386 151.208  1.00121.13           N  
ATOM    410  CA  ILE A 129     186.787 227.507 151.844  1.00121.13           C  
ATOM    411  C   ILE A 129     186.172 226.174 152.316  1.00121.13           C  
ATOM    412  O   ILE A 129     186.902 225.223 152.628  1.00121.13           O  
ATOM    413  CB  ILE A 129     187.460 228.270 153.007  1.00121.13           C  
ATOM    414  CG1 ILE A 129     188.828 227.680 153.378  1.00121.13           C  
ATOM    415  CG2 ILE A 129     186.542 228.331 154.230  1.00121.13           C  
ATOM    416  CD1 ILE A 129     189.899 227.918 152.340  1.00121.13           C  
ATOM    417  N   ARG A 130     184.831 226.091 152.402  1.00116.37           N  
ATOM    418  CA  ARG A 130     184.105 224.827 152.560  1.00116.37           C  
ATOM    419  C   ARG A 130     184.521 223.775 151.530  1.00116.37           C  
ATOM    420  O   ARG A 130     184.529 222.576 151.830  1.00116.37           O  
ATOM    421  CB  ARG A 130     182.597 225.109 152.475  1.00116.37           C  
ATOM    422  CG  ARG A 130     181.636 223.911 152.521  1.00116.37           C  
ATOM    423  CD  ARG A 130     181.077 223.540 151.154  1.00116.37           C  
ATOM    424  NE  ARG A 130     180.137 222.424 151.221  1.00116.37           N  
ATOM    425  CZ  ARG A 130     178.840 222.547 151.485  1.00116.37           C  
ATOM    426  NH1 ARG A 130     178.317 223.737 151.727  1.00116.37           N  
ATOM    427  NH2 ARG A 130     178.067 221.473 151.517  1.00116.37           N  
ATOM    428  N   ARG A 131     184.877 224.204 150.317  1.00120.35           N  
ATOM    429  CA  ARG A 131     185.321 223.275 149.280  1.00120.35           C  
ATOM    430  C   ARG A 131     186.649 222.617 149.647  1.00120.35           C  
ATOM    431  O   ARG A 131     186.921 221.481 149.240  1.00120.35           O  
ATOM    432  CB  ARG A 131     185.432 224.024 147.951  1.00120.35           C  
ATOM    433  CG  ARG A 131     185.737 223.182 146.727  1.00120.35           C  
ATOM    434  CD  ARG A 131     185.769 224.067 145.494  1.00120.35           C  
ATOM    435  NE  ARG A 131     186.110 223.336 144.280  1.00120.35           N  
ATOM    436  CZ  ARG A 131     186.224 223.902 143.084  1.00120.35           C  
ATOM    437  NH1 ARG A 131     186.538 223.167 142.028  1.00120.35           N  
ATOM    438  NH2 ARG A 131     186.029 225.206 142.946  1.00120.35           N  
ATOM    439  N   VAL A 132     187.480 223.307 150.431  1.00118.32           N  
ATOM    440  CA  VAL A 132     188.771 222.747 150.827  1.00118.32           C  
ATOM    441  C   VAL A 132     188.582 221.662 151.882  1.00118.32           C  
ATOM    442  O   VAL A 132     189.263 220.628 151.863  1.00118.32           O  
ATOM    443  CB  VAL A 132     189.700 223.876 151.313  1.00118.32           C  
ATOM    444  CG1 VAL A 132     191.027 223.332 151.820  1.00118.32           C  
ATOM    445  CG2 VAL A 132     189.932 224.868 150.188  1.00118.32           C  
ATOM    446  N   ALA A 133     187.624 221.858 152.792  1.00115.23           N  
ATOM    447  CA  ALA A 133     187.351 220.854 153.814  1.00115.23           C  
ATOM    448  C   ALA A 133     186.664 219.628 153.223  1.00115.23           C  
ATOM    449  O   ALA A 133     186.718 218.542 153.809  1.00115.23           O  
ATOM    450  CB  ALA A 133     186.503 221.459 154.928  1.00115.23           C  
ATOM    451  N   ILE A 134     186.000 219.783 152.074  1.00115.34           N  
ATOM    452  CA  ILE A 134     185.537 218.621 151.320  1.00115.34           C  
ATOM    453  C   ILE A 134     186.728 217.850 150.769  1.00115.34           C  
ATOM    454  O   ILE A 134     186.753 216.614 150.786  1.00115.34           O  
ATOM    455  CB  ILE A 134     184.576 219.058 150.199  1.00115.34           C  
ATOM    456  CG1 ILE A 134     183.313 219.681 150.776  1.00115.34           C  
ATOM    457  CG2 ILE A 134     184.174 217.891 149.330  1.00115.34           C  
ATOM    458  CD1 ILE A 134     182.443 220.339 149.726  1.00115.34           C  
ATOM    459  N   SER A 135     187.752 218.569 150.308  1.00116.11           N  
ATOM    460  CA  SER A 135     188.911 217.918 149.708  1.00116.11           C  
ATOM    461  C   SER A 135     189.766 217.220 150.758  1.00116.11           C  
ATOM    462  O   SER A 135     190.481 216.262 150.448  1.00116.11           O  
ATOM    463  CB  SER A 135     189.745 218.940 148.941  1.00116.11           C  
ATOM    464  OG  SER A 135     190.317 219.888 149.826  1.00116.11           O  
ATOM    465  N   THR A 136     189.711 217.690 152.006  1.00114.55           N  
ATOM    466  CA  THR A 136     190.469 217.045 153.073  1.00114.55           C  
ATOM    467  C   THR A 136     189.732 215.820 153.601  1.00114.55           C  
ATOM    468  O   THR A 136     190.351 214.796 153.914  1.00114.55           O  
ATOM    469  CB  THR A 136     190.739 218.053 154.190  1.00114.55           C  
ATOM    470  OG1 THR A 136     191.442 219.177 153.649  1.00114.55           O  
ATOM    471  CG2 THR A 136     191.582 217.444 155.295  1.00114.55           C  
ATOM    472  N   MET A 137     188.400 215.890 153.653  1.00111.31           N  
ATOM    473  CA  MET A 137     187.613 214.820 154.254  1.00111.31           C  
ATOM    474  C   MET A 137     187.593 213.577 153.371  1.00111.31           C  
ATOM    475  O   MET A 137     187.453 212.455 153.871  1.00111.31           O  
ATOM    476  CB  MET A 137     186.198 215.332 154.533  1.00111.31           C  
ATOM    477  CG  MET A 137     185.315 214.425 155.369  1.00111.31           C  
ATOM    478  SD  MET A 137     184.322 213.236 154.457  1.00111.31           S  
ATOM    479  CE  MET A 137     183.070 214.317 153.785  1.00111.31           C  
ATOM    480  N   VAL A 138     187.771 213.747 152.061  1.00113.95           N  
ATOM    481  CA  VAL A 138     187.709 212.599 151.161  1.00113.95           C  
ATOM    482  C   VAL A 138     189.044 211.868 151.110  1.00113.95           C  
ATOM    483  O   VAL A 138     189.145 210.790 150.513  1.00113.95           O  
ATOM    484  CB  VAL A 138     187.265 213.037 149.755  1.00113.95           C  
ATOM    485  CG1 VAL A 138     185.853 213.585 149.789  1.00113.95           C  
ATOM    486  CG2 VAL A 138     188.232 214.061 149.198  1.00113.95           C  
ATOM    487  N   GLN A 139     190.091 212.445 151.706  1.00111.16           N  
ATOM    488  CA  GLN A 139     191.420 211.842 151.696  1.00111.16           C  
ATOM    489  C   GLN A 139     191.443 210.555 152.507  1.00111.16           C  
ATOM    490  O   GLN A 139     190.777 210.461 153.544  1.00111.16           O  
ATOM    491  CB  GLN A 139     192.464 212.812 152.247  1.00111.16           C  
ATOM    492  CG  GLN A 139     192.734 214.018 151.376  1.00111.16           C  
ATOM    493  CD  GLN A 139     193.310 213.647 150.031  1.00111.16           C  
ATOM    494  OE1 GLN A 139     192.657 213.794 149.002  1.00111.16           O  
ATOM    495  NE2 GLN A 139     194.541 213.156 150.032  1.00111.16           N  
ATOM    496  N   PRO A 140     192.187 209.538 152.065  1.00107.83           N  
ATOM    497  CA  PRO A 140     192.292 208.305 152.853  1.00107.83           C  
ATOM    498  C   PRO A 140     193.209 208.425 154.051  1.00107.83           C  
ATOM    499  O   PRO A 140     193.193 207.533 154.905  1.00107.83           O  
ATOM    500  CB  PRO A 140     192.851 207.297 151.845  1.00107.83           C  
ATOM    501  CG  PRO A 140     193.642 208.125 150.916  1.00107.83           C  
ATOM    502  CD  PRO A 140     192.913 209.436 150.790  1.00107.83           C  
ATOM    503  N   ILE A 141     194.014 209.485 154.135  1.00104.21           N  
ATOM    504  CA  ILE A 141     194.903 209.667 155.276  1.00104.21           C  
ATOM    505  C   ILE A 141     194.146 210.253 156.462  1.00104.21           C  
ATOM    506  O   ILE A 141     194.545 210.050 157.615  1.00104.21           O  
ATOM    507  CB  ILE A 141     196.083 210.559 154.854  1.00104.21           C  
ATOM    508  CG1 ILE A 141     196.675 210.045 153.545  1.00104.21           C  
ATOM    509  CG2 ILE A 141     197.205 210.536 155.884  1.00104.21           C  
ATOM    510  CD1 ILE A 141     197.614 211.026 152.877  1.00104.21           C  
ATOM    511  N   PHE A 142     193.032 210.940 156.207  1.00101.73           N  
ATOM    512  CA  PHE A 142     192.261 211.551 157.284  1.00101.73           C  
ATOM    513  C   PHE A 142     191.535 210.498 158.108  1.00101.73           C  
ATOM    514  O   PHE A 142     191.624 210.492 159.340  1.00101.73           O  
ATOM    515  CB  PHE A 142     191.272 212.552 156.701  1.00101.73           C  
ATOM    516  CG  PHE A 142     190.528 213.338 157.726  1.00101.73           C  
ATOM    517  CD1 PHE A 142     191.150 214.370 158.399  1.00101.73           C  
ATOM    518  CD2 PHE A 142     189.203 213.066 157.998  1.00101.73           C  
ATOM    519  CE1 PHE A 142     190.468 215.109 159.335  1.00101.73           C  
ATOM    520  CE2 PHE A 142     188.514 213.803 158.932  1.00101.73           C  
ATOM    521  CZ  PHE A 142     189.147 214.826 159.600  1.00101.73           C  
ATOM    522  N   SER A 143     190.815 209.590 157.445  1.00 99.65           N  
ATOM    523  CA  SER A 143     190.142 208.514 158.165  1.00 99.65           C  
ATOM    524  C   SER A 143     191.115 207.468 158.682  1.00 99.65           C  
ATOM    525  O   SER A 143     190.752 206.682 159.559  1.00 99.65           O  
ATOM    526  CB  SER A 143     189.096 207.853 157.273  1.00 99.65           C  
ATOM    527  OG  SER A 143     188.045 208.755 156.976  1.00 99.65           O  
ATOM    528  N   TYR A 144     192.336 207.436 158.155  1.00101.07           N  
ATOM    529  CA  TYR A 144     193.387 206.609 158.723  1.00101.07           C  
ATOM    530  C   TYR A 144     194.044 207.275 159.922  1.00101.07           C  
ATOM    531  O   TYR A 144     194.697 206.592 160.712  1.00101.07           O  
ATOM    532  CB  TYR A 144     194.423 206.291 157.641  1.00101.07           C  
ATOM    533  CG  TYR A 144     195.522 205.331 158.031  1.00101.07           C  
ATOM    534  CD1 TYR A 144     195.272 203.969 158.152  1.00101.07           C  
ATOM    535  CD2 TYR A 144     196.820 205.783 158.248  1.00101.07           C  
ATOM    536  CE1 TYR A 144     196.283 203.082 158.501  1.00101.07           C  
ATOM    537  CE2 TYR A 144     197.838 204.905 158.595  1.00101.07           C  
ATOM    538  CZ  TYR A 144     197.562 203.557 158.720  1.00101.07           C  
ATOM    539  OH  TYR A 144     198.570 202.685 159.064  1.00101.07           O  
ATOM    540  N   PHE A 145     193.863 208.583 160.095  1.00 94.55           N  
ATOM    541  CA  PHE A 145     194.438 209.280 161.239  1.00 94.55           C  
ATOM    542  C   PHE A 145     193.549 209.226 162.471  1.00 94.55           C  
ATOM    543  O   PHE A 145     194.053 209.076 163.588  1.00 94.55           O  
ATOM    544  CB  PHE A 145     194.729 210.739 160.888  1.00 94.55           C  
ATOM    545  CG  PHE A 145     195.237 211.538 162.044  1.00 94.55           C  
ATOM    546  CD1 PHE A 145     196.497 211.295 162.558  1.00 94.55           C  
ATOM    547  CD2 PHE A 145     194.461 212.531 162.612  1.00 94.55           C  
ATOM    548  CE1 PHE A 145     196.973 212.015 163.628  1.00 94.55           C  
ATOM    549  CE2 PHE A 145     194.933 213.262 163.682  1.00 94.55           C  
ATOM    550  CZ  PHE A 145     196.193 213.001 164.190  1.00 94.55           C  
ATOM    551  N   ILE A 146     192.236 209.366 162.288  1.00 89.59           N  
ATOM    552  CA  ILE A 146     191.305 209.270 163.405  1.00 89.59           C  
ATOM    553  C   ILE A 146     191.277 207.854 163.957  1.00 89.59           C  
ATOM    554  O   ILE A 146     191.123 207.655 165.167  1.00 89.59           O  
ATOM    555  CB  ILE A 146     189.922 209.747 162.935  1.00 89.59           C  
ATOM    556  CG1 ILE A 146     190.045 211.169 162.404  1.00 89.59           C  
ATOM    557  CG2 ILE A 146     188.900 209.704 164.048  1.00 89.59           C  
ATOM    558  CD1 ILE A 146     190.528 212.163 163.435  1.00 89.59           C  
ATOM    559  N   MET A 147     191.486 206.856 163.100  1.00 86.93           N  
ATOM    560  CA  MET A 147     191.493 205.473 163.554  1.00 86.93           C  
ATOM    561  C   MET A 147     192.728 205.171 164.396  1.00 86.93           C  
ATOM    562  O   MET A 147     192.675 204.334 165.301  1.00 86.93           O  
ATOM    563  CB  MET A 147     191.414 204.542 162.348  1.00 86.93           C  
ATOM    564  CG  MET A 147     191.174 203.098 162.689  1.00 86.93           C  
ATOM    565  SD  MET A 147     189.584 202.889 163.488  1.00 86.93           S  
ATOM    566  CE  MET A 147     188.494 203.131 162.093  1.00 86.93           C  
ATOM    567  N   ILE A 148     193.843 205.853 164.132  1.00 88.95           N  
ATOM    568  CA  ILE A 148     195.039 205.628 164.938  1.00 88.95           C  
ATOM    569  C   ILE A 148     194.898 206.268 166.312  1.00 88.95           C  
ATOM    570  O   ILE A 148     195.245 205.651 167.325  1.00 88.95           O  
ATOM    571  CB  ILE A 148     196.291 206.123 164.186  1.00 88.95           C  
ATOM    572  CG1 ILE A 148     196.563 205.229 162.978  1.00 88.95           C  
ATOM    573  CG2 ILE A 148     197.514 206.156 165.087  1.00 88.95           C  
ATOM    574  CD1 ILE A 148     196.840 203.790 163.340  1.00 88.95           C  
ATOM    575  N   THR A 149     194.336 207.476 166.390  1.00 85.46           N  
ATOM    576  CA  THR A 149     194.186 208.144 167.676  1.00 85.46           C  
ATOM    577  C   THR A 149     193.118 207.517 168.561  1.00 85.46           C  
ATOM    578  O   THR A 149     193.079 207.825 169.753  1.00 85.46           O  
ATOM    579  CB  THR A 149     193.859 209.620 167.481  1.00 85.46           C  
ATOM    580  OG1 THR A 149     192.608 209.743 166.808  1.00 85.46           O  
ATOM    581  CG2 THR A 149     194.922 210.280 166.651  1.00 85.46           C  
ATOM    582  N   ILE A 150     192.254 206.662 168.024  1.00 81.81           N  
ATOM    583  CA  ILE A 150     191.352 205.887 168.866  1.00 81.81           C  
ATOM    584  C   ILE A 150     192.058 204.666 169.436  1.00 81.81           C  
ATOM    585  O   ILE A 150     191.904 204.350 170.616  1.00 81.81           O  
ATOM    586  CB  ILE A 150     190.089 205.504 168.072  1.00 81.81           C  
ATOM    587  CG1 ILE A 150     189.288 206.751 167.737  1.00 81.81           C  
ATOM    588  CG2 ILE A 150     189.197 204.587 168.860  1.00 81.81           C  
ATOM    589  CD1 ILE A 150     188.171 206.501 166.781  1.00 81.81           C  
ATOM    590  N   LEU A 151     192.884 203.992 168.634  1.00 81.58           N  
ATOM    591  CA  LEU A 151     193.661 202.863 169.133  1.00 81.58           C  
ATOM    592  C   LEU A 151     194.745 203.286 170.117  1.00 81.58           C  
ATOM    593  O   LEU A 151     195.241 202.442 170.864  1.00 81.58           O  
ATOM    594  CB  LEU A 151     194.300 202.092 167.977  1.00 81.58           C  
ATOM    595  CG  LEU A 151     193.579 200.930 167.284  1.00 81.58           C  
ATOM    596  CD1 LEU A 151     193.349 199.794 168.252  1.00 81.58           C  
ATOM    597  CD2 LEU A 151     192.275 201.341 166.647  1.00 81.58           C  
ATOM    598  N   ILE A 152     195.135 204.561 170.124  1.00 82.93           N  
ATOM    599  CA  ILE A 152     196.032 205.068 171.158  1.00 82.93           C  
ATOM    600  C   ILE A 152     195.255 205.391 172.423  1.00 82.93           C  
ATOM    601  O   ILE A 152     195.673 205.037 173.530  1.00 82.93           O  
ATOM    602  CB  ILE A 152     196.803 206.293 170.633  1.00 82.93           C  
ATOM    603  CG1 ILE A 152     197.709 205.892 169.477  1.00 82.93           C  
ATOM    604  CG2 ILE A 152     197.618 206.943 171.726  1.00 82.93           C  
ATOM    605  CD1 ILE A 152     198.738 204.867 169.855  1.00 82.93           C  
ATOM    606  N   HIS A 153     194.102 206.045 172.275  1.00 83.25           N  
ATOM    607  CA  HIS A 153     193.298 206.475 173.411  1.00 83.25           C  
ATOM    608  C   HIS A 153     192.703 205.305 174.180  1.00 83.25           C  
ATOM    609  O   HIS A 153     192.372 205.462 175.356  1.00 83.25           O  
ATOM    610  CB  HIS A 153     192.208 207.420 172.912  1.00 83.25           C  
ATOM    611  CG  HIS A 153     191.376 208.027 173.992  1.00 83.25           C  
ATOM    612  ND1 HIS A 153     191.884 208.916 174.911  1.00 83.25           N  
ATOM    613  CD2 HIS A 153     190.056 207.920 174.263  1.00 83.25           C  
ATOM    614  CE1 HIS A 153     190.920 209.302 175.726  1.00 83.25           C  
ATOM    615  NE2 HIS A 153     189.800 208.710 175.356  1.00 83.25           N  
ATOM    616  N   CYS A 154     192.583 204.131 173.555  1.00 80.57           N  
ATOM    617  CA  CYS A 154     192.188 202.939 174.297  1.00 80.57           C  
ATOM    618  C   CYS A 154     193.309 202.435 175.193  1.00 80.57           C  
ATOM    619  O   CYS A 154     193.037 201.825 176.230  1.00 80.57           O  
ATOM    620  CB  CYS A 154     191.762 201.832 173.339  1.00 80.57           C  
ATOM    621  SG  CYS A 154     190.248 202.163 172.426  1.00 80.57           S  
ATOM    622  N   ILE A 155     194.566 202.665 174.813  1.00 81.80           N  
ATOM    623  CA  ILE A 155     195.688 202.214 175.632  1.00 81.80           C  
ATOM    624  C   ILE A 155     195.817 203.075 176.885  1.00 81.80           C  
ATOM    625  O   ILE A 155     196.259 202.603 177.938  1.00 81.80           O  
ATOM    626  CB  ILE A 155     196.973 202.210 174.778  1.00 81.80           C  
ATOM    627  CG1 ILE A 155     196.778 201.328 173.548  1.00 81.80           C  
ATOM    628  CG2 ILE A 155     198.184 201.711 175.549  1.00 81.80           C  
ATOM    629  CD1 ILE A 155     196.460 199.893 173.874  1.00 81.80           C  
ATOM    630  N   PHE A 156     195.391 204.326 176.819  1.00 83.47           N  
ATOM    631  CA  PHE A 156     195.473 205.219 177.964  1.00 83.47           C  
ATOM    632  C   PHE A 156     194.265 205.115 178.883  1.00 83.47           C  
ATOM    633  O   PHE A 156     194.212 205.812 179.899  1.00 83.47           O  
ATOM    634  CB  PHE A 156     195.661 206.650 177.470  1.00 83.47           C  
ATOM    635  CG  PHE A 156     196.997 206.882 176.836  1.00 83.47           C  
ATOM    636  CD1 PHE A 156     198.091 206.130 177.221  1.00 83.47           C  
ATOM    637  CD2 PHE A 156     197.144 207.786 175.803  1.00 83.47           C  
ATOM    638  CE1 PHE A 156     199.320 206.317 176.631  1.00 83.47           C  
ATOM    639  CE2 PHE A 156     198.373 207.970 175.198  1.00 83.47           C  
ATOM    640  CZ  PHE A 156     199.461 207.238 175.617  1.00 83.47           C  
ATOM    641  N   MET A 157     193.298 204.265 178.549  1.00 79.55           N  
ATOM    642  CA  MET A 157     192.216 203.925 179.460  1.00 79.55           C  
ATOM    643  C   MET A 157     192.606 202.774 180.373  1.00 79.55           C  
ATOM    644  O   MET A 157     192.243 202.765 181.552  1.00 79.55           O  
ATOM    645  CB  MET A 157     190.963 203.534 178.678  1.00 79.55           C  
ATOM    646  CG  MET A 157     190.348 204.612 177.816  1.00 79.55           C  
ATOM    647  SD  MET A 157     188.963 203.901 176.915  1.00 79.55           S  
ATOM    648  CE  MET A 157     188.519 205.218 175.812  1.00 79.55           C  
ATOM    649  N   ILE A 158     193.349 201.800 179.845  1.00 77.52           N  
ATOM    650  CA  ILE A 158     193.657 200.597 180.605  1.00 77.52           C  
ATOM    651  C   ILE A 158     194.807 200.805 181.577  1.00 77.52           C  
ATOM    652  O   ILE A 158     194.978 199.999 182.498  1.00 77.52           O  
ATOM    653  CB  ILE A 158     193.951 199.427 179.654  1.00 77.52           C  
ATOM    654  CG1 ILE A 158     195.240 199.636 178.881  1.00 77.52           C  
ATOM    655  CG2 ILE A 158     192.858 199.310 178.643  1.00 77.52           C  
ATOM    656  CD1 ILE A 158     195.620 198.444 178.032  1.00 77.52           C  
ATOM    657  N   MET A 159     195.588 201.841 181.408  1.00 90.09           N  
ATOM    658  CA  MET A 159     196.576 202.127 182.433  1.00 90.09           C  
ATOM    659  C   MET A 159     195.989 203.073 183.476  1.00 90.09           C  
ATOM    660  O   MET A 159     195.115 203.884 183.157  1.00 90.09           O  
ATOM    661  CB  MET A 159     197.828 202.740 181.810  1.00 90.09           C  
ATOM    662  CG  MET A 159     198.609 201.750 180.968  1.00 90.09           C  
ATOM    663  SD  MET A 159     200.204 202.352 180.391  1.00 90.09           S  
ATOM    664  CE  MET A 159     199.708 203.482 179.104  1.00 90.09           C  
ATOM    665  N   PRO A 160     196.415 202.982 184.737  1.00 97.97           N  
ATOM    666  CA  PRO A 160     195.859 203.868 185.765  1.00 97.97           C  
ATOM    667  C   PRO A 160     196.318 205.307 185.591  1.00 97.97           C  
ATOM    668  O   PRO A 160     197.326 205.599 184.946  1.00 97.97           O  
ATOM    669  CB  PRO A 160     196.390 203.273 187.072  1.00 97.97           C  
ATOM    670  CG  PRO A 160     197.622 202.555 186.680  1.00 97.97           C  
ATOM    671  CD  PRO A 160     197.355 202.003 185.315  1.00 97.97           C  
ATOM    672  N   ALA A 161     195.550 206.210 186.195  1.00104.16           N  
ATOM    673  CA  ALA A 161     195.713 207.636 185.967  1.00104.16           C  
ATOM    674  C   ALA A 161     196.977 208.162 186.647  1.00104.16           C  
ATOM    675  O   ALA A 161     197.628 207.477 187.440  1.00104.16           O  
ATOM    676  CB  ALA A 161     194.487 208.397 186.466  1.00104.16           C  
ATOM    677  N   THR A 162     197.311 209.406 186.326  1.00109.74           N  
ATOM    678  CA  THR A 162     198.538 210.041 186.785  1.00109.74           C  
ATOM    679  C   THR A 162     198.353 211.554 186.716  1.00109.74           C  
ATOM    680  O   THR A 162     197.254 212.053 186.451  1.00109.74           O  
ATOM    681  CB  THR A 162     199.734 209.566 185.952  1.00109.74           C  
ATOM    682  OG1 THR A 162     200.928 210.229 186.391  1.00109.74           O  
ATOM    683  CG2 THR A 162     199.498 209.832 184.481  1.00109.74           C  
ATOM    684  N   GLN A 163     199.440 212.292 186.960  1.00113.60           N  
ATOM    685  CA  GLN A 163     199.419 213.743 186.827  1.00113.60           C  
ATOM    686  C   GLN A 163     199.430 214.201 185.379  1.00113.60           C  
ATOM    687  O   GLN A 163     199.190 215.385 185.123  1.00113.60           O  
ATOM    688  CB  GLN A 163     200.609 214.364 187.564  1.00113.60           C  
ATOM    689  CG  GLN A 163     200.541 214.249 189.074  1.00113.60           C  
ATOM    690  CD  GLN A 163     199.363 215.007 189.662  1.00113.60           C  
ATOM    691  OE1 GLN A 163     198.393 214.409 190.127  1.00113.60           O  
ATOM    692  NE2 GLN A 163     199.445 216.330 189.645  1.00113.60           N  
ATOM    693  N   THR A 164     199.707 213.306 184.433  1.00110.64           N  
ATOM    694  CA  THR A 164     199.719 213.650 183.020  1.00110.64           C  
ATOM    695  C   THR A 164     198.542 213.051 182.262  1.00110.64           C  
ATOM    696  O   THR A 164     198.575 212.995 181.030  1.00110.64           O  
ATOM    697  CB  THR A 164     201.032 213.208 182.375  1.00110.64           C  
ATOM    698  OG1 THR A 164     201.116 211.779 182.386  1.00110.64           O  
ATOM    699  CG2 THR A 164     202.212 213.783 183.143  1.00110.64           C  
ATOM    700  N   THR A 165     197.510 212.590 182.967  1.00106.90           N  
ATOM    701  CA  THR A 165     196.302 212.130 182.294  1.00106.90           C  
ATOM    702  C   THR A 165     195.469 213.312 181.825  1.00106.90           C  
ATOM    703  O   THR A 165     194.995 213.335 180.684  1.00106.90           O  
ATOM    704  CB  THR A 165     195.482 211.239 183.229  1.00106.90           C  
ATOM    705  OG1 THR A 165     196.287 210.139 183.664  1.00106.90           O  
ATOM    706  CG2 THR A 165     194.259 210.693 182.515  1.00106.90           C  
ATOM    707  N   TYR A 166     195.306 214.314 182.690  1.00104.47           N  
ATOM    708  CA  TYR A 166     194.509 215.486 182.348  1.00104.47           C  
ATOM    709  C   TYR A 166     195.177 216.331 181.271  1.00104.47           C  
ATOM    710  O   TYR A 166     194.489 217.023 180.513  1.00104.47           O  
ATOM    711  CB  TYR A 166     194.260 216.313 183.605  1.00104.47           C  
ATOM    712  CG  TYR A 166     193.390 217.522 183.396  1.00104.47           C  
ATOM    713  CD1 TYR A 166     192.020 217.391 183.238  1.00104.47           C  
ATOM    714  CD2 TYR A 166     193.939 218.795 183.368  1.00104.47           C  
ATOM    715  CE1 TYR A 166     191.219 218.497 183.054  1.00104.47           C  
ATOM    716  CE2 TYR A 166     193.147 219.906 183.181  1.00104.47           C  
ATOM    717  CZ  TYR A 166     191.788 219.751 183.024  1.00104.47           C  
ATOM    718  OH  TYR A 166     190.993 220.857 182.840  1.00104.47           O  
ATOM    719  N   ILE A 167     196.506 216.279 181.171  1.00103.31           N  
ATOM    720  CA  ILE A 167     197.196 216.990 180.099  1.00103.31           C  
ATOM    721  C   ILE A 167     197.151 216.203 178.798  1.00103.31           C  
ATOM    722  O   ILE A 167     197.479 216.746 177.736  1.00103.31           O  
ATOM    723  CB  ILE A 167     198.641 217.299 180.543  1.00103.31           C  
ATOM    724  CG1 ILE A 167     199.193 218.526 179.823  1.00103.31           C  
ATOM    725  CG2 ILE A 167     199.559 216.131 180.264  1.00103.31           C  
ATOM    726  CD1 ILE A 167     198.503 219.804 180.206  1.00103.31           C  
ATOM    727  N   LEU A 168     196.716 214.943 178.847  1.00 98.69           N  
ATOM    728  CA  LEU A 168     196.643 214.081 177.679  1.00 98.69           C  
ATOM    729  C   LEU A 168     195.220 213.690 177.307  1.00 98.69           C  
ATOM    730  O   LEU A 168     194.973 213.349 176.147  1.00 98.69           O  
ATOM    731  CB  LEU A 168     197.482 212.818 177.919  1.00 98.69           C  
ATOM    732  CG  LEU A 168     197.761 211.794 176.830  1.00 98.69           C  
ATOM    733  CD1 LEU A 168     198.484 212.446 175.673  1.00 98.69           C  
ATOM    734  CD2 LEU A 168     198.613 210.715 177.447  1.00 98.69           C  
ATOM    735  N   GLU A 169     194.276 213.746 178.245  1.00 96.35           N  
ATOM    736  CA  GLU A 169     192.864 213.695 177.894  1.00 96.35           C  
ATOM    737  C   GLU A 169     192.376 214.994 177.274  1.00 96.35           C  
ATOM    738  O   GLU A 169     191.273 215.022 176.722  1.00 96.35           O  
ATOM    739  CB  GLU A 169     192.016 213.382 179.128  1.00 96.35           C  
ATOM    740  CG  GLU A 169     192.142 211.970 179.647  1.00 96.35           C  
ATOM    741  CD  GLU A 169     191.502 210.961 178.723  1.00 96.35           C  
ATOM    742  OE1 GLU A 169     190.505 211.322 178.064  1.00 96.35           O  
ATOM    743  OE2 GLU A 169     191.985 209.810 178.661  1.00 96.35           O  
ATOM    744  N   LEU A 170     193.161 216.065 177.365  1.00 95.33           N  
ATOM    745  CA  LEU A 170     192.765 217.334 176.779  1.00 95.33           C  
ATOM    746  C   LEU A 170     193.146 217.412 175.307  1.00 95.33           C  
ATOM    747  O   LEU A 170     192.454 218.077 174.530  1.00 95.33           O  
ATOM    748  CB  LEU A 170     193.393 218.476 177.584  1.00 95.33           C  
ATOM    749  CG  LEU A 170     192.919 219.933 177.486  1.00 95.33           C  
ATOM    750  CD1 LEU A 170     193.495 220.714 176.305  1.00 95.33           C  
ATOM    751  CD2 LEU A 170     191.400 219.967 177.452  1.00 95.33           C  
ATOM    752  N   VAL A 171     194.226 216.743 174.900  1.00 93.81           N  
ATOM    753  CA  VAL A 171     194.654 216.831 173.507  1.00 93.81           C  
ATOM    754  C   VAL A 171     193.806 215.927 172.611  1.00 93.81           C  
ATOM    755  O   VAL A 171     193.461 216.307 171.488  1.00 93.81           O  
ATOM    756  CB  VAL A 171     196.171 216.547 173.394  1.00 93.81           C  
ATOM    757  CG1 VAL A 171     196.551 215.175 173.906  1.00 93.81           C  
ATOM    758  CG2 VAL A 171     196.654 216.720 171.968  1.00 93.81           C  
ATOM    759  N   PHE A 172     193.404 214.748 173.099  1.00 89.51           N  
ATOM    760  CA  PHE A 172     192.560 213.865 172.303  1.00 89.51           C  
ATOM    761  C   PHE A 172     191.136 214.374 172.203  1.00 89.51           C  
ATOM    762  O   PHE A 172     190.442 214.046 171.239  1.00 89.51           O  
ATOM    763  CB  PHE A 172     192.569 212.453 172.880  1.00 89.51           C  
ATOM    764  CG  PHE A 172     193.834 211.699 172.610  1.00 89.51           C  
ATOM    765  CD1 PHE A 172     194.663 212.061 171.565  1.00 89.51           C  
ATOM    766  CD2 PHE A 172     194.208 210.646 173.420  1.00 89.51           C  
ATOM    767  CE1 PHE A 172     195.828 211.373 171.321  1.00 89.51           C  
ATOM    768  CE2 PHE A 172     195.372 209.955 173.183  1.00 89.51           C  
ATOM    769  CZ  PHE A 172     196.183 210.320 172.135  1.00 89.51           C  
ATOM    770  N   LEU A 173     190.687 215.169 173.168  1.00 90.83           N  
ATOM    771  CA  LEU A 173     189.418 215.861 173.003  1.00 90.83           C  
ATOM    772  C   LEU A 173     189.532 216.972 171.971  1.00 90.83           C  
ATOM    773  O   LEU A 173     188.547 217.305 171.307  1.00 90.83           O  
ATOM    774  CB  LEU A 173     188.955 216.408 174.348  1.00 90.83           C  
ATOM    775  CG  LEU A 173     187.604 217.099 174.452  1.00 90.83           C  
ATOM    776  CD1 LEU A 173     186.518 216.155 174.012  1.00 90.83           C  
ATOM    777  CD2 LEU A 173     187.391 217.501 175.885  1.00 90.83           C  
ATOM    778  N   SER A 174     190.727 217.535 171.801  1.00 91.74           N  
ATOM    779  CA  SER A 174     190.927 218.573 170.805  1.00 91.74           C  
ATOM    780  C   SER A 174     191.068 218.020 169.396  1.00 91.74           C  
ATOM    781  O   SER A 174     190.813 218.750 168.437  1.00 91.74           O  
ATOM    782  CB  SER A 174     192.158 219.405 171.151  1.00 91.74           C  
ATOM    783  OG  SER A 174     192.366 220.418 170.184  1.00 91.74           O  
ATOM    784  N   ILE A 175     191.478 216.762 169.241  1.00 89.00           N  
ATOM    785  CA  ILE A 175     191.503 216.154 167.914  1.00 89.00           C  
ATOM    786  C   ILE A 175     190.089 215.844 167.446  1.00 89.00           C  
ATOM    787  O   ILE A 175     189.691 216.202 166.333  1.00 89.00           O  
ATOM    788  CB  ILE A 175     192.382 214.892 167.910  1.00 89.00           C  
ATOM    789  CG1 ILE A 175     193.850 215.256 168.096  1.00 89.00           C  
ATOM    790  CG2 ILE A 175     192.194 214.106 166.632  1.00 89.00           C  
ATOM    791  CD1 ILE A 175     194.748 214.059 168.256  1.00 89.00           C  
ATOM    792  N   TYR A 176     189.298 215.197 168.303  1.00 86.59           N  
ATOM    793  CA  TYR A 176     187.970 214.725 167.931  1.00 86.59           C  
ATOM    794  C   TYR A 176     186.972 215.856 167.760  1.00 86.59           C  
ATOM    795  O   TYR A 176     185.907 215.633 167.177  1.00 86.59           O  
ATOM    796  CB  TYR A 176     187.448 213.743 168.981  1.00 86.59           C  
ATOM    797  CG  TYR A 176     188.268 212.487 169.125  1.00 86.59           C  
ATOM    798  CD1 TYR A 176     189.064 212.023 168.088  1.00 86.59           C  
ATOM    799  CD2 TYR A 176     188.290 211.797 170.325  1.00 86.59           C  
ATOM    800  CE1 TYR A 176     189.833 210.901 168.236  1.00 86.59           C  
ATOM    801  CE2 TYR A 176     189.057 210.675 170.480  1.00 86.59           C  
ATOM    802  CZ  TYR A 176     189.824 210.234 169.434  1.00 86.59           C  
ATOM    803  OH  TYR A 176     190.590 209.109 169.591  1.00 86.59           O  
ATOM    804  N   THR A 177     187.280 217.053 168.250  1.00 92.40           N  
ATOM    805  CA  THR A 177     186.440 218.208 167.992  1.00 92.40           C  
ATOM    806  C   THR A 177     186.832 218.936 166.719  1.00 92.40           C  
ATOM    807  O   THR A 177     186.124 219.861 166.310  1.00 92.40           O  
ATOM    808  CB  THR A 177     186.483 219.187 169.162  1.00 92.40           C  
ATOM    809  OG1 THR A 177     185.450 220.162 168.997  1.00 92.40           O  
ATOM    810  CG2 THR A 177     187.805 219.902 169.201  1.00 92.40           C  
ATOM    811  N   ILE A 178     187.935 218.549 166.089  1.00 93.05           N  
ATOM    812  CA  ILE A 178     188.276 219.090 164.781  1.00 93.05           C  
ATOM    813  C   ILE A 178     187.580 218.316 163.669  1.00 93.05           C  
ATOM    814  O   ILE A 178     187.043 218.916 162.737  1.00 93.05           O  
ATOM    815  CB  ILE A 178     189.807 219.123 164.607  1.00 93.05           C  
ATOM    816  CG1 ILE A 178     190.405 220.198 165.508  1.00 93.05           C  
ATOM    817  CG2 ILE A 178     190.212 219.383 163.173  1.00 93.05           C  
ATOM    818  CD1 ILE A 178     191.905 220.169 165.558  1.00 93.05           C  
ATOM    819  N   GLU A 179     187.498 216.988 163.757  1.00 94.12           N  
ATOM    820  CA  GLU A 179     186.753 216.266 162.733  1.00 94.12           C  
ATOM    821  C   GLU A 179     185.246 216.434 162.855  1.00 94.12           C  
ATOM    822  O   GLU A 179     184.526 216.019 161.948  1.00 94.12           O  
ATOM    823  CB  GLU A 179     187.049 214.771 162.752  1.00 94.12           C  
ATOM    824  CG  GLU A 179     186.469 214.058 163.939  1.00 94.12           C  
ATOM    825  CD  GLU A 179     186.517 212.558 163.783  1.00 94.12           C  
ATOM    826  OE1 GLU A 179     186.934 212.094 162.703  1.00 94.12           O  
ATOM    827  OE2 GLU A 179     186.138 211.839 164.730  1.00 94.12           O  
ATOM    828  N   VAL A 180     184.740 217.003 163.947  1.00 95.47           N  
ATOM    829  CA  VAL A 180     183.318 217.308 163.983  1.00 95.47           C  
ATOM    830  C   VAL A 180     183.064 218.709 163.451  1.00 95.47           C  
ATOM    831  O   VAL A 180     181.927 219.037 163.097  1.00 95.47           O  
ATOM    832  CB  VAL A 180     182.755 217.135 165.407  1.00 95.47           C  
ATOM    833  CG1 VAL A 180     183.140 218.302 166.294  1.00 95.47           C  
ATOM    834  CG2 VAL A 180     181.244 216.900 165.406  1.00 95.47           C  
ATOM    835  N   VAL A 181     184.097 219.542 163.340  1.00 97.86           N  
ATOM    836  CA  VAL A 181     183.886 220.892 162.839  1.00 97.86           C  
ATOM    837  C   VAL A 181     184.346 220.936 161.387  1.00 97.86           C  
ATOM    838  O   VAL A 181     183.986 221.848 160.638  1.00 97.86           O  
ATOM    839  CB  VAL A 181     184.598 221.942 163.717  1.00 97.86           C  
ATOM    840  CG1 VAL A 181     186.091 221.969 163.471  1.00 97.86           C  
ATOM    841  CG2 VAL A 181     183.975 223.317 163.543  1.00 97.86           C  
ATOM    842  N   VAL A 182     185.128 219.939 160.968  1.00 97.40           N  
ATOM    843  CA  VAL A 182     185.460 219.817 159.551  1.00 97.40           C  
ATOM    844  C   VAL A 182     184.341 219.106 158.803  1.00 97.40           C  
ATOM    845  O   VAL A 182     183.888 219.572 157.754  1.00 97.40           O  
ATOM    846  CB  VAL A 182     186.816 219.113 159.376  1.00 97.40           C  
ATOM    847  CG1 VAL A 182     187.025 218.696 157.942  1.00 97.40           C  
ATOM    848  CG2 VAL A 182     187.931 220.052 159.778  1.00 97.40           C  
ATOM    849  N   LYS A 183     183.834 218.008 159.351  1.00 99.27           N  
ATOM    850  CA  LYS A 183     182.765 217.262 158.698  1.00 99.27           C  
ATOM    851  C   LYS A 183     181.400 217.928 158.805  1.00 99.27           C  
ATOM    852  O   LYS A 183     180.419 217.306 158.404  1.00 99.27           O  
ATOM    853  CB  LYS A 183     182.650 215.849 159.270  1.00 99.27           C  
ATOM    854  CG  LYS A 183     183.786 214.917 158.956  1.00 99.27           C  
ATOM    855  CD  LYS A 183     183.471 213.552 159.520  1.00 99.27           C  
ATOM    856  CE  LYS A 183     184.632 212.599 159.369  1.00 99.27           C  
ATOM    857  NZ  LYS A 183     184.875 212.259 157.950  1.00 99.27           N  
ATOM    858  N   VAL A 184     181.295 219.125 159.372  1.00101.43           N  
ATOM    859  CA  VAL A 184     180.095 219.938 159.271  1.00101.43           C  
ATOM    860  C   VAL A 184     180.318 221.139 158.363  1.00101.43           C  
ATOM    861  O   VAL A 184     179.492 221.434 157.496  1.00101.43           O  
ATOM    862  CB  VAL A 184     179.605 220.373 160.669  1.00101.43           C  
ATOM    863  CG1 VAL A 184     178.498 221.400 160.570  1.00101.43           C  
ATOM    864  CG2 VAL A 184     179.096 219.165 161.424  1.00101.43           C  
ATOM    865  N   LEU A 185     181.477 221.787 158.484  1.00105.32           N  
ATOM    866  CA  LEU A 185     181.825 222.871 157.577  1.00105.32           C  
ATOM    867  C   LEU A 185     182.301 222.375 156.218  1.00105.32           C  
ATOM    868  O   LEU A 185     182.794 223.181 155.429  1.00105.32           O  
ATOM    869  CB  LEU A 185     182.895 223.763 158.203  1.00105.32           C  
ATOM    870  CG  LEU A 185     182.464 224.558 159.437  1.00105.32           C  
ATOM    871  CD1 LEU A 185     183.658 225.255 160.058  1.00105.32           C  
ATOM    872  CD2 LEU A 185     181.381 225.565 159.093  1.00105.32           C  
ATOM    873  N   ALA A 186     182.224 221.070 155.948  1.00108.32           N  
ATOM    874  CA  ALA A 186     182.333 220.583 154.580  1.00108.32           C  
ATOM    875  C   ALA A 186     180.958 220.281 154.005  1.00108.32           C  
ATOM    876  O   ALA A 186     180.725 220.488 152.811  1.00108.32           O  
ATOM    877  CB  ALA A 186     183.218 219.340 154.518  1.00108.32           C  
ATOM    878  N   ARG A 187     180.052 219.790 154.851  1.00108.39           N  
ATOM    879  CA  ARG A 187     178.653 219.490 154.572  1.00108.39           C  
ATOM    880  C   ARG A 187     177.968 219.198 155.893  1.00108.39           C  
ATOM    881  O   ARG A 187     178.540 218.516 156.734  1.00108.39           O  
ATOM    882  CB  ARG A 187     178.510 218.300 153.604  1.00108.39           C  
ATOM    883  CG  ARG A 187     179.403 217.075 153.879  1.00108.39           C  
ATOM    884  CD  ARG A 187     178.749 216.007 154.742  1.00108.39           C  
ATOM    885  NE  ARG A 187     179.548 214.795 154.866  1.00108.39           N  
ATOM    886  CZ  ARG A 187     179.338 213.695 154.154  1.00108.39           C  
ATOM    887  NH1 ARG A 187     180.112 212.634 154.320  1.00108.39           N  
ATOM    888  NH2 ARG A 187     178.336 213.650 153.290  1.00108.39           N  
ATOM    889  N   GLY A 188     176.767 219.723 156.097  1.00105.89           N  
ATOM    890  CA  GLY A 188     176.071 219.248 157.276  1.00105.89           C  
ATOM    891  C   GLY A 188     175.183 220.153 158.100  1.00105.89           C  
ATOM    892  O   GLY A 188     175.569 221.241 158.530  1.00105.89           O  
ATOM    893  N   PHE A 189     173.982 219.647 158.344  1.00108.02           N  
ATOM    894  CA  PHE A 189     172.964 220.197 159.226  1.00108.02           C  
ATOM    895  C   PHE A 189     172.177 219.009 159.765  1.00108.02           C  
ATOM    896  O   PHE A 189     172.642 217.868 159.716  1.00108.02           O  
ATOM    897  CB  PHE A 189     172.048 221.197 158.488  1.00108.02           C  
ATOM    898  CG  PHE A 189     172.682 222.529 158.197  1.00108.02           C  
ATOM    899  CD1 PHE A 189     172.739 223.510 159.171  1.00108.02           C  
ATOM    900  CD2 PHE A 189     173.200 222.805 156.945  1.00108.02           C  
ATOM    901  CE1 PHE A 189     173.319 224.733 158.904  1.00108.02           C  
ATOM    902  CE2 PHE A 189     173.779 224.025 156.672  1.00108.02           C  
ATOM    903  CZ  PHE A 189     173.839 224.990 157.652  1.00108.02           C  
ATOM    904  N   ILE A 190     170.992 219.275 160.305  1.00108.90           N  
ATOM    905  CA  ILE A 190     169.943 218.275 160.406  1.00108.90           C  
ATOM    906  C   ILE A 190     168.762 218.668 159.521  1.00108.90           C  
ATOM    907  O   ILE A 190     167.638 218.193 159.718  1.00108.90           O  
ATOM    908  CB  ILE A 190     169.505 218.077 161.867  1.00108.90           C  
ATOM    909  CG1 ILE A 190     170.702 218.185 162.797  1.00108.90           C  
ATOM    910  CG2 ILE A 190     169.033 216.646 162.111  1.00108.90           C  
ATOM    911  CD1 ILE A 190     170.327 218.305 164.257  1.00108.90           C  
ATOM    912  N   LEU A 191     168.997 219.542 158.546  1.00111.45           N  
ATOM    913  CA  LEU A 191     167.945 220.270 157.854  1.00111.45           C  
ATOM    914  C   LEU A 191     167.658 219.745 156.454  1.00111.45           C  
ATOM    915  O   LEU A 191     166.732 220.238 155.803  1.00111.45           O  
ATOM    916  CB  LEU A 191     168.325 221.747 157.778  1.00111.45           C  
ATOM    917  CG  LEU A 191     168.526 222.378 159.152  1.00111.45           C  
ATOM    918  CD1 LEU A 191     169.084 223.778 159.014  1.00111.45           C  
ATOM    919  CD2 LEU A 191     167.222 222.376 159.928  1.00111.45           C  
ATOM    920  N   HIS A 192     168.417 218.767 155.978  1.00113.50           N  
ATOM    921  CA  HIS A 192     168.291 218.278 154.612  1.00113.50           C  
ATOM    922  C   HIS A 192     168.882 216.874 154.564  1.00113.50           C  
ATOM    923  O   HIS A 192     169.571 216.459 155.503  1.00113.50           O  
ATOM    924  CB  HIS A 192     168.980 219.236 153.618  1.00113.50           C  
ATOM    925  CG  HIS A 192     170.435 219.453 153.875  1.00113.50           C  
ATOM    926  ND1 HIS A 192     170.898 220.342 154.820  1.00113.50           N  
ATOM    927  CD2 HIS A 192     171.532 218.926 153.284  1.00113.50           C  
ATOM    928  CE1 HIS A 192     172.218 220.342 154.810  1.00113.50           C  
ATOM    929  NE2 HIS A 192     172.628 219.492 153.887  1.00113.50           N  
ATOM    930  N   PRO A 193     168.570 216.086 153.529  1.00114.44           N  
ATOM    931  CA  PRO A 193     169.171 214.751 153.433  1.00114.44           C  
ATOM    932  C   PRO A 193     170.665 214.795 153.150  1.00114.44           C  
ATOM    933  O   PRO A 193     171.201 215.773 152.625  1.00114.44           O  
ATOM    934  CB  PRO A 193     168.406 214.091 152.281  1.00114.44           C  
ATOM    935  CG  PRO A 193     167.801 215.198 151.533  1.00114.44           C  
ATOM    936  CD  PRO A 193     167.469 216.225 152.558  1.00114.44           C  
ATOM    937  N   PHE A 194     171.325 213.701 153.567  1.00115.33           N  
ATOM    938  CA  PHE A 194     172.764 213.427 153.516  1.00115.33           C  
ATOM    939  C   PHE A 194     173.606 214.358 154.382  1.00115.33           C  
ATOM    940  O   PHE A 194     174.834 214.353 154.251  1.00115.33           O  
ATOM    941  CB  PHE A 194     173.321 213.501 152.086  1.00115.33           C  
ATOM    942  CG  PHE A 194     172.878 212.394 151.179  1.00115.33           C  
ATOM    943  CD1 PHE A 194     172.297 211.240 151.676  1.00115.33           C  
ATOM    944  CD2 PHE A 194     173.063 212.512 149.813  1.00115.33           C  
ATOM    945  CE1 PHE A 194     171.900 210.232 150.823  1.00115.33           C  
ATOM    946  CE2 PHE A 194     172.670 211.510 148.961  1.00115.33           C  
ATOM    947  CZ  PHE A 194     172.090 210.369 149.465  1.00115.33           C  
ATOM    948  N   ALA A 195     172.980 215.166 155.239  1.00109.04           N  
ATOM    949  CA  ALA A 195     173.670 216.326 155.790  1.00109.04           C  
ATOM    950  C   ALA A 195     174.810 216.026 156.759  1.00109.04           C  
ATOM    951  O   ALA A 195     175.971 216.058 156.350  1.00109.04           O  
ATOM    952  CB  ALA A 195     172.650 217.222 156.482  1.00109.04           C  
ATOM    953  N   TYR A 196     174.521 215.734 158.029  1.00 99.97           N  
ATOM    954  CA  TYR A 196     175.554 215.202 158.914  1.00 99.97           C  
ATOM    955  C   TYR A 196     175.005 214.232 159.946  1.00 99.97           C  
ATOM    956  O   TYR A 196     175.690 213.290 160.343  1.00 99.97           O  
ATOM    957  CB  TYR A 196     176.290 216.335 159.627  1.00 99.97           C  
ATOM    958  CG  TYR A 196     177.375 215.869 160.573  1.00 99.97           C  
ATOM    959  CD1 TYR A 196     178.570 215.359 160.093  1.00 99.97           C  
ATOM    960  CD2 TYR A 196     177.205 215.947 161.946  1.00 99.97           C  
ATOM    961  CE1 TYR A 196     179.562 214.936 160.956  1.00 99.97           C  
ATOM    962  CE2 TYR A 196     178.181 215.524 162.814  1.00 99.97           C  
ATOM    963  CZ  TYR A 196     179.357 215.020 162.316  1.00 99.97           C  
ATOM    964  OH  TYR A 196     180.334 214.603 163.184  1.00 99.97           O  
ATOM    965  N   LEU A 197     173.764 214.429 160.370  1.00 98.75           N  
ATOM    966  CA  LEU A 197     173.190 213.601 161.414  1.00 98.75           C  
ATOM    967  C   LEU A 197     172.324 212.499 160.847  1.00 98.75           C  
ATOM    968  O   LEU A 197     171.486 211.952 161.567  1.00 98.75           O  
ATOM    969  CB  LEU A 197     172.371 214.437 162.399  1.00 98.75           C  
ATOM    970  CG  LEU A 197     173.015 215.151 163.599  1.00 98.75           C  
ATOM    971  CD1 LEU A 197     173.755 214.196 164.502  1.00 98.75           C  
ATOM    972  CD2 LEU A 197     173.903 216.295 163.201  1.00 98.75           C  
ATOM    973  N   ARG A 198     172.497 212.166 159.571  1.00102.47           N  
ATOM    974  CA  ARG A 198     171.719 211.080 158.993  1.00102.47           C  
ATOM    975  C   ARG A 198     172.250 209.727 159.449  1.00102.47           C  
ATOM    976  O   ARG A 198     171.521 208.944 160.069  1.00102.47           O  
ATOM    977  CB  ARG A 198     171.720 211.191 157.464  1.00102.47           C  
ATOM    978  CG  ARG A 198     170.755 210.234 156.751  1.00102.47           C  
ATOM    979  CD  ARG A 198     171.445 208.997 156.178  1.00102.47           C  
ATOM    980  NE  ARG A 198     170.493 208.067 155.576  1.00102.47           N  
ATOM    981  CZ  ARG A 198     169.839 207.128 156.254  1.00102.47           C  
ATOM    982  NH1 ARG A 198     170.034 206.991 157.559  1.00102.47           N  
ATOM    983  NH2 ARG A 198     168.993 206.321 155.628  1.00102.47           N  
ATOM    984  N   ASP A 199     173.519 209.436 159.161  1.00 96.54           N  
ATOM    985  CA  ASP A 199     174.053 208.133 159.517  1.00 96.54           C  
ATOM    986  C   ASP A 199     174.429 208.080 160.997  1.00 96.54           C  
ATOM    987  O   ASP A 199     174.763 209.104 161.596  1.00 96.54           O  
ATOM    988  CB  ASP A 199     175.259 207.788 158.641  1.00 96.54           C  
ATOM    989  CG  ASP A 199     176.318 208.863 158.636  1.00 96.54           C  
ATOM    990  OD1 ASP A 199     176.085 209.950 159.196  1.00 96.54           O  
ATOM    991  OD2 ASP A 199     177.397 208.616 158.062  1.00 96.54           O  
ATOM    992  N   PRO A 200     174.338 206.902 161.621  1.00 91.56           N  
ATOM    993  CA  PRO A 200     174.637 206.816 163.057  1.00 91.56           C  
ATOM    994  C   PRO A 200     176.102 206.989 163.405  1.00 91.56           C  
ATOM    995  O   PRO A 200     176.401 207.265 164.571  1.00 91.56           O  
ATOM    996  CB  PRO A 200     174.145 205.414 163.433  1.00 91.56           C  
ATOM    997  CG  PRO A 200     173.129 205.091 162.412  1.00 91.56           C  
ATOM    998  CD  PRO A 200     173.635 205.699 161.147  1.00 91.56           C  
ATOM    999  N   TRP A 201     177.019 206.836 162.449  1.00 86.70           N  
ATOM   1000  CA  TRP A 201     178.438 206.934 162.773  1.00 86.70           C  
ATOM   1001  C   TRP A 201     178.836 208.365 163.104  1.00 86.70           C  
ATOM   1002  O   TRP A 201     179.584 208.600 164.058  1.00 86.70           O  
ATOM   1003  CB  TRP A 201     179.287 206.392 161.628  1.00 86.70           C  
ATOM   1004  CG  TRP A 201     179.152 204.930 161.433  1.00 86.70           C  
ATOM   1005  CD1 TRP A 201     178.502 204.294 160.423  1.00 86.70           C  
ATOM   1006  CD2 TRP A 201     179.646 203.908 162.298  1.00 86.70           C  
ATOM   1007  NE1 TRP A 201     178.584 202.936 160.590  1.00 86.70           N  
ATOM   1008  CE2 TRP A 201     179.278 202.675 161.741  1.00 86.70           C  
ATOM   1009  CE3 TRP A 201     180.369 203.918 163.490  1.00 86.70           C  
ATOM   1010  CZ2 TRP A 201     179.611 201.467 162.330  1.00 86.70           C  
ATOM   1011  CZ3 TRP A 201     180.697 202.721 164.071  1.00 86.70           C  
ATOM   1012  CH2 TRP A 201     180.317 201.512 163.494  1.00 86.70           C  
ATOM   1013  N   ASN A 202     178.341 209.336 162.339  1.00 91.36           N  
ATOM   1014  CA  ASN A 202     178.549 210.728 162.707  1.00 91.36           C  
ATOM   1015  C   ASN A 202     177.699 211.126 163.901  1.00 91.36           C  
ATOM   1016  O   ASN A 202     178.009 212.115 164.569  1.00 91.36           O  
ATOM   1017  CB  ASN A 202     178.237 211.640 161.529  1.00 91.36           C  
ATOM   1018  CG  ASN A 202     179.181 211.441 160.375  1.00 91.36           C  
ATOM   1019  OD1 ASN A 202     178.777 211.027 159.293  1.00 91.36           O  
ATOM   1020  ND2 ASN A 202     180.453 211.730 160.598  1.00 91.36           N  
ATOM   1021  N   TRP A 203     176.637 210.380 164.176  1.00 90.67           N  
ATOM   1022  CA  TRP A 203     175.796 210.559 165.349  1.00 90.67           C  
ATOM   1023  C   TRP A 203     176.426 209.952 166.598  1.00 90.67           C  
ATOM   1024  O   TRP A 203     175.894 210.129 167.697  1.00 90.67           O  
ATOM   1025  CB  TRP A 203     174.428 209.939 165.043  1.00 90.67           C  
ATOM   1026  CG  TRP A 203     173.317 210.183 165.995  1.00 90.67           C  
ATOM   1027  CD1 TRP A 203     172.694 211.366 166.250  1.00 90.67           C  
ATOM   1028  CD2 TRP A 203     172.658 209.200 166.794  1.00 90.67           C  
ATOM   1029  NE1 TRP A 203     171.697 211.186 167.176  1.00 90.67           N  
ATOM   1030  CE2 TRP A 203     171.655 209.862 167.527  1.00 90.67           C  
ATOM   1031  CE3 TRP A 203     172.825 207.822 166.969  1.00 90.67           C  
ATOM   1032  CZ2 TRP A 203     170.822 209.193 168.424  1.00 90.67           C  
ATOM   1033  CZ3 TRP A 203     171.999 207.159 167.857  1.00 90.67           C  
ATOM   1034  CH2 TRP A 203     171.009 207.844 168.574  1.00 90.67           C  
ATOM   1035  N   LEU A 204     177.551 209.249 166.445  1.00 83.73           N  
ATOM   1036  CA  LEU A 204     178.348 208.714 167.542  1.00 83.73           C  
ATOM   1037  C   LEU A 204     179.526 209.609 167.900  1.00 83.73           C  
ATOM   1038  O   LEU A 204     179.962 209.607 169.054  1.00 83.73           O  
ATOM   1039  CB  LEU A 204     178.861 207.315 167.177  1.00 83.73           C  
ATOM   1040  CG  LEU A 204     179.602 206.479 168.218  1.00 83.73           C  
ATOM   1041  CD1 LEU A 204     178.689 206.215 169.387  1.00 83.73           C  
ATOM   1042  CD2 LEU A 204     180.081 205.175 167.628  1.00 83.73           C  
ATOM   1043  N   ASP A 205     180.057 210.358 166.928  1.00 85.72           N  
ATOM   1044  CA  ASP A 205     180.958 211.463 167.242  1.00 85.72           C  
ATOM   1045  C   ASP A 205     180.282 212.489 168.127  1.00 85.72           C  
ATOM   1046  O   ASP A 205     180.869 212.959 169.105  1.00 85.72           O  
ATOM   1047  CB  ASP A 205     181.427 212.166 165.970  1.00 85.72           C  
ATOM   1048  CG  ASP A 205     182.498 211.416 165.247  1.00 85.72           C  
ATOM   1049  OD1 ASP A 205     183.277 210.712 165.917  1.00 85.72           O  
ATOM   1050  OD2 ASP A 205     182.567 211.525 164.004  1.00 85.72           O  
ATOM   1051  N   PHE A 206     179.046 212.844 167.802  1.00 85.85           N  
ATOM   1052  CA  PHE A 206     178.486 214.068 168.343  1.00 85.85           C  
ATOM   1053  C   PHE A 206     178.012 213.891 169.776  1.00 85.85           C  
ATOM   1054  O   PHE A 206     178.209 214.785 170.603  1.00 85.85           O  
ATOM   1055  CB  PHE A 206     177.351 214.557 167.453  1.00 85.85           C  
ATOM   1056  CG  PHE A 206     176.801 215.884 167.859  1.00 85.85           C  
ATOM   1057  CD1 PHE A 206     177.536 217.037 167.656  1.00 85.85           C  
ATOM   1058  CD2 PHE A 206     175.543 215.981 168.420  1.00 85.85           C  
ATOM   1059  CE1 PHE A 206     177.034 218.259 168.022  1.00 85.85           C  
ATOM   1060  CE2 PHE A 206     175.035 217.202 168.785  1.00 85.85           C  
ATOM   1061  CZ  PHE A 206     175.782 218.344 168.586  1.00 85.85           C  
ATOM   1062  N   LEU A 207     177.411 212.749 170.103  1.00 85.29           N  
ATOM   1063  CA  LEU A 207     176.951 212.563 171.472  1.00 85.29           C  
ATOM   1064  C   LEU A 207     178.104 212.282 172.422  1.00 85.29           C  
ATOM   1065  O   LEU A 207     177.993 212.565 173.618  1.00 85.29           O  
ATOM   1066  CB  LEU A 207     175.928 211.438 171.552  1.00 85.29           C  
ATOM   1067  CG  LEU A 207     174.575 211.672 170.893  1.00 85.29           C  
ATOM   1068  CD1 LEU A 207     173.702 210.450 171.067  1.00 85.29           C  
ATOM   1069  CD2 LEU A 207     173.903 212.890 171.466  1.00 85.29           C  
ATOM   1070  N   VAL A 208     179.213 211.741 171.920  1.00 82.73           N  
ATOM   1071  CA  VAL A 208     180.351 211.464 172.789  1.00 82.73           C  
ATOM   1072  C   VAL A 208     181.226 212.707 172.952  1.00 82.73           C  
ATOM   1073  O   VAL A 208     181.802 212.932 174.023  1.00 82.73           O  
ATOM   1074  CB  VAL A 208     181.121 210.246 172.247  1.00 82.73           C  
ATOM   1075  CG1 VAL A 208     182.393 209.971 173.022  1.00 82.73           C  
ATOM   1076  CG2 VAL A 208     180.238 209.023 172.312  1.00 82.73           C  
ATOM   1077  N   THR A 209     181.295 213.569 171.941  1.00 85.65           N  
ATOM   1078  CA  THR A 209     182.065 214.797 172.099  1.00 85.65           C  
ATOM   1079  C   THR A 209     181.317 215.821 172.953  1.00 85.65           C  
ATOM   1080  O   THR A 209     181.951 216.611 173.661  1.00 85.65           O  
ATOM   1081  CB  THR A 209     182.420 215.357 170.720  1.00 85.65           C  
ATOM   1082  OG1 THR A 209     183.021 214.315 169.948  1.00 85.65           O  
ATOM   1083  CG2 THR A 209     183.434 216.479 170.816  1.00 85.65           C  
ATOM   1084  N   LEU A 210     179.979 215.796 172.945  1.00 88.24           N  
ATOM   1085  CA  LEU A 210     179.233 216.602 173.909  1.00 88.24           C  
ATOM   1086  C   LEU A 210     179.440 216.116 175.335  1.00 88.24           C  
ATOM   1087  O   LEU A 210     179.364 216.917 176.270  1.00 88.24           O  
ATOM   1088  CB  LEU A 210     177.739 216.602 173.605  1.00 88.24           C  
ATOM   1089  CG  LEU A 210     177.207 217.364 172.402  1.00 88.24           C  
ATOM   1090  CD1 LEU A 210     175.706 217.189 172.335  1.00 88.24           C  
ATOM   1091  CD2 LEU A 210     177.585 218.827 172.490  1.00 88.24           C  
ATOM   1092  N   ILE A 211     179.673 214.816 175.521  1.00 87.92           N  
ATOM   1093  CA  ILE A 211     180.016 214.300 176.841  1.00 87.92           C  
ATOM   1094  C   ILE A 211     181.358 214.852 177.296  1.00 87.92           C  
ATOM   1095  O   ILE A 211     181.508 215.276 178.447  1.00 87.92           O  
ATOM   1096  CB  ILE A 211     179.989 212.762 176.827  1.00 87.92           C  
ATOM   1097  CG1 ILE A 211     178.548 212.261 176.837  1.00 87.92           C  
ATOM   1098  CG2 ILE A 211     180.789 212.170 177.962  1.00 87.92           C  
ATOM   1099  CD1 ILE A 211     178.425 210.778 176.619  1.00 87.92           C  
ATOM   1100  N   GLY A 212     182.330 214.923 176.386  1.00 90.92           N  
ATOM   1101  CA  GLY A 212     183.646 215.439 176.714  1.00 90.92           C  
ATOM   1102  C   GLY A 212     183.675 216.913 177.057  1.00 90.92           C  
ATOM   1103  O   GLY A 212     184.610 217.364 177.724  1.00 90.92           O  
ATOM   1104  N   TYR A 213     182.674 217.674 176.631  1.00 94.52           N  
ATOM   1105  CA  TYR A 213     182.571 219.073 177.013  1.00 94.52           C  
ATOM   1106  C   TYR A 213     181.627 219.309 178.183  1.00 94.52           C  
ATOM   1107  O   TYR A 213     181.593 220.424 178.708  1.00 94.52           O  
ATOM   1108  CB  TYR A 213     182.139 219.918 175.811  1.00 94.52           C  
ATOM   1109  CG  TYR A 213     183.253 220.147 174.818  1.00 94.52           C  
ATOM   1110  CD1 TYR A 213     184.579 220.002 175.198  1.00 94.52           C  
ATOM   1111  CD2 TYR A 213     182.982 220.481 173.501  1.00 94.52           C  
ATOM   1112  CE1 TYR A 213     185.602 220.205 174.302  1.00 94.52           C  
ATOM   1113  CE2 TYR A 213     184.002 220.679 172.595  1.00 94.52           C  
ATOM   1114  CZ  TYR A 213     185.308 220.538 173.004  1.00 94.52           C  
ATOM   1115  OH  TYR A 213     186.333 220.739 172.113  1.00 94.52           O  
ATOM   1116  N   ILE A 214     180.865 218.303 178.606  1.00 96.13           N  
ATOM   1117  CA  ILE A 214     180.113 218.428 179.848  1.00 96.13           C  
ATOM   1118  C   ILE A 214     181.009 218.148 181.045  1.00 96.13           C  
ATOM   1119  O   ILE A 214     181.035 218.915 182.013  1.00 96.13           O  
ATOM   1120  CB  ILE A 214     178.875 217.514 179.822  1.00 96.13           C  
ATOM   1121  CG1 ILE A 214     177.816 218.110 178.895  1.00 96.13           C  
ATOM   1122  CG2 ILE A 214     178.315 217.292 181.211  1.00 96.13           C  
ATOM   1123  CD1 ILE A 214     176.671 217.180 178.583  1.00 96.13           C  
ATOM   1124  N   THR A 215     181.814 217.093 180.972  1.00 98.34           N  
ATOM   1125  CA  THR A 215     182.649 216.681 182.093  1.00 98.34           C  
ATOM   1126  C   THR A 215     183.927 217.514 182.240  1.00 98.34           C  
ATOM   1127  O   THR A 215     184.845 217.099 182.957  1.00 98.34           O  
ATOM   1128  CB  THR A 215     182.993 215.194 181.969  1.00 98.34           C  
ATOM   1129  OG1 THR A 215     183.692 214.763 183.139  1.00 98.34           O  
ATOM   1130  CG2 THR A 215     183.848 214.930 180.746  1.00 98.34           C  
ATOM   1131  N   LEU A 216     184.014 218.681 181.598  1.00102.63           N  
ATOM   1132  CA  LEU A 216     185.173 219.554 181.727  1.00102.63           C  
ATOM   1133  C   LEU A 216     184.838 220.960 182.210  1.00102.63           C  
ATOM   1134  O   LEU A 216     185.745 221.793 182.294  1.00102.63           O  
ATOM   1135  CB  LEU A 216     185.926 219.657 180.395  1.00102.63           C  
ATOM   1136  CG  LEU A 216     187.126 218.746 180.137  1.00102.63           C  
ATOM   1137  CD1 LEU A 216     188.221 219.100 181.113  1.00102.63           C  
ATOM   1138  CD2 LEU A 216     186.795 217.268 180.234  1.00102.63           C  
ATOM   1139  N   VAL A 217     183.579 221.265 182.526  1.00109.83           N  
ATOM   1140  CA  VAL A 217     183.248 222.657 182.823  1.00109.83           C  
ATOM   1141  C   VAL A 217     182.759 222.880 184.254  1.00109.83           C  
ATOM   1142  O   VAL A 217     183.406 223.605 185.017  1.00109.83           O  
ATOM   1143  CB  VAL A 217     182.259 223.220 181.778  1.00109.83           C  
ATOM   1144  CG1 VAL A 217     183.005 223.537 180.496  1.00109.83           C  
ATOM   1145  CG2 VAL A 217     181.150 222.225 181.440  1.00109.83           C  
ATOM   1146  N   VAL A 218     181.631 222.282 184.646  1.00118.38           N  
ATOM   1147  CA  VAL A 218     181.041 222.586 185.947  1.00118.38           C  
ATOM   1148  C   VAL A 218     180.936 221.302 186.762  1.00118.38           C  
ATOM   1149  O   VAL A 218     181.118 221.306 187.986  1.00118.38           O  
ATOM   1150  CB  VAL A 218     179.661 223.266 185.780  1.00118.38           C  
ATOM   1151  CG1 VAL A 218     178.996 223.563 187.127  1.00118.38           C  
ATOM   1152  CG2 VAL A 218     179.774 224.554 184.971  1.00118.38           C  
ATOM   1153  N   ASP A 219     180.718 220.183 186.079  1.00120.41           N  
ATOM   1154  CA  ASP A 219     180.358 218.941 186.755  1.00120.41           C  
ATOM   1155  C   ASP A 219     181.620 218.257 187.266  1.00120.41           C  
ATOM   1156  O   ASP A 219     182.462 217.817 186.476  1.00120.41           O  
ATOM   1157  CB  ASP A 219     179.574 218.039 185.809  1.00120.41           C  
ATOM   1158  CG  ASP A 219     178.242 218.645 185.407  1.00120.41           C  
ATOM   1159  OD1 ASP A 219     177.730 219.501 186.158  1.00120.41           O  
ATOM   1160  OD2 ASP A 219     177.695 218.258 184.353  1.00120.41           O  
ATOM   1161  N   LEU A 220     181.754 218.170 188.590  1.00121.75           N  
ATOM   1162  CA  LEU A 220     182.897 217.535 189.235  1.00121.75           C  
ATOM   1163  C   LEU A 220     182.504 216.286 190.008  1.00121.75           C  
ATOM   1164  O   LEU A 220     183.159 215.248 189.881  1.00121.75           O  
ATOM   1165  CB  LEU A 220     183.600 218.544 190.165  1.00121.75           C  
ATOM   1166  CG  LEU A 220     184.978 218.264 190.787  1.00121.75           C  
ATOM   1167  CD1 LEU A 220     185.748 219.563 190.916  1.00121.75           C  
ATOM   1168  CD2 LEU A 220     184.895 217.609 192.159  1.00121.75           C  
ATOM   1169  N   GLY A 221     181.454 216.363 190.822  1.00120.45           N  
ATOM   1170  CA  GLY A 221     180.984 215.210 191.563  1.00120.45           C  
ATOM   1171  C   GLY A 221     179.621 214.743 191.098  1.00120.45           C  
ATOM   1172  O   GLY A 221     179.317 213.547 191.135  1.00120.45           O  
ATOM   1173  N   HIS A 222     178.790 215.682 190.661  1.00119.76           N  
ATOM   1174  CA  HIS A 222     177.477 215.364 190.126  1.00119.76           C  
ATOM   1175  C   HIS A 222     177.572 215.156 188.624  1.00119.76           C  
ATOM   1176  O   HIS A 222     178.365 215.812 187.942  1.00119.76           O  
ATOM   1177  CB  HIS A 222     176.478 216.478 190.437  1.00119.76           C  
ATOM   1178  CG  HIS A 222     176.768 217.762 189.725  1.00119.76           C  
ATOM   1179  ND1 HIS A 222     177.759 218.630 190.129  1.00119.76           N  
ATOM   1180  CD2 HIS A 222     176.192 218.326 188.639  1.00119.76           C  
ATOM   1181  CE1 HIS A 222     177.786 219.671 189.316  1.00119.76           C  
ATOM   1182  NE2 HIS A 222     176.844 219.512 188.405  1.00119.76           N  
ATOM   1183  N   LEU A 223     176.757 214.216 188.124  1.00112.47           N  
ATOM   1184  CA  LEU A 223     176.787 213.730 186.733  1.00112.47           C  
ATOM   1185  C   LEU A 223     178.176 213.228 186.343  1.00112.47           C  
ATOM   1186  O   LEU A 223     178.600 213.351 185.192  1.00112.47           O  
ATOM   1187  CB  LEU A 223     176.291 214.789 185.739  1.00112.47           C  
ATOM   1188  CG  LEU A 223     174.792 214.917 185.435  1.00112.47           C  
ATOM   1189  CD1 LEU A 223     174.253 213.639 184.815  1.00112.47           C  
ATOM   1190  CD2 LEU A 223     173.965 215.320 186.651  1.00112.47           C  
ATOM   1191  N   TYR A 224     178.892 212.655 187.309  1.00106.86           N  
ATOM   1192  CA  TYR A 224     180.241 212.158 187.096  1.00106.86           C  
ATOM   1193  C   TYR A 224     180.249 210.807 186.402  1.00106.86           C  
ATOM   1194  O   TYR A 224     181.286 210.399 185.871  1.00106.86           O  
ATOM   1195  CB  TYR A 224     180.962 212.080 188.444  1.00106.86           C  
ATOM   1196  CG  TYR A 224     182.425 211.715 188.381  1.00106.86           C  
ATOM   1197  CD1 TYR A 224     183.375 212.643 187.974  1.00106.86           C  
ATOM   1198  CD2 TYR A 224     182.857 210.444 188.738  1.00106.86           C  
ATOM   1199  CE1 TYR A 224     184.715 212.317 187.926  1.00106.86           C  
ATOM   1200  CE2 TYR A 224     184.195 210.105 188.690  1.00106.86           C  
ATOM   1201  CZ  TYR A 224     185.119 211.044 188.281  1.00106.86           C  
ATOM   1202  OH  TYR A 224     186.452 210.710 188.230  1.00106.86           O  
ATOM   1203  N   ALA A 225     179.105 210.125 186.359  1.00 98.63           N  
ATOM   1204  CA  ALA A 225     178.998 208.845 185.676  1.00 98.63           C  
ATOM   1205  C   ALA A 225     179.007 208.975 184.161  1.00 98.63           C  
ATOM   1206  O   ALA A 225     179.090 207.953 183.475  1.00 98.63           O  
ATOM   1207  CB  ALA A 225     177.725 208.126 186.117  1.00 98.63           C  
ATOM   1208  N   LEU A 226     178.925 210.187 183.620  1.00 94.34           N  
ATOM   1209  CA  LEU A 226     178.882 210.332 182.175  1.00 94.34           C  
ATOM   1210  C   LEU A 226     180.241 210.191 181.513  1.00 94.34           C  
ATOM   1211  O   LEU A 226     180.288 209.901 180.318  1.00 94.34           O  
ATOM   1212  CB  LEU A 226     178.266 211.673 181.785  1.00 94.34           C  
ATOM   1213  CG  LEU A 226     176.760 211.777 181.994  1.00 94.34           C  
ATOM   1214  CD1 LEU A 226     176.281 213.172 181.626  1.00 94.34           C  
ATOM   1215  CD2 LEU A 226     176.041 210.715 181.174  1.00 94.34           C  
ATOM   1216  N   ARG A 227     181.345 210.348 182.244  1.00 91.37           N  
ATOM   1217  CA  ARG A 227     182.642 210.204 181.593  1.00 91.37           C  
ATOM   1218  C   ARG A 227     183.001 208.757 181.301  1.00 91.37           C  
ATOM   1219  O   ARG A 227     184.029 208.509 180.668  1.00 91.37           O  
ATOM   1220  CB  ARG A 227     183.774 210.799 182.426  1.00 91.37           C  
ATOM   1221  CG  ARG A 227     184.199 209.941 183.599  1.00 91.37           C  
ATOM   1222  CD  ARG A 227     185.496 210.440 184.207  1.00 91.37           C  
ATOM   1223  NE  ARG A 227     185.354 211.755 184.817  1.00 91.37           N  
ATOM   1224  CZ  ARG A 227     185.898 212.868 184.343  1.00 91.37           C  
ATOM   1225  NH1 ARG A 227     185.708 214.015 184.978  1.00 91.37           N  
ATOM   1226  NH2 ARG A 227     186.626 212.837 183.235  1.00 91.37           N  
ATOM   1227  N   ALA A 228     182.202 207.801 181.766  1.00 79.58           N  
ATOM   1228  CA  ALA A 228     182.437 206.404 181.444  1.00 79.58           C  
ATOM   1229  C   ALA A 228     182.097 206.074 180.006  1.00 79.58           C  
ATOM   1230  O   ALA A 228     182.559 205.051 179.497  1.00 79.58           O  
ATOM   1231  CB  ALA A 228     181.616 205.517 182.362  1.00 79.58           C  
ATOM   1232  N   PHE A 229     181.295 206.904 179.344  1.00 77.26           N  
ATOM   1233  CA  PHE A 229     180.756 206.586 178.033  1.00 77.26           C  
ATOM   1234  C   PHE A 229     181.566 207.188 176.901  1.00 77.26           C  
ATOM   1235  O   PHE A 229     181.109 207.185 175.757  1.00 77.26           O  
ATOM   1236  CB  PHE A 229     179.297 207.027 177.947  1.00 77.26           C  
ATOM   1237  CG  PHE A 229     178.352 206.148 178.722  1.00 77.26           C  
ATOM   1238  CD1 PHE A 229     178.741 204.890 179.148  1.00 77.26           C  
ATOM   1239  CD2 PHE A 229     177.073 206.572 179.009  1.00 77.26           C  
ATOM   1240  CE1 PHE A 229     177.878 204.079 179.855  1.00 77.26           C  
ATOM   1241  CE2 PHE A 229     176.207 205.759 179.717  1.00 77.26           C  
ATOM   1242  CZ  PHE A 229     176.616 204.510 180.138  1.00 77.26           C  
ATOM   1243  N   ARG A 230     182.768 207.674 177.182  1.00 76.95           N  
ATOM   1244  CA  ARG A 230     183.693 208.056 176.127  1.00 76.95           C  
ATOM   1245  C   ARG A 230     184.428 206.862 175.539  1.00 76.95           C  
ATOM   1246  O   ARG A 230     185.265 207.041 174.651  1.00 76.95           O  
ATOM   1247  CB  ARG A 230     184.703 209.070 176.655  1.00 76.95           C  
ATOM   1248  CG  ARG A 230     185.524 208.528 177.791  1.00 76.95           C  
ATOM   1249  CD  ARG A 230     186.606 209.482 178.249  1.00 76.95           C  
ATOM   1250  NE  ARG A 230     187.205 209.032 179.504  1.00 76.95           N  
ATOM   1251  CZ  ARG A 230     188.167 208.120 179.603  1.00 76.95           C  
ATOM   1252  NH1 ARG A 230     188.651 207.532 178.519  1.00 76.95           N  
ATOM   1253  NH2 ARG A 230     188.641 207.787 180.794  1.00 76.95           N  
ATOM   1254  N   VAL A 231     184.142 205.660 176.031  1.00 68.89           N  
ATOM   1255  CA  VAL A 231     184.672 204.429 175.469  1.00 68.89           C  
ATOM   1256  C   VAL A 231     183.818 203.963 174.300  1.00 68.89           C  
ATOM   1257  O   VAL A 231     184.289 203.179 173.466  1.00 68.89           O  
ATOM   1258  CB  VAL A 231     184.738 203.374 176.587  1.00 68.89           C  
ATOM   1259  CG1 VAL A 231     185.553 202.155 176.194  1.00 68.89           C  
ATOM   1260  CG2 VAL A 231     185.282 204.010 177.825  1.00 68.89           C  
ATOM   1261  N   LEU A 232     182.589 204.473 174.182  1.00 68.17           N  
ATOM   1262  CA  LEU A 232     181.689 204.105 173.095  1.00 68.17           C  
ATOM   1263  C   LEU A 232     182.204 204.542 171.733  1.00 68.17           C  
ATOM   1264  O   LEU A 232     181.751 204.010 170.718  1.00 68.17           O  
ATOM   1265  CB  LEU A 232     180.307 204.718 173.318  1.00 68.17           C  
ATOM   1266  CG  LEU A 232     179.240 204.013 174.154  1.00 68.17           C  
ATOM   1267  CD1 LEU A 232     178.931 202.670 173.549  1.00 68.17           C  
ATOM   1268  CD2 LEU A 232     179.624 203.875 175.605  1.00 68.17           C  
ATOM   1269  N   ARG A 233     183.137 205.497 171.689  1.00 72.83           N  
ATOM   1270  CA  ARG A 233     183.745 205.911 170.432  1.00 72.83           C  
ATOM   1271  C   ARG A 233     184.595 204.801 169.841  1.00 72.83           C  
ATOM   1272  O   ARG A 233     184.770 204.732 168.622  1.00 72.83           O  
ATOM   1273  CB  ARG A 233     184.592 207.158 170.658  1.00 72.83           C  
ATOM   1274  CG  ARG A 233     185.065 207.838 169.402  1.00 72.83           C  
ATOM   1275  CD  ARG A 233     185.995 208.960 169.734  1.00 72.83           C  
ATOM   1276  NE  ARG A 233     185.352 210.007 170.510  1.00 72.83           N  
ATOM   1277  CZ  ARG A 233     184.678 211.017 169.978  1.00 72.83           C  
ATOM   1278  NH1 ARG A 233     184.563 211.116 168.663  1.00 72.83           N  
ATOM   1279  NH2 ARG A 233     184.126 211.932 170.758  1.00 72.83           N  
ATOM   1280  N   SER A 234     185.085 203.889 170.675  1.00 66.49           N  
ATOM   1281  CA  SER A 234     185.889 202.765 170.221  1.00 66.49           C  
ATOM   1282  C   SER A 234     185.091 201.697 169.496  1.00 66.49           C  
ATOM   1283  O   SER A 234     185.653 200.648 169.199  1.00 66.49           O  
ATOM   1284  CB  SER A 234     186.612 202.128 171.404  1.00 66.49           C  
ATOM   1285  OG  SER A 234     187.350 200.998 170.996  1.00 66.49           O  
ATOM   1286  N   TRP A 235     183.806 201.892 169.233  1.00 64.77           N  
ATOM   1287  CA  TRP A 235     183.072 200.995 168.359  1.00 64.77           C  
ATOM   1288  C   TRP A 235     183.338 201.293 166.889  1.00 64.77           C  
ATOM   1289  O   TRP A 235     182.980 200.489 166.028  1.00 64.77           O  
ATOM   1290  CB  TRP A 235     181.580 201.084 168.703  1.00 64.77           C  
ATOM   1291  CG  TRP A 235     180.689 200.195 167.921  1.00 64.77           C  
ATOM   1292  CD1 TRP A 235     179.805 200.572 166.967  1.00 64.77           C  
ATOM   1293  CD2 TRP A 235     180.640 198.772 167.975  1.00 64.77           C  
ATOM   1294  NE1 TRP A 235     179.176 199.476 166.444  1.00 64.77           N  
ATOM   1295  CE2 TRP A 235     179.680 198.354 167.042  1.00 64.77           C  
ATOM   1296  CE3 TRP A 235     181.306 197.808 168.731  1.00 64.77           C  
ATOM   1297  CZ2 TRP A 235     179.365 197.020 166.850  1.00 64.77           C  
ATOM   1298  CZ3 TRP A 235     181.000 196.491 168.530  1.00 64.77           C  
ATOM   1299  CH2 TRP A 235     180.035 196.105 167.603  1.00 64.77           C  
ATOM   1300  N   ARG A 236     183.999 202.410 166.586  1.00 73.30           N  
ATOM   1301  CA  ARG A 236     184.339 202.732 165.207  1.00 73.30           C  
ATOM   1302  C   ARG A 236     185.361 201.764 164.637  1.00 73.30           C  
ATOM   1303  O   ARG A 236     185.346 201.480 163.435  1.00 73.30           O  
ATOM   1304  CB  ARG A 236     184.862 204.159 165.140  1.00 73.30           C  
ATOM   1305  CG  ARG A 236     185.247 204.654 163.771  1.00 73.30           C  
ATOM   1306  CD  ARG A 236     185.537 206.102 163.890  1.00 73.30           C  
ATOM   1307  NE  ARG A 236     184.326 206.708 164.404  1.00 73.30           N  
ATOM   1308  CZ  ARG A 236     184.228 207.951 164.834  1.00 73.30           C  
ATOM   1309  NH1 ARG A 236     185.277 208.758 164.807  1.00 73.30           N  
ATOM   1310  NH2 ARG A 236     183.067 208.375 165.293  1.00 73.30           N  
ATOM   1311  N   THR A 237     186.208 201.189 165.479  1.00 67.94           N  
ATOM   1312  CA  THR A 237     187.278 200.344 164.981  1.00 67.94           C  
ATOM   1313  C   THR A 237     186.821 198.931 164.626  1.00 67.94           C  
ATOM   1314  O   THR A 237     187.670 198.056 164.439  1.00 67.94           O  
ATOM   1315  CB  THR A 237     188.425 200.302 165.990  1.00 67.94           C  
ATOM   1316  OG1 THR A 237     189.521 199.578 165.427  1.00 67.94           O  
ATOM   1317  CG2 THR A 237     188.006 199.627 167.255  1.00 67.94           C  
ATOM   1318  N   VAL A 238     185.515 198.679 164.514  1.00 66.42           N  
ATOM   1319  CA  VAL A 238     185.058 197.458 163.863  1.00 66.42           C  
ATOM   1320  C   VAL A 238     185.414 197.501 162.387  1.00 66.42           C  
ATOM   1321  O   VAL A 238     185.771 196.478 161.792  1.00 66.42           O  
ATOM   1322  CB  VAL A 238     183.546 197.273 164.070  1.00 66.42           C  
ATOM   1323  CG1 VAL A 238     183.098 195.982 163.485  1.00 66.42           C  
ATOM   1324  CG2 VAL A 238     183.227 197.267 165.510  1.00 66.42           C  
ATOM   1325  N   THR A 239     185.405 198.686 161.791  1.00 69.19           N  
ATOM   1326  CA  THR A 239     185.658 198.894 160.373  1.00 69.19           C  
ATOM   1327  C   THR A 239     187.100 198.692 159.982  1.00 69.19           C  
ATOM   1328  O   THR A 239     187.427 199.015 158.845  1.00 69.19           O  
ATOM   1329  CB  THR A 239     185.229 200.301 159.973  1.00 69.19           C  
ATOM   1330  OG1 THR A 239     186.088 201.252 160.601  1.00 69.19           O  
ATOM   1331  CG2 THR A 239     183.822 200.562 160.431  1.00 69.19           C  
ATOM   1332  N   ILE A 240     188.005 198.201 160.821  1.00 70.53           N  
ATOM   1333  CA  ILE A 240     189.376 197.972 160.396  1.00 70.53           C  
ATOM   1334  C   ILE A 240     189.598 196.527 159.943  1.00 70.53           C  
ATOM   1335  O   ILE A 240     190.509 196.277 159.139  1.00 70.53           O  
ATOM   1336  CB  ILE A 240     190.357 198.381 161.520  1.00 70.53           C  
ATOM   1337  CG1 ILE A 240     191.770 198.581 160.985  1.00 70.53           C  
ATOM   1338  CG2 ILE A 240     190.393 197.368 162.640  1.00 70.53           C  
ATOM   1339  CD1 ILE A 240     192.683 199.277 161.955  1.00 70.53           C  
ATOM   1340  N   VAL A 241     188.761 195.587 160.372  1.00 69.73           N  
ATOM   1341  CA  VAL A 241     188.923 194.186 159.991  1.00 69.73           C  
ATOM   1342  C   VAL A 241     188.090 193.933 158.737  1.00 69.73           C  
ATOM   1343  O   VAL A 241     186.955 194.417 158.645  1.00 69.73           O  
ATOM   1344  CB  VAL A 241     188.584 193.251 161.171  1.00 69.73           C  
ATOM   1345  CG1 VAL A 241     187.165 193.441 161.681  1.00 69.73           C  
ATOM   1346  CG2 VAL A 241     188.821 191.802 160.806  1.00 69.73           C  
ATOM   1347  N   PRO A 242     188.630 193.260 157.719  1.00 70.76           N  
ATOM   1348  CA  PRO A 242     187.895 193.133 156.454  1.00 70.76           C  
ATOM   1349  C   PRO A 242     186.720 192.180 156.555  1.00 70.76           C  
ATOM   1350  O   PRO A 242     186.786 191.143 157.216  1.00 70.76           O  
ATOM   1351  CB  PRO A 242     188.951 192.601 155.484  1.00 70.76           C  
ATOM   1352  CG  PRO A 242     190.233 193.015 156.066  1.00 70.76           C  
ATOM   1353  CD  PRO A 242     190.049 192.920 157.546  1.00 70.76           C  
ATOM   1354  N   GLY A 243     185.642 192.541 155.871  1.00 71.84           N  
ATOM   1355  CA  GLY A 243     184.415 191.783 155.956  1.00 71.84           C  
ATOM   1356  C   GLY A 243     183.572 192.129 157.155  1.00 71.84           C  
ATOM   1357  O   GLY A 243     182.858 191.267 157.668  1.00 71.84           O  
ATOM   1358  N   TRP A 244     183.632 193.375 157.622  1.00 71.71           N  
ATOM   1359  CA  TRP A 244     182.899 193.755 158.817  1.00 71.71           C  
ATOM   1360  C   TRP A 244     181.427 193.995 158.547  1.00 71.71           C  
ATOM   1361  O   TRP A 244     180.663 194.138 159.501  1.00 71.71           O  
ATOM   1362  CB  TRP A 244     183.493 195.019 159.445  1.00 71.71           C  
ATOM   1363  CG  TRP A 244     183.222 196.311 158.719  1.00 71.71           C  
ATOM   1364  CD1 TRP A 244     182.175 197.170 158.931  1.00 71.71           C  
ATOM   1365  CD2 TRP A 244     184.015 196.904 157.690  1.00 71.71           C  
ATOM   1366  NE1 TRP A 244     182.265 198.247 158.092  1.00 71.71           N  
ATOM   1367  CE2 TRP A 244     183.384 198.107 157.317  1.00 71.71           C  
ATOM   1368  CE3 TRP A 244     185.189 196.529 157.038  1.00 71.71           C  
ATOM   1369  CZ2 TRP A 244     183.894 198.939 156.330  1.00 71.71           C  
ATOM   1370  CZ3 TRP A 244     185.698 197.357 156.056  1.00 71.71           C  
ATOM   1371  CH2 TRP A 244     185.049 198.548 155.708  1.00 71.71           C  
ATOM   1372  N   ARG A 245     181.011 194.065 157.288  1.00 71.93           N  
ATOM   1373  CA  ARG A 245     179.631 194.423 157.009  1.00 71.93           C  
ATOM   1374  C   ARG A 245     178.692 193.241 157.160  1.00 71.93           C  
ATOM   1375  O   ARG A 245     177.511 193.433 157.451  1.00 71.93           O  
ATOM   1376  CB  ARG A 245     179.509 195.006 155.604  1.00 71.93           C  
ATOM   1377  CG  ARG A 245     180.240 196.316 155.413  1.00 71.93           C  
ATOM   1378  CD  ARG A 245     180.066 196.849 154.003  1.00 71.93           C  
ATOM   1379  NE  ARG A 245     180.924 198.003 153.755  1.00 71.93           N  
ATOM   1380  CZ  ARG A 245     180.581 199.259 154.013  1.00 71.93           C  
ATOM   1381  NH1 ARG A 245     181.427 200.245 153.757  1.00 71.93           N  
ATOM   1382  NH2 ARG A 245     179.392 199.531 154.532  1.00 71.93           N  
ATOM   1383  N   THR A 246     179.180 192.023 156.968  1.00 68.33           N  
ATOM   1384  CA  THR A 246     178.311 190.858 157.020  1.00 68.33           C  
ATOM   1385  C   THR A 246     178.084 190.353 158.428  1.00 68.33           C  
ATOM   1386  O   THR A 246     177.326 189.400 158.606  1.00 68.33           O  
ATOM   1387  CB  THR A 246     178.886 189.727 156.175  1.00 68.33           C  
ATOM   1388  OG1 THR A 246     180.159 189.344 156.701  1.00 68.33           O  
ATOM   1389  CG2 THR A 246     179.059 190.178 154.749  1.00 68.33           C  
ATOM   1390  N   ILE A 247     178.736 190.942 159.423  1.00 65.35           N  
ATOM   1391  CA  ILE A 247     178.523 190.591 160.815  1.00 65.35           C  
ATOM   1392  C   ILE A 247     177.810 191.705 161.568  1.00 65.35           C  
ATOM   1393  O   ILE A 247     176.881 191.439 162.331  1.00 65.35           O  
ATOM   1394  CB  ILE A 247     179.855 190.195 161.499  1.00 65.35           C  
ATOM   1395  CG1 ILE A 247     180.245 188.771 161.099  1.00 65.35           C  
ATOM   1396  CG2 ILE A 247     179.784 190.266 163.007  1.00 65.35           C  
ATOM   1397  CD1 ILE A 247     181.110 188.650 159.873  1.00 65.35           C  
ATOM   1398  N   VAL A 248     178.175 192.959 161.306  1.00 65.13           N  
ATOM   1399  CA  VAL A 248     177.530 194.089 161.966  1.00 65.13           C  
ATOM   1400  C   VAL A 248     176.095 194.258 161.482  1.00 65.13           C  
ATOM   1401  O   VAL A 248     175.190 194.530 162.278  1.00 65.13           O  
ATOM   1402  CB  VAL A 248     178.370 195.358 161.757  1.00 65.13           C  
ATOM   1403  CG1 VAL A 248     177.668 196.577 162.288  1.00 65.13           C  
ATOM   1404  CG2 VAL A 248     179.662 195.201 162.476  1.00 65.13           C  
ATOM   1405  N   ASP A 249     175.849 194.062 160.187  1.00 68.28           N  
ATOM   1406  CA  ASP A 249     174.472 194.104 159.708  1.00 68.28           C  
ATOM   1407  C   ASP A 249     173.675 192.895 160.177  1.00 68.28           C  
ATOM   1408  O   ASP A 249     172.457 192.990 160.342  1.00 68.28           O  
ATOM   1409  CB  ASP A 249     174.432 194.198 158.187  1.00 68.28           C  
ATOM   1410  CG  ASP A 249     174.887 195.550 157.670  1.00 68.28           C  
ATOM   1411  OD1 ASP A 249     174.730 196.557 158.393  1.00 68.28           O  
ATOM   1412  OD2 ASP A 249     175.396 195.609 156.531  1.00 68.28           O  
ATOM   1413  N   ALA A 250     174.333 191.759 160.398  1.00 63.04           N  
ATOM   1414  CA  ALA A 250     173.654 190.617 160.995  1.00 63.04           C  
ATOM   1415  C   ALA A 250     173.436 190.812 162.485  1.00 63.04           C  
ATOM   1416  O   ALA A 250     172.433 190.344 163.029  1.00 63.04           O  
ATOM   1417  CB  ALA A 250     174.454 189.343 160.750  1.00 63.04           C  
ATOM   1418  N   LEU A 251     174.366 191.486 163.157  1.00 62.22           N  
ATOM   1419  CA  LEU A 251     174.172 191.894 164.540  1.00 62.22           C  
ATOM   1420  C   LEU A 251     173.100 192.960 164.668  1.00 62.22           C  
ATOM   1421  O   LEU A 251     172.460 193.054 165.716  1.00 62.22           O  
ATOM   1422  CB  LEU A 251     175.498 192.398 165.100  1.00 62.22           C  
ATOM   1423  CG  LEU A 251     175.674 192.902 166.520  1.00 62.22           C  
ATOM   1424  CD1 LEU A 251     175.366 191.807 167.465  1.00 62.22           C  
ATOM   1425  CD2 LEU A 251     177.101 193.337 166.701  1.00 62.22           C  
ATOM   1426  N   SER A 252     172.880 193.751 163.624  1.00 63.38           N  
ATOM   1427  CA  SER A 252     171.844 194.773 163.633  1.00 63.38           C  
ATOM   1428  C   SER A 252     170.480 194.233 163.246  1.00 63.38           C  
ATOM   1429  O   SER A 252     169.467 194.719 163.752  1.00 63.38           O  
ATOM   1430  CB  SER A 252     172.215 195.908 162.682  1.00 63.38           C  
ATOM   1431  OG  SER A 252     171.160 196.841 162.596  1.00 63.38           O  
ATOM   1432  N   LEU A 253     170.429 193.250 162.349  1.00 61.59           N  
ATOM   1433  CA  LEU A 253     169.165 192.622 161.994  1.00 61.59           C  
ATOM   1434  C   LEU A 253     168.643 191.733 163.109  1.00 61.59           C  
ATOM   1435  O   LEU A 253     167.434 191.515 163.195  1.00 61.59           O  
ATOM   1436  CB  LEU A 253     169.336 191.824 160.704  1.00 61.59           C  
ATOM   1437  CG  LEU A 253     168.168 191.103 160.041  1.00 61.59           C  
ATOM   1438  CD1 LEU A 253     167.121 192.094 159.632  1.00 61.59           C  
ATOM   1439  CD2 LEU A 253     168.665 190.341 158.841  1.00 61.59           C  
ATOM   1440  N   SER A 254     169.521 191.233 163.977  1.00 62.21           N  
ATOM   1441  CA  SER A 254     169.082 190.385 165.078  1.00 62.21           C  
ATOM   1442  C   SER A 254     168.373 191.192 166.151  1.00 62.21           C  
ATOM   1443  O   SER A 254     167.391 190.728 166.733  1.00 62.21           O  
ATOM   1444  CB  SER A 254     170.273 189.652 165.681  1.00 62.21           C  
ATOM   1445  OG  SER A 254     170.874 188.804 164.728  1.00 62.21           O  
ATOM   1446  N   ILE A 255     168.863 192.397 166.442  1.00 63.96           N  
ATOM   1447  CA  ILE A 255     168.242 193.210 167.479  1.00 63.96           C  
ATOM   1448  C   ILE A 255     166.911 193.773 166.998  1.00 63.96           C  
ATOM   1449  O   ILE A 255     165.945 193.851 167.766  1.00 63.96           O  
ATOM   1450  CB  ILE A 255     169.220 194.312 167.926  1.00 63.96           C  
ATOM   1451  CG1 ILE A 255     170.474 193.678 168.511  1.00 63.96           C  
ATOM   1452  CG2 ILE A 255     168.613 195.207 168.977  1.00 63.96           C  
ATOM   1453  CD1 ILE A 255     171.578 194.661 168.787  1.00 63.96           C  
ATOM   1454  N   THR A 256     166.806 194.119 165.722  1.00 64.20           N  
ATOM   1455  CA  THR A 256     165.541 194.633 165.228  1.00 64.20           C  
ATOM   1456  C   THR A 256     164.528 193.539 164.923  1.00 64.20           C  
ATOM   1457  O   THR A 256     163.374 193.860 164.630  1.00 64.20           O  
ATOM   1458  CB  THR A 256     165.758 195.484 163.981  1.00 64.20           C  
ATOM   1459  OG1 THR A 256     164.543 196.163 163.659  1.00 64.20           O  
ATOM   1460  CG2 THR A 256     166.130 194.621 162.816  1.00 64.20           C  
ATOM   1461  N   SER A 257     164.911 192.266 164.987  1.00 63.52           N  
ATOM   1462  CA  SER A 257     163.970 191.175 164.784  1.00 63.52           C  
ATOM   1463  C   SER A 257     163.502 190.540 166.081  1.00 63.52           C  
ATOM   1464  O   SER A 257     162.555 189.751 166.055  1.00 63.52           O  
ATOM   1465  CB  SER A 257     164.586 190.092 163.897  1.00 63.52           C  
ATOM   1466  OG  SER A 257     164.858 190.597 162.604  1.00 63.52           O  
ATOM   1467  N   LEU A 258     164.135 190.855 167.207  1.00 64.57           N  
ATOM   1468  CA  LEU A 258     163.711 190.347 168.501  1.00 64.57           C  
ATOM   1469  C   LEU A 258     162.744 191.281 169.206  1.00 64.57           C  
ATOM   1470  O   LEU A 258     162.595 191.186 170.425  1.00 64.57           O  
ATOM   1471  CB  LEU A 258     164.918 190.095 169.403  1.00 64.57           C  
ATOM   1472  CG  LEU A 258     165.883 188.959 169.082  1.00 64.57           C  
ATOM   1473  CD1 LEU A 258     167.042 188.982 170.049  1.00 64.57           C  
ATOM   1474  CD2 LEU A 258     165.177 187.638 169.146  1.00 64.57           C  
ATOM   1475  N   LYS A 259     162.104 192.194 168.476  1.00 70.23           N  
ATOM   1476  CA  LYS A 259     161.082 193.040 169.082  1.00 70.23           C  
ATOM   1477  C   LYS A 259     159.858 192.219 169.448  1.00 70.23           C  
ATOM   1478  O   LYS A 259     159.181 192.504 170.439  1.00 70.23           O  
ATOM   1479  CB  LYS A 259     160.718 194.176 168.122  1.00 70.23           C  
ATOM   1480  CG  LYS A 259     159.695 195.201 168.626  1.00 70.23           C  
ATOM   1481  CD  LYS A 259     158.292 194.952 168.075  1.00 70.23           C  
ATOM   1482  CE  LYS A 259     158.239 195.202 166.579  1.00 70.23           C  
ATOM   1483  NZ  LYS A 259     156.888 194.921 166.019  1.00 70.23           N  
ATOM   1484  N   ASP A 260     159.574 191.188 168.668  1.00 73.35           N  
ATOM   1485  CA  ASP A 260     158.396 190.355 168.831  1.00 73.35           C  
ATOM   1486  C   ASP A 260     158.594 189.253 169.852  1.00 73.35           C  
ATOM   1487  O   ASP A 260     157.616 188.617 170.247  1.00 73.35           O  
ATOM   1488  CB  ASP A 260     158.039 189.746 167.483  1.00 73.35           C  
ATOM   1489  CG  ASP A 260     157.706 190.794 166.455  1.00 73.35           C  
ATOM   1490  OD1 ASP A 260     157.104 191.820 166.830  1.00 73.35           O  
ATOM   1491  OD2 ASP A 260     158.090 190.615 165.283  1.00 73.35           O  
ATOM   1492  N   LEU A 261     159.828 189.001 170.270  1.00 64.78           N  
ATOM   1493  CA  LEU A 261     160.124 187.926 171.201  1.00 64.78           C  
ATOM   1494  C   LEU A 261     160.338 188.454 172.608  1.00 64.78           C  
ATOM   1495  O   LEU A 261     159.944 187.801 173.575  1.00 64.78           O  
ATOM   1496  CB  LEU A 261     161.364 187.165 170.736  1.00 64.78           C  
ATOM   1497  CG  LEU A 261     161.590 185.722 171.168  1.00 64.78           C  
ATOM   1498  CD1 LEU A 261     162.505 185.163 170.133  1.00 64.78           C  
ATOM   1499  CD2 LEU A 261     162.193 185.548 172.543  1.00 64.78           C  
ATOM   1500  N   VAL A 262     160.992 189.610 172.735  1.00 64.17           N  
ATOM   1501  CA  VAL A 262     161.201 190.234 174.037  1.00 64.17           C  
ATOM   1502  C   VAL A 262     159.871 190.610 174.662  1.00 64.17           C  
ATOM   1503  O   VAL A 262     159.655 190.390 175.857  1.00 64.17           O  
ATOM   1504  CB  VAL A 262     162.145 191.444 173.890  1.00 64.17           C  
ATOM   1505  CG1 VAL A 262     162.200 192.258 175.154  1.00 64.17           C  
ATOM   1506  CG2 VAL A 262     163.534 190.961 173.564  1.00 64.17           C  
ATOM   1507  N   LEU A 263     158.931 191.093 173.861  1.00 63.30           N  
ATOM   1508  CA  LEU A 263     157.594 191.366 174.365  1.00 63.30           C  
ATOM   1509  C   LEU A 263     156.818 190.100 174.685  1.00 63.30           C  
ATOM   1510  O   LEU A 263     155.895 190.146 175.501  1.00 63.30           O  
ATOM   1511  CB  LEU A 263     156.813 192.214 173.360  1.00 63.30           C  
ATOM   1512  CG  LEU A 263     156.860 193.746 173.453  1.00 63.30           C  
ATOM   1513  CD1 LEU A 263     156.217 194.204 174.742  1.00 63.30           C  
ATOM   1514  CD2 LEU A 263     158.256 194.328 173.336  1.00 63.30           C  
ATOM   1515  N   LEU A 264     157.177 188.973 174.082  1.00 63.37           N  
ATOM   1516  CA  LEU A 264     156.559 187.706 174.446  1.00 63.37           C  
ATOM   1517  C   LEU A 264     157.254 187.075 175.640  1.00 63.37           C  
ATOM   1518  O   LEU A 264     156.621 186.354 176.414  1.00 63.37           O  
ATOM   1519  CB  LEU A 264     156.590 186.754 173.252  1.00 63.37           C  
ATOM   1520  CG  LEU A 264     155.876 185.414 173.348  1.00 63.37           C  
ATOM   1521  CD1 LEU A 264     154.400 185.648 173.534  1.00 63.37           C  
ATOM   1522  CD2 LEU A 264     156.132 184.603 172.098  1.00 63.37           C  
ATOM   1523  N   LEU A 265     158.547 187.342 175.809  1.00 60.93           N  
ATOM   1524  CA  LEU A 265     159.270 186.848 176.970  1.00 60.93           C  
ATOM   1525  C   LEU A 265     159.051 187.732 178.187  1.00 60.93           C  
ATOM   1526  O   LEU A 265     159.133 187.248 179.315  1.00 60.93           O  
ATOM   1527  CB  LEU A 265     160.757 186.724 176.636  1.00 60.93           C  
ATOM   1528  CG  LEU A 265     161.754 186.097 177.609  1.00 60.93           C  
ATOM   1529  CD1 LEU A 265     162.769 185.310 176.827  1.00 60.93           C  
ATOM   1530  CD2 LEU A 265     162.476 187.171 178.393  1.00 60.93           C  
ATOM   1531  N   LEU A 266     158.767 189.020 177.994  1.00 59.24           N  
ATOM   1532  CA  LEU A 266     158.363 189.850 179.123  1.00 59.24           C  
ATOM   1533  C   LEU A 266     156.972 189.509 179.619  1.00 59.24           C  
ATOM   1534  O   LEU A 266     156.641 189.824 180.763  1.00 59.24           O  
ATOM   1535  CB  LEU A 266     158.419 191.335 178.767  1.00 59.24           C  
ATOM   1536  CG  LEU A 266     159.663 192.130 179.155  1.00 59.24           C  
ATOM   1537  CD1 LEU A 266     159.716 192.215 180.653  1.00 59.24           C  
ATOM   1538  CD2 LEU A 266     160.941 191.517 178.654  1.00 59.24           C  
ATOM   1539  N   PHE A 267     156.150 188.884 178.787  1.00 58.88           N  
ATOM   1540  CA  PHE A 267     154.839 188.443 179.229  1.00 58.88           C  
ATOM   1541  C   PHE A 267     154.904 187.126 179.985  1.00 58.88           C  
ATOM   1542  O   PHE A 267     154.157 186.933 180.948  1.00 58.88           O  
ATOM   1543  CB  PHE A 267     153.908 188.317 178.029  1.00 58.88           C  
ATOM   1544  CG  PHE A 267     152.601 187.685 178.351  1.00 58.88           C  
ATOM   1545  CD1 PHE A 267     151.668 188.355 179.111  1.00 58.88           C  
ATOM   1546  CD2 PHE A 267     152.297 186.420 177.875  1.00 58.88           C  
ATOM   1547  CE1 PHE A 267     150.469 187.769 179.414  1.00 58.88           C  
ATOM   1548  CE2 PHE A 267     151.093 185.831 178.169  1.00 58.88           C  
ATOM   1549  CZ  PHE A 267     150.179 186.508 178.939  1.00 58.88           C  
ATOM   1550  N   SER A 268     155.778 186.213 179.574  1.00 55.72           N  
ATOM   1551  CA  SER A 268     155.846 184.919 180.232  1.00 55.72           C  
ATOM   1552  C   SER A 268     156.642 184.972 181.524  1.00 55.72           C  
ATOM   1553  O   SER A 268     156.422 184.144 182.409  1.00 55.72           O  
ATOM   1554  CB  SER A 268     156.444 183.886 179.290  1.00 55.72           C  
ATOM   1555  OG  SER A 268     155.590 183.687 178.184  1.00 55.72           O  
ATOM   1556  N   LEU A 269     157.571 185.916 181.654  1.00 52.73           N  
ATOM   1557  CA  LEU A 269     158.199 186.117 182.951  1.00 52.73           C  
ATOM   1558  C   LEU A 269     157.241 186.776 183.922  1.00 52.73           C  
ATOM   1559  O   LEU A 269     157.313 186.520 185.124  1.00 52.73           O  
ATOM   1560  CB  LEU A 269     159.459 186.964 182.822  1.00 52.73           C  
ATOM   1561  CG  LEU A 269     160.689 186.433 182.107  1.00 52.73           C  
ATOM   1562  CD1 LEU A 269     161.718 187.525 182.068  1.00 52.73           C  
ATOM   1563  CD2 LEU A 269     161.228 185.233 182.816  1.00 52.73           C  
ATOM   1564  N   PHE A 270     156.354 187.635 183.423  1.00 54.40           N  
ATOM   1565  CA  PHE A 270     155.367 188.274 184.283  1.00 54.40           C  
ATOM   1566  C   PHE A 270     154.368 187.270 184.834  1.00 54.40           C  
ATOM   1567  O   PHE A 270     153.967 187.364 185.996  1.00 54.40           O  
ATOM   1568  CB  PHE A 270     154.646 189.378 183.521  1.00 54.40           C  
ATOM   1569  CG  PHE A 270     153.478 189.948 184.261  1.00 54.40           C  
ATOM   1570  CD1 PHE A 270     153.667 190.768 185.356  1.00 54.40           C  
ATOM   1571  CD2 PHE A 270     152.184 189.663 183.857  1.00 54.40           C  
ATOM   1572  CE1 PHE A 270     152.588 191.280 186.037  1.00 54.40           C  
ATOM   1573  CE2 PHE A 270     151.109 190.169 184.534  1.00 54.40           C  
ATOM   1574  CZ  PHE A 270     151.311 190.982 185.623  1.00 54.40           C  
ATOM   1575  N   VAL A 271     153.960 186.290 184.027  1.00 54.08           N  
ATOM   1576  CA  VAL A 271     152.993 185.305 184.500  1.00 54.08           C  
ATOM   1577  C   VAL A 271     153.644 184.276 185.410  1.00 54.08           C  
ATOM   1578  O   VAL A 271     152.937 183.528 186.090  1.00 54.08           O  
ATOM   1579  CB  VAL A 271     152.303 184.650 183.287  1.00 54.08           C  
ATOM   1580  CG1 VAL A 271     153.166 183.571 182.684  1.00 54.08           C  
ATOM   1581  CG2 VAL A 271     150.926 184.145 183.626  1.00 54.08           C  
ATOM   1582  N   PHE A 272     154.975 184.225 185.454  1.00 50.96           N  
ATOM   1583  CA  PHE A 272     155.715 183.372 186.375  1.00 50.96           C  
ATOM   1584  C   PHE A 272     156.166 184.099 187.628  1.00 50.96           C  
ATOM   1585  O   PHE A 272     156.233 183.481 188.691  1.00 50.96           O  
ATOM   1586  CB  PHE A 272     156.934 182.770 185.671  1.00 50.96           C  
ATOM   1587  CG  PHE A 272     156.604 181.630 184.756  1.00 50.96           C  
ATOM   1588  CD1 PHE A 272     155.463 180.884 184.955  1.00 50.96           C  
ATOM   1589  CD2 PHE A 272     157.420 181.321 183.679  1.00 50.96           C  
ATOM   1590  CE1 PHE A 272     155.153 179.840 184.118  1.00 50.96           C  
ATOM   1591  CE2 PHE A 272     157.110 180.277 182.835  1.00 50.96           C  
ATOM   1592  CZ  PHE A 272     155.977 179.540 183.056  1.00 50.96           C  
ATOM   1593  N   ALA A 273     156.483 185.391 187.531  1.00 49.75           N  
ATOM   1594  CA  ALA A 273     156.789 186.169 188.724  1.00 49.75           C  
ATOM   1595  C   ALA A 273     155.565 186.338 189.604  1.00 49.75           C  
ATOM   1596  O   ALA A 273     155.692 186.400 190.826  1.00 49.75           O  
ATOM   1597  CB  ALA A 273     157.336 187.536 188.344  1.00 49.75           C  
ATOM   1598  N   VAL A 274     154.379 186.419 189.003  1.00 52.58           N  
ATOM   1599  CA  VAL A 274     153.150 186.420 189.784  1.00 52.58           C  
ATOM   1600  C   VAL A 274     152.894 185.041 190.370  1.00 52.58           C  
ATOM   1601  O   VAL A 274     152.555 184.912 191.549  1.00 52.58           O  
ATOM   1602  CB  VAL A 274     151.976 186.904 188.920  1.00 52.58           C  
ATOM   1603  CG1 VAL A 274     150.675 186.752 189.653  1.00 52.58           C  
ATOM   1604  CG2 VAL A 274     152.173 188.342 188.585  1.00 52.58           C  
ATOM   1605  N   LEU A 275     153.095 183.986 189.576  1.00 52.51           N  
ATOM   1606  CA  LEU A 275     152.798 182.635 190.043  1.00 52.51           C  
ATOM   1607  C   LEU A 275     153.789 182.176 191.101  1.00 52.51           C  
ATOM   1608  O   LEU A 275     153.422 181.405 191.989  1.00 52.51           O  
ATOM   1609  CB  LEU A 275     152.772 181.668 188.860  1.00 52.51           C  
ATOM   1610  CG  LEU A 275     152.136 180.288 189.034  1.00 52.51           C  
ATOM   1611  CD1 LEU A 275     151.475 179.902 187.742  1.00 52.51           C  
ATOM   1612  CD2 LEU A 275     153.141 179.225 189.395  1.00 52.51           C  
ATOM   1613  N   GLY A 276     155.034 182.644 191.038  1.00 49.91           N  
ATOM   1614  CA  GLY A 276     155.984 182.326 192.085  1.00 49.91           C  
ATOM   1615  C   GLY A 276     155.806 183.161 193.330  1.00 49.91           C  
ATOM   1616  O   GLY A 276     156.148 182.715 194.425  1.00 49.91           O  
ATOM   1617  N   LEU A 277     155.268 184.371 193.193  1.00 51.11           N  
ATOM   1618  CA  LEU A 277     155.003 185.213 194.355  1.00 51.11           C  
ATOM   1619  C   LEU A 277     153.875 184.666 195.211  1.00 51.11           C  
ATOM   1620  O   LEU A 277     153.889 184.838 196.431  1.00 51.11           O  
ATOM   1621  CB  LEU A 277     154.680 186.632 193.899  1.00 51.11           C  
ATOM   1622  CG  LEU A 277     154.105 187.685 194.836  1.00 51.11           C  
ATOM   1623  CD1 LEU A 277     155.035 187.991 195.951  1.00 51.11           C  
ATOM   1624  CD2 LEU A 277     153.823 188.922 194.054  1.00 51.11           C  
ATOM   1625  N   GLN A 278     152.902 183.998 194.607  1.00 55.55           N  
ATOM   1626  CA  GLN A 278     151.753 183.555 195.379  1.00 55.55           C  
ATOM   1627  C   GLN A 278     152.054 182.321 196.212  1.00 55.55           C  
ATOM   1628  O   GLN A 278     151.480 182.158 197.290  1.00 55.55           O  
ATOM   1629  CB  GLN A 278     150.577 183.288 194.449  1.00 55.55           C  
ATOM   1630  CG  GLN A 278     150.151 184.506 193.679  1.00 55.55           C  
ATOM   1631  CD  GLN A 278     149.646 185.615 194.562  1.00 55.55           C  
ATOM   1632  OE1 GLN A 278     148.924 185.383 195.524  1.00 55.55           O  
ATOM   1633  NE2 GLN A 278     150.038 186.834 194.248  1.00 55.55           N  
ATOM   1634  N   ILE A 279     152.953 181.456 195.752  1.00 49.90           N  
ATOM   1635  CA  ILE A 279     153.204 180.185 196.415  1.00 49.90           C  
ATOM   1636  C   ILE A 279     154.585 180.103 197.034  1.00 49.90           C  
ATOM   1637  O   ILE A 279     154.932 179.053 197.584  1.00 49.90           O  
ATOM   1638  CB  ILE A 279     152.972 179.001 195.460  1.00 49.90           C  
ATOM   1639  CG1 ILE A 279     153.956 179.028 194.309  1.00 49.90           C  
ATOM   1640  CG2 ILE A 279     151.583 179.054 194.889  1.00 49.90           C  
ATOM   1641  CD1 ILE A 279     153.880 177.813 193.448  1.00 49.90           C  
ATOM   1642  N   TYR A 280     155.385 181.172 196.984  1.00 47.93           N  
ATOM   1643  CA  TYR A 280     156.689 181.150 197.635  1.00 47.93           C  
ATOM   1644  C   TYR A 280     156.988 182.407 198.439  1.00 47.93           C  
ATOM   1645  O   TYR A 280     158.148 182.626 198.784  1.00 47.93           O  
ATOM   1646  CB  TYR A 280     157.832 180.954 196.641  1.00 47.93           C  
ATOM   1647  CG  TYR A 280     157.884 179.619 195.976  1.00 47.93           C  
ATOM   1648  CD1 TYR A 280     158.247 178.492 196.680  1.00 47.93           C  
ATOM   1649  CD2 TYR A 280     157.630 179.496 194.625  1.00 47.93           C  
ATOM   1650  CE1 TYR A 280     158.304 177.273 196.070  1.00 47.93           C  
ATOM   1651  CE2 TYR A 280     157.693 178.285 194.007  1.00 47.93           C  
ATOM   1652  CZ  TYR A 280     158.033 177.180 194.730  1.00 47.93           C  
ATOM   1653  OH  TYR A 280     158.091 175.970 194.101  1.00 47.93           O  
ATOM   1654  N   MET A 281     156.004 183.252 198.736  1.00 53.41           N  
ATOM   1655  CA  MET A 281     156.316 184.445 199.509  1.00 53.41           C  
ATOM   1656  C   MET A 281     156.496 184.079 200.974  1.00 53.41           C  
ATOM   1657  O   MET A 281     155.692 183.341 201.549  1.00 53.41           O  
ATOM   1658  CB  MET A 281     155.269 185.547 199.330  1.00 53.41           C  
ATOM   1659  CG  MET A 281     153.859 185.289 199.782  1.00 53.41           C  
ATOM   1660  SD  MET A 281     152.878 186.772 199.518  1.00 53.41           S  
ATOM   1661  CE  MET A 281     151.274 186.243 200.094  1.00 53.41           C  
ATOM   1662  N   GLY A 282     157.609 184.525 201.551  1.00 51.30           N  
ATOM   1663  CA  GLY A 282     157.972 184.186 202.904  1.00 51.30           C  
ATOM   1664  C   GLY A 282     158.488 182.782 203.110  1.00 51.30           C  
ATOM   1665  O   GLY A 282     158.924 182.467 204.220  1.00 51.30           O  
ATOM   1666  N   VAL A 283     158.456 181.929 202.087  1.00 47.88           N  
ATOM   1667  CA  VAL A 283     158.898 180.548 202.229  1.00 47.88           C  
ATOM   1668  C   VAL A 283     160.405 180.482 202.434  1.00 47.88           C  
ATOM   1669  O   VAL A 283     160.902 179.698 203.246  1.00 47.88           O  
ATOM   1670  CB  VAL A 283     158.426 179.740 201.007  1.00 47.88           C  
ATOM   1671  CG1 VAL A 283     159.086 178.407 200.931  1.00 47.88           C  
ATOM   1672  CG2 VAL A 283     156.937 179.533 201.084  1.00 47.88           C  
ATOM   1673  N   LEU A 284     161.149 181.349 201.769  1.00 47.32           N  
ATOM   1674  CA  LEU A 284     162.602 181.315 201.845  1.00 47.32           C  
ATOM   1675  C   LEU A 284     163.175 181.969 203.098  1.00 47.32           C  
ATOM   1676  O   LEU A 284     164.386 182.178 203.142  1.00 47.32           O  
ATOM   1677  CB  LEU A 284     163.221 181.981 200.613  1.00 47.32           C  
ATOM   1678  CG  LEU A 284     163.524 181.168 199.354  1.00 47.32           C  
ATOM   1679  CD1 LEU A 284     164.449 180.053 199.694  1.00 47.32           C  
ATOM   1680  CD2 LEU A 284     162.302 180.631 198.671  1.00 47.32           C  
ATOM   1681  N   THR A 285     162.376 182.299 204.112  1.00 50.26           N  
ATOM   1682  CA  THR A 285     162.907 182.808 205.373  1.00 50.26           C  
ATOM   1683  C   THR A 285     162.593 181.875 206.532  1.00 50.26           C  
ATOM   1684  O   THR A 285     162.512 182.317 207.672  1.00 50.26           O  
ATOM   1685  CB  THR A 285     162.372 184.198 205.706  1.00 50.26           C  
ATOM   1686  OG1 THR A 285     160.973 184.118 205.986  1.00 50.26           O  
ATOM   1687  CG2 THR A 285     162.579 185.136 204.559  1.00 50.26           C  
ATOM   1688  N   GLN A 286     162.413 180.590 206.268  1.00 50.05           N  
ATOM   1689  CA  GLN A 286     162.027 179.647 207.307  1.00 50.05           C  
ATOM   1690  C   GLN A 286     163.268 179.090 207.982  1.00 50.05           C  
ATOM   1691  O   GLN A 286     164.043 178.371 207.355  1.00 50.05           O  
ATOM   1692  CB  GLN A 286     161.195 178.513 206.722  1.00 50.05           C  
ATOM   1693  CG  GLN A 286     159.827 178.913 206.279  1.00 50.05           C  
ATOM   1694  CD  GLN A 286     159.093 177.775 205.641  1.00 50.05           C  
ATOM   1695  OE1 GLN A 286     159.648 176.708 205.431  1.00 50.05           O  
ATOM   1696  NE2 GLN A 286     157.832 177.991 205.329  1.00 50.05           N  
ATOM   1697  N   LYS A 287     163.452 179.422 209.256  1.00 54.01           N  
ATOM   1698  CA  LYS A 287     164.606 178.950 210.011  1.00 54.01           C  
ATOM   1699  C   LYS A 287     164.178 178.313 211.330  1.00 54.01           C  
ATOM   1700  O   LYS A 287     163.388 178.887 212.079  1.00 54.01           O  
ATOM   1701  CB  LYS A 287     165.581 180.099 210.274  1.00 54.01           C  
ATOM   1702  CG  LYS A 287     166.082 180.788 209.015  1.00 54.01           C  
ATOM   1703  CD  LYS A 287     167.182 181.788 209.333  1.00 54.01           C  
ATOM   1704  CE  LYS A 287     166.781 183.197 208.929  1.00 54.01           C  
ATOM   1705  NZ  LYS A 287     166.682 183.344 207.451  1.00 54.01           N  
ATOM   1706  N   CYS A 288     164.707 177.126 211.606  1.00 63.35           N  
ATOM   1707  CA  CYS A 288     164.381 176.410 212.834  1.00 63.35           C  
ATOM   1708  C   CYS A 288     164.786 177.215 214.064  1.00 63.35           C  
ATOM   1709  O   CYS A 288     165.945 177.602 214.211  1.00 63.35           O  
ATOM   1710  CB  CYS A 288     165.065 175.041 212.854  1.00 63.35           C  
ATOM   1711  SG  CYS A 288     163.931 173.637 212.752  1.00 63.35           S  
ATOM   1712  N   VAL A 289     163.822 177.465 214.945  1.00 60.99           N  
ATOM   1713  CA  VAL A 289     164.076 178.226 216.163  1.00 60.99           C  
ATOM   1714  C   VAL A 289     163.843 177.374 217.406  1.00 60.99           C  
ATOM   1715  O   VAL A 289     162.775 176.785 217.575  1.00 60.99           O  
ATOM   1716  CB  VAL A 289     163.189 179.482 216.239  1.00 60.99           C  
ATOM   1717  CG1 VAL A 289     163.516 180.287 217.487  1.00 60.99           C  
ATOM   1718  CG2 VAL A 289     163.363 180.330 214.988  1.00 60.99           C  
ATOM   1719  N   LYS A 290     164.848 177.314 218.273  1.00 64.70           N  
ATOM   1720  CA  LYS A 290     164.755 176.537 219.501  1.00 64.70           C  
ATOM   1721  C   LYS A 290     163.479 176.864 220.269  1.00 64.70           C  
ATOM   1722  O   LYS A 290     162.962 177.979 220.199  1.00 64.70           O  
ATOM   1723  CB  LYS A 290     166.011 176.788 220.345  1.00 64.70           C  
ATOM   1724  CG  LYS A 290     166.133 176.015 221.648  1.00 64.70           C  
ATOM   1725  CD  LYS A 290     167.580 175.863 222.088  1.00 64.70           C  
ATOM   1726  CE  LYS A 290     168.228 177.160 222.467  1.00 64.70           C  
ATOM   1727  NZ  LYS A 290     169.609 176.928 222.959  1.00 64.70           N  
ATOM   1728  N   HIS A 291     162.941 175.848 220.954  1.00 65.49           N  
ATOM   1729  CA  HIS A 291     161.796 176.011 221.841  1.00 65.49           C  
ATOM   1730  C   HIS A 291     162.074 177.038 222.929  1.00 65.49           C  
ATOM   1731  O   HIS A 291     163.210 177.226 223.363  1.00 65.49           O  
ATOM   1732  CB  HIS A 291     161.443 174.694 222.526  1.00 65.49           C  
ATOM   1733  CG  HIS A 291     160.871 173.655 221.618  1.00 65.49           C  
ATOM   1734  ND1 HIS A 291     159.591 173.728 221.118  1.00 65.49           N  
ATOM   1735  CD2 HIS A 291     161.381 172.484 221.174  1.00 65.49           C  
ATOM   1736  CE1 HIS A 291     159.350 172.664 220.376  1.00 65.49           C  
ATOM   1737  NE2 HIS A 291     160.423 171.896 220.389  1.00 65.49           N  
ATOM   1738  N   PHE A 292     161.016 177.689 223.376  1.00 71.79           N  
ATOM   1739  CA  PHE A 292     161.105 178.575 224.524  1.00 71.79           C  
ATOM   1740  C   PHE A 292     161.357 177.740 225.773  1.00 71.79           C  
ATOM   1741  O   PHE A 292     160.680 176.726 225.972  1.00 71.79           O  
ATOM   1742  CB  PHE A 292     159.815 179.374 224.652  1.00 71.79           C  
ATOM   1743  CG  PHE A 292     159.844 180.409 225.726  1.00 71.79           C  
ATOM   1744  CD1 PHE A 292     160.505 181.598 225.533  1.00 71.79           C  
ATOM   1745  CD2 PHE A 292     159.200 180.198 226.923  1.00 71.79           C  
ATOM   1746  CE1 PHE A 292     160.531 182.552 226.519  1.00 71.79           C  
ATOM   1747  CE2 PHE A 292     159.226 181.151 227.910  1.00 71.79           C  
ATOM   1748  CZ  PHE A 292     159.894 182.326 227.706  1.00 71.79           C  
ATOM   1749  N   PRO A 293     162.315 178.119 226.622  1.00 74.13           N  
ATOM   1750  CA  PRO A 293     162.812 177.217 227.671  1.00 74.13           C  
ATOM   1751  C   PRO A 293     161.784 176.973 228.763  1.00 74.13           C  
ATOM   1752  O   PRO A 293     161.320 177.907 229.416  1.00 74.13           O  
ATOM   1753  CB  PRO A 293     164.031 177.961 228.222  1.00 74.13           C  
ATOM   1754  CG  PRO A 293     164.405 178.909 227.172  1.00 74.13           C  
ATOM   1755  CD  PRO A 293     163.128 179.335 226.544  1.00 74.13           C  
ATOM   1756  N   ALA A 294     161.435 175.705 228.954  1.00 83.45           N  
ATOM   1757  CA  ALA A 294     160.575 175.316 230.060  1.00 83.45           C  
ATOM   1758  C   ALA A 294     161.330 175.482 231.368  1.00 83.45           C  
ATOM   1759  O   ALA A 294     162.373 174.849 231.568  1.00 83.45           O  
ATOM   1760  CB  ALA A 294     160.110 173.872 229.890  1.00 83.45           C  
ATOM   1761  N   ASP A 295     160.814 176.367 232.229  1.00 90.03           N  
ATOM   1762  CA  ASP A 295     161.277 176.567 233.605  1.00 90.03           C  
ATOM   1763  C   ASP A 295     162.735 177.013 233.660  1.00 90.03           C  
ATOM   1764  O   ASP A 295     163.472 176.666 234.585  1.00 90.03           O  
ATOM   1765  CB  ASP A 295     161.060 175.305 234.445  1.00 90.03           C  
ATOM   1766  CG  ASP A 295     159.598 174.905 234.521  1.00 90.03           C  
ATOM   1767  OD1 ASP A 295     158.729 175.798 234.442  1.00 90.03           O  
ATOM   1768  OD2 ASP A 295     159.316 173.695 234.645  1.00 90.03           O  
ATOM   1769  N   GLY A 296     163.158 177.787 232.670  1.00 87.30           N  
ATOM   1770  CA  GLY A 296     164.530 178.212 232.544  1.00 87.30           C  
ATOM   1771  C   GLY A 296     164.739 179.653 232.953  1.00 87.30           C  
ATOM   1772  O   GLY A 296     163.930 180.255 233.668  1.00 87.30           O  
ATOM   1773  N   SER A 297     165.834 180.224 232.462  1.00 85.91           N  
ATOM   1774  CA  SER A 297     166.314 181.532 232.885  1.00 85.91           C  
ATOM   1775  C   SER A 297     165.631 182.686 232.177  1.00 85.91           C  
ATOM   1776  O   SER A 297     166.170 183.798 232.192  1.00 85.91           O  
ATOM   1777  CB  SER A 297     167.819 181.636 232.652  1.00 85.91           C  
ATOM   1778  OG  SER A 297     168.101 181.649 231.264  1.00 85.91           O  
ATOM   1779  N   TRP A 298     164.487 182.468 231.550  1.00 79.71           N  
ATOM   1780  CA  TRP A 298     163.806 183.526 230.830  1.00 79.71           C  
ATOM   1781  C   TRP A 298     162.540 183.881 231.603  1.00 79.71           C  
ATOM   1782  O   TRP A 298     162.285 183.353 232.688  1.00 79.71           O  
ATOM   1783  CB  TRP A 298     163.502 183.073 229.405  1.00 79.71           C  
ATOM   1784  CG  TRP A 298     163.584 184.156 228.396  1.00 79.71           C  
ATOM   1785  CD1 TRP A 298     162.575 184.937 227.935  1.00 79.71           C  
ATOM   1786  CD2 TRP A 298     164.751 184.526 227.655  1.00 79.71           C  
ATOM   1787  NE1 TRP A 298     163.049 185.805 226.979  1.00 79.71           N  
ATOM   1788  CE2 TRP A 298     164.384 185.567 226.788  1.00 79.71           C  
ATOM   1789  CE3 TRP A 298     166.075 184.087 227.654  1.00 79.71           C  
ATOM   1790  CZ2 TRP A 298     165.293 186.176 225.929  1.00 79.71           C  
ATOM   1791  CZ3 TRP A 298     166.970 184.689 226.804  1.00 79.71           C  
ATOM   1792  CH2 TRP A 298     166.577 185.720 225.952  1.00 79.71           C  
ATOM   1793  N   GLY A 299     161.738 184.774 231.040  1.00 83.67           N  
ATOM   1794  CA  GLY A 299     160.503 185.172 231.685  1.00 83.67           C  
ATOM   1795  C   GLY A 299     159.452 184.075 231.680  1.00 83.67           C  
ATOM   1796  O   GLY A 299     159.557 183.062 230.993  1.00 83.67           O  
ATOM   1797  N   ASN A 300     158.409 184.289 232.479  1.00 86.96           N  
ATOM   1798  CA  ASN A 300     157.359 183.281 232.617  1.00 86.96           C  
ATOM   1799  C   ASN A 300     156.396 183.308 231.438  1.00 86.96           C  
ATOM   1800  O   ASN A 300     156.306 182.352 230.662  1.00 86.96           O  
ATOM   1801  CB  ASN A 300     156.585 183.511 233.918  1.00 86.96           C  
ATOM   1802  CG  ASN A 300     157.380 183.160 235.141  1.00 86.96           C  
ATOM   1803  OD1 ASN A 300     158.056 182.136 235.178  1.00 86.96           O  
ATOM   1804  ND2 ASN A 300     157.301 184.007 236.160  1.00 86.96           N  
ATOM   1805  N   PHE A 301     155.677 184.413 231.292  1.00 93.29           N  
ATOM   1806  CA  PHE A 301     154.509 184.463 230.426  1.00 93.29           C  
ATOM   1807  C   PHE A 301     154.945 184.613 228.982  1.00 93.29           C  
ATOM   1808  O   PHE A 301     155.658 185.562 228.639  1.00 93.29           O  
ATOM   1809  CB  PHE A 301     153.592 185.619 230.825  1.00 93.29           C  
ATOM   1810  CG  PHE A 301     152.827 185.389 232.105  1.00 93.29           C  
ATOM   1811  CD1 PHE A 301     152.708 184.120 232.653  1.00 93.29           C  
ATOM   1812  CD2 PHE A 301     152.213 186.451 232.749  1.00 93.29           C  
ATOM   1813  CE1 PHE A 301     151.999 183.915 233.825  1.00 93.29           C  
ATOM   1814  CE2 PHE A 301     151.502 186.254 233.920  1.00 93.29           C  
ATOM   1815  CZ  PHE A 301     151.396 184.985 234.458  1.00 93.29           C  
ATOM   1816  N   THR A 302     154.483 183.707 228.126  1.00 89.30           N  
ATOM   1817  CA  THR A 302     154.815 183.765 226.710  1.00 89.30           C  
ATOM   1818  C   THR A 302     153.973 184.813 225.984  1.00 89.30           C  
ATOM   1819  O   THR A 302     153.257 184.488 225.034  1.00 89.30           O  
ATOM   1820  CB  THR A 302     154.615 182.391 226.074  1.00 89.30           C  
ATOM   1821  OG1 THR A 302     153.225 182.060 226.101  1.00 89.30           O  
ATOM   1822  CG2 THR A 302     155.365 181.340 226.864  1.00 89.30           C  
ATOM   1823  N   ASP A 303     154.055 186.072 226.412  1.00 90.02           N  
ATOM   1824  CA  ASP A 303     153.282 187.151 225.816  1.00 90.02           C  
ATOM   1825  C   ASP A 303     154.158 187.943 224.843  1.00 90.02           C  
ATOM   1826  O   ASP A 303     153.867 187.992 223.650  1.00 90.02           O  
ATOM   1827  CB  ASP A 303     152.737 188.065 226.912  1.00 90.02           C  
ATOM   1828  CG  ASP A 303     151.761 187.364 227.822  1.00 90.02           C  
ATOM   1829  OD1 ASP A 303     151.044 186.462 227.347  1.00 90.02           O  
ATOM   1830  OD2 ASP A 303     151.722 187.706 229.021  1.00 90.02           O  
ATOM   1831  N   GLU A 304     155.236 188.540 225.340  1.00 84.59           N  
ATOM   1832  CA  GLU A 304     156.212 189.223 224.514  1.00 84.59           C  
ATOM   1833  C   GLU A 304     157.615 188.696 224.746  1.00 84.59           C  
ATOM   1834  O   GLU A 304     158.546 189.142 224.068  1.00 84.59           O  
ATOM   1835  CB  GLU A 304     156.199 190.735 224.770  1.00 84.59           C  
ATOM   1836  CG  GLU A 304     156.853 191.167 226.076  1.00 84.59           C  
ATOM   1837  CD  GLU A 304     155.883 191.256 227.237  1.00 84.59           C  
ATOM   1838  OE1 GLU A 304     154.772 190.701 227.139  1.00 84.59           O  
ATOM   1839  OE2 GLU A 304     156.227 191.900 228.249  1.00 84.59           O  
ATOM   1840  N   ARG A 305     157.799 187.784 225.698  1.00 78.41           N  
ATOM   1841  CA  ARG A 305     159.083 187.120 225.837  1.00 78.41           C  
ATOM   1842  C   ARG A 305     159.265 186.025 224.806  1.00 78.41           C  
ATOM   1843  O   ARG A 305     160.404 185.668 224.498  1.00 78.41           O  
ATOM   1844  CB  ARG A 305     159.234 186.544 227.239  1.00 78.41           C  
ATOM   1845  CG  ARG A 305     159.162 187.591 228.312  1.00 78.41           C  
ATOM   1846  CD  ARG A 305     160.347 188.523 228.244  1.00 78.41           C  
ATOM   1847  NE  ARG A 305     160.229 189.579 229.240  1.00 78.41           N  
ATOM   1848  CZ  ARG A 305     160.686 189.484 230.482  1.00 78.41           C  
ATOM   1849  NH1 ARG A 305     160.531 190.492 231.332  1.00 78.41           N  
ATOM   1850  NH2 ARG A 305     161.300 188.378 230.874  1.00 78.41           N  
ATOM   1851  N   TRP A 306     158.172 185.500 224.251  1.00 69.62           N  
ATOM   1852  CA  TRP A 306     158.291 184.579 223.134  1.00 69.62           C  
ATOM   1853  C   TRP A 306     158.781 185.291 221.887  1.00 69.62           C  
ATOM   1854  O   TRP A 306     159.352 184.650 221.005  1.00 69.62           O  
ATOM   1855  CB  TRP A 306     156.953 183.924 222.830  1.00 69.62           C  
ATOM   1856  CG  TRP A 306     157.057 182.677 222.022  1.00 69.62           C  
ATOM   1857  CD1 TRP A 306     157.313 181.427 222.487  1.00 69.62           C  
ATOM   1858  CD2 TRP A 306     156.994 182.569 220.601  1.00 69.62           C  
ATOM   1859  NE1 TRP A 306     157.355 180.537 221.451  1.00 69.62           N  
ATOM   1860  CE2 TRP A 306     157.169 181.217 220.279  1.00 69.62           C  
ATOM   1861  CE3 TRP A 306     156.781 183.481 219.571  1.00 69.62           C  
ATOM   1862  CZ2 TRP A 306     157.145 180.758 218.977  1.00 69.62           C  
ATOM   1863  CZ3 TRP A 306     156.752 183.022 218.284  1.00 69.62           C  
ATOM   1864  CH2 TRP A 306     156.936 181.675 217.994  1.00 69.62           C  
ATOM   1865  N   PHE A 307     158.569 186.599 221.793  1.00 69.70           N  
ATOM   1866  CA  PHE A 307     159.070 187.379 220.677  1.00 69.70           C  
ATOM   1867  C   PHE A 307     160.418 188.024 220.981  1.00 69.70           C  
ATOM   1868  O   PHE A 307     161.041 188.579 220.073  1.00 69.70           O  
ATOM   1869  CB  PHE A 307     158.036 188.441 220.288  1.00 69.70           C  
ATOM   1870  CG  PHE A 307     158.256 189.036 218.932  1.00 69.70           C  
ATOM   1871  CD1 PHE A 307     157.961 188.307 217.801  1.00 69.70           C  
ATOM   1872  CD2 PHE A 307     158.748 190.320 218.786  1.00 69.70           C  
ATOM   1873  CE1 PHE A 307     158.156 188.836 216.553  1.00 69.70           C  
ATOM   1874  CE2 PHE A 307     158.952 190.853 217.535  1.00 69.70           C  
ATOM   1875  CZ  PHE A 307     158.651 190.108 216.418  1.00 69.70           C  
ATOM   1876  N   ASN A 308     160.889 187.974 222.225  1.00 71.40           N  
ATOM   1877  CA  ASN A 308     162.280 188.317 222.495  1.00 71.40           C  
ATOM   1878  C   ASN A 308     163.190 187.105 222.541  1.00 71.40           C  
ATOM   1879  O   ASN A 308     164.406 187.263 222.418  1.00 71.40           O  
ATOM   1880  CB  ASN A 308     162.429 189.081 223.813  1.00 71.40           C  
ATOM   1881  CG  ASN A 308     162.009 190.528 223.706  1.00 71.40           C  
ATOM   1882  OD1 ASN A 308     161.020 190.943 224.299  1.00 71.40           O  
ATOM   1883  ND2 ASN A 308     162.781 191.314 222.970  1.00 71.40           N  
ATOM   1884  N   TYR A 309     162.644 185.907 222.737  1.00 68.28           N  
ATOM   1885  CA  TYR A 309     163.484 184.712 222.732  1.00 68.28           C  
ATOM   1886  C   TYR A 309     163.730 184.283 221.297  1.00 68.28           C  
ATOM   1887  O   TYR A 309     164.864 184.286 220.813  1.00 68.28           O  
ATOM   1888  CB  TYR A 309     162.821 183.587 223.524  1.00 68.28           C  
ATOM   1889  CG  TYR A 309     163.698 182.379 223.649  1.00 68.28           C  
ATOM   1890  CD1 TYR A 309     164.735 182.361 224.557  1.00 68.28           C  
ATOM   1891  CD2 TYR A 309     163.508 181.270 222.846  1.00 68.28           C  
ATOM   1892  CE1 TYR A 309     165.543 181.276 224.676  1.00 68.28           C  
ATOM   1893  CE2 TYR A 309     164.319 180.179 222.955  1.00 68.28           C  
ATOM   1894  CZ  TYR A 309     165.333 180.187 223.875  1.00 68.28           C  
ATOM   1895  OH  TYR A 309     166.155 179.104 224.007  1.00 68.28           O  
ATOM   1896  N   THR A 310     162.659 183.917 220.609  1.00 64.27           N  
ATOM   1897  CA  THR A 310     162.667 183.890 219.162  1.00 64.27           C  
ATOM   1898  C   THR A 310     162.878 185.318 218.674  1.00 64.27           C  
ATOM   1899  O   THR A 310     162.529 186.271 219.371  1.00 64.27           O  
ATOM   1900  CB  THR A 310     161.347 183.303 218.676  1.00 64.27           C  
ATOM   1901  OG1 THR A 310     161.105 182.088 219.385  1.00 64.27           O  
ATOM   1902  CG2 THR A 310     161.407 182.948 217.237  1.00 64.27           C  
ATOM   1903  N   SER A 311     163.494 185.456 217.493  1.00 64.49           N  
ATOM   1904  CA  SER A 311     164.032 186.718 216.962  1.00 64.49           C  
ATOM   1905  C   SER A 311     165.147 187.263 217.848  1.00 64.49           C  
ATOM   1906  O   SER A 311     165.242 188.464 218.083  1.00 64.49           O  
ATOM   1907  CB  SER A 311     162.964 187.790 216.718  1.00 64.49           C  
ATOM   1908  OG  SER A 311     163.577 189.005 216.343  1.00 64.49           O  
ATOM   1909  N   ASN A 312     165.984 186.359 218.341  1.00 64.92           N  
ATOM   1910  CA  ASN A 312     167.314 186.656 218.844  1.00 64.92           C  
ATOM   1911  C   ASN A 312     168.237 185.678 218.140  1.00 64.92           C  
ATOM   1912  O   ASN A 312     168.022 184.466 218.210  1.00 64.92           O  
ATOM   1913  CB  ASN A 312     167.389 186.512 220.370  1.00 64.92           C  
ATOM   1914  CG  ASN A 312     168.730 186.955 220.958  1.00 64.92           C  
ATOM   1915  OD1 ASN A 312     169.729 187.026 220.247  1.00 64.92           O  
ATOM   1916  ND2 ASN A 312     168.752 187.278 222.241  1.00 64.92           N  
ATOM   1917  N   SER A 313     169.261 186.204 217.468  1.00 64.76           N  
ATOM   1918  CA  SER A 313     170.063 185.440 216.517  1.00 64.76           C  
ATOM   1919  C   SER A 313     170.869 184.315 217.145  1.00 64.76           C  
ATOM   1920  O   SER A 313     171.381 183.470 216.408  1.00 64.76           O  
ATOM   1921  CB  SER A 313     171.014 186.370 215.783  1.00 64.76           C  
ATOM   1922  OG  SER A 313     170.288 187.311 215.021  1.00 64.76           O  
ATOM   1923  N   SER A 314     171.007 184.275 218.464  1.00 64.67           N  
ATOM   1924  CA  SER A 314     171.663 183.146 219.102  1.00 64.67           C  
ATOM   1925  C   SER A 314     170.723 181.981 219.354  1.00 64.67           C  
ATOM   1926  O   SER A 314     171.132 181.008 219.991  1.00 64.67           O  
ATOM   1927  CB  SER A 314     172.301 183.577 220.420  1.00 64.67           C  
ATOM   1928  OG  SER A 314     173.344 184.502 220.191  1.00 64.67           O  
ATOM   1929  N   HIS A 315     169.482 182.047 218.882  1.00 64.13           N  
ATOM   1930  CA  HIS A 315     168.539 180.956 219.071  1.00 64.13           C  
ATOM   1931  C   HIS A 315     168.081 180.369 217.744  1.00 64.13           C  
ATOM   1932  O   HIS A 315     167.015 179.757 217.673  1.00 64.13           O  
ATOM   1933  CB  HIS A 315     167.351 181.426 219.900  1.00 64.13           C  
ATOM   1934  CG  HIS A 315     167.747 181.964 221.234  1.00 64.13           C  
ATOM   1935  ND1 HIS A 315     167.917 183.308 221.473  1.00 64.13           N  
ATOM   1936  CD2 HIS A 315     168.071 181.334 222.384  1.00 64.13           C  
ATOM   1937  CE1 HIS A 315     168.286 183.485 222.727  1.00 64.13           C  
ATOM   1938  NE2 HIS A 315     168.389 182.303 223.301  1.00 64.13           N  
ATOM   1939  N   TRP A 316     168.861 180.569 216.693  1.00 61.66           N  
ATOM   1940  CA  TRP A 316     168.687 179.922 215.405  1.00 61.66           C  
ATOM   1941  C   TRP A 316     169.811 178.897 215.287  1.00 61.66           C  
ATOM   1942  O   TRP A 316     170.724 178.886 216.111  1.00 61.66           O  
ATOM   1943  CB  TRP A 316     168.698 180.982 214.298  1.00 61.66           C  
ATOM   1944  CG  TRP A 316     167.567 181.997 214.466  1.00 61.66           C  
ATOM   1945  CD1 TRP A 316     166.446 181.842 215.211  1.00 61.66           C  
ATOM   1946  CD2 TRP A 316     167.505 183.334 213.944  1.00 61.66           C  
ATOM   1947  NE1 TRP A 316     165.674 182.968 215.159  1.00 61.66           N  
ATOM   1948  CE2 TRP A 316     166.308 183.902 214.390  1.00 61.66           C  
ATOM   1949  CE3 TRP A 316     168.336 184.096 213.135  1.00 61.66           C  
ATOM   1950  CZ2 TRP A 316     165.925 185.185 214.047  1.00 61.66           C  
ATOM   1951  CZ3 TRP A 316     167.962 185.359 212.799  1.00 61.66           C  
ATOM   1952  CH2 TRP A 316     166.769 185.897 213.254  1.00 61.66           C  
ATOM   1953  N   TYR A 317     169.747 178.010 214.291  1.00 71.41           N  
ATOM   1954  CA  TYR A 317     170.562 176.798 214.406  1.00 71.41           C  
ATOM   1955  C   TYR A 317     172.035 177.027 214.055  1.00 71.41           C  
ATOM   1956  O   TYR A 317     172.885 176.996 214.952  1.00 71.41           O  
ATOM   1957  CB  TYR A 317     169.958 175.670 213.573  1.00 71.41           C  
ATOM   1958  CG  TYR A 317     170.772 174.403 213.593  1.00 71.41           C  
ATOM   1959  CD1 TYR A 317     171.057 173.758 214.783  1.00 71.41           C  
ATOM   1960  CD2 TYR A 317     171.193 173.812 212.416  1.00 71.41           C  
ATOM   1961  CE1 TYR A 317     171.784 172.597 214.806  1.00 71.41           C  
ATOM   1962  CE2 TYR A 317     171.913 172.641 212.427  1.00 71.41           C  
ATOM   1963  CZ  TYR A 317     172.210 172.045 213.626  1.00 71.41           C  
ATOM   1964  OH  TYR A 317     172.932 170.881 213.649  1.00 71.41           O  
ATOM   1965  N   ILE A 318     172.342 177.321 212.787  1.00 72.92           N  
ATOM   1966  CA  ILE A 318     173.682 177.624 212.251  1.00 72.92           C  
ATOM   1967  C   ILE A 318     174.722 176.591 212.668  1.00 72.92           C  
ATOM   1968  O   ILE A 318     175.434 176.838 213.650  1.00 72.92           O  
ATOM   1969  CB  ILE A 318     174.201 179.010 212.664  1.00 72.92           C  
ATOM   1970  CG1 ILE A 318     173.130 180.077 212.590  1.00 72.92           C  
ATOM   1971  CG2 ILE A 318     175.268 179.458 211.693  1.00 72.92           C  
ATOM   1972  CD1 ILE A 318     172.602 180.516 213.927  1.00 72.92           C  
ATOM   1973  N   PRO A 319     174.807 175.418 212.017  1.00 81.57           N  
ATOM   1974  CA  PRO A 319     175.500 174.266 212.621  1.00 81.57           C  
ATOM   1975  C   PRO A 319     176.974 174.408 212.987  1.00 81.57           C  
ATOM   1976  O   PRO A 319     177.281 174.390 214.181  1.00 81.57           O  
ATOM   1977  CB  PRO A 319     175.333 173.175 211.554  1.00 81.57           C  
ATOM   1978  CG  PRO A 319     175.142 173.900 210.294  1.00 81.57           C  
ATOM   1979  CD  PRO A 319     174.397 175.149 210.632  1.00 81.57           C  
ATOM   1980  N   ASP A 320     177.882 174.616 212.032  1.00 89.90           N  
ATOM   1981  CA  ASP A 320     179.317 174.564 212.343  1.00 89.90           C  
ATOM   1982  C   ASP A 320     180.044 175.531 211.408  1.00 89.90           C  
ATOM   1983  O   ASP A 320     180.529 175.122 210.351  1.00 89.90           O  
ATOM   1984  CB  ASP A 320     179.858 173.148 212.186  1.00 89.90           C  
ATOM   1985  CG  ASP A 320     179.457 172.223 213.322  1.00 89.90           C  
ATOM   1986  OD1 ASP A 320     179.473 172.657 214.491  1.00 89.90           O  
ATOM   1987  OD2 ASP A 320     179.099 171.063 213.034  1.00 89.90           O  
ATOM   1988  N   ASP A 321     180.176 176.780 211.858  1.00 94.29           N  
ATOM   1989  CA  ASP A 321     180.861 177.870 211.151  1.00 94.29           C  
ATOM   1990  C   ASP A 321     180.393 178.016 209.701  1.00 94.29           C  
ATOM   1991  O   ASP A 321     181.172 177.919 208.753  1.00 94.29           O  
ATOM   1992  CB  ASP A 321     182.379 177.694 211.217  1.00 94.29           C  
ATOM   1993  CG  ASP A 321     182.926 177.931 212.606  1.00 94.29           C  
ATOM   1994  OD1 ASP A 321     182.280 178.676 213.371  1.00 94.29           O  
ATOM   1995  OD2 ASP A 321     184.007 177.394 212.928  1.00 94.29           O  
ATOM   1996  N   TRP A 322     179.093 178.235 209.543  1.00 89.56           N  
ATOM   1997  CA  TRP A 322     178.516 178.496 208.236  1.00 89.56           C  
ATOM   1998  C   TRP A 322     178.157 179.967 208.098  1.00 89.56           C  
ATOM   1999  O   TRP A 322     178.055 180.704 209.080  1.00 89.56           O  
ATOM   2000  CB  TRP A 322     177.269 177.651 207.982  1.00 89.56           C  
ATOM   2001  CG  TRP A 322     177.525 176.217 207.705  1.00 89.56           C  
ATOM   2002  CD1 TRP A 322     178.719 175.572 207.740  1.00 89.56           C  
ATOM   2003  CD2 TRP A 322     176.563 175.259 207.254  1.00 89.56           C  
ATOM   2004  NE1 TRP A 322     178.555 174.256 207.386  1.00 89.56           N  
ATOM   2005  CE2 TRP A 322     177.239 174.042 207.077  1.00 89.56           C  
ATOM   2006  CE3 TRP A 322     175.191 175.312 206.995  1.00 89.56           C  
ATOM   2007  CZ2 TRP A 322     176.592 172.888 206.655  1.00 89.56           C  
ATOM   2008  CZ3 TRP A 322     174.551 174.166 206.580  1.00 89.56           C  
ATOM   2009  CH2 TRP A 322     175.250 172.970 206.414  1.00 89.56           C  
ATOM   2010  N   ILE A 323     177.953 180.385 206.853  1.00 85.70           N  
ATOM   2011  CA  ILE A 323     177.627 181.779 206.579  1.00 85.70           C  
ATOM   2012  C   ILE A 323     176.127 182.008 206.685  1.00 85.70           C  
ATOM   2013  O   ILE A 323     175.660 182.829 207.482  1.00 85.70           O  
ATOM   2014  CB  ILE A 323     178.160 182.193 205.198  1.00 85.70           C  
ATOM   2015  CG1 ILE A 323     179.676 182.055 205.157  1.00 85.70           C  
ATOM   2016  CG2 ILE A 323     177.765 183.622 204.883  1.00 85.70           C  
ATOM   2017  CD1 ILE A 323     180.252 182.207 203.774  1.00 85.70           C  
ATOM   2018  N   GLU A 324     175.353 181.287 205.886  1.00 81.48           N  
ATOM   2019  CA  GLU A 324     173.906 181.412 205.885  1.00 81.48           C  
ATOM   2020  C   GLU A 324     173.288 180.381 206.815  1.00 81.48           C  
ATOM   2021  O   GLU A 324     173.953 179.474 207.312  1.00 81.48           O  
ATOM   2022  CB  GLU A 324     173.352 181.258 204.469  1.00 81.48           C  
ATOM   2023  CG  GLU A 324     173.528 179.878 203.875  1.00 81.48           C  
ATOM   2024  CD  GLU A 324     174.830 179.722 203.111  1.00 81.48           C  
ATOM   2025  OE1 GLU A 324     175.739 180.558 203.286  1.00 81.48           O  
ATOM   2026  OE2 GLU A 324     174.941 178.762 202.320  1.00 81.48           O  
ATOM   2027  N   TYR A 325     171.993 180.536 207.048  1.00 68.17           N  
ATOM   2028  CA  TYR A 325     171.406 179.711 208.080  1.00 68.17           C  
ATOM   2029  C   TYR A 325     170.536 178.673 207.398  1.00 68.17           C  
ATOM   2030  O   TYR A 325     169.856 179.005 206.425  1.00 68.17           O  
ATOM   2031  CB  TYR A 325     170.556 180.504 209.089  1.00 68.17           C  
ATOM   2032  CG  TYR A 325     171.247 181.592 209.926  1.00 68.17           C  
ATOM   2033  CD1 TYR A 325     172.559 181.993 209.704  1.00 68.17           C  
ATOM   2034  CD2 TYR A 325     170.603 182.146 211.006  1.00 68.17           C  
ATOM   2035  CE1 TYR A 325     173.157 182.958 210.472  1.00 68.17           C  
ATOM   2036  CE2 TYR A 325     171.215 183.090 211.785  1.00 68.17           C  
ATOM   2037  CZ  TYR A 325     172.478 183.489 211.521  1.00 68.17           C  
ATOM   2038  OH  TYR A 325     173.065 184.442 212.311  1.00 68.17           O  
ATOM   2039  N   PRO A 326     170.557 177.418 207.841  1.00 61.38           N  
ATOM   2040  CA  PRO A 326     169.866 176.366 207.093  1.00 61.38           C  
ATOM   2041  C   PRO A 326     168.356 176.474 207.195  1.00 61.38           C  
ATOM   2042  O   PRO A 326     167.798 176.803 208.242  1.00 61.38           O  
ATOM   2043  CB  PRO A 326     170.368 175.079 207.747  1.00 61.38           C  
ATOM   2044  CG  PRO A 326     170.749 175.482 209.092  1.00 61.38           C  
ATOM   2045  CD  PRO A 326     171.287 176.871 208.990  1.00 61.38           C  
ATOM   2046  N   LEU A 327     167.701 176.184 206.080  1.00 54.70           N  
ATOM   2047  CA  LEU A 327     166.256 176.243 205.972  1.00 54.70           C  
ATOM   2048  C   LEU A 327     165.657 174.888 206.313  1.00 54.70           C  
ATOM   2049  O   LEU A 327     166.322 173.856 206.251  1.00 54.70           O  
ATOM   2050  CB  LEU A 327     165.840 176.641 204.561  1.00 54.70           C  
ATOM   2051  CG  LEU A 327     166.360 177.952 203.985  1.00 54.70           C  
ATOM   2052  CD1 LEU A 327     165.925 178.053 202.569  1.00 54.70           C  
ATOM   2053  CD2 LEU A 327     165.881 179.150 204.747  1.00 54.70           C  
ATOM   2054  N   CYS A 328     164.380 174.901 206.665  1.00 57.46           N  
ATOM   2055  CA  CYS A 328     163.679 173.684 207.022  1.00 57.46           C  
ATOM   2056  C   CYS A 328     162.221 173.853 206.624  1.00 57.46           C  
ATOM   2057  O   CYS A 328     161.814 174.911 206.149  1.00 57.46           O  
ATOM   2058  CB  CYS A 328     163.843 173.392 208.506  1.00 57.46           C  
ATOM   2059  SG  CYS A 328     163.024 174.570 209.550  1.00 57.46           S  
ATOM   2060  N   GLY A 329     161.428 172.809 206.817  1.00 53.25           N  
ATOM   2061  CA  GLY A 329     160.038 172.864 206.412  1.00 53.25           C  
ATOM   2062  C   GLY A 329     159.199 171.890 207.199  1.00 53.25           C  
ATOM   2063  O   GLY A 329     159.685 170.847 207.643  1.00 53.25           O  
ATOM   2064  N   ASN A 330     157.922 172.229 207.365  1.00 51.57           N  
ATOM   2065  CA  ASN A 330     156.975 171.345 208.028  1.00 51.57           C  
ATOM   2066  C   ASN A 330     156.467 170.226 207.127  1.00 51.57           C  
ATOM   2067  O   ASN A 330     155.703 169.384 207.600  1.00 51.57           O  
ATOM   2068  CB  ASN A 330     155.776 172.137 208.568  1.00 51.57           C  
ATOM   2069  CG  ASN A 330     156.074 172.857 209.873  1.00 51.57           C  
ATOM   2070  OD1 ASN A 330     156.786 172.338 210.723  1.00 51.57           O  
ATOM   2071  ND2 ASN A 330     155.491 174.035 210.054  1.00 51.57           N  
ATOM   2072  N   SER A 331     156.879 170.173 205.860  1.00 54.23           N  
ATOM   2073  CA  SER A 331     156.383 169.162 204.928  1.00 54.23           C  
ATOM   2074  C   SER A 331     157.064 167.819 205.145  1.00 54.23           C  
ATOM   2075  O   SER A 331     157.766 167.624 206.139  1.00 54.23           O  
ATOM   2076  CB  SER A 331     156.589 169.604 203.482  1.00 54.23           C  
ATOM   2077  OG  SER A 331     155.834 170.757 203.186  1.00 54.23           O  
ATOM   2078  N   SER A 332     156.875 166.886 204.216  1.00 57.46           N  
ATOM   2079  CA  SER A 332     157.292 165.511 204.447  1.00 57.46           C  
ATOM   2080  C   SER A 332     158.690 165.204 203.944  1.00 57.46           C  
ATOM   2081  O   SER A 332     159.456 164.543 204.650  1.00 57.46           O  
ATOM   2082  CB  SER A 332     156.310 164.541 203.791  1.00 57.46           C  
ATOM   2083  OG  SER A 332     156.381 164.647 202.384  1.00 57.46           O  
ATOM   2084  N   GLY A 333     159.047 165.648 202.750  1.00 56.35           N  
ATOM   2085  CA  GLY A 333     160.374 165.372 202.243  1.00 56.35           C  
ATOM   2086  C   GLY A 333     161.286 166.563 202.419  1.00 56.35           C  
ATOM   2087  O   GLY A 333     162.447 166.542 202.001  1.00 56.35           O  
ATOM   2088  N   ALA A 334     160.778 167.614 203.050  1.00 54.75           N  
ATOM   2089  CA  ALA A 334     161.565 168.814 203.282  1.00 54.75           C  
ATOM   2090  C   ALA A 334     162.557 168.540 204.390  1.00 54.75           C  
ATOM   2091  O   ALA A 334     162.378 167.605 205.156  1.00 54.75           O  
ATOM   2092  CB  ALA A 334     160.661 169.969 203.659  1.00 54.75           C  
ATOM   2093  N   GLY A 335     163.605 169.348 204.482  1.00 58.23           N  
ATOM   2094  CA  GLY A 335     164.602 169.156 205.517  1.00 58.23           C  
ATOM   2095  C   GLY A 335     164.021 169.506 206.865  1.00 58.23           C  
ATOM   2096  O   GLY A 335     163.274 170.463 206.976  1.00 58.23           O  
ATOM   2097  N   MET A 336     164.377 168.746 207.896  1.00 70.60           N  
ATOM   2098  CA  MET A 336     163.873 169.002 209.241  1.00 70.60           C  
ATOM   2099  C   MET A 336     164.918 169.629 210.158  1.00 70.60           C  
ATOM   2100  O   MET A 336     166.069 169.798 209.772  1.00 70.60           O  
ATOM   2101  CB  MET A 336     163.342 167.718 209.873  1.00 70.60           C  
ATOM   2102  CG  MET A 336     163.907 166.442 209.282  1.00 70.60           C  
ATOM   2103  SD  MET A 336     162.666 165.138 209.210  1.00 70.60           S  
ATOM   2104  CE  MET A 336     163.666 163.691 209.544  1.00 70.60           C  
ATOM   2105  N   CYS A 337     164.502 169.970 211.375  1.00 71.32           N  
ATOM   2106  CA  CYS A 337     165.389 170.586 212.357  1.00 71.32           C  
ATOM   2107  C   CYS A 337     165.853 169.581 213.415  1.00 71.32           C  
ATOM   2108  O   CYS A 337     165.207 168.562 213.630  1.00 71.32           O  
ATOM   2109  CB  CYS A 337     164.700 171.787 213.009  1.00 71.32           C  
ATOM   2110  SG  CYS A 337     165.466 173.398 212.674  1.00 71.32           S  
ATOM   2111  N   PRO A 338     167.030 169.897 214.084  1.00 70.07           N  
ATOM   2112  CA  PRO A 338     167.461 168.898 215.086  1.00 70.07           C  
ATOM   2113  C   PRO A 338     166.457 168.635 216.205  1.00 70.07           C  
ATOM   2114  O   PRO A 338     165.338 169.121 216.112  1.00 70.07           O  
ATOM   2115  CB  PRO A 338     168.741 169.501 215.672  1.00 70.07           C  
ATOM   2116  CG  PRO A 338     168.616 170.959 215.453  1.00 70.07           C  
ATOM   2117  CD  PRO A 338     168.075 171.013 214.073  1.00 70.07           C  
ATOM   2118  N   PRO A 339     166.833 167.892 217.249  1.00 69.75           N  
ATOM   2119  CA  PRO A 339     165.850 167.627 218.304  1.00 69.75           C  
ATOM   2120  C   PRO A 339     165.808 168.751 219.334  1.00 69.75           C  
ATOM   2121  O   PRO A 339     166.837 169.093 219.915  1.00 69.75           O  
ATOM   2122  CB  PRO A 339     166.379 166.346 218.947  1.00 69.75           C  
ATOM   2123  CG  PRO A 339     167.866 166.466 218.860  1.00 69.75           C  
ATOM   2124  CD  PRO A 339     168.199 167.497 217.812  1.00 69.75           C  
ATOM   2125  N   GLY A 340     164.625 169.316 219.552  1.00 66.72           N  
ATOM   2126  CA  GLY A 340     164.460 170.395 220.507  1.00 66.72           C  
ATOM   2127  C   GLY A 340     164.300 171.745 219.835  1.00 66.72           C  
ATOM   2128  O   GLY A 340     164.308 172.783 220.496  1.00 66.72           O  
ATOM   2129  N   TYR A 341     164.154 171.728 218.514  1.00 64.20           N  
ATOM   2130  CA  TYR A 341     163.991 172.953 217.749  1.00 64.20           C  
ATOM   2131  C   TYR A 341     162.649 172.951 217.042  1.00 64.20           C  
ATOM   2132  O   TYR A 341     161.780 172.147 217.350  1.00 64.20           O  
ATOM   2133  CB  TYR A 341     165.109 173.074 216.726  1.00 64.20           C  
ATOM   2134  CG  TYR A 341     166.382 173.623 217.301  1.00 64.20           C  
ATOM   2135  CD1 TYR A 341     167.224 172.830 218.051  1.00 64.20           C  
ATOM   2136  CD2 TYR A 341     166.736 174.940 217.102  1.00 64.20           C  
ATOM   2137  CE1 TYR A 341     168.389 173.334 218.580  1.00 64.20           C  
ATOM   2138  CE2 TYR A 341     167.896 175.453 217.630  1.00 64.20           C  
ATOM   2139  CZ  TYR A 341     168.715 174.645 218.367  1.00 64.20           C  
ATOM   2140  OH  TYR A 341     169.869 175.164 218.891  1.00 64.20           O  
ATOM   2141  N   THR A 342     162.478 173.852 216.086  1.00 63.38           N  
ATOM   2142  CA  THR A 342     161.222 173.936 215.358  1.00 63.38           C  
ATOM   2143  C   THR A 342     161.304 174.925 214.216  1.00 63.38           C  
ATOM   2144  O   THR A 342     161.983 175.934 214.312  1.00 63.38           O  
ATOM   2145  CB  THR A 342     160.085 174.364 216.292  1.00 63.38           C  
ATOM   2146  OG1 THR A 342     159.897 173.355 217.289  1.00 63.38           O  
ATOM   2147  CG2 THR A 342     158.796 174.553 215.523  1.00 63.38           C  
ATOM   2148  N   CYS A 343     160.603 174.631 213.133  1.00 62.59           N  
ATOM   2149  CA  CYS A 343     160.594 175.517 211.974  1.00 62.59           C  
ATOM   2150  C   CYS A 343     159.602 176.651 212.172  1.00 62.59           C  
ATOM   2151  O   CYS A 343     158.485 176.440 212.643  1.00 62.59           O  
ATOM   2152  CB  CYS A 343     160.240 174.750 210.706  1.00 62.59           C  
ATOM   2153  SG  CYS A 343     161.437 173.510 210.241  1.00 62.59           S  
ATOM   2154  N   LEU A 344     160.017 177.863 211.821  1.00 55.49           N  
ATOM   2155  CA  LEU A 344     159.175 179.037 211.976  1.00 55.49           C  
ATOM   2156  C   LEU A 344     159.414 179.974 210.807  1.00 55.49           C  
ATOM   2157  O   LEU A 344     160.522 180.056 210.283  1.00 55.49           O  
ATOM   2158  CB  LEU A 344     159.450 179.780 213.286  1.00 55.49           C  
ATOM   2159  CG  LEU A 344     159.116 179.121 214.621  1.00 55.49           C  
ATOM   2160  CD1 LEU A 344     159.614 179.977 215.745  1.00 55.49           C  
ATOM   2161  CD2 LEU A 344     157.640 178.938 214.747  1.00 55.49           C  
ATOM   2162  N   GLN A 345     158.373 180.699 210.424  1.00 54.71           N  
ATOM   2163  CA  GLN A 345     158.400 181.552 209.248  1.00 54.71           C  
ATOM   2164  C   GLN A 345     158.405 183.010 209.676  1.00 54.71           C  
ATOM   2165  O   GLN A 345     157.710 183.392 210.619  1.00 54.71           O  
ATOM   2166  CB  GLN A 345     157.206 181.244 208.349  1.00 54.71           C  
ATOM   2167  CG  GLN A 345     157.189 181.949 207.026  1.00 54.71           C  
ATOM   2168  CD  GLN A 345     156.098 181.416 206.131  1.00 54.71           C  
ATOM   2169  OE1 GLN A 345     155.358 180.520 206.511  1.00 54.71           O  
ATOM   2170  NE2 GLN A 345     155.989 181.966 204.939  1.00 54.71           N  
ATOM   2171  N   GLY A 346     159.203 183.818 208.993  1.00 56.05           N  
ATOM   2172  CA  GLY A 346     159.490 185.161 209.448  1.00 56.05           C  
ATOM   2173  C   GLY A 346     160.911 185.196 209.957  1.00 56.05           C  
ATOM   2174  O   GLY A 346     161.754 184.464 209.434  1.00 56.05           O  
ATOM   2175  N   TYR A 347     161.177 186.016 210.977  1.00 58.03           N  
ATOM   2176  CA  TYR A 347     162.443 186.056 211.717  1.00 58.03           C  
ATOM   2177  C   TYR A 347     163.612 186.376 210.783  1.00 58.03           C  
ATOM   2178  O   TYR A 347     164.466 185.545 210.476  1.00 58.03           O  
ATOM   2179  CB  TYR A 347     162.638 184.769 212.518  1.00 58.03           C  
ATOM   2180  CG  TYR A 347     161.435 184.605 213.373  1.00 58.03           C  
ATOM   2181  CD1 TYR A 347     161.150 185.541 214.342  1.00 58.03           C  
ATOM   2182  CD2 TYR A 347     160.562 183.553 213.190  1.00 58.03           C  
ATOM   2183  CE1 TYR A 347     160.032 185.443 215.103  1.00 58.03           C  
ATOM   2184  CE2 TYR A 347     159.441 183.434 213.961  1.00 58.03           C  
ATOM   2185  CZ  TYR A 347     159.184 184.385 214.919  1.00 58.03           C  
ATOM   2186  OH  TYR A 347     158.070 184.288 215.704  1.00 58.03           O  
ATOM   2187  N   GLY A 348     163.578 187.635 210.351  1.00 61.50           N  
ATOM   2188  CA  GLY A 348     164.245 188.207 209.201  1.00 61.50           C  
ATOM   2189  C   GLY A 348     165.654 187.784 208.883  1.00 61.50           C  
ATOM   2190  O   GLY A 348     166.468 187.506 209.764  1.00 61.50           O  
ATOM   2191  N   GLY A 349     165.932 187.743 207.593  1.00 59.11           N  
ATOM   2192  CA  GLY A 349     167.122 187.121 207.080  1.00 59.11           C  
ATOM   2193  C   GLY A 349     166.683 186.278 205.914  1.00 59.11           C  
ATOM   2194  O   GLY A 349     165.818 185.414 206.050  1.00 59.11           O  
ATOM   2195  N   ASN A 350     167.265 186.531 204.760  1.00 52.32           N  
ATOM   2196  CA  ASN A 350     166.828 185.980 203.500  1.00 52.32           C  
ATOM   2197  C   ASN A 350     168.145 185.622 202.822  1.00 52.32           C  
ATOM   2198  O   ASN A 350     169.131 186.327 203.040  1.00 52.32           O  
ATOM   2199  CB  ASN A 350     166.051 187.067 202.747  1.00 52.32           C  
ATOM   2200  CG  ASN A 350     164.847 186.561 202.008  1.00 52.32           C  
ATOM   2201  OD1 ASN A 350     164.608 185.379 201.896  1.00 52.32           O  
ATOM   2202  ND2 ASN A 350     164.012 187.492 201.589  1.00 52.32           N  
ATOM   2203  N   PRO A 351     168.216 184.510 202.092  1.00 50.21           N  
ATOM   2204  CA  PRO A 351     169.525 184.044 201.617  1.00 50.21           C  
ATOM   2205  C   PRO A 351     170.154 184.972 200.596  1.00 50.21           C  
ATOM   2206  O   PRO A 351     169.473 185.730 199.908  1.00 50.21           O  
ATOM   2207  CB  PRO A 351     169.211 182.682 200.996  1.00 50.21           C  
ATOM   2208  CG  PRO A 351     167.799 182.725 200.702  1.00 50.21           C  
ATOM   2209  CD  PRO A 351     167.175 183.530 201.778  1.00 50.21           C  
ATOM   2210  N   ASN A 352     171.489 184.915 200.556  1.00 50.84           N  
ATOM   2211  CA  ASN A 352     172.350 185.671 199.643  1.00 50.84           C  
ATOM   2212  C   ASN A 352     172.157 187.173 199.825  1.00 50.84           C  
ATOM   2213  O   ASN A 352     171.747 187.887 198.915  1.00 50.84           O  
ATOM   2214  CB  ASN A 352     172.111 185.252 198.198  1.00 50.84           C  
ATOM   2215  CG  ASN A 352     172.382 183.800 197.980  1.00 50.84           C  
ATOM   2216  OD1 ASN A 352     173.386 183.270 198.445  1.00 50.84           O  
ATOM   2217  ND2 ASN A 352     171.465 183.126 197.307  1.00 50.84           N  
ATOM   2218  N   TYR A 353     172.401 187.614 201.059  1.00 55.33           N  
ATOM   2219  CA  TYR A 353     172.343 188.990 201.552  1.00 55.33           C  
ATOM   2220  C   TYR A 353     170.943 189.589 201.527  1.00 55.33           C  
ATOM   2221  O   TYR A 353     170.785 190.782 201.798  1.00 55.33           O  
ATOM   2222  CB  TYR A 353     173.300 189.916 200.793  1.00 55.33           C  
ATOM   2223  CG  TYR A 353     174.727 189.451 200.807  1.00 55.33           C  
ATOM   2224  CD1 TYR A 353     175.489 189.538 201.958  1.00 55.33           C  
ATOM   2225  CD2 TYR A 353     175.321 188.950 199.658  1.00 55.33           C  
ATOM   2226  CE1 TYR A 353     176.793 189.114 201.973  1.00 55.33           C  
ATOM   2227  CE2 TYR A 353     176.623 188.536 199.659  1.00 55.33           C  
ATOM   2228  CZ  TYR A 353     177.353 188.618 200.819  1.00 55.33           C  
ATOM   2229  OH  TYR A 353     178.658 188.200 200.826  1.00 55.33           O  
ATOM   2230  N   GLY A 354     169.918 188.799 201.223  1.00 52.38           N  
ATOM   2231  CA  GLY A 354     168.565 189.292 201.082  1.00 52.38           C  
ATOM   2232  C   GLY A 354     168.081 189.364 199.657  1.00 52.38           C  
ATOM   2233  O   GLY A 354     166.965 189.838 199.426  1.00 52.38           O  
ATOM   2234  N   TYR A 355     168.870 188.886 198.701  1.00 50.55           N  
ATOM   2235  CA  TYR A 355     168.622 189.098 197.287  1.00 50.55           C  
ATOM   2236  C   TYR A 355     167.999 187.894 196.601  1.00 50.55           C  
ATOM   2237  O   TYR A 355     167.637 187.991 195.427  1.00 50.55           O  
ATOM   2238  CB  TYR A 355     169.933 189.454 196.587  1.00 50.55           C  
ATOM   2239  CG  TYR A 355     170.540 190.760 197.037  1.00 50.55           C  
ATOM   2240  CD1 TYR A 355     169.753 191.787 197.514  1.00 50.55           C  
ATOM   2241  CD2 TYR A 355     171.910 190.932 197.048  1.00 50.55           C  
ATOM   2242  CE1 TYR A 355     170.310 192.967 197.938  1.00 50.55           C  
ATOM   2243  CE2 TYR A 355     172.471 192.100 197.475  1.00 50.55           C  
ATOM   2244  CZ  TYR A 355     171.671 193.113 197.918  1.00 50.55           C  
ATOM   2245  OH  TYR A 355     172.242 194.282 198.351  1.00 50.55           O  
ATOM   2246  N   THR A 356     167.884 186.768 197.287  1.00 49.90           N  
ATOM   2247  CA  THR A 356     167.249 185.573 196.749  1.00 49.90           C  
ATOM   2248  C   THR A 356     165.954 185.375 197.511  1.00 49.90           C  
ATOM   2249  O   THR A 356     165.973 184.963 198.673  1.00 49.90           O  
ATOM   2250  CB  THR A 356     168.142 184.349 196.895  1.00 49.90           C  
ATOM   2251  OG1 THR A 356     169.368 184.562 196.195  1.00 49.90           O  
ATOM   2252  CG2 THR A 356     167.458 183.130 196.329  1.00 49.90           C  
ATOM   2253  N   SER A 357     164.834 185.663 196.865  1.00 49.61           N  
ATOM   2254  CA  SER A 357     163.551 185.593 197.541  1.00 49.61           C  
ATOM   2255  C   SER A 357     162.446 185.500 196.506  1.00 49.61           C  
ATOM   2256  O   SER A 357     162.691 185.441 195.301  1.00 49.61           O  
ATOM   2257  CB  SER A 357     163.328 186.807 198.430  1.00 49.61           C  
ATOM   2258  OG  SER A 357     163.194 187.964 197.641  1.00 49.61           O  
ATOM   2259  N   PHE A 358     161.219 185.474 197.004  1.00 49.07           N  
ATOM   2260  CA  PHE A 358     160.035 185.562 196.166  1.00 49.07           C  
ATOM   2261  C   PHE A 358     158.959 186.422 196.802  1.00 49.07           C  
ATOM   2262  O   PHE A 358     157.789 186.266 196.459  1.00 49.07           O  
ATOM   2263  CB  PHE A 358     159.427 184.198 195.898  1.00 49.07           C  
ATOM   2264  CG  PHE A 358     160.139 183.389 194.867  1.00 49.07           C  
ATOM   2265  CD1 PHE A 358     159.869 183.580 193.530  1.00 49.07           C  
ATOM   2266  CD2 PHE A 358     161.027 182.405 195.233  1.00 49.07           C  
ATOM   2267  CE1 PHE A 358     160.489 182.829 192.578  1.00 49.07           C  
ATOM   2268  CE2 PHE A 358     161.653 181.648 194.279  1.00 49.07           C  
ATOM   2269  CZ  PHE A 358     161.385 181.864 192.950  1.00 49.07           C  
ATOM   2270  N   ASP A 359     159.304 187.303 197.732  1.00 52.14           N  
ATOM   2271  CA  ASP A 359     158.302 187.935 198.573  1.00 52.14           C  
ATOM   2272  C   ASP A 359     157.911 189.330 198.112  1.00 52.14           C  
ATOM   2273  O   ASP A 359     157.134 190.000 198.792  1.00 52.14           O  
ATOM   2274  CB  ASP A 359     158.781 187.957 200.022  1.00 52.14           C  
ATOM   2275  CG  ASP A 359     160.113 188.620 200.189  1.00 52.14           C  
ATOM   2276  OD1 ASP A 359     160.749 188.956 199.178  1.00 52.14           O  
ATOM   2277  OD2 ASP A 359     160.524 188.805 201.349  1.00 52.14           O  
ATOM   2278  N   THR A 360     158.425 189.774 196.976  1.00 50.83           N  
ATOM   2279  CA  THR A 360     158.023 191.018 196.344  1.00 50.83           C  
ATOM   2280  C   THR A 360     158.033 190.745 194.851  1.00 50.83           C  
ATOM   2281  O   THR A 360     158.777 189.881 194.390  1.00 50.83           O  
ATOM   2282  CB  THR A 360     158.969 192.167 196.716  1.00 50.83           C  
ATOM   2283  OG1 THR A 360     159.107 192.217 198.137  1.00 50.83           O  
ATOM   2284  CG2 THR A 360     158.415 193.501 196.287  1.00 50.83           C  
ATOM   2285  N   PHE A 361     157.162 191.426 194.104  1.00 48.34           N  
ATOM   2286  CA  PHE A 361     157.142 191.248 192.657  1.00 48.34           C  
ATOM   2287  C   PHE A 361     158.447 191.684 192.006  1.00 48.34           C  
ATOM   2288  O   PHE A 361     158.841 191.118 190.983  1.00 48.34           O  
ATOM   2289  CB  PHE A 361     155.969 192.006 192.045  1.00 48.34           C  
ATOM   2290  CG  PHE A 361     155.976 192.002 190.558  1.00 48.34           C  
ATOM   2291  CD1 PHE A 361     155.748 190.839 189.863  1.00 48.34           C  
ATOM   2292  CD2 PHE A 361     156.225 193.158 189.855  1.00 48.34           C  
ATOM   2293  CE1 PHE A 361     155.769 190.825 188.494  1.00 48.34           C  
ATOM   2294  CE2 PHE A 361     156.246 193.149 188.489  1.00 48.34           C  
ATOM   2295  CZ  PHE A 361     156.016 191.977 187.807  1.00 48.34           C  
ATOM   2296  N   GLY A 362     159.143 192.658 192.589  1.00 47.51           N  
ATOM   2297  CA  GLY A 362     160.450 193.021 192.072  1.00 47.51           C  
ATOM   2298  C   GLY A 362     161.481 191.920 192.244  1.00 47.51           C  
ATOM   2299  O   GLY A 362     162.251 191.636 191.327  1.00 47.51           O  
ATOM   2300  N   TRP A 363     161.503 191.275 193.412  1.00 48.79           N  
ATOM   2301  CA  TRP A 363     162.466 190.208 193.640  1.00 48.79           C  
ATOM   2302  C   TRP A 363     162.015 188.874 193.089  1.00 48.79           C  
ATOM   2303  O   TRP A 363     162.857 188.008 192.852  1.00 48.79           O  
ATOM   2304  CB  TRP A 363     162.752 190.003 195.122  1.00 48.79           C  
ATOM   2305  CG  TRP A 363     163.418 191.118 195.800  1.00 48.79           C  
ATOM   2306  CD1 TRP A 363     162.895 191.900 196.772  1.00 48.79           C  
ATOM   2307  CD2 TRP A 363     164.719 191.636 195.522  1.00 48.79           C  
ATOM   2308  NE1 TRP A 363     163.805 192.846 197.158  1.00 48.79           N  
ATOM   2309  CE2 TRP A 363     164.932 192.708 196.395  1.00 48.79           C  
ATOM   2310  CE3 TRP A 363     165.732 191.285 194.630  1.00 48.79           C  
ATOM   2311  CZ2 TRP A 363     166.107 193.433 196.399  1.00 48.79           C  
ATOM   2312  CZ3 TRP A 363     166.892 192.009 194.634  1.00 48.79           C  
ATOM   2313  CH2 TRP A 363     167.072 193.070 195.510  1.00 48.79           C  
ATOM   2314  N   ALA A 364     160.715 188.662 192.927  1.00 46.03           N  
ATOM   2315  CA  ALA A 364     160.269 187.457 192.253  1.00 46.03           C  
ATOM   2316  C   ALA A 364     160.485 187.535 190.761  1.00 46.03           C  
ATOM   2317  O   ALA A 364     160.532 186.497 190.104  1.00 46.03           O  
ATOM   2318  CB  ALA A 364     158.796 187.185 192.532  1.00 46.03           C  
ATOM   2319  N   PHE A 365     160.615 188.734 190.211  1.00 45.75           N  
ATOM   2320  CA  PHE A 365     160.928 188.859 188.802  1.00 45.75           C  
ATOM   2321  C   PHE A 365     162.401 188.621 188.536  1.00 45.75           C  
ATOM   2322  O   PHE A 365     162.767 188.293 187.407  1.00 45.75           O  
ATOM   2323  CB  PHE A 365     160.524 190.241 188.299  1.00 45.75           C  
ATOM   2324  CG  PHE A 365     160.435 190.336 186.820  1.00 45.75           C  
ATOM   2325  CD1 PHE A 365     159.331 189.842 186.166  1.00 45.75           C  
ATOM   2326  CD2 PHE A 365     161.446 190.908 186.083  1.00 45.75           C  
ATOM   2327  CE1 PHE A 365     159.231 189.922 184.806  1.00 45.75           C  
ATOM   2328  CE2 PHE A 365     161.354 190.985 184.718  1.00 45.75           C  
ATOM   2329  CZ  PHE A 365     160.244 190.490 184.080  1.00 45.75           C  
ATOM   2330  N   LEU A 366     163.250 188.767 189.546  1.00 42.98           N  
ATOM   2331  CA  LEU A 366     164.668 188.499 189.379  1.00 42.98           C  
ATOM   2332  C   LEU A 366     164.995 187.028 189.584  1.00 42.98           C  
ATOM   2333  O   LEU A 366     165.848 186.482 188.881  1.00 42.98           O  
ATOM   2334  CB  LEU A 366     165.482 189.352 190.347  1.00 42.98           C  
ATOM   2335  CG  LEU A 366     166.993 189.281 190.182  1.00 42.98           C  
ATOM   2336  CD1 LEU A 366     167.389 189.842 188.843  1.00 42.98           C  
ATOM   2337  CD2 LEU A 366     167.682 190.019 191.297  1.00 42.98           C  
ATOM   2338  N   SER A 367     164.321 186.368 190.524  1.00 42.92           N  
ATOM   2339  CA  SER A 367     164.600 184.964 190.791  1.00 42.92           C  
ATOM   2340  C   SER A 367     164.056 184.062 189.698  1.00 42.92           C  
ATOM   2341  O   SER A 367     164.577 182.967 189.491  1.00 42.92           O  
ATOM   2342  CB  SER A 367     164.015 184.564 192.138  1.00 42.92           C  
ATOM   2343  OG  SER A 367     164.634 185.303 193.171  1.00 42.92           O  
ATOM   2344  N   VAL A 368     163.010 184.485 189.000  1.00 43.45           N  
ATOM   2345  CA  VAL A 368     162.523 183.707 187.869  1.00 43.45           C  
ATOM   2346  C   VAL A 368     163.432 183.910 186.667  1.00 43.45           C  
ATOM   2347  O   VAL A 368     163.660 182.988 185.877  1.00 43.45           O  
ATOM   2348  CB  VAL A 368     161.054 184.079 187.590  1.00 43.45           C  
ATOM   2349  CG1 VAL A 368     160.550 183.488 186.308  1.00 43.45           C  
ATOM   2350  CG2 VAL A 368     160.199 183.556 188.706  1.00 43.45           C  
ATOM   2351  N   PHE A 369     164.033 185.091 186.555  1.00 44.06           N  
ATOM   2352  CA  PHE A 369     164.878 185.375 185.404  1.00 44.06           C  
ATOM   2353  C   PHE A 369     166.208 184.629 185.458  1.00 44.06           C  
ATOM   2354  O   PHE A 369     166.715 184.220 184.412  1.00 44.06           O  
ATOM   2355  CB  PHE A 369     165.108 186.874 185.281  1.00 44.06           C  
ATOM   2356  CG  PHE A 369     165.989 187.243 184.138  1.00 44.06           C  
ATOM   2357  CD1 PHE A 369     165.534 187.145 182.841  1.00 44.06           C  
ATOM   2358  CD2 PHE A 369     167.280 187.674 184.356  1.00 44.06           C  
ATOM   2359  CE1 PHE A 369     166.350 187.473 181.789  1.00 44.06           C  
ATOM   2360  CE2 PHE A 369     168.097 187.997 183.305  1.00 44.06           C  
ATOM   2361  CZ  PHE A 369     167.634 187.895 182.025  1.00 44.06           C  
ATOM   2362  N   ARG A 370     166.788 184.427 186.647  1.00 44.51           N  
ATOM   2363  CA  ARG A 370     167.982 183.589 186.743  1.00 44.51           C  
ATOM   2364  C   ARG A 370     167.667 182.121 186.528  1.00 44.51           C  
ATOM   2365  O   ARG A 370     168.579 181.336 186.275  1.00 44.51           O  
ATOM   2366  CB  ARG A 370     168.671 183.746 188.100  1.00 44.51           C  
ATOM   2367  CG  ARG A 370     167.807 183.310 189.232  1.00 44.51           C  
ATOM   2368  CD  ARG A 370     168.434 183.359 190.605  1.00 44.51           C  
ATOM   2369  NE  ARG A 370     169.336 182.249 190.855  1.00 44.51           N  
ATOM   2370  CZ  ARG A 370     170.015 182.094 191.983  1.00 44.51           C  
ATOM   2371  NH1 ARG A 370     170.809 181.059 192.141  1.00 44.51           N  
ATOM   2372  NH2 ARG A 370     169.860 182.946 192.976  1.00 44.51           N  
ATOM   2373  N   LEU A 371     166.406 181.734 186.625  1.00 45.01           N  
ATOM   2374  CA  LEU A 371     166.007 180.359 186.401  1.00 45.01           C  
ATOM   2375  C   LEU A 371     165.783 180.085 184.925  1.00 45.01           C  
ATOM   2376  O   LEU A 371     165.931 178.948 184.481  1.00 45.01           O  
ATOM   2377  CB  LEU A 371     164.735 180.079 187.188  1.00 45.01           C  
ATOM   2378  CG  LEU A 371     164.376 178.694 187.683  1.00 45.01           C  
ATOM   2379  CD1 LEU A 371     163.449 178.945 188.820  1.00 45.01           C  
ATOM   2380  CD2 LEU A 371     163.710 177.833 186.658  1.00 45.01           C  
ATOM   2381  N   VAL A 372     165.397 181.108 184.166  1.00 47.03           N  
ATOM   2382  CA  VAL A 372     165.365 181.010 182.712  1.00 47.03           C  
ATOM   2383  C   VAL A 372     166.784 181.038 182.163  1.00 47.03           C  
ATOM   2384  O   VAL A 372     167.120 180.344 181.200  1.00 47.03           O  
ATOM   2385  CB  VAL A 372     164.502 182.152 182.145  1.00 47.03           C  
ATOM   2386  CG1 VAL A 372     164.533 182.189 180.643  1.00 47.03           C  
ATOM   2387  CG2 VAL A 372     163.085 182.005 182.626  1.00 47.03           C  
ATOM   2388  N   THR A 373     167.645 181.818 182.802  1.00 47.36           N  
ATOM   2389  CA  THR A 373     169.034 181.940 182.383  1.00 47.36           C  
ATOM   2390  C   THR A 373     169.827 180.664 182.658  1.00 47.36           C  
ATOM   2391  O   THR A 373     170.676 180.275 181.844  1.00 47.36           O  
ATOM   2392  CB  THR A 373     169.634 183.147 183.100  1.00 47.36           C  
ATOM   2393  OG1 THR A 373     169.080 184.347 182.553  1.00 47.36           O  
ATOM   2394  CG2 THR A 373     171.121 183.176 183.015  1.00 47.36           C  
ATOM   2395  N   LEU A 374     169.512 179.977 183.770  1.00 47.09           N  
ATOM   2396  CA  LEU A 374     170.208 178.822 184.348  1.00 47.09           C  
ATOM   2397  C   LEU A 374     171.608 179.140 184.841  1.00 47.09           C  
ATOM   2398  O   LEU A 374     172.552 178.412 184.521  1.00 47.09           O  
ATOM   2399  CB  LEU A 374     170.292 177.627 183.385  1.00 47.09           C  
ATOM   2400  CG  LEU A 374     169.361 176.428 183.409  1.00 47.09           C  
ATOM   2401  CD1 LEU A 374     167.973 176.811 183.172  1.00 47.09           C  
ATOM   2402  CD2 LEU A 374     169.815 175.512 182.309  1.00 47.09           C  
ATOM   2403  N   ASP A 375     171.771 180.195 185.632  1.00 49.09           N  
ATOM   2404  CA  ASP A 375     173.038 180.445 186.310  1.00 49.09           C  
ATOM   2405  C   ASP A 375     172.877 180.261 187.809  1.00 49.09           C  
ATOM   2406  O   ASP A 375     172.138 181.010 188.453  1.00 49.09           O  
ATOM   2407  CB  ASP A 375     173.599 181.830 185.997  1.00 49.09           C  
ATOM   2408  CG  ASP A 375     172.603 182.922 186.195  1.00 49.09           C  
ATOM   2409  OD1 ASP A 375     171.400 182.621 186.305  1.00 49.09           O  
ATOM   2410  OD2 ASP A 375     173.030 184.080 186.280  1.00 49.09           O  
ATOM   2411  N   TYR A 376     173.576 179.260 188.348  1.00 45.99           N  
ATOM   2412  CA  TYR A 376     173.599 178.949 189.775  1.00 45.99           C  
ATOM   2413  C   TYR A 376     172.182 178.696 190.279  1.00 45.99           C  
ATOM   2414  O   TYR A 376     171.798 179.091 191.376  1.00 45.99           O  
ATOM   2415  CB  TYR A 376     174.334 180.053 190.546  1.00 45.99           C  
ATOM   2416  CG  TYR A 376     174.676 179.765 191.979  1.00 45.99           C  
ATOM   2417  CD1 TYR A 376     175.427 178.657 192.311  1.00 45.99           C  
ATOM   2418  CD2 TYR A 376     174.362 180.661 192.978  1.00 45.99           C  
ATOM   2419  CE1 TYR A 376     175.767 178.395 193.608  1.00 45.99           C  
ATOM   2420  CE2 TYR A 376     174.710 180.419 194.281  1.00 45.99           C  
ATOM   2421  CZ  TYR A 376     175.420 179.284 194.589  1.00 45.99           C  
ATOM   2422  OH  TYR A 376     175.771 179.026 195.888  1.00 45.99           O  
ATOM   2423  N   TRP A 377     171.380 178.050 189.438  1.00 42.82           N  
ATOM   2424  CA  TRP A 377     169.974 177.889 189.737  1.00 42.82           C  
ATOM   2425  C   TRP A 377     169.723 176.728 190.665  1.00 42.82           C  
ATOM   2426  O   TRP A 377     168.615 176.609 191.188  1.00 42.82           O  
ATOM   2427  CB  TRP A 377     169.156 177.696 188.459  1.00 42.82           C  
ATOM   2428  CG  TRP A 377     169.351 176.382 187.781  1.00 42.82           C  
ATOM   2429  CD1 TRP A 377     170.335 176.054 186.911  1.00 42.82           C  
ATOM   2430  CD2 TRP A 377     168.513 175.228 187.887  1.00 42.82           C  
ATOM   2431  NE1 TRP A 377     170.185 174.761 186.489  1.00 42.82           N  
ATOM   2432  CE2 TRP A 377     169.070 174.234 187.075  1.00 42.82           C  
ATOM   2433  CE3 TRP A 377     167.355 174.935 188.608  1.00 42.82           C  
ATOM   2434  CZ2 TRP A 377     168.507 172.976 186.953  1.00 42.82           C  
ATOM   2435  CZ3 TRP A 377     166.802 173.682 188.486  1.00 42.82           C  
ATOM   2436  CH2 TRP A 377     167.375 172.721 187.666  1.00 42.82           C  
ATOM   2437  N   GLU A 378     170.711 175.871 190.883  1.00 45.39           N  
ATOM   2438  CA  GLU A 378     170.507 174.800 191.834  1.00 45.39           C  
ATOM   2439  C   GLU A 378     170.581 175.297 193.262  1.00 45.39           C  
ATOM   2440  O   GLU A 378     170.086 174.619 194.150  1.00 45.39           O  
ATOM   2441  CB  GLU A 378     171.518 173.679 191.624  1.00 45.39           C  
ATOM   2442  CG  GLU A 378     172.920 173.966 192.116  1.00 45.39           C  
ATOM   2443  CD  GLU A 378     173.801 174.593 191.070  1.00 45.39           C  
ATOM   2444  OE1 GLU A 378     173.280 175.067 190.047  1.00 45.39           O  
ATOM   2445  OE2 GLU A 378     175.027 174.611 191.269  1.00 45.39           O  
ATOM   2446  N   ASP A 379     171.163 176.463 193.514  1.00 46.73           N  
ATOM   2447  CA  ASP A 379     171.068 177.026 194.849  1.00 46.73           C  
ATOM   2448  C   ASP A 379     169.689 177.613 195.112  1.00 46.73           C  
ATOM   2449  O   ASP A 379     169.310 177.790 196.268  1.00 46.73           O  
ATOM   2450  CB  ASP A 379     172.152 178.078 195.037  1.00 46.73           C  
ATOM   2451  CG  ASP A 379     172.259 178.567 196.457  1.00 46.73           C  
ATOM   2452  OD1 ASP A 379     172.749 177.802 197.310  1.00 46.73           O  
ATOM   2453  OD2 ASP A 379     171.859 179.718 196.716  1.00 46.73           O  
ATOM   2454  N   LEU A 380     168.925 177.898 194.066  1.00 43.21           N  
ATOM   2455  CA  LEU A 380     167.525 178.267 194.192  1.00 43.21           C  
ATOM   2456  C   LEU A 380     166.627 177.047 194.148  1.00 43.21           C  
ATOM   2457  O   LEU A 380     165.607 177.007 194.834  1.00 43.21           O  
ATOM   2458  CB  LEU A 380     167.140 179.231 193.074  1.00 43.21           C  
ATOM   2459  CG  LEU A 380     165.741 179.821 193.008  1.00 43.21           C  
ATOM   2460  CD1 LEU A 380     165.471 180.686 194.207  1.00 43.21           C  
ATOM   2461  CD2 LEU A 380     165.622 180.613 191.741  1.00 43.21           C  
ATOM   2462  N   TYR A 381     166.993 176.064 193.328  1.00 42.36           N  
ATOM   2463  CA  TYR A 381     166.275 174.797 193.265  1.00 42.36           C  
ATOM   2464  C   TYR A 381     166.348 174.055 194.586  1.00 42.36           C  
ATOM   2465  O   TYR A 381     165.353 173.493 195.045  1.00 42.36           O  
ATOM   2466  CB  TYR A 381     166.868 173.958 192.137  1.00 42.36           C  
ATOM   2467  CG  TYR A 381     166.313 172.577 191.933  1.00 42.36           C  
ATOM   2468  CD1 TYR A 381     165.089 172.384 191.335  1.00 42.36           C  
ATOM   2469  CD2 TYR A 381     167.056 171.468 192.273  1.00 42.36           C  
ATOM   2470  CE1 TYR A 381     164.605 171.129 191.122  1.00 42.36           C  
ATOM   2471  CE2 TYR A 381     166.582 170.214 192.068  1.00 42.36           C  
ATOM   2472  CZ  TYR A 381     165.357 170.050 191.493  1.00 42.36           C  
ATOM   2473  OH  TYR A 381     164.879 168.786 191.282  1.00 42.36           O  
ATOM   2474  N   GLN A 382     167.511 174.053 195.223  1.00 44.55           N  
ATOM   2475  CA  GLN A 382     167.659 173.310 196.462  1.00 44.55           C  
ATOM   2476  C   GLN A 382     167.152 174.070 197.671  1.00 44.55           C  
ATOM   2477  O   GLN A 382     166.912 173.455 198.709  1.00 44.55           O  
ATOM   2478  CB  GLN A 382     169.115 172.917 196.682  1.00 44.55           C  
ATOM   2479  CG  GLN A 382     169.611 171.864 195.727  1.00 44.55           C  
ATOM   2480  CD  GLN A 382     171.084 171.639 195.856  1.00 44.55           C  
ATOM   2481  OE1 GLN A 382     171.755 172.328 196.611  1.00 44.55           O  
ATOM   2482  NE2 GLN A 382     171.604 170.683 195.112  1.00 44.55           N  
ATOM   2483  N   LEU A 383     166.998 175.380 197.574  1.00 43.20           N  
ATOM   2484  CA  LEU A 383     166.440 176.160 198.667  1.00 43.20           C  
ATOM   2485  C   LEU A 383     164.929 176.246 198.638  1.00 43.20           C  
ATOM   2486  O   LEU A 383     164.332 176.645 199.639  1.00 43.20           O  
ATOM   2487  CB  LEU A 383     167.025 177.569 198.662  1.00 43.20           C  
ATOM   2488  CG  LEU A 383     168.171 177.832 199.633  1.00 43.20           C  
ATOM   2489  CD1 LEU A 383     169.382 176.953 199.416  1.00 43.20           C  
ATOM   2490  CD2 LEU A 383     168.553 179.277 199.504  1.00 43.20           C  
ATOM   2491  N   ALA A 384     164.297 175.888 197.530  1.00 43.64           N  
ATOM   2492  CA  ALA A 384     162.850 175.923 197.449  1.00 43.64           C  
ATOM   2493  C   ALA A 384     162.224 174.552 197.581  1.00 43.64           C  
ATOM   2494  O   ALA A 384     161.023 174.464 197.842  1.00 43.64           O  
ATOM   2495  CB  ALA A 384     162.409 176.561 196.132  1.00 43.64           C  
ATOM   2496  N   LEU A 385     162.996 173.492 197.404  1.00 42.58           N  
ATOM   2497  CA  LEU A 385     162.526 172.155 197.708  1.00 42.58           C  
ATOM   2498  C   LEU A 385     162.843 171.739 199.127  1.00 42.58           C  
ATOM   2499  O   LEU A 385     162.264 170.771 199.617  1.00 42.58           O  
ATOM   2500  CB  LEU A 385     163.137 171.137 196.753  1.00 42.58           C  
ATOM   2501  CG  LEU A 385     162.741 171.259 195.295  1.00 42.58           C  
ATOM   2502  CD1 LEU A 385     163.440 170.197 194.511  1.00 42.58           C  
ATOM   2503  CD2 LEU A 385     161.276 171.120 195.161  1.00 42.58           C  
ATOM   2504  N   ARG A 386     163.760 172.430 199.790  1.00 46.98           N  
ATOM   2505  CA  ARG A 386     164.025 172.152 201.191  1.00 46.98           C  
ATOM   2506  C   ARG A 386     163.020 172.842 202.093  1.00 46.98           C  
ATOM   2507  O   ARG A 386     162.702 172.329 203.164  1.00 46.98           O  
ATOM   2508  CB  ARG A 386     165.440 172.594 201.544  1.00 46.98           C  
ATOM   2509  CG  ARG A 386     165.928 172.217 202.910  1.00 46.98           C  
ATOM   2510  CD  ARG A 386     167.265 172.855 203.151  1.00 46.98           C  
ATOM   2511  NE  ARG A 386     168.281 172.370 202.232  1.00 46.98           N  
ATOM   2512  CZ  ARG A 386     169.077 171.342 202.485  1.00 46.98           C  
ATOM   2513  NH1 ARG A 386     169.978 170.964 201.593  1.00 46.98           N  
ATOM   2514  NH2 ARG A 386     168.989 170.714 203.644  1.00 46.98           N  
ATOM   2515  N   SER A 387     162.501 173.990 201.677  1.00 48.80           N  
ATOM   2516  CA  SER A 387     161.552 174.736 202.487  1.00 48.80           C  
ATOM   2517  C   SER A 387     160.109 174.406 202.178  1.00 48.80           C  
ATOM   2518  O   SER A 387     159.255 174.538 203.056  1.00 48.80           O  
ATOM   2519  CB  SER A 387     161.752 176.231 202.290  1.00 48.80           C  
ATOM   2520  OG  SER A 387     163.002 176.631 202.795  1.00 48.80           O  
ATOM   2521  N   ALA A 388     159.803 173.997 200.955  1.00 46.17           N  
ATOM   2522  CA  ALA A 388     158.430 173.712 200.580  1.00 46.17           C  
ATOM   2523  C   ALA A 388     158.218 172.254 200.205  1.00 46.17           C  
ATOM   2524  O   ALA A 388     157.121 171.888 199.781  1.00 46.17           O  
ATOM   2525  CB  ALA A 388     158.010 174.628 199.436  1.00 46.17           C  
ATOM   2526  N   GLY A 389     159.226 171.411 200.361  1.00 43.83           N  
ATOM   2527  CA  GLY A 389     159.055 170.002 200.133  1.00 43.83           C  
ATOM   2528  C   GLY A 389     159.272 169.630 198.690  1.00 43.83           C  
ATOM   2529  O   GLY A 389     159.291 170.484 197.807  1.00 43.83           O  
ATOM   2530  N   PRO A 390     159.412 168.332 198.416  1.00 43.37           N  
ATOM   2531  CA  PRO A 390     159.918 167.904 197.111  1.00 43.37           C  
ATOM   2532  C   PRO A 390     158.902 167.940 195.992  1.00 43.37           C  
ATOM   2533  O   PRO A 390     159.296 167.808 194.830  1.00 43.37           O  
ATOM   2534  CB  PRO A 390     160.365 166.471 197.378  1.00 43.37           C  
ATOM   2535  CG  PRO A 390     159.461 166.018 198.436  1.00 43.37           C  
ATOM   2536  CD  PRO A 390     159.195 167.190 199.312  1.00 43.37           C  
ATOM   2537  N   TRP A 391     157.618 168.119 196.282  1.00 45.81           N  
ATOM   2538  CA  TRP A 391     156.618 168.141 195.222  1.00 45.81           C  
ATOM   2539  C   TRP A 391     156.607 169.432 194.427  1.00 45.81           C  
ATOM   2540  O   TRP A 391     155.864 169.528 193.449  1.00 45.81           O  
ATOM   2541  CB  TRP A 391     155.227 167.892 195.791  1.00 45.81           C  
ATOM   2542  CG  TRP A 391     155.004 166.473 196.089  1.00 45.81           C  
ATOM   2543  CD1 TRP A 391     155.078 165.867 197.297  1.00 45.81           C  
ATOM   2544  CD2 TRP A 391     154.706 165.452 195.141  1.00 45.81           C  
ATOM   2545  NE1 TRP A 391     154.827 164.527 197.168  1.00 45.81           N  
ATOM   2546  CE2 TRP A 391     154.593 164.248 195.849  1.00 45.81           C  
ATOM   2547  CE3 TRP A 391     154.506 165.443 193.760  1.00 45.81           C  
ATOM   2548  CZ2 TRP A 391     154.291 163.047 195.227  1.00 45.81           C  
ATOM   2549  CZ3 TRP A 391     154.206 164.252 193.144  1.00 45.81           C  
ATOM   2550  CH2 TRP A 391     154.100 163.070 193.876  1.00 45.81           C  
ATOM   2551  N   HIS A 392     157.395 170.417 194.818  1.00 44.61           N  
ATOM   2552  CA  HIS A 392     157.548 171.649 194.072  1.00 44.61           C  
ATOM   2553  C   HIS A 392     158.554 171.544 192.942  1.00 44.61           C  
ATOM   2554  O   HIS A 392     158.925 172.575 192.387  1.00 44.61           O  
ATOM   2555  CB  HIS A 392     157.929 172.771 195.031  1.00 44.61           C  
ATOM   2556  CG  HIS A 392     156.781 173.264 195.848  1.00 44.61           C  
ATOM   2557  ND1 HIS A 392     155.957 174.284 195.432  1.00 44.61           N  
ATOM   2558  CD2 HIS A 392     156.252 172.805 197.003  1.00 44.61           C  
ATOM   2559  CE1 HIS A 392     155.012 174.479 196.332  1.00 44.61           C  
ATOM   2560  NE2 HIS A 392     155.167 173.591 197.295  1.00 44.61           N  
ATOM   2561  N   ILE A 393     159.005 170.338 192.581  1.00 44.30           N  
ATOM   2562  CA  ILE A 393     159.758 170.162 191.347  1.00 44.30           C  
ATOM   2563  C   ILE A 393     158.874 170.433 190.137  1.00 44.30           C  
ATOM   2564  O   ILE A 393     159.375 170.844 189.088  1.00 44.30           O  
ATOM   2565  CB  ILE A 393     160.389 168.751 191.307  1.00 44.30           C  
ATOM   2566  CG1 ILE A 393     161.351 168.587 190.128  1.00 44.30           C  
ATOM   2567  CG2 ILE A 393     159.336 167.668 191.296  1.00 44.30           C  
ATOM   2568  CD1 ILE A 393     162.098 167.295 190.108  1.00 44.30           C  
ATOM   2569  N   LEU A 394     157.552 170.287 190.282  1.00 44.38           N  
ATOM   2570  CA  LEU A 394     156.621 170.561 189.197  1.00 44.38           C  
ATOM   2571  C   LEU A 394     156.593 172.037 188.824  1.00 44.38           C  
ATOM   2572  O   LEU A 394     156.225 172.375 187.696  1.00 44.38           O  
ATOM   2573  CB  LEU A 394     155.224 170.096 189.590  1.00 44.38           C  
ATOM   2574  CG  LEU A 394     155.086 168.598 189.829  1.00 44.38           C  
ATOM   2575  CD1 LEU A 394     153.685 168.263 190.269  1.00 44.38           C  
ATOM   2576  CD2 LEU A 394     155.450 167.829 188.585  1.00 44.38           C  
ATOM   2577  N   PHE A 395     156.957 172.927 189.749  1.00 44.44           N  
ATOM   2578  CA  PHE A 395     157.147 174.325 189.384  1.00 44.44           C  
ATOM   2579  C   PHE A 395     158.371 174.485 188.499  1.00 44.44           C  
ATOM   2580  O   PHE A 395     158.303 175.113 187.442  1.00 44.44           O  
ATOM   2581  CB  PHE A 395     157.275 175.188 190.636  1.00 44.44           C  
ATOM   2582  CG  PHE A 395     157.541 176.640 190.355  1.00 44.44           C  
ATOM   2583  CD1 PHE A 395     156.528 177.483 189.946  1.00 44.44           C  
ATOM   2584  CD2 PHE A 395     158.810 177.166 190.517  1.00 44.44           C  
ATOM   2585  CE1 PHE A 395     156.781 178.816 189.702  1.00 44.44           C  
ATOM   2586  CE2 PHE A 395     159.065 178.494 190.262  1.00 44.44           C  
ATOM   2587  CZ  PHE A 395     158.051 179.316 189.858  1.00 44.44           C  
ATOM   2588  N   PHE A 396     159.493 173.889 188.895  1.00 43.55           N  
ATOM   2589  CA  PHE A 396     160.750 174.090 188.191  1.00 43.55           C  
ATOM   2590  C   PHE A 396     160.823 173.348 186.869  1.00 43.55           C  
ATOM   2591  O   PHE A 396     161.632 173.715 186.023  1.00 43.55           O  
ATOM   2592  CB  PHE A 396     161.913 173.662 189.077  1.00 43.55           C  
ATOM   2593  CG  PHE A 396     162.079 174.515 190.286  1.00 43.55           C  
ATOM   2594  CD1 PHE A 396     162.747 175.710 190.216  1.00 43.55           C  
ATOM   2595  CD2 PHE A 396     161.538 174.135 191.488  1.00 43.55           C  
ATOM   2596  CE1 PHE A 396     162.886 176.499 191.326  1.00 43.55           C  
ATOM   2597  CE2 PHE A 396     161.673 174.920 192.596  1.00 43.55           C  
ATOM   2598  CZ  PHE A 396     162.353 176.105 192.511  1.00 43.55           C  
ATOM   2599  N   ILE A 397     160.022 172.306 186.674  1.00 44.79           N  
ATOM   2600  CA  ILE A 397     159.993 171.646 185.376  1.00 44.79           C  
ATOM   2601  C   ILE A 397     159.296 172.532 184.348  1.00 44.79           C  
ATOM   2602  O   ILE A 397     159.727 172.617 183.194  1.00 44.79           O  
ATOM   2603  CB  ILE A 397     159.337 170.257 185.504  1.00 44.79           C  
ATOM   2604  CG1 ILE A 397     160.225 169.328 186.322  1.00 44.79           C  
ATOM   2605  CG2 ILE A 397     159.098 169.613 184.166  1.00 44.79           C  
ATOM   2606  CD1 ILE A 397     159.566 168.032 186.657  1.00 44.79           C  
ATOM   2607  N   ILE A 398     158.250 173.251 184.761  1.00 47.10           N  
ATOM   2608  CA  ILE A 398     157.513 174.109 183.836  1.00 47.10           C  
ATOM   2609  C   ILE A 398     158.335 175.333 183.457  1.00 47.10           C  
ATOM   2610  O   ILE A 398     158.402 175.711 182.283  1.00 47.10           O  
ATOM   2611  CB  ILE A 398     156.155 174.496 184.445  1.00 47.10           C  
ATOM   2612  CG1 ILE A 398     155.272 173.262 184.571  1.00 47.10           C  
ATOM   2613  CG2 ILE A 398     155.444 175.535 183.611  1.00 47.10           C  
ATOM   2614  CD1 ILE A 398     154.019 173.497 185.368  1.00 47.10           C  
ATOM   2615  N   VAL A 399     159.004 175.950 184.431  1.00 46.73           N  
ATOM   2616  CA  VAL A 399     159.760 177.163 184.156  1.00 46.73           C  
ATOM   2617  C   VAL A 399     161.059 176.852 183.413  1.00 46.73           C  
ATOM   2618  O   VAL A 399     161.576 177.708 182.695  1.00 46.73           O  
ATOM   2619  CB  VAL A 399     159.977 177.911 185.485  1.00 46.73           C  
ATOM   2620  CG1 VAL A 399     160.596 179.265 185.287  1.00 46.73           C  
ATOM   2621  CG2 VAL A 399     158.665 178.089 186.171  1.00 46.73           C  
ATOM   2622  N   VAL A 400     161.586 175.637 183.520  1.00 47.49           N  
ATOM   2623  CA  VAL A 400     162.723 175.258 182.687  1.00 47.49           C  
ATOM   2624  C   VAL A 400     162.275 174.815 181.295  1.00 47.49           C  
ATOM   2625  O   VAL A 400     162.914 175.169 180.304  1.00 47.49           O  
ATOM   2626  CB  VAL A 400     163.573 174.182 183.394  1.00 47.49           C  
ATOM   2627  CG1 VAL A 400     164.578 173.528 182.470  1.00 47.49           C  
ATOM   2628  CG2 VAL A 400     164.341 174.804 184.532  1.00 47.49           C  
ATOM   2629  N   PHE A 401     161.147 174.114 181.178  1.00 51.92           N  
ATOM   2630  CA  PHE A 401     160.681 173.701 179.857  1.00 51.92           C  
ATOM   2631  C   PHE A 401     160.225 174.895 179.030  1.00 51.92           C  
ATOM   2632  O   PHE A 401     160.755 175.148 177.945  1.00 51.92           O  
ATOM   2633  CB  PHE A 401     159.556 172.678 179.972  1.00 51.92           C  
ATOM   2634  CG  PHE A 401     159.075 172.175 178.651  1.00 51.92           C  
ATOM   2635  CD1 PHE A 401     159.824 171.271 177.932  1.00 51.92           C  
ATOM   2636  CD2 PHE A 401     157.874 172.609 178.124  1.00 51.92           C  
ATOM   2637  CE1 PHE A 401     159.387 170.811 176.717  1.00 51.92           C  
ATOM   2638  CE2 PHE A 401     157.438 172.151 176.906  1.00 51.92           C  
ATOM   2639  CZ  PHE A 401     158.195 171.250 176.205  1.00 51.92           C  
ATOM   2640  N   TYR A 402     159.255 175.655 179.527  1.00 53.00           N  
ATOM   2641  CA  TYR A 402     158.777 176.795 178.759  1.00 53.00           C  
ATOM   2642  C   TYR A 402     159.680 178.008 178.855  1.00 53.00           C  
ATOM   2643  O   TYR A 402     159.434 178.991 178.155  1.00 53.00           O  
ATOM   2644  CB  TYR A 402     157.371 177.197 179.192  1.00 53.00           C  
ATOM   2645  CG  TYR A 402     156.317 176.202 178.800  1.00 53.00           C  
ATOM   2646  CD1 TYR A 402     155.853 176.138 177.494  1.00 53.00           C  
ATOM   2647  CD2 TYR A 402     155.785 175.327 179.732  1.00 53.00           C  
ATOM   2648  CE1 TYR A 402     154.893 175.224 177.125  1.00 53.00           C  
ATOM   2649  CE2 TYR A 402     154.821 174.408 179.374  1.00 53.00           C  
ATOM   2650  CZ  TYR A 402     154.380 174.363 178.070  1.00 53.00           C  
ATOM   2651  OH  TYR A 402     153.418 173.451 177.713  1.00 53.00           O  
ATOM   2652  N   GLY A 403     160.701 177.983 179.695  1.00 51.77           N  
ATOM   2653  CA  GLY A 403     161.545 179.148 179.822  1.00 51.77           C  
ATOM   2654  C   GLY A 403     162.865 179.077 179.091  1.00 51.77           C  
ATOM   2655  O   GLY A 403     163.232 180.023 178.396  1.00 51.77           O  
ATOM   2656  N   THR A 404     163.600 177.981 179.243  1.00 50.81           N  
ATOM   2657  CA  THR A 404     164.942 177.910 178.700  1.00 50.81           C  
ATOM   2658  C   THR A 404     165.110 176.871 177.610  1.00 50.81           C  
ATOM   2659  O   THR A 404     166.144 176.875 176.938  1.00 50.81           O  
ATOM   2660  CB  THR A 404     165.970 177.631 179.805  1.00 50.81           C  
ATOM   2661  OG1 THR A 404     167.282 177.877 179.297  1.00 50.81           O  
ATOM   2662  CG2 THR A 404     165.933 176.212 180.212  1.00 50.81           C  
ATOM   2663  N   PHE A 405     164.146 175.983 177.412  1.00 50.75           N  
ATOM   2664  CA  PHE A 405     164.217 175.067 176.290  1.00 50.75           C  
ATOM   2665  C   PHE A 405     163.400 175.555 175.115  1.00 50.75           C  
ATOM   2666  O   PHE A 405     163.693 175.181 173.977  1.00 50.75           O  
ATOM   2667  CB  PHE A 405     163.739 173.671 176.694  1.00 50.75           C  
ATOM   2668  CG  PHE A 405     164.633 172.980 177.683  1.00 50.75           C  
ATOM   2669  CD1 PHE A 405     165.952 173.370 177.859  1.00 50.75           C  
ATOM   2670  CD2 PHE A 405     164.136 171.951 178.458  1.00 50.75           C  
ATOM   2671  CE1 PHE A 405     166.749 172.740 178.780  1.00 50.75           C  
ATOM   2672  CE2 PHE A 405     164.927 171.319 179.376  1.00 50.75           C  
ATOM   2673  CZ  PHE A 405     166.231 171.718 179.542  1.00 50.75           C  
ATOM   2674  N   CYS A 406     162.380 176.372 175.367  1.00 55.05           N  
ATOM   2675  CA  CYS A 406     161.645 177.027 174.299  1.00 55.05           C  
ATOM   2676  C   CYS A 406     162.161 178.435 174.032  1.00 55.05           C  
ATOM   2677  O   CYS A 406     162.748 178.685 172.979  1.00 55.05           O  
ATOM   2678  CB  CYS A 406     160.153 177.054 174.633  1.00 55.05           C  
ATOM   2679  SG  CYS A 406     159.385 175.432 174.660  1.00 55.05           S  
ATOM   2680  N   PHE A 407     162.035 179.339 174.998  1.00 56.70           N  
ATOM   2681  CA  PHE A 407     162.230 180.760 174.732  1.00 56.70           C  
ATOM   2682  C   PHE A 407     163.683 181.190 174.658  1.00 56.70           C  
ATOM   2683  O   PHE A 407     163.937 182.361 174.373  1.00 56.70           O  
ATOM   2684  CB  PHE A 407     161.525 181.608 175.787  1.00 56.70           C  
ATOM   2685  CG  PHE A 407     160.043 181.662 175.627  1.00 56.70           C  
ATOM   2686  CD1 PHE A 407     159.443 181.279 174.440  1.00 56.70           C  
ATOM   2687  CD2 PHE A 407     159.245 182.099 176.662  1.00 56.70           C  
ATOM   2688  CE1 PHE A 407     158.074 181.326 174.292  1.00 56.70           C  
ATOM   2689  CE2 PHE A 407     157.877 182.145 176.519  1.00 56.70           C  
ATOM   2690  CZ  PHE A 407     157.291 181.761 175.336  1.00 56.70           C  
ATOM   2691  N   LEU A 408     164.640 180.315 174.927  1.00 52.42           N  
ATOM   2692  CA  LEU A 408     166.018 180.636 174.609  1.00 52.42           C  
ATOM   2693  C   LEU A 408     166.496 179.913 173.372  1.00 52.42           C  
ATOM   2694  O   LEU A 408     167.645 180.096 172.970  1.00 52.42           O  
ATOM   2695  CB  LEU A 408     166.956 180.322 175.772  1.00 52.42           C  
ATOM   2696  CG  LEU A 408     166.841 181.183 177.025  1.00 52.42           C  
ATOM   2697  CD1 LEU A 408     167.962 180.840 177.966  1.00 52.42           C  
ATOM   2698  CD2 LEU A 408     166.849 182.654 176.713  1.00 52.42           C  
ATOM   2699  N   ASN A 409     165.652 179.091 172.766  1.00 52.70           N  
ATOM   2700  CA  ASN A 409     165.942 178.508 171.473  1.00 52.70           C  
ATOM   2701  C   ASN A 409     165.136 179.154 170.364  1.00 52.70           C  
ATOM   2702  O   ASN A 409     165.386 178.869 169.192  1.00 52.70           O  
ATOM   2703  CB  ASN A 409     165.697 177.005 171.508  1.00 52.70           C  
ATOM   2704  CG  ASN A 409     166.657 176.296 172.426  1.00 52.70           C  
ATOM   2705  OD1 ASN A 409     167.842 176.606 172.454  1.00 52.70           O  
ATOM   2706  ND2 ASN A 409     166.149 175.350 173.199  1.00 52.70           N  
ATOM   2707  N   PHE A 410     164.175 180.015 170.700  1.00 53.93           N  
ATOM   2708  CA  PHE A 410     163.653 180.936 169.703  1.00 53.93           C  
ATOM   2709  C   PHE A 410     164.632 182.066 169.439  1.00 53.93           C  
ATOM   2710  O   PHE A 410     164.682 182.581 168.323  1.00 53.93           O  
ATOM   2711  CB  PHE A 410     162.309 181.517 170.132  1.00 53.93           C  
ATOM   2712  CG  PHE A 410     161.182 180.540 170.122  1.00 53.93           C  
ATOM   2713  CD1 PHE A 410     160.669 180.067 168.935  1.00 53.93           C  
ATOM   2714  CD2 PHE A 410     160.573 180.163 171.296  1.00 53.93           C  
ATOM   2715  CE1 PHE A 410     159.616 179.179 168.930  1.00 53.93           C  
ATOM   2716  CE2 PHE A 410     159.519 179.280 171.293  1.00 53.93           C  
ATOM   2717  CZ  PHE A 410     159.044 178.790 170.107  1.00 53.93           C  
ATOM   2718  N   ILE A 411     165.411 182.459 170.448  1.00 51.45           N  
ATOM   2719  CA  ILE A 411     166.415 183.500 170.263  1.00 51.45           C  
ATOM   2720  C   ILE A 411     167.557 182.984 169.408  1.00 51.45           C  
ATOM   2721  O   ILE A 411     168.087 183.705 168.559  1.00 51.45           O  
ATOM   2722  CB  ILE A 411     166.915 184.007 171.626  1.00 51.45           C  
ATOM   2723  CG1 ILE A 411     165.765 184.603 172.413  1.00 51.45           C  
ATOM   2724  CG2 ILE A 411     167.981 185.060 171.474  1.00 51.45           C  
ATOM   2725  CD1 ILE A 411     166.125 184.959 173.818  1.00 51.45           C  
ATOM   2726  N   LEU A 412     167.943 181.725 169.612  1.00 52.18           N  
ATOM   2727  CA  LEU A 412     168.928 181.084 168.750  1.00 52.18           C  
ATOM   2728  C   LEU A 412     168.444 181.018 167.311  1.00 52.18           C  
ATOM   2729  O   LEU A 412     169.228 181.213 166.381  1.00 52.18           O  
ATOM   2730  CB  LEU A 412     169.236 179.685 169.269  1.00 52.18           C  
ATOM   2731  CG  LEU A 412     170.147 178.796 168.429  1.00 52.18           C  
ATOM   2732  CD1 LEU A 412     171.503 179.416 168.257  1.00 52.18           C  
ATOM   2733  CD2 LEU A 412     170.269 177.444 169.065  1.00 52.18           C  
ATOM   2734  N   ALA A 413     167.150 180.789 167.110  1.00 51.48           N  
ATOM   2735  CA  ALA A 413     166.625 180.654 165.762  1.00 51.48           C  
ATOM   2736  C   ALA A 413     166.565 181.980 165.027  1.00 51.48           C  
ATOM   2737  O   ALA A 413     166.753 182.011 163.812  1.00 51.48           O  
ATOM   2738  CB  ALA A 413     165.240 180.022 165.802  1.00 51.48           C  
ATOM   2739  N   VAL A 414     166.295 183.074 165.735  1.00 51.97           N  
ATOM   2740  CA  VAL A 414     166.292 184.385 165.098  1.00 51.97           C  
ATOM   2741  C   VAL A 414     167.704 184.794 164.708  1.00 51.97           C  
ATOM   2742  O   VAL A 414     167.918 185.366 163.634  1.00 51.97           O  
ATOM   2743  CB  VAL A 414     165.625 185.406 166.036  1.00 51.97           C  
ATOM   2744  CG1 VAL A 414     165.753 186.811 165.517  1.00 51.97           C  
ATOM   2745  CG2 VAL A 414     164.168 185.069 166.202  1.00 51.97           C  
ATOM   2746  N   VAL A 415     168.694 184.472 165.540  1.00 52.74           N  
ATOM   2747  CA  VAL A 415     170.072 184.832 165.234  1.00 52.74           C  
ATOM   2748  C   VAL A 415     170.617 183.984 164.093  1.00 52.74           C  
ATOM   2749  O   VAL A 415     171.370 184.479 163.247  1.00 52.74           O  
ATOM   2750  CB  VAL A 415     170.916 184.717 166.513  1.00 52.74           C  
ATOM   2751  CG1 VAL A 415     172.354 184.986 166.240  1.00 52.74           C  
ATOM   2752  CG2 VAL A 415     170.427 185.712 167.521  1.00 52.74           C  
ATOM   2753  N   VAL A 416     170.215 182.716 164.015  1.00 53.82           N  
ATOM   2754  CA  VAL A 416     170.648 181.855 162.920  1.00 53.82           C  
ATOM   2755  C   VAL A 416     170.032 182.302 161.601  1.00 53.82           C  
ATOM   2756  O   VAL A 416     170.715 182.364 160.574  1.00 53.82           O  
ATOM   2757  CB  VAL A 416     170.329 180.388 163.255  1.00 53.82           C  
ATOM   2758  CG1 VAL A 416     170.431 179.512 162.039  1.00 53.82           C  
ATOM   2759  CG2 VAL A 416     171.314 179.887 164.274  1.00 53.82           C  
ATOM   2760  N   MET A 417     168.756 182.679 161.611  1.00 59.57           N  
ATOM   2761  CA  MET A 417     168.143 183.164 160.384  1.00 59.57           C  
ATOM   2762  C   MET A 417     168.583 184.566 160.022  1.00 59.57           C  
ATOM   2763  O   MET A 417     168.455 184.955 158.860  1.00 59.57           O  
ATOM   2764  CB  MET A 417     166.630 183.135 160.483  1.00 59.57           C  
ATOM   2765  CG  MET A 417     166.081 181.750 160.565  1.00 59.57           C  
ATOM   2766  SD  MET A 417     164.304 181.807 160.507  1.00 59.57           S  
ATOM   2767  CE  MET A 417     164.121 182.252 158.787  1.00 59.57           C  
ATOM   2768  N   SER A 418     169.088 185.337 160.975  1.00 59.55           N  
ATOM   2769  CA  SER A 418     169.582 186.661 160.634  1.00 59.55           C  
ATOM   2770  C   SER A 418     170.993 186.603 160.087  1.00 59.55           C  
ATOM   2771  O   SER A 418     171.370 187.454 159.280  1.00 59.55           O  
ATOM   2772  CB  SER A 418     169.536 187.572 161.852  1.00 59.55           C  
ATOM   2773  OG  SER A 418     168.210 187.707 162.320  1.00 59.55           O  
ATOM   2774  N   TYR A 419     171.782 185.615 160.500  1.00 62.46           N  
ATOM   2775  CA  TYR A 419     173.119 185.475 159.943  1.00 62.46           C  
ATOM   2776  C   TYR A 419     173.068 184.870 158.553  1.00 62.46           C  
ATOM   2777  O   TYR A 419     173.784 185.317 157.654  1.00 62.46           O  
ATOM   2778  CB  TYR A 419     173.988 184.623 160.855  1.00 62.46           C  
ATOM   2779  CG  TYR A 419     175.412 184.512 160.387  1.00 62.46           C  
ATOM   2780  CD1 TYR A 419     176.290 185.569 160.538  1.00 62.46           C  
ATOM   2781  CD2 TYR A 419     175.880 183.352 159.798  1.00 62.46           C  
ATOM   2782  CE1 TYR A 419     177.587 185.475 160.120  1.00 62.46           C  
ATOM   2783  CE2 TYR A 419     177.178 183.249 159.376  1.00 62.46           C  
ATOM   2784  CZ  TYR A 419     178.023 184.316 159.531  1.00 62.46           C  
ATOM   2785  OH  TYR A 419     179.324 184.217 159.113  1.00 62.46           O  
ATOM   2786  N   THR A 420     172.218 183.864 158.346  1.00 65.89           N  
ATOM   2787  CA  THR A 420     172.154 183.213 157.044  1.00 65.89           C  
ATOM   2788  C   THR A 420     171.422 184.042 156.001  1.00 65.89           C  
ATOM   2789  O   THR A 420     171.451 183.681 154.825  1.00 65.89           O  
ATOM   2790  CB  THR A 420     171.487 181.845 157.150  1.00 65.89           C  
ATOM   2791  OG1 THR A 420     171.699 181.130 155.932  1.00 65.89           O  
ATOM   2792  CG2 THR A 420     170.005 181.987 157.338  1.00 65.89           C  
ATOM   2793  N   HIS A 421     170.764 185.128 156.390  1.00 70.54           N  
ATOM   2794  CA  HIS A 421     170.218 186.035 155.396  1.00 70.54           C  
ATOM   2795  C   HIS A 421     171.270 187.006 154.897  1.00 70.54           C  
ATOM   2796  O   HIS A 421     171.238 187.396 153.729  1.00 70.54           O  
ATOM   2797  CB  HIS A 421     169.030 186.799 155.972  1.00 70.54           C  
ATOM   2798  CG  HIS A 421     168.454 187.813 155.035  1.00 70.54           C  
ATOM   2799  ND1 HIS A 421     167.701 187.470 153.935  1.00 70.54           N  
ATOM   2800  CD2 HIS A 421     168.531 189.164 155.032  1.00 70.54           C  
ATOM   2801  CE1 HIS A 421     167.333 188.567 153.298  1.00 70.54           C  
ATOM   2802  NE2 HIS A 421     167.826 189.608 153.942  1.00 70.54           N  
ATOM   2803  N   MET A 422     172.208 187.397 155.753  1.00 72.98           N  
ATOM   2804  CA  MET A 422     173.233 188.350 155.368  1.00 72.98           C  
ATOM   2805  C   MET A 422     174.483 187.682 154.818  1.00 72.98           C  
ATOM   2806  O   MET A 422     175.379 188.382 154.342  1.00 72.98           O  
ATOM   2807  CB  MET A 422     173.603 189.229 156.556  1.00 72.98           C  
ATOM   2808  CG  MET A 422     172.419 189.953 157.148  1.00 72.98           C  
ATOM   2809  SD  MET A 422     171.480 190.914 155.957  1.00 72.98           S  
ATOM   2810  CE  MET A 422     172.640 192.214 155.593  1.00 72.98           C  
ATOM   2811  N   VAL A 423     174.567 186.359 154.874  1.00 78.51           N  
ATOM   2812  CA  VAL A 423     175.627 185.627 154.189  1.00 78.51           C  
ATOM   2813  C   VAL A 423     175.220 185.278 152.771  1.00 78.51           C  
ATOM   2814  O   VAL A 423     175.971 185.516 151.822  1.00 78.51           O  
ATOM   2815  CB  VAL A 423     176.001 184.371 154.997  1.00 78.51           C  
ATOM   2816  CG1 VAL A 423     176.856 183.440 154.182  1.00 78.51           C  
ATOM   2817  CG2 VAL A 423     176.767 184.787 156.202  1.00 78.51           C  
ATOM   2818  N   LYS A 424     174.018 184.727 152.612  1.00 84.49           N  
ATOM   2819  CA  LYS A 424     173.483 184.423 151.292  1.00 84.49           C  
ATOM   2820  C   LYS A 424     173.236 185.676 150.462  1.00 84.49           C  
ATOM   2821  O   LYS A 424     173.257 185.598 149.231  1.00 84.49           O  
ATOM   2822  CB  LYS A 424     172.197 183.615 151.439  1.00 84.49           C  
ATOM   2823  CG  LYS A 424     172.434 182.208 151.963  1.00 84.49           C  
ATOM   2824  CD  LYS A 424     171.138 181.501 152.335  1.00 84.49           C  
ATOM   2825  CE  LYS A 424     170.323 181.124 151.113  1.00 84.49           C  
ATOM   2826  NZ  LYS A 424     169.127 180.313 151.480  1.00 84.49           N  
ATOM   2827  N   ARG A 425     173.009 186.825 151.104  1.00 87.56           N  
ATOM   2828  CA  ARG A 425     173.014 188.093 150.383  1.00 87.56           C  
ATOM   2829  C   ARG A 425     174.415 188.445 149.907  1.00 87.56           C  
ATOM   2830  O   ARG A 425     174.589 188.970 148.803  1.00 87.56           O  
ATOM   2831  CB  ARG A 425     172.461 189.208 151.269  1.00 87.56           C  
ATOM   2832  CG  ARG A 425     172.381 190.567 150.598  1.00 87.56           C  
ATOM   2833  CD  ARG A 425     171.903 191.647 151.560  1.00 87.56           C  
ATOM   2834  NE  ARG A 425     170.489 191.537 151.901  1.00 87.56           N  
ATOM   2835  CZ  ARG A 425     169.511 192.110 151.208  1.00 87.56           C  
ATOM   2836  NH1 ARG A 425     169.797 192.839 150.138  1.00 87.56           N  
ATOM   2837  NH2 ARG A 425     168.249 191.967 151.588  1.00 87.56           N  
ATOM   2838  N   ALA A 426     175.426 188.142 150.708  1.00 94.70           N  
ATOM   2839  CA  ALA A 426     176.799 188.489 150.374  1.00 94.70           C  
ATOM   2840  C   ALA A 426     177.478 187.461 149.482  1.00 94.70           C  
ATOM   2841  O   ALA A 426     178.703 187.514 149.337  1.00 94.70           O  
ATOM   2842  CB  ALA A 426     177.620 188.678 151.648  1.00 94.70           C  
ATOM   2843  N   ASP A 427     176.734 186.524 148.899  1.00104.67           N  
ATOM   2844  CA  ASP A 427     177.285 185.597 147.922  1.00104.67           C  
ATOM   2845  C   ASP A 427     176.795 185.867 146.511  1.00104.67           C  
ATOM   2846  O   ASP A 427     177.268 185.221 145.573  1.00104.67           O  
ATOM   2847  CB  ASP A 427     176.976 184.150 148.309  1.00104.67           C  
ATOM   2848  CG  ASP A 427     177.806 183.681 149.478  1.00104.67           C  
ATOM   2849  OD1 ASP A 427     178.897 184.249 149.689  1.00104.67           O  
ATOM   2850  OD2 ASP A 427     177.384 182.732 150.170  1.00104.67           O  
ATOM   2851  N   GLU A 428     175.862 186.799 146.332  1.00117.34           N  
ATOM   2852  CA  GLU A 428     175.630 187.325 144.995  1.00117.34           C  
ATOM   2853  C   GLU A 428     176.794 188.204 144.557  1.00117.34           C  
ATOM   2854  O   GLU A 428     177.096 188.286 143.363  1.00117.34           O  
ATOM   2855  CB  GLU A 428     174.306 188.094 144.954  1.00117.34           C  
ATOM   2856  CG  GLU A 428     173.797 188.426 143.549  1.00117.34           C  
ATOM   2857  CD  GLU A 428     174.315 189.755 143.020  1.00117.34           C  
ATOM   2858  OE1 GLU A 428     174.541 190.672 143.837  1.00117.34           O  
ATOM   2859  OE2 GLU A 428     174.510 189.875 141.792  1.00117.34           O  
ATOM   2860  N   GLU A 429     177.469 188.848 145.509  1.00122.66           N  
ATOM   2861  CA  GLU A 429     178.651 189.634 145.188  1.00122.66           C  
ATOM   2862  C   GLU A 429     179.849 188.759 144.853  1.00122.66           C  
ATOM   2863  O   GLU A 429     180.783 189.232 144.198  1.00122.66           O  
ATOM   2864  CB  GLU A 429     178.987 190.564 146.351  1.00122.66           C  
ATOM   2865  CG  GLU A 429     177.908 191.592 146.639  1.00122.66           C  
ATOM   2866  CD  GLU A 429     177.757 192.618 145.532  1.00122.66           C  
ATOM   2867  OE1 GLU A 429     178.771 192.968 144.893  1.00122.66           O  
ATOM   2868  OE2 GLU A 429     176.619 193.074 145.299  1.00122.66           O  
ATOM   2869  N   LYS A 430     179.850 187.502 145.292  1.00120.99           N  
ATOM   2870  CA  LYS A 430     180.855 186.548 144.849  1.00120.99           C  
ATOM   2871  C   LYS A 430     180.512 185.931 143.503  1.00120.99           C  
ATOM   2872  O   LYS A 430     181.378 185.301 142.888  1.00120.99           O  
ATOM   2873  CB  LYS A 430     181.032 185.437 145.882  1.00120.99           C  
ATOM   2874  CG  LYS A 430     181.489 185.913 147.242  1.00120.99           C  
ATOM   2875  CD  LYS A 430     182.915 186.410 147.204  1.00120.99           C  
ATOM   2876  CE  LYS A 430     183.371 186.824 148.590  1.00120.99           C  
ATOM   2877  NZ  LYS A 430     183.473 185.649 149.501  1.00120.99           N  
ATOM   2878  N   ALA A 431     179.270 186.080 143.043  1.00123.84           N  
ATOM   2879  CA  ALA A 431     178.898 185.688 141.692  1.00123.84           C  
ATOM   2880  C   ALA A 431     179.197 186.773 140.670  1.00123.84           C  
ATOM   2881  O   ALA A 431     179.027 186.536 139.470  1.00123.84           O  
ATOM   2882  CB  ALA A 431     177.413 185.328 141.635  1.00123.84           C  
ATOM   2883  N   ALA A 432     179.630 187.952 141.116  1.00127.72           N  
ATOM   2884  CA  ALA A 432     180.007 189.045 140.233  1.00127.72           C  
ATOM   2885  C   ALA A 432     181.510 189.216 140.093  1.00127.72           C  
ATOM   2886  O   ALA A 432     181.972 189.606 139.020  1.00127.72           O  
ATOM   2887  CB  ALA A 432     179.398 190.363 140.726  1.00127.72           C  
ATOM   2888  N   GLU A 433     182.282 188.943 141.147  1.00129.66           N  
ATOM   2889  CA  GLU A 433     183.734 188.917 141.009  1.00129.66           C  
ATOM   2890  C   GLU A 433     184.182 187.683 140.239  1.00129.66           C  
ATOM   2891  O   GLU A 433     185.051 187.766 139.364  1.00129.66           O  
ATOM   2892  CB  GLU A 433     184.413 188.961 142.380  1.00129.66           C  
ATOM   2893  CG  GLU A 433     184.377 190.313 143.078  1.00129.66           C  
ATOM   2894  CD  GLU A 433     185.123 190.305 144.406  1.00129.66           C  
ATOM   2895  OE1 GLU A 433     185.525 189.213 144.859  1.00129.66           O  
ATOM   2896  OE2 GLU A 433     185.319 191.391 144.990  1.00129.66           O  
ATOM   2897  N   ARG A 434     183.600 186.525 140.557  1.00132.89           N  
ATOM   2898  CA  ARG A 434     183.954 185.304 139.844  1.00132.89           C  
ATOM   2899  C   ARG A 434     183.396 185.302 138.428  1.00132.89           C  
ATOM   2900  O   ARG A 434     184.090 184.891 137.491  1.00132.89           O  
ATOM   2901  CB  ARG A 434     183.457 184.084 140.620  1.00132.89           C  
ATOM   2902  CG  ARG A 434     183.758 182.729 139.980  1.00132.89           C  
ATOM   2903  CD  ARG A 434     185.239 182.366 140.064  1.00132.89           C  
ATOM   2904  NE  ARG A 434     186.000 182.812 138.899  1.00132.89           N  
ATOM   2905  CZ  ARG A 434     187.327 182.818 138.832  1.00132.89           C  
ATOM   2906  NH1 ARG A 434     188.048 182.411 139.868  1.00132.89           N  
ATOM   2907  NH2 ARG A 434     187.935 183.239 137.731  1.00132.89           N  
ATOM   2908  N   GLU A 435     182.165 185.763 138.247  1.00131.98           N  
ATOM   2909  CA  GLU A 435     181.573 185.838 136.919  1.00131.98           C  
ATOM   2910  C   GLU A 435     181.057 187.241 136.625  1.00131.98           C  
ATOM   2911  O   GLU A 435     181.831 188.135 136.287  1.00131.98           O  
ATOM   2912  CB  GLU A 435     180.444 184.816 136.776  1.00131.98           C  
ATOM   2913  CG  GLU A 435     180.917 183.369 136.780  1.00131.98           C  
ATOM   2914  CD  GLU A 435     179.779 182.382 136.626  1.00131.98           C  
ATOM   2915  OE1 GLU A 435     178.610 182.819 136.649  1.00131.98           O  
ATOM   2916  OE2 GLU A 435     180.050 181.173 136.478  1.00131.98           O  
ATOM   2917  N   CYS A 502     227.702 166.023 140.613  1.00137.89           N  
ATOM   2918  CA  CYS A 502     226.604 166.010 139.653  1.00137.89           C  
ATOM   2919  C   CYS A 502     226.208 164.583 139.291  1.00137.89           C  
ATOM   2920  O   CYS A 502     225.069 164.172 139.511  1.00137.89           O  
ATOM   2921  CB  CYS A 502     226.984 166.787 138.390  1.00137.89           C  
ATOM   2922  SG  CYS A 502     227.218 168.561 138.645  1.00137.89           S  
ATOM   2923  N   VAL A 503     227.156 163.835 138.734  1.00138.60           N  
ATOM   2924  CA  VAL A 503     226.926 162.448 138.330  1.00138.60           C  
ATOM   2925  C   VAL A 503     226.760 161.536 139.551  1.00138.60           C  
ATOM   2926  O   VAL A 503     225.829 160.716 139.538  1.00138.60           O  
ATOM   2927  CB  VAL A 503     228.029 161.965 137.365  1.00138.60           C  
ATOM   2928  CG1 VAL A 503     227.814 160.510 136.959  1.00138.60           C  
ATOM   2929  CG2 VAL A 503     228.093 162.865 136.139  1.00138.60           C  
ATOM   2930  N   PRO A 504     227.561 161.616 140.636  1.00136.65           N  
ATOM   2931  CA  PRO A 504     227.135 160.912 141.857  1.00136.65           C  
ATOM   2932  C   PRO A 504     226.016 161.612 142.607  1.00136.65           C  
ATOM   2933  O   PRO A 504     225.351 160.963 143.425  1.00136.65           O  
ATOM   2934  CB  PRO A 504     228.411 160.853 142.707  1.00136.65           C  
ATOM   2935  CG  PRO A 504     229.192 161.992 142.276  1.00136.65           C  
ATOM   2936  CD  PRO A 504     228.943 162.122 140.811  1.00136.65           C  
ATOM   2937  N   TRP A 505     225.788 162.904 142.359  1.00133.98           N  
ATOM   2938  CA  TRP A 505     224.712 163.612 143.046  1.00133.98           C  
ATOM   2939  C   TRP A 505     223.351 163.158 142.542  1.00133.98           C  
ATOM   2940  O   TRP A 505     222.444 162.882 143.334  1.00133.98           O  
ATOM   2941  CB  TRP A 505     224.864 165.120 142.862  1.00133.98           C  
ATOM   2942  CG  TRP A 505     223.847 165.906 143.626  1.00133.98           C  
ATOM   2943  CD1 TRP A 505     222.676 166.413 143.148  1.00133.98           C  
ATOM   2944  CD2 TRP A 505     223.921 166.296 145.000  1.00133.98           C  
ATOM   2945  NE1 TRP A 505     222.008 167.081 144.141  1.00133.98           N  
ATOM   2946  CE2 TRP A 505     222.753 167.028 145.289  1.00133.98           C  
ATOM   2947  CE3 TRP A 505     224.861 166.096 146.016  1.00133.98           C  
ATOM   2948  CZ2 TRP A 505     222.499 167.561 146.551  1.00133.98           C  
ATOM   2949  CZ3 TRP A 505     224.607 166.625 147.270  1.00133.98           C  
ATOM   2950  CH2 TRP A 505     223.436 167.351 147.526  1.00133.98           C  
ATOM   2951  N   GLN A 506     223.189 163.083 141.221  1.00131.59           N  
ATOM   2952  CA  GLN A 506     221.958 162.570 140.640  1.00131.59           C  
ATOM   2953  C   GLN A 506     221.871 161.051 140.708  1.00131.59           C  
ATOM   2954  O   GLN A 506     220.805 160.495 140.424  1.00131.59           O  
ATOM   2955  CB  GLN A 506     221.833 163.023 139.186  1.00131.59           C  
ATOM   2956  CG  GLN A 506     221.789 164.532 138.993  1.00131.59           C  
ATOM   2957  CD  GLN A 506     220.611 165.184 139.686  1.00131.59           C  
ATOM   2958  OE1 GLN A 506     220.778 165.945 140.638  1.00131.59           O  
ATOM   2959  NE2 GLN A 506     219.407 164.877 139.218  1.00131.59           N  
ATOM   2960  N   LYS A 507     222.968 160.378 141.060  1.00129.85           N  
ATOM   2961  CA  LYS A 507     222.943 158.933 141.260  1.00129.85           C  
ATOM   2962  C   LYS A 507     222.107 158.565 142.478  1.00129.85           C  
ATOM   2963  O   LYS A 507     221.110 157.843 142.367  1.00129.85           O  
ATOM   2964  CB  LYS A 507     224.371 158.405 141.411  1.00129.85           C  
ATOM   2965  CG  LYS A 507     224.465 156.915 141.673  1.00129.85           C  
ATOM   2966  CD  LYS A 507     224.052 156.117 140.454  1.00129.85           C  
ATOM   2967  CE  LYS A 507     224.241 154.632 140.690  1.00129.85           C  
ATOM   2968  NZ  LYS A 507     223.307 154.134 141.739  1.00129.85           N  
ATOM   2969  N   LEU A 508     222.495 159.066 143.653  1.00123.95           N  
ATOM   2970  CA  LEU A 508     221.804 158.730 144.892  1.00123.95           C  
ATOM   2971  C   LEU A 508     220.423 159.359 145.010  1.00123.95           C  
ATOM   2972  O   LEU A 508     219.628 158.886 145.826  1.00123.95           O  
ATOM   2973  CB  LEU A 508     222.676 159.114 146.096  1.00123.95           C  
ATOM   2974  CG  LEU A 508     223.371 160.480 146.188  1.00123.95           C  
ATOM   2975  CD1 LEU A 508     222.483 161.600 146.679  1.00123.95           C  
ATOM   2976  CD2 LEU A 508     224.593 160.371 147.092  1.00123.95           C  
ATOM   2977  N   GLN A 509     220.116 160.395 144.223  1.00119.11           N  
ATOM   2978  CA  GLN A 509     218.808 161.035 144.323  1.00119.11           C  
ATOM   2979  C   GLN A 509     217.703 160.123 143.805  1.00119.11           C  
ATOM   2980  O   GLN A 509     216.560 160.208 144.265  1.00119.11           O  
ATOM   2981  CB  GLN A 509     218.825 162.367 143.576  1.00119.11           C  
ATOM   2982  CG  GLN A 509     217.578 163.211 143.741  1.00119.11           C  
ATOM   2983  CD  GLN A 509     217.701 164.543 143.052  1.00119.11           C  
ATOM   2984  OE1 GLN A 509     218.731 164.850 142.461  1.00119.11           O  
ATOM   2985  NE2 GLN A 509     216.646 165.341 143.110  1.00119.11           N  
ATOM   2986  N   GLY A 510     218.028 159.225 142.874  1.00119.20           N  
ATOM   2987  CA  GLY A 510     217.093 158.178 142.507  1.00119.20           C  
ATOM   2988  C   GLY A 510     217.017 157.042 143.502  1.00119.20           C  
ATOM   2989  O   GLY A 510     216.049 156.276 143.479  1.00119.20           O  
ATOM   2990  N   ALA A 511     218.016 156.919 144.375  1.00117.65           N  
ATOM   2991  CA  ALA A 511     218.034 155.902 145.419  1.00117.65           C  
ATOM   2992  C   ALA A 511     217.547 156.424 146.764  1.00117.65           C  
ATOM   2993  O   ALA A 511     216.856 155.702 147.486  1.00117.65           O  
ATOM   2994  CB  ALA A 511     219.445 155.327 145.575  1.00117.65           C  
ATOM   2995  N   ILE A 512     217.902 157.659 147.126  1.00113.00           N  
ATOM   2996  CA  ILE A 512     217.334 158.272 148.322  1.00113.00           C  
ATOM   2997  C   ILE A 512     215.873 158.626 148.088  1.00113.00           C  
ATOM   2998  O   ILE A 512     215.012 158.383 148.940  1.00113.00           O  
ATOM   2999  CB  ILE A 512     218.159 159.501 148.740  1.00113.00           C  
ATOM   3000  CG1 ILE A 512     219.554 159.074 149.184  1.00113.00           C  
ATOM   3001  CG2 ILE A 512     217.496 160.247 149.859  1.00113.00           C  
ATOM   3002  CD1 ILE A 512     220.462 160.231 149.488  1.00113.00           C  
ATOM   3003  N   GLY A 513     215.560 159.159 146.909  1.00109.84           N  
ATOM   3004  CA  GLY A 513     214.179 159.416 146.538  1.00109.84           C  
ATOM   3005  C   GLY A 513     213.347 158.175 146.297  1.00109.84           C  
ATOM   3006  O   GLY A 513     212.128 158.291 146.140  1.00109.84           O  
ATOM   3007  N   ALA A 514     213.975 156.999 146.260  1.00110.89           N  
ATOM   3008  CA  ALA A 514     213.234 155.755 146.113  1.00110.89           C  
ATOM   3009  C   ALA A 514     212.452 155.421 147.375  1.00110.89           C  
ATOM   3010  O   ALA A 514     211.371 154.829 147.297  1.00110.89           O  
ATOM   3011  CB  ALA A 514     214.190 154.617 145.763  1.00110.89           C  
ATOM   3012  N   VAL A 515     212.973 155.789 148.545  1.00108.61           N  
ATOM   3013  CA  VAL A 515     212.271 155.447 149.775  1.00108.61           C  
ATOM   3014  C   VAL A 515     211.295 156.540 150.208  1.00108.61           C  
ATOM   3015  O   VAL A 515     210.212 156.225 150.708  1.00108.61           O  
ATOM   3016  CB  VAL A 515     213.249 155.076 150.907  1.00108.61           C  
ATOM   3017  CG1 VAL A 515     214.038 153.838 150.522  1.00108.61           C  
ATOM   3018  CG2 VAL A 515     214.193 156.208 151.255  1.00108.61           C  
ATOM   3019  N   VAL A 516     211.605 157.819 149.989  1.00106.65           N  
ATOM   3020  CA  VAL A 516     210.597 158.830 150.275  1.00106.65           C  
ATOM   3021  C   VAL A 516     209.796 159.025 148.994  1.00106.65           C  
ATOM   3022  O   VAL A 516     209.948 160.023 148.281  1.00106.65           O  
ATOM   3023  CB  VAL A 516     211.246 160.142 150.751  1.00106.65           C  
ATOM   3024  CG1 VAL A 516     210.199 161.125 151.285  1.00106.65           C  
ATOM   3025  CG2 VAL A 516     212.305 159.855 151.785  1.00106.65           C  
ATOM   3026  N   LEU A 517     208.973 158.038 148.667  1.00108.17           N  
ATOM   3027  CA  LEU A 517     207.922 158.185 147.677  1.00108.17           C  
ATOM   3028  C   LEU A 517     206.750 157.332 148.127  1.00108.17           C  
ATOM   3029  O   LEU A 517     205.592 157.595 147.789  1.00108.17           O  
ATOM   3030  CB  LEU A 517     208.429 157.774 146.294  1.00108.17           C  
ATOM   3031  CG  LEU A 517     207.517 157.933 145.078  1.00108.17           C  
ATOM   3032  CD1 LEU A 517     207.143 159.388 144.869  1.00108.17           C  
ATOM   3033  CD2 LEU A 517     208.209 157.376 143.846  1.00108.17           C  
ATOM   3034  N   SER A 518     207.065 156.315 148.916  1.00105.35           N  
ATOM   3035  CA  SER A 518     206.118 155.248 149.182  1.00105.35           C  
ATOM   3036  C   SER A 518     205.272 155.597 150.401  1.00105.35           C  
ATOM   3037  O   SER A 518     205.661 156.457 151.198  1.00105.35           O  
ATOM   3038  CB  SER A 518     206.864 153.931 149.412  1.00105.35           C  
ATOM   3039  OG  SER A 518     207.662 153.999 150.579  1.00105.35           O  
ATOM   3040  N   PRO A 519     204.120 154.963 150.579  1.00104.50           N  
ATOM   3041  CA  PRO A 519     203.408 155.097 151.852  1.00104.50           C  
ATOM   3042  C   PRO A 519     204.074 154.336 152.987  1.00104.50           C  
ATOM   3043  O   PRO A 519     203.660 154.489 154.137  1.00104.50           O  
ATOM   3044  CB  PRO A 519     202.019 154.528 151.540  1.00104.50           C  
ATOM   3045  CG  PRO A 519     201.871 154.685 150.074  1.00104.50           C  
ATOM   3046  CD  PRO A 519     203.241 154.441 149.520  1.00104.50           C  
ATOM   3047  N   PHE A 520     205.083 153.513 152.689  1.00103.48           N  
ATOM   3048  CA  PHE A 520     205.804 152.800 153.740  1.00103.48           C  
ATOM   3049  C   PHE A 520     206.630 153.755 154.593  1.00103.48           C  
ATOM   3050  O   PHE A 520     206.641 153.660 155.824  1.00103.48           O  
ATOM   3051  CB  PHE A 520     206.691 151.714 153.128  1.00103.48           C  
ATOM   3052  CG  PHE A 520     205.933 150.518 152.631  1.00103.48           C  
ATOM   3053  CD1 PHE A 520     204.618 150.298 153.018  1.00103.48           C  
ATOM   3054  CD2 PHE A 520     206.537 149.606 151.781  1.00103.48           C  
ATOM   3055  CE1 PHE A 520     203.917 149.197 152.562  1.00103.48           C  
ATOM   3056  CE2 PHE A 520     205.841 148.500 151.318  1.00103.48           C  
ATOM   3057  CZ  PHE A 520     204.529 148.297 151.711  1.00103.48           C  
ATOM   3058  N   PHE A 521     207.331 154.688 153.951  1.00 98.17           N  
ATOM   3059  CA  PHE A 521     208.084 155.676 154.712  1.00 98.17           C  
ATOM   3060  C   PHE A 521     207.164 156.729 155.312  1.00 98.17           C  
ATOM   3061  O   PHE A 521     207.496 157.328 156.337  1.00 98.17           O  
ATOM   3062  CB  PHE A 521     209.138 156.326 153.823  1.00 98.17           C  
ATOM   3063  CG  PHE A 521     210.072 157.226 154.557  1.00 98.17           C  
ATOM   3064  CD1 PHE A 521     211.090 156.700 155.325  1.00 98.17           C  
ATOM   3065  CD2 PHE A 521     209.935 158.597 154.476  1.00 98.17           C  
ATOM   3066  CE1 PHE A 521     211.955 157.525 156.006  1.00 98.17           C  
ATOM   3067  CE2 PHE A 521     210.797 159.432 155.152  1.00 98.17           C  
ATOM   3068  CZ  PHE A 521     211.809 158.894 155.920  1.00 98.17           C  
ATOM   3069  N   GLU A 522     206.006 156.964 154.694  1.00 98.06           N  
ATOM   3070  CA  GLU A 522     204.999 157.809 155.322  1.00 98.06           C  
ATOM   3071  C   GLU A 522     204.321 157.098 156.482  1.00 98.06           C  
ATOM   3072  O   GLU A 522     203.810 157.753 157.393  1.00 98.06           O  
ATOM   3073  CB  GLU A 522     203.956 158.248 154.296  1.00 98.06           C  
ATOM   3074  CG  GLU A 522     204.484 159.204 153.244  1.00 98.06           C  
ATOM   3075  CD  GLU A 522     204.830 160.562 153.815  1.00 98.06           C  
ATOM   3076  OE1 GLU A 522     204.139 161.008 154.756  1.00 98.06           O  
ATOM   3077  OE2 GLU A 522     205.799 161.181 153.328  1.00 98.06           O  
ATOM   3078  N   LEU A 523     204.292 155.766 156.462  1.00 92.10           N  
ATOM   3079  CA  LEU A 523     203.805 155.028 157.619  1.00 92.10           C  
ATOM   3080  C   LEU A 523     204.799 155.100 158.765  1.00 92.10           C  
ATOM   3081  O   LEU A 523     204.402 155.177 159.931  1.00 92.10           O  
ATOM   3082  CB  LEU A 523     203.538 153.573 157.243  1.00 92.10           C  
ATOM   3083  CG  LEU A 523     202.952 152.643 158.303  1.00 92.10           C  
ATOM   3084  CD1 LEU A 523     201.561 153.081 158.709  1.00 92.10           C  
ATOM   3085  CD2 LEU A 523     202.933 151.221 157.783  1.00 92.10           C  
ATOM   3086  N   PHE A 524     206.095 155.095 158.447  1.00 86.79           N  
ATOM   3087  CA  PHE A 524     207.126 155.045 159.478  1.00 86.79           C  
ATOM   3088  C   PHE A 524     207.192 156.336 160.279  1.00 86.79           C  
ATOM   3089  O   PHE A 524     207.428 156.307 161.490  1.00 86.79           O  
ATOM   3090  CB  PHE A 524     208.477 154.751 158.843  1.00 86.79           C  
ATOM   3091  CG  PHE A 524     209.605 154.733 159.815  1.00 86.79           C  
ATOM   3092  CD1 PHE A 524     209.745 153.687 160.700  1.00 86.79           C  
ATOM   3093  CD2 PHE A 524     210.536 155.757 159.832  1.00 86.79           C  
ATOM   3094  CE1 PHE A 524     210.785 153.664 161.594  1.00 86.79           C  
ATOM   3095  CE2 PHE A 524     211.581 155.741 160.722  1.00 86.79           C  
ATOM   3096  CZ  PHE A 524     211.707 154.693 161.604  1.00 86.79           C  
ATOM   3097  N   ILE A 525     206.997 157.479 159.625  1.00 83.33           N  
ATOM   3098  CA  ILE A 525     206.932 158.725 160.374  1.00 83.33           C  
ATOM   3099  C   ILE A 525     205.608 158.808 161.124  1.00 83.33           C  
ATOM   3100  O   ILE A 525     205.527 159.416 162.195  1.00 83.33           O  
ATOM   3101  CB  ILE A 525     207.155 159.916 159.425  1.00 83.33           C  
ATOM   3102  CG1 ILE A 525     208.439 159.710 158.628  1.00 83.33           C  
ATOM   3103  CG2 ILE A 525     207.308 161.208 160.190  1.00 83.33           C  
ATOM   3104  CD1 ILE A 525     209.689 159.626 159.473  1.00 83.33           C  
ATOM   3105  N   ALA A 526     204.566 158.154 160.618  1.00 81.36           N  
ATOM   3106  CA  ALA A 526     203.285 158.168 161.308  1.00 81.36           C  
ATOM   3107  C   ALA A 526     203.260 157.280 162.542  1.00 81.36           C  
ATOM   3108  O   ALA A 526     202.458 157.527 163.443  1.00 81.36           O  
ATOM   3109  CB  ALA A 526     202.168 157.748 160.356  1.00 81.36           C  
ATOM   3110  N   VAL A 527     204.102 156.252 162.607  1.00 77.81           N  
ATOM   3111  CA  VAL A 527     204.187 155.460 163.827  1.00 77.81           C  
ATOM   3112  C   VAL A 527     204.937 156.229 164.906  1.00 77.81           C  
ATOM   3113  O   VAL A 527     204.575 156.183 166.086  1.00 77.81           O  
ATOM   3114  CB  VAL A 527     204.837 154.098 163.522  1.00 77.81           C  
ATOM   3115  CG1 VAL A 527     205.077 153.296 164.782  1.00 77.81           C  
ATOM   3116  CG2 VAL A 527     203.950 153.307 162.599  1.00 77.81           C  
ATOM   3117  N   ILE A 528     205.949 156.998 164.510  1.00 74.75           N  
ATOM   3118  CA  ILE A 528     206.772 157.721 165.471  1.00 74.75           C  
ATOM   3119  C   ILE A 528     206.016 158.899 166.070  1.00 74.75           C  
ATOM   3120  O   ILE A 528     206.091 159.141 167.280  1.00 74.75           O  
ATOM   3121  CB  ILE A 528     208.085 158.141 164.795  1.00 74.75           C  
ATOM   3122  CG1 ILE A 528     208.951 156.905 164.628  1.00 74.75           C  
ATOM   3123  CG2 ILE A 528     208.812 159.212 165.566  1.00 74.75           C  
ATOM   3124  CD1 ILE A 528     210.148 157.131 163.810  1.00 74.75           C  
ATOM   3125  N   ILE A 529     205.237 159.612 165.256  1.00 72.48           N  
ATOM   3126  CA  ILE A 529     204.526 160.794 165.738  1.00 72.48           C  
ATOM   3127  C   ILE A 529     203.426 160.411 166.723  1.00 72.48           C  
ATOM   3128  O   ILE A 529     203.222 161.092 167.733  1.00 72.48           O  
ATOM   3129  CB  ILE A 529     203.999 161.601 164.539  1.00 72.48           C  
ATOM   3130  CG1 ILE A 529     205.176 162.231 163.804  1.00 72.48           C  
ATOM   3131  CG2 ILE A 529     203.038 162.685 164.955  1.00 72.48           C  
ATOM   3132  CD1 ILE A 529     204.826 162.788 162.476  1.00 72.48           C  
ATOM   3133  N   VAL A 530     202.750 159.285 166.492  1.00 69.21           N  
ATOM   3134  CA  VAL A 530     201.807 158.784 167.488  1.00 69.21           C  
ATOM   3135  C   VAL A 530     202.562 158.299 168.718  1.00 69.21           C  
ATOM   3136  O   VAL A 530     202.070 158.403 169.846  1.00 69.21           O  
ATOM   3137  CB  VAL A 530     200.922 157.685 166.868  1.00 69.21           C  
ATOM   3138  CG1 VAL A 530     199.935 157.113 167.868  1.00 69.21           C  
ATOM   3139  CG2 VAL A 530     200.168 158.237 165.688  1.00 69.21           C  
ATOM   3140  N   LEU A 531     203.794 157.843 168.539  1.00 67.89           N  
ATOM   3141  CA  LEU A 531     204.581 157.407 169.681  1.00 67.89           C  
ATOM   3142  C   LEU A 531     205.249 158.582 170.383  1.00 67.89           C  
ATOM   3143  O   LEU A 531     205.496 158.514 171.589  1.00 67.89           O  
ATOM   3144  CB  LEU A 531     205.614 156.385 169.218  1.00 67.89           C  
ATOM   3145  CG  LEU A 531     206.337 155.574 170.274  1.00 67.89           C  
ATOM   3146  CD1 LEU A 531     205.322 154.765 171.032  1.00 67.89           C  
ATOM   3147  CD2 LEU A 531     207.328 154.668 169.602  1.00 67.89           C  
ATOM   3148  N   ASN A 532     205.529 159.667 169.660  1.00 67.88           N  
ATOM   3149  CA  ASN A 532     206.163 160.838 170.258  1.00 67.88           C  
ATOM   3150  C   ASN A 532     205.182 161.636 171.099  1.00 67.88           C  
ATOM   3151  O   ASN A 532     205.574 162.211 172.117  1.00 67.88           O  
ATOM   3152  CB  ASN A 532     206.753 161.721 169.159  1.00 67.88           C  
ATOM   3153  CG  ASN A 532     207.745 162.746 169.675  1.00 67.88           C  
ATOM   3154  OD1 ASN A 532     208.000 162.862 170.867  1.00 67.88           O  
ATOM   3155  ND2 ASN A 532     208.343 163.476 168.751  1.00 67.88           N  
ATOM   3156  N   ILE A 533     203.915 161.692 170.685  1.00 63.09           N  
ATOM   3157  CA  ILE A 533     202.881 162.333 171.491  1.00 63.09           C  
ATOM   3158  C   ILE A 533     202.667 161.561 172.786  1.00 63.09           C  
ATOM   3159  O   ILE A 533     202.393 162.154 173.837  1.00 63.09           O  
ATOM   3160  CB  ILE A 533     201.591 162.469 170.654  1.00 63.09           C  
ATOM   3161  CG1 ILE A 533     201.805 163.456 169.514  1.00 63.09           C  
ATOM   3162  CG2 ILE A 533     200.408 162.930 171.472  1.00 63.09           C  
ATOM   3163  CD1 ILE A 533     200.670 163.496 168.539  1.00 63.09           C  
ATOM   3164  N   THR A 534     202.863 160.242 172.754  1.00 60.81           N  
ATOM   3165  CA  THR A 534     202.695 159.429 173.951  1.00 60.81           C  
ATOM   3166  C   THR A 534     203.768 159.716 174.994  1.00 60.81           C  
ATOM   3167  O   THR A 534     203.463 159.770 176.188  1.00 60.81           O  
ATOM   3168  CB  THR A 534     202.696 157.956 173.567  1.00 60.81           C  
ATOM   3169  OG1 THR A 534     201.721 157.748 172.544  1.00 60.81           O  
ATOM   3170  CG2 THR A 534     202.308 157.099 174.742  1.00 60.81           C  
ATOM   3171  N   PHE A 535     205.012 159.954 174.576  1.00 60.96           N  
ATOM   3172  CA  PHE A 535     206.042 160.302 175.547  1.00 60.96           C  
ATOM   3173  C   PHE A 535     205.911 161.720 176.074  1.00 60.96           C  
ATOM   3174  O   PHE A 535     206.448 162.015 177.142  1.00 60.96           O  
ATOM   3175  CB  PHE A 535     207.445 160.118 174.967  1.00 60.96           C  
ATOM   3176  CG  PHE A 535     207.912 158.697 174.935  1.00 60.96           C  
ATOM   3177  CD1 PHE A 535     207.150 157.685 175.486  1.00 60.96           C  
ATOM   3178  CD2 PHE A 535     209.157 158.387 174.434  1.00 60.96           C  
ATOM   3179  CE1 PHE A 535     207.591 156.382 175.473  1.00 60.96           C  
ATOM   3180  CE2 PHE A 535     209.609 157.090 174.428  1.00 60.96           C  
ATOM   3181  CZ  PHE A 535     208.824 156.087 174.944  1.00 60.96           C  
ATOM   3182  N   MET A 536     205.221 162.606 175.368  1.00 60.55           N  
ATOM   3183  CA  MET A 536     204.907 163.894 175.963  1.00 60.55           C  
ATOM   3184  C   MET A 536     203.743 163.815 176.929  1.00 60.55           C  
ATOM   3185  O   MET A 536     203.626 164.673 177.806  1.00 60.55           O  
ATOM   3186  CB  MET A 536     204.580 164.936 174.900  1.00 60.55           C  
ATOM   3187  CG  MET A 536     205.765 165.469 174.150  1.00 60.55           C  
ATOM   3188  SD  MET A 536     205.238 166.778 173.059  1.00 60.55           S  
ATOM   3189  CE  MET A 536     204.455 165.798 171.803  1.00 60.55           C  
ATOM   3190  N   ALA A 537     202.879 162.819 176.788  1.00 56.28           N  
ATOM   3191  CA  ALA A 537     201.688 162.705 177.609  1.00 56.28           C  
ATOM   3192  C   ALA A 537     201.855 161.729 178.758  1.00 56.28           C  
ATOM   3193  O   ALA A 537     200.870 161.392 179.413  1.00 56.28           O  
ATOM   3194  CB  ALA A 537     200.500 162.296 176.748  1.00 56.28           C  
ATOM   3195  N   LEU A 538     203.074 161.266 179.017  1.00 57.35           N  
ATOM   3196  CA  LEU A 538     203.325 160.407 180.159  1.00 57.35           C  
ATOM   3197  C   LEU A 538     204.079 161.073 181.290  1.00 57.35           C  
ATOM   3198  O   LEU A 538     204.073 160.531 182.397  1.00 57.35           O  
ATOM   3199  CB  LEU A 538     204.106 159.154 179.752  1.00 57.35           C  
ATOM   3200  CG  LEU A 538     203.365 158.048 179.022  1.00 57.35           C  
ATOM   3201  CD1 LEU A 538     204.347 156.996 178.608  1.00 57.35           C  
ATOM   3202  CD2 LEU A 538     202.346 157.455 179.945  1.00 57.35           C  
ATOM   3203  N   ASP A 539     204.738 162.203 181.059  1.00 58.60           N  
ATOM   3204  CA  ASP A 539     205.468 162.782 182.171  1.00 58.60           C  
ATOM   3205  C   ASP A 539     204.522 163.488 183.129  1.00 58.60           C  
ATOM   3206  O   ASP A 539     203.444 163.948 182.756  1.00 58.60           O  
ATOM   3207  CB  ASP A 539     206.564 163.731 181.697  1.00 58.60           C  
ATOM   3208  CG  ASP A 539     206.058 164.834 180.819  1.00 58.60           C  
ATOM   3209  OD1 ASP A 539     204.877 164.821 180.430  1.00 58.60           O  
ATOM   3210  OD2 ASP A 539     206.862 165.735 180.511  1.00 58.60           O  
ATOM   3211  N   HIS A 540     204.938 163.546 184.383  1.00 56.99           N  
ATOM   3212  CA  HIS A 540     204.080 164.022 185.448  1.00 56.99           C  
ATOM   3213  C   HIS A 540     204.966 164.475 186.598  1.00 56.99           C  
ATOM   3214  O   HIS A 540     206.176 164.651 186.440  1.00 56.99           O  
ATOM   3215  CB  HIS A 540     203.067 162.939 185.831  1.00 56.99           C  
ATOM   3216  CG  HIS A 540     203.673 161.629 186.226  1.00 56.99           C  
ATOM   3217  ND1 HIS A 540     203.961 161.304 187.532  1.00 56.99           N  
ATOM   3218  CD2 HIS A 540     204.012 160.547 185.488  1.00 56.99           C  
ATOM   3219  CE1 HIS A 540     204.460 160.084 187.581  1.00 56.99           C  
ATOM   3220  NE2 HIS A 540     204.505 159.603 186.354  1.00 56.99           N  
ATOM   3221  N   HIS A 541     204.360 164.690 187.749  1.00 58.29           N  
ATOM   3222  CA  HIS A 541     205.096 165.080 188.934  1.00 58.29           C  
ATOM   3223  C   HIS A 541     205.361 163.848 189.783  1.00 58.29           C  
ATOM   3224  O   HIS A 541     204.522 162.945 189.842  1.00 58.29           O  
ATOM   3225  CB  HIS A 541     204.294 166.128 189.698  1.00 58.29           C  
ATOM   3226  CG  HIS A 541     204.988 166.699 190.890  1.00 58.29           C  
ATOM   3227  ND1 HIS A 541     204.652 166.354 192.178  1.00 58.29           N  
ATOM   3228  CD2 HIS A 541     206.022 167.565 190.989  1.00 58.29           C  
ATOM   3229  CE1 HIS A 541     205.420 167.015 193.023  1.00 58.29           C  
ATOM   3230  NE2 HIS A 541     206.261 167.756 192.327  1.00 58.29           N  
ATOM   3231  N   ASP A 542     206.547 163.809 190.405  1.00 66.21           N  
ATOM   3232  CA  ASP A 542     207.013 162.722 191.276  1.00 66.21           C  
ATOM   3233  C   ASP A 542     207.064 161.394 190.514  1.00 66.21           C  
ATOM   3234  O   ASP A 542     206.307 160.461 190.771  1.00 66.21           O  
ATOM   3235  CB  ASP A 542     206.140 162.626 192.539  1.00 66.21           C  
ATOM   3236  CG  ASP A 542     206.745 161.757 193.624  1.00 66.21           C  
ATOM   3237  OD1 ASP A 542     207.865 161.240 193.451  1.00 66.21           O  
ATOM   3238  OD2 ASP A 542     206.085 161.580 194.666  1.00 66.21           O  
ATOM   3239  N   MET A 543     207.973 161.349 189.547  1.00 65.52           N  
ATOM   3240  CA  MET A 543     208.161 160.184 188.699  1.00 65.52           C  
ATOM   3241  C   MET A 543     209.525 159.558 188.955  1.00 65.52           C  
ATOM   3242  O   MET A 543     210.464 160.240 189.369  1.00 65.52           O  
ATOM   3243  CB  MET A 543     207.988 160.577 187.233  1.00 65.52           C  
ATOM   3244  CG  MET A 543     208.968 161.608 186.757  1.00 65.52           C  
ATOM   3245  SD  MET A 543     208.427 162.436 185.257  1.00 65.52           S  
ATOM   3246  CE  MET A 543     208.474 161.105 184.089  1.00 65.52           C  
ATOM   3247  N   ASN A 544     209.607 158.244 188.736  1.00 72.30           N  
ATOM   3248  CA  ASN A 544     210.790 157.454 189.058  1.00 72.30           C  
ATOM   3249  C   ASN A 544     211.972 157.869 188.198  1.00 72.30           C  
ATOM   3250  O   ASN A 544     211.814 158.438 187.122  1.00 72.30           O  
ATOM   3251  CB  ASN A 544     210.524 155.971 188.829  1.00 72.30           C  
ATOM   3252  CG  ASN A 544     209.448 155.431 189.728  1.00 72.30           C  
ATOM   3253  OD1 ASN A 544     209.374 155.778 190.903  1.00 72.30           O  
ATOM   3254  ND2 ASN A 544     208.602 154.570 189.182  1.00 72.30           N  
ATOM   3255  N   ILE A 545     213.177 157.555 188.671  1.00 74.66           N  
ATOM   3256  CA  ILE A 545     214.362 157.985 187.939  1.00 74.66           C  
ATOM   3257  C   ILE A 545     214.663 157.059 186.765  1.00 74.66           C  
ATOM   3258  O   ILE A 545     215.249 157.498 185.771  1.00 74.66           O  
ATOM   3259  CB  ILE A 545     215.546 158.131 188.913  1.00 74.66           C  
ATOM   3260  CG1 ILE A 545     216.706 158.882 188.266  1.00 74.66           C  
ATOM   3261  CG2 ILE A 545     216.000 156.792 189.448  1.00 74.66           C  
ATOM   3262  CD1 ILE A 545     217.729 159.356 189.243  1.00 74.66           C  
ATOM   3263  N   GLU A 546     214.224 155.804 186.816  1.00 76.35           N  
ATOM   3264  CA  GLU A 546     214.358 154.945 185.648  1.00 76.35           C  
ATOM   3265  C   GLU A 546     213.280 155.256 184.623  1.00 76.35           C  
ATOM   3266  O   GLU A 546     213.533 155.212 183.414  1.00 76.35           O  
ATOM   3267  CB  GLU A 546     214.300 153.478 186.071  1.00 76.35           C  
ATOM   3268  CG  GLU A 546     214.486 152.478 184.936  1.00 76.35           C  
ATOM   3269  CD  GLU A 546     215.886 152.497 184.335  1.00 76.35           C  
ATOM   3270  OE1 GLU A 546     216.851 152.846 185.048  1.00 76.35           O  
ATOM   3271  OE2 GLU A 546     216.018 152.155 183.142  1.00 76.35           O  
ATOM   3272  N   PHE A 547     212.081 155.596 185.094  1.00 71.30           N  
ATOM   3273  CA  PHE A 547     210.989 155.943 184.195  1.00 71.30           C  
ATOM   3274  C   PHE A 547     211.224 157.284 183.521  1.00 71.30           C  
ATOM   3275  O   PHE A 547     210.778 157.493 182.392  1.00 71.30           O  
ATOM   3276  CB  PHE A 547     209.675 155.954 184.966  1.00 71.30           C  
ATOM   3277  CG  PHE A 547     208.487 156.296 184.134  1.00 71.30           C  
ATOM   3278  CD1 PHE A 547     207.969 155.386 183.237  1.00 71.30           C  
ATOM   3279  CD2 PHE A 547     207.879 157.526 184.255  1.00 71.30           C  
ATOM   3280  CE1 PHE A 547     206.869 155.702 182.471  1.00 71.30           C  
ATOM   3281  CE2 PHE A 547     206.783 157.848 183.490  1.00 71.30           C  
ATOM   3282  CZ  PHE A 547     206.276 156.934 182.602  1.00 71.30           C  
ATOM   3283  N   GLU A 548     211.915 158.200 184.194  1.00 74.26           N  
ATOM   3284  CA  GLU A 548     212.250 159.486 183.597  1.00 74.26           C  
ATOM   3285  C   GLU A 548     213.435 159.378 182.654  1.00 74.26           C  
ATOM   3286  O   GLU A 548     213.566 160.195 181.739  1.00 74.26           O  
ATOM   3287  CB  GLU A 548     212.534 160.496 184.706  1.00 74.26           C  
ATOM   3288  CG  GLU A 548     212.634 161.946 184.306  1.00 74.26           C  
ATOM   3289  CD  GLU A 548     214.043 162.354 183.950  1.00 74.26           C  
ATOM   3290  OE1 GLU A 548     214.986 161.707 184.445  1.00 74.26           O  
ATOM   3291  OE2 GLU A 548     214.208 163.326 183.190  1.00 74.26           O  
ATOM   3292  N   ARG A 549     214.300 158.384 182.860  1.00 77.81           N  
ATOM   3293  CA  ARG A 549     215.447 158.187 181.982  1.00 77.81           C  
ATOM   3294  C   ARG A 549     215.018 157.772 180.582  1.00 77.81           C  
ATOM   3295  O   ARG A 549     215.679 158.134 179.605  1.00 77.81           O  
ATOM   3296  CB  ARG A 549     216.376 157.137 182.586  1.00 77.81           C  
ATOM   3297  CG  ARG A 549     217.713 156.978 181.896  1.00 77.81           C  
ATOM   3298  CD  ARG A 549     218.530 155.880 182.555  1.00 77.81           C  
ATOM   3299  NE  ARG A 549     218.876 156.200 183.937  1.00 77.81           N  
ATOM   3300  CZ  ARG A 549     219.931 156.923 184.298  1.00 77.81           C  
ATOM   3301  NH1 ARG A 549     220.755 157.404 183.379  1.00 77.81           N  
ATOM   3302  NH2 ARG A 549     220.167 157.161 185.581  1.00 77.81           N  
ATOM   3303  N   ILE A 550     213.913 157.029 180.471  1.00 72.92           N  
ATOM   3304  CA  ILE A 550     213.396 156.610 179.171  1.00 72.92           C  
ATOM   3305  C   ILE A 550     212.911 157.810 178.373  1.00 72.92           C  
ATOM   3306  O   ILE A 550     213.167 157.915 177.169  1.00 72.92           O  
ATOM   3307  CB  ILE A 550     212.278 155.570 179.364  1.00 72.92           C  
ATOM   3308  CG1 ILE A 550     212.825 154.308 180.016  1.00 72.92           C  
ATOM   3309  CG2 ILE A 550     211.625 155.207 178.057  1.00 72.92           C  
ATOM   3310  CD1 ILE A 550     211.753 153.334 180.395  1.00 72.92           C  
ATOM   3311  N   LEU A 551     212.240 158.752 179.031  1.00 71.03           N  
ATOM   3312  CA  LEU A 551     211.673 159.885 178.310  1.00 71.03           C  
ATOM   3313  C   LEU A 551     212.737 160.877 177.858  1.00 71.03           C  
ATOM   3314  O   LEU A 551     212.530 161.581 176.865  1.00 71.03           O  
ATOM   3315  CB  LEU A 551     210.626 160.587 179.168  1.00 71.03           C  
ATOM   3316  CG  LEU A 551     209.182 160.081 179.173  1.00 71.03           C  
ATOM   3317  CD1 LEU A 551     209.008 158.771 179.888  1.00 71.03           C  
ATOM   3318  CD2 LEU A 551     208.324 161.104 179.836  1.00 71.03           C  
ATOM   3319  N   ARG A 552     213.873 160.959 178.557  1.00 77.19           N  
ATOM   3320  CA  ARG A 552     214.959 161.807 178.076  1.00 77.19           C  
ATOM   3321  C   ARG A 552     215.619 161.213 176.846  1.00 77.19           C  
ATOM   3322  O   ARG A 552     215.864 161.917 175.862  1.00 77.19           O  
ATOM   3323  CB  ARG A 552     216.017 162.026 179.150  1.00 77.19           C  
ATOM   3324  CG  ARG A 552     215.668 163.001 180.233  1.00 77.19           C  
ATOM   3325  CD  ARG A 552     216.914 163.330 181.039  1.00 77.19           C  
ATOM   3326  NE  ARG A 552     217.399 162.191 181.810  1.00 77.19           N  
ATOM   3327  CZ  ARG A 552     218.527 161.538 181.550  1.00 77.19           C  
ATOM   3328  NH1 ARG A 552     218.896 160.515 182.308  1.00 77.19           N  
ATOM   3329  NH2 ARG A 552     219.279 161.900 180.522  1.00 77.19           N  
ATOM   3330  N   THR A 553     215.944 159.922 176.893  1.00 76.73           N  
ATOM   3331  CA  THR A 553     216.620 159.308 175.761  1.00 76.73           C  
ATOM   3332  C   THR A 553     215.673 159.068 174.596  1.00 76.73           C  
ATOM   3333  O   THR A 553     216.135 158.905 173.464  1.00 76.73           O  
ATOM   3334  CB  THR A 553     217.302 158.008 176.189  1.00 76.73           C  
ATOM   3335  OG1 THR A 553     218.118 157.526 175.118  1.00 76.73           O  
ATOM   3336  CG2 THR A 553     216.292 156.944 176.550  1.00 76.73           C  
ATOM   3337  N   GLY A 554     214.361 159.068 174.838  1.00 77.03           N  
ATOM   3338  CA  GLY A 554     213.422 159.048 173.736  1.00 77.03           C  
ATOM   3339  C   GLY A 554     213.368 160.369 173.006  1.00 77.03           C  
ATOM   3340  O   GLY A 554     213.043 160.411 171.819  1.00 77.03           O  
ATOM   3341  N   ASN A 555     213.681 161.463 173.697  1.00 79.77           N  
ATOM   3342  CA  ASN A 555     213.743 162.753 173.030  1.00 79.77           C  
ATOM   3343  C   ASN A 555     214.971 162.852 172.141  1.00 79.77           C  
ATOM   3344  O   ASN A 555     214.930 163.521 171.105  1.00 79.77           O  
ATOM   3345  CB  ASN A 555     213.767 163.878 174.054  1.00 79.77           C  
ATOM   3346  CG  ASN A 555     213.273 165.193 173.496  1.00 79.77           C  
ATOM   3347  OD1 ASN A 555     213.176 166.176 174.221  1.00 79.77           O  
ATOM   3348  ND2 ASN A 555     212.904 165.207 172.225  1.00 79.77           N  
ATOM   3349  N   TYR A 556     216.072 162.215 172.533  1.00 81.96           N  
ATOM   3350  CA  TYR A 556     217.271 162.246 171.708  1.00 81.96           C  
ATOM   3351  C   TYR A 556     217.105 161.367 170.476  1.00 81.96           C  
ATOM   3352  O   TYR A 556     217.755 161.604 169.455  1.00 81.96           O  
ATOM   3353  CB  TYR A 556     218.477 161.811 172.542  1.00 81.96           C  
ATOM   3354  CG  TYR A 556     219.823 161.965 171.865  1.00 81.96           C  
ATOM   3355  CD1 TYR A 556     220.440 163.209 171.779  1.00 81.96           C  
ATOM   3356  CD2 TYR A 556     220.485 160.864 171.320  1.00 81.96           C  
ATOM   3357  CE1 TYR A 556     221.678 163.356 171.161  1.00 81.96           C  
ATOM   3358  CE2 TYR A 556     221.720 161.002 170.699  1.00 81.96           C  
ATOM   3359  CZ  TYR A 556     222.309 162.252 170.625  1.00 81.96           C  
ATOM   3360  OH  TYR A 556     223.530 162.406 170.017  1.00 81.96           O  
ATOM   3361  N   ILE A 557     216.231 160.366 170.548  1.00 76.61           N  
ATOM   3362  CA  ILE A 557     215.958 159.519 169.394  1.00 76.61           C  
ATOM   3363  C   ILE A 557     214.960 160.186 168.459  1.00 76.61           C  
ATOM   3364  O   ILE A 557     215.174 160.242 167.245  1.00 76.61           O  
ATOM   3365  CB  ILE A 557     215.465 158.138 169.864  1.00 76.61           C  
ATOM   3366  CG1 ILE A 557     216.593 157.380 170.558  1.00 76.61           C  
ATOM   3367  CG2 ILE A 557     214.921 157.326 168.711  1.00 76.61           C  
ATOM   3368  CD1 ILE A 557     216.132 156.127 171.250  1.00 76.61           C  
ATOM   3369  N   PHE A 558     213.865 160.716 169.012  1.00 74.33           N  
ATOM   3370  CA  PHE A 558     212.801 161.282 168.186  1.00 74.33           C  
ATOM   3371  C   PHE A 558     213.233 162.561 167.488  1.00 74.33           C  
ATOM   3372  O   PHE A 558     212.764 162.843 166.384  1.00 74.33           O  
ATOM   3373  CB  PHE A 558     211.563 161.554 169.035  1.00 74.33           C  
ATOM   3374  CG  PHE A 558     210.838 160.321 169.466  1.00 74.33           C  
ATOM   3375  CD1 PHE A 558     211.008 159.128 168.796  1.00 74.33           C  
ATOM   3376  CD2 PHE A 558     210.010 160.351 170.563  1.00 74.33           C  
ATOM   3377  CE1 PHE A 558     210.349 157.995 169.201  1.00 74.33           C  
ATOM   3378  CE2 PHE A 558     209.352 159.226 170.972  1.00 74.33           C  
ATOM   3379  CZ  PHE A 558     209.517 158.046 170.290  1.00 74.33           C  
ATOM   3380  N   THR A 559     214.105 163.349 168.111  1.00 80.57           N  
ATOM   3381  CA  THR A 559     214.675 164.490 167.408  1.00 80.57           C  
ATOM   3382  C   THR A 559     215.638 164.030 166.324  1.00 80.57           C  
ATOM   3383  O   THR A 559     215.695 164.638 165.251  1.00 80.57           O  
ATOM   3384  CB  THR A 559     215.362 165.418 168.409  1.00 80.57           C  
ATOM   3385  OG1 THR A 559     214.400 165.853 169.374  1.00 80.57           O  
ATOM   3386  CG2 THR A 559     215.954 166.644 167.739  1.00 80.57           C  
ATOM   3387  N   SER A 560     216.349 162.926 166.559  1.00 80.53           N  
ATOM   3388  CA  SER A 560     217.304 162.430 165.575  1.00 80.53           C  
ATOM   3389  C   SER A 560     216.618 161.886 164.331  1.00 80.53           C  
ATOM   3390  O   SER A 560     217.154 162.024 163.230  1.00 80.53           O  
ATOM   3391  CB  SER A 560     218.183 161.350 166.192  1.00 80.53           C  
ATOM   3392  OG  SER A 560     219.069 160.809 165.233  1.00 80.53           O  
ATOM   3393  N   ILE A 561     215.440 161.277 164.478  1.00 79.02           N  
ATOM   3394  CA  ILE A 561     214.706 160.804 163.309  1.00 79.02           C  
ATOM   3395  C   ILE A 561     214.153 161.980 162.514  1.00 79.02           C  
ATOM   3396  O   ILE A 561     214.121 161.947 161.278  1.00 79.02           O  
ATOM   3397  CB  ILE A 561     213.593 159.835 163.740  1.00 79.02           C  
ATOM   3398  CG1 ILE A 561     214.185 158.656 164.498  1.00 79.02           C  
ATOM   3399  CG2 ILE A 561     212.836 159.307 162.550  1.00 79.02           C  
ATOM   3400  CD1 ILE A 561     215.157 157.850 163.684  1.00 79.02           C  
ATOM   3401  N   TYR A 562     213.759 163.053 163.196  1.00 80.29           N  
ATOM   3402  CA  TYR A 562     213.211 164.210 162.501  1.00 80.29           C  
ATOM   3403  C   TYR A 562     214.286 164.957 161.728  1.00 80.29           C  
ATOM   3404  O   TYR A 562     213.979 165.623 160.737  1.00 80.29           O  
ATOM   3405  CB  TYR A 562     212.535 165.154 163.493  1.00 80.29           C  
ATOM   3406  CG  TYR A 562     211.292 164.604 164.156  1.00 80.29           C  
ATOM   3407  CD1 TYR A 562     210.622 163.506 163.636  1.00 80.29           C  
ATOM   3408  CD2 TYR A 562     210.795 165.183 165.310  1.00 80.29           C  
ATOM   3409  CE1 TYR A 562     209.501 163.004 164.247  1.00 80.29           C  
ATOM   3410  CE2 TYR A 562     209.674 164.688 165.924  1.00 80.29           C  
ATOM   3411  CZ  TYR A 562     209.034 163.600 165.388  1.00 80.29           C  
ATOM   3412  OH  TYR A 562     207.913 163.106 166.003  1.00 80.29           O  
ATOM   3413  N   ILE A 563     215.542 164.862 162.161  1.00 83.94           N  
ATOM   3414  CA  ILE A 563     216.626 165.515 161.438  1.00 83.94           C  
ATOM   3415  C   ILE A 563     217.045 164.676 160.237  1.00 83.94           C  
ATOM   3416  O   ILE A 563     217.422 165.219 159.191  1.00 83.94           O  
ATOM   3417  CB  ILE A 563     217.794 165.802 162.401  1.00 83.94           C  
ATOM   3418  CG1 ILE A 563     217.349 166.800 163.461  1.00 83.94           C  
ATOM   3419  CG2 ILE A 563     218.990 166.404 161.697  1.00 83.94           C  
ATOM   3420  CD1 ILE A 563     218.322 166.940 164.597  1.00 83.94           C  
ATOM   3421  N   VAL A 564     217.045 163.359 160.382  1.00 84.73           N  
ATOM   3422  CA  VAL A 564     217.429 162.522 159.257  1.00 84.73           C  
ATOM   3423  C   VAL A 564     216.401 162.689 158.150  1.00 84.73           C  
ATOM   3424  O   VAL A 564     216.738 162.826 156.971  1.00 84.73           O  
ATOM   3425  CB  VAL A 564     217.529 161.037 159.660  1.00 84.73           C  
ATOM   3426  CG1 VAL A 564     217.650 160.146 158.438  1.00 84.73           C  
ATOM   3427  CG2 VAL A 564     218.720 160.821 160.574  1.00 84.73           C  
ATOM   3428  N   GLU A 565     215.132 162.674 158.551  1.00 88.53           N  
ATOM   3429  CA  GLU A 565     214.008 162.792 157.625  1.00 88.53           C  
ATOM   3430  C   GLU A 565     213.939 164.107 156.851  1.00 88.53           C  
ATOM   3431  O   GLU A 565     213.651 164.102 155.654  1.00 88.53           O  
ATOM   3432  CB  GLU A 565     212.687 162.559 158.365  1.00 88.53           C  
ATOM   3433  CG  GLU A 565     212.217 161.113 158.354  1.00 88.53           C  
ATOM   3434  CD  GLU A 565     213.365 160.126 158.424  1.00 88.53           C  
ATOM   3435  OE1 GLU A 565     213.560 159.513 159.495  1.00 88.53           O  
ATOM   3436  OE2 GLU A 565     214.073 159.962 157.409  1.00 88.53           O  
ATOM   3437  N   ALA A 566     214.199 165.231 157.513  1.00 91.07           N  
ATOM   3438  CA  ALA A 566     214.145 166.502 156.810  1.00 91.07           C  
ATOM   3439  C   ALA A 566     215.238 166.595 155.768  1.00 91.07           C  
ATOM   3440  O   ALA A 566     214.989 166.966 154.620  1.00 91.07           O  
ATOM   3441  CB  ALA A 566     214.259 167.655 157.790  1.00 91.07           C  
ATOM   3442  N   VAL A 567     216.447 166.217 156.151  1.00 93.75           N  
ATOM   3443  CA  VAL A 567     217.558 166.286 155.225  1.00 93.75           C  
ATOM   3444  C   VAL A 567     217.314 165.358 154.053  1.00 93.75           C  
ATOM   3445  O   VAL A 567     217.534 165.722 152.889  1.00 93.75           O  
ATOM   3446  CB  VAL A 567     218.872 165.883 155.909  1.00 93.75           C  
ATOM   3447  CG1 VAL A 567     218.843 164.410 156.267  1.00 93.75           C  
ATOM   3448  CG2 VAL A 567     220.050 166.183 155.004  1.00 93.75           C  
ATOM   3449  N   LEU A 568     216.839 164.153 154.350  1.00 95.04           N  
ATOM   3450  CA  LEU A 568     216.580 163.163 153.313  1.00 95.04           C  
ATOM   3451  C   LEU A 568     215.532 163.664 152.329  1.00 95.04           C  
ATOM   3452  O   LEU A 568     215.654 163.457 151.122  1.00 95.04           O  
ATOM   3453  CB  LEU A 568     216.128 161.841 153.936  1.00 95.04           C  
ATOM   3454  CG  LEU A 568     216.336 160.585 153.087  1.00 95.04           C  
ATOM   3455  CD1 LEU A 568     217.117 159.535 153.862  1.00 95.04           C  
ATOM   3456  CD2 LEU A 568     215.001 160.027 152.617  1.00 95.04           C  
ATOM   3457  N   LYS A 569     214.503 164.326 152.846  1.00 97.90           N  
ATOM   3458  CA  LYS A 569     213.454 164.852 152.001  1.00 97.90           C  
ATOM   3459  C   LYS A 569     213.984 165.966 151.130  1.00 97.90           C  
ATOM   3460  O   LYS A 569     213.659 166.026 149.950  1.00 97.90           O  
ATOM   3461  CB  LYS A 569     212.284 165.355 152.842  1.00 97.90           C  
ATOM   3462  CG  LYS A 569     211.043 164.485 152.764  1.00 97.90           C  
ATOM   3463  CD  LYS A 569     209.949 165.011 153.679  1.00 97.90           C  
ATOM   3464  CE  LYS A 569     208.704 164.142 153.629  1.00 97.90           C  
ATOM   3465  NZ  LYS A 569     208.529 163.352 154.878  1.00 97.90           N  
ATOM   3466  N   ILE A 570     214.800 166.850 151.696  1.00101.54           N  
ATOM   3467  CA  ILE A 570     215.326 167.935 150.882  1.00101.54           C  
ATOM   3468  C   ILE A 570     216.225 167.417 149.761  1.00101.54           C  
ATOM   3469  O   ILE A 570     216.150 167.898 148.633  1.00101.54           O  
ATOM   3470  CB  ILE A 570     216.011 169.045 151.710  1.00101.54           C  
ATOM   3471  CG1 ILE A 570     217.489 168.745 151.942  1.00101.54           C  
ATOM   3472  CG2 ILE A 570     215.297 169.240 153.034  1.00101.54           C  
ATOM   3473  CD1 ILE A 570     218.359 169.980 151.883  1.00101.54           C  
ATOM   3474  N   ILE A 571     217.074 166.440 150.063  1.00106.18           N  
ATOM   3475  CA  ILE A 571     217.962 165.916 149.026  1.00106.18           C  
ATOM   3476  C   ILE A 571     217.219 165.214 147.886  1.00106.18           C  
ATOM   3477  O   ILE A 571     217.564 165.351 146.720  1.00106.18           O  
ATOM   3478  CB  ILE A 571     219.034 164.976 149.618  1.00106.18           C  
ATOM   3479  CG1 ILE A 571     219.845 164.301 148.502  1.00106.18           C  
ATOM   3480  CG2 ILE A 571     218.390 163.973 150.562  1.00106.18           C  
ATOM   3481  CD1 ILE A 571     220.463 162.973 148.880  1.00106.18           C  
ATOM   3482  N   ALA A 572     216.201 164.457 148.261  1.00105.30           N  
ATOM   3483  CA  ALA A 572     215.385 163.644 147.372  1.00105.30           C  
ATOM   3484  C   ALA A 572     214.586 164.510 146.412  1.00105.30           C  
ATOM   3485  O   ALA A 572     214.631 164.300 145.196  1.00105.30           O  
ATOM   3486  CB  ALA A 572     214.454 162.748 148.184  1.00105.30           C  
ATOM   3487  N   LEU A 573     213.850 165.489 146.934  1.00104.95           N  
ATOM   3488  CA  LEU A 573     212.987 166.270 146.064  1.00104.95           C  
ATOM   3489  C   LEU A 573     213.797 167.316 145.314  1.00104.95           C  
ATOM   3490  O   LEU A 573     214.071 167.145 144.123  1.00104.95           O  
ATOM   3491  CB  LEU A 573     211.887 166.958 146.881  1.00104.95           C  
ATOM   3492  CG  LEU A 573     210.554 166.282 147.218  1.00104.95           C  
ATOM   3493  CD1 LEU A 573     209.774 166.010 145.949  1.00104.95           C  
ATOM   3494  CD2 LEU A 573     210.712 165.011 148.037  1.00104.95           C  
ATOM   3495  N   SER A 574     214.217 168.368 146.029  1.00106.16           N  
ATOM   3496  CA  SER A 574     215.179 169.410 145.679  1.00106.16           C  
ATOM   3497  C   SER A 574     215.235 170.351 146.874  1.00106.16           C  
ATOM   3498  O   SER A 574     214.276 170.404 147.648  1.00106.16           O  
ATOM   3499  CB  SER A 574     214.797 170.200 144.426  1.00106.16           C  
ATOM   3500  OG  SER A 574     213.707 171.053 144.691  1.00106.16           O  
ATOM   3501  N   PRO A 575     216.295 171.132 147.049  1.00105.77           N  
ATOM   3502  CA  PRO A 575     216.273 172.161 148.097  1.00105.77           C  
ATOM   3503  C   PRO A 575     215.479 173.411 147.738  1.00105.77           C  
ATOM   3504  O   PRO A 575     215.556 174.408 148.461  1.00105.77           O  
ATOM   3505  CB  PRO A 575     217.756 172.499 148.284  1.00105.77           C  
ATOM   3506  CG  PRO A 575     218.488 171.322 147.750  1.00105.77           C  
ATOM   3507  CD  PRO A 575     217.666 170.846 146.601  1.00105.77           C  
ATOM   3508  N   LYS A 576     214.734 173.398 146.633  1.00108.32           N  
ATOM   3509  CA  LYS A 576     213.892 174.530 146.270  1.00108.32           C  
ATOM   3510  C   LYS A 576     212.442 174.165 145.987  1.00108.32           C  
ATOM   3511  O   LYS A 576     211.585 175.052 146.074  1.00108.32           O  
ATOM   3512  CB  LYS A 576     214.471 175.272 145.055  1.00108.32           C  
ATOM   3513  CG  LYS A 576     215.780 176.006 145.360  1.00108.32           C  
ATOM   3514  CD  LYS A 576     216.396 176.673 144.134  1.00108.32           C  
ATOM   3515  CE  LYS A 576     216.030 178.152 144.047  1.00108.32           C  
ATOM   3516  NZ  LYS A 576     214.602 178.389 143.703  1.00108.32           N  
ATOM   3517  N   PHE A 577     212.131 172.912 145.651  1.00108.16           N  
ATOM   3518  CA  PHE A 577     210.749 172.449 145.621  1.00108.16           C  
ATOM   3519  C   PHE A 577     210.335 171.810 146.935  1.00108.16           C  
ATOM   3520  O   PHE A 577     209.186 171.380 147.068  1.00108.16           O  
ATOM   3521  CB  PHE A 577     210.518 171.451 144.480  1.00108.16           C  
ATOM   3522  CG  PHE A 577     210.561 172.064 143.110  1.00108.16           C  
ATOM   3523  CD1 PHE A 577     210.458 173.436 142.934  1.00108.16           C  
ATOM   3524  CD2 PHE A 577     210.698 171.259 141.992  1.00108.16           C  
ATOM   3525  CE1 PHE A 577     210.501 173.993 141.671  1.00108.16           C  
ATOM   3526  CE2 PHE A 577     210.739 171.811 140.726  1.00108.16           C  
ATOM   3527  CZ  PHE A 577     210.641 173.180 140.567  1.00108.16           C  
ATOM   3528  N   TYR A 578     211.253 171.716 147.896  1.00102.00           N  
ATOM   3529  CA  TYR A 578     210.889 171.271 149.234  1.00102.00           C  
ATOM   3530  C   TYR A 578     210.017 172.301 149.925  1.00102.00           C  
ATOM   3531  O   TYR A 578     209.019 171.952 150.560  1.00102.00           O  
ATOM   3532  CB  TYR A 578     212.143 171.018 150.056  1.00102.00           C  
ATOM   3533  CG  TYR A 578     211.891 170.490 151.440  1.00102.00           C  
ATOM   3534  CD1 TYR A 578     211.571 169.157 151.643  1.00102.00           C  
ATOM   3535  CD2 TYR A 578     211.996 171.320 152.548  1.00102.00           C  
ATOM   3536  CE1 TYR A 578     211.358 168.665 152.909  1.00102.00           C  
ATOM   3537  CE2 TYR A 578     211.782 170.836 153.816  1.00102.00           C  
ATOM   3538  CZ  TYR A 578     211.462 169.509 153.988  1.00102.00           C  
ATOM   3539  OH  TYR A 578     211.245 169.023 155.251  1.00102.00           O  
ATOM   3540  N   PHE A 579     210.355 173.574 149.787  1.00101.57           N  
ATOM   3541  CA  PHE A 579     209.589 174.640 150.408  1.00101.57           C  
ATOM   3542  C   PHE A 579     208.340 175.021 149.617  1.00101.57           C  
ATOM   3543  O   PHE A 579     207.799 176.108 149.839  1.00101.57           O  
ATOM   3544  CB  PHE A 579     210.467 175.877 150.597  1.00101.57           C  
ATOM   3545  CG  PHE A 579     211.581 175.694 151.583  1.00101.57           C  
ATOM   3546  CD1 PHE A 579     211.340 175.761 152.943  1.00101.57           C  
ATOM   3547  CD2 PHE A 579     212.878 175.492 151.149  1.00101.57           C  
ATOM   3548  CE1 PHE A 579     212.367 175.608 153.850  1.00101.57           C  
ATOM   3549  CE2 PHE A 579     213.909 175.340 152.052  1.00101.57           C  
ATOM   3550  CZ  PHE A 579     213.651 175.399 153.404  1.00101.57           C  
ATOM   3551  N   LYS A 580     207.875 174.181 148.694  1.00103.89           N  
ATOM   3552  CA  LYS A 580     206.676 174.501 147.931  1.00103.89           C  
ATOM   3553  C   LYS A 580     205.422 174.350 148.783  1.00103.89           C  
ATOM   3554  O   LYS A 580     204.677 175.314 148.985  1.00103.89           O  
ATOM   3555  CB  LYS A 580     206.591 173.612 146.689  1.00103.89           C  
ATOM   3556  CG  LYS A 580     205.362 173.872 145.838  1.00103.89           C  
ATOM   3557  CD  LYS A 580     205.432 175.245 145.196  1.00103.89           C  
ATOM   3558  CE  LYS A 580     204.257 175.485 144.269  1.00103.89           C  
ATOM   3559  NZ  LYS A 580     204.293 176.857 143.694  1.00103.89           N  
ATOM   3560  N   ASP A 581     205.173 173.147 149.292  1.00100.17           N  
ATOM   3561  CA  ASP A 581     203.959 172.901 150.049  1.00100.17           C  
ATOM   3562  C   ASP A 581     204.106 173.380 151.490  1.00100.17           C  
ATOM   3563  O   ASP A 581     205.191 173.735 151.951  1.00100.17           O  
ATOM   3564  CB  ASP A 581     203.587 171.420 150.007  1.00100.17           C  
ATOM   3565  CG  ASP A 581     204.708 170.518 150.471  1.00100.17           C  
ATOM   3566  OD1 ASP A 581     205.837 171.004 150.676  1.00100.17           O  
ATOM   3567  OD2 ASP A 581     204.453 169.309 150.638  1.00100.17           O  
ATOM   3568  N   SER A 582     202.987 173.370 152.207  1.00 95.67           N  
ATOM   3569  CA  SER A 582     202.962 173.879 153.568  1.00 95.67           C  
ATOM   3570  C   SER A 582     203.351 172.841 154.608  1.00 95.67           C  
ATOM   3571  O   SER A 582     203.706 173.218 155.729  1.00 95.67           O  
ATOM   3572  CB  SER A 582     201.575 174.433 153.897  1.00 95.67           C  
ATOM   3573  OG  SER A 582     200.601 173.402 153.901  1.00 95.67           O  
ATOM   3574  N   TRP A 583     203.300 171.552 154.277  1.00 90.43           N  
ATOM   3575  CA  TRP A 583     203.671 170.558 155.275  1.00 90.43           C  
ATOM   3576  C   TRP A 583     205.178 170.428 155.414  1.00 90.43           C  
ATOM   3577  O   TRP A 583     205.687 170.289 156.529  1.00 90.43           O  
ATOM   3578  CB  TRP A 583     203.055 169.202 154.949  1.00 90.43           C  
ATOM   3579  CG  TRP A 583     201.592 169.172 155.156  1.00 90.43           C  
ATOM   3580  CD1 TRP A 583     200.633 169.153 154.200  1.00 90.43           C  
ATOM   3581  CD2 TRP A 583     200.912 169.214 156.409  1.00 90.43           C  
ATOM   3582  NE1 TRP A 583     199.391 169.147 154.776  1.00 90.43           N  
ATOM   3583  CE2 TRP A 583     199.537 169.190 156.136  1.00 90.43           C  
ATOM   3584  CE3 TRP A 583     201.333 169.259 157.739  1.00 90.43           C  
ATOM   3585  CZ2 TRP A 583     198.581 169.210 157.137  1.00 90.43           C  
ATOM   3586  CZ3 TRP A 583     200.386 169.280 158.730  1.00 90.43           C  
ATOM   3587  CH2 TRP A 583     199.025 169.256 158.426  1.00 90.43           C  
ATOM   3588  N   ASN A 584     205.909 170.470 154.304  1.00 95.20           N  
ATOM   3589  CA  ASN A 584     207.355 170.343 154.392  1.00 95.20           C  
ATOM   3590  C   ASN A 584     208.007 171.591 154.960  1.00 95.20           C  
ATOM   3591  O   ASN A 584     209.125 171.508 155.473  1.00 95.20           O  
ATOM   3592  CB  ASN A 584     207.940 170.032 153.023  1.00 95.20           C  
ATOM   3593  CG  ASN A 584     207.501 168.690 152.503  1.00 95.20           C  
ATOM   3594  OD1 ASN A 584     207.421 167.717 153.250  1.00 95.20           O  
ATOM   3595  ND2 ASN A 584     207.214 168.625 151.213  1.00 95.20           N  
ATOM   3596  N   VAL A 585     207.342 172.741 154.891  1.00 92.04           N  
ATOM   3597  CA  VAL A 585     207.885 173.928 155.534  1.00 92.04           C  
ATOM   3598  C   VAL A 585     207.446 174.005 156.993  1.00 92.04           C  
ATOM   3599  O   VAL A 585     208.131 174.642 157.803  1.00 92.04           O  
ATOM   3600  CB  VAL A 585     207.504 175.195 154.740  1.00 92.04           C  
ATOM   3601  CG1 VAL A 585     206.044 175.555 154.913  1.00 92.04           C  
ATOM   3602  CG2 VAL A 585     208.420 176.365 155.073  1.00 92.04           C  
ATOM   3603  N   PHE A 586     206.352 173.335 157.366  1.00 88.52           N  
ATOM   3604  CA  PHE A 586     206.021 173.201 158.780  1.00 88.52           C  
ATOM   3605  C   PHE A 586     206.958 172.219 159.462  1.00 88.52           C  
ATOM   3606  O   PHE A 586     207.303 172.394 160.633  1.00 88.52           O  
ATOM   3607  CB  PHE A 586     204.572 172.753 158.949  1.00 88.52           C  
ATOM   3608  CG  PHE A 586     204.153 172.583 160.378  1.00 88.52           C  
ATOM   3609  CD1 PHE A 586     203.925 173.684 161.175  1.00 88.52           C  
ATOM   3610  CD2 PHE A 586     203.974 171.325 160.920  1.00 88.52           C  
ATOM   3611  CE1 PHE A 586     203.536 173.537 162.487  1.00 88.52           C  
ATOM   3612  CE2 PHE A 586     203.585 171.174 162.233  1.00 88.52           C  
ATOM   3613  CZ  PHE A 586     203.365 172.283 163.013  1.00 88.52           C  
ATOM   3614  N   ASP A 587     207.374 171.179 158.739  1.00 89.75           N  
ATOM   3615  CA  ASP A 587     208.297 170.195 159.290  1.00 89.75           C  
ATOM   3616  C   ASP A 587     209.678 170.789 159.520  1.00 89.75           C  
ATOM   3617  O   ASP A 587     210.352 170.438 160.493  1.00 89.75           O  
ATOM   3618  CB  ASP A 587     208.384 168.993 158.355  1.00 89.75           C  
ATOM   3619  CG  ASP A 587     209.360 167.945 158.841  1.00 89.75           C  
ATOM   3620  OD1 ASP A 587     209.044 167.238 159.818  1.00 89.75           O  
ATOM   3621  OD2 ASP A 587     210.448 167.826 158.238  1.00 89.75           O  
ATOM   3622  N   PHE A 588     210.110 171.698 158.648  1.00 88.10           N  
ATOM   3623  CA  PHE A 588     211.456 172.243 158.763  1.00 88.10           C  
ATOM   3624  C   PHE A 588     211.573 173.203 159.939  1.00 88.10           C  
ATOM   3625  O   PHE A 588     212.654 173.338 160.517  1.00 88.10           O  
ATOM   3626  CB  PHE A 588     211.846 172.938 157.465  1.00 88.10           C  
ATOM   3627  CG  PHE A 588     213.267 173.399 157.429  1.00 88.10           C  
ATOM   3628  CD1 PHE A 588     214.290 172.496 157.214  1.00 88.10           C  
ATOM   3629  CD2 PHE A 588     213.583 174.733 157.608  1.00 88.10           C  
ATOM   3630  CE1 PHE A 588     215.599 172.913 157.177  1.00 88.10           C  
ATOM   3631  CE2 PHE A 588     214.888 175.155 157.573  1.00 88.10           C  
ATOM   3632  CZ  PHE A 588     215.898 174.245 157.356  1.00 88.10           C  
ATOM   3633  N   ILE A 589     210.476 173.864 160.312  1.00 88.69           N  
ATOM   3634  CA  ILE A 589     210.488 174.732 161.485  1.00 88.69           C  
ATOM   3635  C   ILE A 589     210.595 173.902 162.760  1.00 88.69           C  
ATOM   3636  O   ILE A 589     211.211 174.334 163.744  1.00 88.69           O  
ATOM   3637  CB  ILE A 589     209.236 175.630 161.464  1.00 88.69           C  
ATOM   3638  CG1 ILE A 589     209.251 176.522 160.232  1.00 88.69           C  
ATOM   3639  CG2 ILE A 589     209.164 176.541 162.657  1.00 88.69           C  
ATOM   3640  CD1 ILE A 589     207.949 177.251 160.015  1.00 88.69           C  
ATOM   3641  N   ILE A 590     210.040 172.686 162.751  1.00 87.13           N  
ATOM   3642  CA  ILE A 590     210.162 171.785 163.894  1.00 87.13           C  
ATOM   3643  C   ILE A 590     211.609 171.352 164.083  1.00 87.13           C  
ATOM   3644  O   ILE A 590     212.108 171.281 165.211  1.00 87.13           O  
ATOM   3645  CB  ILE A 590     209.223 170.578 163.720  1.00 87.13           C  
ATOM   3646  CG1 ILE A 590     207.774 171.045 163.653  1.00 87.13           C  
ATOM   3647  CG2 ILE A 590     209.372 169.599 164.860  1.00 87.13           C  
ATOM   3648  CD1 ILE A 590     207.305 171.707 164.904  1.00 87.13           C  
ATOM   3649  N   VAL A 591     212.321 171.108 162.983  1.00 88.59           N  
ATOM   3650  CA  VAL A 591     213.724 170.720 163.077  1.00 88.59           C  
ATOM   3651  C   VAL A 591     214.580 171.906 163.521  1.00 88.59           C  
ATOM   3652  O   VAL A 591     215.606 171.726 164.185  1.00 88.59           O  
ATOM   3653  CB  VAL A 591     214.166 170.123 161.726  1.00 88.59           C  
ATOM   3654  CG1 VAL A 591     215.607 169.656 161.746  1.00 88.59           C  
ATOM   3655  CG2 VAL A 591     213.268 168.967 161.368  1.00 88.59           C  
ATOM   3656  N   VAL A 592     214.144 173.132 163.223  1.00 89.52           N  
ATOM   3657  CA  VAL A 592     214.842 174.318 163.718  1.00 89.52           C  
ATOM   3658  C   VAL A 592     214.677 174.452 165.227  1.00 89.52           C  
ATOM   3659  O   VAL A 592     215.660 174.608 165.958  1.00 89.52           O  
ATOM   3660  CB  VAL A 592     214.351 175.577 162.982  1.00 89.52           C  
ATOM   3661  CG1 VAL A 592     214.838 176.829 163.675  1.00 89.52           C  
ATOM   3662  CG2 VAL A 592     214.861 175.569 161.562  1.00 89.52           C  
ATOM   3663  N   PHE A 593     213.438 174.375 165.723  1.00 89.62           N  
ATOM   3664  CA  PHE A 593     213.220 174.529 167.159  1.00 89.62           C  
ATOM   3665  C   PHE A 593     213.703 173.328 167.960  1.00 89.62           C  
ATOM   3666  O   PHE A 593     213.932 173.451 169.166  1.00 89.62           O  
ATOM   3667  CB  PHE A 593     211.749 174.787 167.472  1.00 89.62           C  
ATOM   3668  CG  PHE A 593     211.307 176.181 167.170  1.00 89.62           C  
ATOM   3669  CD1 PHE A 593     211.779 177.233 167.929  1.00 89.62           C  
ATOM   3670  CD2 PHE A 593     210.380 176.439 166.180  1.00 89.62           C  
ATOM   3671  CE1 PHE A 593     211.381 178.524 167.669  1.00 89.62           C  
ATOM   3672  CE2 PHE A 593     209.965 177.731 165.929  1.00 89.62           C  
ATOM   3673  CZ  PHE A 593     210.467 178.771 166.675  1.00 89.62           C  
ATOM   3674  N   ALA A 594     213.860 172.167 167.331  1.00 89.69           N  
ATOM   3675  CA  ALA A 594     214.362 171.025 168.080  1.00 89.69           C  
ATOM   3676  C   ALA A 594     215.878 171.023 168.169  1.00 89.69           C  
ATOM   3677  O   ALA A 594     216.431 170.550 169.165  1.00 89.69           O  
ATOM   3678  CB  ALA A 594     213.877 169.720 167.457  1.00 89.69           C  
ATOM   3679  N   ILE A 595     216.566 171.542 167.151  1.00 92.61           N  
ATOM   3680  CA  ILE A 595     218.022 171.569 167.197  1.00 92.61           C  
ATOM   3681  C   ILE A 595     218.514 172.698 168.095  1.00 92.61           C  
ATOM   3682  O   ILE A 595     219.657 172.660 168.564  1.00 92.61           O  
ATOM   3683  CB  ILE A 595     218.589 171.647 165.766  1.00 92.61           C  
ATOM   3684  CG1 ILE A 595     220.048 171.204 165.730  1.00 92.61           C  
ATOM   3685  CG2 ILE A 595     218.494 173.048 165.209  1.00 92.61           C  
ATOM   3686  CD1 ILE A 595     220.250 169.776 166.163  1.00 92.61           C  
ATOM   3687  N   LEU A 596     217.669 173.687 168.386  1.00 95.22           N  
ATOM   3688  CA  LEU A 596     218.009 174.662 169.411  1.00 95.22           C  
ATOM   3689  C   LEU A 596     217.856 174.078 170.808  1.00 95.22           C  
ATOM   3690  O   LEU A 596     218.596 174.464 171.716  1.00 95.22           O  
ATOM   3691  CB  LEU A 596     217.126 175.900 169.276  1.00 95.22           C  
ATOM   3692  CG  LEU A 596     217.246 176.699 167.984  1.00 95.22           C  
ATOM   3693  CD1 LEU A 596     216.224 177.816 167.965  1.00 95.22           C  
ATOM   3694  CD2 LEU A 596     218.648 177.240 167.817  1.00 95.22           C  
ATOM   3695  N   GLU A 597     216.901 173.160 170.985  1.00 96.33           N  
ATOM   3696  CA  GLU A 597     216.644 172.549 172.287  1.00 96.33           C  
ATOM   3697  C   GLU A 597     217.824 171.714 172.758  1.00 96.33           C  
ATOM   3698  O   GLU A 597     218.166 171.723 173.946  1.00 96.33           O  
ATOM   3699  CB  GLU A 597     215.384 171.688 172.209  1.00 96.33           C  
ATOM   3700  CG  GLU A 597     215.028 170.938 173.482  1.00 96.33           C  
ATOM   3701  CD  GLU A 597     213.771 170.104 173.330  1.00 96.33           C  
ATOM   3702  OE1 GLU A 597     213.154 170.152 172.246  1.00 96.33           O  
ATOM   3703  OE2 GLU A 597     213.411 169.381 174.281  1.00 96.33           O  
ATOM   3704  N   LEU A 598     218.480 171.007 171.841  1.00 98.67           N  
ATOM   3705  CA  LEU A 598     219.627 170.192 172.219  1.00 98.67           C  
ATOM   3706  C   LEU A 598     220.891 171.012 172.438  1.00 98.67           C  
ATOM   3707  O   LEU A 598     221.915 170.440 172.823  1.00 98.67           O  
ATOM   3708  CB  LEU A 598     219.893 169.116 171.165  1.00 98.67           C  
ATOM   3709  CG  LEU A 598     219.166 167.769 171.267  1.00 98.67           C  
ATOM   3710  CD1 LEU A 598     219.499 167.089 172.580  1.00 98.67           C  
ATOM   3711  CD2 LEU A 598     217.661 167.864 171.080  1.00 98.67           C  
ATOM   3712  N   GLY A 599     220.852 172.320 172.194  1.00101.56           N  
ATOM   3713  CA  GLY A 599     221.985 173.184 172.455  1.00101.56           C  
ATOM   3714  C   GLY A 599     221.742 174.146 173.598  1.00101.56           C  
ATOM   3715  O   GLY A 599     222.681 174.537 174.296  1.00101.56           O  
ATOM   3716  N   LEU A 600     220.486 174.531 173.804  1.00105.33           N  
ATOM   3717  CA  LEU A 600     220.116 175.489 174.836  1.00105.33           C  
ATOM   3718  C   LEU A 600     219.742 174.834 176.158  1.00105.33           C  
ATOM   3719  O   LEU A 600     219.195 175.511 177.032  1.00105.33           O  
ATOM   3720  CB  LEU A 600     218.952 176.367 174.361  1.00105.33           C  
ATOM   3721  CG  LEU A 600     219.187 177.710 173.660  1.00105.33           C  
ATOM   3722  CD1 LEU A 600     219.750 178.720 174.639  1.00105.33           C  
ATOM   3723  CD2 LEU A 600     220.096 177.586 172.446  1.00105.33           C  
ATOM   3724  N   GLU A 601     220.008 173.540 176.331  1.00109.31           N  
ATOM   3725  CA  GLU A 601     219.702 172.924 177.616  1.00109.31           C  
ATOM   3726  C   GLU A 601     220.825 173.127 178.626  1.00109.31           C  
ATOM   3727  O   GLU A 601     220.563 173.188 179.833  1.00109.31           O  
ATOM   3728  CB  GLU A 601     219.384 171.437 177.431  1.00109.31           C  
ATOM   3729  CG  GLU A 601     220.502 170.585 176.865  1.00109.31           C  
ATOM   3730  CD  GLU A 601     220.072 169.146 176.656  1.00109.31           C  
ATOM   3731  OE1 GLU A 601     218.897 168.828 176.938  1.00109.31           O  
ATOM   3732  OE2 GLU A 601     220.905 168.332 176.207  1.00109.31           O  
ATOM   3733  N   GLY A 602     222.070 173.248 178.158  1.00114.42           N  
ATOM   3734  CA  GLY A 602     223.168 173.590 179.043  1.00114.42           C  
ATOM   3735  C   GLY A 602     223.189 175.040 179.459  1.00114.42           C  
ATOM   3736  O   GLY A 602     223.817 175.374 180.469  1.00114.42           O  
ATOM   3737  N   VAL A 603     222.529 175.910 178.690  1.00115.34           N  
ATOM   3738  CA  VAL A 603     222.347 177.300 179.102  1.00115.34           C  
ATOM   3739  C   VAL A 603     221.446 177.365 180.325  1.00115.34           C  
ATOM   3740  O   VAL A 603     221.820 177.927 181.363  1.00115.34           O  
ATOM   3741  CB  VAL A 603     221.773 178.132 177.944  1.00115.34           C  
ATOM   3742  CG1 VAL A 603     221.418 179.525 178.427  1.00115.34           C  
ATOM   3743  CG2 VAL A 603     222.771 178.199 176.803  1.00115.34           C  
ATOM   3744  N   GLN A 604     220.241 176.791 180.200  1.00118.21           N  
ATOM   3745  CA  GLN A 604     219.263 176.614 181.280  1.00118.21           C  
ATOM   3746  C   GLN A 604     218.843 177.969 181.855  1.00118.21           C  
ATOM   3747  O   GLN A 604     218.651 178.137 183.061  1.00118.21           O  
ATOM   3748  CB  GLN A 604     219.801 175.661 182.361  1.00118.21           C  
ATOM   3749  CG  GLN A 604     218.754 174.960 183.227  1.00118.21           C  
ATOM   3750  CD  GLN A 604     219.372 173.986 184.206  1.00118.21           C  
ATOM   3751  OE1 GLN A 604     220.593 173.885 184.312  1.00118.21           O  
ATOM   3752  NE2 GLN A 604     218.530 173.249 184.915  1.00118.21           N  
ATOM   3753  N   GLY A 605     218.736 178.960 180.978  1.00115.49           N  
ATOM   3754  CA  GLY A 605     218.246 180.258 181.383  1.00115.49           C  
ATOM   3755  C   GLY A 605     216.736 180.256 181.429  1.00115.49           C  
ATOM   3756  O   GLY A 605     216.134 180.525 182.472  1.00115.49           O  
ATOM   3757  N   LEU A 606     216.116 179.928 180.300  1.00110.27           N  
ATOM   3758  CA  LEU A 606     214.667 179.857 180.205  1.00110.27           C  
ATOM   3759  C   LEU A 606     214.280 178.704 179.293  1.00110.27           C  
ATOM   3760  O   LEU A 606     214.915 178.475 178.259  1.00110.27           O  
ATOM   3761  CB  LEU A 606     214.078 181.194 179.722  1.00110.27           C  
ATOM   3762  CG  LEU A 606     214.645 181.920 178.492  1.00110.27           C  
ATOM   3763  CD1 LEU A 606     214.055 181.470 177.156  1.00110.27           C  
ATOM   3764  CD2 LEU A 606     214.481 183.431 178.666  1.00110.27           C  
ATOM   3765  N   SER A 607     213.257 177.960 179.707  1.00103.01           N  
ATOM   3766  CA  SER A 607     212.748 176.839 178.925  1.00103.01           C  
ATOM   3767  C   SER A 607     211.518 177.277 178.133  1.00103.01           C  
ATOM   3768  O   SER A 607     210.384 176.877 178.392  1.00103.01           O  
ATOM   3769  CB  SER A 607     212.449 175.654 179.835  1.00103.01           C  
ATOM   3770  OG  SER A 607     213.642 175.134 180.393  1.00103.01           O  
ATOM   3771  N   VAL A 608     211.775 178.119 177.138  1.00100.99           N  
ATOM   3772  CA  VAL A 608     210.753 178.501 176.173  1.00100.99           C  
ATOM   3773  C   VAL A 608     211.004 177.812 174.832  1.00100.99           C  
ATOM   3774  O   VAL A 608     210.047 177.553 174.087  1.00100.99           O  
ATOM   3775  CB  VAL A 608     210.697 180.043 176.050  1.00100.99           C  
ATOM   3776  CG1 VAL A 608     209.630 180.533 175.074  1.00100.99           C  
ATOM   3777  CG2 VAL A 608     210.439 180.644 177.418  1.00100.99           C  
ATOM   3778  N   PHE A 609     212.244 177.415 174.548  1.00 99.06           N  
ATOM   3779  CA  PHE A 609     212.470 176.507 173.432  1.00 99.06           C  
ATOM   3780  C   PHE A 609     211.991 175.096 173.741  1.00 99.06           C  
ATOM   3781  O   PHE A 609     211.801 174.301 172.817  1.00 99.06           O  
ATOM   3782  CB  PHE A 609     213.948 176.481 173.047  1.00 99.06           C  
ATOM   3783  CG  PHE A 609     214.421 177.727 172.352  1.00 99.06           C  
ATOM   3784  CD1 PHE A 609     213.519 178.669 171.879  1.00 99.06           C  
ATOM   3785  CD2 PHE A 609     215.773 177.938 172.145  1.00 99.06           C  
ATOM   3786  CE1 PHE A 609     213.953 179.807 171.241  1.00 99.06           C  
ATOM   3787  CE2 PHE A 609     216.216 179.073 171.499  1.00 99.06           C  
ATOM   3788  CZ  PHE A 609     215.303 180.010 171.048  1.00 99.06           C  
ATOM   3789  N   ARG A 610     211.791 174.770 175.017  1.00 93.69           N  
ATOM   3790  CA  ARG A 610     211.121 173.546 175.436  1.00 93.69           C  
ATOM   3791  C   ARG A 610     209.614 173.594 175.239  1.00 93.69           C  
ATOM   3792  O   ARG A 610     208.948 172.591 175.490  1.00 93.69           O  
ATOM   3793  CB  ARG A 610     211.408 173.261 176.909  1.00 93.69           C  
ATOM   3794  CG  ARG A 610     212.832 172.921 177.251  1.00 93.69           C  
ATOM   3795  CD  ARG A 610     213.186 171.557 176.720  1.00 93.69           C  
ATOM   3796  NE  ARG A 610     214.529 171.153 177.117  1.00 93.69           N  
ATOM   3797  CZ  ARG A 610     214.792 170.438 178.203  1.00 93.69           C  
ATOM   3798  NH1 ARG A 610     213.800 170.046 178.982  1.00 93.69           N  
ATOM   3799  NH2 ARG A 610     216.039 170.109 178.508  1.00 93.69           N  
ATOM   3800  N   SER A 611     209.056 174.730 174.831  1.00 88.14           N  
ATOM   3801  CA  SER A 611     207.618 174.847 174.654  1.00 88.14           C  
ATOM   3802  C   SER A 611     207.177 174.453 173.265  1.00 88.14           C  
ATOM   3803  O   SER A 611     206.034 174.032 173.080  1.00 88.14           O  
ATOM   3804  CB  SER A 611     207.164 176.282 174.911  1.00 88.14           C  
ATOM   3805  OG  SER A 611     207.502 176.702 176.215  1.00 88.14           O  
ATOM   3806  N   PHE A 612     208.057 174.595 172.288  1.00 84.76           N  
ATOM   3807  CA  PHE A 612     207.719 174.409 170.891  1.00 84.76           C  
ATOM   3808  C   PHE A 612     207.901 172.977 170.430  1.00 84.76           C  
ATOM   3809  O   PHE A 612     207.664 172.684 169.256  1.00 84.76           O  
ATOM   3810  CB  PHE A 612     208.554 175.365 170.054  1.00 84.76           C  
ATOM   3811  CG  PHE A 612     208.142 176.792 170.206  1.00 84.76           C  
ATOM   3812  CD1 PHE A 612     206.833 177.111 170.500  1.00 84.76           C  
ATOM   3813  CD2 PHE A 612     209.070 177.806 170.141  1.00 84.76           C  
ATOM   3814  CE1 PHE A 612     206.447 178.420 170.659  1.00 84.76           C  
ATOM   3815  CE2 PHE A 612     208.690 179.118 170.305  1.00 84.76           C  
ATOM   3816  CZ  PHE A 612     207.378 179.423 170.566  1.00 84.76           C  
ATOM   3817  N   ARG A 613     208.310 172.080 171.322  1.00 78.16           N  
ATOM   3818  CA  ARG A 613     208.172 170.656 171.069  1.00 78.16           C  
ATOM   3819  C   ARG A 613     206.754 170.175 171.299  1.00 78.16           C  
ATOM   3820  O   ARG A 613     206.456 169.018 171.009  1.00 78.16           O  
ATOM   3821  CB  ARG A 613     209.124 169.860 171.950  1.00 78.16           C  
ATOM   3822  CG  ARG A 613     208.878 170.070 173.401  1.00 78.16           C  
ATOM   3823  CD  ARG A 613     209.803 169.248 174.246  1.00 78.16           C  
ATOM   3824  NE  ARG A 613     209.468 167.838 174.167  1.00 78.16           N  
ATOM   3825  CZ  ARG A 613     210.206 166.876 174.696  1.00 78.16           C  
ATOM   3826  NH1 ARG A 613     209.827 165.613 174.584  1.00 78.16           N  
ATOM   3827  NH2 ARG A 613     211.314 167.180 175.353  1.00 78.16           N  
ATOM   3828  N   LEU A 614     205.892 171.019 171.850  1.00 70.90           N  
ATOM   3829  CA  LEU A 614     204.461 170.781 171.867  1.00 70.90           C  
ATOM   3830  C   LEU A 614     203.821 171.080 170.521  1.00 70.90           C  
ATOM   3831  O   LEU A 614     202.712 170.616 170.253  1.00 70.90           O  
ATOM   3832  CB  LEU A 614     203.842 171.625 172.983  1.00 70.90           C  
ATOM   3833  CG  LEU A 614     202.354 171.682 173.279  1.00 70.90           C  
ATOM   3834  CD1 LEU A 614     201.875 170.300 173.472  1.00 70.90           C  
ATOM   3835  CD2 LEU A 614     202.127 172.477 174.527  1.00 70.90           C  
ATOM   3836  N   LEU A 615     204.517 171.793 169.647  1.00 74.97           N  
ATOM   3837  CA  LEU A 615     203.967 172.166 168.357  1.00 74.97           C  
ATOM   3838  C   LEU A 615     203.970 171.008 167.368  1.00 74.97           C  
ATOM   3839  O   LEU A 615     203.259 171.068 166.363  1.00 74.97           O  
ATOM   3840  CB  LEU A 615     204.758 173.355 167.809  1.00 74.97           C  
ATOM   3841  CG  LEU A 615     204.224 174.177 166.646  1.00 74.97           C  
ATOM   3842  CD1 LEU A 615     202.934 174.846 167.058  1.00 74.97           C  
ATOM   3843  CD2 LEU A 615     205.249 175.207 166.238  1.00 74.97           C  
ATOM   3844  N   ARG A 616     204.710 169.939 167.647  1.00 73.17           N  
ATOM   3845  CA  ARG A 616     204.772 168.785 166.764  1.00 73.17           C  
ATOM   3846  C   ARG A 616     203.610 167.825 166.964  1.00 73.17           C  
ATOM   3847  O   ARG A 616     203.586 166.766 166.333  1.00 73.17           O  
ATOM   3848  CB  ARG A 616     206.087 168.036 166.961  1.00 73.17           C  
ATOM   3849  CG  ARG A 616     206.150 167.328 168.278  1.00 73.17           C  
ATOM   3850  CD  ARG A 616     207.484 166.682 168.547  1.00 73.17           C  
ATOM   3851  NE  ARG A 616     208.562 167.627 168.796  1.00 73.17           N  
ATOM   3852  CZ  ARG A 616     209.817 167.260 169.022  1.00 73.17           C  
ATOM   3853  NH1 ARG A 616     210.134 165.978 169.046  1.00 73.17           N  
ATOM   3854  NH2 ARG A 616     210.751 168.169 169.238  1.00 73.17           N  
ATOM   3855  N   VAL A 617     202.656 168.159 167.836  1.00 69.75           N  
ATOM   3856  CA  VAL A 617     201.429 167.379 167.941  1.00 69.75           C  
ATOM   3857  C   VAL A 617     200.593 167.556 166.681  1.00 69.75           C  
ATOM   3858  O   VAL A 617     199.934 166.617 166.220  1.00 69.75           O  
ATOM   3859  CB  VAL A 617     200.661 167.795 169.211  1.00 69.75           C  
ATOM   3860  CG1 VAL A 617     199.384 167.012 169.367  1.00 69.75           C  
ATOM   3861  CG2 VAL A 617     201.513 167.580 170.421  1.00 69.75           C  
ATOM   3862  N   PHE A 618     200.656 168.732 166.064  1.00 73.28           N  
ATOM   3863  CA  PHE A 618     199.890 169.028 164.863  1.00 73.28           C  
ATOM   3864  C   PHE A 618     200.469 168.389 163.609  1.00 73.28           C  
ATOM   3865  O   PHE A 618     199.912 168.592 162.528  1.00 73.28           O  
ATOM   3866  CB  PHE A 618     199.792 170.538 164.673  1.00 73.28           C  
ATOM   3867  CG  PHE A 618     199.050 171.231 165.773  1.00 73.28           C  
ATOM   3868  CD1 PHE A 618     197.668 171.243 165.791  1.00 73.28           C  
ATOM   3869  CD2 PHE A 618     199.734 171.862 166.794  1.00 73.28           C  
ATOM   3870  CE1 PHE A 618     196.986 171.877 166.804  1.00 73.28           C  
ATOM   3871  CE2 PHE A 618     199.056 172.496 167.809  1.00 73.28           C  
ATOM   3872  CZ  PHE A 618     197.681 172.504 167.813  1.00 73.28           C  
ATOM   3873  N   ARG A 619     201.563 167.632 163.718  1.00 77.03           N  
ATOM   3874  CA  ARG A 619     202.014 166.785 162.622  1.00 77.03           C  
ATOM   3875  C   ARG A 619     201.033 165.670 162.314  1.00 77.03           C  
ATOM   3876  O   ARG A 619     201.040 165.150 161.198  1.00 77.03           O  
ATOM   3877  CB  ARG A 619     203.359 166.155 162.951  1.00 77.03           C  
ATOM   3878  CG  ARG A 619     204.520 167.095 163.005  1.00 77.03           C  
ATOM   3879  CD  ARG A 619     204.910 167.532 161.619  1.00 77.03           C  
ATOM   3880  NE  ARG A 619     205.207 166.393 160.759  1.00 77.03           N  
ATOM   3881  CZ  ARG A 619     206.379 165.770 160.716  1.00 77.03           C  
ATOM   3882  NH1 ARG A 619     207.376 166.162 161.494  1.00 77.03           N  
ATOM   3883  NH2 ARG A 619     206.554 164.745 159.897  1.00 77.03           N  
ATOM   3884  N   LEU A 620     200.194 165.286 163.274  1.00 73.87           N  
ATOM   3885  CA  LEU A 620     199.206 164.239 163.072  1.00 73.87           C  
ATOM   3886  C   LEU A 620     198.080 164.679 162.145  1.00 73.87           C  
ATOM   3887  O   LEU A 620     197.329 163.829 161.659  1.00 73.87           O  
ATOM   3888  CB  LEU A 620     198.660 163.816 164.435  1.00 73.87           C  
ATOM   3889  CG  LEU A 620     197.826 162.557 164.613  1.00 73.87           C  
ATOM   3890  CD1 LEU A 620     198.654 161.369 164.221  1.00 73.87           C  
ATOM   3891  CD2 LEU A 620     197.399 162.439 166.048  1.00 73.87           C  
ATOM   3892  N   ALA A 621     197.970 165.978 161.864  1.00 77.30           N  
ATOM   3893  CA  ALA A 621     196.927 166.503 160.998  1.00 77.30           C  
ATOM   3894  C   ALA A 621     197.077 166.068 159.548  1.00 77.30           C  
ATOM   3895  O   ALA A 621     196.080 166.042 158.825  1.00 77.30           O  
ATOM   3896  CB  ALA A 621     196.919 168.025 161.072  1.00 77.30           C  
ATOM   3897  N   LYS A 622     198.281 165.734 159.099  1.00 83.66           N  
ATOM   3898  CA  LYS A 622     198.492 165.371 157.706  1.00 83.66           C  
ATOM   3899  C   LYS A 622     198.351 163.880 157.451  1.00 83.66           C  
ATOM   3900  O   LYS A 622     198.664 163.422 156.350  1.00 83.66           O  
ATOM   3901  CB  LYS A 622     199.868 165.842 157.235  1.00 83.66           C  
ATOM   3902  CG  LYS A 622     201.033 165.137 157.894  1.00 83.66           C  
ATOM   3903  CD  LYS A 622     202.361 165.719 157.440  1.00 83.66           C  
ATOM   3904  CE  LYS A 622     202.665 165.344 156.001  1.00 83.66           C  
ATOM   3905  NZ  LYS A 622     204.007 165.828 155.584  1.00 83.66           N  
ATOM   3906  N   PHE A 623     197.878 163.115 158.427  1.00 80.53           N  
ATOM   3907  CA  PHE A 623     197.841 161.665 158.317  1.00 80.53           C  
ATOM   3908  C   PHE A 623     196.436 161.097 158.352  1.00 80.53           C  
ATOM   3909  O   PHE A 623     196.064 160.342 157.450  1.00 80.53           O  
ATOM   3910  CB  PHE A 623     198.670 161.043 159.440  1.00 80.53           C  
ATOM   3911  CG  PHE A 623     200.137 161.246 159.287  1.00 80.53           C  
ATOM   3912  CD1 PHE A 623     200.699 161.447 158.040  1.00 80.53           C  
ATOM   3913  CD2 PHE A 623     200.949 161.285 160.398  1.00 80.53           C  
ATOM   3914  CE1 PHE A 623     202.053 161.644 157.904  1.00 80.53           C  
ATOM   3915  CE2 PHE A 623     202.295 161.490 160.269  1.00 80.53           C  
ATOM   3916  CZ  PHE A 623     202.852 161.670 159.021  1.00 80.53           C  
ATOM   3917  N   TRP A 624     195.643 161.418 159.371  1.00 75.15           N  
ATOM   3918  CA  TRP A 624     194.336 160.795 159.432  1.00 75.15           C  
ATOM   3919  C   TRP A 624     193.270 161.791 159.021  1.00 75.15           C  
ATOM   3920  O   TRP A 624     193.292 162.941 159.474  1.00 75.15           O  
ATOM   3921  CB  TRP A 624     194.056 160.220 160.829  1.00 75.15           C  
ATOM   3922  CG  TRP A 624     193.894 161.156 161.972  1.00 75.15           C  
ATOM   3923  CD1 TRP A 624     194.845 161.957 162.504  1.00 75.15           C  
ATOM   3924  CD2 TRP A 624     192.775 161.224 162.860  1.00 75.15           C  
ATOM   3925  NE1 TRP A 624     194.357 162.610 163.609  1.00 75.15           N  
ATOM   3926  CE2 TRP A 624     193.089 162.163 163.857  1.00 75.15           C  
ATOM   3927  CE3 TRP A 624     191.523 160.610 162.885  1.00 75.15           C  
ATOM   3928  CZ2 TRP A 624     192.198 162.512 164.864  1.00 75.15           C  
ATOM   3929  CZ3 TRP A 624     190.640 160.955 163.888  1.00 75.15           C  
ATOM   3930  CH2 TRP A 624     190.980 161.898 164.862  1.00 75.15           C  
ATOM   3931  N   PRO A 625     192.347 161.391 158.143  1.00 75.08           N  
ATOM   3932  CA  PRO A 625     191.575 162.378 157.380  1.00 75.08           C  
ATOM   3933  C   PRO A 625     190.470 163.061 158.154  1.00 75.08           C  
ATOM   3934  O   PRO A 625     189.935 164.061 157.659  1.00 75.08           O  
ATOM   3935  CB  PRO A 625     190.989 161.544 156.240  1.00 75.08           C  
ATOM   3936  CG  PRO A 625     190.869 160.189 156.817  1.00 75.08           C  
ATOM   3937  CD  PRO A 625     192.038 160.015 157.730  1.00 75.08           C  
ATOM   3938  N   THR A 626     190.088 162.553 159.323  1.00 73.03           N  
ATOM   3939  CA  THR A 626     189.067 163.232 160.108  1.00 73.03           C  
ATOM   3940  C   THR A 626     189.594 164.546 160.661  1.00 73.03           C  
ATOM   3941  O   THR A 626     188.919 165.576 160.574  1.00 73.03           O  
ATOM   3942  CB  THR A 626     188.584 162.322 161.231  1.00 73.03           C  
ATOM   3943  OG1 THR A 626     188.060 161.116 160.665  1.00 73.03           O  
ATOM   3944  CG2 THR A 626     187.491 162.990 162.031  1.00 73.03           C  
ATOM   3945  N   LEU A 627     190.810 164.543 161.201  1.00 70.48           N  
ATOM   3946  CA  LEU A 627     191.404 165.775 161.692  1.00 70.48           C  
ATOM   3947  C   LEU A 627     191.917 166.635 160.553  1.00 70.48           C  
ATOM   3948  O   LEU A 627     192.056 167.847 160.719  1.00 70.48           O  
ATOM   3949  CB  LEU A 627     192.522 165.439 162.679  1.00 70.48           C  
ATOM   3950  CG  LEU A 627     193.024 166.405 163.754  1.00 70.48           C  
ATOM   3951  CD1 LEU A 627     194.031 167.410 163.286  1.00 70.48           C  
ATOM   3952  CD2 LEU A 627     191.837 167.122 164.347  1.00 70.48           C  
ATOM   3953  N   ASN A 628     192.162 166.039 159.389  1.00 75.15           N  
ATOM   3954  CA  ASN A 628     192.595 166.810 158.233  1.00 75.15           C  
ATOM   3955  C   ASN A 628     191.440 167.604 157.641  1.00 75.15           C  
ATOM   3956  O   ASN A 628     191.603 168.777 157.296  1.00 75.15           O  
ATOM   3957  CB  ASN A 628     193.191 165.876 157.184  1.00 75.15           C  
ATOM   3958  CG  ASN A 628     193.980 166.608 156.127  1.00 75.15           C  
ATOM   3959  OD1 ASN A 628     194.150 167.821 156.184  1.00 75.15           O  
ATOM   3960  ND2 ASN A 628     194.456 165.869 155.143  1.00 75.15           N  
ATOM   3961  N   ASN A 629     190.266 166.984 157.528  1.00 76.48           N  
ATOM   3962  CA  ASN A 629     189.096 167.679 157.011  1.00 76.48           C  
ATOM   3963  C   ASN A 629     188.566 168.714 157.987  1.00 76.48           C  
ATOM   3964  O   ASN A 629     187.809 169.600 157.585  1.00 76.48           O  
ATOM   3965  CB  ASN A 629     188.000 166.673 156.687  1.00 76.48           C  
ATOM   3966  CG  ASN A 629     188.375 165.764 155.544  1.00 76.48           C  
ATOM   3967  OD1 ASN A 629     188.924 166.207 154.538  1.00 76.48           O  
ATOM   3968  ND2 ASN A 629     188.096 164.477 155.698  1.00 76.48           N  
ATOM   3969  N   PHE A 630     188.931 168.610 159.256  1.00 73.50           N  
ATOM   3970  CA  PHE A 630     188.503 169.592 160.235  1.00 73.50           C  
ATOM   3971  C   PHE A 630     189.388 170.829 160.188  1.00 73.50           C  
ATOM   3972  O   PHE A 630     188.896 171.954 160.315  1.00 73.50           O  
ATOM   3973  CB  PHE A 630     188.530 168.962 161.619  1.00 73.50           C  
ATOM   3974  CG  PHE A 630     187.880 169.787 162.658  1.00 73.50           C  
ATOM   3975  CD1 PHE A 630     186.509 169.807 162.760  1.00 73.50           C  
ATOM   3976  CD2 PHE A 630     188.632 170.547 163.529  1.00 73.50           C  
ATOM   3977  CE1 PHE A 630     185.898 170.558 163.711  1.00 73.50           C  
ATOM   3978  CE2 PHE A 630     188.024 171.311 164.485  1.00 73.50           C  
ATOM   3979  CZ  PHE A 630     186.652 171.314 164.577  1.00 73.50           C  
ATOM   3980  N   MET A 631     190.698 170.629 160.016  1.00 80.34           N  
ATOM   3981  CA  MET A 631     191.624 171.739 159.828  1.00 80.34           C  
ATOM   3982  C   MET A 631     191.353 172.493 158.536  1.00 80.34           C  
ATOM   3983  O   MET A 631     191.604 173.699 158.465  1.00 80.34           O  
ATOM   3984  CB  MET A 631     193.065 171.227 159.807  1.00 80.34           C  
ATOM   3985  CG  MET A 631     193.667 170.781 161.126  1.00 80.34           C  
ATOM   3986  SD  MET A 631     193.966 172.156 162.240  1.00 80.34           S  
ATOM   3987  CE  MET A 631     194.713 171.295 163.613  1.00 80.34           C  
ATOM   3988  N   SER A 632     190.863 171.799 157.505  1.00 78.68           N  
ATOM   3989  CA  SER A 632     190.737 172.395 156.180  1.00 78.68           C  
ATOM   3990  C   SER A 632     189.658 173.462 156.133  1.00 78.68           C  
ATOM   3991  O   SER A 632     189.781 174.428 155.377  1.00 78.68           O  
ATOM   3992  CB  SER A 632     190.433 171.316 155.143  1.00 78.68           C  
ATOM   3993  OG  SER A 632     191.509 170.407 155.011  1.00 78.68           O  
ATOM   3994  N   VAL A 633     188.611 173.317 156.936  1.00 78.33           N  
ATOM   3995  CA  VAL A 633     187.501 174.257 156.886  1.00 78.33           C  
ATOM   3996  C   VAL A 633     187.770 175.485 157.752  1.00 78.33           C  
ATOM   3997  O   VAL A 633     187.340 176.591 157.408  1.00 78.33           O  
ATOM   3998  CB  VAL A 633     186.213 173.529 157.294  1.00 78.33           C  
ATOM   3999  CG1 VAL A 633     185.004 174.417 157.141  1.00 78.33           C  
ATOM   4000  CG2 VAL A 633     186.053 172.273 156.475  1.00 78.33           C  
ATOM   4001  N   MET A 634     188.523 175.324 158.845  1.00 81.36           N  
ATOM   4002  CA  MET A 634     188.952 176.464 159.645  1.00 81.36           C  
ATOM   4003  C   MET A 634     189.879 177.392 158.878  1.00 81.36           C  
ATOM   4004  O   MET A 634     189.949 178.578 159.205  1.00 81.36           O  
ATOM   4005  CB  MET A 634     189.656 175.989 160.916  1.00 81.36           C  
ATOM   4006  CG  MET A 634     188.750 175.307 161.931  1.00 81.36           C  
ATOM   4007  SD  MET A 634     189.642 174.626 163.348  1.00 81.36           S  
ATOM   4008  CE  MET A 634     190.120 176.117 164.204  1.00 81.36           C  
ATOM   4009  N   THR A 635     190.586 176.884 157.871  1.00 81.19           N  
ATOM   4010  CA  THR A 635     191.399 177.723 157.005  1.00 81.19           C  
ATOM   4011  C   THR A 635     190.636 178.231 155.795  1.00 81.19           C  
ATOM   4012  O   THR A 635     191.003 179.272 155.242  1.00 81.19           O  
ATOM   4013  CB  THR A 635     192.628 176.957 156.516  1.00 81.19           C  
ATOM   4014  OG1 THR A 635     192.204 175.848 155.715  1.00 81.19           O  
ATOM   4015  CG2 THR A 635     193.432 176.445 157.691  1.00 81.19           C  
ATOM   4016  N   LYS A 636     189.598 177.518 155.363  1.00 80.71           N  
ATOM   4017  CA  LYS A 636     188.808 177.987 154.233  1.00 80.71           C  
ATOM   4018  C   LYS A 636     187.938 179.171 154.625  1.00 80.71           C  
ATOM   4019  O   LYS A 636     187.723 180.079 153.817  1.00 80.71           O  
ATOM   4020  CB  LYS A 636     187.949 176.846 153.690  1.00 80.71           C  
ATOM   4021  CG  LYS A 636     187.202 177.178 152.414  1.00 80.71           C  
ATOM   4022  CD  LYS A 636     186.372 176.006 151.921  1.00 80.71           C  
ATOM   4023  CE  LYS A 636     185.690 176.347 150.605  1.00 80.71           C  
ATOM   4024  NZ  LYS A 636     184.684 177.438 150.769  1.00 80.71           N  
ATOM   4025  N   SER A 637     187.465 179.196 155.867  1.00 78.92           N  
ATOM   4026  CA  SER A 637     186.573 180.249 156.326  1.00 78.92           C  
ATOM   4027  C   SER A 637     187.195 181.032 157.468  1.00 78.92           C  
ATOM   4028  O   SER A 637     186.531 181.278 158.475  1.00 78.92           O  
ATOM   4029  CB  SER A 637     185.241 179.661 156.780  1.00 78.92           C  
ATOM   4030  OG  SER A 637     184.562 179.043 155.705  1.00 78.92           O  
ATOM   4031  N   TYR A 638     188.466 181.416 157.336  1.00 78.32           N  
ATOM   4032  CA  TYR A 638     189.127 182.142 158.413  1.00 78.32           C  
ATOM   4033  C   TYR A 638     188.607 183.562 158.550  1.00 78.32           C  
ATOM   4034  O   TYR A 638     188.698 184.136 159.635  1.00 78.32           O  
ATOM   4035  CB  TYR A 638     190.644 182.165 158.200  1.00 78.32           C  
ATOM   4036  CG  TYR A 638     191.116 183.047 157.062  1.00 78.32           C  
ATOM   4037  CD1 TYR A 638     191.065 182.600 155.750  1.00 78.32           C  
ATOM   4038  CD2 TYR A 638     191.665 184.301 157.306  1.00 78.32           C  
ATOM   4039  CE1 TYR A 638     191.496 183.389 154.711  1.00 78.32           C  
ATOM   4040  CE2 TYR A 638     192.099 185.097 156.273  1.00 78.32           C  
ATOM   4041  CZ  TYR A 638     192.016 184.633 154.978  1.00 78.32           C  
ATOM   4042  OH  TYR A 638     192.453 185.417 153.937  1.00 78.32           O  
ATOM   4043  N   GLY A 639     188.064 184.143 157.482  1.00 73.16           N  
ATOM   4044  CA  GLY A 639     187.559 185.497 157.574  1.00 73.16           C  
ATOM   4045  C   GLY A 639     186.280 185.614 158.365  1.00 73.16           C  
ATOM   4046  O   GLY A 639     185.982 186.692 158.885  1.00 73.16           O  
ATOM   4047  N   ALA A 640     185.522 184.528 158.478  1.00 69.47           N  
ATOM   4048  CA  ALA A 640     184.281 184.573 159.234  1.00 69.47           C  
ATOM   4049  C   ALA A 640     184.538 184.535 160.730  1.00 69.47           C  
ATOM   4050  O   ALA A 640     183.887 185.256 161.489  1.00 69.47           O  
ATOM   4051  CB  ALA A 640     183.376 183.416 158.821  1.00 69.47           C  
ATOM   4052  N   PHE A 641     185.495 183.715 161.167  1.00 68.86           N  
ATOM   4053  CA  PHE A 641     185.726 183.532 162.594  1.00 68.86           C  
ATOM   4054  C   PHE A 641     186.424 184.732 163.216  1.00 68.86           C  
ATOM   4055  O   PHE A 641     186.071 185.147 164.321  1.00 68.86           O  
ATOM   4056  CB  PHE A 641     186.542 182.268 162.834  1.00 68.86           C  
ATOM   4057  CG  PHE A 641     185.778 181.004 162.605  1.00 68.86           C  
ATOM   4058  CD1 PHE A 641     184.906 180.526 163.567  1.00 68.86           C  
ATOM   4059  CD2 PHE A 641     185.947 180.281 161.439  1.00 68.86           C  
ATOM   4060  CE1 PHE A 641     184.203 179.360 163.364  1.00 68.86           C  
ATOM   4061  CE2 PHE A 641     185.249 179.109 161.228  1.00 68.86           C  
ATOM   4062  CZ  PHE A 641     184.375 178.650 162.193  1.00 68.86           C  
ATOM   4063  N   VAL A 642     187.408 185.308 162.521  1.00 66.76           N  
ATOM   4064  CA  VAL A 642     188.187 186.420 163.058  1.00 66.76           C  
ATOM   4065  C   VAL A 642     187.339 187.678 163.217  1.00 66.76           C  
ATOM   4066  O   VAL A 642     187.598 188.492 164.111  1.00 66.76           O  
ATOM   4067  CB  VAL A 642     189.425 186.611 162.154  1.00 66.76           C  
ATOM   4068  CG1 VAL A 642     190.245 187.833 162.516  1.00 66.76           C  
ATOM   4069  CG2 VAL A 642     190.307 185.387 162.252  1.00 66.76           C  
ATOM   4070  N   ASN A 643     186.278 187.822 162.428  1.00 66.48           N  
ATOM   4071  CA  ASN A 643     185.361 188.939 162.626  1.00 66.48           C  
ATOM   4072  C   ASN A 643     184.581 188.807 163.927  1.00 66.48           C  
ATOM   4073  O   ASN A 643     184.515 189.754 164.711  1.00 66.48           O  
ATOM   4074  CB  ASN A 643     184.408 189.055 161.447  1.00 66.48           C  
ATOM   4075  CG  ASN A 643     185.045 189.704 160.258  1.00 66.48           C  
ATOM   4076  OD1 ASN A 643     185.734 190.704 160.392  1.00 66.48           O  
ATOM   4077  ND2 ASN A 643     184.824 189.140 159.082  1.00 66.48           N  
ATOM   4078  N   VAL A 644     183.999 187.637 164.184  1.00 60.14           N  
ATOM   4079  CA  VAL A 644     183.171 187.473 165.375  1.00 60.14           C  
ATOM   4080  C   VAL A 644     184.032 187.409 166.631  1.00 60.14           C  
ATOM   4081  O   VAL A 644     183.613 187.858 167.702  1.00 60.14           O  
ATOM   4082  CB  VAL A 644     182.288 186.226 165.204  1.00 60.14           C  
ATOM   4083  CG1 VAL A 644     181.350 186.025 166.375  1.00 60.14           C  
ATOM   4084  CG2 VAL A 644     181.500 186.343 163.934  1.00 60.14           C  
ATOM   4085  N   MET A 645     185.249 186.881 166.517  1.00 60.16           N  
ATOM   4086  CA  MET A 645     186.194 186.929 167.625  1.00 60.16           C  
ATOM   4087  C   MET A 645     186.600 188.358 167.950  1.00 60.16           C  
ATOM   4088  O   MET A 645     186.773 188.706 169.120  1.00 60.16           O  
ATOM   4089  CB  MET A 645     187.418 186.084 167.291  1.00 60.16           C  
ATOM   4090  CG  MET A 645     187.146 184.604 167.319  1.00 60.16           C  
ATOM   4091  SD  MET A 645     186.729 184.145 168.989  1.00 60.16           S  
ATOM   4092  CE  MET A 645     188.327 184.499 169.693  1.00 60.16           C  
ATOM   4093  N   TYR A 646     186.735 189.208 166.933  1.00 58.70           N  
ATOM   4094  CA  TYR A 646     187.120 190.588 167.198  1.00 58.70           C  
ATOM   4095  C   TYR A 646     185.959 191.389 167.765  1.00 58.70           C  
ATOM   4096  O   TYR A 646     186.168 192.266 168.603  1.00 58.70           O  
ATOM   4097  CB  TYR A 646     187.661 191.258 165.939  1.00 58.70           C  
ATOM   4098  CG  TYR A 646     188.105 192.675 166.191  1.00 58.70           C  
ATOM   4099  CD1 TYR A 646     189.257 192.934 166.913  1.00 58.70           C  
ATOM   4100  CD2 TYR A 646     187.371 193.750 165.723  1.00 58.70           C  
ATOM   4101  CE1 TYR A 646     189.666 194.223 167.157  1.00 58.70           C  
ATOM   4102  CE2 TYR A 646     187.772 195.041 165.964  1.00 58.70           C  
ATOM   4103  CZ  TYR A 646     188.918 195.269 166.686  1.00 58.70           C  
ATOM   4104  OH  TYR A 646     189.331 196.553 166.928  1.00 58.70           O  
ATOM   4105  N   VAL A 647     184.734 191.112 167.314  1.00 54.93           N  
ATOM   4106  CA  VAL A 647     183.569 191.806 167.855  1.00 54.93           C  
ATOM   4107  C   VAL A 647     183.338 191.412 169.309  1.00 54.93           C  
ATOM   4108  O   VAL A 647     183.064 192.268 170.154  1.00 54.93           O  
ATOM   4109  CB  VAL A 647     182.335 191.530 166.976  1.00 54.93           C  
ATOM   4110  CG1 VAL A 647     181.083 192.080 167.601  1.00 54.93           C  
ATOM   4111  CG2 VAL A 647     182.512 192.158 165.630  1.00 54.93           C  
ATOM   4112  N   MET A 648     183.502 190.124 169.631  1.00 56.08           N  
ATOM   4113  CA  MET A 648     183.305 189.651 170.999  1.00 56.08           C  
ATOM   4114  C   MET A 648     184.326 190.244 171.956  1.00 56.08           C  
ATOM   4115  O   MET A 648     183.961 190.714 173.034  1.00 56.08           O  
ATOM   4116  CB  MET A 648     183.373 188.131 171.044  1.00 56.08           C  
ATOM   4117  CG  MET A 648     183.134 187.541 172.411  1.00 56.08           C  
ATOM   4118  SD  MET A 648     183.191 185.746 172.394  1.00 56.08           S  
ATOM   4119  CE  MET A 648     184.945 185.480 172.216  1.00 56.08           C  
ATOM   4120  N   PHE A 649     185.598 190.273 171.573  1.00 54.64           N  
ATOM   4121  CA  PHE A 649     186.582 190.915 172.432  1.00 54.64           C  
ATOM   4122  C   PHE A 649     186.556 192.431 172.357  1.00 54.64           C  
ATOM   4123  O   PHE A 649     187.235 193.076 173.157  1.00 54.64           O  
ATOM   4124  CB  PHE A 649     187.986 190.411 172.118  1.00 54.64           C  
ATOM   4125  CG  PHE A 649     188.277 189.066 172.697  1.00 54.64           C  
ATOM   4126  CD1 PHE A 649     188.667 188.946 174.019  1.00 54.64           C  
ATOM   4127  CD2 PHE A 649     188.139 187.924 171.942  1.00 54.64           C  
ATOM   4128  CE1 PHE A 649     188.923 187.717 174.566  1.00 54.64           C  
ATOM   4129  CE2 PHE A 649     188.397 186.695 172.488  1.00 54.64           C  
ATOM   4130  CZ  PHE A 649     188.788 186.591 173.799  1.00 54.64           C  
ATOM   4131  N   LEU A 650     185.805 193.023 171.439  1.00 53.38           N  
ATOM   4132  CA  LEU A 650     185.636 194.463 171.501  1.00 53.38           C  
ATOM   4133  C   LEU A 650     184.477 194.861 172.394  1.00 53.38           C  
ATOM   4134  O   LEU A 650     184.568 195.884 173.071  1.00 53.38           O  
ATOM   4135  CB  LEU A 650     185.446 195.049 170.106  1.00 53.38           C  
ATOM   4136  CG  LEU A 650     185.442 196.566 169.993  1.00 53.38           C  
ATOM   4137  CD1 LEU A 650     186.745 197.134 170.472  1.00 53.38           C  
ATOM   4138  CD2 LEU A 650     185.243 196.935 168.576  1.00 53.38           C  
ATOM   4139  N   LEU A 651     183.400 194.068 172.430  1.00 51.42           N  
ATOM   4140  CA  LEU A 651     182.333 194.314 173.397  1.00 51.42           C  
ATOM   4141  C   LEU A 651     182.826 194.139 174.824  1.00 51.42           C  
ATOM   4142  O   LEU A 651     182.457 194.919 175.702  1.00 51.42           O  
ATOM   4143  CB  LEU A 651     181.136 193.397 173.159  1.00 51.42           C  
ATOM   4144  CG  LEU A 651     179.967 193.815 172.261  1.00 51.42           C  
ATOM   4145  CD1 LEU A 651     179.385 195.150 172.680  1.00 51.42           C  
ATOM   4146  CD2 LEU A 651     180.302 193.826 170.814  1.00 51.42           C  
ATOM   4147  N   LEU A 652     183.675 193.139 175.077  1.00 51.09           N  
ATOM   4148  CA  LEU A 652     184.208 192.961 176.423  1.00 51.09           C  
ATOM   4149  C   LEU A 652     185.160 194.077 176.813  1.00 51.09           C  
ATOM   4150  O   LEU A 652     185.375 194.293 178.002  1.00 51.09           O  
ATOM   4151  CB  LEU A 652     184.938 191.630 176.564  1.00 51.09           C  
ATOM   4152  CG  LEU A 652     184.226 190.313 176.283  1.00 51.09           C  
ATOM   4153  CD1 LEU A 652     185.173 189.183 176.547  1.00 51.09           C  
ATOM   4154  CD2 LEU A 652     182.970 190.157 177.066  1.00 51.09           C  
ATOM   4155  N   PHE A 653     185.735 194.785 175.847  1.00 52.97           N  
ATOM   4156  CA  PHE A 653     186.528 195.956 176.182  1.00 52.97           C  
ATOM   4157  C   PHE A 653     185.647 197.159 176.491  1.00 52.97           C  
ATOM   4158  O   PHE A 653     186.001 197.972 177.345  1.00 52.97           O  
ATOM   4159  CB  PHE A 653     187.489 196.272 175.047  1.00 52.97           C  
ATOM   4160  CG  PHE A 653     188.309 197.491 175.276  1.00 52.97           C  
ATOM   4161  CD1 PHE A 653     189.359 197.474 176.165  1.00 52.97           C  
ATOM   4162  CD2 PHE A 653     188.038 198.656 174.586  1.00 52.97           C  
ATOM   4163  CE1 PHE A 653     190.111 198.598 176.373  1.00 52.97           C  
ATOM   4164  CE2 PHE A 653     188.786 199.777 174.792  1.00 52.97           C  
ATOM   4165  CZ  PHE A 653     189.824 199.748 175.686  1.00 52.97           C  
ATOM   4166  N   ILE A 654     184.515 197.301 175.797  1.00 51.46           N  
ATOM   4167  CA  ILE A 654     183.586 198.388 176.098  1.00 51.46           C  
ATOM   4168  C   ILE A 654     182.995 198.203 177.487  1.00 51.46           C  
ATOM   4169  O   ILE A 654     182.961 199.137 178.290  1.00 51.46           O  
ATOM   4170  CB  ILE A 654     182.479 198.472 175.032  1.00 51.46           C  
ATOM   4171  CG1 ILE A 654     183.066 198.654 173.638  1.00 51.46           C  
ATOM   4172  CG2 ILE A 654     181.539 199.609 175.332  1.00 51.46           C  
ATOM   4173  CD1 ILE A 654     183.894 199.862 173.481  1.00 51.46           C  
ATOM   4174  N   PHE A 655     182.550 196.983 177.803  1.00 47.65           N  
ATOM   4175  CA  PHE A 655     181.912 196.748 179.094  1.00 47.65           C  
ATOM   4176  C   PHE A 655     182.905 196.747 180.245  1.00 47.65           C  
ATOM   4177  O   PHE A 655     182.508 196.996 181.386  1.00 47.65           O  
ATOM   4178  CB  PHE A 655     181.131 195.437 179.094  1.00 47.65           C  
ATOM   4179  CG  PHE A 655     179.859 195.490 178.316  1.00 47.65           C  
ATOM   4180  CD1 PHE A 655     178.786 196.220 178.784  1.00 47.65           C  
ATOM   4181  CD2 PHE A 655     179.713 194.768 177.153  1.00 47.65           C  
ATOM   4182  CE1 PHE A 655     177.614 196.268 178.076  1.00 47.65           C  
ATOM   4183  CE2 PHE A 655     178.547 194.806 176.446  1.00 47.65           C  
ATOM   4184  CZ  PHE A 655     177.494 195.553 176.907  1.00 47.65           C  
ATOM   4185  N   ALA A 656     184.185 196.482 179.986  1.00 48.97           N  
ATOM   4186  CA  ALA A 656     185.160 196.487 181.072  1.00 48.97           C  
ATOM   4187  C   ALA A 656     185.456 197.899 181.544  1.00 48.97           C  
ATOM   4188  O   ALA A 656     185.611 198.136 182.743  1.00 48.97           O  
ATOM   4189  CB  ALA A 656     186.450 195.802 180.647  1.00 48.97           C  
ATOM   4190  N   ILE A 657     185.539 198.856 180.621  1.00 52.57           N  
ATOM   4191  CA  ILE A 657     185.899 200.211 181.018  1.00 52.57           C  
ATOM   4192  C   ILE A 657     184.687 200.936 181.587  1.00 52.57           C  
ATOM   4193  O   ILE A 657     184.820 201.803 182.456  1.00 52.57           O  
ATOM   4194  CB  ILE A 657     186.517 200.976 179.837  1.00 52.57           C  
ATOM   4195  CG1 ILE A 657     187.593 200.153 179.147  1.00 52.57           C  
ATOM   4196  CG2 ILE A 657     187.212 202.220 180.334  1.00 52.57           C  
ATOM   4197  CD1 ILE A 657     188.771 199.828 180.006  1.00 52.57           C  
ATOM   4198  N   ILE A 658     183.489 200.606 181.104  1.00 52.02           N  
ATOM   4199  CA  ILE A 658     182.268 201.147 181.699  1.00 52.02           C  
ATOM   4200  C   ILE A 658     182.106 200.638 183.124  1.00 52.02           C  
ATOM   4201  O   ILE A 658     181.780 201.399 184.039  1.00 52.02           O  
ATOM   4202  CB  ILE A 658     181.046 200.794 180.837  1.00 52.02           C  
ATOM   4203  CG1 ILE A 658     181.093 201.512 179.500  1.00 52.02           C  
ATOM   4204  CG2 ILE A 658     179.762 201.160 181.527  1.00 52.02           C  
ATOM   4205  CD1 ILE A 658     180.071 200.981 178.546  1.00 52.02           C  
ATOM   4206  N   GLY A 659     182.367 199.350 183.336  1.00 50.49           N  
ATOM   4207  CA  GLY A 659     182.244 198.786 184.669  1.00 50.49           C  
ATOM   4208  C   GLY A 659     183.299 199.302 185.627  1.00 50.49           C  
ATOM   4209  O   GLY A 659     183.042 199.459 186.819  1.00 50.49           O  
ATOM   4210  N   MET A 660     184.493 199.590 185.120  1.00 52.44           N  
ATOM   4211  CA  MET A 660     185.573 200.035 185.990  1.00 52.44           C  
ATOM   4212  C   MET A 660     185.371 201.485 186.411  1.00 52.44           C  
ATOM   4213  O   MET A 660     185.744 201.879 187.519  1.00 52.44           O  
ATOM   4214  CB  MET A 660     186.911 199.839 185.280  1.00 52.44           C  
ATOM   4215  CG  MET A 660     188.130 200.163 186.094  1.00 52.44           C  
ATOM   4216  SD  MET A 660     189.636 199.750 185.209  1.00 52.44           S  
ATOM   4217  CE  MET A 660     189.658 200.998 183.939  1.00 52.44           C  
ATOM   4218  N   GLN A 661     184.753 202.292 185.549  1.00 55.54           N  
ATOM   4219  CA  GLN A 661     184.487 203.679 185.914  1.00 55.54           C  
ATOM   4220  C   GLN A 661     183.264 203.794 186.814  1.00 55.54           C  
ATOM   4221  O   GLN A 661     183.241 204.620 187.732  1.00 55.54           O  
ATOM   4222  CB  GLN A 661     184.311 204.528 184.661  1.00 55.54           C  
ATOM   4223  CG  GLN A 661     185.562 204.701 183.832  1.00 55.54           C  
ATOM   4224  CD  GLN A 661     186.627 205.494 184.554  1.00 55.54           C  
ATOM   4225  OE1 GLN A 661     186.328 206.452 185.266  1.00 55.54           O  
ATOM   4226  NE2 GLN A 661     187.880 205.100 184.376  1.00 55.54           N  
ATOM   4227  N   LEU A 662     182.238 202.977 186.571  1.00 50.83           N  
ATOM   4228  CA  LEU A 662     181.034 203.029 187.395  1.00 50.83           C  
ATOM   4229  C   LEU A 662     181.251 202.420 188.770  1.00 50.83           C  
ATOM   4230  O   LEU A 662     180.973 203.061 189.786  1.00 50.83           O  
ATOM   4231  CB  LEU A 662     179.880 202.315 186.703  1.00 50.83           C  
ATOM   4232  CG  LEU A 662     178.852 203.060 185.865  1.00 50.83           C  
ATOM   4233  CD1 LEU A 662     179.448 203.641 184.644  1.00 50.83           C  
ATOM   4234  CD2 LEU A 662     177.761 202.089 185.483  1.00 50.83           C  
ATOM   4235  N   PHE A 663     181.730 201.179 188.829  1.00 51.49           N  
ATOM   4236  CA  PHE A 663     181.701 200.410 190.065  1.00 51.49           C  
ATOM   4237  C   PHE A 663     183.065 200.330 190.730  1.00 51.49           C  
ATOM   4238  O   PHE A 663     183.239 199.558 191.671  1.00 51.49           O  
ATOM   4239  CB  PHE A 663     181.194 199.000 189.798  1.00 51.49           C  
ATOM   4240  CG  PHE A 663     179.964 198.956 188.975  1.00 51.49           C  
ATOM   4241  CD1 PHE A 663     178.764 199.389 189.482  1.00 51.49           C  
ATOM   4242  CD2 PHE A 663     180.005 198.457 187.695  1.00 51.49           C  
ATOM   4243  CE1 PHE A 663     177.632 199.348 188.713  1.00 51.49           C  
ATOM   4244  CE2 PHE A 663     178.879 198.406 186.931  1.00 51.49           C  
ATOM   4245  CZ  PHE A 663     177.692 198.846 187.442  1.00 51.49           C  
ATOM   4246  N   GLY A 664     184.035 201.104 190.254  1.00 56.44           N  
ATOM   4247  CA  GLY A 664     185.409 200.887 190.668  1.00 56.44           C  
ATOM   4248  C   GLY A 664     185.690 201.342 192.084  1.00 56.44           C  
ATOM   4249  O   GLY A 664     186.255 200.595 192.885  1.00 56.44           O  
ATOM   4250  N   MET A 665     185.311 202.570 192.411  1.00 64.99           N  
ATOM   4251  CA  MET A 665     185.637 203.096 193.724  1.00 64.99           C  
ATOM   4252  C   MET A 665     184.738 202.556 194.816  1.00 64.99           C  
ATOM   4253  O   MET A 665     185.052 202.755 195.989  1.00 64.99           O  
ATOM   4254  CB  MET A 665     185.572 204.619 193.720  1.00 64.99           C  
ATOM   4255  CG  MET A 665     186.594 205.269 192.809  1.00 64.99           C  
ATOM   4256  SD  MET A 665     188.299 204.828 193.197  1.00 64.99           S  
ATOM   4257  CE  MET A 665     188.536 205.696 194.742  1.00 64.99           C  
ATOM   4258  N   ASN A 666     183.642 201.880 194.470  1.00 61.69           N  
ATOM   4259  CA  ASN A 666     182.806 201.272 195.498  1.00 61.69           C  
ATOM   4260  C   ASN A 666     183.490 200.078 196.139  1.00 61.69           C  
ATOM   4261  O   ASN A 666     183.403 199.898 197.353  1.00 61.69           O  
ATOM   4262  CB  ASN A 666     181.467 200.851 194.912  1.00 61.69           C  
ATOM   4263  CG  ASN A 666     180.616 202.025 194.520  1.00 61.69           C  
ATOM   4264  OD1 ASN A 666     180.581 203.034 195.218  1.00 61.69           O  
ATOM   4265  ND2 ASN A 666     179.913 201.901 193.407  1.00 61.69           N  
ATOM   4266  N   TYR A 667     184.194 199.268 195.351  1.00 58.46           N  
ATOM   4267  CA  TYR A 667     184.934 198.133 195.882  1.00 58.46           C  
ATOM   4268  C   TYR A 667     186.087 198.522 196.788  1.00 58.46           C  
ATOM   4269  O   TYR A 667     186.565 197.667 197.528  1.00 58.46           O  
ATOM   4270  CB  TYR A 667     185.473 197.274 194.747  1.00 58.46           C  
ATOM   4271  CG  TYR A 667     184.479 196.302 194.184  1.00 58.46           C  
ATOM   4272  CD1 TYR A 667     184.277 195.080 194.793  1.00 58.46           C  
ATOM   4273  CD2 TYR A 667     183.752 196.595 193.051  1.00 58.46           C  
ATOM   4274  CE1 TYR A 667     183.379 194.181 194.291  1.00 58.46           C  
ATOM   4275  CE2 TYR A 667     182.848 195.700 192.543  1.00 58.46           C  
ATOM   4276  CZ  TYR A 667     182.668 194.497 193.167  1.00 58.46           C  
ATOM   4277  OH  TYR A 667     181.772 193.595 192.663  1.00 58.46           O  
ATOM   4278  N   ILE A 668     186.558 199.764 196.748  1.00 64.41           N  
ATOM   4279  CA  ILE A 668     187.648 200.191 197.605  1.00 64.41           C  
ATOM   4280  C   ILE A 668     187.158 201.018 198.791  1.00 64.41           C  
ATOM   4281  O   ILE A 668     187.725 200.906 199.885  1.00 64.41           O  
ATOM   4282  CB  ILE A 668     188.689 200.971 196.773  1.00 64.41           C  
ATOM   4283  CG1 ILE A 668     189.192 200.097 195.633  1.00 64.41           C  
ATOM   4284  CG2 ILE A 668     189.898 201.365 197.589  1.00 64.41           C  
ATOM   4285  CD1 ILE A 668     190.040 200.843 194.641  1.00 64.41           C  
ATOM   4286  N   ASP A 669     186.080 201.787 198.624  1.00 70.15           N  
ATOM   4287  CA  ASP A 669     185.619 202.716 199.651  1.00 70.15           C  
ATOM   4288  C   ASP A 669     185.072 201.980 200.868  1.00 70.15           C  
ATOM   4289  O   ASP A 669     185.535 202.187 201.995  1.00 70.15           O  
ATOM   4290  CB  ASP A 669     184.547 203.630 199.059  1.00 70.15           C  
ATOM   4291  CG  ASP A 669     184.273 204.850 199.905  1.00 70.15           C  
ATOM   4292  OD1 ASP A 669     184.935 205.042 200.948  1.00 70.15           O  
ATOM   4293  OD2 ASP A 669     183.378 205.630 199.517  1.00 70.15           O  
ATOM   4294  N   ASN A 670     184.090 201.110 200.659  1.00 67.84           N  
ATOM   4295  CA  ASN A 670     183.343 200.482 201.745  1.00 67.84           C  
ATOM   4296  C   ASN A 670     183.403 198.961 201.598  1.00 67.84           C  
ATOM   4297  O   ASN A 670     182.397 198.275 201.441  1.00 67.84           O  
ATOM   4298  CB  ASN A 670     181.921 201.029 201.851  1.00 67.84           C  
ATOM   4299  CG  ASN A 670     181.215 201.082 200.536  1.00 67.84           C  
ATOM   4300  OD1 ASN A 670     181.736 200.640 199.533  1.00 67.84           O  
ATOM   4301  ND2 ASN A 670     180.026 201.658 200.526  1.00 67.84           N  
ATOM   4302  N   MET A 671     184.641 198.449 201.599  1.00 70.86           N  
ATOM   4303  CA  MET A 671     184.940 197.021 201.710  1.00 70.86           C  
ATOM   4304  C   MET A 671     184.316 196.344 202.923  1.00 70.86           C  
ATOM   4305  O   MET A 671     184.228 195.114 202.939  1.00 70.86           O  
ATOM   4306  CB  MET A 671     186.445 196.803 201.817  1.00 70.86           C  
ATOM   4307  CG  MET A 671     187.240 197.232 200.632  1.00 70.86           C  
ATOM   4308  SD  MET A 671     189.011 197.100 200.905  1.00 70.86           S  
ATOM   4309  CE  MET A 671     189.199 195.329 200.983  1.00 70.86           C  
ATOM   4310  N   GLU A 672     183.913 197.104 203.945  1.00 73.56           N  
ATOM   4311  CA  GLU A 672     183.445 196.552 205.211  1.00 73.56           C  
ATOM   4312  C   GLU A 672     182.165 195.739 205.081  1.00 73.56           C  
ATOM   4313  O   GLU A 672     181.854 194.957 205.983  1.00 73.56           O  
ATOM   4314  CB  GLU A 672     183.223 197.690 206.202  1.00 73.56           C  
ATOM   4315  CG  GLU A 672     184.463 198.512 206.458  1.00 73.56           C  
ATOM   4316  CD  GLU A 672     185.546 197.733 207.174  1.00 73.56           C  
ATOM   4317  OE1 GLU A 672     185.211 196.861 208.005  1.00 73.56           O  
ATOM   4318  OE2 GLU A 672     186.738 197.989 206.905  1.00 73.56           O  
ATOM   4319  N   ARG A 673     181.411 195.911 203.995  1.00 65.81           N  
ATOM   4320  CA  ARG A 673     180.217 195.102 203.802  1.00 65.81           C  
ATOM   4321  C   ARG A 673     180.564 193.658 203.475  1.00 65.81           C  
ATOM   4322  O   ARG A 673     179.781 192.755 203.787  1.00 65.81           O  
ATOM   4323  CB  ARG A 673     179.352 195.667 202.680  1.00 65.81           C  
ATOM   4324  CG  ARG A 673     178.471 196.856 203.007  1.00 65.81           C  
ATOM   4325  CD  ARG A 673     179.203 198.165 202.888  1.00 65.81           C  
ATOM   4326  NE  ARG A 673     178.300 199.304 202.974  1.00 65.81           N  
ATOM   4327  CZ  ARG A 673     177.671 199.830 201.930  1.00 65.81           C  
ATOM   4328  NH1 ARG A 673     177.839 199.319 200.726  1.00 65.81           N  
ATOM   4329  NH2 ARG A 673     176.868 200.869 202.089  1.00 65.81           N  
ATOM   4330  N   PHE A 674     181.712 193.424 202.842  1.00 67.33           N  
ATOM   4331  CA  PHE A 674     182.072 192.085 202.397  1.00 67.33           C  
ATOM   4332  C   PHE A 674     182.380 191.196 203.599  1.00 67.33           C  
ATOM   4333  O   PHE A 674     182.754 191.705 204.660  1.00 67.33           O  
ATOM   4334  CB  PHE A 674     183.286 192.139 201.468  1.00 67.33           C  
ATOM   4335  CG  PHE A 674     183.027 192.832 200.170  1.00 67.33           C  
ATOM   4336  CD1 PHE A 674     182.239 192.238 199.207  1.00 67.33           C  
ATOM   4337  CD2 PHE A 674     183.608 194.051 199.893  1.00 67.33           C  
ATOM   4338  CE1 PHE A 674     182.004 192.865 198.015  1.00 67.33           C  
ATOM   4339  CE2 PHE A 674     183.381 194.674 198.693  1.00 67.33           C  
ATOM   4340  CZ  PHE A 674     182.577 194.080 197.757  1.00 67.33           C  
ATOM   4341  N   PRO A 675     182.205 189.869 203.485  1.00 74.54           N  
ATOM   4342  CA  PRO A 675     182.615 188.981 204.581  1.00 74.54           C  
ATOM   4343  C   PRO A 675     184.117 188.985 204.802  1.00 74.54           C  
ATOM   4344  O   PRO A 675     184.887 188.896 203.842  1.00 74.54           O  
ATOM   4345  CB  PRO A 675     182.111 187.607 204.128  1.00 74.54           C  
ATOM   4346  CG  PRO A 675     181.980 187.711 202.663  1.00 74.54           C  
ATOM   4347  CD  PRO A 675     181.548 189.118 202.403  1.00 74.54           C  
ATOM   4348  N   ASP A 676     184.509 189.154 206.072  1.00 78.38           N  
ATOM   4349  CA  ASP A 676     185.878 189.256 206.590  1.00 78.38           C  
ATOM   4350  C   ASP A 676     186.587 190.529 206.120  1.00 78.38           C  
ATOM   4351  O   ASP A 676     187.790 190.685 206.336  1.00 78.38           O  
ATOM   4352  CB  ASP A 676     186.699 187.997 206.257  1.00 78.38           C  
ATOM   4353  CG  ASP A 676     187.908 187.808 207.161  1.00 78.38           C  
ATOM   4354  OD1 ASP A 676     187.724 187.422 208.336  1.00 78.38           O  
ATOM   4355  OD2 ASP A 676     189.041 188.043 206.691  1.00 78.38           O  
ATOM   4356  N   GLY A 677     185.865 191.474 205.514  1.00 74.74           N  
ATOM   4357  CA  GLY A 677     186.405 192.774 205.152  1.00 74.74           C  
ATOM   4358  C   GLY A 677     187.517 192.769 204.122  1.00 74.74           C  
ATOM   4359  O   GLY A 677     188.414 193.614 204.165  1.00 74.74           O  
ATOM   4360  N   ASP A 678     187.472 191.822 203.192  1.00 72.14           N  
ATOM   4361  CA  ASP A 678     188.489 191.690 202.161  1.00 72.14           C  
ATOM   4362  C   ASP A 678     187.838 191.915 200.811  1.00 72.14           C  
ATOM   4363  O   ASP A 678     186.611 191.872 200.701  1.00 72.14           O  
ATOM   4364  CB  ASP A 678     189.138 190.311 202.200  1.00 72.14           C  
ATOM   4365  CG  ASP A 678     189.963 190.094 203.441  1.00 72.14           C  
ATOM   4366  OD1 ASP A 678     190.501 191.085 203.976  1.00 72.14           O  
ATOM   4367  OD2 ASP A 678     190.070 188.934 203.886  1.00 72.14           O  
ATOM   4368  N   LEU A 679     188.652 192.158 199.795  1.00 62.03           N  
ATOM   4369  CA  LEU A 679     188.121 192.203 198.445  1.00 62.03           C  
ATOM   4370  C   LEU A 679     187.712 190.809 198.015  1.00 62.03           C  
ATOM   4371  O   LEU A 679     188.302 189.823 198.464  1.00 62.03           O  
ATOM   4372  CB  LEU A 679     189.141 192.751 197.453  1.00 62.03           C  
ATOM   4373  CG  LEU A 679     189.426 194.241 197.396  1.00 62.03           C  
ATOM   4374  CD1 LEU A 679     190.584 194.498 196.471  1.00 62.03           C  
ATOM   4375  CD2 LEU A 679     188.202 194.916 196.877  1.00 62.03           C  
ATOM   4376  N   PRO A 680     186.710 190.682 197.161  1.00 58.42           N  
ATOM   4377  CA  PRO A 680     186.486 189.411 196.477  1.00 58.42           C  
ATOM   4378  C   PRO A 680     187.610 189.114 195.497  1.00 58.42           C  
ATOM   4379  O   PRO A 680     188.421 189.967 195.142  1.00 58.42           O  
ATOM   4380  CB  PRO A 680     185.163 189.634 195.751  1.00 58.42           C  
ATOM   4381  CG  PRO A 680     184.506 190.712 196.496  1.00 58.42           C  
ATOM   4382  CD  PRO A 680     185.593 191.609 196.960  1.00 58.42           C  
ATOM   4383  N   ARG A 681     187.637 187.871 195.032  1.00 57.92           N  
ATOM   4384  CA  ARG A 681     188.603 187.497 194.012  1.00 57.92           C  
ATOM   4385  C   ARG A 681     188.205 187.998 192.633  1.00 57.92           C  
ATOM   4386  O   ARG A 681     188.993 187.871 191.694  1.00 57.92           O  
ATOM   4387  CB  ARG A 681     188.766 185.977 193.972  1.00 57.92           C  
ATOM   4388  CG  ARG A 681     189.147 185.359 195.294  1.00 57.92           C  
ATOM   4389  CD  ARG A 681     190.513 185.809 195.738  1.00 57.92           C  
ATOM   4390  NE  ARG A 681     191.583 185.370 194.852  1.00 57.92           N  
ATOM   4391  CZ  ARG A 681     192.269 184.244 195.012  1.00 57.92           C  
ATOM   4392  NH1 ARG A 681     192.005 183.440 196.031  1.00 57.92           N  
ATOM   4393  NH2 ARG A 681     193.229 183.927 194.159  1.00 57.92           N  
ATOM   4394  N   TRP A 682     187.010 188.560 192.497  1.00 52.54           N  
ATOM   4395  CA  TRP A 682     186.457 188.997 191.223  1.00 52.54           C  
ATOM   4396  C   TRP A 682     185.826 190.356 191.479  1.00 52.54           C  
ATOM   4397  O   TRP A 682     184.775 190.430 192.117  1.00 52.54           O  
ATOM   4398  CB  TRP A 682     185.414 188.005 190.726  1.00 52.54           C  
ATOM   4399  CG  TRP A 682     185.935 186.643 190.440  1.00 52.54           C  
ATOM   4400  CD1 TRP A 682     186.071 185.629 191.327  1.00 52.54           C  
ATOM   4401  CD2 TRP A 682     186.313 186.114 189.168  1.00 52.54           C  
ATOM   4402  NE1 TRP A 682     186.553 184.511 190.703  1.00 52.54           N  
ATOM   4403  CE2 TRP A 682     186.701 184.783 189.371  1.00 52.54           C  
ATOM   4404  CE3 TRP A 682     186.370 186.639 187.879  1.00 52.54           C  
ATOM   4405  CZ2 TRP A 682     187.146 183.974 188.339  1.00 52.54           C  
ATOM   4406  CZ3 TRP A 682     186.804 185.832 186.857  1.00 52.54           C  
ATOM   4407  CH2 TRP A 682     187.190 184.517 187.091  1.00 52.54           C  
ATOM   4408  N   ASN A 683     186.451 191.427 191.000  1.00 51.91           N  
ATOM   4409  CA  ASN A 683     185.974 192.759 191.334  1.00 51.91           C  
ATOM   4410  C   ASN A 683     186.260 193.719 190.192  1.00 51.91           C  
ATOM   4411  O   ASN A 683     187.006 193.404 189.273  1.00 51.91           O  
ATOM   4412  CB  ASN A 683     186.588 193.229 192.653  1.00 51.91           C  
ATOM   4413  CG  ASN A 683     188.096 193.120 192.681  1.00 51.91           C  
ATOM   4414  OD1 ASN A 683     188.739 192.860 191.676  1.00 51.91           O  
ATOM   4415  ND2 ASN A 683     188.667 193.292 193.859  1.00 51.91           N  
ATOM   4416  N   PHE A 684     185.617 194.879 190.239  1.00 49.03           N  
ATOM   4417  CA  PHE A 684     185.826 195.932 189.247  1.00 49.03           C  
ATOM   4418  C   PHE A 684     186.874 196.938 189.690  1.00 49.03           C  
ATOM   4419  O   PHE A 684     186.627 198.128 189.623  1.00 49.03           O  
ATOM   4420  CB  PHE A 684     184.517 196.654 188.970  1.00 49.03           C  
ATOM   4421  CG  PHE A 684     183.580 195.922 188.089  1.00 49.03           C  
ATOM   4422  CD1 PHE A 684     183.748 195.954 186.723  1.00 49.03           C  
ATOM   4423  CD2 PHE A 684     182.508 195.247 188.612  1.00 49.03           C  
ATOM   4424  CE1 PHE A 684     182.882 195.306 185.899  1.00 49.03           C  
ATOM   4425  CE2 PHE A 684     181.643 194.593 187.792  1.00 49.03           C  
ATOM   4426  CZ  PHE A 684     181.827 194.626 186.433  1.00 49.03           C  
ATOM   4427  N   THR A 685     188.057 196.519 190.116  1.00 51.97           N  
ATOM   4428  CA  THR A 685     188.974 197.468 190.732  1.00 51.97           C  
ATOM   4429  C   THR A 685     190.200 197.753 189.877  1.00 51.97           C  
ATOM   4430  O   THR A 685     191.066 198.526 190.291  1.00 51.97           O  
ATOM   4431  CB  THR A 685     189.390 196.972 192.114  1.00 51.97           C  
ATOM   4432  OG1 THR A 685     190.058 198.020 192.812  1.00 51.97           O  
ATOM   4433  CG2 THR A 685     190.323 195.806 191.998  1.00 51.97           C  
ATOM   4434  N   ASP A 686     190.263 197.198 188.675  1.00 54.15           N  
ATOM   4435  CA  ASP A 686     191.432 197.243 187.807  1.00 54.15           C  
ATOM   4436  C   ASP A 686     190.938 196.795 186.441  1.00 54.15           C  
ATOM   4437  O   ASP A 686     189.810 196.321 186.318  1.00 54.15           O  
ATOM   4438  CB  ASP A 686     192.535 196.333 188.342  1.00 54.15           C  
ATOM   4439  CG  ASP A 686     193.866 196.590 187.701  1.00 54.15           C  
ATOM   4440  OD1 ASP A 686     193.938 197.477 186.828  1.00 54.15           O  
ATOM   4441  OD2 ASP A 686     194.840 195.902 188.067  1.00 54.15           O  
ATOM   4442  N   PHE A 687     191.770 196.960 185.408  1.00 51.38           N  
ATOM   4443  CA  PHE A 687     191.324 196.544 184.081  1.00 51.38           C  
ATOM   4444  C   PHE A 687     191.255 195.035 183.963  1.00 51.38           C  
ATOM   4445  O   PHE A 687     190.271 194.493 183.456  1.00 51.38           O  
ATOM   4446  CB  PHE A 687     192.220 197.074 182.972  1.00 51.38           C  
ATOM   4447  CG  PHE A 687     191.834 196.543 181.621  1.00 51.38           C  
ATOM   4448  CD1 PHE A 687     190.671 196.966 181.027  1.00 51.38           C  
ATOM   4449  CD2 PHE A 687     192.603 195.605 180.964  1.00 51.38           C  
ATOM   4450  CE1 PHE A 687     190.280 196.481 179.805  1.00 51.38           C  
ATOM   4451  CE2 PHE A 687     192.211 195.116 179.740  1.00 51.38           C  
ATOM   4452  CZ  PHE A 687     191.049 195.558 179.161  1.00 51.38           C  
ATOM   4453  N   LEU A 688     192.312 194.344 184.377  1.00 50.61           N  
ATOM   4454  CA  LEU A 688     192.377 192.904 184.191  1.00 50.61           C  
ATOM   4455  C   LEU A 688     191.375 192.175 185.069  1.00 50.61           C  
ATOM   4456  O   LEU A 688     190.955 191.066 184.732  1.00 50.61           O  
ATOM   4457  CB  LEU A 688     193.798 192.424 184.463  1.00 50.61           C  
ATOM   4458  CG  LEU A 688     194.164 190.978 184.158  1.00 50.61           C  
ATOM   4459  CD1 LEU A 688     193.964 190.699 182.692  1.00 50.61           C  
ATOM   4460  CD2 LEU A 688     195.594 190.747 184.530  1.00 50.61           C  
ATOM   4461  N   HIS A 689     190.948 192.794 186.159  1.00 51.08           N  
ATOM   4462  CA  HIS A 689     189.862 192.244 186.943  1.00 51.08           C  
ATOM   4463  C   HIS A 689     188.504 192.656 186.416  1.00 51.08           C  
ATOM   4464  O   HIS A 689     187.532 191.938 186.646  1.00 51.08           O  
ATOM   4465  CB  HIS A 689     190.002 192.679 188.391  1.00 51.08           C  
ATOM   4466  CG  HIS A 689     191.226 192.152 189.050  1.00 51.08           C  
ATOM   4467  ND1 HIS A 689     192.422 192.828 189.024  1.00 51.08           N  
ATOM   4468  CD2 HIS A 689     191.448 191.010 189.739  1.00 51.08           C  
ATOM   4469  CE1 HIS A 689     193.330 192.128 189.677  1.00 51.08           C  
ATOM   4470  NE2 HIS A 689     192.765 191.020 190.118  1.00 51.08           N  
ATOM   4471  N   SER A 690     188.407 193.789 185.723  1.00 49.00           N  
ATOM   4472  CA  SER A 690     187.144 194.141 185.098  1.00 49.00           C  
ATOM   4473  C   SER A 690     186.905 193.336 183.841  1.00 49.00           C  
ATOM   4474  O   SER A 690     185.756 193.113 183.466  1.00 49.00           O  
ATOM   4475  CB  SER A 690     187.101 195.619 184.748  1.00 49.00           C  
ATOM   4476  OG  SER A 690     187.217 196.402 185.913  1.00 49.00           O  
ATOM   4477  N   PHE A 691     187.969 192.919 183.166  1.00 47.81           N  
ATOM   4478  CA  PHE A 691     187.802 192.113 181.969  1.00 47.81           C  
ATOM   4479  C   PHE A 691     187.312 190.720 182.315  1.00 47.81           C  
ATOM   4480  O   PHE A 691     186.419 190.190 181.649  1.00 47.81           O  
ATOM   4481  CB  PHE A 691     189.116 192.029 181.202  1.00 47.81           C  
ATOM   4482  CG  PHE A 691     189.006 191.307 179.898  1.00 47.81           C  
ATOM   4483  CD1 PHE A 691     188.549 191.959 178.779  1.00 47.81           C  
ATOM   4484  CD2 PHE A 691     189.353 189.971 179.795  1.00 47.81           C  
ATOM   4485  CE1 PHE A 691     188.441 191.298 177.587  1.00 47.81           C  
ATOM   4486  CE2 PHE A 691     189.232 189.308 178.612  1.00 47.81           C  
ATOM   4487  CZ  PHE A 691     188.779 189.972 177.505  1.00 47.81           C  
ATOM   4488  N   MET A 692     187.886 190.104 183.342  1.00 49.65           N  
ATOM   4489  CA  MET A 692     187.514 188.742 183.683  1.00 49.65           C  
ATOM   4490  C   MET A 692     186.156 188.650 184.353  1.00 49.65           C  
ATOM   4491  O   MET A 692     185.556 187.578 184.342  1.00 49.65           O  
ATOM   4492  CB  MET A 692     188.564 188.105 184.587  1.00 49.65           C  
ATOM   4493  CG  MET A 692     189.878 187.805 183.919  1.00 49.65           C  
ATOM   4494  SD  MET A 692     189.683 186.707 182.519  1.00 49.65           S  
ATOM   4495  CE  MET A 692     189.059 185.246 183.334  1.00 49.65           C  
ATOM   4496  N   ILE A 693     185.655 189.733 184.935  1.00 46.72           N  
ATOM   4497  CA  ILE A 693     184.335 189.686 185.543  1.00 46.72           C  
ATOM   4498  C   ILE A 693     183.252 189.980 184.512  1.00 46.72           C  
ATOM   4499  O   ILE A 693     182.083 189.638 184.727  1.00 46.72           O  
ATOM   4500  CB  ILE A 693     184.302 190.639 186.751  1.00 46.72           C  
ATOM   4501  CG1 ILE A 693     183.107 190.372 187.652  1.00 46.72           C  
ATOM   4502  CG2 ILE A 693     184.272 192.035 186.313  1.00 46.72           C  
ATOM   4503  CD1 ILE A 693     183.190 191.065 188.951  1.00 46.72           C  
ATOM   4504  N   VAL A 694     183.611 190.569 183.383  1.00 45.26           N  
ATOM   4505  CA  VAL A 694     182.712 190.679 182.246  1.00 45.26           C  
ATOM   4506  C   VAL A 694     182.771 189.423 181.391  1.00 45.26           C  
ATOM   4507  O   VAL A 694     181.746 188.947 180.905  1.00 45.26           O  
ATOM   4508  CB  VAL A 694     183.073 191.952 181.456  1.00 45.26           C  
ATOM   4509  CG1 VAL A 694     182.342 192.021 180.174  1.00 45.26           C  
ATOM   4510  CG2 VAL A 694     182.697 193.156 182.268  1.00 45.26           C  
ATOM   4511  N   PHE A 695     183.956 188.829 181.262  1.00 46.66           N  
ATOM   4512  CA  PHE A 695     184.107 187.608 180.482  1.00 46.66           C  
ATOM   4513  C   PHE A 695     183.421 186.419 181.134  1.00 46.66           C  
ATOM   4514  O   PHE A 695     182.897 185.559 180.425  1.00 46.66           O  
ATOM   4515  CB  PHE A 695     185.586 187.309 180.258  1.00 46.66           C  
ATOM   4516  CG  PHE A 695     185.847 186.042 179.502  1.00 46.66           C  
ATOM   4517  CD1 PHE A 695     185.600 185.964 178.148  1.00 46.66           C  
ATOM   4518  CD2 PHE A 695     186.373 184.938 180.143  1.00 46.66           C  
ATOM   4519  CE1 PHE A 695     185.853 184.805 177.453  1.00 46.66           C  
ATOM   4520  CE2 PHE A 695     186.623 183.777 179.452  1.00 46.66           C  
ATOM   4521  CZ  PHE A 695     186.370 183.713 178.105  1.00 46.66           C  
ATOM   4522  N   ARG A 696     183.385 186.342 182.463  1.00 47.53           N  
ATOM   4523  CA  ARG A 696     182.684 185.204 183.045  1.00 47.53           C  
ATOM   4524  C   ARG A 696     181.178 185.402 183.077  1.00 47.53           C  
ATOM   4525  O   ARG A 696     180.466 184.464 183.430  1.00 47.53           O  
ATOM   4526  CB  ARG A 696     183.231 184.853 184.445  1.00 47.53           C  
ATOM   4527  CG  ARG A 696     183.088 185.880 185.555  1.00 47.53           C  
ATOM   4528  CD  ARG A 696     181.860 185.670 186.406  1.00 47.53           C  
ATOM   4529  NE  ARG A 696     181.874 184.488 187.256  1.00 47.53           N  
ATOM   4530  CZ  ARG A 696     182.149 184.514 188.554  1.00 47.53           C  
ATOM   4531  NH1 ARG A 696     182.117 183.403 189.260  1.00 47.53           N  
ATOM   4532  NH2 ARG A 696     182.387 185.662 189.161  1.00 47.53           N  
ATOM   4533  N   ALA A 697     180.677 186.580 182.712  1.00 44.66           N  
ATOM   4534  CA  ALA A 697     179.249 186.792 182.543  1.00 44.66           C  
ATOM   4535  C   ALA A 697     178.795 186.567 181.117  1.00 44.66           C  
ATOM   4536  O   ALA A 697     177.599 186.390 180.883  1.00 44.66           O  
ATOM   4537  CB  ALA A 697     178.868 188.203 182.980  1.00 44.66           C  
ATOM   4538  N   LEU A 698     179.719 186.599 180.164  1.00 46.05           N  
ATOM   4539  CA  LEU A 698     179.432 186.102 178.827  1.00 46.05           C  
ATOM   4540  C   LEU A 698     179.402 184.584 178.809  1.00 46.05           C  
ATOM   4541  O   LEU A 698     178.737 183.988 177.958  1.00 46.05           O  
ATOM   4542  CB  LEU A 698     180.469 186.660 177.851  1.00 46.05           C  
ATOM   4543  CG  LEU A 698     180.516 186.297 176.372  1.00 46.05           C  
ATOM   4544  CD1 LEU A 698     180.872 187.495 175.552  1.00 46.05           C  
ATOM   4545  CD2 LEU A 698     181.595 185.273 176.179  1.00 46.05           C  
ATOM   4546  N   CYS A 699     180.105 183.947 179.741  1.00 46.61           N  
ATOM   4547  CA  CYS A 699     180.062 182.503 179.906  1.00 46.61           C  
ATOM   4548  C   CYS A 699     178.811 182.036 180.632  1.00 46.61           C  
ATOM   4549  O   CYS A 699     178.559 180.832 180.683  1.00 46.61           O  
ATOM   4550  CB  CYS A 699     181.298 182.035 180.667  1.00 46.61           C  
ATOM   4551  SG  CYS A 699     182.850 182.337 179.827  1.00 46.61           S  
ATOM   4552  N   GLY A 700     178.029 182.948 181.195  1.00 48.17           N  
ATOM   4553  CA  GLY A 700     176.773 182.586 181.807  1.00 48.17           C  
ATOM   4554  C   GLY A 700     176.608 183.091 183.220  1.00 48.17           C  
ATOM   4555  O   GLY A 700     175.481 183.250 183.686  1.00 48.17           O  
ATOM   4556  N   GLU A 701     177.707 183.348 183.912  1.00 49.53           N  
ATOM   4557  CA  GLU A 701     177.683 183.574 185.352  1.00 49.53           C  
ATOM   4558  C   GLU A 701     177.661 185.064 185.652  1.00 49.53           C  
ATOM   4559  O   GLU A 701     178.687 185.735 185.586  1.00 49.53           O  
ATOM   4560  CB  GLU A 701     178.881 182.908 186.003  1.00 49.53           C  
ATOM   4561  CG  GLU A 701     178.831 181.414 185.942  1.00 49.53           C  
ATOM   4562  CD  GLU A 701     179.997 180.799 186.642  1.00 49.53           C  
ATOM   4563  OE1 GLU A 701     180.922 181.545 187.007  1.00 49.53           O  
ATOM   4564  OE2 GLU A 701     179.984 179.574 186.854  1.00 49.53           O  
ATOM   4565  N   TRP A 702     176.498 185.575 186.033  1.00 47.76           N  
ATOM   4566  CA  TRP A 702     176.356 186.985 186.343  1.00 47.76           C  
ATOM   4567  C   TRP A 702     175.627 187.274 187.640  1.00 47.76           C  
ATOM   4568  O   TRP A 702     175.636 188.426 188.072  1.00 47.76           O  
ATOM   4569  CB  TRP A 702     175.620 187.712 185.212  1.00 47.76           C  
ATOM   4570  CG  TRP A 702     174.288 187.146 184.967  1.00 47.76           C  
ATOM   4571  CD1 TRP A 702     174.003 186.114 184.154  1.00 47.76           C  
ATOM   4572  CD2 TRP A 702     173.041 187.563 185.540  1.00 47.76           C  
ATOM   4573  NE1 TRP A 702     172.667 185.841 184.183  1.00 47.76           N  
ATOM   4574  CE2 TRP A 702     172.050 186.721 185.024  1.00 47.76           C  
ATOM   4575  CE3 TRP A 702     172.670 188.562 186.440  1.00 47.76           C  
ATOM   4576  CZ2 TRP A 702     170.719 186.837 185.372  1.00 47.76           C  
ATOM   4577  CZ3 TRP A 702     171.345 188.681 186.777  1.00 47.76           C  
ATOM   4578  CH2 TRP A 702     170.385 187.821 186.251  1.00 47.76           C  
ATOM   4579  N   ILE A 703     174.990 186.289 188.269  1.00 47.49           N  
ATOM   4580  CA  ILE A 703     174.172 186.603 189.432  1.00 47.49           C  
ATOM   4581  C   ILE A 703     175.025 186.718 190.688  1.00 47.49           C  
ATOM   4582  O   ILE A 703     174.729 187.537 191.560  1.00 47.49           O  
ATOM   4583  CB  ILE A 703     173.029 185.577 189.578  1.00 47.49           C  
ATOM   4584  CG1 ILE A 703     171.981 186.060 190.568  1.00 47.49           C  
ATOM   4585  CG2 ILE A 703     173.514 184.194 189.931  1.00 47.49           C  
ATOM   4586  CD1 ILE A 703     171.183 187.213 190.063  1.00 47.49           C  
ATOM   4587  N   GLU A 704     176.119 185.967 190.785  1.00 47.89           N  
ATOM   4588  CA  GLU A 704     176.948 186.033 191.975  1.00 47.89           C  
ATOM   4589  C   GLU A 704     177.825 187.263 191.953  1.00 47.89           C  
ATOM   4590  O   GLU A 704     178.151 187.809 193.008  1.00 47.89           O  
ATOM   4591  CB  GLU A 704     177.827 184.797 192.074  1.00 47.89           C  
ATOM   4592  CG  GLU A 704     177.080 183.496 192.110  1.00 47.89           C  
ATOM   4593  CD  GLU A 704     178.013 182.318 192.188  1.00 47.89           C  
ATOM   4594  OE1 GLU A 704     179.236 182.537 192.202  1.00 47.89           O  
ATOM   4595  OE2 GLU A 704     177.537 181.169 192.207  1.00 47.89           O  
ATOM   4596  N   SER A 705     178.219 187.698 190.759  1.00 50.10           N  
ATOM   4597  CA  SER A 705     178.944 188.946 190.602  1.00 50.10           C  
ATOM   4598  C   SER A 705     178.045 190.148 190.786  1.00 50.10           C  
ATOM   4599  O   SER A 705     178.550 191.250 190.998  1.00 50.10           O  
ATOM   4600  CB  SER A 705     179.587 189.013 189.221  1.00 50.10           C  
ATOM   4601  OG  SER A 705     180.554 187.998 189.058  1.00 50.10           O  
ATOM   4602  N   MET A 706     176.734 189.974 190.685  1.00 50.22           N  
ATOM   4603  CA  MET A 706     175.831 191.101 190.821  1.00 50.22           C  
ATOM   4604  C   MET A 706     175.431 191.325 192.264  1.00 50.22           C  
ATOM   4605  O   MET A 706     175.109 192.454 192.637  1.00 50.22           O  
ATOM   4606  CB  MET A 706     174.586 190.892 189.956  1.00 50.22           C  
ATOM   4607  CG  MET A 706     173.714 192.120 189.786  1.00 50.22           C  
ATOM   4608  SD  MET A 706     172.256 191.870 188.779  1.00 50.22           S  
ATOM   4609  CE  MET A 706     171.252 190.956 189.923  1.00 50.22           C  
ATOM   4610  N   TRP A 707     175.454 190.275 193.084  1.00 48.54           N  
ATOM   4611  CA  TRP A 707     175.123 190.420 194.496  1.00 48.54           C  
ATOM   4612  C   TRP A 707     176.139 191.295 195.207  1.00 48.54           C  
ATOM   4613  O   TRP A 707     175.774 192.295 195.824  1.00 48.54           O  
ATOM   4614  CB  TRP A 707     175.043 189.049 195.159  1.00 48.54           C  
ATOM   4615  CG  TRP A 707     173.853 188.277 194.754  1.00 48.54           C  
ATOM   4616  CD1 TRP A 707     172.710 188.763 194.217  1.00 48.54           C  
ATOM   4617  CD2 TRP A 707     173.717 186.860 194.774  1.00 48.54           C  
ATOM   4618  NE1 TRP A 707     171.846 187.741 193.945  1.00 48.54           N  
ATOM   4619  CE2 TRP A 707     172.449 186.558 194.266  1.00 48.54           C  
ATOM   4620  CE3 TRP A 707     174.546 185.816 195.184  1.00 48.54           C  
ATOM   4621  CZ2 TRP A 707     171.986 185.262 194.161  1.00 48.54           C  
ATOM   4622  CZ3 TRP A 707     174.084 184.531 195.076  1.00 48.54           C  
ATOM   4623  CH2 TRP A 707     172.818 184.263 194.564  1.00 48.54           C  
ATOM   4624  N   ASP A 708     177.421 190.971 195.087  1.00 54.82           N  
ATOM   4625  CA  ASP A 708     178.438 191.800 195.714  1.00 54.82           C  
ATOM   4626  C   ASP A 708     178.714 193.095 194.966  1.00 54.82           C  
ATOM   4627  O   ASP A 708     179.423 193.948 195.497  1.00 54.82           O  
ATOM   4628  CB  ASP A 708     179.732 191.006 195.906  1.00 54.82           C  
ATOM   4629  CG  ASP A 708     180.236 190.388 194.636  1.00 54.82           C  
ATOM   4630  OD1 ASP A 708     179.535 190.466 193.614  1.00 54.82           O  
ATOM   4631  OD2 ASP A 708     181.344 189.815 194.658  1.00 54.82           O  
ATOM   4632  N   CYS A 709     178.183 193.270 193.758  1.00 56.30           N  
ATOM   4633  CA  CYS A 709     178.161 194.600 193.160  1.00 56.30           C  
ATOM   4634  C   CYS A 709     177.130 195.467 193.854  1.00 56.30           C  
ATOM   4635  O   CYS A 709     177.402 196.612 194.222  1.00 56.30           O  
ATOM   4636  CB  CYS A 709     177.843 194.509 191.669  1.00 56.30           C  
ATOM   4637  SG  CYS A 709     177.911 196.069 190.732  1.00 56.30           S  
ATOM   4638  N   MET A 710     175.928 194.933 194.010  1.00 56.17           N  
ATOM   4639  CA  MET A 710     174.792 195.640 194.563  1.00 56.17           C  
ATOM   4640  C   MET A 710     174.850 195.700 196.079  1.00 56.17           C  
ATOM   4641  O   MET A 710     174.199 196.554 196.683  1.00 56.17           O  
ATOM   4642  CB  MET A 710     173.536 194.945 194.043  1.00 56.17           C  
ATOM   4643  CG  MET A 710     172.205 195.530 194.340  1.00 56.17           C  
ATOM   4644  SD  MET A 710     171.029 194.612 193.346  1.00 56.17           S  
ATOM   4645  CE  MET A 710     171.109 193.003 194.103  1.00 56.17           C  
ATOM   4646  N   LEU A 711     175.659 194.842 196.696  1.00 54.94           N  
ATOM   4647  CA  LEU A 711     175.926 194.936 198.126  1.00 54.94           C  
ATOM   4648  C   LEU A 711     176.745 196.165 198.460  1.00 54.94           C  
ATOM   4649  O   LEU A 711     176.564 196.765 199.521  1.00 54.94           O  
ATOM   4650  CB  LEU A 711     176.673 193.690 198.588  1.00 54.94           C  
ATOM   4651  CG  LEU A 711     177.119 193.537 200.029  1.00 54.94           C  
ATOM   4652  CD1 LEU A 711     175.930 193.491 200.938  1.00 54.94           C  
ATOM   4653  CD2 LEU A 711     177.932 192.280 200.142  1.00 54.94           C  
ATOM   4654  N   VAL A 712     177.644 196.553 197.566  1.00 58.63           N  
ATOM   4655  CA  VAL A 712     178.612 197.589 197.867  1.00 58.63           C  
ATOM   4656  C   VAL A 712     178.241 198.913 197.216  1.00 58.63           C  
ATOM   4657  O   VAL A 712     178.833 199.948 197.555  1.00 58.63           O  
ATOM   4658  CB  VAL A 712     180.018 197.126 197.431  1.00 58.63           C  
ATOM   4659  CG1 VAL A 712     180.243 197.373 195.958  1.00 58.63           C  
ATOM   4660  CG2 VAL A 712     181.097 197.683 198.309  1.00 58.63           C  
ATOM   4661  N   GLY A 713     177.267 198.917 196.314  1.00 62.01           N  
ATOM   4662  CA  GLY A 713     176.876 200.113 195.602  1.00 62.01           C  
ATOM   4663  C   GLY A 713     175.378 200.302 195.538  1.00 62.01           C  
ATOM   4664  O   GLY A 713     174.682 200.131 196.540  1.00 62.01           O  
ATOM   4665  N   ASP A 714     174.865 200.625 194.362  1.00 65.85           N  
ATOM   4666  CA  ASP A 714     173.498 201.091 194.197  1.00 65.85           C  
ATOM   4667  C   ASP A 714     172.709 200.132 193.314  1.00 65.85           C  
ATOM   4668  O   ASP A 714     173.147 199.024 193.012  1.00 65.85           O  
ATOM   4669  CB  ASP A 714     173.490 202.507 193.621  1.00 65.85           C  
ATOM   4670  CG  ASP A 714     174.010 203.536 194.602  1.00 65.85           C  
ATOM   4671  OD1 ASP A 714     173.846 203.332 195.823  1.00 65.85           O  
ATOM   4672  OD2 ASP A 714     174.589 204.548 194.153  1.00 65.85           O  
ATOM   4673  N   TRP A 715     171.518 200.578 192.912  1.00 61.84           N  
ATOM   4674  CA  TRP A 715     170.660 199.807 192.021  1.00 61.84           C  
ATOM   4675  C   TRP A 715     171.242 199.662 190.624  1.00 61.84           C  
ATOM   4676  O   TRP A 715     170.766 198.823 189.856  1.00 61.84           O  
ATOM   4677  CB  TRP A 715     169.287 200.477 191.915  1.00 61.84           C  
ATOM   4678  CG  TRP A 715     169.355 201.818 191.251  1.00 61.84           C  
ATOM   4679  CD1 TRP A 715     169.611 203.010 191.849  1.00 61.84           C  
ATOM   4680  CD2 TRP A 715     169.172 202.101 189.860  1.00 61.84           C  
ATOM   4681  NE1 TRP A 715     169.607 204.018 190.920  1.00 61.84           N  
ATOM   4682  CE2 TRP A 715     169.338 203.484 189.691  1.00 61.84           C  
ATOM   4683  CE3 TRP A 715     168.893 201.315 188.741  1.00 61.84           C  
ATOM   4684  CZ2 TRP A 715     169.230 204.097 188.453  1.00 61.84           C  
ATOM   4685  CZ3 TRP A 715     168.786 201.926 187.515  1.00 61.84           C  
ATOM   4686  CH2 TRP A 715     168.955 203.301 187.379  1.00 61.84           C  
ATOM   4687  N   SER A 716     172.241 200.462 190.263  1.00 60.03           N  
ATOM   4688  CA  SER A 716     172.704 200.554 188.886  1.00 60.03           C  
ATOM   4689  C   SER A 716     173.515 199.355 188.432  1.00 60.03           C  
ATOM   4690  O   SER A 716     173.915 199.325 187.270  1.00 60.03           O  
ATOM   4691  CB  SER A 716     173.527 201.826 188.694  1.00 60.03           C  
ATOM   4692  OG  SER A 716     174.718 201.781 189.451  1.00 60.03           O  
ATOM   4693  N   CYS A 717     173.774 198.375 189.298  1.00 58.42           N  
ATOM   4694  CA  CYS A 717     174.424 197.151 188.855  1.00 58.42           C  
ATOM   4695  C   CYS A 717     173.508 196.282 188.013  1.00 58.42           C  
ATOM   4696  O   CYS A 717     173.999 195.547 187.154  1.00 58.42           O  
ATOM   4697  CB  CYS A 717     174.910 196.329 190.047  1.00 58.42           C  
ATOM   4698  SG  CYS A 717     176.177 197.104 191.058  1.00 58.42           S  
ATOM   4699  N   ILE A 718     172.201 196.344 188.240  1.00 53.77           N  
ATOM   4700  CA  ILE A 718     171.243 195.458 187.578  1.00 53.77           C  
ATOM   4701  C   ILE A 718     171.101 195.748 186.080  1.00 53.77           C  
ATOM   4702  O   ILE A 718     171.089 194.780 185.309  1.00 53.77           O  
ATOM   4703  CB  ILE A 718     169.881 195.495 188.291  1.00 53.77           C  
ATOM   4704  CG1 ILE A 718     170.059 195.218 189.773  1.00 53.77           C  
ATOM   4705  CG2 ILE A 718     168.956 194.443 187.736  1.00 53.77           C  
ATOM   4706  CD1 ILE A 718     168.824 195.462 190.567  1.00 53.77           C  
ATOM   4707  N   PRO A 719     171.009 196.999 185.580  1.00 52.81           N  
ATOM   4708  CA  PRO A 719     171.000 197.163 184.117  1.00 52.81           C  
ATOM   4709  C   PRO A 719     172.322 196.837 183.456  1.00 52.81           C  
ATOM   4710  O   PRO A 719     172.348 196.608 182.242  1.00 52.81           O  
ATOM   4711  CB  PRO A 719     170.646 198.640 183.928  1.00 52.81           C  
ATOM   4712  CG  PRO A 719     169.995 199.026 185.138  1.00 52.81           C  
ATOM   4713  CD  PRO A 719     170.686 198.297 186.207  1.00 52.81           C  
ATOM   4714  N   PHE A 720     173.412 196.792 184.212  1.00 47.04           N  
ATOM   4715  CA  PHE A 720     174.705 196.469 183.635  1.00 47.04           C  
ATOM   4716  C   PHE A 720     174.818 194.982 183.336  1.00 47.04           C  
ATOM   4717  O   PHE A 720     175.132 194.594 182.208  1.00 47.04           O  
ATOM   4718  CB  PHE A 720     175.808 196.915 184.586  1.00 47.04           C  
ATOM   4719  CG  PHE A 720     177.183 196.716 184.054  1.00 47.04           C  
ATOM   4720  CD1 PHE A 720     177.699 197.576 183.113  1.00 47.04           C  
ATOM   4721  CD2 PHE A 720     177.963 195.678 184.502  1.00 47.04           C  
ATOM   4722  CE1 PHE A 720     178.959 197.396 182.626  1.00 47.04           C  
ATOM   4723  CE2 PHE A 720     179.221 195.495 184.018  1.00 47.04           C  
ATOM   4724  CZ  PHE A 720     179.721 196.356 183.082  1.00 47.04           C  
ATOM   4725  N   PHE A 721     174.564 194.133 184.331  1.00 48.87           N  
ATOM   4726  CA  PHE A 721     174.793 192.706 184.160  1.00 48.87           C  
ATOM   4727  C   PHE A 721     173.712 192.012 183.355  1.00 48.87           C  
ATOM   4728  O   PHE A 721     173.930 190.880 182.920  1.00 48.87           O  
ATOM   4729  CB  PHE A 721     174.950 192.020 185.511  1.00 48.87           C  
ATOM   4730  CG  PHE A 721     176.244 192.331 186.186  1.00 48.87           C  
ATOM   4731  CD1 PHE A 721     177.411 191.710 185.785  1.00 48.87           C  
ATOM   4732  CD2 PHE A 721     176.301 193.254 187.207  1.00 48.87           C  
ATOM   4733  CE1 PHE A 721     178.602 191.998 186.400  1.00 48.87           C  
ATOM   4734  CE2 PHE A 721     177.491 193.547 187.819  1.00 48.87           C  
ATOM   4735  CZ  PHE A 721     178.638 192.918 187.418  1.00 48.87           C  
ATOM   4736  N   VAL A 722     172.567 192.648 183.138  1.00 48.11           N  
ATOM   4737  CA  VAL A 722     171.607 192.098 182.191  1.00 48.11           C  
ATOM   4738  C   VAL A 722     172.034 192.416 180.765  1.00 48.11           C  
ATOM   4739  O   VAL A 722     171.977 191.555 179.882  1.00 48.11           O  
ATOM   4740  CB  VAL A 722     170.198 192.622 182.511  1.00 48.11           C  
ATOM   4741  CG1 VAL A 722     169.206 192.191 181.457  1.00 48.11           C  
ATOM   4742  CG2 VAL A 722     169.768 192.103 183.855  1.00 48.11           C  
ATOM   4743  N   ALA A 723     172.510 193.638 180.527  1.00 47.02           N  
ATOM   4744  CA  ALA A 723     172.941 194.029 179.193  1.00 47.02           C  
ATOM   4745  C   ALA A 723     174.214 193.325 178.754  1.00 47.02           C  
ATOM   4746  O   ALA A 723     174.456 193.226 177.554  1.00 47.02           O  
ATOM   4747  CB  ALA A 723     173.146 195.538 179.121  1.00 47.02           C  
ATOM   4748  N   VAL A 724     175.039 192.841 179.677  1.00 47.50           N  
ATOM   4749  CA  VAL A 724     176.197 192.069 179.250  1.00 47.50           C  
ATOM   4750  C   VAL A 724     175.852 190.590 179.129  1.00 47.50           C  
ATOM   4751  O   VAL A 724     176.529 189.861 178.392  1.00 47.50           O  
ATOM   4752  CB  VAL A 724     177.391 192.315 180.194  1.00 47.50           C  
ATOM   4753  CG1 VAL A 724     177.222 191.617 181.514  1.00 47.50           C  
ATOM   4754  CG2 VAL A 724     178.691 191.939 179.547  1.00 47.50           C  
ATOM   4755  N   PHE A 725     174.797 190.127 179.799  1.00 48.04           N  
ATOM   4756  CA  PHE A 725     174.309 188.786 179.522  1.00 48.04           C  
ATOM   4757  C   PHE A 725     173.512 188.744 178.229  1.00 48.04           C  
ATOM   4758  O   PHE A 725     173.629 187.783 177.464  1.00 48.04           O  
ATOM   4759  CB  PHE A 725     173.449 188.268 180.669  1.00 48.04           C  
ATOM   4760  CG  PHE A 725     172.809 186.947 180.375  1.00 48.04           C  
ATOM   4761  CD1 PHE A 725     173.562 185.794 180.352  1.00 48.04           C  
ATOM   4762  CD2 PHE A 725     171.455 186.863 180.110  1.00 48.04           C  
ATOM   4763  CE1 PHE A 725     172.978 184.589 180.072  1.00 48.04           C  
ATOM   4764  CE2 PHE A 725     170.872 185.658 179.828  1.00 48.04           C  
ATOM   4765  CZ  PHE A 725     171.636 184.523 179.800  1.00 48.04           C  
ATOM   4766  N   PHE A 726     172.679 189.756 177.982  1.00 51.67           N  
ATOM   4767  CA  PHE A 726     171.840 189.731 176.793  1.00 51.67           C  
ATOM   4768  C   PHE A 726     172.667 189.921 175.535  1.00 51.67           C  
ATOM   4769  O   PHE A 726     172.482 189.204 174.548  1.00 51.67           O  
ATOM   4770  CB  PHE A 726     170.755 190.796 176.873  1.00 51.67           C  
ATOM   4771  CG  PHE A 726     169.834 190.781 175.698  1.00 51.67           C  
ATOM   4772  CD1 PHE A 726     168.889 189.780 175.569  1.00 51.67           C  
ATOM   4773  CD2 PHE A 726     169.925 191.748 174.707  1.00 51.67           C  
ATOM   4774  CE1 PHE A 726     168.043 189.744 174.484  1.00 51.67           C  
ATOM   4775  CE2 PHE A 726     169.081 191.718 173.614  1.00 51.67           C  
ATOM   4776  CZ  PHE A 726     168.138 190.716 173.504  1.00 51.67           C  
ATOM   4777  N   VAL A 727     173.582 190.881 175.546  1.00 48.38           N  
ATOM   4778  CA  VAL A 727     174.422 191.080 174.375  1.00 48.38           C  
ATOM   4779  C   VAL A 727     175.488 190.001 174.289  1.00 48.38           C  
ATOM   4780  O   VAL A 727     175.712 189.426 173.222  1.00 48.38           O  
ATOM   4781  CB  VAL A 727     175.032 192.490 174.397  1.00 48.38           C  
ATOM   4782  CG1 VAL A 727     175.980 192.678 173.245  1.00 48.38           C  
ATOM   4783  CG2 VAL A 727     173.936 193.524 174.326  1.00 48.38           C  
ATOM   4784  N   GLY A 728     176.126 189.673 175.408  1.00 48.96           N  
ATOM   4785  CA  GLY A 728     177.286 188.802 175.353  1.00 48.96           C  
ATOM   4786  C   GLY A 728     176.949 187.343 175.124  1.00 48.96           C  
ATOM   4787  O   GLY A 728     177.660 186.643 174.403  1.00 48.96           O  
ATOM   4788  N   ASN A 729     175.874 186.858 175.731  1.00 50.71           N  
ATOM   4789  CA  ASN A 729     175.624 185.428 175.757  1.00 50.71           C  
ATOM   4790  C   ASN A 729     174.459 185.009 174.879  1.00 50.71           C  
ATOM   4791  O   ASN A 729     174.472 183.903 174.344  1.00 50.71           O  
ATOM   4792  CB  ASN A 729     175.375 184.978 177.201  1.00 50.71           C  
ATOM   4793  CG  ASN A 729     175.594 183.498 177.413  1.00 50.71           C  
ATOM   4794  OD1 ASN A 729     175.895 182.756 176.489  1.00 50.71           O  
ATOM   4795  ND2 ASN A 729     175.477 183.067 178.652  1.00 50.71           N  
ATOM   4796  N   LEU A 730     173.466 185.867 174.693  1.00 50.87           N  
ATOM   4797  CA  LEU A 730     172.300 185.513 173.904  1.00 50.87           C  
ATOM   4798  C   LEU A 730     172.388 185.959 172.458  1.00 50.87           C  
ATOM   4799  O   LEU A 730     171.546 185.553 171.656  1.00 50.87           O  
ATOM   4800  CB  LEU A 730     171.037 186.101 174.529  1.00 50.87           C  
ATOM   4801  CG  LEU A 730     170.653 185.478 175.861  1.00 50.87           C  
ATOM   4802  CD1 LEU A 730     169.463 186.189 176.451  1.00 50.87           C  
ATOM   4803  CD2 LEU A 730     170.357 184.024 175.668  1.00 50.87           C  
ATOM   4804  N   VAL A 731     173.372 186.770 172.095  1.00 52.28           N  
ATOM   4805  CA  VAL A 731     173.536 187.237 170.728  1.00 52.28           C  
ATOM   4806  C   VAL A 731     174.886 186.818 170.153  1.00 52.28           C  
ATOM   4807  O   VAL A 731     174.948 186.196 169.095  1.00 52.28           O  
ATOM   4808  CB  VAL A 731     173.353 188.764 170.625  1.00 52.28           C  
ATOM   4809  CG1 VAL A 731     173.492 189.190 169.205  1.00 52.28           C  
ATOM   4810  CG2 VAL A 731     172.003 189.182 171.153  1.00 52.28           C  
ATOM   4811  N   ILE A 732     175.975 187.156 170.846  1.00 51.99           N  
ATOM   4812  CA  ILE A 732     177.313 186.870 170.331  1.00 51.99           C  
ATOM   4813  C   ILE A 732     177.589 185.373 170.329  1.00 51.99           C  
ATOM   4814  O   ILE A 732     178.148 184.835 169.369  1.00 51.99           O  
ATOM   4815  CB  ILE A 732     178.366 187.642 171.144  1.00 51.99           C  
ATOM   4816  CG1 ILE A 732     178.129 189.140 171.023  1.00 51.99           C  
ATOM   4817  CG2 ILE A 732     179.759 187.333 170.657  1.00 51.99           C  
ATOM   4818  CD1 ILE A 732     178.266 189.658 169.618  1.00 51.99           C  
ATOM   4819  N   LEU A 733     177.171 184.668 171.378  1.00 53.37           N  
ATOM   4820  CA  LEU A 733     177.352 183.222 171.406  1.00 53.37           C  
ATOM   4821  C   LEU A 733     176.448 182.493 170.428  1.00 53.37           C  
ATOM   4822  O   LEU A 733     176.725 181.337 170.104  1.00 53.37           O  
ATOM   4823  CB  LEU A 733     177.115 182.666 172.806  1.00 53.37           C  
ATOM   4824  CG  LEU A 733     178.328 182.410 173.694  1.00 53.37           C  
ATOM   4825  CD1 LEU A 733     179.147 181.337 173.054  1.00 53.37           C  
ATOM   4826  CD2 LEU A 733     179.156 183.641 173.883  1.00 53.37           C  
ATOM   4827  N   ASN A 734     175.376 183.125 169.963  1.00 53.26           N  
ATOM   4828  CA  ASN A 734     174.507 182.490 168.987  1.00 53.26           C  
ATOM   4829  C   ASN A 734     174.877 182.831 167.553  1.00 53.26           C  
ATOM   4830  O   ASN A 734     174.531 182.066 166.651  1.00 53.26           O  
ATOM   4831  CB  ASN A 734     173.053 182.871 169.244  1.00 53.26           C  
ATOM   4832  CG  ASN A 734     172.522 182.295 170.532  1.00 53.26           C  
ATOM   4833  OD1 ASN A 734     172.814 181.159 170.886  1.00 53.26           O  
ATOM   4834  ND2 ASN A 734     171.728 183.077 171.240  1.00 53.26           N  
ATOM   4835  N   LEU A 735     175.554 183.960 167.310  1.00 53.63           N  
ATOM   4836  CA  LEU A 735     176.244 184.119 166.034  1.00 53.63           C  
ATOM   4837  C   LEU A 735     177.349 183.097 165.883  1.00 53.63           C  
ATOM   4838  O   LEU A 735     177.586 182.601 164.780  1.00 53.63           O  
ATOM   4839  CB  LEU A 735     176.845 185.513 165.873  1.00 53.63           C  
ATOM   4840  CG  LEU A 735     176.132 186.669 165.176  1.00 53.63           C  
ATOM   4841  CD1 LEU A 735     175.131 187.373 166.031  1.00 53.63           C  
ATOM   4842  CD2 LEU A 735     177.165 187.647 164.696  1.00 53.63           C  
ATOM   4843  N   LEU A 736     178.023 182.759 166.981  1.00 54.36           N  
ATOM   4844  CA  LEU A 736     179.149 181.843 166.909  1.00 54.36           C  
ATOM   4845  C   LEU A 736     178.675 180.425 166.628  1.00 54.36           C  
ATOM   4846  O   LEU A 736     179.386 179.658 165.975  1.00 54.36           O  
ATOM   4847  CB  LEU A 736     179.945 181.925 168.211  1.00 54.36           C  
ATOM   4848  CG  LEU A 736     181.443 181.625 168.245  1.00 54.36           C  
ATOM   4849  CD1 LEU A 736     181.782 180.161 168.184  1.00 54.36           C  
ATOM   4850  CD2 LEU A 736     182.125 182.370 167.114  1.00 54.36           C  
ATOM   4851  N   ILE A 737     177.474 180.071 167.090  1.00 53.29           N  
ATOM   4852  CA  ILE A 737     176.831 178.844 166.634  1.00 53.29           C  
ATOM   4853  C   ILE A 737     176.473 178.958 165.163  1.00 53.29           C  
ATOM   4854  O   ILE A 737     176.704 178.031 164.381  1.00 53.29           O  
ATOM   4855  CB  ILE A 737     175.589 178.527 167.490  1.00 53.29           C  
ATOM   4856  CG1 ILE A 737     175.975 178.142 168.912  1.00 53.29           C  
ATOM   4857  CG2 ILE A 737     174.776 177.406 166.903  1.00 53.29           C  
ATOM   4858  CD1 ILE A 737     174.787 177.976 169.824  1.00 53.29           C  
ATOM   4859  N   ALA A 738     175.942 180.112 164.754  1.00 55.31           N  
ATOM   4860  CA  ALA A 738     175.431 180.287 163.401  1.00 55.31           C  
ATOM   4861  C   ALA A 738     176.519 180.288 162.340  1.00 55.31           C  
ATOM   4862  O   ALA A 738     176.218 180.019 161.175  1.00 55.31           O  
ATOM   4863  CB  ALA A 738     174.633 181.580 163.311  1.00 55.31           C  
ATOM   4864  N   LEU A 739     177.763 180.609 162.702  1.00 59.99           N  
ATOM   4865  CA  LEU A 739     178.882 180.357 161.800  1.00 59.99           C  
ATOM   4866  C   LEU A 739     179.063 178.875 161.542  1.00 59.99           C  
ATOM   4867  O   LEU A 739     179.362 178.470 160.415  1.00 59.99           O  
ATOM   4868  CB  LEU A 739     180.176 180.925 162.370  1.00 59.99           C  
ATOM   4869  CG  LEU A 739     180.660 182.305 161.961  1.00 59.99           C  
ATOM   4870  CD1 LEU A 739     179.785 183.376 162.503  1.00 59.99           C  
ATOM   4871  CD2 LEU A 739     182.058 182.471 162.476  1.00 59.99           C  
ATOM   4872  N   LEU A 740     178.910 178.054 162.581  1.00 59.26           N  
ATOM   4873  CA  LEU A 740     179.174 176.630 162.451  1.00 59.26           C  
ATOM   4874  C   LEU A 740     178.133 175.940 161.587  1.00 59.26           C  
ATOM   4875  O   LEU A 740     178.442 174.950 160.925  1.00 59.26           O  
ATOM   4876  CB  LEU A 740     179.217 175.971 163.822  1.00 59.26           C  
ATOM   4877  CG  LEU A 740     180.257 176.506 164.795  1.00 59.26           C  
ATOM   4878  CD1 LEU A 740     180.141 175.768 166.098  1.00 59.26           C  
ATOM   4879  CD2 LEU A 740     181.641 176.370 164.234  1.00 59.26           C  
ATOM   4880  N   LEU A 741     176.907 176.453 161.559  1.00 58.86           N  
ATOM   4881  CA  LEU A 741     175.876 175.822 160.752  1.00 58.86           C  
ATOM   4882  C   LEU A 741     176.068 176.085 159.268  1.00 58.86           C  
ATOM   4883  O   LEU A 741     175.491 175.367 158.449  1.00 58.86           O  
ATOM   4884  CB  LEU A 741     174.493 176.289 161.201  1.00 58.86           C  
ATOM   4885  CG  LEU A 741     173.782 175.517 162.314  1.00 58.86           C  
ATOM   4886  CD1 LEU A 741     174.437 175.677 163.651  1.00 58.86           C  
ATOM   4887  CD2 LEU A 741     172.353 175.971 162.398  1.00 58.86           C  
ATOM   4888  N   ASN A 742     176.875 177.076 158.903  1.00 63.66           N  
ATOM   4889  CA  ASN A 742     177.147 177.372 157.504  1.00 63.66           C  
ATOM   4890  C   ASN A 742     178.489 176.847 157.025  1.00 63.66           C  
ATOM   4891  O   ASN A 742     178.619 176.516 155.844  1.00 63.66           O  
ATOM   4892  CB  ASN A 742     177.089 178.878 157.266  1.00 63.66           C  
ATOM   4893  CG  ASN A 742     175.700 179.423 157.410  1.00 63.66           C  
ATOM   4894  OD1 ASN A 742     174.743 178.850 156.901  1.00 63.66           O  
ATOM   4895  ND2 ASN A 742     175.571 180.519 158.134  1.00 63.66           N  
ATOM   4896  N   ASN A 743     179.489 176.768 157.900  1.00 68.68           N  
ATOM   4897  CA  ASN A 743     180.795 176.247 157.518  1.00 68.68           C  
ATOM   4898  C   ASN A 743     180.901 174.744 157.700  1.00 68.68           C  
ATOM   4899  O   ASN A 743     181.646 174.092 156.965  1.00 68.68           O  
ATOM   4900  CB  ASN A 743     181.889 176.922 158.338  1.00 68.68           C  
ATOM   4901  CG  ASN A 743     182.018 178.386 158.033  1.00 68.68           C  
ATOM   4902  OD1 ASN A 743     181.963 178.796 156.879  1.00 68.68           O  
ATOM   4903  ND2 ASN A 743     182.188 179.190 159.068  1.00 68.68           N  
ATOM   4904  N   TYR A 744     180.171 174.182 158.657  1.00 68.81           N  
ATOM   4905  CA  TYR A 744     180.191 172.757 158.966  1.00 68.81           C  
ATOM   4906  C   TYR A 744     178.862 172.098 158.628  1.00 68.81           C  
ATOM   4907  O   TYR A 744     178.397 171.207 159.337  1.00 68.81           O  
ATOM   4908  CB  TYR A 744     180.528 172.541 160.434  1.00 68.81           C  
ATOM   4909  CG  TYR A 744     181.966 172.787 160.769  1.00 68.81           C  
ATOM   4910  CD1 TYR A 744     182.972 172.424 159.899  1.00 68.81           C  
ATOM   4911  CD2 TYR A 744     182.311 173.482 161.908  1.00 68.81           C  
ATOM   4912  CE1 TYR A 744     184.285 172.664 160.204  1.00 68.81           C  
ATOM   4913  CE2 TYR A 744     183.619 173.740 162.212  1.00 68.81           C  
ATOM   4914  CZ  TYR A 744     184.599 173.336 161.353  1.00 68.81           C  
ATOM   4915  OH  TYR A 744     185.910 173.593 161.646  1.00 68.81           O  
ATOM   4916  N   GLY A 745     178.236 172.525 157.537  1.00 75.48           N  
ATOM   4917  CA  GLY A 745     177.012 171.898 157.083  1.00 75.48           C  
ATOM   4918  C   GLY A 745     177.192 170.553 156.417  1.00 75.48           C  
ATOM   4919  O   GLY A 745     176.198 169.928 156.037  1.00 75.48           O  
ATOM   4920  N   SER A 746     178.431 170.099 156.256  1.00 83.19           N  
ATOM   4921  CA  SER A 746     178.721 168.794 155.692  1.00 83.19           C  
ATOM   4922  C   SER A 746     178.964 167.776 156.800  1.00 83.19           C  
ATOM   4923  O   SER A 746     180.095 167.349 157.026  1.00 83.19           O  
ATOM   4924  CB  SER A 746     179.936 168.873 154.767  1.00 83.19           C  
ATOM   4925  OG  SER A 746     180.255 167.598 154.240  1.00 83.19           O  
ATOM   4926  N   ALA A 833     164.219 109.639 157.370  1.00140.35           N  
ATOM   4927  CA  ALA A 833     163.500 109.298 156.149  1.00140.35           C  
ATOM   4928  C   ALA A 833     162.186 110.066 156.055  1.00140.35           C  
ATOM   4929  O   ALA A 833     161.510 110.267 157.068  1.00140.35           O  
ATOM   4930  CB  ALA A 833     163.244 107.801 156.083  1.00140.35           C  
ATOM   4931  N   ARG A 834     161.849 110.470 154.824  1.00138.93           N  
ATOM   4932  CA  ARG A 834     160.650 111.243 154.486  1.00138.93           C  
ATOM   4933  C   ARG A 834     160.623 112.560 155.274  1.00138.93           C  
ATOM   4934  O   ARG A 834     159.849 112.768 156.212  1.00138.93           O  
ATOM   4935  CB  ARG A 834     159.371 110.410 154.674  1.00138.93           C  
ATOM   4936  CG  ARG A 834     158.070 111.048 154.154  1.00138.93           C  
ATOM   4937  CD  ARG A 834     158.002 111.111 152.631  1.00138.93           C  
ATOM   4938  NE  ARG A 834     158.574 112.342 152.093  1.00138.93           N
[truncated: 492,529 more chars]
