# Supplementary material for: Automatic and accurate ligand structure determination guided by cryo-electron microscopy maps
Source: Nat Commun. 2023 Mar 1;14:1164. doi: 10.1038/s41467-023-36732-5 (PMC9976687; doi:10.1038/s41467-023-36732-5)
Supplement: Supplementary file 5 — Supplementary Data 2 [file 41467_2023_36732_MOESM5_ESM.zip › software/inputs/9SL_charged.mol2]

@<TRIPOS>MOLECULE
MOL
   40    42     1     0     0
SMALL
bcc


@<TRIPOS>ATOM
      1 C1         178.2310   176.3310   190.5930 c3         1 MOL       0.104400
      2 C2         177.9370   176.2130   192.8610 c3         1 MOL       0.030300
      3 O1         182.2570   176.6670   189.4190 o          1 MOL      -0.622000
      4 C3         182.0720   177.4570   190.2660 c          1 MOL       0.767100
      5 O2         181.5020   178.6830   189.9440 os         1 MOL      -0.469900
      6 C4         180.5210   178.6700   188.9360 c3         1 MOL       0.118400
      7 C5         179.0900   178.5820   189.4680 c3         1 MOL      -0.008000
      8 N1         179.0560   179.1360   190.7850 nh         1 MOL      -0.377100
      9 C6         178.7230   178.4380   191.8780 cz         1 MOL       0.536300
     10 N2         178.7630   179.0870   193.1640 nh         1 MOL      -0.469200
     11 N3         178.3240   177.1410   191.7740 nh         1 MOL      -0.274200
     12 N4         176.8940   175.9020   190.3890 nh         1 MOL      -0.374100
     13 C7         176.4670   176.2910   188.9980 cz         1 MOL       0.501300
     14 N5         177.6150   176.9920   188.3570 nh         1 MOL      -0.389200
     15 C8         178.6860   177.0350   189.2970 c3         1 MOL       0.026000
     16 N6         175.1740   176.0380   188.3950 nh         1 MOL      -0.443200
     17 C9         179.0670   175.1280   191.0020 c3         1 MOL       0.361600
     18 O3         178.7090   173.9900   190.2850 oh         1 MOL      -0.617800
     19 O4         180.4240   175.3890   190.8380 oh         1 MOL      -0.617800
     20 C10        178.7390   174.9600   192.4920 c3         1 MOL      -0.122400
     21 N7         182.4410   177.1470   191.6280 n          1 MOL      -0.605000
     22 H1         176.8850   176.0200   192.8540 h1         1 MOL       0.091700
     23 H2         178.1360   176.5850   193.8440 h1         1 MOL       0.091700
     24 H3         180.6980   177.8250   188.3040 h1         1 MOL       0.105200
     25 H4         180.6010   179.5990   188.4110 h1         1 MOL       0.105200
     26 H5         178.3540   179.1580   188.9470 h1         1 MOL       0.114700
     27 H6         179.2910   180.0860   190.8950 hn         1 MOL       0.324700
     28 H7         179.0530   180.0250   193.2330 hn         1 MOL       0.337200
     29 H8         178.5010   178.5920   193.9740 hn         1 MOL       0.337200
     30 H9         176.3370   175.4280   191.0480 hn         1 MOL       0.328700
     31 H10        177.6310   177.3610   187.4440 hn         1 MOL       0.352700
     32 H11        179.5630   176.5100   188.9810 h1         1 MOL       0.177700
     33 H12        174.4780   175.5640   188.9040 hn         1 MOL       0.344700
     34 H13        174.9920   176.3400   187.4760 hn         1 MOL       0.344700
     35 H14        177.8220   173.6880   190.2980 ho         1 MOL       0.473000
     36 H15        180.8140   176.1280   191.2630 ho         1 MOL       0.473000
     37 H16        178.1550   174.0780   192.6520 hc         1 MOL       0.113700
     38 H17        179.6200   174.8540   193.0900 hc         1 MOL       0.113700
     39 H18        182.8440   176.2750   191.8420 hn         1 MOL       0.356000
     40 H19        182.2900   177.8080   192.3420 hn         1 MOL       0.356000
@<TRIPOS>BOND
     1     1    15 1   
     2     1    12 1   
     3     1    17 1   
     4     1    11 1   
     5     2    11 1   
     6     2    20 1   
     7     2    22 1   
     8     2    23 1   
     9     3     4 2   
    10     4     5 1   
    11     4    21 1   
    12     5     6 1   
    13     6     7 1   
    14     6    24 1   
    15     6    25 1   
    16     7    15 1   
    17     7     8 1   
    18     7    26 1   
    19     8     9 2   
    20     8    27 1   
    21     9    11 1   
    22     9    10 1   
    23    10    28 1   
    24    10    29 1   
    25    12    13 2   
    26    12    30 1   
    27    13    14 1   
    28    13    16 1   
    29    14    15 1   
    30    14    31 1   
    31    15    32 1   
    32    16    33 1   
    33    16    34 1   
    34    17    18 1   
    35    17    19 1   
    36    17    20 1   
    37    18    35 1   
    38    19    36 1   
    39    20    37 1   
    40    20    38 1   
    41    21    39 1   
    42    21    40 1   
@<TRIPOS>SUBSTRUCTURE
     1 MOL         1 TEMP              0 ****  ****    0 ROOT
