# Supplementary material for: Automatic and accurate ligand structure determination guided by cryo-electron microscopy maps
Source: Nat Commun. 2023 Mar 1;14:1164. doi: 10.1038/s41467-023-36732-5 (PMC9976687; doi:10.1038/s41467-023-36732-5)
Supplement: Supplementary file 5 — Supplementary Data 2 [file 41467_2023_36732_MOESM5_ESM.zip › software/inputs/6a91.pdb]

HEADER    MEMBRANE PROTEIN/TOXIN                  11-JUL-18   6A91              
TITLE     COMPLEX OF VOLTAGE-GATED SODIUM CHANNEL NAVPAS FROM AMERICAN COCKROACH
TITLE    2 PERIPLANETA AMERICANA BOUND WITH SAXITOXIN AND DC1A                  
COMPND    MOL_ID: 1;                                                            
COMPND   2 MOLECULE: SODIUM CHANNEL PROTEIN PAFPC1;                             
COMPND   3 CHAIN: A;                                                            
COMPND   4 SYNONYM: VOLTAGE-GATED SODIUM CHANNEL,PAFPC1,NAVPAS;                 
COMPND   5 ENGINEERED: YES;                                                     
COMPND   6 MOL_ID: 2;                                                           
COMPND   7 MOLECULE: MU-DIGUETOXIN-DC1A;                                        
COMPND   8 CHAIN: B;                                                            
COMPND   9 SYNONYM: MU-DGTX-DC1A,INSECTICIDAL TOXIN DTX9.2;                     
COMPND  10 ENGINEERED: YES                                                      
SOURCE    MOL_ID: 1;                                                            
SOURCE   2 ORGANISM_SCIENTIFIC: PERIPLANETA AMERICANA;                          
SOURCE   3 ORGANISM_COMMON: AMERICAN COCKROACH;                                 
SOURCE   4 ORGANISM_TAXID: 6978;                                                
SOURCE   5 EXPRESSION_SYSTEM: HOMO SAPIENS;                                     
SOURCE   6 EXPRESSION_SYSTEM_TAXID: 9606;                                       
SOURCE   7 MOL_ID: 2;                                                           
SOURCE   8 ORGANISM_SCIENTIFIC: DIGUETIA CANITIES;                              
SOURCE   9 ORGANISM_COMMON: DESERT BUSH SPIDER;                                 
SOURCE  10 ORGANISM_TAXID: 38407;                                               
SOURCE  11 EXPRESSION_SYSTEM: ESCHERICHIA COLI;                                 
SOURCE  12 EXPRESSION_SYSTEM_TAXID: 562                                         
KEYWDS    COMPLEX, SODIUM CHANNEL, TOXIN, MEMBRANE PROTEIN, MEMBRANE PROTEIN-   
KEYWDS   2 TOXIN COMPLEX                                                        
EXPDTA    ELECTRON MICROSCOPY                                                   
AUTHOR    H.Z.SHEN,Z.Q.LI,Y.JIANG,X.J.PAN,J.P.WU,B.CRISTOFORI-ARMSTRONG,        
AUTHOR   2 J.J.SMITH,Y.K.Y.CHIN,J.L.LEI,Q.ZHOU,G.F.KING,N.YAN                   
REVDAT   4   29-JUL-20 6A91    1       COMPND REMARK HETNAM LINK                
REVDAT   4 2                   1       SITE   ATOM                              
REVDAT   3   06-NOV-19 6A91    1       CRYST1 SCALE                             
REVDAT   2   26-DEC-18 6A91    1       JRNL                                     
REVDAT   1   08-AUG-18 6A91    0                                                
JRNL        AUTH   H.SHEN,Z.LI,Y.JIANG,X.PAN,J.WU,B.CRISTOFORI-ARMSTRONG,       
JRNL        AUTH 2 J.J.SMITH,Y.K.Y.CHIN,J.LEI,Q.ZHOU,G.F.KING,N.YAN             
JRNL        TITL   STRUCTURAL BASIS FOR THE MODULATION OF VOLTAGE-GATED SODIUM  
JRNL        TITL 2 CHANNELS BY ANIMAL TOXINS.                                   
JRNL        REF    SCIENCE                       V. 362       2018              
JRNL        REFN                   ESSN 1095-9203                               
JRNL        PMID   30049784                                                     
JRNL        DOI    10.1126/SCIENCE.AAU2596                                      
REMARK   2                                                                      
REMARK   2 RESOLUTION.    3.20 ANGSTROMS.                                       
REMARK   3                                                                      
REMARK   3 REFINEMENT.                                                          
REMARK   3   SOFTWARE PACKAGES      : RELION, RELION, RELION, RELION            
REMARK   3   RECONSTRUCTION SCHEMA  : NULL                                      
REMARK   3                                                                      
REMARK   3 EM MAP-MODEL FITTING AND REFINEMENT                                  
REMARK   3   PDB ENTRY                    : NULL                                
REMARK   3   REFINEMENT SPACE             : NULL                                
REMARK   3   REFINEMENT PROTOCOL          : NULL                                
REMARK   3   REFINEMENT TARGET            : NULL                                
REMARK   3   OVERALL ANISOTROPIC B VALUE  : NULL                                
REMARK   3                                                                      
REMARK   3 FITTING PROCEDURE : NULL                                             
REMARK   3                                                                      
REMARK   3 EM IMAGE RECONSTRUCTION STATISTICS                                   
REMARK   3   NOMINAL PIXEL SIZE (ANGSTROMS)    : NULL                           
REMARK   3   ACTUAL PIXEL SIZE  (ANGSTROMS)    : NULL                           
REMARK   3   EFFECTIVE RESOLUTION (ANGSTROMS)  : 3.200                          
REMARK   3   NUMBER OF PARTICLES               : 166805                         
REMARK   3   CTF CORRECTION METHOD             : PHASE FLIPPING AND AMPLITUDE   
REMARK   3                                       CORRECTION                     
REMARK   3                                                                      
REMARK   3 EM RECONSTRUCTION MAGNIFICATION CALIBRATION: NULL                    
REMARK   3                                                                      
REMARK   3 OTHER DETAILS: NULL                                                  
REMARK   4                                                                      
REMARK   4 6A91 COMPLIES WITH FORMAT V. 3.30, 13-JUL-11                         
REMARK 100                                                                      
REMARK 100 THIS ENTRY HAS BEEN PROCESSED BY PDBJ ON 18-JUL-18.                  
REMARK 100 THE DEPOSITION ID IS D_1300008366.                                   
REMARK 245                                                                      
REMARK 245 EXPERIMENTAL DETAILS                                                 
REMARK 245   RECONSTRUCTION METHOD          : SINGLE PARTICLE                   
REMARK 245   SPECIMEN TYPE                  : NULL                              
REMARK 245                                                                      
REMARK 245 ELECTRON MICROSCOPE SAMPLE                                           
REMARK 245   SAMPLE TYPE                    : PARTICLE                          
REMARK 245   PARTICLE TYPE                  : POINT                             
REMARK 245   NAME OF SAMPLE                 : COMPLEX OF VOLTAGE-GATED SODIUM   
REMARK 245                                    CHANNEL NAVPAS FROM AMERICAN      
REMARK 245                                    COCKROACH PERIPLANETA AMERICANA   
REMARK 245                                    BOUND WITH SAXITOXIN AND DC1A;    
REMARK 245                                    VOLTAGE-GATED SODIUM CHANNEL      
REMARK 245                                    NAVPAS FROM AMERICAN COCKROACH    
REMARK 245                                    PERIPLANETA AMERICANA; DC1A       
REMARK 245   SAMPLE CONCENTRATION (MG ML-1) : NULL                              
REMARK 245   SAMPLE SUPPORT DETAILS         : NULL                              
REMARK 245   SAMPLE VITRIFICATION DETAILS   : NULL                              
REMARK 245   SAMPLE BUFFER                  : NULL                              
REMARK 245   PH                             : 7.40                              
REMARK 245   SAMPLE DETAILS                 : NULL                              
REMARK 245                                                                      
REMARK 245 DATA ACQUISITION                                                     
REMARK 245   DATE OF EXPERIMENT                : NULL                           
REMARK 245   NUMBER OF MICROGRAPHS-IMAGES      : NULL                           
REMARK 245   TEMPERATURE (KELVIN)              : NULL                           
REMARK 245   MICROSCOPE MODEL                  : FEI TITAN KRIOS                
REMARK 245   DETECTOR TYPE                     : GATAN K2 QUANTUM (4K X 4K)     
REMARK 245   MINIMUM DEFOCUS (NM)              : NULL                           
REMARK 245   MAXIMUM DEFOCUS (NM)              : NULL                           
REMARK 245   MINIMUM TILT ANGLE (DEGREES)      : NULL                           
REMARK 245   MAXIMUM TILT ANGLE (DEGREES)      : NULL                           
REMARK 245   NOMINAL CS                        : NULL                           
REMARK 245   IMAGING MODE                      : BRIGHT FIELD                   
REMARK 245   ELECTRON DOSE (ELECTRONS NM**-2)  : 48.00                          
REMARK 245   ILLUMINATION MODE                 : FLOOD BEAM                     
REMARK 245   NOMINAL MAGNIFICATION             : NULL                           
REMARK 245   CALIBRATED MAGNIFICATION          : NULL                           
REMARK 245   SOURCE                            : FIELD EMISSION GUN             
REMARK 245   ACCELERATION VOLTAGE (KV)         : 300                            
REMARK 245   IMAGING DETAILS                   : NULL                           
REMARK 247                                                                      
REMARK 247 ELECTRON MICROSCOPY                                                  
REMARK 247  THE COORDINATES IN THIS ENTRY WERE GENERATED FROM ELECTRON          
REMARK 247  MICROSCOPY DATA. PROTEIN DATA BANK CONVENTIONS REQUIRE              
REMARK 247  THAT CRYST1 AND SCALE RECORDS BE INCLUDED, BUT THE VALUES           
REMARK 247  ON THESE RECORDS ARE MEANINGLESS EXCEPT FOR THE CALCULATION         
REMARK 247  OF THE STRUCTURE FACTORS.                                           
REMARK 300                                                                      
REMARK 300 BIOMOLECULE: 1                                                       
REMARK 300 SEE REMARK 350 FOR THE AUTHOR PROVIDED AND/OR PROGRAM                
REMARK 300 GENERATED ASSEMBLY INFORMATION FOR THE STRUCTURE IN                  
REMARK 300 THIS ENTRY. THE REMARK MAY ALSO PROVIDE INFORMATION ON               
REMARK 300 BURIED SURFACE AREA.                                                 
REMARK 350                                                                      
REMARK 350 COORDINATES FOR A COMPLETE MULTIMER REPRESENTING THE KNOWN           
REMARK 350 BIOLOGICALLY SIGNIFICANT OLIGOMERIZATION STATE OF THE                
REMARK 350 MOLECULE CAN BE GENERATED BY APPLYING BIOMT TRANSFORMATIONS          
REMARK 350 GIVEN BELOW.  BOTH NON-CRYSTALLOGRAPHIC AND                          
REMARK 350 CRYSTALLOGRAPHIC OPERATIONS ARE GIVEN.                               
REMARK 350                                                                      
REMARK 350 BIOMOLECULE: 1                                                       
REMARK 350 AUTHOR DETERMINED BIOLOGICAL UNIT: DIMERIC                           
REMARK 350 APPLY THE FOLLOWING TO CHAINS: A, B, C, D                            
REMARK 350   BIOMT1   1  1.000000  0.000000  0.000000        0.00000            
REMARK 350   BIOMT2   1  0.000000  1.000000  0.000000        0.00000            
REMARK 350   BIOMT3   1  0.000000  0.000000  1.000000        0.00000            
REMARK 465                                                                      
REMARK 465 MISSING RESIDUES                                                     
REMARK 465 THE FOLLOWING RESIDUES WERE NOT LOCATED IN THE                       
REMARK 465 EXPERIMENT. (M=MODEL NUMBER; RES=RESIDUE NAME; C=CHAIN               
REMARK 465 IDENTIFIER; SSSEQ=SEQUENCE NUMBER; I=INSERTION CODE.)                
REMARK 465                                                                      
REMARK 465   M RES C SSSEQI                                                     
REMARK 465     MET A   -42                                                      
REMARK 465     ALA A   -41                                                      
REMARK 465     SER A   -40                                                      
REMARK 465     TRP A   -39                                                      
REMARK 465     SER A   -38                                                      
REMARK 465     HIS A   -37                                                      
REMARK 465     PRO A   -36                                                      
REMARK 465     GLN A   -35                                                      
REMARK 465     PHE A   -34                                                      
REMARK 465     GLU A   -33                                                      
REMARK 465     LYS A   -32                                                      
REMARK 465     GLY A   -31                                                      
REMARK 465     GLY A   -30                                                      
REMARK 465     GLY A   -29                                                      
REMARK 465     ALA A   -28                                                      
REMARK 465     ARG A   -27                                                      
REMARK 465     GLY A   -26                                                      
REMARK 465     GLY A   -25                                                      
REMARK 465     SER A   -24                                                      
REMARK 465     GLY A   -23                                                      
REMARK 465     GLY A   -22                                                      
REMARK 465     GLY A   -21                                                      
REMARK 465     SER A   -20                                                      
REMARK 465     TRP A   -19                                                      
REMARK 465     SER A   -18                                                      
REMARK 465     HIS A   -17                                                      
REMARK 465     PRO A   -16                                                      
REMARK 465     GLN A   -15                                                      
REMARK 465     PHE A   -14                                                      
REMARK 465     GLU A   -13                                                      
REMARK 465     LYS A   -12                                                      
REMARK 465     GLY A   -11                                                      
REMARK 465     PHE A   -10                                                      
REMARK 465     ASP A    -9                                                      
REMARK 465     TYR A    -8                                                      
REMARK 465     LYS A    -7                                                      
REMARK 465     ASP A    -6                                                      
REMARK 465     ASP A    -5                                                      
REMARK 465     ASP A    -4                                                      
REMARK 465     ASP A    -3                                                      
REMARK 465     LYS A    -2                                                      
REMARK 465     GLY A    -1                                                      
REMARK 465     THR A     0                                                      
REMARK 465     MET A     1                                                      
REMARK 465     ALA A     2                                                      
REMARK 465     ASP A     3                                                      
REMARK 465     ASN A     4                                                      
REMARK 465     SER A     5                                                      
REMARK 465     PRO A     6                                                      
REMARK 465     LEU A     7                                                      
REMARK 465     ILE A     8                                                      
REMARK 465     ARG A     9                                                      
REMARK 465     GLU A    10                                                      
REMARK 465     GLU A    11                                                      
REMARK 465     ARG A    12                                                      
REMARK 465     GLN A    13                                                      
REMARK 465     ARG A    14                                                      
REMARK 465     LEU A    15                                                      
REMARK 465     PHE A    16                                                      
REMARK 465     ARG A    17                                                      
REMARK 465     PRO A    18                                                      
REMARK 465     TYR A    19                                                      
REMARK 465     THR A    20                                                      
REMARK 465     ARG A    21                                                      
REMARK 465     ALA A    22                                                      
REMARK 465     MET A    23                                                      
REMARK 465     LEU A    24                                                      
REMARK 465     THR A    25                                                      
REMARK 465     ALA A    26                                                      
REMARK 465     PRO A    27                                                      
REMARK 465     SER A    28                                                      
REMARK 465     ALA A    29                                                      
REMARK 465     GLN A    30                                                      
REMARK 465     PRO A    31                                                      
REMARK 465     ALA A    32                                                      
REMARK 465     LYS A    33                                                      
REMARK 465     GLU A    34                                                      
REMARK 465     ASN A    35                                                      
REMARK 465     GLY A    36                                                      
REMARK 465     LYS A    37                                                      
REMARK 465     THR A    38                                                      
REMARK 465     GLU A    39                                                      
REMARK 465     GLU A    40                                                      
REMARK 465     ASN A    41                                                      
REMARK 465     LYS A    42                                                      
REMARK 465     ASP A    43                                                      
REMARK 465     ASN A    44                                                      
REMARK 465     SER A    45                                                      
REMARK 465     ARG A    46                                                      
REMARK 465     LEU A   436                                                      
REMARK 465     LYS A   437                                                      
REMARK 465     LYS A   438                                                      
REMARK 465     GLU A   439                                                      
REMARK 465     LYS A   440                                                      
REMARK 465     LYS A   441                                                      
REMARK 465     ALA A   442                                                      
REMARK 465     ALA A   443                                                      
REMARK 465     SER A   444                                                      
REMARK 465     VAL A   445                                                      
REMARK 465     ALA A   446                                                      
REMARK 465     ASN A   447                                                      
REMARK 465     ASN A   448                                                      
REMARK 465     THR A   449                                                      
REMARK 465     ALA A   450                                                      
REMARK 465     ASN A   451                                                      
REMARK 465     GLY A   452                                                      
REMARK 465     GLN A   453                                                      
REMARK 465     GLU A   454                                                      
REMARK 465     GLN A   455                                                      
REMARK 465     THR A   456                                                      
REMARK 465     THR A   457                                                      
REMARK 465     ILE A   458                                                      
REMARK 465     GLU A   459                                                      
REMARK 465     MET A   460                                                      
REMARK 465     ASN A   461                                                      
REMARK 465     GLY A   462                                                      
REMARK 465     ASP A   463                                                      
REMARK 465     GLU A   464                                                      
REMARK 465     ALA A   465                                                      
REMARK 465     VAL A   466                                                      
REMARK 465     VAL A   467                                                      
REMARK 465     ILE A   468                                                      
REMARK 465     ASP A   469                                                      
REMARK 465     ASN A   470                                                      
REMARK 465     ASN A   471                                                      
REMARK 465     ASP A   472                                                      
REMARK 465     GLN A   473                                                      
REMARK 465     ALA A   474                                                      
REMARK 465     ALA A   475                                                      
REMARK 465     ARG A   476                                                      
REMARK 465     GLN A   477                                                      
REMARK 465     GLN A   478                                                      
REMARK 465     SER A   479                                                      
REMARK 465     ASP A   480                                                      
REMARK 465     PRO A   481                                                      
REMARK 465     GLU A   482                                                      
REMARK 465     THR A   483                                                      
REMARK 465     PRO A   484                                                      
REMARK 465     ALA A   485                                                      
REMARK 465     PRO A   486                                                      
REMARK 465     SER A   487                                                      
REMARK 465     VAL A   488                                                      
REMARK 465     THR A   489                                                      
REMARK 465     GLN A   490                                                      
REMARK 465     ARG A   491                                                      
REMARK 465     LEU A   492                                                      
REMARK 465     THR A   493                                                      
REMARK 465     ASP A   494                                                      
REMARK 465     PHE A   495                                                      
REMARK 465     LEU A   496                                                      
REMARK 465     CYS A   497                                                      
REMARK 465     VAL A   498                                                      
REMARK 465     TRP A   499                                                      
REMARK 465     ASP A   500                                                      
REMARK 465     CYS A   501                                                      
REMARK 465     PHE A   747                                                      
REMARK 465     CYS A   748                                                      
REMARK 465     THR A   749                                                      
REMARK 465     SER A   750                                                      
REMARK 465     PRO A   751                                                      
REMARK 465     THR A   752                                                      
REMARK 465     SER A   753                                                      
REMARK 465     ASP A   754                                                      
REMARK 465     GLU A   755                                                      
REMARK 465     GLU A   756                                                      
REMARK 465     ASP A   757                                                      
REMARK 465     SER A   758                                                      
REMARK 465     LYS A   759                                                      
REMARK 465     ASP A   760                                                      
REMARK 465     GLU A   761                                                      
REMARK 465     ASP A   762                                                      
REMARK 465     ALA A   763                                                      
REMARK 465     LEU A   764                                                      
REMARK 465     ALA A   765                                                      
REMARK 465     GLN A   766                                                      
REMARK 465     ILE A   767                                                      
REMARK 465     VAL A   768                                                      
REMARK 465     ARG A   769                                                      
REMARK 465     ILE A   770                                                      
REMARK 465     PHE A   771                                                      
REMARK 465     LYS A   772                                                      
REMARK 465     ARG A   773                                                      
REMARK 465     PHE A   774                                                      
REMARK 465     LYS A   775                                                      
REMARK 465     PRO A   776                                                      
REMARK 465     ASN A   777                                                      
REMARK 465     LEU A   778                                                      
REMARK 465     ASN A   779                                                      
REMARK 465     ALA A   780                                                      
REMARK 465     VAL A   781                                                      
REMARK 465     LYS A   782                                                      
REMARK 465     LEU A   783                                                      
REMARK 465     SER A   784                                                      
REMARK 465     PRO A   785                                                      
REMARK 465     MET A   786                                                      
REMARK 465     LYS A   787                                                      
REMARK 465     PRO A   788                                                      
REMARK 465     ASP A   789                                                      
REMARK 465     SER A   790                                                      
REMARK 465     GLU A   791                                                      
REMARK 465     ASP A   792                                                      
REMARK 465     ILE A   793                                                      
REMARK 465     VAL A   794                                                      
REMARK 465     GLU A   795                                                      
REMARK 465     SER A   796                                                      
REMARK 465     GLN A   797                                                      
REMARK 465     GLU A   798                                                      
REMARK 465     ILE A   799                                                      
REMARK 465     GLN A   800                                                      
REMARK 465     GLY A   801                                                      
REMARK 465     ASN A   802                                                      
REMARK 465     ASN A   803                                                      
REMARK 465     ILE A   804                                                      
REMARK 465     ALA A   805                                                      
REMARK 465     ASP A   806                                                      
REMARK 465     ALA A   807                                                      
REMARK 465     GLU A   808                                                      
REMARK 465     ASP A   809                                                      
REMARK 465     VAL A   810                                                      
REMARK 465     LEU A   811                                                      
REMARK 465     ALA A   812                                                      
REMARK 465     GLY A   813                                                      
REMARK 465     GLU A   814                                                      
REMARK 465     PHE A   815                                                      
REMARK 465     PRO A   816                                                      
REMARK 465     PRO A   817                                                      
REMARK 465     ASP A   818                                                      
REMARK 465     CYS A   819                                                      
REMARK 465     CYS A   820                                                      
REMARK 465     CYS A   821                                                      
REMARK 465     ASN A   822                                                      
REMARK 465     ALA A   823                                                      
REMARK 465     PHE A   824                                                      
REMARK 465     TYR A   825                                                      
REMARK 465     LYS A   826                                                      
REMARK 465     CYS A   827                                                      
REMARK 465     PHE A   828                                                      
REMARK 465     PRO A   829                                                      
REMARK 465     SER A   830                                                      
REMARK 465     ARG A   831                                                      
REMARK 465     PRO A   832                                                      
REMARK 465     GLU A  1522                                                      
REMARK 465     TYR A  1523                                                      
REMARK 465     LYS A  1524                                                      
REMARK 465     PRO A  1525                                                      
REMARK 465     VAL A  1526                                                      
REMARK 465     SER A  1527                                                      
REMARK 465     SER A  1528                                                      
REMARK 465     THR A  1529                                                      
REMARK 465     LEU A  1530                                                      
REMARK 465     GLN A  1531                                                      
REMARK 465     ARG A  1532                                                      
REMARK 465     GLN A  1533                                                      
REMARK 465     ARG A  1534                                                      
REMARK 465     GLU A  1535                                                      
REMARK 465     GLU A  1536                                                      
REMARK 465     TYR A  1537                                                      
REMARK 465     CYS A  1538                                                      
REMARK 465     VAL A  1539                                                      
REMARK 465     ARG A  1540                                                      
REMARK 465     LEU A  1541                                                      
REMARK 465     ILE A  1542                                                      
REMARK 465     GLN A  1543                                                      
REMARK 465     ASN A  1544                                                      
REMARK 465     ALA A  1545                                                      
REMARK 465     TRP A  1546                                                      
REMARK 465     ARG A  1547                                                      
REMARK 465     LYS A  1548                                                      
REMARK 465     HIS A  1549                                                      
REMARK 465     LYS A  1550                                                      
REMARK 465     GLN A  1551                                                      
REMARK 465     GLN A  1552                                                      
REMARK 465     ASN A  1553                                                      
REMARK 470                                                                      
REMARK 470 MISSING ATOM                                                         
REMARK 470 THE FOLLOWING RESIDUES HAVE MISSING ATOMS (M=MODEL NUMBER;           
REMARK 470 RES=RESIDUE NAME; C=CHAIN IDENTIFIER; SSEQ=SEQUENCE NUMBER;          
REMARK 470 I=INSERTION CODE):                                                   
REMARK 470   M RES CSSEQI  ATOMS                                                
REMARK 470     ASP A  47    CG   OD1  OD2                                       
REMARK 470     LYS A  48    CG   CD   CE   NZ                                   
REMARK 470     ARG A  50    CG   CD   NE   CZ   NH1  NH2                        
REMARK 470     ASN A  53    CG   OD1  ND2                                       
REMARK 470     LYS A  54    CG   CD   CE   NZ                                   
REMARK 470     ASP A  55    CG   OD1  OD2                                       
REMARK 470     ARG A  56    CG   CD   NE   CZ   NH1  NH2                        
REMARK 470     ASP A  57    CG   OD1  OD2                                       
REMARK 470     SER A  59    OG                                                  
REMARK 470     HIS A  61    CG   ND1  CD2  CE1  NE2                             
REMARK 470     PRO A  62    CG   CD                                             
REMARK 470     ASP A  63    CG   OD1  OD2                                       
REMARK 470     GLN A  64    CG   CD   OE1  NE2                                  
REMARK 470     LEU A  66    CG   CD1  CD2                                       
REMARK 470     GLU A  67    CG   CD   OE1  OE2                                  
REMARK 470     GLN A  68    CG   CD   OE1  NE2                                  
REMARK 470     SER A  70    OG                                                  
REMARK 470     ARG A  71    CG   CD   NE   CZ   NH1  NH2                        
REMARK 470     LEU A  72    CG   CD1  CD2                                       
REMARK 470     PRO A  73    CG   CD                                             
REMARK 470     ARG A  75    CG   CD   NE   CZ   NH1  NH2                        
REMARK 470     MET A  76    CG   SD   CE                                        
REMARK 470     ARG A  77    CG   CD   NE   CZ   NH1  NH2                        
REMARK 470     ASN A  78    CG   OD1  ND2                                       
REMARK 470     ILE A  79    CG1  CG2  CD1                                       
REMARK 470     PHE A  80    CG   CD1  CD2  CE1  CE2  CZ                         
REMARK 470     PRO A  81    CG   CD                                             
REMARK 470     GLU A  83    CG   CD   OE1  OE2                                  
REMARK 470     LEU A  84    CG   CD1  CD2                                       
REMARK 470     SER A  86    OG                                                  
REMARK 470     THR A  87    OG1  CG2                                            
REMARK 470     PRO A  88    CG   CD                                             
REMARK 470     LEU A  89    CG   CD1  CD2                                       
REMARK 470     GLU A  90    CG   CD   OE1  OE2                                  
REMARK 470     ASP A  91    CG   OD1  OD2                                       
REMARK 470     PHE A  92    CG   CD1  CD2  CE1  CE2  CZ                         
REMARK 470     ASP A  93    CG   OD1  OD2                                       
REMARK 470     PRO A  94    CG   CD                                             
REMARK 470     PHE A  95    CG   CD1  CD2  CE1  CE2  CZ                         
REMARK 470     TYR A  96    CG   CD1  CD2  CE1  CE2  CZ   OH                    
REMARK 470     LYS A  97    CG   CD   CE   NZ                                   
REMARK 470     ASN A  98    CG   OD1  ND2                                       
REMARK 470     LYS A  99    CG   CD   CE   NZ                                   
REMARK 470     LYS A 100    CG   CD   CE   NZ                                   
REMARK 470     THR A 101    OG1  CG2                                            
REMARK 470     PHE A 102    CG   CD1  CD2  CE1  CE2  CZ                         
REMARK 470     VAL A 103    CG1  CG2                                            
REMARK 470     VAL A 104    CG1  CG2                                            
REMARK 470     VAL A 105    CG1  CG2                                            
REMARK 470     THR A 106    OG1  CG2                                            
REMARK 470     LYS A 107    CG   CD   CE   NZ                                   
REMARK 470     ASP A 110    CG   OD1  OD2                                       
REMARK 470     ILE A 111    CG1  CG2  CD1                                       
REMARK 470     PHE A 112    CG   CD1  CD2  CE1  CE2  CZ                         
REMARK 470     ARG A 113    CG   CD   NE   CZ   NH1  NH2                        
REMARK 470     PHE A 114    CG   CD1  CD2  CE1  CE2  CZ                         
REMARK 470     SER A 115    OG                                                  
REMARK 470     GLU A 117    CG   CD   OE1  OE2                                  
REMARK 470     LYS A 118    CG   CD   CE   NZ                                   
REMARK 470     SER A 119    OG                                                  
REMARK 470     LEU A 120    CG   CD1  CD2                                       
REMARK 470     TRP A 121    CG   CD1  CD2  NE1  CE2  CE3  CZ2                   
REMARK 470     TRP A 121    CZ3  CH2                                            
REMARK 470     MET A 122    CG   SD   CE                                        
REMARK 470     LEU A 123    CG   CD1  CD2                                       
REMARK 470     ASP A 124    CG   OD1  OD2                                       
REMARK 470     PRO A 125    CG   CD                                             
REMARK 470     PHE A 126    CG   CD1  CD2  CE1  CE2  CZ                         
REMARK 470     VAL A 838    CG1  CG2                                            
REMARK 470     SER A1506    OG                                                  
REMARK 470     PRO A1507    CG   CD                                             
REMARK 470     VAL A1508    CG1  CG2                                            
REMARK 470     GLU A1509    CG   CD   OE1  OE2                                  
REMARK 470     ASP A1512    CG   OD1  OD2                                       
REMARK 470     VAL A1513    CG1  CG2                                            
REMARK 470     GLN A1514    CG   CD   OE1  NE2                                  
REMARK 470     PRO A1516    CG   CD                                             
REMARK 470     ASN A1517    CG   OD1  ND2                                       
REMARK 470     VAL A1518    CG1  CG2                                            
REMARK 470     ASP A1519    CG   OD1  OD2                                       
REMARK 470     GLU A1520    CG   CD   OE1  OE2                                  
REMARK 500                                                                      
REMARK 500 GEOMETRY AND STEREOCHEMISTRY                                         
REMARK 500 SUBTOPIC: CLOSE CONTACTS IN SAME ASYMMETRIC UNIT                     
REMARK 500                                                                      
REMARK 500 THE FOLLOWING ATOMS ARE IN CLOSE CONTACT.                            
REMARK 500                                                                      
REMARK 500  ATM1  RES C  SSEQI   ATM2  RES C  SSEQI           DISTANCE          
REMARK 500   SG   CYS A   288     SG   CYS A   337              1.56            
REMARK 500   CB   CYS A   288     SG   CYS A   337              1.70            
REMARK 500   SG   CYS A   288     CB   CYS A   337              2.02            
REMARK 500                                                                      
REMARK 500 REMARK: NULL                                                         
REMARK 500                                                                      
REMARK 500 GEOMETRY AND STEREOCHEMISTRY                                         
REMARK 500 SUBTOPIC: TORSION ANGLES                                             
REMARK 500                                                                      
REMARK 500 TORSION ANGLES OUTSIDE THE EXPECTED RAMACHANDRAN REGIONS:            
REMARK 500 (M=MODEL NUMBER; RES=RESIDUE NAME; C=CHAIN IDENTIFIER;               
REMARK 500 SSEQ=SEQUENCE NUMBER; I=INSERTION CODE).                             
REMARK 500                                                                      
REMARK 500 STANDARD TABLE:                                                      
REMARK 500 FORMAT:(10X,I3,1X,A3,1X,A1,I4,A1,4X,F7.2,3X,F7.2)                    
REMARK 500                                                                      
REMARK 500 EXPECTED VALUES: GJ KLEYWEGT AND TA JONES (1996). PHI/PSI-           
REMARK 500 CHOLOGY: RAMACHANDRAN REVISITED. STRUCTURE 4, 1395 - 1400            
REMARK 500                                                                      
REMARK 500  M RES CSSEQI        PSI       PHI                                   
REMARK 500    PHE A  80       52.80   -148.70                                   
REMARK 500    LEU A  84      -70.43    -77.24                                   
REMARK 500    ALA A  85      148.75    166.98                                   
REMARK 500    SER A  86      -30.29   -145.60                                   
REMARK 500    THR A  87       68.85    166.45                                   
REMARK 500    PRO A  88      -51.32   -160.40                                   
REMARK 500    LEU A  89       43.50     85.45                                   
REMARK 500    ILE A 111      -72.83   -129.56                                   
REMARK 500    ASP A 124       45.36   -156.76                                   
REMARK 500    PRO A 125       95.98     54.58                                   
REMARK 500    THR A 127       51.33   -143.74                                   
REMARK 500    PRO A 128     -156.62    -91.87                                   
REMARK 500    ALA A 195      -80.55    -68.77                                   
REMARK 500    TYR A 196      -30.97   -147.13                                   
REMARK 500    ASP A 303      -60.82    -99.98                                   
REMARK 500    ILE A 318       80.11     49.60                                   
REMARK 500    SER A 331     -168.49    -78.57                                   
REMARK 500    PRO A 338     -170.84    -59.34                                   
REMARK 500    TYR A 341     -165.77   -118.40                                   
REMARK 500    THR A 342      146.04   -173.62                                   
REMARK 500    TYR A 347       70.12     59.30                                   
REMARK 500    PHE A 358       21.41   -140.49                                   
REMARK 500    CYS A 406      -64.28    -95.67                                   
REMARK 500    LEU A 517      -24.93   -145.65                                   
REMARK 500    LEU A 573      -73.51    -79.26                                   
REMARK 500    SER A 574      158.47    179.04                                   
REMARK 500    PHE A 684       50.74    -93.84                                   
REMARK 500    ASP A 714     -169.02   -118.20                                   
REMARK 500    VAL A 731      -54.39   -120.23                                   
REMARK 500    ARG A 834       70.01     57.64                                   
REMARK 500    ASP A 877     -167.99   -122.66                                   
REMARK 500    PRO A 881       40.05    -81.29                                   
REMARK 500    ASN A1015      -72.30    -84.78                                   
REMARK 500    SER A1016        2.44   -150.71                                   
REMARK 500    GLU A1022       -9.40     75.40                                   
REMARK 500    ILE A1023      -60.40    -92.74                                   
REMARK 500    GLN A1194      -71.22    -65.37                                   
REMARK 500    SER A1195     -178.93   -179.47                                   
REMARK 500    LEU A1248      -61.63    -94.87                                   
REMARK 500    LYS A1256      -70.21    -65.89                                   
REMARK 500    TYR A1377       81.07     51.93                                   
REMARK 500    LEU A1425       74.09     61.75                                   
REMARK 500    PRO A1442       44.80    -85.47                                   
REMARK 500    PRO A1463       42.27    -88.67                                   
REMARK 500    ASN A1478       65.76     60.56                                   
REMARK 500    GLU B  24       47.66    -91.75                                   
REMARK 500    TYR B  33       11.14     58.06                                   
REMARK 500                                                                      
REMARK 500 REMARK: NULL                                                         
REMARK 610                                                                      
REMARK 610 MISSING HETEROATOM                                                   
REMARK 610 THE FOLLOWING RESIDUES HAVE MISSING ATOMS (M=MODEL NUMBER;           
REMARK 610 RES=RESIDUE NAME; C=CHAIN IDENTIFIER; SSEQ=SEQUENCE NUMBER;          
REMARK 610 I=INSERTION CODE):                                                   
REMARK 610   M RES C SSEQI                                                      
REMARK 610     PC1 A 1608                                                       
REMARK 610     PC1 A 1609                                                       
REMARK 900                                                                      
REMARK 900 RELATED ENTRIES                                                      
REMARK 900 RELATED ID: EMD-6996   RELATED DB: EMDB                              
REMARK 900 COMPLEX OF VOLTAGE-GATED SODIUM CHANNEL NAVPAS FROM AMERICAN         
REMARK 900 COCKROACH PERIPLANETA AMERICANA BOUND WITH SAXITOXIN AND DC1A        
DBREF  6A91 A    1  1553  UNP    D0E0C2   SCNA1_PERAM      1   1553             
DBREF  6A91 B    2    57  UNP    P49126   TXI92_DIGCA     39     94             
SEQADV 6A91 MET A  -42  UNP  D0E0C2              EXPRESSION TAG                 
SEQADV 6A91 ALA A  -41  UNP  D0E0C2              EXPRESSION TAG                 
SEQADV 6A91 SER A  -40  UNP  D0E0C2              EXPRESSION TAG                 
SEQADV 6A91 TRP A  -39  UNP  D0E0C2              EXPRESSION TAG                 
SEQADV 6A91 SER A  -38  UNP  D0E0C2              EXPRESSION TAG                 
SEQADV 6A91 HIS A  -37  UNP  D0E0C2              EXPRESSION TAG                 
SEQADV 6A91 PRO A  -36  UNP  D0E0C2              EXPRESSION TAG                 
SEQADV 6A91 GLN A  -35  UNP  D0E0C2              EXPRESSION TAG                 
SEQADV 6A91 PHE A  -34  UNP  D0E0C2              EXPRESSION TAG                 
SEQADV 6A91 GLU A  -33  UNP  D0E0C2              EXPRESSION TAG                 
SEQADV 6A91 LYS A  -32  UNP  D0E0C2              EXPRESSION TAG                 
SEQADV 6A91 GLY A  -31  UNP  D0E0C2              EXPRESSION TAG                 
SEQADV 6A91 GLY A  -30  UNP  D0E0C2              EXPRESSION TAG                 
SEQADV 6A91 GLY A  -29  UNP  D0E0C2              EXPRESSION TAG                 
SEQADV 6A91 ALA A  -28  UNP  D0E0C2              EXPRESSION TAG                 
SEQADV 6A91 ARG A  -27  UNP  D0E0C2              EXPRESSION TAG                 
SEQADV 6A91 GLY A  -26  UNP  D0E0C2              EXPRESSION TAG                 
SEQADV 6A91 GLY A  -25  UNP  D0E0C2              EXPRESSION TAG                 
SEQADV 6A91 SER A  -24  UNP  D0E0C2              EXPRESSION TAG                 
SEQADV 6A91 GLY A  -23  UNP  D0E0C2              EXPRESSION TAG                 
SEQADV 6A91 GLY A  -22  UNP  D0E0C2              EXPRESSION TAG                 
SEQADV 6A91 GLY A  -21  UNP  D0E0C2              EXPRESSION TAG                 
SEQADV 6A91 SER A  -20  UNP  D0E0C2              EXPRESSION TAG                 
SEQADV 6A91 TRP A  -19  UNP  D0E0C2              EXPRESSION TAG                 
SEQADV 6A91 SER A  -18  UNP  D0E0C2              EXPRESSION TAG                 
SEQADV 6A91 HIS A  -17  UNP  D0E0C2              EXPRESSION TAG                 
SEQADV 6A91 PRO A  -16  UNP  D0E0C2              EXPRESSION TAG                 
SEQADV 6A91 GLN A  -15  UNP  D0E0C2              EXPRESSION TAG                 
SEQADV 6A91 PHE A  -14  UNP  D0E0C2              EXPRESSION TAG                 
SEQADV 6A91 GLU A  -13  UNP  D0E0C2              EXPRESSION TAG                 
SEQADV 6A91 LYS A  -12  UNP  D0E0C2              EXPRESSION TAG                 
SEQADV 6A91 GLY A  -11  UNP  D0E0C2              EXPRESSION TAG                 
SEQADV 6A91 PHE A  -10  UNP  D0E0C2              EXPRESSION TAG                 
SEQADV 6A91 ASP A   -9  UNP  D0E0C2              EXPRESSION TAG                 
SEQADV 6A91 TYR A   -8  UNP  D0E0C2              EXPRESSION TAG                 
SEQADV 6A91 LYS A   -7  UNP  D0E0C2              EXPRESSION TAG                 
SEQADV 6A91 ASP A   -6  UNP  D0E0C2              EXPRESSION TAG                 
SEQADV 6A91 ASP A   -5  UNP  D0E0C2              EXPRESSION TAG                 
SEQADV 6A91 ASP A   -4  UNP  D0E0C2              EXPRESSION TAG                 
SEQADV 6A91 ASP A   -3  UNP  D0E0C2              EXPRESSION TAG                 
SEQADV 6A91 LYS A   -2  UNP  D0E0C2              EXPRESSION TAG                 
SEQADV 6A91 GLY A   -1  UNP  D0E0C2              EXPRESSION TAG                 
SEQADV 6A91 THR A    0  UNP  D0E0C2              EXPRESSION TAG                 
SEQADV 6A91 SER B    1  UNP  P49126              EXPRESSION TAG                 
SEQRES   1 A 1596  MET ALA SER TRP SER HIS PRO GLN PHE GLU LYS GLY GLY          
SEQRES   2 A 1596  GLY ALA ARG GLY GLY SER GLY GLY GLY SER TRP SER HIS          
SEQRES   3 A 1596  PRO GLN PHE GLU LYS GLY PHE ASP TYR LYS ASP ASP ASP          
SEQRES   4 A 1596  ASP LYS GLY THR MET ALA ASP ASN SER PRO LEU ILE ARG          
SEQRES   5 A 1596  GLU GLU ARG GLN ARG LEU PHE ARG PRO TYR THR ARG ALA          
SEQRES   6 A 1596  MET LEU THR ALA PRO SER ALA GLN PRO ALA LYS GLU ASN          
SEQRES   7 A 1596  GLY LYS THR GLU GLU ASN LYS ASP ASN SER ARG ASP LYS          
SEQRES   8 A 1596  GLY ARG GLY ALA ASN LYS ASP ARG ASP GLY SER ALA HIS          
SEQRES   9 A 1596  PRO ASP GLN ALA LEU GLU GLN GLY SER ARG LEU PRO ALA          
SEQRES  10 A 1596  ARG MET ARG ASN ILE PHE PRO ALA GLU LEU ALA SER THR          
SEQRES  11 A 1596  PRO LEU GLU ASP PHE ASP PRO PHE TYR LYS ASN LYS LYS          
SEQRES  12 A 1596  THR PHE VAL VAL VAL THR LYS ALA GLY ASP ILE PHE ARG          
SEQRES  13 A 1596  PHE SER GLY GLU LYS SER LEU TRP MET LEU ASP PRO PHE          
SEQRES  14 A 1596  THR PRO ILE ARG ARG VAL ALA ILE SER THR MET VAL GLN          
SEQRES  15 A 1596  PRO ILE PHE SER TYR PHE ILE MET ILE THR ILE LEU ILE          
SEQRES  16 A 1596  HIS CYS ILE PHE MET ILE MET PRO ALA THR GLN THR THR          
SEQRES  17 A 1596  TYR ILE LEU GLU LEU VAL PHE LEU SER ILE TYR THR ILE          
SEQRES  18 A 1596  GLU VAL VAL VAL LYS VAL LEU ALA ARG GLY PHE ILE LEU          
SEQRES  19 A 1596  HIS PRO PHE ALA TYR LEU ARG ASP PRO TRP ASN TRP LEU          
SEQRES  20 A 1596  ASP PHE LEU VAL THR LEU ILE GLY TYR ILE THR LEU VAL          
SEQRES  21 A 1596  VAL ASP LEU GLY HIS LEU TYR ALA LEU ARG ALA PHE ARG          
SEQRES  22 A 1596  VAL LEU ARG SER TRP ARG THR VAL THR ILE VAL PRO GLY          
SEQRES  23 A 1596  TRP ARG THR ILE VAL ASP ALA LEU SER LEU SER ILE THR          
SEQRES  24 A 1596  SER LEU LYS ASP LEU VAL LEU LEU LEU LEU PHE SER LEU          
SEQRES  25 A 1596  PHE VAL PHE ALA VAL LEU GLY LEU GLN ILE TYR MET GLY          
SEQRES  26 A 1596  VAL LEU THR GLN LYS CYS VAL LYS HIS PHE PRO ALA ASP          
SEQRES  27 A 1596  GLY SER TRP GLY ASN PHE THR ASP GLU ARG TRP PHE ASN          
SEQRES  28 A 1596  TYR THR SER ASN SER SER HIS TRP TYR ILE PRO ASP ASP          
SEQRES  29 A 1596  TRP ILE GLU TYR PRO LEU CYS GLY ASN SER SER GLY ALA          
SEQRES  30 A 1596  GLY MET CYS PRO PRO GLY TYR THR CYS LEU GLN GLY TYR          
SEQRES  31 A 1596  GLY GLY ASN PRO ASN TYR GLY TYR THR SER PHE ASP THR          
SEQRES  32 A 1596  PHE GLY TRP ALA PHE LEU SER VAL PHE ARG LEU VAL THR          
SEQRES  33 A 1596  LEU ASP TYR TRP GLU ASP LEU TYR GLN LEU ALA LEU ARG          
SEQRES  34 A 1596  SER ALA GLY PRO TRP HIS ILE LEU PHE PHE ILE ILE VAL          
SEQRES  35 A 1596  VAL PHE TYR GLY THR PHE CYS PHE LEU ASN PHE ILE LEU          
SEQRES  36 A 1596  ALA VAL VAL VAL MET SER TYR THR HIS MET VAL LYS ARG          
SEQRES  37 A 1596  ALA ASP GLU GLU LYS ALA ALA GLU ARG GLU LEU LYS LYS          
SEQRES  38 A 1596  GLU LYS LYS ALA ALA SER VAL ALA ASN ASN THR ALA ASN          
SEQRES  39 A 1596  GLY GLN GLU GLN THR THR ILE GLU MET ASN GLY ASP GLU          
SEQRES  40 A 1596  ALA VAL VAL ILE ASP ASN ASN ASP GLN ALA ALA ARG GLN          
SEQRES  41 A 1596  GLN SER ASP PRO GLU THR PRO ALA PRO SER VAL THR GLN          
SEQRES  42 A 1596  ARG LEU THR ASP PHE LEU CYS VAL TRP ASP CYS CYS VAL          
SEQRES  43 A 1596  PRO TRP GLN LYS LEU GLN GLY ALA ILE GLY ALA VAL VAL          
SEQRES  44 A 1596  LEU SER PRO PHE PHE GLU LEU PHE ILE ALA VAL ILE ILE          
SEQRES  45 A 1596  VAL LEU ASN ILE THR PHE MET ALA LEU ASP HIS HIS ASP          
SEQRES  46 A 1596  MET ASN ILE GLU PHE GLU ARG ILE LEU ARG THR GLY ASN          
SEQRES  47 A 1596  TYR ILE PHE THR SER ILE TYR ILE VAL GLU ALA VAL LEU          
SEQRES  48 A 1596  LYS ILE ILE ALA LEU SER PRO LYS PHE TYR PHE LYS ASP          
SEQRES  49 A 1596  SER TRP ASN VAL PHE ASP PHE ILE ILE VAL VAL PHE ALA          
SEQRES  50 A 1596  ILE LEU GLU LEU GLY LEU GLU GLY VAL GLN GLY LEU SER          
SEQRES  51 A 1596  VAL PHE ARG SER PHE ARG LEU LEU ARG VAL PHE ARG LEU          
SEQRES  52 A 1596  ALA LYS PHE TRP PRO THR LEU ASN ASN PHE MET SER VAL          
SEQRES  53 A 1596  MET THR LYS SER TYR GLY ALA PHE VAL ASN VAL MET TYR          
SEQRES  54 A 1596  VAL MET PHE LEU LEU LEU PHE ILE PHE ALA ILE ILE GLY          
SEQRES  55 A 1596  MET GLN LEU PHE GLY MET ASN TYR ILE ASP ASN MET GLU          
SEQRES  56 A 1596  ARG PHE PRO ASP GLY ASP LEU PRO ARG TRP ASN PHE THR          
SEQRES  57 A 1596  ASP PHE LEU HIS SER PHE MET ILE VAL PHE ARG ALA LEU          
SEQRES  58 A 1596  CYS GLY GLU TRP ILE GLU SER MET TRP ASP CYS MET LEU          
SEQRES  59 A 1596  VAL GLY ASP TRP SER CYS ILE PRO PHE PHE VAL ALA VAL          
SEQRES  60 A 1596  PHE PHE VAL GLY ASN LEU VAL ILE LEU ASN LEU LEU ILE          
SEQRES  61 A 1596  ALA LEU LEU LEU ASN ASN TYR GLY SER PHE CYS THR SER          
SEQRES  62 A 1596  PRO THR SER ASP GLU GLU ASP SER LYS ASP GLU ASP ALA          
SEQRES  63 A 1596  LEU ALA GLN ILE VAL ARG ILE PHE LYS ARG PHE LYS PRO          
SEQRES  64 A 1596  ASN LEU ASN ALA VAL LYS LEU SER PRO MET LYS PRO ASP          
SEQRES  65 A 1596  SER GLU ASP ILE VAL GLU SER GLN GLU ILE GLN GLY ASN          
SEQRES  66 A 1596  ASN ILE ALA ASP ALA GLU ASP VAL LEU ALA GLY GLU PHE          
SEQRES  67 A 1596  PRO PRO ASP CYS CYS CYS ASN ALA PHE TYR LYS CYS PHE          
SEQRES  68 A 1596  PRO SER ARG PRO ALA ARG ASP SER SER VAL GLN ARG MET          
SEQRES  69 A 1596  TRP SER ASN ILE ARG ARG VAL CYS PHE LEU LEU ALA LYS          
SEQRES  70 A 1596  ASN LYS TYR PHE GLN LYS PHE VAL THR ALA VAL LEU VAL          
SEQRES  71 A 1596  ILE THR SER VAL LEU LEU ALA LEU GLU ASP ILE TYR LEU          
SEQRES  72 A 1596  PRO GLN ARG PRO VAL LEU VAL ASN ILE THR LEU TYR VAL          
SEQRES  73 A 1596  ASP TYR VAL LEU THR ALA PHE PHE VAL ILE GLU MET ILE          
SEQRES  74 A 1596  ILE MET LEU PHE ALA VAL GLY PHE LYS LYS TYR PHE THR          
SEQRES  75 A 1596  SER LYS TRP TYR TRP LEU ASP PHE ILE VAL VAL VAL ALA          
SEQRES  76 A 1596  TYR LEU LEU ASN PHE VAL LEU MET CYS ALA GLY ILE GLU          
SEQRES  77 A 1596  ALA LEU GLN THR LEU ARG LEU LEU ARG VAL PHE ARG LEU          
SEQRES  78 A 1596  PHE ARG PRO LEU SER LYS VAL ASN GLY MET GLN VAL VAL          
SEQRES  79 A 1596  THR SER THR LEU VAL GLU ALA VAL PRO HIS ILE PHE ASN          
SEQRES  80 A 1596  VAL ILE LEU VAL GLY ILE PHE PHE TRP LEU VAL PHE ALA          
SEQRES  81 A 1596  ILE MET GLY VAL GLN LEU PHE ALA GLY LYS PHE TYR LYS          
SEQRES  82 A 1596  CYS VAL ASP GLU ASN SER THR VAL LEU SER HIS GLU ILE          
SEQRES  83 A 1596  THR MET ASP ARG ASN ASP CYS LEU HIS GLU ASN TYR THR          
SEQRES  84 A 1596  TRP GLU ASN SER PRO MET ASN PHE ASP HIS VAL GLY ASN          
SEQRES  85 A 1596  ALA TYR LEU SER LEU LEU GLN VAL ALA THR PHE LYS GLY          
SEQRES  86 A 1596  TRP LEU GLN ILE MET ASN ASP ALA ILE ASP SER ARG GLU          
SEQRES  87 A 1596  VAL HIS LYS GLN PRO ILE ARG GLU THR ASN ILE TYR MET          
SEQRES  88 A 1596  TYR LEU TYR PHE ILE PHE PHE ILE VAL PHE GLY SER PHE          
SEQRES  89 A 1596  PHE ILE LEU LYS LEU PHE VAL CYS ILE LEU ILE ASP ILE          
SEQRES  90 A 1596  PHE ARG GLN GLN ARG ARG LYS ALA GLU GLY LEU SER ALA          
SEQRES  91 A 1596  THR ASP SER ARG THR GLN LEU ILE TYR ARG ARG ALA VAL          
SEQRES  92 A 1596  MET ARG THR MET SER ALA LYS PRO VAL LYS ARG ILE PRO          
SEQRES  93 A 1596  LYS PRO THR CYS HIS PRO GLN SER LEU MET TYR ASP ILE          
SEQRES  94 A 1596  SER VAL ASN ARG LYS PHE GLU TYR THR MET MET ILE LEU          
SEQRES  95 A 1596  ILE ILE LEU ASN VAL ALA VAL MET ALA ILE ASP HIS TYR          
SEQRES  96 A 1596  GLY GLN SER MET GLU PHE SER GLU VAL LEU ASP TYR LEU          
SEQRES  97 A 1596  ASN LEU ILE PHE ILE ILE ILE PHE PHE VAL GLU CYS VAL          
SEQRES  98 A 1596  ILE LYS VAL SER GLY LEU ARG HIS HIS TYR PHE LYS ASP          
SEQRES  99 A 1596  PRO TRP ASN ILE ILE ASP PHE LEU TYR VAL VAL LEU ALA          
SEQRES 100 A 1596  ILE ALA GLY LEU MET LEU SER ASP VAL ILE GLU LYS TYR          
SEQRES 101 A 1596  PHE ILE SER PRO THR LEU LEU ARG ILE LEU ARG ILE LEU          
SEQRES 102 A 1596  ARG VAL GLY ARG LEU LEU ARG TYR PHE GLN SER ALA ARG          
SEQRES 103 A 1596  GLY MET ARG LEU LEU LEU LEU ALA LEU ARG LYS ALA LEU          
SEQRES 104 A 1596  ARG THR LEU PHE ASN VAL SER PHE LEU LEU PHE VAL ILE          
SEQRES 105 A 1596  MET PHE VAL TYR ALA VAL PHE GLY MET GLU PHE PHE MET          
SEQRES 106 A 1596  HIS ILE ARG ASP ALA GLY ALA ILE ASP ASP VAL TYR ASN          
SEQRES 107 A 1596  PHE LYS THR PHE GLY GLN SER ILE ILE LEU LEU PHE GLN          
SEQRES 108 A 1596  LEU ALA THR SER ALA GLY TRP ASP GLY VAL TYR PHE ALA          
SEQRES 109 A 1596  ILE ALA ASN GLU GLU ASP CYS ARG ALA PRO ASP HIS GLU          
SEQRES 110 A 1596  LEU GLY TYR PRO GLY ASN CYS GLY SER ARG ALA LEU GLY          
SEQRES 111 A 1596  ILE ALA TYR LEU VAL SER TYR LEU ILE ILE THR CYS LEU          
SEQRES 112 A 1596  VAL VAL ILE ASN MET TYR ALA ALA VAL ILE LEU ASP TYR          
SEQRES 113 A 1596  VAL LEU GLU VAL TYR GLU ASP SER LYS GLU GLY LEU THR          
SEQRES 114 A 1596  ASP ASP ASP TYR ASP MET PHE PHE GLU VAL TRP GLN GLN          
SEQRES 115 A 1596  PHE ASP PRO GLU ALA THR GLN TYR ILE ARG TYR ASP GLN          
SEQRES 116 A 1596  LEU SER GLU LEU LEU GLU ALA LEU GLN PRO PRO LEU GLN          
SEQRES 117 A 1596  VAL GLN LYS PRO ASN LYS TYR LYS ILE LEU SER MET ASN          
SEQRES 118 A 1596  ILE PRO ILE CYS LYS ASP ASP HIS ILE PHE TYR LYS ASP          
SEQRES 119 A 1596  VAL LEU GLU ALA LEU VAL LYS ASP VAL PHE SER ARG ARG          
SEQRES 120 A 1596  GLY SER PRO VAL GLU ALA GLY ASP VAL GLN ALA PRO ASN          
SEQRES 121 A 1596  VAL ASP GLU ALA GLU TYR LYS PRO VAL SER SER THR LEU          
SEQRES 122 A 1596  GLN ARG GLN ARG GLU GLU TYR CYS VAL ARG LEU ILE GLN          
SEQRES 123 A 1596  ASN ALA TRP ARG LYS HIS LYS GLN GLN ASN                      
SEQRES   1 B   57  SER ALA LYS ASP GLY ASP VAL GLU GLY PRO ALA GLY CYS          
SEQRES   2 B   57  LYS LYS TYR ASP VAL GLU CYS ASP SER GLY GLU CYS CYS          
SEQRES   3 B   57  GLN LYS GLN TYR LEU TRP TYR LYS TRP ARG PRO LEU ASP          
SEQRES   4 B   57  CYS ARG CYS LEU LYS SER GLY PHE PHE SER SER LYS CYS          
SEQRES   5 B   57  VAL CYS ARG ASP VAL                                          
HET    NAG  C   1      14                                                       
HET    NAG  C   2      14                                                       
HET    NAG  D   1      14                                                       
HET    NAG  D   2      14                                                       
HET    NAG  A1605      14                                                       
HET    NAG  A1606      14                                                       
HET    NAG  A1607      14                                                       
HET    PC1  A1608      34                                                       
HET    PC1  A1609      40                                                       
HET    9SL  A1610      21                                                       
HETNAM     NAG 2-ACETAMIDO-2-DEOXY-BETA-D-GLUCOPYRANOSE                         
HETNAM     PC1 1,2-DIACYL-SN-GLYCERO-3-PHOSPHOCHOLINE                           
HETNAM     9SL [(3AS,4R,10AS)-2,6-DIAMINO-10,10-DIHYDROXY-3A,4,9,10-            
HETNAM   2 9SL  TETRAHYDRO-3H,8H-PYRROLO[1,2-C]PURIN-4-YL]METHYL                
HETNAM   3 9SL  CARBAMATE                                                       
HETSYN     PC1 3-SN-PHOSPHATIDYLCHOLINE                                         
HETSYN     9SL SAXITOXIN                                                        
FORMUL   3  NAG    7(C8 H15 N O6)                                               
FORMUL   8  PC1    2(C44 H88 N O8 P)                                            
FORMUL  10  9SL    C10 H17 N7 O4                                                
FORMUL  11  HOH   *3(H2 O)                                                      
HELIX    1 AA1 ASP A   47  ARG A   56  1                                  10    
HELIX    2 AA2 PRO A   94  VAL A  103  1                                  10    
HELIX    3 AA3 ILE A  129  VAL A  138  1                                  10    
HELIX    4 AA4 GLN A  139  CYS A  154  1                                  16    
HELIX    5 AA5 CYS A  154  MET A  159  1                                   6    
HELIX    6 AA6 LEU A  168  THR A  177  1                                  10    
HELIX    7 AA7 ILE A  178  ALA A  186  1                                   9    
HELIX    8 AA8 TRP A  201  THR A  215  1                                  15    
HELIX    9 AA9 LEU A  223  VAL A  241  5                                  19    
HELIX   10 AB1 TRP A  244  LEU A  258  1                                  15    
HELIX   11 AB2 LEU A  258  MET A  281  1                                  24    
HELIX   12 AB3 GLY A  282  GLN A  286  5                                   5    
HELIX   13 AB4 ARG A  305  THR A  310  1                                   6    
HELIX   14 AB5 ASN A  312  TRP A  316  5                                   5    
HELIX   15 AB6 PRO A  351  TYR A  355  5                                   5    
HELIX   16 AB7 THR A  360  LEU A  374  1                                  15    
HELIX   17 AB8 TRP A  377  ARG A  386  1                                  10    
HELIX   18 AB9 GLY A  389  TRP A  391  5                                   3    
HELIX   19 AC1 HIS A  392  PHE A  405  1                                  14    
HELIX   20 AC2 LEU A  408  ARG A  425  1                                  18    
HELIX   21 AC3 ALA A  426  GLU A  428  5                                   3    
HELIX   22 AC4 GLU A  429  ARG A  434  1                                   6    
HELIX   23 AC5 PRO A  504  VAL A  516  1                                  13    
HELIX   24 AC6 SER A  518  ALA A  537  1                                  20    
HELIX   25 AC7 ASN A  544  LEU A  573  1                                  30    
HELIX   26 AC8 ASP A  581  LEU A  598  1                                  18    
HELIX   27 AC9 LEU A  614  PHE A  623  5                                  10    
HELIX   28 AD1 TRP A  624  SER A  637  1                                  14    
HELIX   29 AD2 SER A  637  GLY A  664  1                                  28    
HELIX   30 AD3 MET A  665  ASN A  670  1                                   6    
HELIX   31 AD4 MET A  671  ASP A  678  5                                   8    
HELIX   32 AD5 ASP A  686  CYS A  699  1                                  14    
HELIX   33 AD6 TRP A  702  GLY A  713  1                                  12    
HELIX   34 AD7 SER A  716  ASN A  729  1                                  14    
HELIX   35 AD8 VAL A  731  TYR A  744  1                                  14    
HELIX   36 AD9 VAL A  838  ASN A  855  1                                  18    
HELIX   37 AE1 TYR A  857  LEU A  872  1                                  16    
HELIX   38 AE2 LEU A  873  GLU A  876  5                                   4    
HELIX   39 AE3 TYR A  879  GLN A  882  5                                   4    
HELIX   40 AE4 ARG A  883  PHE A  910  1                                  28    
HELIX   41 AE5 VAL A  912  PHE A  918  1                                   7    
HELIX   42 AE6 SER A  920  ALA A  942  1                                  23    
HELIX   43 AE7 LEU A  950  LEU A  958  5                                   9    
HELIX   44 AE8 GLY A  967  ALA A  978  1                                  12    
HELIX   45 AE9 ALA A  978  ALA A 1005  1                                  28    
HELIX   46 AF1 ASP A 1026  HIS A 1032  1                                   7    
HELIX   47 AF2 HIS A 1046  VAL A 1057  1                                  12    
HELIX   48 AF3 GLY A 1062  SER A 1073  1                                  12    
HELIX   49 AF4 ASN A 1085  TYR A 1087  5                                   3    
HELIX   50 AF5 MET A 1088  SER A 1100  1                                  13    
HELIX   51 AF6 LYS A 1105  GLU A 1123  1                                  19    
HELIX   52 AF7 THR A 1132  MET A 1141  1                                  10    
HELIX   53 AF8 PRO A 1159  ASP A 1165  1                                   7    
HELIX   54 AF9 ASN A 1169  MET A 1176  1                                   8    
HELIX   55 AG1 MET A 1177  ALA A 1185  1                                   9    
HELIX   56 AG2 VAL A 1186  ASP A 1190  5                                   5    
HELIX   57 AG3 GLU A 1197  GLY A 1223  1                                  27    
HELIX   58 AG4 HIS A 1227  LYS A 1230  5                                   4    
HELIX   59 AG5 ASP A 1231  MET A 1249  1                                  19    
HELIX   60 AG6 SER A 1260  LEU A 1270  1                                  11    
HELIX   61 AG7 ARG A 1271  TYR A 1278  5                                   8    
HELIX   62 AG8 ALA A 1282  LYS A 1294  1                                  13    
HELIX   63 AG9 ALA A 1295  PHE A 1321  1                                  27    
HELIX   64 AH1 THR A 1338  LEU A 1349  1                                  12    
HELIX   65 AH2 ALA A 1350  SER A 1352  5                                   3    
HELIX   66 AH3 GLY A 1354  ALA A 1363  1                                  10    
HELIX   67 AH4 SER A 1383  ILE A 1396  1                                  14    
HELIX   68 AH5 ILE A 1397  VAL A 1402  1                                   6    
HELIX   69 AH6 VAL A 1402  LYS A 1422  1                                  21    
HELIX   70 AH7 THR A 1426  GLN A 1438  1                                  13    
HELIX   71 AH8 GLN A 1452  LEU A 1460  1                                   9    
HELIX   72 AH9 ASN A 1470  SER A 1476  1                                   7    
HELIX   73 AI1 TYR A 1489  GLY A 1505  1                                  17    
HELIX   74 AI2 GLU A 1509  ALA A 1521  1                                  13    
SHEET    1 AA1 2 LYS A 287  CYS A 288  0                                        
SHEET    2 AA1 2 CYS A 343  LEU A 344 -1  O  LEU A 344   N  LYS A 287           
SHEET    1 AA2 2 TYR A1009  VAL A1012  0                                        
SHEET    2 AA2 2 THR A1036  ASN A1039 -1  O  GLU A1038   N  LYS A1010           
SHEET    1 AA3 2 TYR A1447  ARG A1449  0                                        
SHEET    2 AA3 2 HIS A1486  PHE A1488 -1  O  ILE A1487   N  ILE A1448           
SHEET    1 AA4 4 ASP B   6  GLU B   8  0                                        
SHEET    2 AA4 4 LYS B  28  TYR B  30 -1  O  TYR B  30   N  ASP B   6           
SHEET    3 AA4 4 TRP B  35  CYS B  42 -1  O  ARG B  36   N  GLN B  29           
SHEET    4 AA4 4 CYS B  52  ASP B  56 -1  O  ARG B  55   N  ASP B  39           
SSBOND   1 CYS A  328    CYS A  343                          1555   1555  2.03  
SSBOND   2 CYS A  709    CYS A  717                          1555   1555  2.05  
SSBOND   3 CYS A 1011    CYS A 1030                          1555   1555  2.03  
SSBOND   4 CYS A 1368    CYS A 1381                          1555   1555  2.04  
SSBOND   5 CYS B   13    CYS B   26                          1555   1555  2.02  
SSBOND   6 CYS B   20    CYS B   40                          1555   1555  2.03  
SSBOND   7 CYS B   25    CYS B   54                          1555   1555  2.04  
SSBOND   8 CYS B   42    CYS B   52                          1555   1555  2.03  
LINK         ND2 ASN A 308                 C1  NAG A1607     1555   1555  1.44  
LINK         ND2 ASN A 312                 C1  NAG A1606     1555   1555  1.50  
LINK         ND2 ASN A 330                 C1  NAG C   1     1555   1555  1.46  
LINK         ND2 ASN A1015                 C1  NAG A1605     1555   1555  1.44  
LINK         ND2 ASN A1034                 C1  NAG D   1     1555   1555  1.56  
LINK         O4  NAG C   1                 C1  NAG C   2     1555   1555  1.44  
LINK         O4  NAG D   1                 C1  NAG D   2     1555   1555  1.45  
CISPEP   1 PRO A 1462    PRO A 1463          0         6.84                     
CISPEP   2 LYS A 1468    PRO A 1469          0        -4.82                     
CRYST1    1.000    1.000    1.000  90.00  90.00  90.00 P 1           1          
ORIGX1      1.000000  0.000000  0.000000        0.00000                         
ORIGX2      0.000000  1.000000  0.000000        0.00000                         
ORIGX3      0.000000  0.000000  1.000000        0.00000                         
SCALE1      1.000000  0.000000  0.000000        0.00000                         
SCALE2      0.000000  1.000000  0.000000        0.00000                         
SCALE3      0.000000  0.000000  1.000000        0.00000                         
ATOM      1  N   ASP A  47     164.830 197.631 143.644  1.00185.04           N  
ATOM      2  CA  ASP A  47     163.555 198.046 143.069  1.00185.04           C  
ATOM      3  C   ASP A  47     163.110 199.386 143.647  1.00185.04           C  
ATOM      4  O   ASP A  47     163.116 200.405 142.954  1.00185.04           O  
ATOM      5  CB  ASP A  47     162.483 196.982 143.312  1.00185.04           C  
ATOM      6  N   LYS A  48     162.719 199.373 144.925  1.00184.81           N  
ATOM      7  CA  LYS A  48     162.301 200.606 145.582  1.00184.81           C  
ATOM      8  C   LYS A  48     163.492 201.517 145.844  1.00184.81           C  
ATOM      9  O   LYS A  48     163.400 202.738 145.668  1.00184.81           O  
ATOM     10  CB  LYS A  48     161.570 200.282 146.884  1.00184.81           C  
ATOM     11  N   GLY A  49     164.620 200.942 146.262  1.00184.03           N  
ATOM     12  CA  GLY A  49     165.835 201.729 146.393  1.00184.03           C  
ATOM     13  C   GLY A  49     166.480 202.018 145.052  1.00184.03           C  
ATOM     14  O   GLY A  49     167.276 202.951 144.922  1.00184.03           O  
ATOM     15  N   ARG A  50     166.153 201.210 144.038  1.00184.05           N  
ATOM     16  CA  ARG A  50     166.644 201.469 142.688  1.00184.05           C  
ATOM     17  C   ARG A  50     165.961 202.687 142.083  1.00184.05           C  
ATOM     18  O   ARG A  50     166.599 203.489 141.391  1.00184.05           O  
ATOM     19  CB  ARG A  50     166.429 200.238 141.808  1.00184.05           C  
ATOM     20  N   GLY A  51     164.659 202.840 142.327  1.00182.65           N  
ATOM     21  CA  GLY A  51     163.996 204.082 141.971  1.00182.65           C  
ATOM     22  C   GLY A  51     164.402 205.227 142.878  1.00182.65           C  
ATOM     23  O   GLY A  51     164.420 206.387 142.460  1.00182.65           O  
ATOM     24  N   ALA A  52     164.737 204.914 144.133  1.00182.09           N  
ATOM     25  CA  ALA A  52     165.235 205.940 145.043  1.00182.09           C  
ATOM     26  C   ALA A  52     166.665 206.334 144.699  1.00182.09           C  
ATOM     27  O   ALA A  52     167.115 207.430 145.050  1.00182.09           O  
ATOM     28  CB  ALA A  52     165.142 205.456 146.489  1.00182.09           C  
ATOM     29  N   ASN A  53     167.401 205.445 144.024  1.00180.39           N  
ATOM     30  CA  ASN A  53     168.718 205.811 143.514  1.00180.39           C  
ATOM     31  C   ASN A  53     168.599 206.837 142.395  1.00180.39           C  
ATOM     32  O   ASN A  53     169.407 207.769 142.303  1.00180.39           O  
ATOM     33  CB  ASN A  53     169.461 204.566 143.024  1.00180.39           C  
ATOM     34  N   LYS A  54     167.588 206.685 141.538  1.00178.70           N  
ATOM     35  CA  LYS A  54     167.350 207.675 140.494  1.00178.70           C  
ATOM     36  C   LYS A  54     166.643 208.902 141.052  1.00178.70           C  
ATOM     37  O   LYS A  54     166.653 209.970 140.430  1.00178.70           O  
ATOM     38  CB  LYS A  54     166.538 207.056 139.358  1.00178.70           C  
ATOM     39  N   ASP A  55     166.014 208.766 142.224  1.00176.29           N  
ATOM     40  CA  ASP A  55     165.308 209.893 142.828  1.00176.29           C  
ATOM     41  C   ASP A  55     166.278 210.961 143.315  1.00176.29           C  
ATOM     42  O   ASP A  55     165.920 212.141 143.407  1.00176.29           O  
ATOM     43  CB  ASP A  55     164.428 209.408 143.978  1.00176.29           C  
ATOM     44  N   ARG A  56     167.512 210.568 143.634  1.00173.35           N  
ATOM     45  CA  ARG A  56     168.522 211.550 144.011  1.00173.35           C  
ATOM     46  C   ARG A  56     169.090 212.257 142.786  1.00173.35           C  
ATOM     47  O   ARG A  56     169.674 213.340 142.902  1.00173.35           O  
ATOM     48  CB  ARG A  56     169.640 210.874 144.807  1.00173.35           C  
ATOM     49  N   ASP A  57     168.907 211.667 141.600  1.00171.56           N  
ATOM     50  CA  ASP A  57     169.675 212.082 140.429  1.00171.56           C  
ATOM     51  C   ASP A  57     169.195 213.417 139.869  1.00171.56           C  
ATOM     52  O   ASP A  57     170.011 214.293 139.558  1.00171.56           O  
ATOM     53  CB  ASP A  57     169.608 210.997 139.354  1.00171.56           C  
ATOM     54  N   GLY A  58     167.889 213.599 139.735  1.00168.07           N  
ATOM     55  CA  GLY A  58     167.335 214.784 139.096  1.00168.07           C  
ATOM     56  C   GLY A  58     167.028 215.879 140.099  1.00168.07           C  
ATOM     57  O   GLY A  58     165.970 215.870 140.731  1.00168.07           O  
ATOM     58  N   SER A  59     167.977 216.813 140.245  1.00163.99           N  
ATOM     59  CA  SER A  59     167.855 218.073 140.984  1.00163.99           C  
ATOM     60  C   SER A  59     167.552 217.929 142.476  1.00163.99           C  
ATOM     61  O   SER A  59     167.227 218.922 143.134  1.00163.99           O  
ATOM     62  CB  SER A  59     166.795 218.971 140.337  1.00163.99           C  
ATOM     63  N   ALA A  60     167.641 216.718 143.025  1.00159.74           N  
ATOM     64  CA  ALA A  60     167.386 216.524 144.446  1.00159.74           C  
ATOM     65  C   ALA A  60     168.626 216.831 145.278  1.00159.74           C  
ATOM     66  O   ALA A  60     168.620 217.768 146.082  1.00159.74           O  
ATOM     67  CB  ALA A  60     166.907 215.098 144.716  1.00159.74           C  
ATOM     68  N   HIS A  61     169.693 216.062 145.082  1.00152.87           N  
ATOM     69  CA  HIS A  61     170.886 216.169 145.913  1.00152.87           C  
ATOM     70  C   HIS A  61     172.094 215.800 145.068  1.00152.87           C  
ATOM     71  O   HIS A  61     172.407 214.614 144.900  1.00152.87           O  
ATOM     72  CB  HIS A  61     170.790 215.264 147.151  1.00152.87           C  
ATOM     73  N   PRO A  62     172.820 216.790 144.562  1.00145.15           N  
ATOM     74  CA  PRO A  62     173.939 216.492 143.662  1.00145.15           C  
ATOM     75  C   PRO A  62     175.239 216.253 144.407  1.00145.15           C  
ATOM     76  O   PRO A  62     175.482 216.860 145.453  1.00145.15           O  
ATOM     77  CB  PRO A  62     174.021 217.745 142.784  1.00145.15           C  
ATOM     78  N   ASP A  63     176.084 215.381 143.869  1.00144.22           N  
ATOM     79  CA  ASP A  63     177.341 215.049 144.512  1.00144.22           C  
ATOM     80  C   ASP A  63     178.337 216.189 144.352  1.00144.22           C  
ATOM     81  O   ASP A  63     178.133 217.130 143.583  1.00144.22           O  
ATOM     82  CB  ASP A  63     177.920 213.758 143.934  1.00144.22           C  
ATOM     83  N   GLN A  64     179.428 216.097 145.108  1.00147.05           N  
ATOM     84  CA  GLN A  64     180.507 217.071 145.034  1.00147.05           C  
ATOM     85  C   GLN A  64     181.899 216.458 144.951  1.00147.05           C  
ATOM     86  O   GLN A  64     182.835 217.173 144.579  1.00147.05           O  
ATOM     87  CB  GLN A  64     180.454 218.024 146.238  1.00147.05           C  
ATOM     88  N   ALA A  65     182.072 215.176 145.279  1.00146.41           N  
ATOM     89  CA  ALA A  65     183.370 214.514 145.210  1.00146.41           C  
ATOM     90  C   ALA A  65     183.150 213.022 144.993  1.00146.41           C  
ATOM     91  O   ALA A  65     182.015 212.539 144.968  1.00146.41           O  
ATOM     92  CB  ALA A  65     184.194 214.775 146.473  1.00146.41           C  
ATOM     93  N   LEU A  66     184.253 212.288 144.842  1.00149.23           N  
ATOM     94  CA  LEU A  66     184.182 210.858 144.562  1.00149.23           C  
ATOM     95  C   LEU A  66     185.468 210.189 145.018  1.00149.23           C  
ATOM     96  O   LEU A  66     186.563 210.681 144.728  1.00149.23           O  
ATOM     97  CB  LEU A  66     183.954 210.596 143.070  1.00149.23           C  
ATOM     98  N   GLU A  67     185.331 209.061 145.716  1.00152.79           N  
ATOM     99  CA  GLU A  67     186.475 208.319 146.249  1.00152.79           C  
ATOM    100  C   GLU A  67     186.204 206.833 146.047  1.00152.79           C  
ATOM    101  O   GLU A  67     185.453 206.220 146.811  1.00152.79           O  
ATOM    102  CB  GLU A  67     186.719 208.646 147.717  1.00152.79           C  
ATOM    103  N   GLN A  68     186.822 206.262 145.014  1.00156.64           N  
ATOM    104  CA  GLN A  68     186.658 204.847 144.691  1.00156.64           C  
ATOM    105  C   GLN A  68     187.947 204.400 144.012  1.00156.64           C  
ATOM    106  O   GLN A  68     188.186 204.740 142.850  1.00156.64           O  
ATOM    107  CB  GLN A  68     185.448 204.622 143.797  1.00156.64           C  
ATOM    108  N   GLY A  69     188.767 203.650 144.741  1.00155.12           N  
ATOM    109  CA  GLY A  69     190.057 203.228 144.237  1.00155.12           C  
ATOM    110  C   GLY A  69     191.015 204.386 144.050  1.00155.12           C  
ATOM    111  O   GLY A  69     191.420 204.671 142.919  1.00155.12           O  
ATOM    112  N   SER A  70     191.358 205.056 145.158  1.00153.21           N  
ATOM    113  CA  SER A  70     192.275 206.200 145.219  1.00153.21           C  
ATOM    114  C   SER A  70     191.797 207.349 144.323  1.00153.21           C  
ATOM    115  O   SER A  70     192.445 207.743 143.351  1.00153.21           O  
ATOM    116  CB  SER A  70     193.711 205.782 144.875  1.00153.21           C  
ATOM    117  N   ARG A  71     190.634 207.882 144.692  1.00153.17           N  
ATOM    118  CA  ARG A  71     190.017 208.988 143.975  1.00153.17           C  
ATOM    119  C   ARG A  71     189.741 210.145 144.925  1.00153.17           C  
ATOM    120  O   ARG A  71     189.386 209.935 146.088  1.00153.17           O  
ATOM    121  CB  ARG A  71     188.716 208.549 143.302  1.00153.17           C  
ATOM    122  N   LEU A  72     189.913 211.367 144.422  1.00151.52           N  
ATOM    123  CA  LEU A  72     189.662 212.590 145.188  1.00151.52           C  
ATOM    124  C   LEU A  72     189.100 213.644 144.245  1.00151.52           C  
ATOM    125  O   LEU A  72     189.780 214.610 143.879  1.00151.52           O  
ATOM    126  CB  LEU A  72     190.938 213.082 145.875  1.00151.52           C  
ATOM    127  N   PRO A  73     187.846 213.491 143.838  1.00154.40           N  
ATOM    128  CA  PRO A  73     187.272 214.357 142.805  1.00154.40           C  
ATOM    129  C   PRO A  73     186.720 215.652 143.395  1.00154.40           C  
ATOM    130  O   PRO A  73     186.791 215.904 144.595  1.00154.40           O  
ATOM    131  CB  PRO A  73     186.160 213.490 142.210  1.00154.40           C  
ATOM    132  N   ALA A  74     186.165 216.481 142.508  1.00151.22           N  
ATOM    133  CA  ALA A  74     185.599 217.770 142.897  1.00151.22           C  
ATOM    134  C   ALA A  74     184.511 218.123 141.886  1.00151.22           C  
ATOM    135  O   ALA A  74     184.815 218.589 140.785  1.00151.22           O  
ATOM    136  CB  ALA A  74     186.674 218.845 142.959  1.00151.22           C  
ATOM    137  N   ARG A  75     183.257 217.900 142.262  1.00151.93           N  
ATOM    138  CA  ARG A  75     182.105 218.250 141.444  1.00151.93           C  
ATOM    139  C   ARG A  75     181.254 219.286 142.177  1.00151.93           C  
ATOM    140  O   ARG A  75     181.586 219.725 143.283  1.00151.93           O  
ATOM    141  CB  ARG A  75     181.292 217.001 141.096  1.00151.93           C  
ATOM    142  N   MET A  76     180.147 219.675 141.553  1.00152.49           N  
ATOM    143  CA  MET A  76     179.257 220.688 142.121  1.00152.49           C  
ATOM    144  C   MET A  76     177.821 220.341 141.739  1.00152.49           C  
ATOM    145  O   MET A  76     177.538 219.227 141.287  1.00152.49           O  
ATOM    146  CB  MET A  76     179.679 222.096 141.665  1.00152.49           C  
ATOM    147  N   ARG A  77     176.908 221.299 141.916  1.00151.13           N  
ATOM    148  CA  ARG A  77     175.474 221.057 141.807  1.00151.13           C  
ATOM    149  C   ARG A  77     174.892 221.507 140.469  1.00151.13           C  
ATOM    150  O   ARG A  77     173.767 222.022 140.430  1.00151.13           O  
ATOM    151  CB  ARG A  77     174.739 221.741 142.958  1.00151.13           C  
ATOM    152  N   ASN A  78     175.656 221.360 139.380  1.00152.50           N  
ATOM    153  CA  ASN A  78     175.252 221.584 137.990  1.00152.50           C  
ATOM    154  C   ASN A  78     174.822 223.019 137.694  1.00152.50           C  
ATOM    155  O   ASN A  78     174.235 223.275 136.638  1.00152.50           O  
ATOM    156  CB  ASN A  78     174.142 220.615 137.556  1.00152.50           C  
ATOM    157  N   ILE A  79     175.093 223.962 138.592  1.00153.46           N  
ATOM    158  CA  ILE A  79     174.901 225.378 138.316  1.00153.46           C  
ATOM    159  C   ILE A  79     176.273 225.947 137.991  1.00153.46           C  
ATOM    160  O   ILE A  79     176.399 226.920 137.240  1.00153.46           O  
ATOM    161  CB  ILE A  79     174.244 226.108 139.501  1.00153.46           C  
ATOM    162  N   PHE A  80     177.309 225.336 138.561  1.00154.50           N  
ATOM    163  CA  PHE A  80     178.693 225.616 138.211  1.00154.50           C  
ATOM    164  C   PHE A  80     179.523 224.349 138.390  1.00154.50           C  
ATOM    165  O   PHE A  80     180.550 224.372 139.080  1.00154.50           O  
ATOM    166  CB  PHE A  80     179.248 226.756 139.065  1.00154.50           C  
ATOM    167  N   PRO A  81     179.115 223.232 137.790  1.00157.73           N  
ATOM    168  CA  PRO A  81     179.876 221.985 137.948  1.00157.73           C  
ATOM    169  C   PRO A  81     181.148 222.007 137.115  1.00157.73           C  
ATOM    170  O   PRO A  81     181.342 222.851 136.239  1.00157.73           O  
ATOM    171  CB  PRO A  81     178.907 220.905 137.459  1.00157.73           C  
ATOM    172  N   ALA A  82     182.038 221.055 137.411  1.00162.12           N  
ATOM    173  CA  ALA A  82     183.324 220.957 136.717  1.00162.12           C  
ATOM    174  C   ALA A  82     183.556 219.520 136.250  1.00162.12           C  
ATOM    175  O   ALA A  82     184.266 218.763 136.916  1.00162.12           O  
ATOM    176  CB  ALA A  82     184.456 221.446 137.621  1.00162.12           C  
ATOM    177  N   GLU A  83     182.964 219.184 135.097  1.00165.27           N  
ATOM    178  CA  GLU A  83     183.355 218.059 134.236  1.00165.27           C  
ATOM    179  C   GLU A  83     183.326 216.711 134.961  1.00165.27           C  
ATOM    180  O   GLU A  83     184.344 216.031 135.103  1.00165.27           O  
ATOM    181  CB  GLU A  83     184.737 218.316 133.623  1.00165.27           C  
ATOM    182  N   LEU A  84     182.137 216.322 135.417  1.00166.14           N  
ATOM    183  CA  LEU A  84     182.038 215.056 136.140  1.00166.14           C  
ATOM    184  C   LEU A  84     182.069 213.875 135.173  1.00166.14           C  
ATOM    185  O   LEU A  84     183.051 213.128 135.124  1.00166.14           O  
ATOM    186  CB  LEU A  84     180.762 215.038 136.987  1.00166.14           C  
ATOM    187  N   ALA A  85     180.994 213.711 134.408  1.00172.91           N  
ATOM    188  CA  ALA A  85     180.900 212.622 133.444  1.00172.91           C  
ATOM    189  C   ALA A  85     179.472 212.460 132.932  1.00172.91           C  
ATOM    190  O   ALA A  85     178.510 212.730 133.651  1.00172.91           O  
ATOM    191  CB  ALA A  85     181.394 211.323 134.062  1.00172.91           C  
ATOM    192  N   SER A  86     179.343 212.019 131.685  1.00177.45           N  
ATOM    193  CA  SER A  86     178.034 211.820 131.074  1.00177.45           C  
ATOM    194  C   SER A  86     178.047 210.629 130.122  1.00177.45           C  
ATOM    195  O   SER A  86     177.032 209.956 129.940  1.00177.45           O  
ATOM    196  CB  SER A  86     177.593 213.083 130.331  1.00177.45           C  
ATOM    197  N   THR A  87     179.202 210.374 129.517  1.00182.91           N  
ATOM    198  CA  THR A  87     179.350 209.264 128.583  1.00182.91           C  
ATOM    199  C   THR A  87     180.645 209.384 127.786  1.00182.91           C  
ATOM    200  O   THR A  87     180.624 209.630 126.580  1.00182.91           O  
ATOM    201  CB  THR A  87     178.161 209.186 127.607  1.00182.91           C  
ATOM    202  N   PRO A  88     181.772 209.209 128.469  1.00188.52           N  
ATOM    203  CA  PRO A  88     183.085 209.298 127.823  1.00188.52           C  
ATOM    204  C   PRO A  88     184.170 208.611 128.646  1.00188.52           C  
ATOM    205  O   PRO A  88     184.912 207.783 128.118  1.00188.52           O  
ATOM    206  CB  PRO A  88     183.341 210.805 127.770  1.00188.52           C  
ATOM    207  N   LEU A  89     184.256 208.955 129.927  1.00189.85           N  
ATOM    208  CA  LEU A  89     185.264 208.360 130.822  1.00189.85           C  
ATOM    209  C   LEU A  89     186.598 209.103 130.740  1.00189.85           C  
ATOM    210  O   LEU A  89     187.670 208.497 130.695  1.00189.85           O  
ATOM    211  CB  LEU A  89     185.451 206.868 130.537  1.00189.85           C  
ATOM    212  N   GLU A  90     186.521 210.434 130.730  1.00192.50           N  
ATOM    213  CA  GLU A  90     187.624 211.282 130.302  1.00192.50           C  
ATOM    214  C   GLU A  90     188.724 211.345 131.352  1.00192.50           C  
ATOM    215  O   GLU A  90     188.499 211.087 132.536  1.00192.50           O  
ATOM    216  CB  GLU A  90     187.120 212.693 129.998  1.00192.50           C  
ATOM    217  N   ASP A  91     189.932 211.687 130.894  1.00194.80           N  
ATOM    218  CA  ASP A  91     191.094 211.825 131.764  1.00194.80           C  
ATOM    219  C   ASP A  91     191.974 213.008 131.381  1.00194.80           C  
ATOM    220  O   ASP A  91     193.056 213.169 131.957  1.00194.80           O  
ATOM    221  CB  ASP A  91     191.937 210.545 131.745  1.00194.80           C  
ATOM    222  N   PHE A  92     191.542 213.838 130.431  1.00195.55           N  
ATOM    223  CA  PHE A  92     192.436 214.828 129.838  1.00195.55           C  
ATOM    224  C   PHE A  92     192.617 216.047 130.737  1.00195.55           C  
ATOM    225  O   PHE A  92     193.734 216.349 131.170  1.00195.55           O  
ATOM    226  CB  PHE A  92     191.908 215.248 128.463  1.00195.55           C  
ATOM    227  N   ASP A  93     191.527 216.763 131.017  1.00194.88           N  
ATOM    228  CA  ASP A  93     191.589 218.049 131.702  1.00194.88           C  
ATOM    229  C   ASP A  93     191.980 217.911 133.170  1.00194.88           C  
ATOM    230  O   ASP A  93     193.070 218.343 133.565  1.00194.88           O  
ATOM    231  CB  ASP A  93     190.243 218.768 131.588  1.00194.88           C  
ATOM    232  N   PRO A  94     191.129 217.323 134.006  1.00192.23           N  
ATOM    233  CA  PRO A  94     191.440 217.276 135.441  1.00192.23           C  
ATOM    234  C   PRO A  94     192.122 215.989 135.872  1.00192.23           C  
ATOM    235  O   PRO A  94     191.878 214.922 135.301  1.00192.23           O  
ATOM    236  CB  PRO A  94     190.063 217.426 136.100  1.00192.23           C  
ATOM    237  N   PHE A  95     192.981 216.081 136.891  1.00188.98           N  
ATOM    238  CA  PHE A  95     193.457 214.873 137.555  1.00188.98           C  
ATOM    239  C   PHE A  95     192.348 214.234 138.380  1.00188.98           C  
ATOM    240  O   PHE A  95     192.381 213.025 138.634  1.00188.98           O  
ATOM    241  CB  PHE A  95     194.666 215.190 138.434  1.00188.98           C  
ATOM    242  N   TYR A  96     191.369 215.036 138.811  1.00186.32           N  
ATOM    243  CA  TYR A  96     190.136 214.491 139.367  1.00186.32           C  
ATOM    244  C   TYR A  96     189.350 213.722 138.316  1.00186.32           C  
ATOM    245  O   TYR A  96     188.680 212.736 138.641  1.00186.32           O  
ATOM    246  CB  TYR A  96     189.282 215.619 139.948  1.00186.32           C  
ATOM    247  N   LYS A  97     189.414 214.161 137.057  1.00189.70           N  
ATOM    248  CA  LYS A  97     188.863 213.373 135.963  1.00189.70           C  
ATOM    249  C   LYS A  97     189.773 212.208 135.602  1.00189.70           C  
ATOM    250  O   LYS A  97     189.279 211.130 135.255  1.00189.70           O  
ATOM    251  CB  LYS A  97     188.627 214.256 134.737  1.00189.70           C  
ATOM    252  N   ASN A  98     191.094 212.403 135.690  1.00189.88           N  
ATOM    253  CA  ASN A  98     192.031 211.317 135.416  1.00189.88           C  
ATOM    254  C   ASN A  98     191.939 210.219 136.465  1.00189.88           C  
ATOM    255  O   ASN A  98     192.132 209.041 136.146  1.00189.88           O  
ATOM    256  CB  ASN A  98     193.458 211.857 135.337  1.00189.88           C  
ATOM    257  N   LYS A  99     191.643 210.581 137.715  1.00188.03           N  
ATOM    258  CA  LYS A  99     191.338 209.565 138.715  1.00188.03           C  
ATOM    259  C   LYS A  99     189.964 208.953 138.478  1.00188.03           C  
ATOM    260  O   LYS A  99     189.732 207.795 138.842  1.00188.03           O  
ATOM    261  CB  LYS A  99     191.419 210.162 140.119  1.00188.03           C  
ATOM    262  N   LYS A 100     189.049 209.706 137.867  1.00188.00           N  
ATOM    263  CA  LYS A 100     187.726 209.202 137.526  1.00188.00           C  
ATOM    264  C   LYS A 100     187.718 208.379 136.245  1.00188.00           C  
ATOM    265  O   LYS A 100     186.683 207.792 135.916  1.00188.00           O  
ATOM    266  CB  LYS A 100     186.735 210.362 137.398  1.00188.00           C  
ATOM    267  N   THR A 101     188.830 208.330 135.510  1.00188.04           N  
ATOM    268  CA  THR A 101     188.912 207.429 134.366  1.00188.04           C  
ATOM    269  C   THR A 101     189.181 206.001 134.815  1.00188.04           C  
ATOM    270  O   THR A 101     188.626 205.052 134.251  1.00188.04           O  
ATOM    271  CB  THR A 101     190.001 207.890 133.402  1.00188.04           C  
ATOM    272  N   PHE A 102     190.040 205.831 135.822  1.00187.24           N  
ATOM    273  CA  PHE A 102     190.156 204.535 136.478  1.00187.24           C  
ATOM    274  C   PHE A 102     188.949 204.261 137.364  1.00187.24           C  
ATOM    275  O   PHE A 102     188.657 203.101 137.668  1.00187.24           O  
ATOM    276  CB  PHE A 102     191.446 204.466 137.296  1.00187.24           C  
ATOM    277  N   VAL A 103     188.232 205.311 137.770  1.00185.48           N  
ATOM    278  CA  VAL A 103     187.008 205.179 138.552  1.00185.48           C  
ATOM    279  C   VAL A 103     185.812 205.296 137.619  1.00185.48           C  
ATOM    280  O   VAL A 103     184.710 205.661 138.044  1.00185.48           O  
ATOM    281  CB  VAL A 103     186.931 206.227 139.677  1.00185.48           C  
ATOM    282  N   VAL A 104     186.033 205.025 136.335  1.00183.51           N  
ATOM    283  CA  VAL A 104     184.924 204.862 135.407  1.00183.51           C  
ATOM    284  C   VAL A 104     184.444 203.416 135.378  1.00183.51           C  
ATOM    285  O   VAL A 104     183.280 203.157 135.054  1.00183.51           O  
ATOM    286  CB  VAL A 104     185.321 205.339 134.000  1.00183.51           C  
ATOM    287  N   VAL A 105     185.313 202.468 135.722  1.00179.85           N  
ATOM    288  CA  VAL A 105     184.954 201.055 135.726  1.00179.85           C  
ATOM    289  C   VAL A 105     185.043 200.500 137.141  1.00179.85           C  
ATOM    290  O   VAL A 105     184.320 199.562 137.493  1.00179.85           O  
ATOM    291  CB  VAL A 105     185.851 200.254 134.765  1.00179.85           C  
ATOM    292  N   THR A 106     185.923 201.074 137.964  1.00179.09           N  
ATOM    293  CA  THR A 106     186.139 200.532 139.303  1.00179.09           C  
ATOM    294  C   THR A 106     185.116 201.041 140.310  1.00179.09           C  
ATOM    295  O   THR A 106     184.832 200.349 141.295  1.00179.09           O  
ATOM    296  CB  THR A 106     187.549 200.861 139.796  1.00179.09           C  
ATOM    297  N   LYS A 107     184.565 202.238 140.092  1.00176.18           N  
ATOM    298  CA  LYS A 107     183.547 202.760 140.998  1.00176.18           C  
ATOM    299  C   LYS A 107     182.247 201.976 140.875  1.00176.18           C  
ATOM    300  O   LYS A 107     181.590 201.690 141.881  1.00176.18           O  
ATOM    301  CB  LYS A 107     183.310 204.243 140.722  1.00176.18           C  
ATOM    302  N   ALA A 108     181.868 201.611 139.651  1.00177.65           N  
ATOM    303  CA  ALA A 108     180.711 200.763 139.397  1.00177.65           C  
ATOM    304  C   ALA A 108     181.111 199.317 139.130  1.00177.65           C  
ATOM    305  O   ALA A 108     180.465 198.634 138.327  1.00177.65           O  
ATOM    306  CB  ALA A 108     179.896 201.312 138.226  1.00177.65           C  
ATOM    307  N   GLY A 109     182.170 198.844 139.785  1.00176.32           N  
ATOM    308  CA  GLY A 109     182.718 197.527 139.527  1.00176.32           C  
ATOM    309  C   GLY A 109     181.827 196.375 139.937  1.00176.32           C  
ATOM    310  O   GLY A 109     181.377 195.603 139.085  1.00176.32           O  
ATOM    311  N   ASP A 110     181.556 196.245 141.237  1.00173.55           N  
ATOM    312  CA  ASP A 110     180.736 195.134 141.706  1.00173.55           C  
ATOM    313  C   ASP A 110     179.250 195.419 141.501  1.00173.55           C  
ATOM    314  O   ASP A 110     178.600 194.763 140.680  1.00173.55           O  
ATOM    315  CB  ASP A 110     181.039 194.843 143.180  1.00173.55           C  
ATOM    316  N   ILE A 111     178.695 196.389 142.230  1.00172.35           N  
ATOM    317  CA  ILE A 111     177.382 196.903 141.856  1.00172.35           C  
ATOM    318  C   ILE A 111     177.380 198.425 141.772  1.00172.35           C  
ATOM    319  O   ILE A 111     177.337 198.994 140.675  1.00172.35           O  
ATOM    320  CB  ILE A 111     176.305 196.416 142.843  1.00172.35           C  
ATOM    321  N   PHE A 112     177.430 199.097 142.931  1.00169.03           N  
ATOM    322  CA  PHE A 112     177.403 200.556 142.941  1.00169.03           C  
ATOM    323  C   PHE A 112     178.153 201.211 144.093  1.00169.03           C  
ATOM    324  O   PHE A 112     178.142 202.443 144.167  1.00169.03           O  
ATOM    325  CB  PHE A 112     175.942 201.037 142.948  1.00169.03           C  
ATOM    326  N   ARG A 113     178.805 200.462 144.984  1.00166.23           N  
ATOM    327  CA  ARG A 113     179.106 200.949 146.328  1.00166.23           C  
ATOM    328  C   ARG A 113     180.589 201.200 146.575  1.00166.23           C  
ATOM    329  O   ARG A 113     181.052 201.062 147.711  1.00166.23           O  
ATOM    330  CB  ARG A 113     178.566 199.971 147.373  1.00166.23           C  
ATOM    331  N   PHE A 114     181.348 201.571 145.547  1.00161.79           N  
ATOM    332  CA  PHE A 114     182.755 201.875 145.761  1.00161.79           C  
ATOM    333  C   PHE A 114     183.001 203.344 146.085  1.00161.79           C  
ATOM    334  O   PHE A 114     184.049 203.669 146.651  1.00161.79           O  
ATOM    335  CB  PHE A 114     183.575 201.475 144.534  1.00161.79           C  
ATOM    336  N   SER A 115     182.062 204.229 145.761  1.00155.56           N  
ATOM    337  CA  SER A 115     182.262 205.667 145.875  1.00155.56           C  
ATOM    338  C   SER A 115     181.529 206.235 147.085  1.00155.56           C  
ATOM    339  O   SER A 115     180.569 205.649 147.589  1.00155.56           O  
ATOM    340  CB  SER A 115     181.787 206.382 144.608  1.00155.56           C  
ATOM    341  N   GLY A 116     182.000 207.392 147.543  1.00145.46           N  
ATOM    342  CA  GLY A 116     181.357 208.115 148.624  1.00145.46           C  
ATOM    343  C   GLY A 116     181.409 209.610 148.396  1.00145.46           C  
ATOM    344  O   GLY A 116     182.491 210.179 148.228  1.00145.46           O  
ATOM    345  N   GLU A 117     180.254 210.266 148.403  1.00136.99           N  
ATOM    346  CA  GLU A 117     180.131 211.624 147.894  1.00136.99           C  
ATOM    347  C   GLU A 117     179.522 212.543 148.942  1.00136.99           C  
ATOM    348  O   GLU A 117     178.435 212.268 149.461  1.00136.99           O  
ATOM    349  CB  GLU A 117     179.282 211.641 146.622  1.00136.99           C  
ATOM    350  N   LYS A 118     180.215 213.650 149.223  1.00128.75           N  
ATOM    351  CA  LYS A 118     179.720 214.687 150.120  1.00128.75           C  
ATOM    352  C   LYS A 118     178.629 215.480 149.419  1.00128.75           C  
ATOM    353  O   LYS A 118     178.864 216.601 148.961  1.00128.75           O  
ATOM    354  CB  LYS A 118     180.856 215.615 150.555  1.00128.75           C  
ATOM    355  N   SER A 119     177.433 214.906 149.340  1.00131.74           N  
ATOM    356  CA  SER A 119     176.373 215.438 148.501  1.00131.74           C  
ATOM    357  C   SER A 119     175.397 216.255 149.332  1.00131.74           C  
ATOM    358  O   SER A 119     174.805 215.744 150.285  1.00131.74           O  
ATOM    359  CB  SER A 119     175.636 214.299 147.800  1.00131.74           C  
ATOM    360  N   LEU A 120     175.233 217.525 148.968  1.00132.18           N  
ATOM    361  CA  LEU A 120     174.275 218.391 149.642  1.00132.18           C  
ATOM    362  C   LEU A 120     173.488 219.224 148.640  1.00132.18           C  
ATOM    363  O   LEU A 120     172.564 219.948 149.027  1.00132.18           O  
ATOM    364  CB  LEU A 120     174.992 219.303 150.638  1.00132.18           C  
ATOM    365  N   TRP A 121     173.880 219.137 147.360  1.00137.62           N  
ATOM    366  CA  TRP A 121     173.387 219.983 146.257  1.00137.62           C  
ATOM    367  C   TRP A 121     173.602 221.469 146.528  1.00137.62           C  
ATOM    368  O   TRP A 121     172.856 222.307 146.015  1.00137.62           O  
ATOM    369  CB  TRP A 121     171.912 219.717 145.929  1.00137.62           C  
ATOM    370  N   MET A 122     174.616 221.787 147.327  1.00130.64           N  
ATOM    371  CA  MET A 122     174.924 223.173 147.660  1.00130.64           C  
ATOM    372  C   MET A 122     173.778 223.825 148.427  1.00130.64           C  
ATOM    373  O   MET A 122     173.317 224.908 148.070  1.00130.64           O  
ATOM    374  CB  MET A 122     175.230 223.973 146.393  1.00130.64           C  
ATOM    375  N   LEU A 123     173.324 223.157 149.483  1.00126.65           N  
ATOM    376  CA  LEU A 123     172.232 223.670 150.301  1.00126.65           C  
ATOM    377  C   LEU A 123     172.598 225.012 150.927  1.00126.65           C  
ATOM    378  O   LEU A 123     171.767 225.655 151.569  1.00126.65           O  
ATOM    379  CB  LEU A 123     171.862 222.664 151.393  1.00126.65           C  
ATOM    380  N   ASP A 124     173.845 225.429 150.736  1.00123.65           N  
ATOM    381  CA  ASP A 124     174.322 226.694 151.282  1.00123.65           C  
ATOM    382  C   ASP A 124     175.520 227.218 150.497  1.00123.65           C  
ATOM    383  O   ASP A 124     176.514 227.653 151.080  1.00123.65           O  
ATOM    384  CB  ASP A 124     174.689 226.537 152.759  1.00123.65           C  
ATOM    385  N   PRO A 125     175.420 227.173 149.173  1.00124.81           N  
ATOM    386  CA  PRO A 125     176.500 227.646 148.301  1.00124.81           C  
ATOM    387  C   PRO A 125     177.828 226.969 148.624  1.00124.81           C  
ATOM    388  O   PRO A 125     178.538 227.406 149.529  1.00124.81           O  
ATOM    389  CB  PRO A 125     176.577 229.138 148.628  1.00124.81           C  
ATOM    390  N   PHE A 126     178.153 225.912 147.887  1.00122.33           N  
ATOM    391  CA  PHE A 126     179.393 225.184 148.099  1.00122.33           C  
ATOM    392  C   PHE A 126     180.504 225.581 147.134  1.00122.33           C  
ATOM    393  O   PHE A 126     180.982 224.746 146.360  1.00122.33           O  
ATOM    394  CB  PHE A 126     179.142 223.680 147.980  1.00122.33           C  
ATOM    395  N   THR A 127     180.927 226.853 147.176  1.00122.71           N  
ATOM    396  CA  THR A 127     182.314 227.185 146.827  1.00122.71           C  
ATOM    397  C   THR A 127     182.911 228.328 147.681  1.00122.71           C  
ATOM    398  O   THR A 127     183.390 229.320 147.114  1.00122.71           O  
ATOM    399  CB  THR A 127     182.420 227.562 145.335  1.00122.71           C  
ATOM    400  OG1 THR A 127     181.523 226.765 144.555  1.00122.71           O  
ATOM    401  CG2 THR A 127     183.822 227.229 144.790  1.00122.71           C  
ATOM    402  N   PRO A 128     182.858 228.304 149.051  1.00122.29           N  
ATOM    403  CA  PRO A 128     183.918 228.980 149.811  1.00122.29           C  
ATOM    404  C   PRO A 128     185.056 228.032 150.148  1.00122.29           C  
ATOM    405  O   PRO A 128     185.288 227.034 149.458  1.00122.29           O  
ATOM    406  CB  PRO A 128     183.201 229.494 151.062  1.00122.29           C  
ATOM    407  CG  PRO A 128     182.164 228.554 151.284  1.00122.29           C  
ATOM    408  CD  PRO A 128     181.698 228.098 149.945  1.00122.29           C  
ATOM    409  N   ILE A 129     185.796 228.386 151.208  1.00121.13           N  
ATOM    410  CA  ILE A 129     186.787 227.507 151.844  1.00121.13           C  
ATOM    411  C   ILE A 129     186.172 226.174 152.316  1.00121.13           C  
ATOM    412  O   ILE A 129     186.902 225.223 152.628  1.00121.13           O  
ATOM    413  CB  ILE A 129     187.460 228.270 153.007  1.00121.13           C  
ATOM    414  CG1 ILE A 129     188.828 227.680 153.378  1.00121.13           C  
ATOM    415  CG2 ILE A 129     186.542 228.331 154.230  1.00121.13           C  
ATOM    416  CD1 ILE A 129     189.899 227.918 152.340  1.00121.13           C  
ATOM    417  N   ARG A 130     184.831 226.091 152.402  1.00116.37           N  
ATOM    418  CA  ARG A 130     184.105 224.827 152.560  1.00116.37           C  
ATOM    419  C   ARG A 130     184.521 223.775 151.530  1.00116.37           C  
ATOM    420  O   ARG A 130     184.529 222.576 151.830  1.00116.37           O  
ATOM    421  CB  ARG A 130     182.597 225.109 152.475  1.00116.37           C  
ATOM    422  CG  ARG A 130     181.636 223.911 152.521  1.00116.37           C  
ATOM    423  CD  ARG A 130     181.077 223.540 151.154  1.00116.37           C  
ATOM    424  NE  ARG A 130     180.137 222.424 151.221  1.00116.37           N  
ATOM    425  CZ  ARG A 130     178.840 222.547 151.485  1.00116.37           C  
ATOM    426  NH1 ARG A 130     178.317 223.737 151.727  1.00116.37           N  
ATOM    427  NH2 ARG A 130     178.067 221.473 151.517  1.00116.37           N  
ATOM    428  N   ARG A 131     184.877 224.204 150.317  1.00120.35           N  
ATOM    429  CA  ARG A 131     185.321 223.275 149.280  1.00120.35           C  
ATOM    430  C   ARG A 131     186.649 222.617 149.647  1.00120.35           C  
ATOM    431  O   ARG A 131     186.921 221.481 149.240  1.00120.35           O  
ATOM    432  CB  ARG A 131     185.432 224.024 147.951  1.00120.35           C  
ATOM    433  CG  ARG A 131     185.737 223.182 146.727  1.00120.35           C  
ATOM    434  CD  ARG A 131     185.769 224.067 145.494  1.00120.35           C  
ATOM    435  NE  ARG A 131     186.110 223.336 144.280  1.00120.35           N  
ATOM    436  CZ  ARG A 131     186.224 223.902 143.084  1.00120.35           C  
ATOM    437  NH1 ARG A 131     186.538 223.167 142.028  1.00120.35           N  
ATOM    438  NH2 ARG A 131     186.029 225.206 142.946  1.00120.35           N  
ATOM    439  N   VAL A 132     187.480 223.307 150.431  1.00118.32           N  
ATOM    440  CA  VAL A 132     188.771 222.747 150.827  1.00118.32           C  
ATOM    441  C   VAL A 132     188.582 221.662 151.882  1.00118.32           C  
ATOM    442  O   VAL A 132     189.263 220.628 151.863  1.00118.32           O  
ATOM    443  CB  VAL A 132     189.700 223.876 151.313  1.00118.32           C  
ATOM    444  CG1 VAL A 132     191.027 223.332 151.820  1.00118.32           C  
ATOM    445  CG2 VAL A 132     189.932 224.868 150.188  1.00118.32           C  
ATOM    446  N   ALA A 133     187.624 221.858 152.792  1.00115.23           N  
ATOM    447  CA  ALA A 133     187.351 220.854 153.814  1.00115.23           C  
ATOM    448  C   ALA A 133     186.664 219.628 153.223  1.00115.23           C  
ATOM    449  O   ALA A 133     186.718 218.542 153.809  1.00115.23           O  
ATOM    450  CB  ALA A 133     186.503 221.459 154.928  1.00115.23           C  
ATOM    451  N   ILE A 134     186.000 219.783 152.074  1.00115.34           N  
ATOM    452  CA  ILE A 134     185.537 218.621 151.320  1.00115.34           C  
ATOM    453  C   ILE A 134     186.728 217.850 150.769  1.00115.34           C  
ATOM    454  O   ILE A 134     186.753 216.614 150.786  1.00115.34           O  
ATOM    455  CB  ILE A 134     184.576 219.058 150.199  1.00115.34           C  
ATOM    456  CG1 ILE A 134     183.313 219.681 150.776  1.00115.34           C  
ATOM    457  CG2 ILE A 134     184.174 217.891 149.330  1.00115.34           C  
ATOM    458  CD1 ILE A 134     182.443 220.339 149.726  1.00115.34           C  
ATOM    459  N   SER A 135     187.752 218.569 150.308  1.00116.11           N  
ATOM    460  CA  SER A 135     188.911 217.918 149.708  1.00116.11           C  
ATOM    461  C   SER A 135     189.766 217.220 150.758  1.00116.11           C  
ATOM    462  O   SER A 135     190.481 216.262 150.448  1.00116.11           O  
ATOM    463  CB  SER A 135     189.745 218.940 148.941  1.00116.11           C  
ATOM    464  OG  SER A 135     190.317 219.888 149.826  1.00116.11           O  
ATOM    465  N   THR A 136     189.711 217.690 152.006  1.00114.55           N  
ATOM    466  CA  THR A 136     190.469 217.045 153.073  1.00114.55           C  
ATOM    467  C   THR A 136     189.732 215.820 153.601  1.00114.55           C  
ATOM    468  O   THR A 136     190.351 214.796 153.914  1.00114.55           O  
ATOM    469  CB  THR A 136     190.739 218.053 154.190  1.00114.55           C  
ATOM    470  OG1 THR A 136     191.442 219.177 153.649  1.00114.55           O  
ATOM    471  CG2 THR A 136     191.582 217.444 155.295  1.00114.55           C  
ATOM    472  N   MET A 137     188.400 215.890 153.653  1.00111.31           N  
ATOM    473  CA  MET A 137     187.613 214.820 154.254  1.00111.31           C  
ATOM    474  C   MET A 137     187.593 213.577 153.371  1.00111.31           C  
ATOM    475  O   MET A 137     187.453 212.455 153.871  1.00111.31           O  
ATOM    476  CB  MET A 137     186.198 215.332 154.533  1.00111.31           C  
ATOM    477  CG  MET A 137     185.315 214.425 155.369  1.00111.31           C  
ATOM    478  SD  MET A 137     184.322 213.236 154.457  1.00111.31           S  
ATOM    479  CE  MET A 137     183.070 214.317 153.785  1.00111.31           C  
ATOM    480  N   VAL A 138     187.771 213.747 152.061  1.00113.95           N  
ATOM    481  CA  VAL A 138     187.709 212.599 151.161  1.00113.95           C  
ATOM    482  C   VAL A 138     189.044 211.868 151.110  1.00113.95           C  
ATOM    483  O   VAL A 138     189.145 210.790 150.513  1.00113.95           O  
ATOM    484  CB  VAL A 138     187.265 213.037 149.755  1.00113.95           C  
ATOM    485  CG1 VAL A 138     185.853 213.585 149.789  1.00113.95           C  
ATOM    486  CG2 VAL A 138     188.232 214.061 149.198  1.00113.95           C  
ATOM    487  N   GLN A 139     190.091 212.445 151.706  1.00111.16           N  
ATOM    488  CA  GLN A 139     191.420 211.842 151.696  1.00111.16           C  
ATOM    489  C   GLN A 139     191.443 210.555 152.507  1.00111.16           C  
ATOM    490  O   GLN A 139     190.777 210.461 153.544  1.00111.16           O  
ATOM    491  CB  GLN A 139     192.464 212.812 152.247  1.00111.16           C  
ATOM    492  CG  GLN A 139     192.734 214.018 151.376  1.00111.16           C  
ATOM    493  CD  GLN A 139     193.310 213.647 150.031  1.00111.16           C  
ATOM    494  OE1 GLN A 139     192.657 213.794 149.002  1.00111.16           O  
ATOM    495  NE2 GLN A 139     194.541 213.156 150.032  1.00111.16           N  
ATOM    496  N   PRO A 140     192.187 209.538 152.065  1.00107.83           N  
ATOM    497  CA  PRO A 140     192.292 208.305 152.853  1.00107.83           C  
ATOM    498  C   PRO A 140     193.209 208.425 154.051  1.00107.83           C  
ATOM    499  O   PRO A 140     193.193 207.533 154.905  1.00107.83           O  
ATOM    500  CB  PRO A 140     192.851 207.297 151.845  1.00107.83           C  
ATOM    501  CG  PRO A 140     193.642 208.125 150.916  1.00107.83           C  
ATOM    502  CD  PRO A 140     192.913 209.436 150.790  1.00107.83           C  
ATOM    503  N   ILE A 141     194.014 209.485 154.135  1.00104.21           N  
ATOM    504  CA  ILE A 141     194.903 209.667 155.276  1.00104.21           C  
ATOM    505  C   ILE A 141     194.146 210.253 156.462  1.00104.21           C  
ATOM    506  O   ILE A 141     194.545 210.050 157.615  1.00104.21           O  
ATOM    507  CB  ILE A 141     196.083 210.559 154.854  1.00104.21           C  
ATOM    508  CG1 ILE A 141     196.675 210.045 153.545  1.00104.21           C  
ATOM    509  CG2 ILE A 141     197.205 210.536 155.884  1.00104.21           C  
ATOM    510  CD1 ILE A 141     197.614 211.026 152.877  1.00104.21           C  
ATOM    511  N   PHE A 142     193.032 210.940 156.207  1.00101.73           N  
ATOM    512  CA  PHE A 142     192.261 211.551 157.284  1.00101.73           C  
ATOM    513  C   PHE A 142     191.535 210.498 158.108  1.00101.73           C  
ATOM    514  O   PHE A 142     191.624 210.492 159.340  1.00101.73           O  
ATOM    515  CB  PHE A 142     191.272 212.552 156.701  1.00101.73           C  
ATOM    516  CG  PHE A 142     190.528 213.338 157.726  1.00101.73           C  
ATOM    517  CD1 PHE A 142     191.150 214.370 158.399  1.00101.73           C  
ATOM    518  CD2 PHE A 142     189.203 213.066 157.998  1.00101.73           C  
ATOM    519  CE1 PHE A 142     190.468 215.109 159.335  1.00101.73           C  
ATOM    520  CE2 PHE A 142     188.514 213.803 158.932  1.00101.73           C  
ATOM    521  CZ  PHE A 142     189.147 214.826 159.600  1.00101.73           C  
ATOM    522  N   SER A 143     190.815 209.590 157.445  1.00 99.65           N  
ATOM    523  CA  SER A 143     190.142 208.514 158.165  1.00 99.65           C  
ATOM    524  C   SER A 143     191.115 207.468 158.682  1.00 99.65           C  
ATOM    525  O   SER A 143     190.752 206.682 159.559  1.00 99.65           O  
ATOM    526  CB  SER A 143     189.096 207.853 157.273  1.00 99.65           C  
ATOM    527  OG  SER A 143     188.045 208.755 156.976  1.00 99.65           O  
ATOM    528  N   TYR A 144     192.336 207.436 158.155  1.00101.07           N  
ATOM    529  CA  TYR A 144     193.387 206.609 158.723  1.00101.07           C  
ATOM    530  C   TYR A 144     194.044 207.275 159.922  1.00101.07           C  
ATOM    531  O   TYR A 144     194.697 206.592 160.712  1.00101.07           O  
ATOM    532  CB  TYR A 144     194.423 206.291 157.641  1.00101.07           C  
ATOM    533  CG  TYR A 144     195.522 205.331 158.031  1.00101.07           C  
ATOM    534  CD1 TYR A 144     195.272 203.969 158.152  1.00101.07           C  
ATOM    535  CD2 TYR A 144     196.820 205.783 158.248  1.00101.07           C  
ATOM    536  CE1 TYR A 144     196.283 203.082 158.501  1.00101.07           C  
ATOM    537  CE2 TYR A 144     197.838 204.905 158.595  1.00101.07           C  
ATOM    538  CZ  TYR A 144     197.562 203.557 158.720  1.00101.07           C  
ATOM    539  OH  TYR A 144     198.570 202.685 159.064  1.00101.07           O  
ATOM    540  N   PHE A 145     193.863 208.583 160.095  1.00 94.55           N  
ATOM    541  CA  PHE A 145     194.438 209.280 161.239  1.00 94.55           C  
ATOM    542  C   PHE A 145     193.549 209.226 162.471  1.00 94.55           C  
ATOM    543  O   PHE A 145     194.053 209.076 163.588  1.00 94.55           O  
ATOM    544  CB  PHE A 145     194.729 210.739 160.888  1.00 94.55           C  
ATOM    545  CG  PHE A 145     195.237 211.538 162.044  1.00 94.55           C  
ATOM    546  CD1 PHE A 145     196.497 211.295 162.558  1.00 94.55           C  
ATOM    547  CD2 PHE A 145     194.461 212.531 162.612  1.00 94.55           C  
ATOM    548  CE1 PHE A 145     196.973 212.015 163.628  1.00 94.55           C  
ATOM    549  CE2 PHE A 145     194.933 213.262 163.682  1.00 94.55           C  
ATOM    550  CZ  PHE A 145     196.193 213.001 164.190  1.00 94.55           C  
ATOM    551  N   ILE A 146     192.236 209.366 162.288  1.00 89.59           N  
ATOM    552  CA  ILE A 146     191.305 209.270 163.405  1.00 89.59           C  
ATOM    553  C   ILE A 146     191.277 207.854 163.957  1.00 89.59           C  
ATOM    554  O   ILE A 146     191.123 207.655 165.167  1.00 89.59           O  
ATOM    555  CB  ILE A 146     189.922 209.747 162.935  1.00 89.59           C  
ATOM    556  CG1 ILE A 146     190.045 211.169 162.404  1.00 89.59           C  
ATOM    557  CG2 ILE A 146     188.900 209.704 164.048  1.00 89.59           C  
ATOM    558  CD1 ILE A 146     190.528 212.163 163.435  1.00 89.59           C  
ATOM    559  N   MET A 147     191.486 206.856 163.100  1.00 86.93           N  
ATOM    560  CA  MET A 147     191.493 205.473 163.554  1.00 86.93           C  
ATOM    561  C   MET A 147     192.728 205.171 164.396  1.00 86.93           C  
ATOM    562  O   MET A 147     192.675 204.334 165.301  1.00 86.93           O  
ATOM    563  CB  MET A 147     191.414 204.542 162.348  1.00 86.93           C  
ATOM    564  CG  MET A 147     191.174 203.098 162.689  1.00 86.93           C  
ATOM    565  SD  MET A 147     189.584 202.889 163.488  1.00 86.93           S  
ATOM    566  CE  MET A 147     188.494 203.131 162.093  1.00 86.93           C  
ATOM    567  N   ILE A 148     193.843 205.853 164.132  1.00 88.95           N  
ATOM    568  CA  ILE A 148     195.039 205.628 164.938  1.00 88.95           C  
ATOM    569  C   ILE A 148     194.898 206.268 166.312  1.00 88.95           C  
ATOM    570  O   ILE A 148     195.245 205.651 167.325  1.00 88.95           O  
ATOM    571  CB  ILE A 148     196.291 206.123 164.186  1.00 88.95           C  
ATOM    572  CG1 ILE A 148     196.563 205.229 162.978  1.00 88.95           C  
ATOM    573  CG2 ILE A 148     197.514 206.156 165.087  1.00 88.95           C  
ATOM    574  CD1 ILE A 148     196.840 203.790 163.340  1.00 88.95           C  
ATOM    575  N   THR A 149     194.336 207.476 166.390  1.00 85.46           N  
ATOM    576  CA  THR A 149     194.186 208.144 167.676  1.00 85.46           C  
ATOM    577  C   THR A 149     193.118 207.517 168.561  1.00 85.46           C  
ATOM    578  O   THR A 149     193.079 207.825 169.753  1.00 85.46           O  
ATOM    579  CB  THR A 149     193.859 209.620 167.481  1.00 85.46           C  
ATOM    580  OG1 THR A 149     192.608 209.743 166.808  1.00 85.46           O  
ATOM    581  CG2 THR A 149     194.922 210.280 166.651  1.00 85.46           C  
ATOM    582  N   ILE A 150     192.254 206.662 168.024  1.00 81.81           N  
ATOM    583  CA  ILE A 150     191.352 205.887 168.866  1.00 81.81           C  
ATOM    584  C   ILE A 150     192.058 204.666 169.436  1.00 81.81           C  
ATOM    585  O   ILE A 150     191.904 204.350 170.616  1.00 81.81           O  
ATOM    586  CB  ILE A 150     190.089 205.504 168.072  1.00 81.81           C  
ATOM    587  CG1 ILE A 150     189.288 206.751 167.737  1.00 81.81           C  
ATOM    588  CG2 ILE A 150     189.197 204.587 168.860  1.00 81.81           C  
ATOM    589  CD1 ILE A 150     188.171 206.501 166.781  1.00 81.81           C  
ATOM    590  N   LEU A 151     192.884 203.992 168.634  1.00 81.58           N  
ATOM    591  CA  LEU A 151     193.661 202.863 169.133  1.00 81.58           C  
ATOM    592  C   LEU A 151     194.745 203.286 170.117  1.00 81.58           C  
ATOM    593  O   LEU A 151     195.241 202.442 170.864  1.00 81.58           O  
ATOM    594  CB  LEU A 151     194.300 202.092 167.977  1.00 81.58           C  
ATOM    595  CG  LEU A 151     193.579 200.930 167.284  1.00 81.58           C  
ATOM    596  CD1 LEU A 151     193.349 199.794 168.252  1.00 81.58           C  
ATOM    597  CD2 LEU A 151     192.275 201.341 166.647  1.00 81.58           C  
ATOM    598  N   ILE A 152     195.135 204.561 170.124  1.00 82.93           N  
ATOM    599  CA  ILE A 152     196.032 205.068 171.158  1.00 82.93           C  
ATOM    600  C   ILE A 152     195.255 205.391 172.423  1.00 82.93           C  
ATOM    601  O   ILE A 152     195.673 205.037 173.530  1.00 82.93           O  
ATOM    602  CB  ILE A 152     196.803 206.293 170.633  1.00 82.93           C  
ATOM    603  CG1 ILE A 152     197.709 205.892 169.477  1.00 82.93           C  
ATOM    604  CG2 ILE A 152     197.618 206.943 171.726  1.00 82.93           C  
ATOM    605  CD1 ILE A 152     198.738 204.867 169.855  1.00 82.93           C  
ATOM    606  N   HIS A 153     194.102 206.045 172.275  1.00 83.25           N  
ATOM    607  CA  HIS A 153     193.298 206.475 173.411  1.00 83.25           C  
ATOM    608  C   HIS A 153     192.703 205.305 174.180  1.00 83.25           C  
ATOM    609  O   HIS A 153     192.372 205.462 175.356  1.00 83.25           O  
ATOM    610  CB  HIS A 153     192.208 207.420 172.912  1.00 83.25           C  
ATOM    611  CG  HIS A 153     191.376 208.027 173.992  1.00 83.25           C  
ATOM    612  ND1 HIS A 153     191.884 208.916 174.911  1.00 83.25           N  
ATOM    613  CD2 HIS A 153     190.056 207.920 174.263  1.00 83.25           C  
ATOM    614  CE1 HIS A 153     190.920 209.302 175.726  1.00 83.25           C  
ATOM    615  NE2 HIS A 153     189.800 208.710 175.356  1.00 83.25           N  
ATOM    616  N   CYS A 154     192.583 204.131 173.555  1.00 80.57           N  
ATOM    617  CA  CYS A 154     192.188 202.939 174.297  1.00 80.57           C  
ATOM    618  C   CYS A 154     193.309 202.435 175.193  1.00 80.57           C  
ATOM    619  O   CYS A 154     193.037 201.825 176.230  1.00 80.57           O  
ATOM    620  CB  CYS A 154     191.762 201.832 173.339  1.00 80.57           C  
ATOM    621  SG  CYS A 154     190.248 202.163 172.426  1.00 80.57           S  
ATOM    622  N   ILE A 155     194.566 202.665 174.813  1.00 81.80           N  
ATOM    623  CA  ILE A 155     195.688 202.214 175.632  1.00 81.80           C  
ATOM    624  C   ILE A 155     195.817 203.075 176.885  1.00 81.80           C  
ATOM    625  O   ILE A 155     196.259 202.603 177.938  1.00 81.80           O  
ATOM    626  CB  ILE A 155     196.973 202.210 174.778  1.00 81.80           C  
ATOM    627  CG1 ILE A 155     196.778 201.328 173.548  1.00 81.80           C  
ATOM    628  CG2 ILE A 155     198.184 201.711 175.549  1.00 81.80           C  
ATOM    629  CD1 ILE A 155     196.460 199.893 173.874  1.00 81.80           C  
ATOM    630  N   PHE A 156     195.391 204.326 176.819  1.00 83.47           N  
ATOM    631  CA  PHE A 156     195.473 205.219 177.964  1.00 83.47           C  
ATOM    632  C   PHE A 156     194.265 205.115 178.883  1.00 83.47           C  
ATOM    633  O   PHE A 156     194.212 205.812 179.899  1.00 83.47           O  
ATOM    634  CB  PHE A 156     195.661 206.650 177.470  1.00 83.47           C  
ATOM    635  CG  PHE A 156     196.997 206.882 176.836  1.00 83.47           C  
ATOM    636  CD1 PHE A 156     198.091 206.130 177.221  1.00 83.47           C  
ATOM    637  CD2 PHE A 156     197.144 207.786 175.803  1.00 83.47           C  
ATOM    638  CE1 PHE A 156     199.320 206.317 176.631  1.00 83.47           C  
ATOM    639  CE2 PHE A 156     198.373 207.970 175.198  1.00 83.47           C  
ATOM    640  CZ  PHE A 156     199.461 207.238 175.617  1.00 83.47           C  
ATOM    641  N   MET A 157     193.298 204.265 178.549  1.00 79.55           N  
ATOM    642  CA  MET A 157     192.216 203.925 179.460  1.00 79.55           C  
ATOM    643  C   MET A 157     192.606 202.774 180.373  1.00 79.55           C  
ATOM    644  O   MET A 157     192.243 202.765 181.552  1.00 79.55           O  
ATOM    645  CB  MET A 157     190.963 203.534 178.678  1.00 79.55           C  
ATOM    646  CG  MET A 157     190.348 204.612 177.816  1.00 79.55           C  
ATOM    647  SD  MET A 157     188.963 203.901 176.915  1.00 79.55           S  
ATOM    648  CE  MET A 157     188.519 205.218 175.812  1.00 79.55           C  
ATOM    649  N   ILE A 158     193.349 201.800 179.845  1.00 77.52           N  
ATOM    650  CA  ILE A 158     193.657 200.597 180.605  1.00 77.52           C  
ATOM    651  C   ILE A 158     194.807 200.805 181.577  1.00 77.52           C  
ATOM    652  O   ILE A 158     194.978 199.999 182.498  1.00 77.52           O  
ATOM    653  CB  ILE A 158     193.951 199.427 179.654  1.00 77.52           C  
ATOM    654  CG1 ILE A 158     195.240 199.636 178.881  1.00 77.52           C  
ATOM    655  CG2 ILE A 158     192.858 199.310 178.643  1.00 77.52           C  
ATOM    656  CD1 ILE A 158     195.620 198.444 178.032  1.00 77.52           C  
ATOM    657  N   MET A 159     195.588 201.841 181.408  1.00 90.09           N  
ATOM    658  CA  MET A 159     196.576 202.127 182.433  1.00 90.09           C  
ATOM    659  C   MET A 159     195.989 203.073 183.476  1.00 90.09           C  
ATOM    660  O   MET A 159     195.115 203.884 183.157  1.00 90.09           O  
ATOM    661  CB  MET A 159     197.828 202.740 181.810  1.00 90.09           C  
ATOM    662  CG  MET A 159     198.609 201.750 180.968  1.00 90.09           C  
ATOM    663  SD  MET A 159     200.204 202.352 180.391  1.00 90.09           S  
ATOM    664  CE  MET A 159     199.708 203.482 179.104  1.00 90.09           C  
ATOM    665  N   PRO A 160     196.415 202.982 184.737  1.00 97.97           N  
ATOM    666  CA  PRO A 160     195.859 203.868 185.765  1.00 97.97           C  
ATOM    667  C   PRO A 160     196.318 205.307 185.591  1.00 97.97           C  
ATOM    668  O   PRO A 160     197.326 205.599 184.946  1.00 97.97           O  
ATOM    669  CB  PRO A 160     196.390 203.273 187.072  1.00 97.97           C  
ATOM    670  CG  PRO A 160     197.622 202.555 186.680  1.00 97.97           C  
ATOM    671  CD  PRO A 160     197.355 202.003 185.315  1.00 97.97           C  
ATOM    672  N   ALA A 161     195.550 206.210 186.195  1.00104.16           N  
ATOM    673  CA  ALA A 161     195.713 207.636 185.967  1.00104.16           C  
ATOM    674  C   ALA A 161     196.977 208.162 186.647  1.00104.16           C  
ATOM    675  O   ALA A 161     197.628 207.477 187.440  1.00104.16           O  
ATOM    676  CB  ALA A 161     194.487 208.397 186.466  1.00104.16           C  
ATOM    677  N   THR A 162     197.311 209.406 186.326  1.00109.74           N  
ATOM    678  CA  THR A 162     198.538 210.041 186.785  1.00109.74           C  
ATOM    679  C   THR A 162     198.353 211.554 186.716  1.00109.74           C  
ATOM    680  O   THR A 162     197.254 212.053 186.451  1.00109.74           O  
ATOM    681  CB  THR A 162     199.734 209.566 185.952  1.00109.74           C  
ATOM    682  OG1 THR A 162     200.928 210.229 186.391  1.00109.74           O  
ATOM    683  CG2 THR A 162     199.498 209.832 184.481  1.00109.74           C  
ATOM    684  N   GLN A 163     199.440 212.292 186.960  1.00113.60           N  
ATOM    685  CA  GLN A 163     199.419 213.743 186.827  1.00113.60           C  
ATOM    686  C   GLN A 163     199.430 214.201 185.379  1.00113.60           C  
ATOM    687  O   GLN A 163     199.190 215.385 185.123  1.00113.60           O  
ATOM    688  CB  GLN A 163     200.609 214.364 187.564  1.00113.60           C  
ATOM    689  CG  GLN A 163     200.541 214.249 189.074  1.00113.60           C  
ATOM    690  CD  GLN A 163     199.363 215.007 189.662  1.00113.60           C  
ATOM    691  OE1 GLN A 163     198.393 214.409 190.127  1.00113.60           O  
ATOM    692  NE2 GLN A 163     199.445 216.330 189.645  1.00113.60           N  
ATOM    693  N   THR A 164     199.707 213.306 184.433  1.00110.64           N  
ATOM    694  CA  THR A 164     199.719 213.650 183.020  1.00110.64           C  
ATOM    695  C   THR A 164     198.542 213.051 182.262  1.00110.64           C  
ATOM    696  O   THR A 164     198.575 212.995 181.030  1.00110.64           O  
ATOM    697  CB  THR A 164     201.032 213.208 182.375  1.00110.64           C  
ATOM    698  OG1 THR A 164     201.116 211.779 182.386  1.00110.64           O  
ATOM    699  CG2 THR A 164     202.212 213.783 183.143  1.00110.64           C  
ATOM    700  N   THR A 165     197.510 212.590 182.967  1.00106.90           N  
ATOM    701  CA  THR A 165     196.302 212.130 182.294  1.00106.90           C  
ATOM    702  C   THR A 165     195.469 213.312 181.825  1.00106.90           C  
ATOM    703  O   THR A 165     194.995 213.335 180.684  1.00106.90           O  
ATOM    704  CB  THR A 165     195.482 211.239 183.229  1.00106.90           C  
ATOM    705  OG1 THR A 165     196.287 210.139 183.664  1.00106.90           O  
ATOM    706  CG2 THR A 165     194.259 210.693 182.515  1.00106.90           C  
ATOM    707  N   TYR A 166     195.306 214.314 182.690  1.00104.47           N  
ATOM    708  CA  TYR A 166     194.509 215.486 182.348  1.00104.47           C  
ATOM    709  C   TYR A 166     195.177 216.331 181.271  1.00104.47           C  
ATOM    710  O   TYR A 166     194.489 217.023 180.513  1.00104.47           O  
ATOM    711  CB  TYR A 166     194.260 216.313 183.605  1.00104.47           C  
ATOM    712  CG  TYR A 166     193.390 217.522 183.396  1.00104.47           C  
ATOM    713  CD1 TYR A 166     192.020 217.391 183.238  1.00104.47           C  
ATOM    714  CD2 TYR A 166     193.939 218.795 183.368  1.00104.47           C  
ATOM    715  CE1 TYR A 166     191.219 218.497 183.054  1.00104.47           C  
ATOM    716  CE2 TYR A 166     193.147 219.906 183.181  1.00104.47           C  
ATOM    717  CZ  TYR A 166     191.788 219.751 183.024  1.00104.47           C  
ATOM    718  OH  TYR A 166     190.993 220.857 182.840  1.00104.47           O  
ATOM    719  N   ILE A 167     196.506 216.279 181.171  1.00103.31           N  
ATOM    720  CA  ILE A 167     197.196 216.990 180.099  1.00103.31           C  
ATOM    721  C   ILE A 167     197.151 216.203 178.798  1.00103.31           C  
ATOM    722  O   ILE A 167     197.479 216.746 177.736  1.00103.31           O  
ATOM    723  CB  ILE A 167     198.641 217.299 180.543  1.00103.31           C  
ATOM    724  CG1 ILE A 167     199.193 218.526 179.823  1.00103.31           C  
ATOM    725  CG2 ILE A 167     199.559 216.131 180.264  1.00103.31           C  
ATOM    726  CD1 ILE A 167     198.503 219.804 180.206  1.00103.31           C  
ATOM    727  N   LEU A 168     196.716 214.943 178.847  1.00 98.69           N  
ATOM    728  CA  LEU A 168     196.643 214.081 177.679  1.00 98.69           C  
ATOM    729  C   LEU A 168     195.220 213.690 177.307  1.00 98.69           C  
ATOM    730  O   LEU A 168     194.973 213.349 176.147  1.00 98.69           O  
ATOM    731  CB  LEU A 168     197.482 212.818 177.919  1.00 98.69           C  
ATOM    732  CG  LEU A 168     197.761 211.794 176.830  1.00 98.69           C  
ATOM    733  CD1 LEU A 168     198.484 212.446 175.673  1.00 98.69           C  
ATOM    734  CD2 LEU A 168     198.613 210.715 177.447  1.00 98.69           C  
ATOM    735  N   GLU A 169     194.276 213.746 178.245  1.00 96.35           N  
ATOM    736  CA  GLU A 169     192.864 213.695 177.894  1.00 96.35           C  
ATOM    737  C   GLU A 169     192.376 214.994 177.274  1.00 96.35           C  
ATOM    738  O   GLU A 169     191.273 215.022 176.722  1.00 96.35           O  
ATOM    739  CB  GLU A 169     192.016 213.382 179.128  1.00 96.35           C  
ATOM    740  CG  GLU A 169     192.142 211.970 179.647  1.00 96.35           C  
ATOM    741  CD  GLU A 169     191.502 210.961 178.723  1.00 96.35           C  
ATOM    742  OE1 GLU A 169     190.505 211.322 178.064  1.00 96.35           O  
ATOM    743  OE2 GLU A 169     191.985 209.810 178.661  1.00 96.35           O  
ATOM    744  N   LEU A 170     193.161 216.065 177.365  1.00 95.33           N  
ATOM    745  CA  LEU A 170     192.765 217.334 176.779  1.00 95.33           C  
ATOM    746  C   LEU A 170     193.146 217.412 175.307  1.00 95.33           C  
ATOM    747  O   LEU A 170     192.454 218.077 174.530  1.00 95.33           O  
ATOM    748  CB  LEU A 170     193.393 218.476 177.584  1.00 95.33           C  
ATOM    749  CG  LEU A 170     192.919 219.933 177.486  1.00 95.33           C  
ATOM    750  CD1 LEU A 170     193.495 220.714 176.305  1.00 95.33           C  
ATOM    751  CD2 LEU A 170     191.400 219.967 177.452  1.00 95.33           C  
ATOM    752  N   VAL A 171     194.226 216.743 174.900  1.00 93.81           N  
ATOM    753  CA  VAL A 171     194.654 216.831 173.507  1.00 93.81           C  
ATOM    754  C   VAL A 171     193.806 215.927 172.611  1.00 93.81           C  
ATOM    755  O   VAL A 171     193.461 216.307 171.488  1.00 93.81           O  
ATOM    756  CB  VAL A 171     196.171 216.547 173.394  1.00 93.81           C  
ATOM    757  CG1 VAL A 171     196.551 215.175 173.906  1.00 93.81           C  
ATOM    758  CG2 VAL A 171     196.654 216.720 171.968  1.00 93.81           C  
ATOM    759  N   PHE A 172     193.404 214.748 173.099  1.00 89.51           N  
ATOM    760  CA  PHE A 172     192.560 213.865 172.303  1.00 89.51           C  
ATOM    761  C   PHE A 172     191.136 214.374 172.203  1.00 89.51           C  
ATOM    762  O   PHE A 172     190.442 214.046 171.239  1.00 89.51           O  
ATOM    763  CB  PHE A 172     192.569 212.453 172.880  1.00 89.51           C  
ATOM    764  CG  PHE A 172     193.834 211.699 172.610  1.00 89.51           C  
ATOM    765  CD1 PHE A 172     194.663 212.061 171.565  1.00 89.51           C  
ATOM    766  CD2 PHE A 172     194.208 210.646 173.420  1.00 89.51           C  
ATOM    767  CE1 PHE A 172     195.828 211.373 171.321  1.00 89.51           C  
ATOM    768  CE2 PHE A 172     195.372 209.955 173.183  1.00 89.51           C  
ATOM    769  CZ  PHE A 172     196.183 210.320 172.135  1.00 89.51           C  
ATOM    770  N   LEU A 173     190.687 215.169 173.168  1.00 90.83           N  
ATOM    771  CA  LEU A 173     189.418 215.861 173.003  1.00 90.83           C  
ATOM    772  C   LEU A 173     189.532 216.972 171.971  1.00 90.83           C  
ATOM    773  O   LEU A 173     188.547 217.305 171.307  1.00 90.83           O  
ATOM    774  CB  LEU A 173     188.955 216.408 174.348  1.00 90.83           C  
ATOM    775  CG  LEU A 173     187.604 217.099 174.452  1.00 90.83           C  
ATOM    776  CD1 LEU A 173     186.518 216.155 174.012  1.00 90.83           C  
ATOM    777  CD2 LEU A 173     187.391 217.501 175.885  1.00 90.83           C  
ATOM    778  N   SER A 174     190.727 217.535 171.801  1.00 91.74           N  
ATOM    779  CA  SER A 174     190.927 218.573 170.805  1.00 91.74           C  
ATOM    780  C   SER A 174     191.068 218.020 169.396  1.00 91.74           C  
ATOM    781  O   SER A 174     190.813 218.750 168.437  1.00 91.74           O  
ATOM    782  CB  SER A 174     192.158 219.405 171.151  1.00 91.74           C  
ATOM    783  OG  SER A 174     192.366 220.418 170.184  1.00 91.74           O  
ATOM    784  N   ILE A 175     191.478 216.762 169.241  1.00 89.00           N  
ATOM    785  CA  ILE A 175     191.503 216.154 167.914  1.00 89.00           C  
ATOM    786  C   ILE A 175     190.089 215.844 167.446  1.00 89.00           C  
ATOM    787  O   ILE A 175     189.691 216.202 166.333  1.00 89.00           O  
ATOM    788  CB  ILE A 175     192.382 214.892 167.910  1.00 89.00           C  
ATOM    789  CG1 ILE A 175     193.850 215.256 168.096  1.00 89.00           C  
ATOM    790  CG2 ILE A 175     192.194 214.106 166.632  1.00 89.00           C  
ATOM    791  CD1 ILE A 175     194.748 214.059 168.256  1.00 89.00           C  
ATOM    792  N   TYR A 176     189.298 215.197 168.303  1.00 86.59           N  
ATOM    793  CA  TYR A 176     187.970 214.725 167.931  1.00 86.59           C  
ATOM    794  C   TYR A 176     186.972 215.856 167.760  1.00 86.59           C  
ATOM    795  O   TYR A 176     185.907 215.633 167.177  1.00 86.59           O  
ATOM    796  CB  TYR A 176     187.448 213.743 168.981  1.00 86.59           C  
ATOM    797  CG  TYR A 176     188.268 212.487 169.125  1.00 86.59           C  
ATOM    798  CD1 TYR A 176     189.064 212.023 168.088  1.00 86.59           C  
ATOM    799  CD2 TYR A 176     188.290 211.797 170.325  1.00 86.59           C  
ATOM    800  CE1 TYR A 176     189.833 210.901 168.236  1.00 86.59           C  
ATOM    801  CE2 TYR A 176     189.057 210.675 170.480  1.00 86.59           C  
ATOM    802  CZ  TYR A 176     189.824 210.234 169.434  1.00 86.59           C  
ATOM    803  OH  TYR A 176     190.590 209.109 169.591  1.00 86.59           O  
ATOM    804  N   THR A 177     187.280 217.053 168.250  1.00 92.40           N  
ATOM    805  CA  THR A 177     186.440 218.208 167.992  1.00 92.40           C  
ATOM    806  C   THR A 177     186.832 218.936 166.719  1.00 92.40           C  
ATOM    807  O   THR A 177     186.124 219.861 166.310  1.00 92.40           O  
ATOM    808  CB  THR A 177     186.483 219.187 169.162  1.00 92.40           C  
ATOM    809  OG1 THR A 177     185.450 220.162 168.997  1.00 92.40           O  
ATOM    810  CG2 THR A 177     187.805 219.902 169.201  1.00 92.40           C  
ATOM    811  N   ILE A 178     187.935 218.549 166.089  1.00 93.05           N  
ATOM    812  CA  ILE A 178     188.276 219.090 164.781  1.00 93.05           C  
ATOM    813  C   ILE A 178     187.580 218.316 163.669  1.00 93.05           C  
ATOM    814  O   ILE A 178     187.043 218.916 162.737  1.00 93.05           O  
ATOM    815  CB  ILE A 178     189.807 219.123 164.607  1.00 93.05           C  
ATOM    816  CG1 ILE A 178     190.405 220.198 165.508  1.00 93.05           C  
ATOM    817  CG2 ILE A 178     190.212 219.383 163.173  1.00 93.05           C  
ATOM    818  CD1 ILE A 178     191.905 220.169 165.558  1.00 93.05           C  
ATOM    819  N   GLU A 179     187.498 216.988 163.757  1.00 94.12           N  
ATOM    820  CA  GLU A 179     186.753 216.266 162.733  1.00 94.12           C  
ATOM    821  C   GLU A 179     185.246 216.434 162.855  1.00 94.12           C  
ATOM    822  O   GLU A 179     184.526 216.019 161.948  1.00 94.12           O  
ATOM    823  CB  GLU A 179     187.049 214.771 162.752  1.00 94.12           C  
ATOM    824  CG  GLU A 179     186.469 214.058 163.939  1.00 94.12           C  
ATOM    825  CD  GLU A 179     186.517 212.558 163.783  1.00 94.12           C  
ATOM    826  OE1 GLU A 179     186.934 212.094 162.703  1.00 94.12           O  
ATOM    827  OE2 GLU A 179     186.138 211.839 164.730  1.00 94.12           O  
ATOM    828  N   VAL A 180     184.740 217.003 163.947  1.00 95.47           N  
ATOM    829  CA  VAL A 180     183.318 217.308 163.983  1.00 95.47           C  
ATOM    830  C   VAL A 180     183.064 218.709 163.451  1.00 95.47           C  
ATOM    831  O   VAL A 180     181.927 219.037 163.097  1.00 95.47           O  
ATOM    832  CB  VAL A 180     182.755 217.135 165.407  1.00 95.47           C  
ATOM    833  CG1 VAL A 180     183.140 218.302 166.294  1.00 95.47           C  
ATOM    834  CG2 VAL A 180     181.244 216.900 165.406  1.00 95.47           C  
ATOM    835  N   VAL A 181     184.097 219.542 163.340  1.00 97.86           N  
ATOM    836  CA  VAL A 181     183.886 220.892 162.839  1.00 97.86           C  
ATOM    837  C   VAL A 181     184.346 220.936 161.387  1.00 97.86           C  
ATOM    838  O   VAL A 181     183.986 221.848 160.638  1.00 97.86           O  
ATOM    839  CB  VAL A 181     184.598 221.942 163.717  1.00 97.86           C  
ATOM    840  CG1 VAL A 181     186.091 221.969 163.471  1.00 97.86           C  
ATOM    841  CG2 VAL A 181     183.975 223.317 163.543  1.00 97.86           C  
ATOM    842  N   VAL A 182     185.128 219.939 160.968  1.00 97.40           N  
ATOM    843  CA  VAL A 182     185.460 219.817 159.551  1.00 97.40           C  
ATOM    844  C   VAL A 182     184.341 219.106 158.803  1.00 97.40           C  
ATOM    845  O   VAL A 182     183.888 219.572 157.754  1.00 97.40           O  
ATOM    846  CB  VAL A 182     186.816 219.113 159.376  1.00 97.40           C  
ATOM    847  CG1 VAL A 182     187.025 218.696 157.942  1.00 97.40           C  
ATOM    848  CG2 VAL A 182     187.931 220.052 159.778  1.00 97.40           C  
ATOM    849  N   LYS A 183     183.834 218.008 159.351  1.00 99.27           N  
ATOM    850  CA  LYS A 183     182.765 217.262 158.698  1.00 99.27           C  
ATOM    851  C   LYS A 183     181.400 217.928 158.805  1.00 99.27           C  
ATOM    852  O   LYS A 183     180.419 217.306 158.404  1.00 99.27           O  
ATOM    853  CB  LYS A 183     182.650 215.849 159.270  1.00 99.27           C  
ATOM    854  CG  LYS A 183     183.786 214.917 158.956  1.00 99.27           C  
ATOM    855  CD  LYS A 183     183.471 213.552 159.520  1.00 99.27           C  
ATOM    856  CE  LYS A 183     184.632 212.599 159.369  1.00 99.27           C  
ATOM    857  NZ  LYS A 183     184.875 212.259 157.950  1.00 99.27           N  
ATOM    858  N   VAL A 184     181.295 219.125 159.372  1.00101.43           N  
ATOM    859  CA  VAL A 184     180.095 219.938 159.271  1.00101.43           C  
ATOM    860  C   VAL A 184     180.318 221.139 158.363  1.00101.43           C  
ATOM    861  O   VAL A 184     179.492 221.434 157.496  1.00101.43           O  
ATOM    862  CB  VAL A 184     179.605 220.373 160.669  1.00101.43           C  
ATOM    863  CG1 VAL A 184     178.498 221.400 160.570  1.00101.43           C  
ATOM    864  CG2 VAL A 184     179.096 219.165 161.424  1.00101.43           C  
ATOM    865  N   LEU A 185     181.477 221.787 158.484  1.00105.32           N  
ATOM    866  CA  LEU A 185     181.825 222.871 157.577  1.00105.32           C  
ATOM    867  C   LEU A 185     182.301 222.375 156.218  1.00105.32           C  
ATOM    868  O   LEU A 185     182.794 223.181 155.429  1.00105.32           O  
ATOM    869  CB  LEU A 185     182.895 223.763 158.203  1.00105.32           C  
ATOM    870  CG  LEU A 185     182.464 224.558 159.437  1.00105.32           C  
ATOM    871  CD1 LEU A 185     183.658 225.255 160.058  1.00105.32           C  
ATOM    872  CD2 LEU A 185     181.381 225.565 159.093  1.00105.32           C  
ATOM    873  N   ALA A 186     182.224 221.070 155.948  1.00108.32           N  
ATOM    874  CA  ALA A 186     182.333 220.583 154.580  1.00108.32           C  
ATOM    875  C   ALA A 186     180.958 220.281 154.005  1.00108.32           C  
ATOM    876  O   ALA A 186     180.725 220.488 152.811  1.00108.32           O  
ATOM    877  CB  ALA A 186     183.218 219.340 154.518  1.00108.32           C  
ATOM    878  N   ARG A 187     180.052 219.790 154.851  1.00108.39           N  
ATOM    879  CA  ARG A 187     178.653 219.490 154.572  1.00108.39           C  
ATOM    880  C   ARG A 187     177.968 219.198 155.893  1.00108.39           C  
ATOM    881  O   ARG A 187     178.540 218.516 156.734  1.00108.39           O  
ATOM    882  CB  ARG A 187     178.510 218.300 153.604  1.00108.39           C  
ATOM    883  CG  ARG A 187     179.403 217.075 153.879  1.00108.39           C  
ATOM    884  CD  ARG A 187     178.749 216.007 154.742  1.00108.39           C  
ATOM    885  NE  ARG A 187     179.548 214.795 154.866  1.00108.39           N  
ATOM    886  CZ  ARG A 187     179.338 213.695 154.154  1.00108.39           C  
ATOM    887  NH1 ARG A 187     180.112 212.634 154.320  1.00108.39           N  
ATOM    888  NH2 ARG A 187     178.336 213.650 153.290  1.00108.39           N  
ATOM    889  N   GLY A 188     176.767 219.723 156.097  1.00105.89           N  
ATOM    890  CA  GLY A 188     176.071 219.248 157.276  1.00105.89           C  
ATOM    891  C   GLY A 188     175.183 220.153 158.100  1.00105.89           C  
ATOM    892  O   GLY A 188     175.569 221.241 158.530  1.00105.89           O  
ATOM    893  N   PHE A 189     173.982 219.647 158.344  1.00108.02           N  
ATOM    894  CA  PHE A 189     172.964 220.197 159.226  1.00108.02           C  
ATOM    895  C   PHE A 189     172.177 219.009 159.765  1.00108.02           C  
ATOM    896  O   PHE A 189     172.642 217.868 159.716  1.00108.02           O  
ATOM    897  CB  PHE A 189     172.048 221.197 158.488  1.00108.02           C  
ATOM    898  CG  PHE A 189     172.682 222.529 158.197  1.00108.02           C  
ATOM    899  CD1 PHE A 189     172.739 223.510 159.171  1.00108.02           C  
ATOM    900  CD2 PHE A 189     173.200 222.805 156.945  1.00108.02           C  
ATOM    901  CE1 PHE A 189     173.319 224.733 158.904  1.00108.02           C  
ATOM    902  CE2 PHE A 189     173.779 224.025 156.672  1.00108.02           C  
ATOM    903  CZ  PHE A 189     173.839 224.990 157.652  1.00108.02           C  
ATOM    904  N   ILE A 190     170.992 219.275 160.305  1.00108.90           N  
ATOM    905  CA  ILE A 190     169.943 218.275 160.406  1.00108.90           C  
ATOM    906  C   ILE A 190     168.762 218.668 159.521  1.00108.90           C  
ATOM    907  O   ILE A 190     167.638 218.193 159.718  1.00108.90           O  
ATOM    908  CB  ILE A 190     169.505 218.077 161.867  1.00108.90           C  
ATOM    909  CG1 ILE A 190     170.702 218.185 162.797  1.00108.90           C  
ATOM    910  CG2 ILE A 190     169.033 216.646 162.111  1.00108.90           C  
ATOM    911  CD1 ILE A 190     170.327 218.305 164.257  1.00108.90           C  
ATOM    912  N   LEU A 191     168.997 219.542 158.546  1.00111.45           N  
ATOM    913  CA  LEU A 191     167.945 220.270 157.854  1.00111.45           C  
ATOM    914  C   LEU A 191     167.658 219.745 156.454  1.00111.45           C  
ATOM    915  O   LEU A 191     166.732 220.238 155.803  1.00111.45           O  
ATOM    916  CB  LEU A 191     168.325 221.747 157.778  1.00111.45           C  
ATOM    917  CG  LEU A 191     168.526 222.378 159.152  1.00111.45           C  
ATOM    918  CD1 LEU A 191     169.084 223.778 159.014  1.00111.45           C  
ATOM    919  CD2 LEU A 191     167.222 222.376 159.928  1.00111.45           C  
ATOM    920  N   HIS A 192     168.417 218.767 155.978  1.00113.50           N  
ATOM    921  CA  HIS A 192     168.291 218.278 154.612  1.00113.50           C  
ATOM    922  C   HIS A 192     168.882 216.874 154.564  1.00113.50           C  
ATOM    923  O   HIS A 192     169.571 216.459 155.503  1.00113.50           O  
ATOM    924  CB  HIS A 192     168.980 219.236 153.618  1.00113.50           C  
ATOM    925  CG  HIS A 192     170.435 219.453 153.875  1.00113.50           C  
ATOM    926  ND1 HIS A 192     170.898 220.342 154.820  1.00113.50           N  
ATOM    927  CD2 HIS A 192     171.532 218.926 153.284  1.00113.50           C  
ATOM    928  CE1 HIS A 192     172.218 220.342 154.810  1.00113.50           C  
ATOM    929  NE2 HIS A 192     172.628 219.492 153.887  1.00113.50           N  
ATOM    930  N   PRO A 193     168.570 216.086 153.529  1.00114.44           N  
ATOM    931  CA  PRO A 193     169.171 214.751 153.433  1.00114.44           C  
ATOM    932  C   PRO A 193     170.665 214.795 153.150  1.00114.44           C  
ATOM    933  O   PRO A 193     171.201 215.773 152.625  1.00114.44           O  
ATOM    934  CB  PRO A 193     168.406 214.091 152.281  1.00114.44           C  
ATOM    935  CG  PRO A 193     167.801 215.198 151.533  1.00114.44           C  
ATOM    936  CD  PRO A 193     167.469 216.225 152.558  1.00114.44           C  
ATOM    937  N   PHE A 194     171.325 213.701 153.567  1.00115.33           N  
ATOM    938  CA  PHE A 194     172.764 213.427 153.516  1.00115.33           C  
ATOM    939  C   PHE A 194     173.606 214.358 154.382  1.00115.33           C  
ATOM    940  O   PHE A 194     174.834 214.353 154.251  1.00115.33           O  
ATOM    941  CB  PHE A 194     173.321 213.501 152.086  1.00115.33           C  
ATOM    942  CG  PHE A 194     172.878 212.394 151.179  1.00115.33           C  
ATOM    943  CD1 PHE A 194     172.297 211.240 151.676  1.00115.33           C  
ATOM    944  CD2 PHE A 194     173.063 212.512 149.813  1.00115.33           C  
ATOM    945  CE1 PHE A 194     171.900 210.232 150.823  1.00115.33           C  
ATOM    946  CE2 PHE A 194     172.670 211.510 148.961  1.00115.33           C  
ATOM    947  CZ  PHE A 194     172.090 210.369 149.465  1.00115.33           C  
ATOM    948  N   ALA A 195     172.980 215.166 155.239  1.00109.04           N  
ATOM    949  CA  ALA A 195     173.670 216.326 155.790  1.00109.04           C  
ATOM    950  C   ALA A 195     174.810 216.026 156.759  1.00109.04           C  
ATOM    951  O   ALA A 195     175.971 216.058 156.350  1.00109.04           O  
ATOM    952  CB  ALA A 195     172.650 217.222 156.482  1.00109.04           C  
ATOM    953  N   TYR A 196     174.521 215.734 158.029  1.00 99.97           N  
ATOM    954  CA  TYR A 196     175.554 215.202 158.914  1.00 99.97           C  
ATOM    955  C   TYR A 196     175.005 214.232 159.946  1.00 99.97           C  
ATOM    956  O   TYR A 196     175.690 213.290 160.343  1.00 99.97           O  
ATOM    957  CB  TYR A 196     176.290 216.335 159.627  1.00 99.97           C  
ATOM    958  CG  TYR A 196     177.375 215.869 160.573  1.00 99.97           C  
ATOM    959  CD1 TYR A 196     178.570 215.359 160.093  1.00 99.97           C  
ATOM    960  CD2 TYR A 196     177.205 215.947 161.946  1.00 99.97           C  
ATOM    961  CE1 TYR A 196     179.562 214.936 160.956  1.00 99.97           C  
ATOM    962  CE2 TYR A 196     178.181 215.524 162.814  1.00 99.97           C  
ATOM    963  CZ  TYR A 196     179.357 215.020 162.316  1.00 99.97           C  
ATOM    964  OH  TYR A 196     180.334 214.603 163.184  1.00 99.97           O  
ATOM    965  N   LEU A 197     173.764 214.429 160.370  1.00 98.75           N  
ATOM    966  CA  LEU A 197     173.190 213.601 161.414  1.00 98.75           C  
ATOM    967  C   LEU A 197     172.324 212.499 160.847  1.00 98.75           C  
ATOM    968  O   LEU A 197     171.486 211.952 161.567  1.00 98.75           O  
ATOM    969  CB  LEU A 197     172.371 214.437 162.399  1.00 98.75           C  
ATOM    970  CG  LEU A 197     173.015 215.151 163.599  1.00 98.75           C  
ATOM    971  CD1 LEU A 197     173.755 214.196 164.502  1.00 98.75           C  
ATOM    972  CD2 LEU A 197     173.903 216.295 163.201  1.00 98.75           C  
ATOM    973  N   ARG A 198     172.497 212.166 159.571  1.00102.47           N  
ATOM    974  CA  ARG A 198     171.719 211.080 158.993  1.00102.47           C  
ATOM    975  C   ARG A 198     172.250 209.727 159.449  1.00102.47           C  
ATOM    976  O   ARG A 198     171.521 208.944 160.069  1.00102.47           O  
ATOM    977  CB  ARG A 198     171.720 211.191 157.464  1.00102.47           C  
ATOM    978  CG  ARG A 198     170.755 210.234 156.751  1.00102.47           C  
ATOM    979  CD  ARG A 198     171.445 208.997 156.178  1.00102.47           C  
ATOM    980  NE  ARG A 198     170.493 208.067 155.576  1.00102.47           N  
ATOM    981  CZ  ARG A 198     169.839 207.128 156.254  1.00102.47           C  
ATOM    982  NH1 ARG A 198     170.034 206.991 157.559  1.00102.47           N  
ATOM    983  NH2 ARG A 198     168.993 206.321 155.628  1.00102.47           N  
ATOM    984  N   ASP A 199     173.519 209.436 159.161  1.00 96.54           N  
ATOM    985  CA  ASP A 199     174.053 208.133 159.517  1.00 96.54           C  
ATOM    986  C   ASP A 199     174.429 208.080 160.997  1.00 96.54           C  
ATOM    987  O   ASP A 199     174.763 209.104 161.596  1.00 96.54           O  
ATOM    988  CB  ASP A 199     175.259 207.788 158.641  1.00 96.54           C  
ATOM    989  CG  ASP A 199     176.318 208.863 158.636  1.00 96.54           C  
ATOM    990  OD1 ASP A 199     176.085 209.950 159.196  1.00 96.54           O  
ATOM    991  OD2 ASP A 199     177.397 208.616 158.062  1.00 96.54           O  
ATOM    992  N   PRO A 200     174.338 206.902 161.621  1.00 91.56           N  
ATOM    993  CA  PRO A 200     174.637 206.816 163.057  1.00 91.56           C  
ATOM    994  C   PRO A 200     176.102 206.989 163.405  1.00 91.56           C  
ATOM    995  O   PRO A 200     176.401 207.265 164.571  1.00 91.56           O  
ATOM    996  CB  PRO A 200     174.145 205.414 163.433  1.00 91.56           C  
ATOM    997  CG  PRO A 200     173.129 205.091 162.412  1.00 91.56           C  
ATOM    998  CD  PRO A 200     173.635 205.699 161.147  1.00 91.56           C  
ATOM    999  N   TRP A 201     177.019 206.836 162.449  1.00 86.70           N  
ATOM   1000  CA  TRP A 201     178.438 206.934 162.773  1.00 86.70           C  
ATOM   1001  C   TRP A 201     178.836 208.365 163.104  1.00 86.70           C  
ATOM   1002  O   TRP A 201     179.584 208.600 164.058  1.00 86.70           O  
ATOM   1003  CB  TRP A 201     179.287 206.392 161.628  1.00 86.70           C  
ATOM   1004  CG  TRP A 201     179.152 204.930 161.433  1.00 86.70           C  
ATOM   1005  CD1 TRP A 201     178.502 204.294 160.423  1.00 86.70           C  
ATOM   1006  CD2 TRP A 201     179.646 203.908 162.298  1.00 86.70           C  
ATOM   1007  NE1 TRP A 201     178.584 202.936 160.590  1.00 86.70           N  
ATOM   1008  CE2 TRP A 201     179.278 202.675 161.741  1.00 86.70           C  
ATOM   1009  CE3 TRP A 201     180.369 203.918 163.490  1.00 86.70           C  
ATOM   1010  CZ2 TRP A 201     179.611 201.467 162.330  1.00 86.70           C  
ATOM   1011  CZ3 TRP A 201     180.697 202.721 164.071  1.00 86.70           C  
ATOM   1012  CH2 TRP A 201     180.317 201.512 163.494  1.00 86.70           C  
ATOM   1013  N   ASN A 202     178.341 209.336 162.339  1.00 91.36           N  
ATOM   1014  CA  ASN A 202     178.549 210.728 162.707  1.00 91.36           C  
ATOM   1015  C   ASN A 202     177.699 211.126 163.901  1.00 91.36           C  
ATOM   1016  O   ASN A 202     178.009 212.115 164.569  1.00 91.36           O  
ATOM   1017  CB  ASN A 202     178.237 211.640 161.529  1.00 91.36           C  
ATOM   1018  CG  ASN A 202     179.181 211.441 160.375  1.00 91.36           C  
ATOM   1019  OD1 ASN A 202     178.777 211.027 159.293  1.00 91.36           O  
ATOM   1020  ND2 ASN A 202     180.453 211.730 160.598  1.00 91.36           N  
ATOM   1021  N   TRP A 203     176.637 210.380 164.176  1.00 90.67           N  
ATOM   1022  CA  TRP A 203     175.796 210.559 165.349  1.00 90.67           C  
ATOM   1023  C   TRP A 203     176.426 209.952 166.598  1.00 90.67           C  
ATOM   1024  O   TRP A 203     175.894 210.129 167.697  1.00 90.67           O  
ATOM   1025  CB  TRP A 203     174.428 209.939 165.043  1.00 90.67           C  
ATOM   1026  CG  TRP A 203     173.317 210.183 165.995  1.00 90.67           C  
ATOM   1027  CD1 TRP A 203     172.694 211.366 166.250  1.00 90.67           C  
ATOM   1028  CD2 TRP A 203     172.658 209.200 166.794  1.00 90.67           C  
ATOM   1029  NE1 TRP A 203     171.697 211.186 167.176  1.00 90.67           N  
ATOM   1030  CE2 TRP A 203     171.655 209.862 167.527  1.00 90.67           C  
ATOM   1031  CE3 TRP A 203     172.825 207.822 166.969  1.00 90.67           C  
ATOM   1032  CZ2 TRP A 203     170.822 209.193 168.424  1.00 90.67           C  
ATOM   1033  CZ3 TRP A 203     171.999 207.159 167.857  1.00 90.67           C  
ATOM   1034  CH2 TRP A 203     171.009 207.844 168.574  1.00 90.67           C  
ATOM   1035  N   LEU A 204     177.551 209.249 166.445  1.00 83.73           N  
ATOM   1036  CA  LEU A 204     178.348 208.714 167.542  1.00 83.73           C  
ATOM   1037  C   LEU A 204     179.526 209.609 167.900  1.00 83.73           C  
ATOM   1038  O   LEU A 204     179.962 209.607 169.054  1.00 83.73           O  
ATOM   1039  CB  LEU A 204     178.861 207.315 167.177  1.00 83.73           C  
ATOM   1040  CG  LEU A 204     179.602 206.479 168.218  1.00 83.73           C  
ATOM   1041  CD1 LEU A 204     178.689 206.215 169.387  1.00 83.73           C  
ATOM   1042  CD2 LEU A 204     180.081 205.175 167.628  1.00 83.73           C  
ATOM   1043  N   ASP A 205     180.057 210.358 166.928  1.00 85.72           N  
ATOM   1044  CA  ASP A 205     180.958 211.463 167.242  1.00 85.72           C  
ATOM   1045  C   ASP A 205     180.282 212.489 168.127  1.00 85.72           C  
ATOM   1046  O   ASP A 205     180.869 212.959 169.105  1.00 85.72           O  
ATOM   1047  CB  ASP A 205     181.427 212.166 165.970  1.00 85.72           C  
ATOM   1048  CG  ASP A 205     182.498 211.416 165.247  1.00 85.72           C  
ATOM   1049  OD1 ASP A 205     183.277 210.712 165.917  1.00 85.72           O  
ATOM   1050  OD2 ASP A 205     182.567 211.525 164.004  1.00 85.72           O  
ATOM   1051  N   PHE A 206     179.046 212.844 167.802  1.00 85.85           N  
ATOM   1052  CA  PHE A 206     178.486 214.068 168.343  1.00 85.85           C  
ATOM   1053  C   PHE A 206     178.012 213.891 169.776  1.00 85.85           C  
ATOM   1054  O   PHE A 206     178.209 214.785 170.603  1.00 85.85           O  
ATOM   1055  CB  PHE A 206     177.351 214.557 167.453  1.00 85.85           C  
ATOM   1056  CG  PHE A 206     176.801 215.884 167.859  1.00 85.85           C  
ATOM   1057  CD1 PHE A 206     177.536 217.037 167.656  1.00 85.85           C  
ATOM   1058  CD2 PHE A 206     175.543 215.981 168.420  1.00 85.85           C  
ATOM   1059  CE1 PHE A 206     177.034 218.259 168.022  1.00 85.85           C  
ATOM   1060  CE2 PHE A 206     175.035 217.202 168.785  1.00 85.85           C  
ATOM   1061  CZ  PHE A 206     175.782 218.344 168.586  1.00 85.85           C  
ATOM   1062  N   LEU A 207     177.411 212.749 170.103  1.00 85.29           N  
ATOM   1063  CA  LEU A 207     176.951 212.563 171.472  1.00 85.29           C  
ATOM   1064  C   LEU A 207     178.104 212.282 172.422  1.00 85.29           C  
ATOM   1065  O   LEU A 207     177.993 212.565 173.618  1.00 85.29           O  
ATOM   1066  CB  LEU A 207     175.928 211.438 171.552  1.00 85.29           C  
ATOM   1067  CG  LEU A 207     174.575 211.672 170.893  1.00 85.29           C  
ATOM   1068  CD1 LEU A 207     173.702 210.450 171.067  1.00 85.29           C  
ATOM   1069  CD2 LEU A 207     173.903 212.890 171.466  1.00 85.29           C  
ATOM   1070  N   VAL A 208     179.213 211.741 171.920  1.00 82.73           N  
ATOM   1071  CA  VAL A 208     180.351 211.464 172.789  1.00 82.73           C  
ATOM   1072  C   VAL A 208     181.226 212.707 172.952  1.00 82.73           C  
ATOM   1073  O   VAL A 208     181.802 212.932 174.023  1.00 82.73           O  
ATOM   1074  CB  VAL A 208     181.121 210.246 172.247  1.00 82.73           C  
ATOM   1075  CG1 VAL A 208     182.393 209.971 173.022  1.00 82.73           C  
ATOM   1076  CG2 VAL A 208     180.238 209.023 172.312  1.00 82.73           C  
ATOM   1077  N   THR A 209     181.295 213.569 171.941  1.00 85.65           N  
ATOM   1078  CA  THR A 209     182.065 214.797 172.099  1.00 85.65           C  
ATOM   1079  C   THR A 209     181.317 215.821 172.953  1.00 85.65           C  
ATOM   1080  O   THR A 209     181.951 216.611 173.661  1.00 85.65           O  
ATOM   1081  CB  THR A 209     182.420 215.357 170.720  1.00 85.65           C  
ATOM   1082  OG1 THR A 209     183.021 214.315 169.948  1.00 85.65           O  
ATOM   1083  CG2 THR A 209     183.434 216.479 170.816  1.00 85.65           C  
ATOM   1084  N   LEU A 210     179.979 215.796 172.945  1.00 88.24           N  
ATOM   1085  CA  LEU A 210     179.233 216.602 173.909  1.00 88.24           C  
ATOM   1086  C   LEU A 210     179.440 216.116 175.335  1.00 88.24           C  
ATOM   1087  O   LEU A 210     179.364 216.917 176.270  1.00 88.24           O  
ATOM   1088  CB  LEU A 210     177.739 216.602 173.605  1.00 88.24           C  
ATOM   1089  CG  LEU A 210     177.207 217.364 172.402  1.00 88.24           C  
ATOM   1090  CD1 LEU A 210     175.706 217.189 172.335  1.00 88.24           C  
ATOM   1091  CD2 LEU A 210     177.585 218.827 172.490  1.00 88.24           C  
ATOM   1092  N   ILE A 211     179.673 214.816 175.521  1.00 87.92           N  
ATOM   1093  CA  ILE A 211     180.016 214.300 176.841  1.00 87.92           C  
ATOM   1094  C   ILE A 211     181.358 214.852 177.296  1.00 87.92           C  
ATOM   1095  O   ILE A 211     181.508 215.276 178.447  1.00 87.92           O  
ATOM   1096  CB  ILE A 211     179.989 212.762 176.827  1.00 87.92           C  
ATOM   1097  CG1 ILE A 211     178.548 212.261 176.837  1.00 87.92           C  
ATOM   1098  CG2 ILE A 211     180.789 212.170 177.962  1.00 87.92           C  
ATOM   1099  CD1 ILE A 211     178.425 210.778 176.619  1.00 87.92           C  
ATOM   1100  N   GLY A 212     182.330 214.923 176.386  1.00 90.92           N  
ATOM   1101  CA  GLY A 212     183.646 215.439 176.714  1.00 90.92           C  
ATOM   1102  C   GLY A 212     183.675 216.913 177.057  1.00 90.92           C  
ATOM   1103  O   GLY A 212     184.610 217.364 177.724  1.00 90.92           O  
ATOM   1104  N   TYR A 213     182.674 217.674 176.631  1.00 94.52           N  
ATOM   1105  CA  TYR A 213     182.571 219.073 177.013  1.00 94.52           C  
ATOM   1106  C   TYR A 213     181.627 219.309 178.183  1.00 94.52           C  
ATOM   1107  O   TYR A 213     181.593 220.424 178.708  1.00 94.52           O  
ATOM   1108  CB  TYR A 213     182.139 219.918 175.811  1.00 94.52           C  
ATOM   1109  CG  TYR A 213     183.253 220.147 174.818  1.00 94.52           C  
ATOM   1110  CD1 TYR A 213     184.579 220.002 175.198  1.00 94.52           C  
ATOM   1111  CD2 TYR A 213     182.982 220.481 173.501  1.00 94.52           C  
ATOM   1112  CE1 TYR A 213     185.602 220.205 174.302  1.00 94.52           C  
ATOM   1113  CE2 TYR A 213     184.002 220.679 172.595  1.00 94.52           C  
ATOM   1114  CZ  TYR A 213     185.308 220.538 173.004  1.00 94.52           C  
ATOM   1115  OH  TYR A 213     186.333 220.739 172.113  1.00 94.52           O  
ATOM   1116  N   ILE A 214     180.865 218.303 178.606  1.00 96.13           N  
ATOM   1117  CA  ILE A 214     180.113 218.428 179.848  1.00 96.13           C  
ATOM   1118  C   ILE A 214     181.009 218.148 181.045  1.00 96.13           C  
ATOM   1119  O   ILE A 214     181.035 218.915 182.013  1.00 96.13           O  
ATOM   1120  CB  ILE A 214     178.875 217.514 179.822  1.00 96.13           C  
ATOM   1121  CG1 ILE A 214     177.816 218.110 178.895  1.00 96.13           C  
ATOM   1122  CG2 ILE A 214     178.315 217.292 181.211  1.00 96.13           C  
ATOM   1123  CD1 ILE A 214     176.671 217.180 178.583  1.00 96.13           C  
ATOM   1124  N   THR A 215     181.814 217.093 180.972  1.00 98.34           N  
ATOM   1125  CA  THR A 215     182.649 216.681 182.093  1.00 98.34           C  
ATOM   1126  C   THR A 215     183.927 217.514 182.240  1.00 98.34           C  
ATOM   1127  O   THR A 215     184.845 217.099 182.957  1.00 98.34           O  
ATOM   1128  CB  THR A 215     182.993 215.194 181.969  1.00 98.34           C  
ATOM   1129  OG1 THR A 215     183.692 214.763 183.139  1.00 98.34           O  
ATOM   1130  CG2 THR A 215     183.848 214.930 180.746  1.00 98.34           C  
ATOM   1131  N   LEU A 216     184.014 218.681 181.598  1.00102.63           N  
ATOM   1132  CA  LEU A 216     185.173 219.554 181.727  1.00102.63           C  
ATOM   1133  C   LEU A 216     184.838 220.960 182.210  1.00102.63           C  
ATOM   1134  O   LEU A 216     185.745 221.793 182.294  1.00102.63           O  
ATOM   1135  CB  LEU A 216     185.926 219.657 180.395  1.00102.63           C  
ATOM   1136  CG  LEU A 216     187.126 218.746 180.137  1.00102.63           C  
ATOM   1137  CD1 LEU A 216     188.221 219.100 181.113  1.00102.63           C  
ATOM   1138  CD2 LEU A 216     186.795 217.268 180.234  1.00102.63           C  
ATOM   1139  N   VAL A 217     183.579 221.265 182.526  1.00109.83           N  
ATOM   1140  CA  VAL A 217     183.248 222.657 182.823  1.00109.83           C  
ATOM   1141  C   VAL A 217     182.759 222.880 184.254  1.00109.83           C  
ATOM   1142  O   VAL A 217     183.406 223.605 185.017  1.00109.83           O  
ATOM   1143  CB  VAL A 217     182.259 223.220 181.778  1.00109.83           C  
ATOM   1144  CG1 VAL A 217     183.005 223.537 180.496  1.00109.83           C  
ATOM   1145  CG2 VAL A 217     181.150 222.225 181.440  1.00109.83           C  
ATOM   1146  N   VAL A 218     181.631 222.282 184.646  1.00118.38           N  
ATOM   1147  CA  VAL A 218     181.041 222.586 185.947  1.00118.38           C  
ATOM   1148  C   VAL A 218     180.936 221.302 186.762  1.00118.38           C  
ATOM   1149  O   VAL A 218     181.118 221.306 187.986  1.00118.38           O  
ATOM   1150  CB  VAL A 218     179.661 223.266 185.780  1.00118.38           C  
ATOM   1151  CG1 VAL A 218     178.996 223.563 187.127  1.00118.38           C  
ATOM   1152  CG2 VAL A 218     179.774 224.554 184.971  1.00118.38           C  
ATOM   1153  N   ASP A 219     180.718 220.183 186.079  1.00120.41           N  
ATOM   1154  CA  ASP A 219     180.358 218.941 186.755  1.00120.41           C  
ATOM   1155  C   ASP A 219     181.620 218.257 187.266  1.00120.41           C  
ATOM   1156  O   ASP A 219     182.462 217.817 186.476  1.00120.41           O  
ATOM   1157  CB  ASP A 219     179.574 218.039 185.809  1.00120.41           C  
ATOM   1158  CG  ASP A 219     178.242 218.645 185.407  1.00120.41           C  
ATOM   1159  OD1 ASP A 219     177.730 219.501 186.158  1.00120.41           O  
ATOM   1160  OD2 ASP A 219     177.695 218.258 184.353  1.00120.41           O  
ATOM   1161  N   LEU A 220     181.754 218.170 188.590  1.00121.75           N  
ATOM   1162  CA  LEU A 220     182.897 217.535 189.235  1.00121.75           C  
ATOM   1163  C   LEU A 220     182.504 216.286 190.008  1.00121.75           C  
ATOM   1164  O   LEU A 220     183.159 215.248 189.881  1.00121.75           O  
ATOM   1165  CB  LEU A 220     183.600 218.544 190.165  1.00121.75           C  
ATOM   1166  CG  LEU A 220     184.978 218.264 190.787  1.00121.75           C  
ATOM   1167  CD1 LEU A 220     185.748 219.563 190.916  1.00121.75           C  
ATOM   1168  CD2 LEU A 220     184.895 217.609 192.159  1.00121.75           C  
ATOM   1169  N   GLY A 221     181.454 216.363 190.822  1.00120.45           N  
ATOM   1170  CA  GLY A 221     180.984 215.210 191.563  1.00120.45           C  
ATOM   1171  C   GLY A 221     179.621 214.743 191.098  1.00120.45           C  
ATOM   1172  O   GLY A 221     179.317 213.547 191.135  1.00120.45           O  
ATOM   1173  N   HIS A 222     178.790 215.682 190.661  1.00119.76           N  
ATOM   1174  CA  HIS A 222     177.477 215.364 190.126  1.00119.76           C  
ATOM   1175  C   HIS A 222     177.572 215.156 188.624  1.00119.76           C  
ATOM   1176  O   HIS A 222     178.365 215.812 187.942  1.00119.76           O  
ATOM   1177  CB  HIS A 222     176.478 216.478 190.437  1.00119.76           C  
ATOM   1178  CG  HIS A 222     176.768 217.762 189.725  1.00119.76           C  
ATOM   1179  ND1 HIS A 222     177.759 218.630 190.129  1.00119.76           N  
ATOM   1180  CD2 HIS A 222     176.192 218.326 188.639  1.00119.76           C  
ATOM   1181  CE1 HIS A 222     177.786 219.671 189.316  1.00119.76           C  
ATOM   1182  NE2 HIS A 222     176.844 219.512 188.405  1.00119.76           N  
ATOM   1183  N   LEU A 223     176.757 214.216 188.124  1.00112.47           N  
ATOM   1184  CA  LEU A 223     176.787 213.730 186.733  1.00112.47           C  
ATOM   1185  C   LEU A 223     178.176 213.228 186.343  1.00112.47           C  
ATOM   1186  O   LEU A 223     178.600 213.351 185.192  1.00112.47           O  
ATOM   1187  CB  LEU A 223     176.291 214.789 185.739  1.00112.47           C  
ATOM   1188  CG  LEU A 223     174.792 214.917 185.435  1.00112.47           C  
ATOM   1189  CD1 LEU A 223     174.253 213.639 184.815  1.00112.47           C  
ATOM   1190  CD2 LEU A 223     173.965 215.320 186.651  1.00112.47           C  
ATOM   1191  N   TYR A 224     178.892 212.655 187.309  1.00106.86           N  
ATOM   1192  CA  TYR A 224     180.241 212.158 187.096  1.00106.86           C  
ATOM   1193  C   TYR A 224     180.249 210.807 186.402  1.00106.86           C  
ATOM   1194  O   TYR A 224     181.286 210.399 185.871  1.00106.86           O  
ATOM   1195  CB  TYR A 224     180.962 212.080 188.444  1.00106.86           C  
ATOM   1196  CG  TYR A 224     182.425 211.715 188.381  1.00106.86           C  
ATOM   1197  CD1 TYR A 224     183.375 212.643 187.974  1.00106.86           C  
ATOM   1198  CD2 TYR A 224     182.857 210.444 188.738  1.00106.86           C  
ATOM   1199  CE1 TYR A 224     184.715 212.317 187.926  1.00106.86           C  
ATOM   1200  CE2 TYR A 224     184.195 210.105 188.690  1.00106.86           C  
ATOM   1201  CZ  TYR A 224     185.119 211.044 188.281  1.00106.86           C  
ATOM   1202  OH  TYR A 224     186.452 210.710 188.230  1.00106.86           O  
ATOM   1203  N   ALA A 225     179.105 210.125 186.359  1.00 98.63           N  
ATOM   1204  CA  ALA A 225     178.998 208.845 185.676  1.00 98.63           C  
ATOM   1205  C   ALA A 225     179.007 208.975 184.161  1.00 98.63           C  
ATOM   1206  O   ALA A 225     179.090 207.953 183.475  1.00 98.63           O  
ATOM   1207  CB  ALA A 225     177.725 208.126 186.117  1.00 98.63           C  
ATOM   1208  N   LEU A 226     178.925 210.187 183.620  1.00 94.34           N  
ATOM   1209  CA  LEU A 226     178.882 210.332 182.175  1.00 94.34           C  
ATOM   1210  C   LEU A 226     180.241 210.191 181.513  1.00 94.34           C  
ATOM   1211  O   LEU A 226     180.288 209.901 180.318  1.00 94.34           O  
ATOM   1212  CB  LEU A 226     178.266 211.673 181.785  1.00 94.34           C  
ATOM   1213  CG  LEU A 226     176.760 211.777 181.994  1.00 94.34           C  
ATOM   1214  CD1 LEU A 226     176.281 213.172 181.626  1.00 94.34           C  
ATOM   1215  CD2 LEU A 226     176.041 210.715 181.174  1.00 94.34           C  
ATOM   1216  N   ARG A 227     181.345 210.348 182.244  1.00 91.37           N  
ATOM   1217  CA  ARG A 227     182.642 210.204 181.593  1.00 91.37           C  
ATOM   1218  C   ARG A 227     183.001 208.757 181.301  1.00 91.37           C  
ATOM   1219  O   ARG A 227     184.029 208.509 180.668  1.00 91.37           O  
ATOM   1220  CB  ARG A 227     183.774 210.799 182.426  1.00 91.37           C  
ATOM   1221  CG  ARG A 227     184.199 209.941 183.599  1.00 91.37           C  
ATOM   1222  CD  ARG A 227     185.496 210.440 184.207  1.00 91.37           C  
ATOM   1223  NE  ARG A 227     185.354 211.755 184.817  1.00 91.37           N  
ATOM   1224  CZ  ARG A 227     185.898 212.868 184.343  1.00 91.37           C  
ATOM   1225  NH1 ARG A 227     185.708 214.015 184.978  1.00 91.37           N  
ATOM   1226  NH2 ARG A 227     186.626 212.837 183.235  1.00 91.37           N  
ATOM   1227  N   ALA A 228     182.202 207.801 181.766  1.00 79.58           N  
ATOM   1228  CA  ALA A 228     182.437 206.404 181.444  1.00 79.58           C  
ATOM   1229  C   ALA A 228     182.097 206.074 180.006  1.00 79.58           C  
ATOM   1230  O   ALA A 228     182.559 205.051 179.497  1.00 79.58           O  
ATOM   1231  CB  ALA A 228     181.616 205.517 182.362  1.00 79.58           C  
ATOM   1232  N   PHE A 229     181.295 206.904 179.344  1.00 77.26           N  
ATOM   1233  CA  PHE A 229     180.756 206.586 178.033  1.00 77.26           C  
ATOM   1234  C   PHE A 229     181.566 207.188 176.901  1.00 77.26           C  
ATOM   1235  O   PHE A 229     181.109 207.185 175.757  1.00 77.26           O  
ATOM   1236  CB  PHE A 229     179.297 207.027 177.947  1.00 77.26           C  
ATOM   1237  CG  PHE A 229     178.352 206.148 178.722  1.00 77.26           C  
ATOM   1238  CD1 PHE A 229     178.741 204.890 179.148  1.00 77.26           C  
ATOM   1239  CD2 PHE A 229     177.073 206.572 179.009  1.00 77.26           C  
ATOM   1240  CE1 PHE A 229     177.878 204.079 179.855  1.00 77.26           C  
ATOM   1241  CE2 PHE A 229     176.207 205.759 179.717  1.00 77.26           C  
ATOM   1242  CZ  PHE A 229     176.616 204.510 180.138  1.00 77.26           C  
ATOM   1243  N   ARG A 230     182.768 207.674 177.182  1.00 76.95           N  
ATOM   1244  CA  ARG A 230     183.693 208.056 176.127  1.00 76.95           C  
ATOM   1245  C   ARG A 230     184.428 206.862 175.539  1.00 76.95           C  
ATOM   1246  O   ARG A 230     185.265 207.041 174.651  1.00 76.95           O  
ATOM   1247  CB  ARG A 230     184.703 209.070 176.655  1.00 76.95           C  
ATOM   1248  CG  ARG A 230     185.524 208.528 177.791  1.00 76.95           C  
ATOM   1249  CD  ARG A 230     186.606 209.482 178.249  1.00 76.95           C  
ATOM   1250  NE  ARG A 230     187.205 209.032 179.504  1.00 76.95           N  
ATOM   1251  CZ  ARG A 230     188.167 208.120 179.603  1.00 76.95           C  
ATOM   1252  NH1 ARG A 230     188.651 207.532 178.519  1.00 76.95           N  
ATOM   1253  NH2 ARG A 230     188.641 207.787 180.794  1.00 76.95           N  
ATOM   1254  N   VAL A 231     184.142 205.660 176.031  1.00 68.89           N  
ATOM   1255  CA  VAL A 231     184.672 204.429 175.469  1.00 68.89           C  
ATOM   1256  C   VAL A 231     183.818 203.963 174.300  1.00 68.89           C  
ATOM   1257  O   VAL A 231     184.289 203.179 173.466  1.00 68.89           O  
ATOM   1258  CB  VAL A 231     184.738 203.374 176.587  1.00 68.89           C  
ATOM   1259  CG1 VAL A 231     185.553 202.155 176.194  1.00 68.89           C  
ATOM   1260  CG2 VAL A 231     185.282 204.010 177.825  1.00 68.89           C  
ATOM   1261  N   LEU A 232     182.589 204.473 174.182  1.00 68.17           N  
ATOM   1262  CA  LEU A 232     181.689 204.105 173.095  1.00 68.17           C  
ATOM   1263  C   LEU A 232     182.204 204.542 171.733  1.00 68.17           C  
ATOM   1264  O   LEU A 232     181.751 204.010 170.718  1.00 68.17           O  
ATOM   1265  CB  LEU A 232     180.307 204.718 173.318  1.00 68.17           C  
ATOM   1266  CG  LEU A 232     179.240 204.013 174.154  1.00 68.17           C  
ATOM   1267  CD1 LEU A 232     178.931 202.670 173.549  1.00 68.17           C  
ATOM   1268  CD2 LEU A 232     179.624 203.875 175.605  1.00 68.17           C  
ATOM   1269  N   ARG A 233     183.137 205.497 171.689  1.00 72.83           N  
ATOM   1270  CA  ARG A 233     183.745 205.911 170.432  1.00 72.83           C  
ATOM   1271  C   ARG A 233     184.595 204.801 169.841  1.00 72.83           C  
ATOM   1272  O   ARG A 233     184.770 204.732 168.622  1.00 72.83           O  
ATOM   1273  CB  ARG A 233     184.592 207.158 170.658  1.00 72.83           C  
ATOM   1274  CG  ARG A 233     185.065 207.838 169.402  1.00 72.83           C  
ATOM   1275  CD  ARG A 233     185.995 208.960 169.734  1.00 72.83           C  
ATOM   1276  NE  ARG A 233     185.352 210.007 170.510  1.00 72.83           N  
ATOM   1277  CZ  ARG A 233     184.678 211.017 169.978  1.00 72.83           C  
ATOM   1278  NH1 ARG A 233     184.563 211.116 168.663  1.00 72.83           N  
ATOM   1279  NH2 ARG A 233     184.126 211.932 170.758  1.00 72.83           N  
ATOM   1280  N   SER A 234     185.085 203.889 170.675  1.00 66.49           N  
ATOM   1281  CA  SER A 234     185.889 202.765 170.221  1.00 66.49           C  
ATOM   1282  C   SER A 234     185.091 201.697 169.496  1.00 66.49           C  
ATOM   1283  O   SER A 234     185.653 200.648 169.199  1.00 66.49           O  
ATOM   1284  CB  SER A 234     186.612 202.128 171.404  1.00 66.49           C  
ATOM   1285  OG  SER A 234     187.350 200.998 170.996  1.00 66.49           O  
ATOM   1286  N   TRP A 235     183.806 201.892 169.233  1.00 64.77           N  
ATOM   1287  CA  TRP A 235     183.072 200.995 168.359  1.00 64.77           C  
ATOM   1288  C   TRP A 235     183.338 201.293 166.889  1.00 64.77           C  
ATOM   1289  O   TRP A 235     182.980 200.489 166.028  1.00 64.77           O  
ATOM   1290  CB  TRP A 235     181.580 201.084 168.703  1.00 64.77           C  
ATOM   1291  CG  TRP A 235     180.689 200.195 167.921  1.00 64.77           C  
ATOM   1292  CD1 TRP A 235     179.805 200.572 166.967  1.00 64.77           C  
ATOM   1293  CD2 TRP A 235     180.640 198.772 167.975  1.00 64.77           C  
ATOM   1294  NE1 TRP A 235     179.176 199.476 166.444  1.00 64.77           N  
ATOM   1295  CE2 TRP A 235     179.680 198.354 167.042  1.00 64.77           C  
ATOM   1296  CE3 TRP A 235     181.306 197.808 168.731  1.00 64.77           C  
ATOM   1297  CZ2 TRP A 235     179.365 197.020 166.850  1.00 64.77           C  
ATOM   1298  CZ3 TRP A 235     181.000 196.491 168.530  1.00 64.77           C  
ATOM   1299  CH2 TRP A 235     180.035 196.105 167.603  1.00 64.77           C  
ATOM   1300  N   ARG A 236     183.999 202.410 166.586  1.00 73.30           N  
ATOM   1301  CA  ARG A 236     184.339 202.732 165.207  1.00 73.30           C  
ATOM   1302  C   ARG A 236     185.361 201.764 164.637  1.00 73.30           C  
ATOM   1303  O   ARG A 236     185.346 201.480 163.435  1.00 73.30           O  
ATOM   1304  CB  ARG A 236     184.862 204.159 165.140  1.00 73.30           C  
ATOM   1305  CG  ARG A 236     185.247 204.654 163.771  1.00 73.30           C  
ATOM   1306  CD  ARG A 236     185.537 206.102 163.890  1.00 73.30           C  
ATOM   1307  NE  ARG A 236     184.326 206.708 164.404  1.00 73.30           N  
ATOM   1308  CZ  ARG A 236     184.228 207.951 164.834  1.00 73.30           C  
ATOM   1309  NH1 ARG A 236     185.277 208.758 164.807  1.00 73.30           N  
ATOM   1310  NH2 ARG A 236     183.067 208.375 165.293  1.00 73.30           N  
ATOM   1311  N   THR A 237     186.208 201.189 165.479  1.00 67.94           N  
ATOM   1312  CA  THR A 237     187.278 200.344 164.981  1.00 67.94           C  
ATOM   1313  C   THR A 237     186.821 198.931 164.626  1.00 67.94           C  
ATOM   1314  O   THR A 237     187.670 198.056 164.439  1.00 67.94           O  
ATOM   1315  CB  THR A 237     188.425 200.302 165.990  1.00 67.94           C  
ATOM   1316  OG1 THR A 237     189.521 199.578 165.427  1.00 67.94           O  
ATOM   1317  CG2 THR A 237     188.006 199.627 167.255  1.00 67.94           C  
ATOM   1318  N   VAL A 238     185.515 198.679 164.514  1.00 66.42           N  
ATOM   1319  CA  VAL A 238     185.058 197.458 163.863  1.00 66.42           C  
ATOM   1320  C   VAL A 238     185.414 197.501 162.387  1.00 66.42           C  
ATOM   1321  O   VAL A 238     185.771 196.478 161.792  1.00 66.42           O  
ATOM   1322  CB  VAL A 238     183.546 197.273 164.070  1.00 66.42           C  
ATOM   1323  CG1 VAL A 238     183.098 195.982 163.485  1.00 66.42           C  
ATOM   1324  CG2 VAL A 238     183.227 197.267 165.510  1.00 66.42           C  
ATOM   1325  N   THR A 239     185.405 198.686 161.791  1.00 69.19           N  
ATOM   1326  CA  THR A 239     185.658 198.894 160.373  1.00 69.19           C  
ATOM   1327  C   THR A 239     187.100 198.692 159.982  1.00 69.19           C  
ATOM   1328  O   THR A 239     187.427 199.015 158.845  1.00 69.19           O  
ATOM   1329  CB  THR A 239     185.229 200.301 159.973  1.00 69.19           C  
ATOM   1330  OG1 THR A 239     186.088 201.252 160.601  1.00 69.19           O  
ATOM   1331  CG2 THR A 239     183.822 200.562 160.431  1.00 69.19           C  
ATOM   1332  N   ILE A 240     188.005 198.201 160.821  1.00 70.53           N  
ATOM   1333  CA  ILE A 240     189.376 197.972 160.396  1.00 70.53           C  
ATOM   1334  C   ILE A 240     189.598 196.527 159.943  1.00 70.53           C  
ATOM   1335  O   ILE A 240     190.509 196.277 159.139  1.00 70.53           O  
ATOM   1336  CB  ILE A 240     190.357 198.381 161.520  1.00 70.53           C  
ATOM   1337  CG1 ILE A 240     191.770 198.581 160.985  1.00 70.53           C  
ATOM   1338  CG2 ILE A 240     190.393 197.368 162.640  1.00 70.53           C  
ATOM   1339  CD1 ILE A 240     192.683 199.277 161.955  1.00 70.53           C  
ATOM   1340  N   VAL A 241     188.761 195.587 160.372  1.00 69.73           N  
ATOM   1341  CA  VAL A 241     188.923 194.186 159.991  1.00 69.73           C  
ATOM   1342  C   VAL A 241     188.090 193.933 158.737  1.00 69.73           C  
ATOM   1343  O   VAL A 241     186.955 194.417 158.645  1.00 69.73           O  
ATOM   1344  CB  VAL A 241     188.584 193.251 161.171  1.00 69.73           C  
ATOM   1345  CG1 VAL A 241     187.165 193.441 161.681  1.00 69.73           C  
ATOM   1346  CG2 VAL A 241     188.821 191.802 160.806  1.00 69.73           C  
ATOM   1347  N   PRO A 242     188.630 193.260 157.719  1.00 70.76           N  
ATOM   1348  CA  PRO A 242     187.895 193.133 156.454  1.00 70.76           C  
ATOM   1349  C   PRO A 242     186.720 192.180 156.555  1.00 70.76           C  
ATOM   1350  O   PRO A 242     186.786 191.143 157.216  1.00 70.76           O  
ATOM   1351  CB  PRO A 242     188.951 192.601 155.484  1.00 70.76           C  
ATOM   1352  CG  PRO A 242     190.233 193.015 156.066  1.00 70.76           C  
ATOM   1353  CD  PRO A 242     190.049 192.920 157.546  1.00 70.76           C  
ATOM   1354  N   GLY A 243     185.642 192.541 155.871  1.00 71.84           N  
ATOM   1355  CA  GLY A 243     184.415 191.783 155.956  1.00 71.84           C  
ATOM   1356  C   GLY A 243     183.572 192.129 157.155  1.00 71.84           C  
ATOM   1357  O   GLY A 243     182.858 191.267 157.668  1.00 71.84           O  
ATOM   1358  N   TRP A 244     183.632 193.375 157.622  1.00 71.71           N  
ATOM   1359  CA  TRP A 244     182.899 193.755 158.817  1.00 71.71           C  
ATOM   1360  C   TRP A 244     181.427 193.995 158.547  1.00 71.71           C  
ATOM   1361  O   TRP A 244     180.663 194.138 159.501  1.00 71.71           O  
ATOM   1362  CB  TRP A 244     183.493 195.019 159.445  1.00 71.71           C  
ATOM   1363  CG  TRP A 244     183.222 196.311 158.719  1.00 71.71           C  
ATOM   1364  CD1 TRP A 244     182.175 197.170 158.931  1.00 71.71           C  
ATOM   1365  CD2 TRP A 244     184.015 196.904 157.690  1.00 71.71           C  
ATOM   1366  NE1 TRP A 244     182.265 198.247 158.092  1.00 71.71           N  
ATOM   1367  CE2 TRP A 244     183.384 198.107 157.317  1.00 71.71           C  
ATOM   1368  CE3 TRP A 244     185.189 196.529 157.038  1.00 71.71           C  
ATOM   1369  CZ2 TRP A 244     183.894 198.939 156.330  1.00 71.71           C  
ATOM   1370  CZ3 TRP A 244     185.698 197.357 156.056  1.00 71.71           C  
ATOM   1371  CH2 TRP A 244     185.049 198.548 155.708  1.00 71.71           C  
ATOM   1372  N   ARG A 245     181.011 194.065 157.288  1.00 71.93           N  
ATOM   1373  CA  ARG A 245     179.631 194.423 157.009  1.00 71.93           C  
ATOM   1374  C   ARG A 245     178.692 193.241 157.160  1.00 71.93           C  
ATOM   1375  O   ARG A 245     177.511 193.433 157.451  1.00 71.93           O  
ATOM   1376  CB  ARG A 245     179.509 195.006 155.604  1.00 71.93           C  
ATOM   1377  CG  ARG A 245     180.240 196.316 155.413  1.00 71.93           C  
ATOM   1378  CD  ARG A 245     180.066 196.849 154.003  1.00 71.93           C  
ATOM   1379  NE  ARG A 245     180.924 198.003 153.755  1.00 71.93           N  
ATOM   1380  CZ  ARG A 245     180.581 199.259 154.013  1.00 71.93           C  
ATOM   1381  NH1 ARG A 245     181.427 200.245 153.757  1.00 71.93           N  
ATOM   1382  NH2 ARG A 245     179.392 199.531 154.532  1.00 71.93           N  
ATOM   1383  N   THR A 246     179.180 192.023 156.968  1.00 68.33           N  
ATOM   1384  CA  THR A 246     178.311 190.858 157.020  1.00 68.33           C  
ATOM   1385  C   THR A 246     178.084 190.353 158.428  1.00 68.33           C  
ATOM   1386  O   THR A 246     177.326 189.400 158.606  1.00 68.33           O  
ATOM   1387  CB  THR A 246     178.886 189.727 156.175  1.00 68.33           C  
ATOM   1388  OG1 THR A 246     180.159 189.344 156.701  1.00 68.33           O  
ATOM   1389  CG2 THR A 246     179.059 190.178 154.749  1.00 68.33           C  
ATOM   1390  N   ILE A 247     178.736 190.942 159.423  1.00 65.35           N  
ATOM   1391  CA  ILE A 247     178.523 190.591 160.815  1.00 65.35           C  
ATOM   1392  C   ILE A 247     177.810 191.705 161.568  1.00 65.35           C  
ATOM   1393  O   ILE A 247     176.881 191.439 162.331  1.00 65.35           O  
ATOM   1394  CB  ILE A 247     179.855 190.195 161.499  1.00 65.35           C  
ATOM   1395  CG1 ILE A 247     180.245 188.771 161.099  1.00 65.35           C  
ATOM   1396  CG2 ILE A 247     179.784 190.266 163.007  1.00 65.35           C  
ATOM   1397  CD1 ILE A 247     181.110 188.650 159.873  1.00 65.35           C  
ATOM   1398  N   VAL A 248     178.175 192.959 161.306  1.00 65.13           N  
ATOM   1399  CA  VAL A 248     177.530 194.089 161.966  1.00 65.13           C  
ATOM   1400  C   VAL A 248     176.095 194.258 161.482  1.00 65.13           C  
ATOM   1401  O   VAL A 248     175.190 194.530 162.278  1.00 65.13           O  
ATOM   1402  CB  VAL A 248     178.370 195.358 161.757  1.00 65.13           C  
ATOM   1403  CG1 VAL A 248     177.668 196.577 162.288  1.00 65.13           C  
ATOM   1404  CG2 VAL A 248     179.662 195.201 162.476  1.00 65.13           C  
ATOM   1405  N   ASP A 249     175.849 194.062 160.187  1.00 68.28           N  
ATOM   1406  CA  ASP A 249     174.472 194.104 159.708  1.00 68.28           C  
ATOM   1407  C   ASP A 249     173.675 192.895 160.177  1.00 68.28           C  
ATOM   1408  O   ASP A 249     172.457 192.990 160.342  1.00 68.28           O  
ATOM   1409  CB  ASP A 249     174.432 194.198 158.187  1.00 68.28           C  
ATOM   1410  CG  ASP A 249     174.887 195.550 157.670  1.00 68.28           C  
ATOM   1411  OD1 ASP A 249     174.730 196.557 158.393  1.00 68.28           O  
ATOM   1412  OD2 ASP A 249     175.396 195.609 156.531  1.00 68.28           O  
ATOM   1413  N   ALA A 250     174.333 191.759 160.398  1.00 63.04           N  
ATOM   1414  CA  ALA A 250     173.654 190.617 160.995  1.00 63.04           C  
ATOM   1415  C   ALA A 250     173.436 190.812 162.485  1.00 63.04           C  
ATOM   1416  O   ALA A 250     172.433 190.344 163.029  1.00 63.04           O  
ATOM   1417  CB  ALA A 250     174.454 189.343 160.750  1.00 63.04           C  
ATOM   1418  N   LEU A 251     174.366 191.486 163.157  1.00 62.22           N  
ATOM   1419  CA  LEU A 251     174.172 191.894 164.540  1.00 62.22           C  
ATOM   1420  C   LEU A 251     173.100 192.960 164.668  1.00 62.22           C  
ATOM   1421  O   LEU A 251     172.460 193.054 165.716  1.00 62.22           O  
ATOM   1422  CB  LEU A 251     175.498 192.398 165.100  1.00 62.22           C  
ATOM   1423  CG  LEU A 251     175.674 192.902 166.520  1.00 62.22           C  
ATOM   1424  CD1 LEU A 251     175.366 191.807 167.465  1.00 62.22           C  
ATOM   1425  CD2 LEU A 251     177.101 193.337 166.701  1.00 62.22           C  
ATOM   1426  N   SER A 252     172.880 193.751 163.624  1.00 63.38           N  
ATOM   1427  CA  SER A 252     171.844 194.773 163.633  1.00 63.38           C  
ATOM   1428  C   SER A 252     170.480 194.233 163.246  1.00 63.38           C  
ATOM   1429  O   SER A 252     169.467 194.719 163.752  1.00 63.38           O  
ATOM   1430  CB  SER A 252     172.215 195.908 162.682  1.00 63.38           C  
ATOM   1431  OG  SER A 252     171.160 196.841 162.596  1.00 63.38           O  
ATOM   1432  N   LEU A 253     170.429 193.250 162.349  1.00 61.59           N  
ATOM   1433  CA  LEU A 253     169.165 192.622 161.994  1.00 61.59           C  
ATOM   1434  C   LEU A 253     168.643 191.733 163.109  1.00 61.59           C  
ATOM   1435  O   LEU A 253     167.434 191.515 163.195  1.00 61.59           O  
ATOM   1436  CB  LEU A 253     169.336 191.824 160.704  1.00 61.59           C  
ATOM   1437  CG  LEU A 253     168.168 191.103 160.041  1.00 61.59           C  
ATOM   1438  CD1 LEU A 253     167.121 192.094 159.632  1.00 61.59           C  
ATOM   1439  CD2 LEU A 253     168.665 190.341 158.841  1.00 61.59           C  
ATOM   1440  N   SER A 254     169.521 191.233 163.977  1.00 62.21           N  
ATOM   1441  CA  SER A 254     169.082 190.385 165.078  1.00 62.21           C  
ATOM   1442  C   SER A 254     168.373 191.192 166.151  1.00 62.21           C  
ATOM   1443  O   SER A 254     167.391 190.728 166.733  1.00 62.21           O  
ATOM   1444  CB  SER A 254     170.273 189.652 165.681  1.00 62.21           C  
ATOM   1445  OG  SER A 254     170.874 188.804 164.728  1.00 62.21           O  
ATOM   1446  N   ILE A 255     168.863 192.397 166.442  1.00 63.96           N  
ATOM   1447  CA  ILE A 255     168.242 193.210 167.479  1.00 63.96           C  
ATOM   1448  C   ILE A 255     166.911 193.773 166.998  1.00 63.96           C  
ATOM   1449  O   ILE A 255     165.945 193.851 167.766  1.00 63.96           O  
ATOM   1450  CB  ILE A 255     169.220 194.312 167.926  1.00 63.96           C  
ATOM   1451  CG1 ILE A 255     170.474 193.678 168.511  1.00 63.96           C  
ATOM   1452  CG2 ILE A 255     168.613 195.207 168.977  1.00 63.96           C  
ATOM   1453  CD1 ILE A 255     171.578 194.661 168.787  1.00 63.96           C  
ATOM   1454  N   THR A 256     166.806 194.119 165.722  1.00 64.20           N  
ATOM   1455  CA  THR A 256     165.541 194.633 165.228  1.00 64.20           C  
ATOM   1456  C   THR A 256     164.528 193.539 164.923  1.00 64.20           C  
ATOM   1457  O   THR A 256     163.374 193.860 164.630  1.00 64.20           O  
ATOM   1458  CB  THR A 256     165.758 195.484 163.981  1.00 64.20           C  
ATOM   1459  OG1 THR A 256     164.543 196.163 163.659  1.00 64.20           O  
ATOM   1460  CG2 THR A 256     166.130 194.621 162.816  1.00 64.20           C  
ATOM   1461  N   SER A 257     164.911 192.266 164.987  1.00 63.52           N  
ATOM   1462  CA  SER A 257     163.970 191.175 164.784  1.00 63.52           C  
ATOM   1463  C   SER A 257     163.502 190.540 166.081  1.00 63.52           C  
ATOM   1464  O   SER A 257     162.555 189.751 166.055  1.00 63.52           O  
ATOM   1465  CB  SER A 257     164.586 190.092 163.897  1.00 63.52           C  
ATOM   1466  OG  SER A 257     164.858 190.597 162.604  1.00 63.52           O  
ATOM   1467  N   LEU A 258     164.135 190.855 167.207  1.00 64.57           N  
ATOM   1468  CA  LEU A 258     163.711 190.347 168.501  1.00 64.57           C  
ATOM   1469  C   LEU A 258     162.744 191.281 169.206  1.00 64.57           C  
ATOM   1470  O   LEU A 258     162.595 191.186 170.425  1.00 64.57           O  
ATOM   1471  CB  LEU A 258     164.918 190.095 169.403  1.00 64.57           C  
ATOM   1472  CG  LEU A 258     165.883 188.959 169.082  1.00 64.57           C  
ATOM   1473  CD1 LEU A 258     167.042 188.982 170.049  1.00 64.57           C  
ATOM   1474  CD2 LEU A 258     165.177 187.638 169.146  1.00 64.57           C  
ATOM   1475  N   LYS A 259     162.104 192.194 168.476  1.00 70.23           N  
ATOM   1476  CA  LYS A 259     161.082 193.040 169.082  1.00 70.23           C  
ATOM   1477  C   LYS A 259     159.858 192.219 169.448  1.00 70.23           C  
ATOM   1478  O   LYS A 259     159.181 192.504 170.439  1.00 70.23           O  
ATOM   1479  CB  LYS A 259     160.718 194.176 168.122  1.00 70.23           C  
ATOM   1480  CG  LYS A 259     159.695 195.201 168.626  1.00 70.23           C  
ATOM   1481  CD  LYS A 259     158.292 194.952 168.075  1.00 70.23           C  
ATOM   1482  CE  LYS A 259     158.239 195.202 166.579  1.00 70.23           C  
ATOM   1483  NZ  LYS A 259     156.888 194.921 166.019  1.00 70.23           N  
ATOM   1484  N   ASP A 260     159.574 191.188 168.668  1.00 73.35           N  
ATOM   1485  CA  ASP A 260     158.396 190.355 168.831  1.00 73.35           C  
ATOM   1486  C   ASP A 260     158.594 189.253 169.852  1.00 73.35           C  
ATOM   1487  O   ASP A 260     157.616 188.617 170.247  1.00 73.35           O  
ATOM   1488  CB  ASP A 260     158.039 189.746 167.483  1.00 73.35           C  
ATOM   1489  CG  ASP A 260     157.706 190.794 166.455  1.00 73.35           C  
ATOM   1490  OD1 ASP A 260     157.104 191.820 166.830  1.00 73.35           O  
ATOM   1491  OD2 ASP A 260     158.090 190.615 165.283  1.00 73.35           O  
ATOM   1492  N   LEU A 261     159.828 189.001 170.270  1.00 64.78           N  
ATOM   1493  CA  LEU A 261     160.124 187.926 171.201  1.00 64.78           C  
ATOM   1494  C   LEU A 261     160.338 188.454 172.608  1.00 64.78           C  
ATOM   1495  O   LEU A 261     159.944 187.801 173.575  1.00 64.78           O  
ATOM   1496  CB  LEU A 261     161.364 187.165 170.736  1.00 64.78           C  
ATOM   1497  CG  LEU A 261     161.590 185.722 171.168  1.00 64.78           C  
ATOM   1498  CD1 LEU A 261     162.505 185.163 170.133  1.00 64.78           C  
ATOM   1499  CD2 LEU A 261     162.193 185.548 172.543  1.00 64.78           C  
ATOM   1500  N   VAL A 262     160.992 189.610 172.735  1.00 64.17           N  
ATOM   1501  CA  VAL A 262     161.201 190.234 174.037  1.00 64.17           C  
ATOM   1502  C   VAL A 262     159.871 190.610 174.662  1.00 64.17           C  
ATOM   1503  O   VAL A 262     159.655 190.390 175.857  1.00 64.17           O  
ATOM   1504  CB  VAL A 262     162.145 191.444 173.890  1.00 64.17           C  
ATOM   1505  CG1 VAL A 262     162.200 192.258 175.154  1.00 64.17           C  
ATOM   1506  CG2 VAL A 262     163.534 190.961 173.564  1.00 64.17           C  
ATOM   1507  N   LEU A 263     158.931 191.093 173.861  1.00 63.30           N  
ATOM   1508  CA  LEU A 263     157.594 191.366 174.365  1.00 63.30           C  
ATOM   1509  C   LEU A 263     156.818 190.100 174.685  1.00 63.30           C  
ATOM   1510  O   LEU A 263     155.895 190.146 175.501  1.00 63.30           O  
ATOM   1511  CB  LEU A 263     156.813 192.214 173.360  1.00 63.30           C  
ATOM   1512  CG  LEU A 263     156.860 193.746 173.453  1.00 63.30           C  
ATOM   1513  CD1 LEU A 263     156.217 194.204 174.742  1.00 63.30           C  
ATOM   1514  CD2 LEU A 263     158.256 194.328 173.336  1.00 63.30           C  
ATOM   1515  N   LEU A 264     157.177 188.973 174.082  1.00 63.37           N  
ATOM   1516  CA  LEU A 264     156.559 187.706 174.446  1.00 63.37           C  
ATOM   1517  C   LEU A 264     157.254 187.075 175.640  1.00 63.37           C  
ATOM   1518  O   LEU A 264     156.621 186.354 176.414  1.00 63.37           O  
ATOM   1519  CB  LEU A 264     156.590 186.754 173.252  1.00 63.37           C  
ATOM   1520  CG  LEU A 264     155.876 185.414 173.348  1.00 63.37           C  
ATOM   1521  CD1 LEU A 264     154.400 185.648 173.534  1.00 63.37           C  
ATOM   1522  CD2 LEU A 264     156.132 184.603 172.098  1.00 63.37           C  
ATOM   1523  N   LEU A 265     158.547 187.342 175.809  1.00 60.93           N  
ATOM   1524  CA  LEU A 265     159.270 186.848 176.970  1.00 60.93           C  
ATOM   1525  C   LEU A 265     159.051 187.732 178.187  1.00 60.93           C  
ATOM   1526  O   LEU A 265     159.133 187.248 179.315  1.00 60.93           O  
ATOM   1527  CB  LEU A 265     160.757 186.724 176.636  1.00 60.93           C  
ATOM   1528  CG  LEU A 265     161.754 186.097 177.609  1.00 60.93           C  
ATOM   1529  CD1 LEU A 265     162.769 185.310 176.827  1.00 60.93           C  
ATOM   1530  CD2 LEU A 265     162.476 187.171 178.393  1.00 60.93           C  
ATOM   1531  N   LEU A 266     158.767 189.020 177.994  1.00 59.24           N  
ATOM   1532  CA  LEU A 266     158.363 189.850 179.123  1.00 59.24           C  
ATOM   1533  C   LEU A 266     156.972 189.509 179.619  1.00 59.24           C  
ATOM   1534  O   LEU A 266     156.641 189.824 180.763  1.00 59.24           O  
ATOM   1535  CB  LEU A 266     158.419 191.335 178.767  1.00 59.24           C  
ATOM   1536  CG  LEU A 266     159.663 192.130 179.155  1.00 59.24           C  
ATOM   1537  CD1 LEU A 266     159.716 192.215 180.653  1.00 59.24           C  
ATOM   1538  CD2 LEU A 266     160.941 191.517 178.654  1.00 59.24           C  
ATOM   1539  N   PHE A 267     156.150 188.884 178.787  1.00 58.88           N  
ATOM   1540  CA  PHE A 267     154.839 188.443 179.229  1.00 58.88           C  
ATOM   1541  C   PHE A 267     154.904 187.126 179.985  1.00 58.88           C  
ATOM   1542  O   PHE A 267     154.157 186.933 180.948  1.00 58.88           O  
ATOM   1543  CB  PHE A 267     153.908 188.317 178.029  1.00 58.88           C  
ATOM   1544  CG  PHE A 267     152.601 187.685 178.351  1.00 58.88           C  
ATOM   1545  CD1 PHE A 267     151.668 188.355 179.111  1.00 58.88           C  
ATOM   1546  CD2 PHE A 267     152.297 186.420 177.875  1.00 58.88           C  
ATOM   1547  CE1 PHE A 267     150.469 187.769 179.414  1.00 58.88           C  
ATOM   1548  CE2 PHE A 267     151.093 185.831 178.169  1.00 58.88           C  
ATOM   1549  CZ  PHE A 267     150.179 186.508 178.939  1.00 58.88           C  
ATOM   1550  N   SER A 268     155.778 186.213 179.574  1.00 55.72           N  
ATOM   1551  CA  SER A 268     155.846 184.919 180.232  1.00 55.72           C  
ATOM   1552  C   SER A 268     156.642 184.972 181.524  1.00 55.72           C  
ATOM   1553  O   SER A 268     156.422 184.144 182.409  1.00 55.72           O  
ATOM   1554  CB  SER A 268     156.444 183.886 179.290  1.00 55.72           C  
ATOM   1555  OG  SER A 268     155.590 183.687 178.184  1.00 55.72           O  
ATOM   1556  N   LEU A 269     157.571 185.916 181.654  1.00 52.73           N  
ATOM   1557  CA  LEU A 269     158.199 186.117 182.951  1.00 52.73           C  
ATOM   1558  C   LEU A 269     157.241 186.776 183.922  1.00 52.73           C  
ATOM   1559  O   LEU A 269     157.313 186.520 185.124  1.00 52.73           O  
ATOM   1560  CB  LEU A 269     159.459 186.964 182.822  1.00 52.73           C  
ATOM   1561  CG  LEU A 269     160.689 186.433 182.107  1.00 52.73           C  
ATOM   1562  CD1 LEU A 269     161.718 187.525 182.068  1.00 52.73           C  
ATOM   1563  CD2 LEU A 269     161.228 185.233 182.816  1.00 52.73           C  
ATOM   1564  N   PHE A 270     156.354 187.635 183.423  1.00 54.40           N  
ATOM   1565  CA  PHE A 270     155.367 188.274 184.283  1.00 54.40           C  
ATOM   1566  C   PHE A 270     154.368 187.270 184.834  1.00 54.40           C  
ATOM   1567  O   PHE A 270     153.967 187.364 185.996  1.00 54.40           O  
ATOM   1568  CB  PHE A 270     154.646 189.378 183.521  1.00 54.40           C  
ATOM   1569  CG  PHE A 270     153.478 189.948 184.261  1.00 54.40           C  
ATOM   1570  CD1 PHE A 270     153.667 190.768 185.356  1.00 54.40           C  
ATOM   1571  CD2 PHE A 270     152.184 189.663 183.857  1.00 54.40           C  
ATOM   1572  CE1 PHE A 270     152.588 191.280 186.037  1.00 54.40           C  
ATOM   1573  CE2 PHE A 270     151.109 190.169 184.534  1.00 54.40           C  
ATOM   1574  CZ  PHE A 270     151.311 190.982 185.623  1.00 54.40           C  
ATOM   1575  N   VAL A 271     153.960 186.290 184.027  1.00 54.08           N  
ATOM   1576  CA  VAL A 271     152.993 185.305 184.500  1.00 54.08           C  
ATOM   1577  C   VAL A 271     153.644 184.276 185.410  1.00 54.08           C  
ATOM   1578  O   VAL A 271     152.937 183.528 186.090  1.00 54.08           O  
ATOM   1579  CB  VAL A 271     152.303 184.650 183.287  1.00 54.08           C  
ATOM   1580  CG1 VAL A 271     153.166 183.571 182.684  1.00 54.08           C  
ATOM   1581  CG2 VAL A 271     150.926 184.145 183.626  1.00 54.08           C  
ATOM   1582  N   PHE A 272     154.975 184.225 185.454  1.00 50.96           N  
ATOM   1583  CA  PHE A 272     155.715 183.372 186.375  1.00 50.96           C  
ATOM   1584  C   PHE A 272     156.166 184.099 187.628  1.00 50.96           C  
ATOM   1585  O   PHE A 272     156.233 183.481 188.691  1.00 50.96           O  
ATOM   1586  CB  PHE A 272     156.934 182.770 185.671  1.00 50.96           C  
ATOM   1587  CG  PHE A 272     156.604 181.630 184.756  1.00 50.96           C  
ATOM   1588  CD1 PHE A 272     155.463 180.884 184.955  1.00 50.96           C  
ATOM   1589  CD2 PHE A 272     157.420 181.321 183.679  1.00 50.96           C  
ATOM   1590  CE1 PHE A 272     155.153 179.840 184.118  1.00 50.96           C  
ATOM   1591  CE2 PHE A 272     157.110 180.277 182.835  1.00 50.96           C  
ATOM   1592  CZ  PHE A 272     155.977 179.540 183.056  1.00 50.96           C  
ATOM   1593  N   ALA A 273     156.483 185.391 187.531  1.00 49.75           N  
ATOM   1594  CA  ALA A 273     156.789 186.169 188.724  1.00 49.75           C  
ATOM   1595  C   ALA A 273     155.565 186.338 189.604  1.00 49.75           C  
ATOM   1596  O   ALA A 273     155.692 186.400 190.826  1.00 49.75           O  
ATOM   1597  CB  ALA A 273     157.336 187.536 188.344  1.00 49.75           C  
ATOM   1598  N   VAL A 274     154.379 186.419 189.003  1.00 52.58           N  
ATOM   1599  CA  VAL A 274     153.150 186.420 189.784  1.00 52.58           C  
ATOM   1600  C   VAL A 274     152.894 185.041 190.370  1.00 52.58           C  
ATOM   1601  O   VAL A 274     152.555 184.912 191.549  1.00 52.58           O  
ATOM   1602  CB  VAL A 274     151.976 186.904 188.920  1.00 52.58           C  
ATOM   1603  CG1 VAL A 274     150.675 186.752 189.653  1.00 52.58           C  
ATOM   1604  CG2 VAL A 274     152.173 188.342 188.585  1.00 52.58           C  
ATOM   1605  N   LEU A 275     153.095 183.986 189.576  1.00 52.51           N  
ATOM   1606  CA  LEU A 275     152.798 182.635 190.043  1.00 52.51           C  
ATOM   1607  C   LEU A 275     153.789 182.176 191.101  1.00 52.51           C  
ATOM   1608  O   LEU A 275     153.422 181.405 191.989  1.00 52.51           O  
ATOM   1609  CB  LEU A 275     152.772 181.668 188.860  1.00 52.51           C  
ATOM   1610  CG  LEU A 275     152.136 180.288 189.034  1.00 52.51           C  
ATOM   1611  CD1 LEU A 275     151.475 179.902 187.742  1.00 52.51           C  
ATOM   1612  CD2 LEU A 275     153.141 179.225 189.395  1.00 52.51           C  
ATOM   1613  N   GLY A 276     155.034 182.644 191.038  1.00 49.91           N  
ATOM   1614  CA  GLY A 276     155.984 182.326 192.085  1.00 49.91           C  
ATOM   1615  C   GLY A 276     155.806 183.161 193.330  1.00 49.91           C  
ATOM   1616  O   GLY A 276     156.148 182.715 194.425  1.00 49.91           O  
ATOM   1617  N   LEU A 277     155.268 184.371 193.193  1.00 51.11           N  
ATOM   1618  CA  LEU A 277     155.003 185.213 194.355  1.00 51.11           C  
ATOM   1619  C   LEU A 277     153.875 184.666 195.211  1.00 51.11           C  
ATOM   1620  O   LEU A 277     153.889 184.838 196.431  1.00 51.11           O  
ATOM   1621  CB  LEU A 277     154.680 186.632 193.899  1.00 51.11           C  
ATOM   1622  CG  LEU A 277     154.105 187.685 194.836  1.00 51.11           C  
ATOM   1623  CD1 LEU A 277     155.035 187.991 195.951  1.00 51.11           C  
ATOM   1624  CD2 LEU A 277     153.823 188.922 194.054  1.00 51.11           C  
ATOM   1625  N   GLN A 278     152.902 183.998 194.607  1.00 55.55           N  
ATOM   1626  CA  GLN A 278     151.753 183.555 195.379  1.00 55.55           C  
ATOM   1627  C   GLN A 278     152.054 182.321 196.212  1.00 55.55           C  
ATOM   1628  O   GLN A 278     151.480 182.158 197.290  1.00 55.55           O  
ATOM   1629  CB  GLN A 278     150.577 183.288 194.449  1.00 55.55           C  
ATOM   1630  CG  GLN A 278     150.151 184.506 193.679  1.00 55.55           C  
ATOM   1631  CD  GLN A 278     149.646 185.615 194.562  1.00 55.55           C  
ATOM   1632  OE1 GLN A 278     148.924 185.383 195.524  1.00 55.55           O  
ATOM   1633  NE2 GLN A 278     150.038 186.834 194.248  1.00 55.55           N  
ATOM   1634  N   ILE A 279     152.953 181.456 195.752  1.00 49.90           N  
ATOM   1635  CA  ILE A 279     153.204 180.185 196.415  1.00 49.90           C  
ATOM   1636  C   ILE A 279     154.585 180.103 197.034  1.00 49.90           C  
ATOM   1637  O   ILE A 279     154.932 179.053 197.584  1.00 49.90           O  
ATOM   1638  CB  ILE A 279     152.972 179.001 195.460  1.00 49.90           C  
ATOM   1639  CG1 ILE A 279     153.956 179.028 194.309  1.00 49.90           C  
ATOM   1640  CG2 ILE A 279     151.583 179.054 194.889  1.00 49.90           C  
ATOM   1641  CD1 ILE A 279     153.880 177.813 193.448  1.00 49.90           C  
ATOM   1642  N   TYR A 280     155.385 181.172 196.984  1.00 47.93           N  
ATOM   1643  CA  TYR A 280     156.689 181.150 197.635  1.00 47.93           C  
ATOM   1644  C   TYR A 280     156.988 182.407 198.439  1.00 47.93           C  
ATOM   1645  O   TYR A 280     158.148 182.626 198.784  1.00 47.93           O  
ATOM   1646  CB  TYR A 280     157.832 180.954 196.641  1.00 47.93           C  
ATOM   1647  CG  TYR A 280     157.884 179.619 195.976  1.00 47.93           C  
ATOM   1648  CD1 TYR A 280     158.247 178.492 196.680  1.00 47.93           C  
ATOM   1649  CD2 TYR A 280     157.630 179.496 194.625  1.00 47.93           C  
ATOM   1650  CE1 TYR A 280     158.304 177.273 196.070  1.00 47.93           C  
ATOM   1651  CE2 TYR A 280     157.693 178.285 194.007  1.00 47.93           C  
ATOM   1652  CZ  TYR A 280     158.033 177.180 194.730  1.00 47.93           C  
ATOM   1653  OH  TYR A 280     158.091 175.970 194.101  1.00 47.93           O  
ATOM   1654  N   MET A 281     156.004 183.252 198.736  1.00 53.41           N  
ATOM   1655  CA  MET A 281     156.316 184.445 199.509  1.00 53.41           C  
ATOM   1656  C   MET A 281     156.496 184.079 200.974  1.00 53.41           C  
ATOM   1657  O   MET A 281     155.692 183.341 201.549  1.00 53.41           O  
ATOM   1658  CB  MET A 281     155.269 185.547 199.330  1.00 53.41           C  
ATOM   1659  CG  MET A 281     153.859 185.289 199.782  1.00 53.41           C  
ATOM   1660  SD  MET A 281     152.878 186.772 199.518  1.00 53.41           S  
ATOM   1661  CE  MET A 281     151.274 186.243 200.094  1.00 53.41           C  
ATOM   1662  N   GLY A 282     157.609 184.525 201.551  1.00 51.30           N  
ATOM   1663  CA  GLY A 282     157.972 184.186 202.904  1.00 51.30           C  
ATOM   1664  C   GLY A 282     158.488 182.782 203.110  1.00 51.30           C  
ATOM   1665  O   GLY A 282     158.924 182.467 204.220  1.00 51.30           O  
ATOM   1666  N   VAL A 283     158.456 181.929 202.087  1.00 47.88           N  
ATOM   1667  CA  VAL A 283     158.898 180.548 202.229  1.00 47.88           C  
ATOM   1668  C   VAL A 283     160.405 180.482 202.434  1.00 47.88           C  
ATOM   1669  O   VAL A 283     160.902 179.698 203.246  1.00 47.88           O  
ATOM   1670  CB  VAL A 283     158.426 179.740 201.007  1.00 47.88           C  
ATOM   1671  CG1 VAL A 283     159.086 178.407 200.931  1.00 47.88           C  
ATOM   1672  CG2 VAL A 283     156.937 179.533 201.084  1.00 47.88           C  
ATOM   1673  N   LEU A 284     161.149 181.349 201.769  1.00 47.32           N  
ATOM   1674  CA  LEU A 284     162.602 181.315 201.845  1.00 47.32           C  
ATOM   1675  C   LEU A 284     163.175 181.969 203.098  1.00 47.32           C  
ATOM   1676  O   LEU A 284     164.386 182.178 203.142  1.00 47.32           O  
ATOM   1677  CB  LEU A 284     163.221 181.981 200.613  1.00 47.32           C  
ATOM   1678  CG  LEU A 284     163.524 181.168 199.354  1.00 47.32           C  
ATOM   1679  CD1 LEU A 284     164.449 180.053 199.694  1.00 47.32           C  
ATOM   1680  CD2 LEU A 284     162.302 180.631 198.671  1.00 47.32           C  
ATOM   1681  N   THR A 285     162.376 182.299 204.112  1.00 50.26           N  
ATOM   1682  CA  THR A 285     162.907 182.808 205.373  1.00 50.26           C  
ATOM   1683  C   THR A 285     162.593 181.875 206.532  1.00 50.26           C  
ATOM   1684  O   THR A 285     162.512 182.317 207.672  1.00 50.26           O  
ATOM   1685  CB  THR A 285     162.372 184.198 205.706  1.00 50.26           C  
ATOM   1686  OG1 THR A 285     160.973 184.118 205.986  1.00 50.26           O  
ATOM   1687  CG2 THR A 285     162.579 185.136 204.559  1.00 50.26           C  
ATOM   1688  N   GLN A 286     162.413 180.590 206.268  1.00 50.05           N  
ATOM   1689  CA  GLN A 286     162.027 179.647 207.307  1.00 50.05           C  
ATOM   1690  C   GLN A 286     163.268 179.090 207.982  1.00 50.05           C  
ATOM   1691  O   GLN A 286     164.043 178.371 207.355  1.00 50.05           O  
ATOM   1692  CB  GLN A 286     161.195 178.513 206.722  1.00 50.05           C  
ATOM   1693  CG  GLN A 286     159.827 178.913 206.279  1.00 50.05           C  
ATOM   1694  CD  GLN A 286     159.093 177.775 205.641  1.00 50.05           C  
ATOM   1695  OE1 GLN A 286     159.648 176.708 205.431  1.00 50.05           O  
ATOM   1696  NE2 GLN A 286     157.832 177.991 205.329  1.00 50.05           N  
ATOM   1697  N   LYS A 287     163.452 179.422 209.256  1.00 54.01           N  
ATOM   1698  CA  LYS A 287     164.606 178.950 210.011  1.00 54.01           C  
ATOM   1699  C   LYS A 287     164.178 178.313 211.330  1.00 54.01           C  
ATOM   1700  O   LYS A 287     163.388 178.887 212.079  1.00 54.01           O  
ATOM   1701  CB  LYS A 287     165.581 180.099 210.274  1.00 54.01           C  
ATOM   1702  CG  LYS A 287     166.082 180.788 209.015  1.00 54.01           C  
ATOM   1703  CD  LYS A 287     167.182 181.788 209.333  1.00 54.01           C  
ATOM   1704  CE  LYS A 287     166.781 183.197 208.929  1.00 54.01           C  
ATOM   1705  NZ  LYS A 287     166.682 183.344 207.451  1.00 54.01           N  
ATOM   1706  N   CYS A 288     164.707 177.126 211.606  1.00 63.35           N  
ATOM   1707  CA  CYS A 288     164.381 176.410 212.834  1.00 63.35           C  
ATOM   1708  C   CYS A 288     164.786 177.215 214.064  1.00 63.35           C  
ATOM   1709  O   CYS A 288     165.945 177.602 214.211  1.00 63.35           O  
ATOM   1710  CB  CYS A 288     165.065 175.041 212.854  1.00 63.35           C  
ATOM   1711  SG  CYS A 288     163.931 173.637 212.752  1.00 63.35           S  
ATOM   1712  N   VAL A 289     163.822 177.465 214.945  1.00 60.99           N  
ATOM   1713  CA  VAL A 289     164.076 178.226 216.163  1.00 60.99           C  
ATOM   1714  C   VAL A 289     163.843 177.374 217.406  1.00 60.99           C  
ATOM   1715  O   VAL A 289     162.775 176.785 217.575  1.00 60.99           O  
ATOM   1716  CB  VAL A 289     163.189 179.482 216.239  1.00 60.99           C  
ATOM   1717  CG1 VAL A 289     163.516 180.287 217.487  1.00 60.99           C  
ATOM   1718  CG2 VAL A 289     163.363 180.330 214.988  1.00 60.99           C  
ATOM   1719  N   LYS A 290     164.848 177.314 218.273  1.00 64.70           N  
ATOM   1720  CA  LYS A 290     164.755 176.537 219.501  1.00 64.70           C  
ATOM   1721  C   LYS A 290     163.479 176.864 220.269  1.00 64.70           C  
ATOM   1722  O   LYS A 290     162.962 177.979 220.199  1.00 64.70           O  
ATOM   1723  CB  LYS A 290     166.011 176.788 220.345  1.00 64.70           C  
ATOM   1724  CG  LYS A 290     166.133 176.015 221.648  1.00 64.70           C  
ATOM   1725  CD  LYS A 290     167.580 175.863 222.088  1.00 64.70           C  
ATOM   1726  CE  LYS A 290     168.228 177.160 222.467  1.00 64.70           C  
ATOM   1727  NZ  LYS A 290     169.609 176.928 222.959  1.00 64.70           N  
ATOM   1728  N   HIS A 291     162.941 175.848 220.954  1.00 65.49           N  
ATOM   1729  CA  HIS A 291     161.796 176.011 221.841  1.00 65.49           C  
ATOM   1730  C   HIS A 291     162.074 177.038 222.929  1.00 65.49           C  
ATOM   1731  O   HIS A 291     163.210 177.226 223.363  1.00 65.49           O  
ATOM   1732  CB  HIS A 291     161.443 174.694 222.526  1.00 65.49           C  
ATOM   1733  CG  HIS A 291     160.871 173.655 221.618  1.00 65.49           C  
ATOM   1734  ND1 HIS A 291     159.591 173.728 221.118  1.00 65.49           N  
ATOM   1735  CD2 HIS A 291     161.381 172.484 221.174  1.00 65.49           C  
ATOM   1736  CE1 HIS A 291     159.350 172.664 220.376  1.00 65.49           C  
ATOM   1737  NE2 HIS A 291     160.423 171.896 220.389  1.00 65.49           N  
ATOM   1738  N   PHE A 292     161.016 177.689 223.376  1.00 71.79           N  
ATOM   1739  CA  PHE A 292     161.105 178.575 224.524  1.00 71.79           C  
ATOM   1740  C   PHE A 292     161.357 177.740 225.773  1.00 71.79           C  
ATOM   1741  O   PHE A 292     160.680 176.726 225.972  1.00 71.79           O  
ATOM   1742  CB  PHE A 292     159.815 179.374 224.652  1.00 71.79           C  
ATOM   1743  CG  PHE A 292     159.844 180.409 225.726  1.00 71.79           C  
ATOM   1744  CD1 PHE A 292     160.505 181.598 225.533  1.00 71.79           C  
ATOM   1745  CD2 PHE A 292     159.200 180.198 226.923  1.00 71.79           C  
ATOM   1746  CE1 PHE A 292     160.531 182.552 226.519  1.00 71.79           C  
ATOM   1747  CE2 PHE A 292     159.226 181.151 227.910  1.00 71.79           C  
ATOM   1748  CZ  PHE A 292     159.894 182.326 227.706  1.00 71.79           C  
ATOM   1749  N   PRO A 293     162.315 178.119 226.622  1.00 74.13           N  
ATOM   1750  CA  PRO A 293     162.812 177.217 227.671  1.00 74.13           C  
ATOM   1751  C   PRO A 293     161.784 176.973 228.763  1.00 74.13           C  
ATOM   1752  O   PRO A 293     161.320 177.907 229.416  1.00 74.13           O  
ATOM   1753  CB  PRO A 293     164.031 177.961 228.222  1.00 74.13           C  
ATOM   1754  CG  PRO A 293     164.405 178.909 227.172  1.00 74.13           C  
ATOM   1755  CD  PRO A 293     163.128 179.335 226.544  1.00 74.13           C  
ATOM   1756  N   ALA A 294     161.435 175.705 228.954  1.00 83.45           N  
ATOM   1757  CA  ALA A 294     160.575 175.316 230.060  1.00 83.45           C  
ATOM   1758  C   ALA A 294     161.330 175.482 231.368  1.00 83.45           C  
ATOM   1759  O   ALA A 294     162.373 174.849 231.568  1.00 83.45           O  
ATOM   1760  CB  ALA A 294     160.110 173.872 229.890  1.00 83.45           C  
ATOM   1761  N   ASP A 295     160.814 176.367 232.229  1.00 90.03           N  
ATOM   1762  CA  ASP A 295     161.277 176.567 233.605  1.00 90.03           C  
ATOM   1763  C   ASP A 295     162.735 177.013 233.660  1.00 90.03           C  
ATOM   1764  O   ASP A 295     163.472 176.666 234.585  1.00 90.03           O  
ATOM   1765  CB  ASP A 295     161.060 175.305 234.445  1.00 90.03           C  
ATOM   1766  CG  ASP A 295     159.598 174.905 234.521  1.00 90.03           C  
ATOM   1767  OD1 ASP A 295     158.729 175.798 234.442  1.00 90.03           O  
ATOM   1768  OD2 ASP A 295     159.316 173.695 234.645  1.00 90.03           O  
ATOM   1769  N   GLY A 296     163.158 177.787 232.670  1.00 87.30           N  
ATOM   1770  CA  GLY A 296     164.530 178.212 232.544  1.00 87.30           C  
ATOM   1771  C   GLY A 296     164.739 179.653 232.953  1.00 87.30           C  
ATOM   1772  O   GLY A 296     163.930 180.255 233.668  1.00 87.30           O  
ATOM   1773  N   SER A 297     165.834 180.224 232.462  1.00 85.91           N  
ATOM   1774  CA  SER A 297     166.314 181.532 232.885  1.00 85.91           C  
ATOM   1775  C   SER A 297     165.631 182.686 232.177  1.00 85.91           C  
ATOM   1776  O   SER A 297     166.170 183.798 232.192  1.00 85.91           O  
ATOM   1777  CB  SER A 297     167.819 181.636 232.652  1.00 85.91           C  
ATOM   1778  OG  SER A 297     168.101 181.649 231.264  1.00 85.91           O  
ATOM   1779  N   TRP A 298     164.487 182.468 231.550  1.00 79.71           N  
ATOM   1780  CA  TRP A 298     163.806 183.526 230.830  1.00 79.71           C  
ATOM   1781  C   TRP A 298     162.540 183.881 231.603  1.00 79.71           C  
ATOM   1782  O   TRP A 298     162.285 183.353 232.688  1.00 79.71           O  
ATOM   1783  CB  TRP A 298     163.502 183.073 229.405  1.00 79.71           C  
ATOM   1784  CG  TRP A 298     163.584 184.156 228.396  1.00 79.71           C  
ATOM   1785  CD1 TRP A 298     162.575 184.937 227.935  1.00 79.71           C  
ATOM   1786  CD2 TRP A 298     164.751 184.526 227.655  1.00 79.71           C  
ATOM   1787  NE1 TRP A 298     163.049 185.805 226.979  1.00 79.71           N  
ATOM   1788  CE2 TRP A 298     164.384 185.567 226.788  1.00 79.71           C  
ATOM   1789  CE3 TRP A 298     166.075 184.087 227.654  1.00 79.71           C  
ATOM   1790  CZ2 TRP A 298     165.293 186.176 225.929  1.00 79.71           C  
ATOM   1791  CZ3 TRP A 298     166.970 184.689 226.804  1.00 79.71           C  
ATOM   1792  CH2 TRP A 298     166.577 185.720 225.952  1.00 79.71           C  
ATOM   1793  N   GLY A 299     161.738 184.774 231.040  1.00 83.67           N  
ATOM   1794  CA  GLY A 299     160.503 185.172 231.685  1.00 83.67           C  
ATOM   1795  C   GLY A 299     159.452 184.075 231.680  1.00 83.67           C  
ATOM   1796  O   GLY A 299     159.557 183.062 230.993  1.00 83.67           O  
ATOM   1797  N   ASN A 300     158.409 184.289 232.479  1.00 86.96           N  
ATOM   1798  CA  ASN A 300     157.359 183.281 232.617  1.00 86.96           C  
ATOM   1799  C   ASN A 300     156.396 183.308 231.438  1.00 86.96           C  
ATOM   1800  O   ASN A 300     156.306 182.352 230.662  1.00 86.96           O  
ATOM   1801  CB  ASN A 300     156.585 183.511 233.918  1.00 86.96           C  
ATOM   1802  CG  ASN A 300     157.380 183.160 235.141  1.00 86.96           C  
ATOM   1803  OD1 ASN A 300     158.056 182.136 235.178  1.00 86.96           O  
ATOM   1804  ND2 ASN A 300     157.301 184.007 236.160  1.00 86.96           N  
ATOM   1805  N   PHE A 301     155.677 184.413 231.292  1.00 93.29           N  
ATOM   1806  CA  PHE A 301     154.509 184.463 230.426  1.00 93.29           C  
ATOM   1807  C   PHE A 301     154.945 184.613 228.982  1.00 93.29           C  
ATOM   1808  O   PHE A 301     155.658 185.562 228.639  1.00 93.29           O  
ATOM   1809  CB  PHE A 301     153.592 185.619 230.825  1.00 93.29           C  
ATOM   1810  CG  PHE A 301     152.827 185.389 232.105  1.00 93.29           C  
ATOM   1811  CD1 PHE A 301     152.708 184.120 232.653  1.00 93.29           C  
ATOM   1812  CD2 PHE A 301     152.213 186.451 232.749  1.00 93.29           C  
ATOM   1813  CE1 PHE A 301     151.999 183.915 233.825  1.00 93.29           C  
ATOM   1814  CE2 PHE A 301     151.502 186.254 233.920  1.00 93.29           C  
ATOM   1815  CZ  PHE A 301     151.396 184.985 234.458  1.00 93.29           C  
ATOM   1816  N   THR A 302     154.483 183.707 228.126  1.00 89.30           N  
ATOM   1817  CA  THR A 302     154.815 183.765 226.710  1.00 89.30           C  
ATOM   1818  C   THR A 302     153.973 184.813 225.984  1.00 89.30           C  
ATOM   1819  O   THR A 302     153.257 184.488 225.034  1.00 89.30           O  
ATOM   1820  CB  THR A 302     154.615 182.391 226.074  1.00 89.30           C  
ATOM   1821  OG1 THR A 302     153.225 182.060 226.101  1.00 89.30           O  
ATOM   1822  CG2 THR A 302     155.365 181.340 226.864  1.00 89.30           C  
ATOM   1823  N   ASP A 303     154.055 186.072 226.412  1.00 90.02           N  
ATOM   1824  CA  ASP A 303     153.282 187.151 225.816  1.00 90.02           C  
ATOM   1825  C   ASP A 303     154.158 187.943 224.843  1.00 90.02           C  
ATOM   1826  O   ASP A 303     153.867 187.992 223.650  1.00 90.02           O  
ATOM   1827  CB  ASP A 303     152.737 188.065 226.912  1.00 90.02           C  
ATOM   1828  CG  ASP A 303     151.761 187.364 227.822  1.00 90.02           C  
ATOM   1829  OD1 ASP A 303     151.044 186.462 227.347  1.00 90.02           O  
ATOM   1830  OD2 ASP A 303     151.722 187.706 229.021  1.00 90.02           O  
ATOM   1831  N   GLU A 304     155.236 188.540 225.340  1.00 84.59           N  
ATOM   1832  CA  GLU A 304     156.212 189.223 224.514  1.00 84.59           C  
ATOM   1833  C   GLU A 304     157.615 188.696 224.746  1.00 84.59           C  
ATOM   1834  O   GLU A 304     158.546 189.142 224.068  1.00 84.59           O  
ATOM   1835  CB  GLU A 304     156.199 190.735 224.770  1.00 84.59           C  
ATOM   1836  CG  GLU A 304     156.853 191.167 226.076  1.00 84.59           C  
ATOM   1837  CD  GLU A 304     155.883 191.256 227.237  1.00 84.59           C  
ATOM   1838  OE1 GLU A 304     154.772 190.701 227.139  1.00 84.59           O  
ATOM   1839  OE2 GLU A 304     156.227 191.900 228.249  1.00 84.59           O  
ATOM   1840  N   ARG A 305     157.799 187.784 225.698  1.00 78.41           N  
ATOM   1841  CA  ARG A 305     159.083 187.120 225.837  1.00 78.41           C  
ATOM   1842  C   ARG A 305     159.265 186.025 224.806  1.00 78.41           C  
ATOM   1843  O   ARG A 305     160.404 185.668 224.498  1.00 78.41           O  
ATOM   1844  CB  ARG A 305     159.234 186.544 227.239  1.00 78.41           C  
ATOM   1845  CG  ARG A 305     159.162 187.591 228.312  1.00 78.41           C  
ATOM   1846  CD  ARG A 305     160.347 188.523 228.244  1.00 78.41           C  
ATOM   1847  NE  ARG A 305     160.229 189.579 229.240  1.00 78.41           N  
ATOM   1848  CZ  ARG A 305     160.686 189.484 230.482  1.00 78.41           C  
ATOM   1849  NH1 ARG A 305     160.531 190.492 231.332  1.00 78.41           N  
ATOM   1850  NH2 ARG A 305     161.300 188.378 230.874  1.00 78.41           N  
ATOM   1851  N   TRP A 306     158.172 185.500 224.251  1.00 69.62           N  
ATOM   1852  CA  TRP A 306     158.291 184.579 223.134  1.00 69.62           C  
ATOM   1853  C   TRP A 306     158.781 185.291 221.887  1.00 69.62           C  
ATOM   1854  O   TRP A 306     159.352 184.650 221.005  1.00 69.62           O  
ATOM   1855  CB  TRP A 306     156.953 183.924 222.830  1.00 69.62           C  
ATOM   1856  CG  TRP A 306     157.057 182.677 222.022  1.00 69.62           C  
ATOM   1857  CD1 TRP A 306     157.313 181.427 222.487  1.00 69.62           C  
ATOM   1858  CD2 TRP A 306     156.994 182.569 220.601  1.00 69.62           C  
ATOM   1859  NE1 TRP A 306     157.355 180.537 221.451  1.00 69.62           N  
ATOM   1860  CE2 TRP A 306     157.169 181.217 220.279  1.00 69.62           C  
ATOM   1861  CE3 TRP A 306     156.781 183.481 219.571  1.00 69.62           C  
ATOM   1862  CZ2 TRP A 306     157.145 180.758 218.977  1.00 69.62           C  
ATOM   1863  CZ3 TRP A 306     156.752 183.022 218.284  1.00 69.62           C  
ATOM   1864  CH2 TRP A 306     156.936 181.675 217.994  1.00 69.62           C  
ATOM   1865  N   PHE A 307     158.569 186.599 221.793  1.00 69.70           N  
ATOM   1866  CA  PHE A 307     159.070 187.379 220.677  1.00 69.70           C  
ATOM   1867  C   PHE A 307     160.418 188.024 220.981  1.00 69.70           C  
ATOM   1868  O   PHE A 307     161.041 188.579 220.073  1.00 69.70           O  
ATOM   1869  CB  PHE A 307     158.036 188.441 220.288  1.00 69.70           C  
ATOM   1870  CG  PHE A 307     158.256 189.036 218.932  1.00 69.70           C  
ATOM   1871  CD1 PHE A 307     157.961 188.307 217.801  1.00 69.70           C  
ATOM   1872  CD2 PHE A 307     158.748 190.320 218.786  1.00 69.70           C  
ATOM   1873  CE1 PHE A 307     158.156 188.836 216.553  1.00 69.70           C  
ATOM   1874  CE2 PHE A 307     158.952 190.853 217.535  1.00 69.70           C  
ATOM   1875  CZ  PHE A 307     158.651 190.108 216.418  1.00 69.70           C  
ATOM   1876  N   ASN A 308     160.889 187.974 222.225  1.00 71.40           N  
ATOM   1877  CA  ASN A 308     162.280 188.317 222.495  1.00 71.40           C  
ATOM   1878  C   ASN A 308     163.190 187.105 222.541  1.00 71.40           C  
ATOM   1879  O   ASN A 308     164.406 187.263 222.418  1.00 71.40           O  
ATOM   1880  CB  ASN A 308     162.429 189.081 223.813  1.00 71.40           C  
ATOM   1881  CG  ASN A 308     162.009 190.528 223.706  1.00 71.40           C  
ATOM   1882  OD1 ASN A 308     161.020 190.943 224.299  1.00 71.40           O  
ATOM   1883  ND2 ASN A 308     162.781 191.314 222.970  1.00 71.40           N  
ATOM   1884  N   TYR A 309     162.644 185.907 222.737  1.00 68.28           N  
ATOM   1885  CA  TYR A 309     163.484 184.712 222.732  1.00 68.28           C  
ATOM   1886  C   TYR A 309     163.730 184.283 221.297  1.00 68.28           C  
ATOM   1887  O   TYR A 309     164.864 184.286 220.813  1.00 68.28           O  
ATOM   1888  CB  TYR A 309     162.821 183.587 223.524  1.00 68.28           C  
ATOM   1889  CG  TYR A 309     163.698 182.379 223.649  1.00 68.28           C  
ATOM   1890  CD1 TYR A 309     164.735 182.361 224.557  1.00 68.28           C  
ATOM   1891  CD2 TYR A 309     163.508 181.270 222.846  1.00 68.28           C  
ATOM   1892  CE1 TYR A 309     165.543 181.276 224.676  1.00 68.28           C  
ATOM   1893  CE2 TYR A 309     164.319 180.179 222.955  1.00 68.28           C  
ATOM   1894  CZ  TYR A 309     165.333 180.187 223.875  1.00 68.28           C  
ATOM   1895  OH  TYR A 309     166.155 179.104 224.007  1.00 68.28           O  
ATOM   1896  N   THR A 310     162.659 183.917 220.609  1.00 64.27           N  
ATOM   1897  CA  THR A 310     162.667 183.890 219.162  1.00 64.27           C  
ATOM   1898  C   THR A 310     162.878 185.318 218.674  1.00 64.27           C  
ATOM   1899  O   THR A 310     162.529 186.271 219.371  1.00 64.27           O  
ATOM   1900  CB  THR A 310     161.347 183.303 218.676  1.00 64.27           C  
ATOM   1901  OG1 THR A 310     161.105 182.088 219.385  1.00 64.27           O  
ATOM   1902  CG2 THR A 310     161.407 182.948 217.237  1.00 64.27           C  
ATOM   1903  N   SER A 311     163.494 185.456 217.493  1.00 64.49           N  
ATOM   1904  CA  SER A 311     164.032 186.718 216.962  1.00 64.49           C  
ATOM   1905  C   SER A 311     165.147 187.263 217.848  1.00 64.49           C  
ATOM   1906  O   SER A 311     165.242 188.464 218.083  1.00 64.49           O  
ATOM   1907  CB  SER A 311     162.964 187.790 216.718  1.00 64.49           C  
ATOM   1908  OG  SER A 311     163.577 189.005 216.343  1.00 64.49           O  
ATOM   1909  N   ASN A 312     165.984 186.359 218.341  1.00 64.92           N  
ATOM   1910  CA  ASN A 312     167.314 186.656 218.844  1.00 64.92           C  
ATOM   1911  C   ASN A 312     168.237 185.678 218.140  1.00 64.92           C  
ATOM   1912  O   ASN A 312     168.022 184.466 218.210  1.00 64.92           O  
ATOM   1913  CB  ASN A 312     167.389 186.512 220.370  1.00 64.92           C  
ATOM   1914  CG  ASN A 312     168.730 186.955 220.958  1.00 64.92           C  
ATOM   1915  OD1 ASN A 312     169.729 187.026 220.247  1.00 64.92           O  
ATOM   1916  ND2 ASN A 312     168.752 187.278 222.241  1.00 64.92           N  
ATOM   1917  N   SER A 313     169.261 186.204 217.468  1.00 64.76           N  
ATOM   1918  CA  SER A 313     170.063 185.440 216.517  1.00 64.76           C  
ATOM   1919  C   SER A 313     170.869 184.315 217.145  1.00 64.76           C  
ATOM   1920  O   SER A 313     171.381 183.470 216.408  1.00 64.76           O  
ATOM   1921  CB  SER A 313     171.014 186.370 215.783  1.00 64.76           C  
ATOM   1922  OG  SER A 313     170.288 187.311 215.021  1.00 64.76           O  
ATOM   1923  N   SER A 314     171.007 184.275 218.464  1.00 64.67           N  
ATOM   1924  CA  SER A 314     171.663 183.146 219.102  1.00 64.67           C  
ATOM   1925  C   SER A 314     170.723 181.981 219.354  1.00 64.67           C  
ATOM   1926  O   SER A 314     171.132 181.008 219.991  1.00 64.67           O  
ATOM   1927  CB  SER A 314     172.301 183.577 220.420  1.00 64.67           C  
ATOM   1928  OG  SER A 314     173.344 184.502 220.191  1.00 64.67           O  
ATOM   1929  N   HIS A 315     169.482 182.047 218.882  1.00 64.13           N  
ATOM   1930  CA  HIS A 315     168.539 180.956 219.071  1.00 64.13           C  
ATOM   1931  C   HIS A 315     168.081 180.369 217.744  1.00 64.13           C  
ATOM   1932  O   HIS A 315     167.015 179.757 217.673  1.00 64.13           O  
ATOM   1933  CB  HIS A 315     167.351 181.426 219.900  1.00 64.13           C  
ATOM   1934  CG  HIS A 315     167.747 181.964 221.234  1.00 64.13           C  
ATOM   1935  ND1 HIS A 315     167.917 183.308 221.473  1.00 64.13           N  
ATOM   1936  CD2 HIS A 315     168.071 181.334 222.384  1.00 64.13           C  
ATOM   1937  CE1 HIS A 315     168.286 183.485 222.727  1.00 64.13           C  
ATOM   1938  NE2 HIS A 315     168.389 182.303 223.301  1.00 64.13           N  
ATOM   1939  N   TRP A 316     168.861 180.569 216.693  1.00 61.66           N  
ATOM   1940  CA  TRP A 316     168.687 179.922 215.405  1.00 61.66           C  
ATOM   1941  C   TRP A 316     169.811 178.897 215.287  1.00 61.66           C  
ATOM   1942  O   TRP A 316     170.724 178.886 216.111  1.00 61.66           O  
ATOM   1943  CB  TRP A 316     168.698 180.982 214.298  1.00 61.66           C  
ATOM   1944  CG  TRP A 316     167.567 181.997 214.466  1.00 61.66           C  
ATOM   1945  CD1 TRP A 316     166.446 181.842 215.211  1.00 61.66           C  
ATOM   1946  CD2 TRP A 316     167.505 183.334 213.944  1.00 61.66           C  
ATOM   1947  NE1 TRP A 316     165.674 182.968 215.159  1.00 61.66           N  
ATOM   1948  CE2 TRP A 316     166.308 183.902 214.390  1.00 61.66           C  
ATOM   1949  CE3 TRP A 316     168.336 184.096 213.135  1.00 61.66           C  
ATOM   1950  CZ2 TRP A 316     165.925 185.185 214.047  1.00 61.66           C  
ATOM   1951  CZ3 TRP A 316     167.962 185.359 212.799  1.00 61.66           C  
ATOM   1952  CH2 TRP A 316     166.769 185.897 213.254  1.00 61.66           C  
ATOM   1953  N   TYR A 317     169.747 178.010 214.291  1.00 71.41           N  
ATOM   1954  CA  TYR A 317     170.562 176.798 214.406  1.00 71.41           C  
ATOM   1955  C   TYR A 317     172.035 177.027 214.055  1.00 71.41           C  
ATOM   1956  O   TYR A 317     172.885 176.996 214.952  1.00 71.41           O  
ATOM   1957  CB  TYR A 317     169.958 175.670 213.573  1.00 71.41           C  
ATOM   1958  CG  TYR A 317     170.772 174.403 213.593  1.00 71.41           C  
ATOM   1959  CD1 TYR A 317     171.057 173.758 214.783  1.00 71.41           C  
ATOM   1960  CD2 TYR A 317     171.193 173.812 212.416  1.00 71.41           C  
ATOM   1961  CE1 TYR A 317     171.784 172.597 214.806  1.00 71.41           C  
ATOM   1962  CE2 TYR A 317     171.913 172.641 212.427  1.00 71.41           C  
ATOM   1963  CZ  TYR A 317     172.210 172.045 213.626  1.00 71.41           C  
ATOM   1964  OH  TYR A 317     172.932 170.881 213.649  1.00 71.41           O  
ATOM   1965  N   ILE A 318     172.342 177.321 212.787  1.00 72.92           N  
ATOM   1966  CA  ILE A 318     173.682 177.624 212.251  1.00 72.92           C  
ATOM   1967  C   ILE A 318     174.722 176.591 212.668  1.00 72.92           C  
ATOM   1968  O   ILE A 318     175.434 176.838 213.650  1.00 72.92           O  
ATOM   1969  CB  ILE A 318     174.201 179.010 212.664  1.00 72.92           C  
ATOM   1970  CG1 ILE A 318     173.130 180.077 212.590  1.00 72.92           C  
ATOM   1971  CG2 ILE A 318     175.268 179.458 211.693  1.00 72.92           C  
ATOM   1972  CD1 ILE A 318     172.602 180.516 213.927  1.00 72.92           C  
ATOM   1973  N   PRO A 319     174.807 175.418 212.017  1.00 81.57           N  
ATOM   1974  CA  PRO A 319     175.500 174.266 212.621  1.00 81.57           C  
ATOM   1975  C   PRO A 319     176.974 174.408 212.987  1.00 81.57           C  
ATOM   1976  O   PRO A 319     177.281 174.390 214.181  1.00 81.57           O  
ATOM   1977  CB  PRO A 319     175.333 173.175 211.554  1.00 81.57           C  
ATOM   1978  CG  PRO A 319     175.142 173.900 210.294  1.00 81.57           C  
ATOM   1979  CD  PRO A 319     174.397 175.149 210.632  1.00 81.57           C  
ATOM   1980  N   ASP A 320     177.882 174.616 212.032  1.00 89.90           N  
ATOM   1981  CA  ASP A 320     179.317 174.564 212.343  1.00 89.90           C  
ATOM   1982  C   ASP A 320     180.044 175.531 211.408  1.00 89.90           C  
ATOM   1983  O   ASP A 320     180.529 175.122 210.351  1.00 89.90           O  
ATOM   1984  CB  ASP A 320     179.858 173.148 212.186  1.00 89.90           C  
ATOM   1985  CG  ASP A 320     179.457 172.223 213.322  1.00 89.90           C  
ATOM   1986  OD1 ASP A 320     179.473 172.657 214.491  1.00 89.90           O  
ATOM   1987  OD2 ASP A 320     179.099 171.063 213.034  1.00 89.90           O  
ATOM   1988  N   ASP A 321     180.176 176.780 211.858  1.00 94.29           N  
ATOM   1989  CA  ASP A 321     180.861 177.870 211.151  1.00 94.29           C  
ATOM   1990  C   ASP A 321     180.393 178.016 209.701  1.00 94.29           C  
ATOM   1991  O   ASP A 321     181.172 177.919 208.753  1.00 94.29           O  
ATOM   1992  CB  ASP A 321     182.379 177.694 211.217  1.00 94.29           C  
ATOM   1993  CG  ASP A 321     182.926 177.931 212.606  1.00 94.29           C  
ATOM   1994  OD1 ASP A 321     182.280 178.676 213.371  1.00 94.29           O  
ATOM   1995  OD2 ASP A 321     184.007 177.394 212.928  1.00 94.29           O  
ATOM   1996  N   TRP A 322     179.093 178.235 209.543  1.00 89.56           N  
ATOM   1997  CA  TRP A 322     178.516 178.496 208.236  1.00 89.56           C  
ATOM   1998  C   TRP A 322     178.157 179.967 208.098  1.00 89.56           C  
ATOM   1999  O   TRP A 322     178.055 180.704 209.080  1.00 89.56           O  
ATOM   2000  CB  TRP A 322     177.269 177.651 207.982  1.00 89.56           C  
ATOM   2001  CG  TRP A 322     177.525 176.217 207.705  1.00 89.56           C  
ATOM   2002  CD1 TRP A 322     178.719 175.572 207.740  1.00 89.56           C  
ATOM   2003  CD2 TRP A 322     176.563 175.259 207.254  1.00 89.56           C  
ATOM   2004  NE1 TRP A 322     178.555 174.256 207.386  1.00 89.56           N  
ATOM   2005  CE2 TRP A 322     177.239 174.042 207.077  1.00 89.56           C  
ATOM   2006  CE3 TRP A 322     175.191 175.312 206.995  1.00 89.56           C  
ATOM   2007  CZ2 TRP A 322     176.592 172.888 206.655  1.00 89.56           C  
ATOM   2008  CZ3 TRP A 322     174.551 174.166 206.580  1.00 89.56           C  
ATOM   2009  CH2 TRP A 322     175.250 172.970 206.414  1.00 89.56           C  
ATOM   2010  N   ILE A 323     177.953 180.385 206.853  1.00 85.70           N  
ATOM   2011  CA  ILE A 323     177.627 181.779 206.579  1.00 85.70           C  
ATOM   2012  C   ILE A 323     176.127 182.008 206.685  1.00 85.70           C  
ATOM   2013  O   ILE A 323     175.660 182.829 207.482  1.00 85.70           O  
ATOM   2014  CB  ILE A 323     178.160 182.193 205.198  1.00 85.70           C  
ATOM   2015  CG1 ILE A 323     179.676 182.055 205.157  1.00 85.70           C  
ATOM   2016  CG2 ILE A 323     177.765 183.622 204.883  1.00 85.70           C  
ATOM   2017  CD1 ILE A 323     180.252 182.207 203.774  1.00 85.70           C  
ATOM   2018  N   GLU A 324     175.353 181.287 205.886  1.00 81.48           N  
ATOM   2019  CA  GLU A 324     173.906 181.412 205.885  1.00 81.48           C  
ATOM   2020  C   GLU A 324     173.288 180.381 206.815  1.00 81.48           C  
ATOM   2021  O   GLU A 324     173.953 179.474 207.312  1.00 81.48           O  
ATOM   2022  CB  GLU A 324     173.352 181.258 204.469  1.00 81.48           C  
ATOM   2023  CG  GLU A 324     173.528 179.878 203.875  1.00 81.48           C  
ATOM   2024  CD  GLU A 324     174.830 179.722 203.111  1.00 81.48           C  
ATOM   2025  OE1 GLU A 324     175.739 180.558 203.286  1.00 81.48           O  
ATOM   2026  OE2 GLU A 324     174.941 178.762 202.320  1.00 81.48           O  
ATOM   2027  N   TYR A 325     171.993 180.536 207.048  1.00 68.17           N  
ATOM   2028  CA  TYR A 325     171.406 179.711 208.080  1.00 68.17           C  
ATOM   2029  C   TYR A 325     170.536 178.673 207.398  1.00 68.17           C  
ATOM   2030  O   TYR A 325     169.856 179.005 206.425  1.00 68.17           O  
ATOM   2031  CB  TYR A 325     170.556 180.504 209.089  1.00 68.17           C  
ATOM   2032  CG  TYR A 325     171.247 181.592 209.926  1.00 68.17           C  
ATOM   2033  CD1 TYR A 325     172.559 181.993 209.704  1.00 68.17           C  
ATOM   2034  CD2 TYR A 325     170.603 182.146 211.006  1.00 68.17           C  
ATOM   2035  CE1 TYR A 325     173.157 182.958 210.472  1.00 68.17           C  
ATOM   2036  CE2 TYR A 325     171.215 183.090 211.785  1.00 68.17           C  
ATOM   2037  CZ  TYR A 325     172.478 183.489 211.521  1.00 68.17           C  
ATOM   2038  OH  TYR A 325     173.065 184.442 212.311  1.00 68.17           O  
ATOM   2039  N   PRO A 326     170.557 177.418 207.841  1.00 61.38           N  
ATOM   2040  CA  PRO A 326     169.866 176.366 207.093  1.00 61.38           C  
ATOM   2041  C   PRO A 326     168.356 176.474 207.195  1.00 61.38           C  
ATOM   2042  O   PRO A 326     167.798 176.803 208.242  1.00 61.38           O  
ATOM   2043  CB  PRO A 326     170.368 175.079 207.747  1.00 61.38           C  
ATOM   2044  CG  PRO A 326     170.749 175.482 209.092  1.00 61.38           C  
ATOM   2045  CD  PRO A 326     171.287 176.871 208.990  1.00 61.38           C  
ATOM   2046  N   LEU A 327     167.701 176.184 206.080  1.00 54.70           N  
ATOM   2047  CA  LEU A 327     166.256 176.243 205.972  1.00 54.70           C  
ATOM   2048  C   LEU A 327     165.657 174.888 206.313  1.00 54.70           C  
ATOM   2049  O   LEU A 327     166.322 173.856 206.251  1.00 54.70           O  
ATOM   2050  CB  LEU A 327     165.840 176.641 204.561  1.00 54.70           C  
ATOM   2051  CG  LEU A 327     166.360 177.952 203.985  1.00 54.70           C  
ATOM   2052  CD1 LEU A 327     165.925 178.053 202.569  1.00 54.70           C  
ATOM   2053  CD2 LEU A 327     165.881 179.150 204.747  1.00 54.70           C  
ATOM   2054  N   CYS A 328     164.380 174.901 206.665  1.00 57.46           N  
ATOM   2055  CA  CYS A 328     163.679 173.684 207.022  1.00 57.46           C  
ATOM   2056  C   CYS A 328     162.221 173.853 206.624  1.00 57.46           C  
ATOM   2057  O   CYS A 328     161.814 174.911 206.149  1.00 57.46           O  
ATOM   2058  CB  CYS A 328     163.843 173.392 208.506  1.00 57.46           C  
ATOM   2059  SG  CYS A 328     163.024 174.570 209.550  1.00 57.46           S  
ATOM   2060  N   GLY A 329     161.428 172.809 206.817  1.00 53.25           N  
ATOM   2061  CA  GLY A 329     160.038 172.864 206.412  1.00 53.25           C  
ATOM   2062  C   GLY A 329     159.199 171.890 207.199  1.00 53.25           C  
ATOM   2063  O   GLY A 329     159.685 170.847 207.643  1.00 53.25           O  
ATOM   2064  N   ASN A 330     157.922 172.229 207.365  1.00 51.57           N  
ATOM   2065  CA  ASN A 330     156.975 171.345 208.028  1.00 51.57           C  
ATOM   2066  C   ASN A 330     156.467 170.226 207.127  1.00 51.57           C  
ATOM   2067  O   ASN A 330     155.703 169.384 207.600  1.00 51.57           O  
ATOM   2068  CB  ASN A 330     155.776 172.137 208.568  1.00 51.57           C  
ATOM   2069  CG  ASN A 330     156.074 172.857 209.873  1.00 51.57           C  
ATOM   2070  OD1 ASN A 330     156.786 172.338 210.723  1.00 51.57           O  
ATOM   2071  ND2 ASN A 330     155.491 174.035 210.054  1.00 51.57           N  
ATOM   2072  N   SER A 331     156.879 170.173 205.860  1.00 54.23           N  
ATOM   2073  CA  SER A 331     156.383 169.162 204.928  1.00 54.23           C  
ATOM   2074  C   SER A 331     157.064 167.819 205.145  1.00 54.23           C  
ATOM   2075  O   SER A 331     157.766 167.624 206.139  1.00 54.23           O  
ATOM   2076  CB  SER A 331     156.589 169.604 203.482  1.00 54.23           C  
ATOM   2077  OG  SER A 331     155.834 170.757 203.186  1.00 54.23           O  
ATOM   2078  N   SER A 332     156.875 166.886 204.216  1.00 57.46           N  
ATOM   2079  CA  SER A 332     157.292 165.511 204.447  1.00 57.46           C  
ATOM   2080  C   SER A 332     158.690 165.204 203.944  1.00 57.46           C  
ATOM   2081  O   SER A 332     159.456 164.543 204.650  1.00 57.46           O  
ATOM   2082  CB  SER A 332     156.310 164.541 203.791  1.00 57.46           C  
ATOM   2083  OG  SER A 332     156.381 164.647 202.384  1.00 57.46           O  
ATOM   2084  N   GLY A 333     159.047 165.648 202.750  1.00 56.35           N  
ATOM   2085  CA  GLY A 333     160.374 165.372 202.243  1.00 56.35           C  
ATOM   2086  C   GLY A 333     161.286 166.563 202.419  1.00 56.35           C  
ATOM   2087  O   GLY A 333     162.447 166.542 202.001  1.00 56.35           O  
ATOM   2088  N   ALA A 334     160.778 167.614 203.050  1.00 54.75           N  
ATOM   2089  CA  ALA A 334     161.565 168.814 203.282  1.00 54.75           C  
ATOM   2090  C   ALA A 334     162.557 168.540 204.390  1.00 54.75           C  
ATOM   2091  O   ALA A 334     162.378 167.605 205.156  1.00 54.75           O  
ATOM   2092  CB  ALA A 334     160.661 169.969 203.659  1.00 54.75           C  
ATOM   2093  N   GLY A 335     163.605 169.348 204.482  1.00 58.23           N  
ATOM   2094  CA  GLY A 335     164.602 169.156 205.517  1.00 58.23           C  
ATOM   2095  C   GLY A 335     164.021 169.506 206.865  1.00 58.23           C  
ATOM   2096  O   GLY A 335     163.274 170.463 206.976  1.00 58.23           O  
ATOM   2097  N   MET A 336     164.377 168.746 207.896  1.00 70.60           N  
ATOM   2098  CA  MET A 336     163.873 169.002 209.241  1.00 70.60           C  
ATOM   2099  C   MET A 336     164.918 169.629 210.158  1.00 70.60           C  
ATOM   2100  O   MET A 336     166.069 169.798 209.772  1.00 70.60           O  
ATOM   2101  CB  MET A 336     163.342 167.718 209.873  1.00 70.60           C  
ATOM   2102  CG  MET A 336     163.907 166.442 209.282  1.00 70.60           C  
ATOM   2103  SD  MET A 336     162.666 165.138 209.210  1.00 70.60           S  
ATOM   2104  CE  MET A 336     163.666 163.691 209.544  1.00 70.60           C  
ATOM   2105  N   CYS A 337     164.502 169.970 211.375  1.00 71.32           N  
ATOM   2106  CA  CYS A 337     165.389 170.586 212.357  1.00 71.32           C  
ATOM   2107  C   CYS A 337     165.853 169.581 213.415  1.00 71.32           C  
ATOM   2108  O   CYS A 337     165.207 168.562 213.630  1.00 71.32           O  
ATOM   2109  CB  CYS A 337     164.700 171.787 213.009  1.00 71.32           C  
ATOM   2110  SG  CYS A 337     165.466 173.398 212.674  1.00 71.32           S  
ATOM   2111  N   PRO A 338     167.030 169.897 214.084  1.00 70.07           N  
ATOM   2112  CA  PRO A 338     167.461 168.898 215.086  1.00 70.07           C  
ATOM   2113  C   PRO A 338     166.457 168.635 216.205  1.00 70.07           C  
ATOM   2114  O   PRO A 338     165.338 169.121 216.112  1.00 70.07           O  
ATOM   2115  CB  PRO A 338     168.741 169.501 215.672  1.00 70.07           C  
ATOM   2116  CG  PRO A 338     168.616 170.959 215.453  1.00 70.07           C  
ATOM   2117  CD  PRO A 338     168.075 171.013 214.073  1.00 70.07           C  
ATOM   2118  N   PRO A 339     166.833 167.892 217.249  1.00 69.75           N  
ATOM   2119  CA  PRO A 339     165.850 167.627 218.304  1.00 69.75           C  
ATOM   2120  C   PRO A 339     165.808 168.751 219.334  1.00 69.75           C  
ATOM   2121  O   PRO A 339     166.837 169.093 219.915  1.00 69.75           O  
ATOM   2122  CB  PRO A 339     166.379 166.346 218.947  1.00 69.75           C  
ATOM   2123  CG  PRO A 339     167.866 166.466 218.860  1.00 69.75           C  
ATOM   2124  CD  PRO A 339     168.199 167.497 217.812  1.00 69.75           C  
ATOM   2125  N   GLY A 340     164.625 169.316 219.552  1.00 66.72           N  
ATOM   2126  CA  GLY A 340     164.460 170.395 220.507  1.00 66.72           C  
ATOM   2127  C   GLY A 340     164.300 171.745 219.835  1.00 66.72           C  
ATOM   2128  O   GLY A 340     164.308 172.783 220.496  1.00 66.72           O  
ATOM   2129  N   TYR A 341     164.154 171.728 218.514  1.00 64.20           N  
ATOM   2130  CA  TYR A 341     163.991 172.953 217.749  1.00 64.20           C  
ATOM   2131  C   TYR A 341     162.649 172.951 217.042  1.00 64.20           C  
ATOM   2132  O   TYR A 341     161.780 172.147 217.350  1.00 64.20           O  
ATOM   2133  CB  TYR A 341     165.109 173.074 216.726  1.00 64.20           C  
ATOM   2134  CG  TYR A 341     166.382 173.623 217.301  1.00 64.20           C  
ATOM   2135  CD1 TYR A 341     167.224 172.830 218.051  1.00 64.20           C  
ATOM   2136  CD2 TYR A 341     166.736 174.940 217.102  1.00 64.20           C  
ATOM   2137  CE1 TYR A 341     168.389 173.334 218.580  1.00 64.20           C  
ATOM   2138  CE2 TYR A 341     167.896 175.453 217.630  1.00 64.20           C  
ATOM   2139  CZ  TYR A 341     168.715 174.645 218.367  1.00 64.20           C  
ATOM   2140  OH  TYR A 341     169.869 175.164 218.891  1.00 64.20           O  
ATOM   2141  N   THR A 342     162.478 173.852 216.086  1.00 63.38           N  
ATOM   2142  CA  THR A 342     161.222 173.936 215.358  1.00 63.38           C  
ATOM   2143  C   THR A 342     161.304 174.925 214.216  1.00 63.38           C  
ATOM   2144  O   THR A 342     161.983 175.934 214.312  1.00 63.38           O  
ATOM   2145  CB  THR A 342     160.085 174.364 216.292  1.00 63.38           C  
ATOM   2146  OG1 THR A 342     159.897 173.355 217.289  1.00 63.38           O  
ATOM   2147  CG2 THR A 342     158.796 174.553 215.523  1.00 63.38           C  
ATOM   2148  N   CYS A 343     160.603 174.631 213.133  1.00 62.59           N  
ATOM   2149  CA  CYS A 343     160.594 175.517 211.974  1.00 62.59           C  
ATOM   2150  C   CYS A 343     159.602 176.651 212.172  1.00 62.59           C  
ATOM   2151  O   CYS A 343     158.485 176.440 212.643  1.00 62.59           O  
ATOM   2152  CB  CYS A 343     160.240 174.750 210.706  1.00 62.59           C  
ATOM   2153  SG  CYS A 343     161.437 173.510 210.241  1.00 62.59           S  
ATOM   2154  N   LEU A 344     160.017 177.863 211.821  1.00 55.49           N  
ATOM   2155  CA  LEU A 344     159.175 179.037 211.976  1.00 55.49           C  
ATOM   2156  C   LEU A 344     159.414 179.974 210.807  1.00 55.49           C  
ATOM   2157  O   LEU A 344     160.522 180.056 210.283  1.00 55.49           O  
ATOM   2158  CB  LEU A 344     159.450 179.780 213.286  1.00 55.49           C  
ATOM   2159  CG  LEU A 344     159.116 179.121 214.621  1.00 55.49           C  
ATOM   2160  CD1 LEU A 344     159.614 179.977 215.745  1.00 55.49           C  
ATOM   2161  CD2 LEU A 344     157.640 178.938 214.747  1.00 55.49           C  
ATOM   2162  N   GLN A 345     158.373 180.699 210.424  1.00 54.71           N  
ATOM   2163  CA  GLN A 345     158.400 181.552 209.248  1.00 54.71           C  
ATOM   2164  C   GLN A 345     158.405 183.010 209.676  1.00 54.71           C  
ATOM   2165  O   GLN A 345     157.710 183.392 210.619  1.00 54.71           O  
ATOM   2166  CB  GLN A 345     157.206 181.244 208.349  1.00 54.71           C  
ATOM   2167  CG  GLN A 345     157.189 181.949 207.026  1.00 54.71           C  
ATOM   2168  CD  GLN A 345     156.098 181.416 206.131  1.00 54.71           C  
ATOM   2169  OE1 GLN A 345     155.358 180.520 206.511  1.00 54.71           O  
ATOM   2170  NE2 GLN A 345     155.989 181.966 204.939  1.00 54.71           N  
ATOM   2171  N   GLY A 346     159.203 183.818 208.993  1.00 56.05           N  
ATOM   2172  CA  GLY A 346     159.490 185.161 209.448  1.00 56.05           C  
ATOM   2173  C   GLY A 346     160.911 185.196 209.957  1.00 56.05           C  
ATOM   2174  O   GLY A 346     161.754 184.464 209.434  1.00 56.05           O  
ATOM   2175  N   TYR A 347     161.177 186.016 210.977  1.00 58.03           N  
ATOM   2176  CA  TYR A 347     162.443 186.056 211.717  1.00 58.03           C  
ATOM   2177  C   TYR A 347     163.612 186.376 210.783  1.00 58.03           C  
ATOM   2178  O   TYR A 347     164.466 185.545 210.476  1.00 58.03           O  
ATOM   2179  CB  TYR A 347     162.638 184.769 212.518  1.00 58.03           C  
ATOM   2180  CG  TYR A 347     161.435 184.605 213.373  1.00 58.03           C  
ATOM   2181  CD1 TYR A 347     161.150 185.541 214.342  1.00 58.03           C  
ATOM   2182  CD2 TYR A 347     160.562 183.553 213.190  1.00 58.03           C  
ATOM   2183  CE1 TYR A 347     160.032 185.443 215.103  1.00 58.03           C  
ATOM   2184  CE2 TYR A 347     159.441 183.434 213.961  1.00 58.03           C  
ATOM   2185  CZ  TYR A 347     159.184 184.385 214.919  1.00 58.03           C  
ATOM   2186  OH  TYR A 347     158.070 184.288 215.704  1.00 58.03           O  
ATOM   2187  N   GLY A 348     163.578 187.635 210.351  1.00 61.50           N  
ATOM   2188  CA  GLY A 348     164.245 188.207 209.201  1.00 61.50           C  
ATOM   2189  C   GLY A 348     165.654 187.784 208.883  1.00 61.50           C  
ATOM   2190  O   GLY A 348     166.468 187.506 209.764  1.00 61.50           O  
ATOM   2191  N   GLY A 349     165.932 187.743 207.593  1.00 59.11           N  
ATOM   2192  CA  GLY A 349     167.122 187.121 207.080  1.00 59.11           C  
ATOM   2193  C   GLY A 349     166.683 186.278 205.914  1.00 59.11           C  
ATOM   2194  O   GLY A 349     165.818 185.414 206.050  1.00 59.11           O  
ATOM   2195  N   ASN A 350     167.265 186.531 204.760  1.00 52.32           N  
ATOM   2196  CA  ASN A 350     166.828 185.980 203.500  1.00 52.32           C  
ATOM   2197  C   ASN A 350     168.145 185.622 202.822  1.00 52.32           C  
ATOM   2198  O   ASN A 350     169.131 186.327 203.040  1.00 52.32           O  
ATOM   2199  CB  ASN A 350     166.051 187.067 202.747  1.00 52.32           C  
ATOM   2200  CG  ASN A 350     164.847 186.561 202.008  1.00 52.32           C  
ATOM   2201  OD1 ASN A 350     164.608 185.379 201.896  1.00 52.32           O  
ATOM   2202  ND2 ASN A 350     164.012 187.492 201.589  1.00 52.32           N  
ATOM   2203  N   PRO A 351     168.216 184.510 202.092  1.00 50.21           N  
ATOM   2204  CA  PRO A 351     169.525 184.044 201.617  1.00 50.21           C  
ATOM   2205  C   PRO A 351     170.154 184.972 200.596  1.00 50.21           C  
ATOM   2206  O   PRO A 351     169.473 185.730 199.908  1.00 50.21           O  
ATOM   2207  CB  PRO A 351     169.211 182.682 200.996  1.00 50.21           C  
ATOM   2208  CG  PRO A 351     167.799 182.725 200.702  1.00 50.21           C  
ATOM   2209  CD  PRO A 351     167.175 183.530 201.778  1.00 50.21           C  
ATOM   2210  N   ASN A 352     171.489 184.915 200.556  1.00 50.84           N  
ATOM   2211  CA  ASN A 352     172.350 185.671 199.643  1.00 50.84           C  
ATOM   2212  C   ASN A 352     172.157 187.173 199.825  1.00 50.84           C  
ATOM   2213  O   ASN A 352     171.747 187.887 198.915  1.00 50.84           O  
ATOM   2214  CB  ASN A 352     172.111 185.252 198.198  1.00 50.84           C  
ATOM   2215  CG  ASN A 352     172.382 183.800 197.980  1.00 50.84           C  
ATOM   2216  OD1 ASN A 352     173.386 183.270 198.445  1.00 50.84           O  
ATOM   2217  ND2 ASN A 352     171.465 183.126 197.307  1.00 50.84           N  
ATOM   2218  N   TYR A 353     172.401 187.614 201.059  1.00 55.33           N  
ATOM   2219  CA  TYR A 353     172.343 188.990 201.552  1.00 55.33           C  
ATOM   2220  C   TYR A 353     170.943 189.589 201.527  1.00 55.33           C  
ATOM   2221  O   TYR A 353     170.785 190.782 201.798  1.00 55.33           O  
ATOM   2222  CB  TYR A 353     173.300 189.916 200.793  1.00 55.33           C  
ATOM   2223  CG  TYR A 353     174.727 189.451 200.807  1.00 55.33           C  
ATOM   2224  CD1 TYR A 353     175.489 189.538 201.958  1.00 55.33           C  
ATOM   2225  CD2 TYR A 353     175.321 188.950 199.658  1.00 55.33           C  
ATOM   2226  CE1 TYR A 353     176.793 189.114 201.973  1.00 55.33           C  
ATOM   2227  CE2 TYR A 353     176.623 188.536 199.659  1.00 55.33           C  
ATOM   2228  CZ  TYR A 353     177.353 188.618 200.819  1.00 55.33           C  
ATOM   2229  OH  TYR A 353     178.658 188.200 200.826  1.00 55.33           O  
ATOM   2230  N   GLY A 354     169.918 188.799 201.223  1.00 52.38           N  
ATOM   2231  CA  GLY A 354     168.565 189.292 201.082  1.00 52.38           C  
ATOM   2232  C   GLY A 354     168.081 189.364 199.657  1.00 52.38           C  
ATOM   2233  O   GLY A 354     166.965 189.838 199.426  1.00 52.38           O  
ATOM   2234  N   TYR A 355     168.870 188.886 198.701  1.00 50.55           N  
ATOM   2235  CA  TYR A 355     168.622 189.098 197.287  1.00 50.55           C  
ATOM   2236  C   TYR A 355     167.999 187.894 196.601  1.00 50.55           C  
ATOM   2237  O   TYR A 355     167.637 187.991 195.427  1.00 50.55           O  
ATOM   2238  CB  TYR A 355     169.933 189.454 196.587  1.00 50.55           C  
ATOM   2239  CG  TYR A 355     170.540 190.760 197.037  1.00 50.55           C  
ATOM   2240  CD1 TYR A 355     169.753 191.787 197.514  1.00 50.55           C  
ATOM   2241  CD2 TYR A 355     171.910 190.932 197.048  1.00 50.55           C  
ATOM   2242  CE1 TYR A 355     170.310 192.967 197.938  1.00 50.55           C  
ATOM   2243  CE2 TYR A 355     172.471 192.100 197.475  1.00 50.55           C  
ATOM   2244  CZ  TYR A 355     171.671 193.113 197.918  1.00 50.55           C  
ATOM   2245  OH  TYR A 355     172.242 194.282 198.351  1.00 50.55           O  
ATOM   2246  N   THR A 356     167.884 186.768 197.287  1.00 49.90           N  
ATOM   2247  CA  THR A 356     167.249 185.573 196.749  1.00 49.90           C  
ATOM   2248  C   THR A 356     165.954 185.375 197.511  1.00 49.90           C  
ATOM   2249  O   THR A 356     165.973 184.963 198.673  1.00 49.90           O  
ATOM   2250  CB  THR A 356     168.142 184.349 196.895  1.00 49.90           C  
ATOM   2251  OG1 THR A 356     169.368 184.562 196.195  1.00 49.90           O  
ATOM   2252  CG2 THR A 356     167.458 183.130 196.329  1.00 49.90           C  
ATOM   2253  N   SER A 357     164.834 185.663 196.865  1.00 49.61           N  
ATOM   2254  CA  SER A 357     163.551 185.593 197.541  1.00 49.61           C  
ATOM   2255  C   SER A 357     162.446 185.500 196.506  1.00 49.61           C  
ATOM   2256  O   SER A 357     162.691 185.441 195.301  1.00 49.61           O  
ATOM   2257  CB  SER A 357     163.328 186.807 198.430  1.00 49.61           C  
ATOM   2258  OG  SER A 357     163.194 187.964 197.641  1.00 49.61           O  
ATOM   2259  N   PHE A 358     161.219 185.474 197.004  1.00 49.07           N  
ATOM   2260  CA  PHE A 358     160.035 185.562 196.166  1.00 49.07           C  
ATOM   2261  C   PHE A 358     158.959 186.422 196.802  1.00 49.07           C  
ATOM   2262  O   PHE A 358     157.789 186.266 196.459  1.00 49.07           O  
ATOM   2263  CB  PHE A 358     159.427 184.198 195.898  1.00 49.07           C  
ATOM   2264  CG  PHE A 358     160.139 183.389 194.867  1.00 49.07           C  
ATOM   2265  CD1 PHE A 358     159.869 183.580 193.530  1.00 49.07           C  
ATOM   2266  CD2 PHE A 358     161.027 182.405 195.233  1.00 49.07           C  
ATOM   2267  CE1 PHE A 358     160.489 182.829 192.578  1.00 49.07           C  
ATOM   2268  CE2 PHE A 358     161.653 181.648 194.279  1.00 49.07           C  
ATOM   2269  CZ  PHE A 358     161.385 181.864 192.950  1.00 49.07           C  
ATOM   2270  N   ASP A 359     159.304 187.303 197.732  1.00 52.14           N  
ATOM   2271  CA  ASP A 359     158.302 187.935 198.573  1.00 52.14           C  
ATOM   2272  C   ASP A 359     157.911 189.330 198.112  1.00 52.14           C  
ATOM   2273  O   ASP A 359     157.134 190.000 198.792  1.00 52.14           O  
ATOM   2274  CB  ASP A 359     158.781 187.957 200.022  1.00 52.14           C  
ATOM   2275  CG  ASP A 359     160.113 188.620 200.189  1.00 52.14           C  
ATOM   2276  OD1 ASP A 359     160.749 188.956 199.178  1.00 52.14           O  
ATOM   2277  OD2 ASP A 359     160.524 188.805 201.349  1.00 52.14           O  
ATOM   2278  N   THR A 360     158.425 189.774 196.976  1.00 50.83           N  
ATOM   2279  CA  THR A 360     158.023 191.018 196.344  1.00 50.83           C  
ATOM   2280  C   THR A 360     158.033 190.745 194.851  1.00 50.83           C  
ATOM   2281  O   THR A 360     158.777 189.881 194.390  1.00 50.83           O  
ATOM   2282  CB  THR A 360     158.969 192.167 196.716  1.00 50.83           C  
ATOM   2283  OG1 THR A 360     159.107 192.217 198.137  1.00 50.83           O  
ATOM   2284  CG2 THR A 360     158.415 193.501 196.287  1.00 50.83           C  
ATOM   2285  N   PHE A 361     157.162 191.426 194.104  1.00 48.34           N  
ATOM   2286  CA  PHE A 361     157.142 191.248 192.657  1.00 48.34           C  
ATOM   2287  C   PHE A 361     158.447 191.684 192.006  1.00 48.34           C  
ATOM   2288  O   PHE A 361     158.841 191.118 190.983  1.00 48.34           O  
ATOM   2289  CB  PHE A 361     155.969 192.006 192.045  1.00 48.34           C  
ATOM   2290  CG  PHE A 361     155.976 192.002 190.558  1.00 48.34           C  
ATOM   2291  CD1 PHE A 361     155.748 190.839 189.863  1.00 48.34           C  
ATOM   2292  CD2 PHE A 361     156.225 193.158 189.855  1.00 48.34           C  
ATOM   2293  CE1 PHE A 361     155.769 190.825 188.494  1.00 48.34           C  
ATOM   2294  CE2 PHE A 361     156.246 193.149 188.489  1.00 48.34           C  
ATOM   2295  CZ  PHE A 361     156.016 191.977 187.807  1.00 48.34           C  
ATOM   2296  N   GLY A 362     159.143 192.658 192.589  1.00 47.51           N  
ATOM   2297  CA  GLY A 362     160.450 193.021 192.072  1.00 47.51           C  
ATOM   2298  C   GLY A 362     161.481 191.920 192.244  1.00 47.51           C  
ATOM   2299  O   GLY A 362     162.251 191.636 191.327  1.00 47.51           O  
ATOM   2300  N   TRP A 363     161.503 191.275 193.412  1.00 48.79           N  
ATOM   2301  CA  TRP A 363     162.466 190.208 193.640  1.00 48.79           C  
ATOM   2302  C   TRP A 363     162.015 188.874 193.089  1.00 48.79           C  
ATOM   2303  O   TRP A 363     162.857 188.008 192.852  1.00 48.79           O  
ATOM   2304  CB  TRP A 363     162.752 190.003 195.122  1.00 48.79           C  
ATOM   2305  CG  TRP A 363     163.418 191.118 195.800  1.00 48.79           C  
ATOM   2306  CD1 TRP A 363     162.895 191.900 196.772  1.00 48.79           C  
ATOM   2307  CD2 TRP A 363     164.719 191.636 195.522  1.00 48.79           C  
ATOM   2308  NE1 TRP A 363     163.805 192.846 197.158  1.00 48.79           N  
ATOM   2309  CE2 TRP A 363     164.932 192.708 196.395  1.00 48.79           C  
ATOM   2310  CE3 TRP A 363     165.732 191.285 194.630  1.00 48.79           C  
ATOM   2311  CZ2 TRP A 363     166.107 193.433 196.399  1.00 48.79           C  
ATOM   2312  CZ3 TRP A 363     166.892 192.009 194.634  1.00 48.79           C  
ATOM   2313  CH2 TRP A 363     167.072 193.070 195.510  1.00 48.79           C  
ATOM   2314  N   ALA A 364     160.715 188.662 192.927  1.00 46.03           N  
ATOM   2315  CA  ALA A 364     160.269 187.457 192.253  1.00 46.03           C  
ATOM   2316  C   ALA A 364     160.485 187.535 190.761  1.00 46.03           C  
ATOM   2317  O   ALA A 364     160.532 186.497 190.104  1.00 46.03           O  
ATOM   2318  CB  ALA A 364     158.796 187.185 192.532  1.00 46.03           C  
ATOM   2319  N   PHE A 365     160.615 188.734 190.211  1.00 45.75           N  
ATOM   2320  CA  PHE A 365     160.928 188.859 188.802  1.00 45.75           C  
ATOM   2321  C   PHE A 365     162.401 188.621 188.536  1.00 45.75           C  
ATOM   2322  O   PHE A 365     162.767 188.293 187.407  1.00 45.75           O  
ATOM   2323  CB  PHE A 365     160.524 190.241 188.299  1.00 45.75           C  
ATOM   2324  CG  PHE A 365     160.435 190.336 186.820  1.00 45.75           C  
ATOM   2325  CD1 PHE A 365     159.331 189.842 186.166  1.00 45.75           C  
ATOM   2326  CD2 PHE A 365     161.446 190.908 186.083  1.00 45.75           C  
ATOM   2327  CE1 PHE A 365     159.231 189.922 184.806  1.00 45.75           C  
ATOM   2328  CE2 PHE A 365     161.354 190.985 184.718  1.00 45.75           C  
ATOM   2329  CZ  PHE A 365     160.244 190.490 184.080  1.00 45.75           C  
ATOM   2330  N   LEU A 366     163.250 188.767 189.546  1.00 42.98           N  
ATOM   2331  CA  LEU A 366     164.668 188.499 189.379  1.00 42.98           C  
ATOM   2332  C   LEU A 366     164.995 187.028 189.584  1.00 42.98           C  
ATOM   2333  O   LEU A 366     165.848 186.482 188.881  1.00 42.98           O  
ATOM   2334  CB  LEU A 366     165.482 189.352 190.347  1.00 42.98           C  
ATOM   2335  CG  LEU A 366     166.993 189.281 190.182  1.00 42.98           C  
ATOM   2336  CD1 LEU A 366     167.389 189.842 188.843  1.00 42.98           C  
ATOM   2337  CD2 LEU A 366     167.682 190.019 191.297  1.00 42.98           C  
ATOM   2338  N   SER A 367     164.321 186.368 190.524  1.00 42.92           N  
ATOM   2339  CA  SER A 367     164.600 184.964 190.791  1.00 42.92           C  
ATOM   2340  C   SER A 367     164.056 184.062 189.698  1.00 42.92           C  
ATOM   2341  O   SER A 367     164.577 182.967 189.491  1.00 42.92           O  
ATOM   2342  CB  SER A 367     164.015 184.564 192.138  1.00 42.92           C  
ATOM   2343  OG  SER A 367     164.634 185.303 193.171  1.00 42.92           O  
ATOM   2344  N   VAL A 368     163.010 184.485 189.000  1.00 43.45           N  
ATOM   2345  CA  VAL A 368     162.523 183.707 187.869  1.00 43.45           C  
ATOM   2346  C   VAL A 368     163.432 183.910 186.667  1.00 43.45           C  
ATOM   2347  O   VAL A 368     163.660 182.988 185.877  1.00 43.45           O  
ATOM   2348  CB  VAL A 368     161.054 184.079 187.590  1.00 43.45           C  
ATOM   2349  CG1 VAL A 368     160.550 183.488 186.308  1.00 43.45           C  
ATOM   2350  CG2 VAL A 368     160.199 183.556 188.706  1.00 43.45           C  
ATOM   2351  N   PHE A 369     164.033 185.091 186.555  1.00 44.06           N  
ATOM   2352  CA  PHE A 369     164.878 185.375 185.404  1.00 44.06           C  
ATOM   2353  C   PHE A 369     166.208 184.629 185.458  1.00 44.06           C  
ATOM   2354  O   PHE A 369     166.715 184.220 184.412  1.00 44.06           O  
ATOM   2355  CB  PHE A 369     165.108 186.874 185.281  1.00 44.06           C  
ATOM   2356  CG  PHE A 369     165.989 187.243 184.138  1.00 44.06           C  
ATOM   2357  CD1 PHE A 369     165.534 187.145 182.841  1.00 44.06           C  
ATOM   2358  CD2 PHE A 369     167.280 187.674 184.356  1.00 44.06           C  
ATOM   2359  CE1 PHE A 369     166.350 187.473 181.789  1.00 44.06           C  
ATOM   2360  CE2 PHE A 369     168.097 187.997 183.305  1.00 44.06           C  
ATOM   2361  CZ  PHE A 369     167.634 187.895 182.025  1.00 44.06           C  
ATOM   2362  N   ARG A 370     166.788 184.427 186.647  1.00 44.51           N  
ATOM   2363  CA  ARG A 370     167.982 183.589 186.743  1.00 44.51           C  
ATOM   2364  C   ARG A 370     167.667 182.121 186.528  1.00 44.51           C  
ATOM   2365  O   ARG A 370     168.579 181.336 186.275  1.00 44.51           O  
ATOM   2366  CB  ARG A 370     168.671 183.746 188.100  1.00 44.51           C  
ATOM   2367  CG  ARG A 370     167.807 183.310 189.232  1.00 44.51           C  
ATOM   2368  CD  ARG A 370     168.434 183.359 190.605  1.00 44.51           C  
ATOM   2369  NE  ARG A 370     169.336 182.249 190.855  1.00 44.51           N  
ATOM   2370  CZ  ARG A 370     170.015 182.094 191.983  1.00 44.51           C  
ATOM   2371  NH1 ARG A 370     170.809 181.059 192.141  1.00 44.51           N  
ATOM   2372  NH2 ARG A 370     169.860 182.946 192.976  1.00 44.51           N  
ATOM   2373  N   LEU A 371     166.406 181.734 186.625  1.00 45.01           N  
ATOM   2374  CA  LEU A 371     166.007 180.359 186.401  1.00 45.01           C  
ATOM   2375  C   LEU A 371     165.783 180.085 184.925  1.00 45.01           C  
ATOM   2376  O   LEU A 371     165.931 178.948 184.481  1.00 45.01           O  
ATOM   2377  CB  LEU A 371     164.735 180.079 187.188  1.00 45.01           C  
ATOM   2378  CG  LEU A 371     164.376 178.694 187.683  1.00 45.01           C  
ATOM   2379  CD1 LEU A 371     163.449 178.945 188.820  1.00 45.01           C  
ATOM   2380  CD2 LEU A 371     163.710 177.833 186.658  1.00 45.01           C  
ATOM   2381  N   VAL A 372     165.397 181.108 184.166  1.00 47.03           N  
ATOM   2382  CA  VAL A 372     165.365 181.010 182.712  1.00 47.03           C  
ATOM   2383  C   VAL A 372     166.784 181.038 182.163  1.00 47.03           C  
ATOM   2384  O   VAL A 372     167.120 180.344 181.200  1.00 47.03           O  
ATOM   2385  CB  VAL A 372     164.502 182.152 182.145  1.00 47.03           C  
ATOM   2386  CG1 VAL A 372     164.533 182.189 180.643  1.00 47.03           C  
ATOM   2387  CG2 VAL A 372     163.085 182.005 182.626  1.00 47.03           C  
ATOM   2388  N   THR A 373     167.645 181.818 182.802  1.00 47.36           N  
ATOM   2389  CA  THR A 373     169.034 181.940 182.383  1.00 47.36           C  
ATOM   2390  C   THR A 373     169.827 180.664 182.658  1.00 47.36           C  
ATOM   2391  O   THR A 373     170.676 180.275 181.844  1.00 47.36           O  
ATOM   2392  CB  THR A 373     169.634 183.147 183.100  1.00 47.36           C  
ATOM   2393  OG1 THR A 373     169.080 184.347 182.553  1.00 47.36           O  
ATOM   2394  CG2 THR A 373     171.121 183.176 183.015  1.00 47.36           C  
ATOM   2395  N   LEU A 374     169.512 179.977 183.770  1.00 47.09           N  
ATOM   2396  CA  LEU A 374     170.208 178.822 184.348  1.00 47.09           C  
ATOM   2397  C   LEU A 374     171.608 179.140 184.841  1.00 47.09           C  
ATOM   2398  O   LEU A 374     172.552 178.412 184.521  1.00 47.09           O  
ATOM   2399  CB  LEU A 374     170.292 177.627 183.385  1.00 47.09           C  
ATOM   2400  CG  LEU A 374     169.361 176.428 183.409  1.00 47.09           C  
ATOM   2401  CD1 LEU A 374     167.973 176.811 183.172  1.00 47.09           C  
ATOM   2402  CD2 LEU A 374     169.815 175.512 182.309  1.00 47.09           C  
ATOM   2403  N   ASP A 375     171.771 180.195 185.632  1.00 49.09           N  
ATOM   2404  CA  ASP A 375     173.038 180.445 186.310  1.00 49.09           C  
ATOM   2405  C   ASP A 375     172.877 180.261 187.809  1.00 49.09           C  
ATOM   2406  O   ASP A 375     172.138 181.010 188.453  1.00 49.09           O  
ATOM   2407  CB  ASP A 375     173.599 181.830 185.997  1.00 49.09           C  
ATOM   2408  CG  ASP A 375     172.603 182.922 186.195  1.00 49.09           C  
ATOM   2409  OD1 ASP A 375     171.400 182.621 186.305  1.00 49.09           O  
ATOM   2410  OD2 ASP A 375     173.030 184.080 186.280  1.00 49.09           O  
ATOM   2411  N   TYR A 376     173.576 179.260 188.348  1.00 45.99           N  
ATOM   2412  CA  TYR A 376     173.599 178.949 189.775  1.00 45.99           C  
ATOM   2413  C   TYR A 376     172.182 178.696 190.279  1.00 45.99           C  
ATOM   2414  O   TYR A 376     171.798 179.091 191.376  1.00 45.99           O  
ATOM   2415  CB  TYR A 376     174.334 180.053 190.546  1.00 45.99           C  
ATOM   2416  CG  TYR A 376     174.676 179.765 191.979  1.00 45.99           C  
ATOM   2417  CD1 TYR A 376     175.427 178.657 192.311  1.00 45.99           C  
ATOM   2418  CD2 TYR A 376     174.362 180.661 192.978  1.00 45.99           C  
ATOM   2419  CE1 TYR A 376     175.767 178.395 193.608  1.00 45.99           C  
ATOM   2420  CE2 TYR A 376     174.710 180.419 194.281  1.00 45.99           C  
ATOM   2421  CZ  TYR A 376     175.420 179.284 194.589  1.00 45.99           C  
ATOM   2422  OH  TYR A 376     175.771 179.026 195.888  1.00 45.99           O  
ATOM   2423  N   TRP A 377     171.380 178.050 189.438  1.00 42.82           N  
ATOM   2424  CA  TRP A 377     169.974 177.889 189.737  1.00 42.82           C  
ATOM   2425  C   TRP A 377     169.723 176.728 190.665  1.00 42.82           C  
ATOM   2426  O   TRP A 377     168.615 176.609 191.188  1.00 42.82           O  
ATOM   2427  CB  TRP A 377     169.156 177.696 188.459  1.00 42.82           C  
ATOM   2428  CG  TRP A 377     169.351 176.382 187.781  1.00 42.82           C  
ATOM   2429  CD1 TRP A 377     170.335 176.054 186.911  1.00 42.82           C  
ATOM   2430  CD2 TRP A 377     168.513 175.228 187.887  1.00 42.82           C  
ATOM   2431  NE1 TRP A 377     170.185 174.761 186.489  1.00 42.82           N  
ATOM   2432  CE2 TRP A 377     169.070 174.234 187.075  1.00 42.82           C  
ATOM   2433  CE3 TRP A 377     167.355 174.935 188.608  1.00 42.82           C  
ATOM   2434  CZ2 TRP A 377     168.507 172.976 186.953  1.00 42.82           C  
ATOM   2435  CZ3 TRP A 377     166.802 173.682 188.486  1.00 42.82           C  
ATOM   2436  CH2 TRP A 377     167.375 172.721 187.666  1.00 42.82           C  
ATOM   2437  N   GLU A 378     170.711 175.871 190.883  1.00 45.39           N  
ATOM   2438  CA  GLU A 378     170.507 174.800 191.834  1.00 45.39           C  
ATOM   2439  C   GLU A 378     170.581 175.297 193.262  1.00 45.39           C  
ATOM   2440  O   GLU A 378     170.086 174.619 194.150  1.00 45.39           O  
ATOM   2441  CB  GLU A 378     171.518 173.679 191.624  1.00 45.39           C  
ATOM   2442  CG  GLU A 378     172.920 173.966 192.116  1.00 45.39           C  
ATOM   2443  CD  GLU A 378     173.801 174.593 191.070  1.00 45.39           C  
ATOM   2444  OE1 GLU A 378     173.280 175.067 190.047  1.00 45.39           O  
ATOM   2445  OE2 GLU A 378     175.027 174.611 191.269  1.00 45.39           O  
ATOM   2446  N   ASP A 379     171.163 176.463 193.514  1.00 46.73           N  
ATOM   2447  CA  ASP A 379     171.068 177.026 194.849  1.00 46.73           C  
ATOM   2448  C   ASP A 379     169.689 177.613 195.112  1.00 46.73           C  
ATOM   2449  O   ASP A 379     169.310 177.790 196.268  1.00 46.73           O  
ATOM   2450  CB  ASP A 379     172.152 178.078 195.037  1.00 46.73           C  
ATOM   2451  CG  ASP A 379     172.259 178.567 196.457  1.00 46.73           C  
ATOM   2452  OD1 ASP A 379     172.749 177.802 197.310  1.00 46.73           O  
ATOM   2453  OD2 ASP A 379     171.859 179.718 196.716  1.00 46.73           O  
ATOM   2454  N   LEU A 380     168.925 177.898 194.066  1.00 43.21           N  
ATOM   2455  CA  LEU A 380     167.525 178.267 194.192  1.00 43.21           C  
ATOM   2456  C   LEU A 380     166.627 177.047 194.148  1.00 43.21           C  
ATOM   2457  O   LEU A 380     165.607 177.007 194.834  1.00 43.21           O  
ATOM   2458  CB  LEU A 380     167.140 179.231 193.074  1.00 43.21           C  
ATOM   2459  CG  LEU A 380     165.741 179.821 193.008  1.00 43.21           C  
ATOM   2460  CD1 LEU A 380     165.471 180.686 194.207  1.00 43.21           C  
ATOM   2461  CD2 LEU A 380     165.622 180.613 191.741  1.00 43.21           C  
ATOM   2462  N   TYR A 381     166.993 176.064 193.328  1.00 42.36           N  
ATOM   2463  CA  TYR A 381     166.275 174.797 193.265  1.00 42.36           C  
ATOM   2464  C   TYR A 381     166.348 174.055 194.586  1.00 42.36           C  
ATOM   2465  O   TYR A 381     165.353 173.493 195.045  1.00 42.36           O  
ATOM   2466  CB  TYR A 381     166.868 173.958 192.137  1.00 42.36           C  
ATOM   2467  CG  TYR A 381     166.313 172.577 191.933  1.00 42.36           C  
ATOM   2468  CD1 TYR A 381     165.089 172.384 191.335  1.00 42.36           C  
ATOM   2469  CD2 TYR A 381     167.056 171.468 192.273  1.00 42.36           C  
ATOM   2470  CE1 TYR A 381     164.605 171.129 191.122  1.00 42.36           C  
ATOM   2471  CE2 TYR A 381     166.582 170.214 192.068  1.00 42.36           C  
ATOM   2472  CZ  TYR A 381     165.357 170.050 191.493  1.00 42.36           C  
ATOM   2473  OH  TYR A 381     164.879 168.786 191.282  1.00 42.36           O  
ATOM   2474  N   GLN A 382     167.511 174.053 195.223  1.00 44.55           N  
ATOM   2475  CA  GLN A 382     167.659 173.310 196.462  1.00 44.55           C  
ATOM   2476  C   GLN A 382     167.152 174.070 197.671  1.00 44.55           C  
ATOM   2477  O   GLN A 382     166.912 173.455 198.709  1.00 44.55           O  
ATOM   2478  CB  GLN A 382     169.115 172.917 196.682  1.00 44.55           C  
ATOM   2479  CG  GLN A 382     169.611 171.864 195.727  1.00 44.55           C  
ATOM   2480  CD  GLN A 382     171.084 171.639 195.856  1.00 44.55           C  
ATOM   2481  OE1 GLN A 382     171.755 172.328 196.611  1.00 44.55           O  
ATOM   2482  NE2 GLN A 382     171.604 170.683 195.112  1.00 44.55           N  
ATOM   2483  N   LEU A 383     166.998 175.380 197.574  1.00 43.20           N  
ATOM   2484  CA  LEU A 383     166.440 176.160 198.667  1.00 43.20           C  
ATOM   2485  C   LEU A 383     164.929 176.246 198.638  1.00 43.20           C  
ATOM   2486  O   LEU A 383     164.332 176.645 199.639  1.00 43.20           O  
ATOM   2487  CB  LEU A 383     167.025 177.569 198.662  1.00 43.20           C  
ATOM   2488  CG  LEU A 383     168.171 177.832 199.633  1.00 43.20           C  
ATOM   2489  CD1 LEU A 383     169.382 176.953 199.416  1.00 43.20           C  
ATOM   2490  CD2 LEU A 383     168.553 179.277 199.504  1.00 43.20           C  
ATOM   2491  N   ALA A 384     164.297 175.888 197.530  1.00 43.64           N  
ATOM   2492  CA  ALA A 384     162.850 175.923 197.449  1.00 43.64           C  
ATOM   2493  C   ALA A 384     162.224 174.552 197.581  1.00 43.64           C  
ATOM   2494  O   ALA A 384     161.023 174.464 197.842  1.00 43.64           O  
ATOM   2495  CB  ALA A 384     162.409 176.561 196.132  1.00 43.64           C  
ATOM   2496  N   LEU A 385     162.996 173.492 197.404  1.00 42.58           N  
ATOM   2497  CA  LEU A 385     162.526 172.155 197.708  1.00 42.58           C  
ATOM   2498  C   LEU A 385     162.843 171.739 199.127  1.00 42.58           C  
ATOM   2499  O   LEU A 385     162.264 170.771 199.617  1.00 42.58           O  
ATOM   2500  CB  LEU A 385     163.137 171.137 196.753  1.00 42.58           C  
ATOM   2501  CG  LEU A 385     162.741 171.259 195.295  1.00 42.58           C  
ATOM   2502  CD1 LEU A 385     163.440 170.197 194.511  1.00 42.58           C  
ATOM   2503  CD2 LEU A 385     161.276 171.120 195.161  1.00 42.58           C  
ATOM   2504  N   ARG A 386     163.760 172.430 199.790  1.00 46.98           N  
ATOM   2505  CA  ARG A 386     164.025 172.152 201.191  1.00 46.98           C  
ATOM   2506  C   ARG A 386     163.020 172.842 202.093  1.00 46.98           C  
ATOM   2507  O   ARG A 386     162.702 172.329 203.164  1.00 46.98           O  
ATOM   2508  CB  ARG A 386     165.440 172.594 201.544  1.00 46.98           C  
ATOM   2509  CG  ARG A 386     165.928 172.217 202.910  1.00 46.98           C  
ATOM   2510  CD  ARG A 386     167.265 172.855 203.151  1.00 46.98           C  
ATOM   2511  NE  ARG A 386     168.281 172.370 202.232  1.00 46.98           N  
ATOM   2512  CZ  ARG A 386     169.077 171.342 202.485  1.00 46.98           C  
ATOM   2513  NH1 ARG A 386     169.978 170.964 201.593  1.00 46.98           N  
ATOM   2514  NH2 ARG A 386     168.989 170.714 203.644  1.00 46.98           N  
ATOM   2515  N   SER A 387     162.501 173.990 201.677  1.00 48.80           N  
ATOM   2516  CA  SER A 387     161.552 174.736 202.487  1.00 48.80           C  
ATOM   2517  C   SER A 387     160.109 174.406 202.178  1.00 48.80           C  
ATOM   2518  O   SER A 387     159.255 174.538 203.056  1.00 48.80           O  
ATOM   2519  CB  SER A 387     161.752 176.231 202.290  1.00 48.80           C  
ATOM   2520  OG  SER A 387     163.002 176.631 202.795  1.00 48.80           O  
ATOM   2521  N   ALA A 388     159.803 173.997 200.955  1.00 46.17           N  
ATOM   2522  CA  ALA A 388     158.430 173.712 200.580  1.00 46.17           C  
ATOM   2523  C   ALA A 388     158.218 172.254 200.205  1.00 46.17           C  
ATOM   2524  O   ALA A 388     157.121 171.888 199.781  1.00 46.17           O  
ATOM   2525  CB  ALA A 388     158.010 174.628 199.436  1.00 46.17           C  
ATOM   2526  N   GLY A 389     159.226 171.411 200.361  1.00 43.83           N  
ATOM   2527  CA  GLY A 389     159.055 170.002 200.133  1.00 43.83           C  
ATOM   2528  C   GLY A 389     159.272 169.630 198.690  1.00 43.83           C  
ATOM   2529  O   GLY A 389     159.291 170.484 197.807  1.00 43.83           O  
ATOM   2530  N   PRO A 390     159.412 168.332 198.416  1.00 43.37           N  
ATOM   2531  CA  PRO A 390     159.918 167.904 197.111  1.00 43.37           C  
ATOM   2532  C   PRO A 390     158.902 167.940 195.992  1.00 43.37           C  
ATOM   2533  O   PRO A 390     159.296 167.808 194.830  1.00 43.37           O  
ATOM   2534  CB  PRO A 390     160.365 166.471 197.378  1.00 43.37           C  
ATOM   2535  CG  PRO A 390     159.461 166.018 198.436  1.00 43.37           C  
ATOM   2536  CD  PRO A 390     159.195 167.190 199.312  1.00 43.37           C  
ATOM   2537  N   TRP A 391     157.618 168.119 196.282  1.00 45.81           N  
ATOM   2538  CA  TRP A 391     156.618 168.141 195.222  1.00 45.81           C  
ATOM   2539  C   TRP A 391     156.607 169.432 194.427  1.00 45.81           C  
ATOM   2540  O   TRP A 391     155.864 169.528 193.449  1.00 45.81           O  
ATOM   2541  CB  TRP A 391     155.227 167.892 195.791  1.00 45.81           C  
ATOM   2542  CG  TRP A 391     155.004 166.473 196.089  1.00 45.81           C  
ATOM   2543  CD1 TRP A 391     155.078 165.867 197.297  1.00 45.81           C  
ATOM   2544  CD2 TRP A 391     154.706 165.452 195.141  1.00 45.81           C  
ATOM   2545  NE1 TRP A 391     154.827 164.527 197.168  1.00 45.81           N  
ATOM   2546  CE2 TRP A 391     154.593 164.248 195.849  1.00 45.81           C  
ATOM   2547  CE3 TRP A 391     154.506 165.443 193.760  1.00 45.81           C  
ATOM   2548  CZ2 TRP A 391     154.291 163.047 195.227  1.00 45.81           C  
ATOM   2549  CZ3 TRP A 391     154.206 164.252 193.144  1.00 45.81           C  
ATOM   2550  CH2 TRP A 391     154.100 163.070 193.876  1.00 45.81           C  
ATOM   2551  N   HIS A 392     157.395 170.417 194.818  1.00 44.61           N  
ATOM   2552  CA  HIS A 392     157.548 171.649 194.072  1.00 44.61           C  
ATOM   2553  C   HIS A 392     158.554 171.544 192.942  1.00 44.61           C  
ATOM   2554  O   HIS A 392     158.925 172.575 192.387  1.00 44.61           O  
ATOM   2555  CB  HIS A 392     157.929 172.771 195.031  1.00 44.61           C  
ATOM   2556  CG  HIS A 392     156.781 173.264 195.848  1.00 44.61           C  
ATOM   2557  ND1 HIS A 392     155.957 174.284 195.432  1.00 44.61           N  
ATOM   2558  CD2 HIS A 392     156.252 172.805 197.003  1.00 44.61           C  
ATOM   2559  CE1 HIS A 392     155.012 174.479 196.332  1.00 44.61           C  
ATOM   2560  NE2 HIS A 392     155.167 173.591 197.295  1.00 44.61           N  
ATOM   2561  N   ILE A 393     159.005 170.338 192.581  1.00 44.30           N  
ATOM   2562  CA  ILE A 393     159.758 170.162 191.347  1.00 44.30           C  
ATOM   2563  C   ILE A 393     158.874 170.433 190.137  1.00 44.30           C  
ATOM   2564  O   ILE A 393     159.375 170.844 189.088  1.00 44.30           O  
ATOM   2565  CB  ILE A 393     160.389 168.751 191.307  1.00 44.30           C  
ATOM   2566  CG1 ILE A 393     161.351 168.587 190.128  1.00 44.30           C  
ATOM   2567  CG2 ILE A 393     159.336 167.668 191.296  1.00 44.30           C  
ATOM   2568  CD1 ILE A 393     162.098 167.295 190.108  1.00 44.30           C  
ATOM   2569  N   LEU A 394     157.552 170.287 190.282  1.00 44.38           N  
ATOM   2570  CA  LEU A 394     156.621 170.561 189.197  1.00 44.38           C  
ATOM   2571  C   LEU A 394     156.593 172.037 188.824  1.00 44.38           C  
ATOM   2572  O   LEU A 394     156.225 172.375 187.696  1.00 44.38           O  
ATOM   2573  CB  LEU A 394     155.224 170.096 189.590  1.00 44.38           C  
ATOM   2574  CG  LEU A 394     155.086 168.598 189.829  1.00 44.38           C  
ATOM   2575  CD1 LEU A 394     153.685 168.263 190.269  1.00 44.38           C  
ATOM   2576  CD2 LEU A 394     155.450 167.829 188.585  1.00 44.38           C  
ATOM   2577  N   PHE A 395     156.957 172.927 189.749  1.00 44.44           N  
ATOM   2578  CA  PHE A 395     157.147 174.325 189.384  1.00 44.44           C  
ATOM   2579  C   PHE A 395     158.371 174.485 188.499  1.00 44.44           C  
ATOM   2580  O   PHE A 395     158.303 175.113 187.442  1.00 44.44           O  
ATOM   2581  CB  PHE A 395     157.275 175.188 190.636  1.00 44.44           C  
ATOM   2582  CG  PHE A 395     157.541 176.640 190.355  1.00 44.44           C  
ATOM   2583  CD1 PHE A 395     156.528 177.483 189.946  1.00 44.44           C  
ATOM   2584  CD2 PHE A 395     158.810 177.166 190.517  1.00 44.44           C  
ATOM   2585  CE1 PHE A 395     156.781 178.816 189.702  1.00 44.44           C  
ATOM   2586  CE2 PHE A 395     159.065 178.494 190.262  1.00 44.44           C  
ATOM   2587  CZ  PHE A 395     158.051 179.316 189.858  1.00 44.44           C  
ATOM   2588  N   PHE A 396     159.493 173.889 188.895  1.00 43.55           N  
ATOM   2589  CA  PHE A 396     160.750 174.090 188.191  1.00 43.55           C  
ATOM   2590  C   PHE A 396     160.823 173.348 186.869  1.00 43.55           C  
ATOM   2591  O   PHE A 396     161.632 173.715 186.023  1.00 43.55           O  
ATOM   2592  CB  PHE A 396     161.913 173.662 189.077  1.00 43.55           C  
ATOM   2593  CG  PHE A 396     162.079 174.515 190.286  1.00 43.55           C  
ATOM   2594  CD1 PHE A 396     162.747 175.710 190.216  1.00 43.55           C  
ATOM   2595  CD2 PHE A 396     161.538 174.135 191.488  1.00 43.55           C  
ATOM   2596  CE1 PHE A 396     162.886 176.499 191.326  1.00 43.55           C  
ATOM   2597  CE2 PHE A 396     161.673 174.920 192.596  1.00 43.55           C  
ATOM   2598  CZ  PHE A 396     162.353 176.105 192.511  1.00 43.55           C  
ATOM   2599  N   ILE A 397     160.022 172.306 186.674  1.00 44.79           N  
ATOM   2600  CA  ILE A 397     159.993 171.646 185.376  1.00 44.79           C  
ATOM   2601  C   ILE A 397     159.296 172.532 184.348  1.00 44.79           C  
ATOM   2602  O   ILE A 397     159.727 172.617 183.194  1.00 44.79           O  
ATOM   2603  CB  ILE A 397     159.337 170.257 185.504  1.00 44.79           C  
ATOM   2604  CG1 ILE A 397     160.225 169.328 186.322  1.00 44.79           C  
ATOM   2605  CG2 ILE A 397     159.098 169.613 184.166  1.00 44.79           C  
ATOM   2606  CD1 ILE A 397     159.566 168.032 186.657  1.00 44.79           C  
ATOM   2607  N   ILE A 398     158.250 173.251 184.761  1.00 47.10           N  
ATOM   2608  CA  ILE A 398     157.513 174.109 183.836  1.00 47.10           C  
ATOM   2609  C   ILE A 398     158.335 175.333 183.457  1.00 47.10           C  
ATOM   2610  O   ILE A 398     158.402 175.711 182.283  1.00 47.10           O  
ATOM   2611  CB  ILE A 398     156.155 174.496 184.445  1.00 47.10           C  
ATOM   2612  CG1 ILE A 398     155.272 173.262 184.571  1.00 47.10           C  
ATOM   2613  CG2 ILE A 398     155.444 175.535 183.611  1.00 47.10           C  
ATOM   2614  CD1 ILE A 398     154.019 173.497 185.368  1.00 47.10           C  
ATOM   2615  N   VAL A 399     159.004 175.950 184.431  1.00 46.73           N  
ATOM   2616  CA  VAL A 399     159.760 177.163 184.156  1.00 46.73           C  
ATOM   2617  C   VAL A 399     161.059 176.852 183.413  1.00 46.73           C  
ATOM   2618  O   VAL A 399     161.576 177.708 182.695  1.00 46.73           O  
ATOM   2619  CB  VAL A 399     159.977 177.911 185.485  1.00 46.73           C  
ATOM   2620  CG1 VAL A 399     160.596 179.265 185.287  1.00 46.73           C  
ATOM   2621  CG2 VAL A 399     158.665 178.089 186.171  1.00 46.73           C  
ATOM   2622  N   VAL A 400     161.586 175.637 183.520  1.00 47.49           N  
ATOM   2623  CA  VAL A 400     162.723 175.258 182.687  1.00 47.49           C  
ATOM   2624  C   VAL A 400     162.275 174.815 181.295  1.00 47.49           C  
ATOM   2625  O   VAL A 400     162.914 175.169 180.304  1.00 47.49           O  
ATOM   2626  CB  VAL A 400     163.573 174.182 183.394  1.00 47.49           C  
ATOM   2627  CG1 VAL A 400     164.578 173.528 182.470  1.00 47.49           C  
ATOM   2628  CG2 VAL A 400     164.341 174.804 184.532  1.00 47.49           C  
ATOM   2629  N   PHE A 401     161.147 174.114 181.178  1.00 51.92           N  
ATOM   2630  CA  PHE A 401     160.681 173.701 179.857  1.00 51.92           C  
ATOM   2631  C   PHE A 401     160.225 174.895 179.030  1.00 51.92           C  
ATOM   2632  O   PHE A 401     160.755 175.148 177.945  1.00 51.92           O  
ATOM   2633  CB  PHE A 401     159.556 172.678 179.972  1.00 51.92           C  
ATOM   2634  CG  PHE A 401     159.075 172.175 178.651  1.00 51.92           C  
ATOM   2635  CD1 PHE A 401     159.824 171.271 177.932  1.00 51.92           C  
ATOM   2636  CD2 PHE A 401     157.874 172.609 178.124  1.00 51.92           C  
ATOM   2637  CE1 PHE A 401     159.387 170.811 176.717  1.00 51.92           C  
ATOM   2638  CE2 PHE A 401     157.438 172.151 176.906  1.00 51.92           C  
ATOM   2639  CZ  PHE A 401     158.195 171.250 176.205  1.00 51.92           C  
ATOM   2640  N   TYR A 402     159.255 175.655 179.527  1.00 53.00           N  
ATOM   2641  CA  TYR A 402     158.777 176.795 178.759  1.00 53.00           C  
ATOM   2642  C   TYR A 402     159.680 178.008 178.855  1.00 53.00           C  
ATOM   2643  O   TYR A 402     159.434 178.991 178.155  1.00 53.00           O  
ATOM   2644  CB  TYR A 402     157.371 177.197 179.192  1.00 53.00           C  
ATOM   2645  CG  TYR A 402     156.317 176.202 178.800  1.00 53.00           C  
ATOM   2646  CD1 TYR A 402     155.853 176.138 177.494  1.00 53.00           C  
ATOM   2647  CD2 TYR A 402     155.785 175.327 179.732  1.00 53.00           C  
ATOM   2648  CE1 TYR A 402     154.893 175.224 177.125  1.00 53.00           C  
ATOM   2649  CE2 TYR A 402     154.821 174.408 179.374  1.00 53.00           C  
ATOM   2650  CZ  TYR A 402     154.380 174.363 178.070  1.00 53.00           C  
ATOM   2651  OH  TYR A 402     153.418 173.451 177.713  1.00 53.00           O  
ATOM   2652  N   GLY A 403     160.701 177.983 179.695  1.00 51.77           N  
ATOM   2653  CA  GLY A 403     161.545 179.148 179.822  1.00 51.77           C  
ATOM   2654  C   GLY A 403     162.865 179.077 179.091  1.00 51.77           C  
ATOM   2655  O   GLY A 403     163.232 180.023 178.396  1.00 51.77           O  
ATOM   2656  N   THR A 404     163.600 177.981 179.243  1.00 50.81           N  
ATOM   2657  CA  THR A 404     164.942 177.910 178.700  1.00 50.81           C  
ATOM   2658  C   THR A 404     165.110 176.871 177.610  1.00 50.81           C  
ATOM   2659  O   THR A 404     166.144 176.875 176.938  1.00 50.81           O  
ATOM   2660  CB  THR A 404     165.970 177.631 179.805  1.00 50.81           C  
ATOM   2661  OG1 THR A 404     167.282 177.877 179.297  1.00 50.81           O  
ATOM   2662  CG2 THR A 404     165.933 176.212 180.212  1.00 50.81           C  
ATOM   2663  N   PHE A 405     164.146 175.983 177.412  1.00 50.75           N  
ATOM   2664  CA  PHE A 405     164.217 175.067 176.290  1.00 50.75           C  
ATOM   2665  C   PHE A 405     163.400 175.555 175.115  1.00 50.75           C  
ATOM   2666  O   PHE A 405     163.693 175.181 173.977  1.00 50.75           O  
ATOM   2667  CB  PHE A 405     163.739 173.671 176.694  1.00 50.75           C  
ATOM   2668  CG  PHE A 405     164.633 172.980 177.683  1.00 50.75           C  
ATOM   2669  CD1 PHE A 405     165.952 173.370 177.859  1.00 50.75           C  
ATOM   2670  CD2 PHE A 405     164.136 171.951 178.458  1.00 50.75           C  
ATOM   2671  CE1 PHE A 405     166.749 172.740 178.780  1.00 50.75           C  
ATOM   2672  CE2 PHE A 405     164.927 171.319 179.376  1.00 50.75           C  
ATOM   2673  CZ  PHE A 405     166.231 171.718 179.542  1.00 50.75           C  
ATOM   2674  N   CYS A 406     162.380 176.372 175.367  1.00 55.05           N  
ATOM   2675  CA  CYS A 406     161.645 177.027 174.299  1.00 55.05           C  
ATOM   2676  C   CYS A 406     162.161 178.435 174.032  1.00 55.05           C  
ATOM   2677  O   CYS A 406     162.748 178.685 172.979  1.00 55.05           O  
ATOM   2678  CB  CYS A 406     160.153 177.054 174.633  1.00 55.05           C  
ATOM   2679  SG  CYS A 406     159.385 175.432 174.660  1.00 55.05           S  
ATOM   2680  N   PHE A 407     162.035 179.339 174.998  1.00 56.70           N  
ATOM   2681  CA  PHE A 407     162.230 180.760 174.732  1.00 56.70           C  
ATOM   2682  C   PHE A 407     163.683 181.190 174.658  1.00 56.70           C  
ATOM   2683  O   PHE A 407     163.937 182.361 174.373  1.00 56.70           O  
ATOM   2684  CB  PHE A 407     161.525 181.608 175.787  1.00 56.70           C  
ATOM   2685  CG  PHE A 407     160.043 181.662 175.627  1.00 56.70           C  
ATOM   2686  CD1 PHE A 407     159.443 181.279 174.440  1.00 56.70           C  
ATOM   2687  CD2 PHE A 407     159.245 182.099 176.662  1.00 56.70           C  
ATOM   2688  CE1 PHE A 407     158.074 181.326 174.292  1.00 56.70           C  
ATOM   2689  CE2 PHE A 407     157.877 182.145 176.519  1.00 56.70           C  
ATOM   2690  CZ  PHE A 407     157.291 181.761 175.336  1.00 56.70           C  
ATOM   2691  N   LEU A 408     164.640 180.315 174.927  1.00 52.42           N  
ATOM   2692  CA  LEU A 408     166.018 180.636 174.609  1.00 52.42           C  
ATOM   2693  C   LEU A 408     166.496 179.913 173.372  1.00 52.42           C  
ATOM   2694  O   LEU A 408     167.645 180.096 172.970  1.00 52.42           O  
ATOM   2695  CB  LEU A 408     166.956 180.322 175.772  1.00 52.42           C  
ATOM   2696  CG  LEU A 408     166.841 181.183 177.025  1.00 52.42           C  
ATOM   2697  CD1 LEU A 408     167.962 180.840 177.966  1.00 52.42           C  
ATOM   2698  CD2 LEU A 408     166.849 182.654 176.713  1.00 52.42           C  
ATOM   2699  N   ASN A 409     165.652 179.091 172.766  1.00 52.70           N  
ATOM   2700  CA  ASN A 409     165.942 178.508 171.473  1.00 52.70           C  
ATOM   2701  C   ASN A 409     165.136 179.154 170.364  1.00 52.70           C  
ATOM   2702  O   ASN A 409     165.386 178.869 169.192  1.00 52.70           O  
ATOM   2703  CB  ASN A 409     165.697 177.005 171.508  1.00 52.70           C  
ATOM   2704  CG  ASN A 409     166.657 176.296 172.426  1.00 52.70           C  
ATOM   2705  OD1 ASN A 409     167.842 176.606 172.454  1.00 52.70           O  
ATOM   2706  ND2 ASN A 409     166.149 175.350 173.199  1.00 52.70           N  
ATOM   2707  N   PHE A 410     164.175 180.015 170.700  1.00 53.93           N  
ATOM   2708  CA  PHE A 410     163.653 180.936 169.703  1.00 53.93           C  
ATOM   2709  C   PHE A 410     164.632 182.066 169.439  1.00 53.93           C  
ATOM   2710  O   PHE A 410     164.682 182.581 168.323  1.00 53.93           O  
ATOM   2711  CB  PHE A 410     162.309 181.517 170.132  1.00 53.93           C  
ATOM   2712  CG  PHE A 410     161.182 180.540 170.122  1.00 53.93           C  
ATOM   2713  CD1 PHE A 410     160.669 180.067 168.935  1.00 53.93           C  
ATOM   2714  CD2 PHE A 410     160.573 180.163 171.296  1.00 53.93           C  
ATOM   2715  CE1 PHE A 410     159.616 179.179 168.930  1.00 53.93           C  
ATOM   2716  CE2 PHE A 410     159.519 179.280 171.293  1.00 53.93           C  
ATOM   2717  CZ  PHE A 410     159.044 178.790 170.107  1.00 53.93           C  
ATOM   2718  N   ILE A 411     165.411 182.459 170.448  1.00 51.45           N  
ATOM   2719  CA  ILE A 411     166.415 183.500 170.263  1.00 51.45           C  
ATOM   2720  C   ILE A 411     167.557 182.984 169.408  1.00 51.45           C  
ATOM   2721  O   ILE A 411     168.087 183.705 168.559  1.00 51.45           O  
ATOM   2722  CB  ILE A 411     166.915 184.007 171.626  1.00 51.45           C  
ATOM   2723  CG1 ILE A 411     165.765 184.603 172.413  1.00 51.45           C  
ATOM   2724  CG2 ILE A 411     167.981 185.060 171.474  1.00 51.45           C  
ATOM   2725  CD1 ILE A 411     166.125 184.959 173.818  1.00 51.45           C  
ATOM   2726  N   LEU A 412     167.943 181.725 169.612  1.00 52.18           N  
ATOM   2727  CA  LEU A 412     168.928 181.084 168.750  1.00 52.18           C  
ATOM   2728  C   LEU A 412     168.444 181.018 167.311  1.00 52.18           C  
ATOM   2729  O   LEU A 412     169.228 181.213 166.381  1.00 52.18           O  
ATOM   2730  CB  LEU A 412     169.236 179.685 169.269  1.00 52.18           C  
ATOM   2731  CG  LEU A 412     170.147 178.796 168.429  1.00 52.18           C  
ATOM   2732  CD1 LEU A 412     171.503 179.416 168.257  1.00 52.18           C  
ATOM   2733  CD2 LEU A 412     170.269 177.444 169.065  1.00 52.18           C  
ATOM   2734  N   ALA A 413     167.150 180.789 167.110  1.00 51.48           N  
ATOM   2735  CA  ALA A 413     166.625 180.654 165.762  1.00 51.48           C  
ATOM   2736  C   ALA A 413     166.565 181.980 165.027  1.00 51.48           C  
ATOM   2737  O   ALA A 413     166.753 182.011 163.812  1.00 51.48           O  
ATOM   2738  CB  ALA A 413     165.240 180.022 165.802  1.00 51.48           C  
ATOM   2739  N   VAL A 414     166.295 183.074 165.735  1.00 51.97           N  
ATOM   2740  CA  VAL A 414     166.292 184.385 165.098  1.00 51.97           C  
ATOM   2741  C   VAL A 414     167.704 184.794 164.708  1.00 51.97           C  
ATOM   2742  O   VAL A 414     167.918 185.366 163.634  1.00 51.97           O  
ATOM   2743  CB  VAL A 414     165.625 185.406 166.036  1.00 51.97           C  
ATOM   2744  CG1 VAL A 414     165.753 186.811 165.517  1.00 51.97           C  
ATOM   2745  CG2 VAL A 414     164.168 185.069 166.202  1.00 51.97           C  
ATOM   2746  N   VAL A 415     168.694 184.472 165.540  1.00 52.74           N  
ATOM   2747  CA  VAL A 415     170.072 184.832 165.234  1.00 52.74           C  
ATOM   2748  C   VAL A 415     170.617 183.984 164.093  1.00 52.74           C  
ATOM   2749  O   VAL A 415     171.370 184.479 163.247  1.00 52.74           O  
ATOM   2750  CB  VAL A 415     170.916 184.717 166.513  1.00 52.74           C  
ATOM   2751  CG1 VAL A 415     172.354 184.986 166.240  1.00 52.74           C  
ATOM   2752  CG2 VAL A 415     170.427 185.712 167.521  1.00 52.74           C  
ATOM   2753  N   VAL A 416     170.215 182.716 164.015  1.00 53.82           N  
ATOM   2754  CA  VAL A 416     170.648 181.855 162.920  1.00 53.82           C  
ATOM   2755  C   VAL A 416     170.032 182.302 161.601  1.00 53.82           C  
ATOM   2756  O   VAL A 416     170.715 182.364 160.574  1.00 53.82           O  
ATOM   2757  CB  VAL A 416     170.329 180.388 163.255  1.00 53.82           C  
ATOM   2758  CG1 VAL A 416     170.431 179.512 162.039  1.00 53.82           C  
ATOM   2759  CG2 VAL A 416     171.314 179.887 164.274  1.00 53.82           C  
ATOM   2760  N   MET A 417     168.756 182.679 161.611  1.00 59.57           N  
ATOM   2761  CA  MET A 417     168.143 183.164 160.384  1.00 59.57           C  
ATOM   2762  C   MET A 417     168.583 184.566 160.022  1.00 59.57           C  
ATOM   2763  O   MET A 417     168.455 184.955 158.860  1.00 59.57           O  
ATOM   2764  CB  MET A 417     166.630 183.135 160.483  1.00 59.57           C  
ATOM   2765  CG  MET A 417     166.081 181.750 160.565  1.00 59.57           C  
ATOM   2766  SD  MET A 417     164.304 181.807 160.507  1.00 59.57           S  
ATOM   2767  CE  MET A 417     164.121 182.252 158.787  1.00 59.57           C  
ATOM   2768  N   SER A 418     169.088 185.337 160.975  1.00 59.55           N  
ATOM   2769  CA  SER A 418     169.582 186.661 160.634  1.00 59.55           C  
ATOM   2770  C   SER A 418     170.993 186.603 160.087  1.00 59.55           C  
ATOM   2771  O   SER A 418     171.370 187.454 159.280  1.00 59.55           O  
ATOM   2772  CB  SER A 418     169.536 187.572 161.852  1.00 59.55           C  
ATOM   2773  OG  SER A 418     168.210 187.707 162.320  1.00 59.55           O  
ATOM   2774  N   TYR A 419     171.782 185.615 160.500  1.00 62.46           N  
ATOM   2775  CA  TYR A 419     173.119 185.475 159.943  1.00 62.46           C  
ATOM   2776  C   TYR A 419     173.068 184.870 158.553  1.00 62.46           C  
ATOM   2777  O   TYR A 419     173.784 185.317 157.654  1.00 62.46           O  
ATOM   2778  CB  TYR A 419     173.988 184.623 160.855  1.00 62.46           C  
ATOM   2779  CG  TYR A 419     175.412 184.512 160.387  1.00 62.46           C  
ATOM   2780  CD1 TYR A 419     176.290 185.569 160.538  1.00 62.46           C  
ATOM   2781  CD2 TYR A 419     175.880 183.352 159.798  1.00 62.46           C  
ATOM   2782  CE1 TYR A 419     177.587 185.475 160.120  1.00 62.46           C  
ATOM   2783  CE2 TYR A 419     177.178 183.249 159.376  1.00 62.46           C  
ATOM   2784  CZ  TYR A 419     178.023 184.316 159.531  1.00 62.46           C  
ATOM   2785  OH  TYR A 419     179.324 184.217 159.113  1.00 62.46           O  
ATOM   2786  N   THR A 420     172.218 183.864 158.346  1.00 65.89           N  
ATOM   2787  CA  THR A 420     172.154 183.213 157.044  1.00 65.89           C  
ATOM   2788  C   THR A 420     171.422 184.042 156.001  1.00 65.89           C  
ATOM   2789  O   THR A 420     171.451 183.681 154.825  1.00 65.89           O  
ATOM   2790  CB  THR A 420     171.487 181.845 157.150  1.00 65.89           C  
ATOM   2791  OG1 THR A 420     171.699 181.130 155.932  1.00 65.89           O  
ATOM   2792  CG2 THR A 420     170.005 181.987 157.338  1.00 65.89           C  
ATOM   2793  N   HIS A 421     170.764 185.128 156.390  1.00 70.54           N  
ATOM   2794  CA  HIS A 421     170.218 186.035 155.396  1.00 70.54           C  
ATOM   2795  C   HIS A 421     171.270 187.006 154.897  1.00 70.54           C  
ATOM   2796  O   HIS A 421     171.238 187.396 153.729  1.00 70.54           O  
ATOM   2797  CB  HIS A 421     169.030 186.799 155.972  1.00 70.54           C  
ATOM   2798  CG  HIS A 421     168.454 187.813 155.035  1.00 70.54           C  
ATOM   2799  ND1 HIS A 421     167.701 187.470 153.935  1.00 70.54           N  
ATOM   2800  CD2 HIS A 421     168.531 189.164 155.032  1.00 70.54           C  
ATOM   2801  CE1 HIS A 421     167.333 188.567 153.298  1.00 70.54           C  
ATOM   2802  NE2 HIS A 421     167.826 189.608 153.942  1.00 70.54           N  
ATOM   2803  N   MET A 422     172.208 187.397 155.753  1.00 72.98           N  
ATOM   2804  CA  MET A 422     173.233 188.350 155.368  1.00 72.98           C  
ATOM   2805  C   MET A 422     174.483 187.682 154.818  1.00 72.98           C  
ATOM   2806  O   MET A 422     175.379 188.382 154.342  1.00 72.98           O  
ATOM   2807  CB  MET A 422     173.603 189.229 156.556  1.00 72.98           C  
ATOM   2808  CG  MET A 422     172.419 189.953 157.148  1.00 72.98           C  
ATOM   2809  SD  MET A 422     171.480 190.914 155.957  1.00 72.98           S  
ATOM   2810  CE  MET A 422     172.640 192.214 155.593  1.00 72.98           C  
ATOM   2811  N   VAL A 423     174.567 186.359 154.874  1.00 78.51           N  
ATOM   2812  CA  VAL A 423     175.627 185.627 154.189  1.00 78.51           C  
ATOM   2813  C   VAL A 423     175.220 185.278 152.771  1.00 78.51           C  
ATOM   2814  O   VAL A 423     175.971 185.516 151.822  1.00 78.51           O  
ATOM   2815  CB  VAL A 423     176.001 184.371 154.997  1.00 78.51           C  
ATOM   2816  CG1 VAL A 423     176.856 183.440 154.182  1.00 78.51           C  
ATOM   2817  CG2 VAL A 423     176.767 184.787 156.202  1.00 78.51           C  
ATOM   2818  N   LYS A 424     174.018 184.727 152.612  1.00 84.49           N  
ATOM   2819  CA  LYS A 424     173.483 184.423 151.292  1.00 84.49           C  
ATOM   2820  C   LYS A 424     173.236 185.676 150.462  1.00 84.49           C  
ATOM   2821  O   LYS A 424     173.257 185.598 149.231  1.00 84.49           O  
ATOM   2822  CB  LYS A 424     172.197 183.615 151.439  1.00 84.49           C  
ATOM   2823  CG  LYS A 424     172.434 182.208 151.963  1.00 84.49           C  
ATOM   2824  CD  LYS A 424     171.138 181.501 152.335  1.00 84.49           C  
ATOM   2825  CE  LYS A 424     170.323 181.124 151.113  1.00 84.49           C  
ATOM   2826  NZ  LYS A 424     169.127 180.313 151.480  1.00 84.49           N  
ATOM   2827  N   ARG A 425     173.009 186.825 151.104  1.00 87.56           N  
ATOM   2828  CA  ARG A 425     173.014 188.093 150.383  1.00 87.56           C  
ATOM   2829  C   ARG A 425     174.415 188.445 149.907  1.00 87.56           C  
ATOM   2830  O   ARG A 425     174.589 188.970 148.803  1.00 87.56           O  
ATOM   2831  CB  ARG A 425     172.461 189.208 151.269  1.00 87.56           C  
ATOM   2832  CG  ARG A 425     172.381 190.567 150.598  1.00 87.56           C  
ATOM   2833  CD  ARG A 425     171.903 191.647 151.560  1.00 87.56           C  
ATOM   2834  NE  ARG A 425     170.489 191.537 151.901  1.00 87.56           N  
ATOM   2835  CZ  ARG A 425     169.511 192.110 151.208  1.00 87.56           C  
ATOM   2836  NH1 ARG A 425     169.797 192.839 150.138  1.00 87.56           N  
ATOM   2837  NH2 ARG A 425     168.249 191.967 151.588  1.00 87.56           N  
ATOM   2838  N   ALA A 426     175.426 188.142 150.708  1.00 94.70           N  
ATOM   2839  CA  ALA A 426     176.799 188.489 150.374  1.00 94.70           C  
ATOM   2840  C   ALA A 426     177.478 187.461 149.482  1.00 94.70           C  
ATOM   2841  O   ALA A 426     178.703 187.514 149.337  1.00 94.70           O  
ATOM   2842  CB  ALA A 426     177.620 188.678 151.648  1.00 94.70           C  
ATOM   2843  N   ASP A 427     176.734 186.524 148.899  1.00104.67           N  
ATOM   2844  CA  ASP A 427     177.285 185.597 147.922  1.00104.67           C  
ATOM   2845  C   ASP A 427     176.795 185.867 146.511  1.00104.67           C  
ATOM   2846  O   ASP A 427     177.268 185.221 145.573  1.00104.67           O  
ATOM   2847  CB  ASP A 427     176.976 184.150 148.309  1.00104.67           C  
ATOM   2848  CG  ASP A 427     177.806 183.681 149.478  1.00104.67           C  
ATOM   2849  OD1 ASP A 427     178.897 184.249 149.689  1.00104.67           O  
ATOM   2850  OD2 ASP A 427     177.384 182.732 150.170  1.00104.67           O  
ATOM   2851  N   GLU A 428     175.862 186.799 146.332  1.00117.34           N  
ATOM   2852  CA  GLU A 428     175.630 187.325 144.995  1.00117.34           C  
ATOM   2853  C   GLU A 428     176.794 188.204 144.557  1.00117.34           C  
ATOM   2854  O   GLU A 428     177.096 188.286 143.363  1.00117.34           O  
ATOM   2855  CB  GLU A 428     174.306 188.094 144.954  1.00117.34           C  
ATOM   2856  CG  GLU A 428     173.797 188.426 143.549  1.00117.34           C  
ATOM   2857  CD  GLU A 428     174.315 189.755 143.020  1.00117.34           C  
ATOM   2858  OE1 GLU A 428     174.541 190.672 143.837  1.00117.34           O  
ATOM   2859  OE2 GLU A 428     174.510 189.875 141.792  1.00117.34           O  
ATOM   2860  N   GLU A 429     177.469 188.848 145.509  1.00122.66           N  
ATOM   2861  CA  GLU A 429     178.651 189.634 145.188  1.00122.66           C  
ATOM   2862  C   GLU A 429     179.849 188.759 144.853  1.00122.66           C  
ATOM   2863  O   GLU A 429     180.783 189.232 144.198  1.00122.66           O  
ATOM   2864  CB  GLU A 429     178.987 190.564 146.351  1.00122.66           C  
ATOM   2865  CG  GLU A 429     177.908 191.592 146.639  1.00122.66           C  
ATOM   2866  CD  GLU A 429     177.757 192.618 145.532  1.00122.66           C  
ATOM   2867  OE1 GLU A 429     178.771 192.968 144.893  1.00122.66           O  
ATOM   2868  OE2 GLU A 429     176.619 193.074 145.299  1.00122.66           O  
ATOM   2869  N   LYS A 430     179.850 187.502 145.292  1.00120.99           N  
ATOM   2870  CA  LYS A 430     180.855 186.548 144.849  1.00120.99           C  
ATOM   2871  C   LYS A 430     180.512 185.931 143.503  1.00120.99           C  
ATOM   2872  O   LYS A 430     181.378 185.301 142.888  1.00120.99           O  
ATOM   2873  CB  LYS A 430     181.032 185.437 145.882  1.00120.99           C  
ATOM   2874  CG  LYS A 430     181.489 185.913 147.242  1.00120.99           C  
ATOM   2875  CD  LYS A 430     182.915 186.410 147.204  1.00120.99           C  
ATOM   2876  CE  LYS A 430     183.371 186.824 148.590  1.00120.99           C  
ATOM   2877  NZ  LYS A 430     183.473 185.649 149.501  1.00120.99           N  
ATOM   2878  N   ALA A 431     179.270 186.080 143.043  1.00123.84           N  
ATOM   2879  CA  ALA A 431     178.898 185.688 141.692  1.00123.84           C  
ATOM   2880  C   ALA A 431     179.197 186.773 140.670  1.00123.84           C  
ATOM   2881  O   ALA A 431     179.027 186.536 139.470  1.00123.84           O  
ATOM   2882  CB  ALA A 431     177.413 185.328 141.635  1.00123.84           C  
ATOM   2883  N   ALA A 432     179.630 187.952 141.116  1.00127.72           N  
ATOM   2884  CA  ALA A 432     180.007 189.045 140.233  1.00127.72           C  
ATOM   2885  C   ALA A 432     181.510 189.216 140.093  1.00127.72           C  
ATOM   2886  O   ALA A 432     181.972 189.606 139.020  1.00127.72           O  
ATOM   2887  CB  ALA A 432     179.398 190.363 140.726  1.00127.72           C  
ATOM   2888  N   GLU A 433     182.282 188.943 141.147  1.00129.66           N  
ATOM   2889  CA  GLU A 433     183.734 188.917 141.009  1.00129.66           C  
ATOM   2890  C   GLU A 433     184.182 187.683 140.239  1.00129.66           C  
ATOM   2891  O   GLU A 433     185.051 187.766 139.364  1.00129.66           O  
ATOM   2892  CB  GLU A 433     184.413 188.961 142.380  1.00129.66           C  
ATOM   2893  CG  GLU A 433     184.377 190.313 143.078  1.00129.66           C  
ATOM   2894  CD  GLU A 433     185.123 190.305 144.406  1.00129.66           C  
ATOM   2895  OE1 GLU A 433     185.525 189.213 144.859  1.00129.66           O  
ATOM   2896  OE2 GLU A 433     185.319 191.391 144.990  1.00129.66           O  
ATOM   2897  N   ARG A 434     183.600 186.525 140.557  1.00132.89           N  
ATOM   2898  CA  ARG A 434     183.954 185.304 139.844  1.00132.89           C  
ATOM   2899  C   ARG A 434     183.396 185.302 138.428  1.00132.89           C  
ATOM   2900  O   ARG A 434     184.090 184.891 137.491  1.00132.89           O  
ATOM   2901  CB  ARG A 434     183.457 184.084 140.620  1.00132.89           C  
ATOM   2902  CG  ARG A 434     183.758 182.729 139.980  1.00132.89           C  
ATOM   2903  CD  ARG A 434     185.239 182.366 140.064  1.00132.89           C  
ATOM   2904  NE  ARG A 434     186.000 182.812 138.899  1.00132.89           N  
ATOM   2905  CZ  ARG A 434     187.327 182.818 138.832  1.00132.89           C  
ATOM   2906  NH1 ARG A 434     188.048 182.411 139.868  1.00132.89           N  
ATOM   2907  NH2 ARG A 434     187.935 183.239 137.731  1.00132.89           N  
ATOM   2908  N   GLU A 435     182.165 185.763 138.247  1.00131.98           N  
ATOM   2909  CA  GLU A 435     181.573 185.838 136.919  1.00131.98           C  
ATOM   2910  C   GLU A 435     181.057 187.241 136.625  1.00131.98           C  
ATOM   2911  O   GLU A 435     181.831 188.135 136.287  1.00131.98           O  
ATOM   2912  CB  GLU A 435     180.444 184.816 136.776  1.00131.98           C  
ATOM   2913  CG  GLU A 435     180.917 183.369 136.780  1.00131.98           C  
ATOM   2914  CD  GLU A 435     179.779 182.382 136.626  1.00131.98           C  
ATOM   2915  OE1 GLU A 435     178.610 182.819 136.649  1.00131.98           O  
ATOM   2916  OE2 GLU A 435     180.050 181.173 136.478  1.00131.98           O  
ATOM   2917  N   CYS A 502     227.702 166.023 140.613  1.00137.89           N  
ATOM   2918  CA  CYS A 502     226.604 166.010 139.653  1.00137.89           C  
ATOM   2919  C   CYS A 502     226.208 164.583 139.291  1.00137.89           C  
ATOM   2920  O   CYS A 502     225.069 164.172 139.511  1.00137.89           O  
ATOM   2921  CB  CYS A 502     226.984 166.787 138.390  1.00137.89           C  
ATOM   2922  SG  CYS A 502     227.218 168.561 138.645  1.00137.89           S  
ATOM   2923  N   VAL A 503     227.156 163.835 138.734  1.00138.60           N  
ATOM   2924  CA  VAL A 503     226.926 162.448 138.330  1.00138.60           C  
ATOM   2925  C   VAL A 503     226.760 161.536 139.551  1.00138.60           C  
ATOM   2926  O   VAL A 503     225.829 160.716 139.538  1.00138.60           O  
ATOM   2927  CB  VAL A 503     228.029 161.965 137.365  1.00138.60           C  
ATOM   2928  CG1 VAL A 503     227.814 160.510 136.959  1.00138.60           C  
ATOM   2929  CG2 VAL A 503     228.093 162.865 136.139  1.00138.60           C  
ATOM   2930  N   PRO A 504     227.561 161.616 140.636  1.00136.65           N  
ATOM   2931  CA  PRO A 504     227.135 160.912 141.857  1.00136.65           C  
ATOM   2932  C   PRO A 504     226.016 161.612 142.607  1.00136.65           C  
ATOM   2933  O   PRO A 504     225.351 160.963 143.425  1.00136.65           O  
ATOM   2934  CB  PRO A 504     228.411 160.853 142.707  1.00136.65           C  
ATOM   2935  CG  PRO A 504     229.192 161.992 142.276  1.00136.65           C  
ATOM   2936  CD  PRO A 504     228.943 162.122 140.811  1.00136.65           C  
ATOM   2937  N   TRP A 505     225.788 162.904 142.359  1.00133.98           N  
ATOM   2938  CA  TRP A 505     224.712 163.612 143.046  1.00133.98           C  
ATOM   2939  C   TRP A 505     223.351 163.158 142.542  1.00133.98           C  
ATOM   2940  O   TRP A 505     222.444 162.882 143.334  1.00133.98           O  
ATOM   2941  CB  TRP A 505     224.864 165.120 142.862  1.00133.98           C  
ATOM   2942  CG  TRP A 505     223.847 165.906 143.626  1.00133.98           C  
ATOM   2943  CD1 TRP A 505     222.676 166.413 143.148  1.00133.98           C  
ATOM   2944  CD2 TRP A 505     223.921 166.296 145.000  1.00133.98           C  
ATOM   2945  NE1 TRP A 505     222.008 167.081 144.141  1.00133.98           N  
ATOM   2946  CE2 TRP A 505     222.753 167.028 145.289  1.00133.98           C  
ATOM   2947  CE3 TRP A 505     224.861 166.096 146.016  1.00133.98           C  
ATOM   2948  CZ2 TRP A 505     222.499 167.561 146.551  1.00133.98           C  
ATOM   2949  CZ3 TRP A 505     224.607 166.625 147.270  1.00133.98           C  
ATOM   2950  CH2 TRP A 505     223.436 167.351 147.526  1.00133.98           C  
ATOM   2951  N   GLN A 506     223.189 163.083 141.221  1.00131.59           N  
ATOM   2952  CA  GLN A 506     221.958 162.570 140.640  1.00131.59           C  
ATOM   2953  C   GLN A 506     221.871 161.051 140.708  1.00131.59           C  
ATOM   2954  O   GLN A 506     220.805 160.495 140.424  1.00131.59           O  
ATOM   2955  CB  GLN A 506     221.833 163.023 139.186  1.00131.59           C  
ATOM   2956  CG  GLN A 506     221.789 164.532 138.993  1.00131.59           C  
ATOM   2957  CD  GLN A 506     220.611 165.184 139.686  1.00131.59           C  
ATOM   2958  OE1 GLN A 506     220.778 165.945 140.638  1.00131.59           O  
ATOM   2959  NE2 GLN A 506     219.407 164.877 139.218  1.00131.59           N  
ATOM   2960  N   LYS A 507     222.968 160.378 141.060  1.00129.85           N  
ATOM   2961  CA  LYS A 507     222.943 158.933 141.260  1.00129.85           C  
ATOM   2962  C   LYS A 507     222.107 158.565 142.478  1.00129.85           C  
ATOM   2963  O   LYS A 507     221.110 157.843 142.367  1.00129.85           O  
ATOM   2964  CB  LYS A 507     224.371 158.405 141.411  1.00129.85           C  
ATOM   2965  CG  LYS A 507     224.465 156.915 141.673  1.00129.85           C  
ATOM   2966  CD  LYS A 507     224.052 156.117 140.454  1.00129.85           C  
ATOM   2967  CE  LYS A 507     224.241 154.632 140.690  1.00129.85           C  
ATOM   2968  NZ  LYS A 507     223.307 154.134 141.739  1.00129.85           N  
ATOM   2969  N   LEU A 508     222.495 159.066 143.653  1.00123.95           N  
ATOM   2970  CA  LEU A 508     221.804 158.730 144.892  1.00123.95           C  
ATOM   2971  C   LEU A 508     220.423 159.359 145.010  1.00123.95           C  
ATOM   2972  O   LEU A 508     219.628 158.886 145.826  1.00123.95           O  
ATOM   2973  CB  LEU A 508     222.676 159.114 146.096  1.00123.95           C  
ATOM   2974  CG  LEU A 508     223.371 160.480 146.188  1.00123.95           C  
ATOM   2975  CD1 LEU A 508     222.483 161.600 146.679  1.00123.95           C  
ATOM   2976  CD2 LEU A 508     224.593 160.371 147.092  1.00123.95           C  
ATOM   2977  N   GLN A 509     220.116 160.395 144.223  1.00119.11           N  
ATOM   2978  CA  GLN A 509     218.808 161.035 144.323  1.00119.11           C  
ATOM   2979  C   GLN A 509     217.703 160.123 143.805  1.00119.11           C  
ATOM   2980  O   GLN A 509     216.560 160.208 144.265  1.00119.11           O  
ATOM   2981  CB  GLN A 509     218.825 162.367 143.576  1.00119.11           C  
ATOM   2982  CG  GLN A 509     217.578 163.211 143.741  1.00119.11           C  
ATOM   2983  CD  GLN A 509     217.701 164.543 143.052  1.00119.11           C  
ATOM   2984  OE1 GLN A 509     218.731 164.850 142.461  1.00119.11           O  
ATOM   2985  NE2 GLN A 509     216.646 165.341 143.110  1.00119.11           N  
ATOM   2986  N   GLY A 510     218.028 159.225 142.874  1.00119.20           N  
ATOM   2987  CA  GLY A 510     217.093 158.178 142.507  1.00119.20           C  
ATOM   2988  C   GLY A 510     217.017 157.042 143.502  1.00119.20           C  
ATOM   2989  O   GLY A 510     216.049 156.276 143.479  1.00119.20           O  
ATOM   2990  N   ALA A 511     218.016 156.919 144.375  1.00117.65           N  
ATOM   2991  CA  ALA A 511     218.034 155.902 145.419  1.00117.65           C  
ATOM   2992  C   ALA A 511     217.547 156.424 146.764  1.00117.65           C  
ATOM   2993  O   ALA A 511     216.856 155.702 147.486  1.00117.65           O  
ATOM   2994  CB  ALA A 511     219.445 155.327 145.575  1.00117.65           C  
ATOM   2995  N   ILE A 512     217.902 157.659 147.126  1.00113.00           N  
ATOM   2996  CA  ILE A 512     217.334 158.272 148.322  1.00113.00           C  
ATOM   2997  C   ILE A 512     215.873 158.626 148.088  1.00113.00           C  
ATOM   2998  O   ILE A 512     215.012 158.383 148.940  1.00113.00           O  
ATOM   2999  CB  ILE A 512     218.159 159.501 148.740  1.00113.00           C  
ATOM   3000  CG1 ILE A 512     219.554 159.074 149.184  1.00113.00           C  
ATOM   3001  CG2 ILE A 512     217.496 160.247 149.859  1.00113.00           C  
ATOM   3002  CD1 ILE A 512     220.462 160.231 149.488  1.00113.00           C  
ATOM   3003  N   GLY A 513     215.560 159.159 146.909  1.00109.84           N  
ATOM   3004  CA  GLY A 513     214.179 159.416 146.538  1.00109.84           C  
ATOM   3005  C   GLY A 513     213.347 158.175 146.297  1.00109.84           C  
ATOM   3006  O   GLY A 513     212.128 158.291 146.140  1.00109.84           O  
ATOM   3007  N   ALA A 514     213.975 156.999 146.260  1.00110.89           N  
ATOM   3008  CA  ALA A 514     213.234 155.755 146.113  1.00110.89           C  
ATOM   3009  C   ALA A 514     212.452 155.421 147.375  1.00110.89           C  
ATOM   3010  O   ALA A 514     211.371 154.829 147.297  1.00110.89           O  
ATOM   3011  CB  ALA A 514     214.190 154.617 145.763  1.00110.89           C  
ATOM   3012  N   VAL A 515     212.973 155.789 148.545  1.00108.61           N  
ATOM   3013  CA  VAL A 515     212.271 155.447 149.775  1.00108.61           C  
ATOM   3014  C   VAL A 515     211.295 156.540 150.208  1.00108.61           C  
ATOM   3015  O   VAL A 515     210.212 156.225 150.708  1.00108.61           O  
ATOM   3016  CB  VAL A 515     213.249 155.076 150.907  1.00108.61           C  
ATOM   3017  CG1 VAL A 515     214.038 153.838 150.522  1.00108.61           C  
ATOM   3018  CG2 VAL A 515     214.193 156.208 151.255  1.00108.61           C  
ATOM   3019  N   VAL A 516     211.605 157.819 149.989  1.00106.65           N  
ATOM   3020  CA  VAL A 516     210.597 158.830 150.275  1.00106.65           C  
ATOM   3021  C   VAL A 516     209.796 159.025 148.994  1.00106.65           C  
ATOM   3022  O   VAL A 516     209.948 160.023 148.281  1.00106.65           O  
ATOM   3023  CB  VAL A 516     211.246 160.142 150.751  1.00106.65           C  
ATOM   3024  CG1 VAL A 516     210.199 161.125 151.285  1.00106.65           C  
ATOM   3025  CG2 VAL A 516     212.305 159.855 151.785  1.00106.65           C  
ATOM   3026  N   LEU A 517     208.973 158.038 148.667  1.00108.17           N  
ATOM   3027  CA  LEU A 517     207.922 158.185 147.677  1.00108.17           C  
ATOM   3028  C   LEU A 517     206.750 157.332 148.127  1.00108.17           C  
ATOM   3029  O   LEU A 517     205.592 157.595 147.789  1.00108.17           O  
ATOM   3030  CB  LEU A 517     208.429 157.774 146.294  1.00108.17           C  
ATOM   3031  CG  LEU A 517     207.517 157.933 145.078  1.00108.17           C  
ATOM   3032  CD1 LEU A 517     207.143 159.388 144.869  1.00108.17           C  
ATOM   3033  CD2 LEU A 517     208.209 157.376 143.846  1.00108.17           C  
ATOM   3034  N   SER A 518     207.065 156.315 148.916  1.00105.35           N  
ATOM   3035  CA  SER A 518     206.118 155.248 149.182  1.00105.35           C  
ATOM   3036  C   SER A 518     205.272 155.597 150.401  1.00105.35           C  
ATOM   3037  O   SER A 518     205.661 156.457 151.198  1.00105.35           O  
ATOM   3038  CB  SER A 518     206.864 153.931 149.412  1.00105.35           C  
ATOM   3039  OG  SER A 518     207.662 153.999 150.579  1.00105.35           O  
ATOM   3040  N   PRO A 519     204.120 154.963 150.579  1.00104.50           N  
ATOM   3041  CA  PRO A 519     203.408 155.097 151.852  1.00104.50           C  
ATOM   3042  C   PRO A 519     204.074 154.336 152.987  1.00104.50           C  
ATOM   3043  O   PRO A 519     203.660 154.489 154.137  1.00104.50           O  
ATOM   3044  CB  PRO A 519     202.019 154.528 151.540  1.00104.50           C  
ATOM   3045  CG  PRO A 519     201.871 154.685 150.074  1.00104.50           C  
ATOM   3046  CD  PRO A 519     203.241 154.441 149.520  1.00104.50           C  
ATOM   3047  N   PHE A 520     205.083 153.513 152.689  1.00103.48           N  
ATOM   3048  CA  PHE A 520     205.804 152.800 153.740  1.00103.48           C  
ATOM   3049  C   PHE A 520     206.630 153.755 154.593  1.00103.48           C  
ATOM   3050  O   PHE A 520     206.641 153.660 155.824  1.00103.48           O  
ATOM   3051  CB  PHE A 520     206.691 151.714 153.128  1.00103.48           C  
ATOM   3052  CG  PHE A 520     205.933 150.518 152.631  1.00103.48           C  
ATOM   3053  CD1 PHE A 520     204.618 150.298 153.018  1.00103.48           C  
ATOM   3054  CD2 PHE A 520     206.537 149.606 151.781  1.00103.48           C  
ATOM   3055  CE1 PHE A 520     203.917 149.197 152.562  1.00103.48           C  
ATOM   3056  CE2 PHE A 520     205.841 148.500 151.318  1.00103.48           C  
ATOM   3057  CZ  PHE A 520     204.529 148.297 151.711  1.00103.48           C  
ATOM   3058  N   PHE A 521     207.331 154.688 153.951  1.00 98.17           N  
ATOM   3059  CA  PHE A 521     208.084 155.676 154.712  1.00 98.17           C  
ATOM   3060  C   PHE A 521     207.164 156.729 155.312  1.00 98.17           C  
ATOM   3061  O   PHE A 521     207.496 157.328 156.337  1.00 98.17           O  
ATOM   3062  CB  PHE A 521     209.138 156.326 153.823  1.00 98.17           C  
ATOM   3063  CG  PHE A 521     210.072 157.226 154.557  1.00 98.17           C  
ATOM   3064  CD1 PHE A 521     211.090 156.700 155.325  1.00 98.17           C  
ATOM   3065  CD2 PHE A 521     209.935 158.597 154.476  1.00 98.17           C  
ATOM   3066  CE1 PHE A 521     211.955 157.525 156.006  1.00 98.17           C  
ATOM   3067  CE2 PHE A 521     210.797 159.432 155.152  1.00 98.17           C  
ATOM   3068  CZ  PHE A 521     211.809 158.894 155.920  1.00 98.17           C  
ATOM   3069  N   GLU A 522     206.006 156.964 154.694  1.00 98.06           N  
ATOM   3070  CA  GLU A 522     204.999 157.809 155.322  1.00 98.06           C  
ATOM   3071  C   GLU A 522     204.321 157.098 156.482  1.00 98.06           C  
ATOM   3072  O   GLU A 522     203.810 157.753 157.393  1.00 98.06           O  
ATOM   3073  CB  GLU A 522     203.956 158.248 154.296  1.00 98.06           C  
ATOM   3074  CG  GLU A 522     204.484 159.204 153.244  1.00 98.06           C  
ATOM   3075  CD  GLU A 522     204.830 160.562 153.815  1.00 98.06           C  
ATOM   3076  OE1 GLU A 522     204.139 161.008 154.756  1.00 98.06           O  
ATOM   3077  OE2 GLU A 522     205.799 161.181 153.328  1.00 98.06           O  
ATOM   3078  N   LEU A 523     204.292 155.766 156.462  1.00 92.10           N  
ATOM   3079  CA  LEU A 523     203.805 155.028 157.619  1.00 92.10           C  
ATOM   3080  C   LEU A 523     204.799 155.100 158.765  1.00 92.10           C  
ATOM   3081  O   LEU A 523     204.402 155.177 159.931  1.00 92.10           O  
ATOM   3082  CB  LEU A 523     203.538 153.573 157.243  1.00 92.10           C  
ATOM   3083  CG  LEU A 523     202.952 152.643 158.303  1.00 92.10           C  
ATOM   3084  CD1 LEU A 523     201.561 153.081 158.709  1.00 92.10           C  
ATOM   3085  CD2 LEU A 523     202.933 151.221 157.783  1.00 92.10           C  
ATOM   3086  N   PHE A 524     206.095 155.095 158.447  1.00 86.79           N  
ATOM   3087  CA  PHE A 524     207.126 155.045 159.478  1.00 86.79           C  
ATOM   3088  C   PHE A 524     207.192 156.336 160.279  1.00 86.79           C  
ATOM   3089  O   PHE A 524     207.428 156.307 161.490  1.00 86.79           O  
ATOM   3090  CB  PHE A 524     208.477 154.751 158.843  1.00 86.79           C  
ATOM   3091  CG  PHE A 524     209.605 154.733 159.815  1.00 86.79           C  
ATOM   3092  CD1 PHE A 524     209.745 153.687 160.700  1.00 86.79           C  
ATOM   3093  CD2 PHE A 524     210.536 155.757 159.832  1.00 86.79           C  
ATOM   3094  CE1 PHE A 524     210.785 153.664 161.594  1.00 86.79           C  
ATOM   3095  CE2 PHE A 524     211.581 155.741 160.722  1.00 86.79           C  
ATOM   3096  CZ  PHE A 524     211.707 154.693 161.604  1.00 86.79           C  
ATOM   3097  N   ILE A 525     206.997 157.479 159.625  1.00 83.33           N  
ATOM   3098  CA  ILE A 525     206.932 158.725 160.374  1.00 83.33           C  
ATOM   3099  C   ILE A 525     205.608 158.808 161.124  1.00 83.33           C  
ATOM   3100  O   ILE A 525     205.527 159.416 162.195  1.00 83.33           O  
ATOM   3101  CB  ILE A 525     207.155 159.916 159.425  1.00 83.33           C  
ATOM   3102  CG1 ILE A 525     208.439 159.710 158.628  1.00 83.33           C  
ATOM   3103  CG2 ILE A 525     207.308 161.208 160.190  1.00 83.33           C  
ATOM   3104  CD1 ILE A 525     209.689 159.626 159.473  1.00 83.33           C  
ATOM   3105  N   ALA A 526     204.566 158.154 160.618  1.00 81.36           N  
ATOM   3106  CA  ALA A 526     203.285 158.168 161.308  1.00 81.36           C  
ATOM   3107  C   ALA A 526     203.260 157.280 162.542  1.00 81.36           C  
ATOM   3108  O   ALA A 526     202.458 157.527 163.443  1.00 81.36           O  
ATOM   3109  CB  ALA A 526     202.168 157.748 160.356  1.00 81.36           C  
ATOM   3110  N   VAL A 527     204.102 156.252 162.607  1.00 77.81           N  
ATOM   3111  CA  VAL A 527     204.187 155.460 163.827  1.00 77.81           C  
ATOM   3112  C   VAL A 527     204.937 156.229 164.906  1.00 77.81           C  
ATOM   3113  O   VAL A 527     204.575 156.183 166.086  1.00 77.81           O  
ATOM   3114  CB  VAL A 527     204.837 154.098 163.522  1.00 77.81           C  
ATOM   3115  CG1 VAL A 527     205.077 153.296 164.782  1.00 77.81           C  
ATOM   3116  CG2 VAL A 527     203.950 153.307 162.599  1.00 77.81           C  
ATOM   3117  N   ILE A 528     205.949 156.998 164.510  1.00 74.75           N  
ATOM   3118  CA  ILE A 528     206.772 157.721 165.471  1.00 74.75           C  
ATOM   3119  C   ILE A 528     206.016 158.899 166.070  1.00 74.75           C  
ATOM   3120  O   ILE A 528     206.091 159.141 167.280  1.00 74.75           O  
ATOM   3121  CB  ILE A 528     208.085 158.141 164.795  1.00 74.75           C  
ATOM   3122  CG1 ILE A 528     208.951 156.905 164.628  1.00 74.75           C  
ATOM   3123  CG2 ILE A 528     208.812 159.212 165.566  1.00 74.75           C  
ATOM   3124  CD1 ILE A 528     210.148 157.131 163.810  1.00 74.75           C  
ATOM   3125  N   ILE A 529     205.237 159.612 165.256  1.00 72.48           N  
ATOM   3126  CA  ILE A 529     204.526 160.794 165.738  1.00 72.48           C  
ATOM   3127  C   ILE A 529     203.426 160.411 166.723  1.00 72.48           C  
ATOM   3128  O   ILE A 529     203.222 161.092 167.733  1.00 72.48           O  
ATOM   3129  CB  ILE A 529     203.999 161.601 164.539  1.00 72.48           C  
ATOM   3130  CG1 ILE A 529     205.176 162.231 163.804  1.00 72.48           C  
ATOM   3131  CG2 ILE A 529     203.038 162.685 164.955  1.00 72.48           C  
ATOM   3132  CD1 ILE A 529     204.826 162.788 162.476  1.00 72.48           C  
ATOM   3133  N   VAL A 530     202.750 159.285 166.492  1.00 69.21           N  
ATOM   3134  CA  VAL A 530     201.807 158.784 167.488  1.00 69.21           C  
ATOM   3135  C   VAL A 530     202.562 158.299 168.718  1.00 69.21           C  
ATOM   3136  O   VAL A 530     202.070 158.403 169.846  1.00 69.21           O  
ATOM   3137  CB  VAL A 530     200.922 157.685 166.868  1.00 69.21           C  
ATOM   3138  CG1 VAL A 530     199.935 157.113 167.868  1.00 69.21           C  
ATOM   3139  CG2 VAL A 530     200.168 158.237 165.688  1.00 69.21           C  
ATOM   3140  N   LEU A 531     203.794 157.843 168.539  1.00 67.89           N  
ATOM   3141  CA  LEU A 531     204.581 157.407 169.681  1.00 67.89           C  
ATOM   3142  C   LEU A 531     205.249 158.582 170.383  1.00 67.89           C  
ATOM   3143  O   LEU A 531     205.496 158.514 171.589  1.00 67.89           O  
ATOM   3144  CB  LEU A 531     205.614 156.385 169.218  1.00 67.89           C  
ATOM   3145  CG  LEU A 531     206.337 155.574 170.274  1.00 67.89           C  
ATOM   3146  CD1 LEU A 531     205.322 154.765 171.032  1.00 67.89           C  
ATOM   3147  CD2 LEU A 531     207.328 154.668 169.602  1.00 67.89           C  
ATOM   3148  N   ASN A 532     205.529 159.667 169.660  1.00 67.88           N  
ATOM   3149  CA  ASN A 532     206.163 160.838 170.258  1.00 67.88           C  
ATOM   3150  C   ASN A 532     205.182 161.636 171.099  1.00 67.88           C  
ATOM   3151  O   ASN A 532     205.574 162.211 172.117  1.00 67.88           O  
ATOM   3152  CB  ASN A 532     206.753 161.721 169.159  1.00 67.88           C  
ATOM   3153  CG  ASN A 532     207.745 162.746 169.675  1.00 67.88           C  
ATOM   3154  OD1 ASN A 532     208.000 162.862 170.867  1.00 67.88           O  
ATOM   3155  ND2 ASN A 532     208.343 163.476 168.751  1.00 67.88           N  
ATOM   3156  N   ILE A 533     203.915 161.692 170.685  1.00 63.09           N  
ATOM   3157  CA  ILE A 533     202.881 162.333 171.491  1.00 63.09           C  
ATOM   3158  C   ILE A 533     202.667 161.561 172.786  1.00 63.09           C  
ATOM   3159  O   ILE A 533     202.393 162.154 173.837  1.00 63.09           O  
ATOM   3160  CB  ILE A 533     201.591 162.469 170.654  1.00 63.09           C  
ATOM   3161  CG1 ILE A 533     201.805 163.456 169.514  1.00 63.09           C  
ATOM   3162  CG2 ILE A 533     200.408 162.930 171.472  1.00 63.09           C  
ATOM   3163  CD1 ILE A 533     200.670 163.496 168.539  1.00 63.09           C  
ATOM   3164  N   THR A 534     202.863 160.242 172.754  1.00 60.81           N  
ATOM   3165  CA  THR A 534     202.695 159.429 173.951  1.00 60.81           C  
ATOM   3166  C   THR A 534     203.768 159.716 174.994  1.00 60.81           C  
ATOM   3167  O   THR A 534     203.463 159.770 176.188  1.00 60.81           O  
ATOM   3168  CB  THR A 534     202.696 157.956 173.567  1.00 60.81           C  
ATOM   3169  OG1 THR A 534     201.721 157.748 172.544  1.00 60.81           O  
ATOM   3170  CG2 THR A 534     202.308 157.099 174.742  1.00 60.81           C  
ATOM   3171  N   PHE A 535     205.012 159.954 174.576  1.00 60.96           N  
ATOM   3172  CA  PHE A 535     206.042 160.302 175.547  1.00 60.96           C  
ATOM   3173  C   PHE A 535     205.911 161.720 176.074  1.00 60.96           C  
ATOM   3174  O   PHE A 535     206.448 162.015 177.142  1.00 60.96           O  
ATOM   3175  CB  PHE A 535     207.445 160.118 174.967  1.00 60.96           C  
ATOM   3176  CG  PHE A 535     207.912 158.697 174.935  1.00 60.96           C  
ATOM   3177  CD1 PHE A 535     207.150 157.685 175.486  1.00 60.96           C  
ATOM   3178  CD2 PHE A 535     209.157 158.387 174.434  1.00 60.96           C  
ATOM   3179  CE1 PHE A 535     207.591 156.382 175.473  1.00 60.96           C  
ATOM   3180  CE2 PHE A 535     209.609 157.090 174.428  1.00 60.96           C  
ATOM   3181  CZ  PHE A 535     208.824 156.087 174.944  1.00 60.96           C  
ATOM   3182  N   MET A 536     205.221 162.606 175.368  1.00 60.55           N  
ATOM   3183  CA  MET A 536     204.907 163.894 175.963  1.00 60.55           C  
ATOM   3184  C   MET A 536     203.743 163.815 176.929  1.00 60.55           C  
ATOM   3185  O   MET A 536     203.626 164.673 177.806  1.00 60.55           O  
ATOM   3186  CB  MET A 536     204.580 164.936 174.900  1.00 60.55           C  
ATOM   3187  CG  MET A 536     205.765 165.469 174.150  1.00 60.55           C  
ATOM   3188  SD  MET A 536     205.238 166.778 173.059  1.00 60.55           S  
ATOM   3189  CE  MET A 536     204.455 165.798 171.803  1.00 60.55           C  
ATOM   3190  N   ALA A 537     202.879 162.819 176.788  1.00 56.28           N  
ATOM   3191  CA  ALA A 537     201.688 162.705 177.609  1.00 56.28           C  
ATOM   3192  C   ALA A 537     201.855 161.729 178.758  1.00 56.28           C  
ATOM   3193  O   ALA A 537     200.870 161.392 179.413  1.00 56.28           O  
ATOM   3194  CB  ALA A 537     200.500 162.296 176.748  1.00 56.28           C  
ATOM   3195  N   LEU A 538     203.074 161.266 179.017  1.00 57.35           N  
ATOM   3196  CA  LEU A 538     203.325 160.407 180.159  1.00 57.35           C  
ATOM   3197  C   LEU A 538     204.079 161.073 181.290  1.00 57.35           C  
ATOM   3198  O   LEU A 538     204.073 160.531 182.397  1.00 57.35           O  
ATOM   3199  CB  LEU A 538     204.106 159.154 179.752  1.00 57.35           C  
ATOM   3200  CG  LEU A 538     203.365 158.048 179.022  1.00 57.35           C  
ATOM   3201  CD1 LEU A 538     204.347 156.996 178.608  1.00 57.35           C  
ATOM   3202  CD2 LEU A 538     202.346 157.455 179.945  1.00 57.35           C  
ATOM   3203  N   ASP A 539     204.738 162.203 181.059  1.00 58.60           N  
ATOM   3204  CA  ASP A 539     205.468 162.782 182.171  1.00 58.60           C  
ATOM   3205  C   ASP A 539     204.522 163.488 183.129  1.00 58.60           C  
ATOM   3206  O   ASP A 539     203.444 163.948 182.756  1.00 58.60           O  
ATOM   3207  CB  ASP A 539     206.564 163.731 181.697  1.00 58.60           C  
ATOM   3208  CG  ASP A 539     206.058 164.834 180.819  1.00 58.60           C  
ATOM   3209  OD1 ASP A 539     204.877 164.821 180.430  1.00 58.60           O  
ATOM   3210  OD2 ASP A 539     206.862 165.735 180.511  1.00 58.60           O  
ATOM   3211  N   HIS A 540     204.938 163.546 184.383  1.00 56.99           N  
ATOM   3212  CA  HIS A 540     204.080 164.022 185.448  1.00 56.99           C  
ATOM   3213  C   HIS A 540     204.966 164.475 186.598  1.00 56.99           C  
ATOM   3214  O   HIS A 540     206.176 164.651 186.440  1.00 56.99           O  
ATOM   3215  CB  HIS A 540     203.067 162.939 185.831  1.00 56.99           C  
ATOM   3216  CG  HIS A 540     203.673 161.629 186.226  1.00 56.99           C  
ATOM   3217  ND1 HIS A 540     203.961 161.304 187.532  1.00 56.99           N  
ATOM   3218  CD2 HIS A 540     204.012 160.547 185.488  1.00 56.99           C  
ATOM   3219  CE1 HIS A 540     204.460 160.084 187.581  1.00 56.99           C  
ATOM   3220  NE2 HIS A 540     204.505 159.603 186.354  1.00 56.99           N  
ATOM   3221  N   HIS A 541     204.360 164.690 187.749  1.00 58.29           N  
ATOM   3222  CA  HIS A 541     205.096 165.080 188.934  1.00 58.29           C  
ATOM   3223  C   HIS A 541     205.361 163.848 189.783  1.00 58.29           C  
ATOM   3224  O   HIS A 541     204.522 162.945 189.842  1.00 58.29           O  
ATOM   3225  CB  HIS A 541     204.294 166.128 189.698  1.00 58.29           C  
ATOM   3226  CG  HIS A 541     204.988 166.699 190.890  1.00 58.29           C  
ATOM   3227  ND1 HIS A 541     204.652 166.354 192.178  1.00 58.29           N  
ATOM   3228  CD2 HIS A 541     206.022 167.565 190.989  1.00 58.29           C  
ATOM   3229  CE1 HIS A 541     205.420 167.015 193.023  1.00 58.29           C  
ATOM   3230  NE2 HIS A 541     206.261 167.756 192.327  1.00 58.29           N  
ATOM   3231  N   ASP A 542     206.547 163.809 190.405  1.00 66.21           N  
ATOM   3232  CA  ASP A 542     207.013 162.722 191.276  1.00 66.21           C  
ATOM   3233  C   ASP A 542     207.064 161.394 190.514  1.00 66.21           C  
ATOM   3234  O   ASP A 542     206.307 160.461 190.771  1.00 66.21           O  
ATOM   3235  CB  ASP A 542     206.140 162.626 192.539  1.00 66.21           C  
ATOM   3236  CG  ASP A 542     206.745 161.757 193.624  1.00 66.21           C  
ATOM   3237  OD1 ASP A 542     207.865 161.240 193.451  1.00 66.21           O  
ATOM   3238  OD2 ASP A 542     206.085 161.580 194.666  1.00 66.21           O  
ATOM   3239  N   MET A 543     207.973 161.349 189.547  1.00 65.52           N  
ATOM   3240  CA  MET A 543     208.161 160.184 188.699  1.00 65.52           C  
ATOM   3241  C   MET A 543     209.525 159.558 188.955  1.00 65.52           C  
ATOM   3242  O   MET A 543     210.464 160.240 189.369  1.00 65.52           O  
ATOM   3243  CB  MET A 543     207.988 160.577 187.233  1.00 65.52           C  
ATOM   3244  CG  MET A 543     208.968 161.608 186.757  1.00 65.52           C  
ATOM   3245  SD  MET A 543     208.427 162.436 185.257  1.00 65.52           S  
ATOM   3246  CE  MET A 543     208.474 161.105 184.089  1.00 65.52           C  
ATOM   3247  N   ASN A 544     209.607 158.244 188.736  1.00 72.30           N  
ATOM   3248  CA  ASN A 544     210.790 157.454 189.058  1.00 72.30           C  
ATOM   3249  C   ASN A 544     211.972 157.869 188.198  1.00 72.30           C  
ATOM   3250  O   ASN A 544     211.814 158.438 187.122  1.00 72.30           O  
ATOM   3251  CB  ASN A 544     210.524 155.971 188.829  1.00 72.30           C  
ATOM   3252  CG  ASN A 544     209.448 155.431 189.728  1.00 72.30           C  
ATOM   3253  OD1 ASN A 544     209.374 155.778 190.903  1.00 72.30           O  
ATOM   3254  ND2 ASN A 544     208.602 154.570 189.182  1.00 72.30           N  
ATOM   3255  N   ILE A 545     213.177 157.555 188.671  1.00 74.66           N  
ATOM   3256  CA  ILE A 545     214.362 157.985 187.939  1.00 74.66           C  
ATOM   3257  C   ILE A 545     214.663 157.059 186.765  1.00 74.66           C  
ATOM   3258  O   ILE A 545     215.249 157.498 185.771  1.00 74.66           O  
ATOM   3259  CB  ILE A 545     215.546 158.131 188.913  1.00 74.66           C  
ATOM   3260  CG1 ILE A 545     216.706 158.882 188.266  1.00 74.66           C  
ATOM   3261  CG2 ILE A 545     216.000 156.792 189.448  1.00 74.66           C  
ATOM   3262  CD1 ILE A 545     217.729 159.356 189.243  1.00 74.66           C  
ATOM   3263  N   GLU A 546     214.224 155.804 186.816  1.00 76.35           N  
ATOM   3264  CA  GLU A 546     214.358 154.945 185.648  1.00 76.35           C  
ATOM   3265  C   GLU A 546     213.280 155.256 184.623  1.00 76.35           C  
ATOM   3266  O   GLU A 546     213.533 155.212 183.414  1.00 76.35           O  
ATOM   3267  CB  GLU A 546     214.300 153.478 186.071  1.00 76.35           C  
ATOM   3268  CG  GLU A 546     214.486 152.478 184.936  1.00 76.35           C  
ATOM   3269  CD  GLU A 546     215.886 152.497 184.335  1.00 76.35           C  
ATOM   3270  OE1 GLU A 546     216.851 152.846 185.048  1.00 76.35           O  
ATOM   3271  OE2 GLU A 546     216.018 152.155 183.142  1.00 76.35           O  
ATOM   3272  N   PHE A 547     212.081 155.596 185.094  1.00 71.30           N  
ATOM   3273  CA  PHE A 547     210.989 155.943 184.195  1.00 71.30           C  
ATOM   3274  C   PHE A 547     211.224 157.284 183.521  1.00 71.30           C  
ATOM   3275  O   PHE A 547     210.778 157.493 182.392  1.00 71.30           O  
ATOM   3276  CB  PHE A 547     209.675 155.954 184.966  1.00 71.30           C  
ATOM   3277  CG  PHE A 547     208.487 156.296 184.134  1.00 71.30           C  
ATOM   3278  CD1 PHE A 547     207.969 155.386 183.237  1.00 71.30           C  
ATOM   3279  CD2 PHE A 547     207.879 157.526 184.255  1.00 71.30           C  
ATOM   3280  CE1 PHE A 547     206.869 155.702 182.471  1.00 71.30           C  
ATOM   3281  CE2 PHE A 547     206.783 157.848 183.490  1.00 71.30           C  
ATOM   3282  CZ  PHE A 547     206.276 156.934 182.602  1.00 71.30           C  
ATOM   3283  N   GLU A 548     211.915 158.200 184.194  1.00 74.26           N  
ATOM   3284  CA  GLU A 548     212.250 159.486 183.597  1.00 74.26           C  
ATOM   3285  C   GLU A 548     213.435 159.378 182.654  1.00 74.26           C  
ATOM   3286  O   GLU A 548     213.566 160.195 181.739  1.00 74.26           O  
ATOM   3287  CB  GLU A 548     212.534 160.496 184.706  1.00 74.26           C  
ATOM   3288  CG  GLU A 548     212.634 161.946 184.306  1.00 74.26           C  
ATOM   3289  CD  GLU A 548     214.043 162.354 183.950  1.00 74.26           C  
ATOM   3290  OE1 GLU A 548     214.986 161.707 184.445  1.00 74.26           O  
ATOM   3291  OE2 GLU A 548     214.208 163.326 183.190  1.00 74.26           O  
ATOM   3292  N   ARG A 549     214.300 158.384 182.860  1.00 77.81           N  
ATOM   3293  CA  ARG A 549     215.447 158.187 181.982  1.00 77.81           C  
ATOM   3294  C   ARG A 549     215.018 157.772 180.582  1.00 77.81           C  
ATOM   3295  O   ARG A 549     215.679 158.134 179.605  1.00 77.81           O  
ATOM   3296  CB  ARG A 549     216.376 157.137 182.586  1.00 77.81           C  
ATOM   3297  CG  ARG A 549     217.713 156.978 181.896  1.00 77.81           C  
ATOM   3298  CD  ARG A 549     218.530 155.880 182.555  1.00 77.81           C  
ATOM   3299  NE  ARG A 549     218.876 156.200 183.937  1.00 77.81           N  
ATOM   3300  CZ  ARG A 549     219.931 156.923 184.298  1.00 77.81           C  
ATOM   3301  NH1 ARG A 549     220.755 157.404 183.379  1.00 77.81           N  
ATOM   3302  NH2 ARG A 549     220.167 157.161 185.581  1.00 77.81           N  
ATOM   3303  N   ILE A 550     213.913 157.029 180.471  1.00 72.92           N  
ATOM   3304  CA  ILE A 550     213.396 156.610 179.171  1.00 72.92           C  
ATOM   3305  C   ILE A 550     212.911 157.810 178.373  1.00 72.92           C  
ATOM   3306  O   ILE A 550     213.167 157.915 177.169  1.00 72.92           O  
ATOM   3307  CB  ILE A 550     212.278 155.570 179.364  1.00 72.92           C  
ATOM   3308  CG1 ILE A 550     212.825 154.308 180.016  1.00 72.92           C  
ATOM   3309  CG2 ILE A 550     211.625 155.207 178.057  1.00 72.92           C  
ATOM   3310  CD1 ILE A 550     211.753 153.334 180.395  1.00 72.92           C  
ATOM   3311  N   LEU A 551     212.240 158.752 179.031  1.00 71.03           N  
ATOM   3312  CA  LEU A 551     211.673 159.885 178.310  1.00 71.03           C  
ATOM   3313  C   LEU A 551     212.737 160.877 177.858  1.00 71.03           C  
ATOM   3314  O   LEU A 551     212.530 161.581 176.865  1.00 71.03           O  
ATOM   3315  CB  LEU A 551     210.626 160.587 179.168  1.00 71.03           C  
ATOM   3316  CG  LEU A 551     209.182 160.081 179.173  1.00 71.03           C  
ATOM   3317  CD1 LEU A 551     209.008 158.771 179.888  1.00 71.03           C  
ATOM   3318  CD2 LEU A 551     208.324 161.104 179.836  1.00 71.03           C  
ATOM   3319  N   ARG A 552     213.873 160.959 178.557  1.00 77.19           N  
ATOM   3320  CA  ARG A 552     214.959 161.807 178.076  1.00 77.19           C  
ATOM   3321  C   ARG A 552     215.619 161.213 176.846  1.00 77.19           C  
ATOM   3322  O   ARG A 552     215.864 161.917 175.862  1.00 77.19           O  
ATOM   3323  CB  ARG A 552     216.017 162.026 179.150  1.00 77.19           C  
ATOM   3324  CG  ARG A 552     215.668 163.001 180.233  1.00 77.19           C  
ATOM   3325  CD  ARG A 552     216.914 163.330 181.039  1.00 77.19           C  
ATOM   3326  NE  ARG A 552     217.399 162.191 181.810  1.00 77.19           N  
ATOM   3327  CZ  ARG A 552     218.527 161.538 181.550  1.00 77.19           C  
ATOM   3328  NH1 ARG A 552     218.896 160.515 182.308  1.00 77.19           N  
ATOM   3329  NH2 ARG A 552     219.279 161.900 180.522  1.00 77.19           N  
ATOM   3330  N   THR A 553     215.944 159.922 176.893  1.00 76.73           N  
ATOM   3331  CA  THR A 553     216.620 159.308 175.761  1.00 76.73           C  
ATOM   3332  C   THR A 553     215.673 159.068 174.596  1.00 76.73           C  
ATOM   3333  O   THR A 553     216.135 158.905 173.464  1.00 76.73           O  
ATOM   3334  CB  THR A 553     217.302 158.008 176.189  1.00 76.73           C  
ATOM   3335  OG1 THR A 553     218.118 157.526 175.118  1.00 76.73           O  
ATOM   3336  CG2 THR A 553     216.292 156.944 176.550  1.00 76.73           C  
ATOM   3337  N   GLY A 554     214.361 159.068 174.838  1.00 77.03           N  
ATOM   3338  CA  GLY A 554     213.422 159.048 173.736  1.00 77.03           C  
ATOM   3339  C   GLY A 554     213.368 160.369 173.006  1.00 77.03           C  
ATOM   3340  O   GLY A 554     213.043 160.411 171.819  1.00 77.03           O  
ATOM   3341  N   ASN A 555     213.681 161.463 173.697  1.00 79.77           N  
ATOM   3342  CA  ASN A 555     213.743 162.753 173.030  1.00 79.77           C  
ATOM   3343  C   ASN A 555     214.971 162.852 172.141  1.00 79.77           C  
ATOM   3344  O   ASN A 555     214.930 163.521 171.105  1.00 79.77           O  
ATOM   3345  CB  ASN A 555     213.767 163.878 174.054  1.00 79.77           C  
ATOM   3346  CG  ASN A 555     213.273 165.193 173.496  1.00 79.77           C  
ATOM   3347  OD1 ASN A 555     213.176 166.176 174.221  1.00 79.77           O  
ATOM   3348  ND2 ASN A 555     212.904 165.207 172.225  1.00 79.77           N  
ATOM   3349  N   TYR A 556     216.072 162.215 172.533  1.00 81.96           N  
ATOM   3350  CA  TYR A 556     217.271 162.246 171.708  1.00 81.96           C  
ATOM   3351  C   TYR A 556     217.105 161.367 170.476  1.00 81.96           C  
ATOM   3352  O   TYR A 556     217.755 161.604 169.455  1.00 81.96           O  
ATOM   3353  CB  TYR A 556     218.477 161.811 172.542  1.00 81.96           C  
ATOM   3354  CG  TYR A 556     219.823 161.965 171.865  1.00 81.96           C  
ATOM   3355  CD1 TYR A 556     220.440 163.209 171.779  1.00 81.96           C  
ATOM   3356  CD2 TYR A 556     220.485 160.864 171.320  1.00 81.96           C  
ATOM   3357  CE1 TYR A 556     221.678 163.356 171.161  1.00 81.96           C  
ATOM   3358  CE2 TYR A 556     221.720 161.002 170.699  1.00 81.96           C  
ATOM   3359  CZ  TYR A 556     222.309 162.252 170.625  1.00 81.96           C  
ATOM   3360  OH  TYR A 556     223.530 162.406 170.017  1.00 81.96           O  
ATOM   3361  N   ILE A 557     216.231 160.366 170.548  1.00 76.61           N  
ATOM   3362  CA  ILE A 557     215.958 159.519 169.394  1.00 76.61           C  
ATOM   3363  C   ILE A 557     214.960 160.186 168.459  1.00 76.61           C  
ATOM   3364  O   ILE A 557     215.174 160.242 167.245  1.00 76.61           O  
ATOM   3365  CB  ILE A 557     215.465 158.138 169.864  1.00 76.61           C  
ATOM   3366  CG1 ILE A 557     216.593 157.380 170.558  1.00 76.61           C  
ATOM   3367  CG2 ILE A 557     214.921 157.326 168.711  1.00 76.61           C  
ATOM   3368  CD1 ILE A 557     216.132 156.127 171.250  1.00 76.61           C  
ATOM   3369  N   PHE A 558     213.865 160.716 169.012  1.00 74.33           N  
ATOM   3370  CA  PHE A 558     212.801 161.282 168.186  1.00 74.33           C  
ATOM   3371  C   PHE A 558     213.233 162.561 167.488  1.00 74.33           C  
ATOM   3372  O   PHE A 558     212.764 162.843 166.384  1.00 74.33           O  
ATOM   3373  CB  PHE A 558     211.563 161.554 169.035  1.00 74.33           C  
ATOM   3374  CG  PHE A 558     210.838 160.321 169.466  1.00 74.33           C  
ATOM   3375  CD1 PHE A 558     211.008 159.128 168.796  1.00 74.33           C  
ATOM   3376  CD2 PHE A 558     210.010 160.351 170.563  1.00 74.33           C  
ATOM   3377  CE1 PHE A 558     210.349 157.995 169.201  1.00 74.33           C  
ATOM   3378  CE2 PHE A 558     209.352 159.226 170.972  1.00 74.33           C  
ATOM   3379  CZ  PHE A 558     209.517 158.046 170.290  1.00 74.33           C  
ATOM   3380  N   THR A 559     214.105 163.349 168.111  1.00 80.57           N  
ATOM   3381  CA  THR A 559     214.675 164.490 167.408  1.00 80.57           C  
ATOM   3382  C   THR A 559     215.638 164.030 166.324  1.00 80.57           C  
ATOM   3383  O   THR A 559     215.695 164.638 165.251  1.00 80.57           O  
ATOM   3384  CB  THR A 559     215.362 165.418 168.409  1.00 80.57           C  
ATOM   3385  OG1 THR A 559     214.400 165.853 169.374  1.00 80.57           O  
ATOM   3386  CG2 THR A 559     215.954 166.644 167.739  1.00 80.57           C  
ATOM   3387  N   SER A 560     216.349 162.926 166.559  1.00 80.53           N  
ATOM   3388  CA  SER A 560     217.304 162.430 165.575  1.00 80.53           C  
ATOM   3389  C   SER A 560     216.618 161.886 164.331  1.00 80.53           C  
ATOM   3390  O   SER A 560     217.154 162.024 163.230  1.00 80.53           O  
ATOM   3391  CB  SER A 560     218.183 161.350 166.192  1.00 80.53           C  
ATOM   3392  OG  SER A 560     219.069 160.809 165.233  1.00 80.53           O  
ATOM   3393  N   ILE A 561     215.440 161.277 164.478  1.00 79.02           N  
ATOM   3394  CA  ILE A 561     214.706 160.804 163.309  1.00 79.02           C  
ATOM   3395  C   ILE A 561     214.153 161.980 162.514  1.00 79.02           C  
ATOM   3396  O   ILE A 561     214.121 161.947 161.278  1.00 79.02           O  
ATOM   3397  CB  ILE A 561     213.593 159.835 163.740  1.00 79.02           C  
ATOM   3398  CG1 ILE A 561     214.185 158.656 164.498  1.00 79.02           C  
ATOM   3399  CG2 ILE A 561     212.836 159.307 162.550  1.00 79.02           C  
ATOM   3400  CD1 ILE A 561     215.157 157.850 163.684  1.00 79.02           C  
ATOM   3401  N   TYR A 562     213.759 163.053 163.196  1.00 80.29           N  
ATOM   3402  CA  TYR A 562     213.211 164.210 162.501  1.00 80.29           C  
ATOM   3403  C   TYR A 562     214.286 164.957 161.728  1.00 80.29           C  
ATOM   3404  O   TYR A 562     213.979 165.623 160.737  1.00 80.29           O  
ATOM   3405  CB  TYR A 562     212.535 165.154 163.493  1.00 80.29           C  
ATOM   3406  CG  TYR A 562     211.292 164.604 164.156  1.00 80.29           C  
ATOM   3407  CD1 TYR A 562     210.622 163.506 163.636  1.00 80.29           C  
ATOM   3408  CD2 TYR A 562     210.795 165.183 165.310  1.00 80.29           C  
ATOM   3409  CE1 TYR A 562     209.501 163.004 164.247  1.00 80.29           C  
ATOM   3410  CE2 TYR A 562     209.674 164.688 165.924  1.00 80.29           C  
ATOM   3411  CZ  TYR A 562     209.034 163.600 165.388  1.00 80.29           C  
ATOM   3412  OH  TYR A 562     207.913 163.106 166.003  1.00 80.29           O  
ATOM   3413  N   ILE A 563     215.542 164.862 162.161  1.00 83.94           N  
ATOM   3414  CA  ILE A 563     216.626 165.515 161.438  1.00 83.94           C  
ATOM   3415  C   ILE A 563     217.045 164.676 160.237  1.00 83.94           C  
ATOM   3416  O   ILE A 563     217.422 165.219 159.191  1.00 83.94           O  
ATOM   3417  CB  ILE A 563     217.794 165.802 162.401  1.00 83.94           C  
ATOM   3418  CG1 ILE A 563     217.349 166.800 163.461  1.00 83.94           C  
ATOM   3419  CG2 ILE A 563     218.990 166.404 161.697  1.00 83.94           C  
ATOM   3420  CD1 ILE A 563     218.322 166.940 164.597  1.00 83.94           C  
ATOM   3421  N   VAL A 564     217.045 163.359 160.382  1.00 84.73           N  
ATOM   3422  CA  VAL A 564     217.429 162.522 159.257  1.00 84.73           C  
ATOM   3423  C   VAL A 564     216.401 162.689 158.150  1.00 84.73           C  
ATOM   3424  O   VAL A 564     216.738 162.826 156.971  1.00 84.73           O  
ATOM   3425  CB  VAL A 564     217.529 161.037 159.660  1.00 84.73           C  
ATOM   3426  CG1 VAL A 564     217.650 160.146 158.438  1.00 84.73           C  
ATOM   3427  CG2 VAL A 564     218.720 160.821 160.574  1.00 84.73           C  
ATOM   3428  N   GLU A 565     215.132 162.674 158.551  1.00 88.53           N  
ATOM   3429  CA  GLU A 565     214.008 162.792 157.625  1.00 88.53           C  
ATOM   3430  C   GLU A 565     213.939 164.107 156.851  1.00 88.53           C  
ATOM   3431  O   GLU A 565     213.651 164.102 155.654  1.00 88.53           O  
ATOM   3432  CB  GLU A 565     212.687 162.559 158.365  1.00 88.53           C  
ATOM   3433  CG  GLU A 565     212.217 161.113 158.354  1.00 88.53           C  
ATOM   3434  CD  GLU A 565     213.365 160.126 158.424  1.00 88.53           C  
ATOM   3435  OE1 GLU A 565     213.560 159.513 159.495  1.00 88.53           O  
ATOM   3436  OE2 GLU A 565     214.073 159.962 157.409  1.00 88.53           O  
ATOM   3437  N   ALA A 566     214.199 165.231 157.513  1.00 91.07           N  
ATOM   3438  CA  ALA A 566     214.145 166.502 156.810  1.00 91.07           C  
ATOM   3439  C   ALA A 566     215.238 166.595 155.768  1.00 91.07           C  
ATOM   3440  O   ALA A 566     214.989 166.966 154.620  1.00 91.07           O  
ATOM   3441  CB  ALA A 566     214.259 167.655 157.790  1.00 91.07           C  
ATOM   3442  N   VAL A 567     216.447 166.217 156.151  1.00 93.75           N  
ATOM   3443  CA  VAL A 567     217.558 166.286 155.225  1.00 93.75           C  
ATOM   3444  C   VAL A 567     217.314 165.358 154.053  1.00 93.75           C  
ATOM   3445  O   VAL A 567     217.534 165.722 152.889  1.00 93.75           O  
ATOM   3446  CB  VAL A 567     218.872 165.883 155.909  1.00 93.75           C  
ATOM   3447  CG1 VAL A 567     218.843 164.410 156.267  1.00 93.75           C  
ATOM   3448  CG2 VAL A 567     220.050 166.183 155.004  1.00 93.75           C  
ATOM   3449  N   LEU A 568     216.839 164.153 154.350  1.00 95.04           N  
ATOM   3450  CA  LEU A 568     216.580 163.163 153.313  1.00 95.04           C  
ATOM   3451  C   LEU A 568     215.532 163.664 152.329  1.00 95.04           C  
ATOM   3452  O   LEU A 568     215.654 163.457 151.122  1.00 95.04           O  
ATOM   3453  CB  LEU A 568     216.128 161.841 153.936  1.00 95.04           C  
ATOM   3454  CG  LEU A 568     216.336 160.585 153.087  1.00 95.04           C  
ATOM   3455  CD1 LEU A 568     217.117 159.535 153.862  1.00 95.04           C  
ATOM   3456  CD2 LEU A 568     215.001 160.027 152.617  1.00 95.04           C  
ATOM   3457  N   LYS A 569     214.503 164.326 152.846  1.00 97.90           N  
ATOM   3458  CA  LYS A 569     213.454 164.852 152.001  1.00 97.90           C  
ATOM   3459  C   LYS A 569     213.984 165.966 151.130  1.00 97.90           C  
ATOM   3460  O   LYS A 569     213.659 166.026 149.950  1.00 97.90           O  
ATOM   3461  CB  LYS A 569     212.284 165.355 152.842  1.00 97.90           C  
ATOM   3462  CG  LYS A 569     211.043 164.485 152.764  1.00 97.90           C  
ATOM   3463  CD  LYS A 569     209.949 165.011 153.679  1.00 97.90           C  
ATOM   3464  CE  LYS A 569     208.704 164.142 153.629  1.00 97.90           C  
ATOM   3465  NZ  LYS A 569     208.529 163.352 154.878  1.00 97.90           N  
ATOM   3466  N   ILE A 570     214.800 166.850 151.696  1.00101.54           N  
ATOM   3467  CA  ILE A 570     215.326 167.935 150.882  1.00101.54           C  
ATOM   3468  C   ILE A 570     216.225 167.417 149.761  1.00101.54           C  
ATOM   3469  O   ILE A 570     216.150 167.898 148.633  1.00101.54           O  
ATOM   3470  CB  ILE A 570     216.011 169.045 151.710  1.00101.54           C  
ATOM   3471  CG1 ILE A 570     217.489 168.745 151.942  1.00101.54           C  
ATOM   3472  CG2 ILE A 570     215.297 169.240 153.034  1.00101.54           C  
ATOM   3473  CD1 ILE A 570     218.359 169.980 151.883  1.00101.54           C  
ATOM   3474  N   ILE A 571     217.074 166.440 150.063  1.00106.18           N  
ATOM   3475  CA  ILE A 571     217.962 165.916 149.026  1.00106.18           C  
ATOM   3476  C   ILE A 571     217.219 165.214 147.886  1.00106.18           C  
ATOM   3477  O   ILE A 571     217.564 165.351 146.720  1.00106.18           O  
ATOM   3478  CB  ILE A 571     219.034 164.976 149.618  1.00106.18           C  
ATOM   3479  CG1 ILE A 571     219.845 164.301 148.502  1.00106.18           C  
ATOM   3480  CG2 ILE A 571     218.390 163.973 150.562  1.00106.18           C  
ATOM   3481  CD1 ILE A 571     220.463 162.973 148.880  1.00106.18           C  
ATOM   3482  N   ALA A 572     216.201 164.457 148.261  1.00105.30           N  
ATOM   3483  CA  ALA A 572     215.385 163.644 147.372  1.00105.30           C  
ATOM   3484  C   ALA A 572     214.586 164.510 146.412  1.00105.30           C  
ATOM   3485  O   ALA A 572     214.631 164.300 145.196  1.00105.30           O  
ATOM   3486  CB  ALA A 572     214.454 162.748 148.184  1.00105.30           C  
ATOM   3487  N   LEU A 573     213.850 165.489 146.934  1.00104.95           N  
ATOM   3488  CA  LEU A 573     212.987 166.270 146.064  1.00104.95           C  
ATOM   3489  C   LEU A 573     213.797 167.316 145.314  1.00104.95           C  
ATOM   3490  O   LEU A 573     214.071 167.145 144.123  1.00104.95           O  
ATOM   3491  CB  LEU A 573     211.887 166.958 146.881  1.00104.95           C  
ATOM   3492  CG  LEU A 573     210.554 166.282 147.218  1.00104.95           C  
ATOM   3493  CD1 LEU A 573     209.774 166.010 145.949  1.00104.95           C  
ATOM   3494  CD2 LEU A 573     210.712 165.011 148.037  1.00104.95           C  
ATOM   3495  N   SER A 574     214.217 168.368 146.029  1.00106.16           N  
ATOM   3496  CA  SER A 574     215.179 169.410 145.679  1.00106.16           C  
ATOM   3497  C   SER A 574     215.235 170.351 146.874  1.00106.16           C  
ATOM   3498  O   SER A 574     214.276 170.404 147.648  1.00106.16           O  
ATOM   3499  CB  SER A 574     214.797 170.200 144.426  1.00106.16           C  
ATOM   3500  OG  SER A 574     213.707 171.053 144.691  1.00106.16           O  
ATOM   3501  N   PRO A 575     216.295 171.132 147.049  1.00105.77           N  
ATOM   3502  CA  PRO A 575     216.273 172.161 148.097  1.00105.77           C  
ATOM   3503  C   PRO A 575     215.479 173.411 147.738  1.00105.77           C  
ATOM   3504  O   PRO A 575     215.556 174.408 148.461  1.00105.77           O  
ATOM   3505  CB  PRO A 575     217.756 172.499 148.284  1.00105.77           C  
ATOM   3506  CG  PRO A 575     218.488 171.322 147.750  1.00105.77           C  
ATOM   3507  CD  PRO A 575     217.666 170.846 146.601  1.00105.77           C  
ATOM   3508  N   LYS A 576     214.734 173.398 146.633  1.00108.32           N  
ATOM   3509  CA  LYS A 576     213.892 174.530 146.270  1.00108.32           C  
ATOM   3510  C   LYS A 576     212.442 174.165 145.987  1.00108.32           C  
ATOM   3511  O   LYS A 576     211.585 175.052 146.074  1.00108.32           O  
ATOM   3512  CB  LYS A 576     214.471 175.272 145.055  1.00108.32           C  
ATOM   3513  CG  LYS A 576     215.780 176.006 145.360  1.00108.32           C  
ATOM   3514  CD  LYS A 576     216.396 176.673 144.134  1.00108.32           C  
ATOM   3515  CE  LYS A 576     216.030 178.152 144.047  1.00108.32           C  
ATOM   3516  NZ  LYS A 576     214.602 178.389 143.703  1.00108.32           N  
ATOM   3517  N   PHE A 577     212.131 172.912 145.651  1.00108.16           N  
ATOM   3518  CA  PHE A 577     210.749 172.449 145.621  1.00108.16           C  
ATOM   3519  C   PHE A 577     210.335 171.810 146.935  1.00108.16           C  
ATOM   3520  O   PHE A 577     209.186 171.380 147.068  1.00108.16           O  
ATOM   3521  CB  PHE A 577     210.518 171.451 144.480  1.00108.16           C  
ATOM   3522  CG  PHE A 577     210.561 172.064 143.110  1.00108.16           C  
ATOM   3523  CD1 PHE A 577     210.458 173.436 142.934  1.00108.16           C  
ATOM   3524  CD2 PHE A 577     210.698 171.259 141.992  1.00108.16           C  
ATOM   3525  CE1 PHE A 577     210.501 173.993 141.671  1.00108.16           C  
ATOM   3526  CE2 PHE A 577     210.739 171.811 140.726  1.00108.16           C  
ATOM   3527  CZ  PHE A 577     210.641 173.180 140.567  1.00108.16           C  
ATOM   3528  N   TYR A 578     211.253 171.716 147.896  1.00102.00           N  
ATOM   3529  CA  TYR A 578     210.889 171.271 149.234  1.00102.00           C  
ATOM   3530  C   TYR A 578     210.017 172.301 149.925  1.00102.00           C  
ATOM   3531  O   TYR A 578     209.019 171.952 150.560  1.00102.00           O  
ATOM   3532  CB  TYR A 578     212.143 171.018 150.056  1.00102.00           C  
ATOM   3533  CG  TYR A 578     211.891 170.490 151.440  1.00102.00           C  
ATOM   3534  CD1 TYR A 578     211.571 169.157 151.643  1.00102.00           C  
ATOM   3535  CD2 TYR A 578     211.996 171.320 152.548  1.00102.00           C  
ATOM   3536  CE1 TYR A 578     211.358 168.665 152.909  1.00102.00           C  
ATOM   3537  CE2 TYR A 578     211.782 170.836 153.816  1.00102.00           C  
ATOM   3538  CZ  TYR A 578     211.462 169.509 153.988  1.00102.00           C  
ATOM   3539  OH  TYR A 578     211.245 169.023 155.251  1.00102.00           O  
ATOM   3540  N   PHE A 579     210.355 173.574 149.787  1.00101.57           N  
ATOM   3541  CA  PHE A 579     209.589 174.640 150.408  1.00101.57           C  
ATOM   3542  C   PHE A 579     208.340 175.021 149.617  1.00101.57           C  
ATOM   3543  O   PHE A 579     207.799 176.108 149.839  1.00101.57           O  
ATOM   3544  CB  PHE A 579     210.467 175.877 150.597  1.00101.57           C  
ATOM   3545  CG  PHE A 579     211.581 175.694 151.583  1.00101.57           C  
ATOM   3546  CD1 PHE A 579     211.340 175.761 152.943  1.00101.57           C  
ATOM   3547  CD2 PHE A 579     212.878 175.492 151.149  1.00101.57           C  
ATOM   3548  CE1 PHE A 579     212.367 175.608 153.850  1.00101.57           C  
ATOM   3549  CE2 PHE A 579     213.909 175.340 152.052  1.00101.57           C  
ATOM   3550  CZ  PHE A 579     213.651 175.399 153.404  1.00101.57           C  
ATOM   3551  N   LYS A 580     207.875 174.181 148.694  1.00103.89           N  
ATOM   3552  CA  LYS A 580     206.676 174.501 147.931  1.00103.89           C  
ATOM   3553  C   LYS A 580     205.422 174.350 148.783  1.00103.89           C  
ATOM   3554  O   LYS A 580     204.677 175.314 148.985  1.00103.89           O  
ATOM   3555  CB  LYS A 580     206.591 173.612 146.689  1.00103.89           C  
ATOM   3556  CG  LYS A 580     205.362 173.872 145.838  1.00103.89           C  
ATOM   3557  CD  LYS A 580     205.432 175.245 145.196  1.00103.89           C  
ATOM   3558  CE  LYS A 580     204.257 175.485 144.269  1.00103.89           C  
ATOM   3559  NZ  LYS A 580     204.293 176.857 143.694  1.00103.89           N  
ATOM   3560  N   ASP A 581     205.173 173.147 149.292  1.00100.17           N  
ATOM   3561  CA  ASP A 581     203.959 172.901 150.049  1.00100.17           C  
ATOM   3562  C   ASP A 581     204.106 173.380 151.490  1.00100.17           C  
ATOM   3563  O   ASP A 581     205.191 173.735 151.951  1.00100.17           O  
ATOM   3564  CB  ASP A 581     203.587 171.420 150.007  1.00100.17           C  
ATOM   3565  CG  ASP A 581     204.708 170.518 150.471  1.00100.17           C  
ATOM   3566  OD1 ASP A 581     205.837 171.004 150.676  1.00100.17           O  
ATOM   3567  OD2 ASP A 581     204.453 169.309 150.638  1.00100.17           O  
ATOM   3568  N   SER A 582     202.987 173.370 152.207  1.00 95.67           N  
ATOM   3569  CA  SER A 582     202.962 173.879 153.568  1.00 95.67           C  
ATOM   3570  C   SER A 582     203.351 172.841 154.608  1.00 95.67           C  
ATOM   3571  O   SER A 582     203.706 173.218 155.729  1.00 95.67           O  
ATOM   3572  CB  SER A 582     201.575 174.433 153.897  1.00 95.67           C  
ATOM   3573  OG  SER A 582     200.601 173.402 153.901  1.00 95.67           O  
ATOM   3574  N   TRP A 583     203.300 171.552 154.277  1.00 90.43           N  
ATOM   3575  CA  TRP A 583     203.671 170.558 155.275  1.00 90.43           C  
ATOM   3576  C   TRP A 583     205.178 170.428 155.414  1.00 90.43           C  
ATOM   3577  O   TRP A 583     205.687 170.289 156.529  1.00 90.43           O  
ATOM   3578  CB  TRP A 583     203.055 169.202 154.949  1.00 90.43           C  
ATOM   3579  CG  TRP A 583     201.592 169.172 155.156  1.00 90.43           C  
ATOM   3580  CD1 TRP A 583     200.633 169.153 154.200  1.00 90.43           C  
ATOM   3581  CD2 TRP A 583     200.912 169.214 156.409  1.00 90.43           C  
ATOM   3582  NE1 TRP A 583     199.391 169.147 154.776  1.00 90.43           N  
ATOM   3583  CE2 TRP A 583     199.537 169.190 156.136  1.00 90.43           C  
ATOM   3584  CE3 TRP A 583     201.333 169.259 157.739  1.00 90.43           C  
ATOM   3585  CZ2 TRP A 583     198.581 169.210 157.137  1.00 90.43           C  
ATOM   3586  CZ3 TRP A 583     200.386 169.280 158.730  1.00 90.43           C  
ATOM   3587  CH2 TRP A 583     199.025 169.256 158.426  1.00 90.43           C  
ATOM   3588  N   ASN A 584     205.909 170.470 154.304  1.00 95.20           N  
ATOM   3589  CA  ASN A 584     207.355 170.343 154.392  1.00 95.20           C  
ATOM   3590  C   ASN A 584     208.007 171.591 154.960  1.00 95.20           C  
ATOM   3591  O   ASN A 584     209.125 171.508 155.473  1.00 95.20           O  
ATOM   3592  CB  ASN A 584     207.940 170.032 153.023  1.00 95.20           C  
ATOM   3593  CG  ASN A 584     207.501 168.690 152.503  1.00 95.20           C  
ATOM   3594  OD1 ASN A 584     207.421 167.717 153.250  1.00 95.20           O  
ATOM   3595  ND2 ASN A 584     207.214 168.625 151.213  1.00 95.20           N  
ATOM   3596  N   VAL A 585     207.342 172.741 154.891  1.00 92.04           N  
ATOM   3597  CA  VAL A 585     207.885 173.928 155.534  1.00 92.04           C  
ATOM   3598  C   VAL A 585     207.446 174.005 156.993  1.00 92.04           C  
ATOM   3599  O   VAL A 585     208.131 174.642 157.803  1.00 92.04           O  
ATOM   3600  CB  VAL A 585     207.504 175.195 154.740  1.00 92.04           C  
ATOM   3601  CG1 VAL A 585     206.044 175.555 154.913  1.00 92.04           C  
ATOM   3602  CG2 VAL A 585     208.420 176.365 155.073  1.00 92.04           C  
ATOM   3603  N   PHE A 586     206.352 173.335 157.366  1.00 88.52           N  
ATOM   3604  CA  PHE A 586     206.021 173.201 158.780  1.00 88.52           C  
ATOM   3605  C   PHE A 586     206.958 172.219 159.462  1.00 88.52           C  
ATOM   3606  O   PHE A 586     207.303 172.394 160.633  1.00 88.52           O  
ATOM   3607  CB  PHE A 586     204.572 172.753 158.949  1.00 88.52           C  
ATOM   3608  CG  PHE A 586     204.153 172.583 160.378  1.00 88.52           C  
ATOM   3609  CD1 PHE A 586     203.925 173.684 161.175  1.00 88.52           C  
ATOM   3610  CD2 PHE A 586     203.974 171.325 160.920  1.00 88.52           C  
ATOM   3611  CE1 PHE A 586     203.536 173.537 162.487  1.00 88.52           C  
ATOM   3612  CE2 PHE A 586     203.585 171.174 162.233  1.00 88.52           C  
ATOM   3613  CZ  PHE A 586     203.365 172.283 163.013  1.00 88.52           C  
ATOM   3614  N   ASP A 587     207.374 171.179 158.739  1.00 89.75           N  
ATOM   3615  CA  ASP A 587     208.297 170.195 159.290  1.00 89.75           C  
ATOM   3616  C   ASP A 587     209.678 170.789 159.520  1.00 89.75           C  
ATOM   3617  O   ASP A 587     210.352 170.438 160.493  1.00 89.75           O  
ATOM   3618  CB  ASP A 587     208.384 168.993 158.355  1.00 89.75           C  
ATOM   3619  CG  ASP A 587     209.360 167.945 158.841  1.00 89.75           C  
ATOM   3620  OD1 ASP A 587     209.044 167.238 159.818  1.00 89.75           O  
ATOM   3621  OD2 ASP A 587     210.448 167.826 158.238  1.00 89.75           O  
ATOM   3622  N   PHE A 588     210.110 171.698 158.648  1.00 88.10           N  
ATOM   3623  CA  PHE A 588     211.456 172.243 158.763  1.00 88.10           C  
ATOM   3624  C   PHE A 588     211.573 173.203 159.939  1.00 88.10           C  
ATOM   3625  O   PHE A 588     212.654 173.338 160.517  1.00 88.10           O  
ATOM   3626  CB  PHE A 588     211.846 172.938 157.465  1.00 88.10           C  
ATOM   3627  CG  PHE A 588     213.267 173.399 157.429  1.00 88.10           C  
ATOM   3628  CD1 PHE A 588     214.290 172.496 157.214  1.00 88.10           C  
ATOM   3629  CD2 PHE A 588     213.583 174.733 157.608  1.00 88.10           C  
ATOM   3630  CE1 PHE A 588     215.599 172.913 157.177  1.00 88.10           C  
ATOM   3631  CE2 PHE A 588     214.888 175.155 157.573  1.00 88.10           C  
ATOM   3632  CZ  PHE A 588     215.898 174.245 157.356  1.00 88.10           C  
ATOM   3633  N   ILE A 589     210.476 173.864 160.312  1.00 88.69           N  
ATOM   3634  CA  ILE A 589     210.488 174.732 161.485  1.00 88.69           C  
ATOM   3635  C   ILE A 589     210.595 173.902 162.760  1.00 88.69           C  
ATOM   3636  O   ILE A 589     211.211 174.334 163.744  1.00 88.69           O  
ATOM   3637  CB  ILE A 589     209.236 175.630 161.464  1.00 88.69           C  
ATOM   3638  CG1 ILE A 589     209.251 176.522 160.232  1.00 88.69           C  
ATOM   3639  CG2 ILE A 589     209.164 176.541 162.657  1.00 88.69           C  
ATOM   3640  CD1 ILE A 589     207.949 177.251 160.015  1.00 88.69           C  
ATOM   3641  N   ILE A 590     210.040 172.686 162.751  1.00 87.13           N  
ATOM   3642  CA  ILE A 590     210.162 171.785 163.894  1.00 87.13           C  
ATOM   3643  C   ILE A 590     211.609 171.352 164.083  1.00 87.13           C  
ATOM   3644  O   ILE A 590     212.108 171.281 165.211  1.00 87.13           O  
ATOM   3645  CB  ILE A 590     209.223 170.578 163.720  1.00 87.13           C  
ATOM   3646  CG1 ILE A 590     207.774 171.045 163.653  1.00 87.13           C  
ATOM   3647  CG2 ILE A 590     209.372 169.599 164.860  1.00 87.13           C  
ATOM   3648  CD1 ILE A 590     207.305 171.707 164.904  1.00 87.13           C  
ATOM   3649  N   VAL A 591     212.321 171.108 162.983  1.00 88.59           N  
ATOM   3650  CA  VAL A 591     213.724 170.720 163.077  1.00 88.59           C  
ATOM   3651  C   VAL A 591     214.580 171.906 163.521  1.00 88.59           C  
ATOM   3652  O   VAL A 591     215.606 171.726 164.185  1.00 88.59           O  
ATOM   3653  CB  VAL A 591     214.166 170.123 161.726  1.00 88.59           C  
ATOM   3654  CG1 VAL A 591     215.607 169.656 161.746  1.00 88.59           C  
ATOM   3655  CG2 VAL A 591     213.268 168.967 161.368  1.00 88.59           C  
ATOM   3656  N   VAL A 592     214.144 173.132 163.223  1.00 89.52           N  
ATOM   3657  CA  VAL A 592     214.842 174.318 163.718  1.00 89.52           C  
ATOM   3658  C   VAL A 592     214.677 174.452 165.227  1.00 89.52           C  
ATOM   3659  O   VAL A 592     215.660 174.608 165.958  1.00 89.52           O  
ATOM   3660  CB  VAL A 592     214.351 175.577 162.982  1.00 89.52           C  
ATOM   3661  CG1 VAL A 592     214.838 176.829 163.675  1.00 89.52           C  
ATOM   3662  CG2 VAL A 592     214.861 175.569 161.562  1.00 89.52           C  
ATOM   3663  N   PHE A 593     213.438 174.375 165.723  1.00 89.62           N  
ATOM   3664  CA  PHE A 593     213.220 174.529 167.159  1.00 89.62           C  
ATOM   3665  C   PHE A 593     213.703 173.328 167.960  1.00 89.62           C  
ATOM   3666  O   PHE A 593     213.932 173.451 169.166  1.00 89.62           O  
ATOM   3667  CB  PHE A 593     211.749 174.787 167.472  1.00 89.62           C  
ATOM   3668  CG  PHE A 593     211.307 176.181 167.170  1.00 89.62           C  
ATOM   3669  CD1 PHE A 593     211.779 177.233 167.929  1.00 89.62           C  
ATOM   3670  CD2 PHE A 593     210.380 176.439 166.180  1.00 89.62           C  
ATOM   3671  CE1 PHE A 593     211.381 178.524 167.669  1.00 89.62           C  
ATOM   3672  CE2 PHE A 593     209.965 177.731 165.929  1.00 89.62           C  
ATOM   3673  CZ  PHE A 593     210.467 178.771 166.675  1.00 89.62           C  
ATOM   3674  N   ALA A 594     213.860 172.167 167.331  1.00 89.69           N  
ATOM   3675  CA  ALA A 594     214.362 171.025 168.080  1.00 89.69           C  
ATOM   3676  C   ALA A 594     215.878 171.023 168.169  1.00 89.69           C  
ATOM   3677  O   ALA A 594     216.431 170.550 169.165  1.00 89.69           O  
ATOM   3678  CB  ALA A 594     213.877 169.720 167.457  1.00 89.69           C  
ATOM   3679  N   ILE A 595     216.566 171.542 167.151  1.00 92.61           N  
ATOM   3680  CA  ILE A 595     218.022 171.569 167.197  1.00 92.61           C  
ATOM   3681  C   ILE A 595     218.514 172.698 168.095  1.00 92.61           C  
ATOM   3682  O   ILE A 595     219.657 172.660 168.564  1.00 92.61           O  
ATOM   3683  CB  ILE A 595     218.589 171.647 165.766  1.00 92.61           C  
ATOM   3684  CG1 ILE A 595     220.048 171.204 165.730  1.00 92.61           C  
ATOM   3685  CG2 ILE A 595     218.494 173.048 165.209  1.00 92.61           C  
ATOM   3686  CD1 ILE A 595     220.250 169.776 166.163  1.00 92.61           C  
ATOM   3687  N   LEU A 596     217.669 173.687 168.386  1.00 95.22           N  
ATOM   3688  CA  LEU A 596     218.009 174.662 169.411  1.00 95.22           C  
ATOM   3689  C   LEU A 596     217.856 174.078 170.808  1.00 95.22           C  
ATOM   3690  O   LEU A 596     218.596 174.464 171.716  1.00 95.22           O  
ATOM   3691  CB  LEU A 596     217.126 175.900 169.276  1.00 95.22           C  
ATOM   3692  CG  LEU A 596     217.246 176.699 167.984  1.00 95.22           C  
ATOM   3693  CD1 LEU A 596     216.224 177.816 167.965  1.00 95.22           C  
ATOM   3694  CD2 LEU A 596     218.648 177.240 167.817  1.00 95.22           C  
ATOM   3695  N   GLU A 597     216.901 173.160 170.985  1.00 96.33           N  
ATOM   3696  CA  GLU A 597     216.644 172.549 172.287  1.00 96.33           C  
ATOM   3697  C   GLU A 597     217.824 171.714 172.758  1.00 96.33           C  
ATOM   3698  O   GLU A 597     218.166 171.723 173.946  1.00 96.33           O  
ATOM   3699  CB  GLU A 597     215.384 171.688 172.209  1.00 96.33           C  
ATOM   3700  CG  GLU A 597     215.028 170.938 173.482  1.00 96.33           C  
ATOM   3701  CD  GLU A 597     213.771 170.104 173.330  1.00 96.33           C  
ATOM   3702  OE1 GLU A 597     213.154 170.152 172.246  1.00 96.33           O  
ATOM   3703  OE2 GLU A 597     213.411 169.381 174.281  1.00 96.33           O  
ATOM   3704  N   LEU A 598     218.480 171.007 171.841  1.00 98.67           N  
ATOM   3705  CA  LEU A 598     219.627 170.192 172.219  1.00 98.67           C  
ATOM   3706  C   LEU A 598     220.891 171.012 172.438  1.00 98.67           C  
ATOM   3707  O   LEU A 598     221.915 170.440 172.823  1.00 98.67           O  
ATOM   3708  CB  LEU A 598     219.893 169.116 171.165  1.00 98.67           C  
ATOM   3709  CG  LEU A 598     219.166 167.769 171.267  1.00 98.67           C  
ATOM   3710  CD1 LEU A 598     219.499 167.089 172.580  1.00 98.67           C  
ATOM   3711  CD2 LEU A 598     217.661 167.864 171.080  1.00 98.67           C  
ATOM   3712  N   GLY A 599     220.852 172.320 172.194  1.00101.56           N  
ATOM   3713  CA  GLY A 599     221.985 173.184 172.455  1.00101.56           C  
ATOM   3714  C   GLY A 599     221.742 174.146 173.598  1.00101.56           C  
ATOM   3715  O   GLY A 599     222.681 174.537 174.296  1.00101.56           O  
ATOM   3716  N   LEU A 600     220.486 174.531 173.804  1.00105.33           N  
ATOM   3717  CA  LEU A 600     220.116 175.489 174.836  1.00105.33           C  
ATOM   3718  C   LEU A 600     219.742 174.834 176.158  1.00105.33           C  
ATOM   3719  O   LEU A 600     219.195 175.511 177.032  1.00105.33           O  
ATOM   3720  CB  LEU A 600     218.952 176.367 174.361  1.00105.33           C  
ATOM   3721  CG  LEU A 600     219.187 177.710 173.660  1.00105.33           C  
ATOM   3722  CD1 LEU A 600     219.750 178.720 174.639  1.00105.33           C  
ATOM   3723  CD2 LEU A 600     220.096 177.586 172.446  1.00105.33           C  
ATOM   3724  N   GLU A 601     220.008 173.540 176.331  1.00109.31           N  
ATOM   3725  CA  GLU A 601     219.702 172.924 177.616  1.00109.31           C  
ATOM   3726  C   GLU A 601     220.825 173.127 178.626  1.00109.31           C  
ATOM   3727  O   GLU A 601     220.563 173.188 179.833  1.00109.31           O  
ATOM   3728  CB  GLU A 601     219.384 171.437 177.431  1.00109.31           C  
ATOM   3729  CG  GLU A 601     220.502 170.585 176.865  1.00109.31           C  
ATOM   3730  CD  GLU A 601     220.072 169.146 176.656  1.00109.31           C  
ATOM   3731  OE1 GLU A 601     218.897 168.828 176.938  1.00109.31           O  
ATOM   3732  OE2 GLU A 601     220.905 168.332 176.207  1.00109.31           O  
ATOM   3733  N   GLY A 602     222.070 173.248 178.158  1.00114.42           N  
ATOM   3734  CA  GLY A 602     223.168 173.590 179.043  1.00114.42           C  
ATOM   3735  C   GLY A 602     223.189 175.040 179.459  1.00114.42           C  
ATOM   3736  O   GLY A 602     223.817 175.374 180.469  1.00114.42           O  
ATOM   3737  N   VAL A 603     222.529 175.910 178.690  1.00115.34           N  
ATOM   3738  CA  VAL A 603     222.347 177.300 179.102  1.00115.34           C  
ATOM   3739  C   VAL A 603     221.446 177.365 180.325  1.00115.34           C  
ATOM   3740  O   VAL A 603     221.820 177.927 181.363  1.00115.34           O  
ATOM   3741  CB  VAL A 603     221.773 178.132 177.944  1.00115.34           C  
ATOM   3742  CG1 VAL A 603     221.418 179.525 178.427  1.00115.34           C  
ATOM   3743  CG2 VAL A 603     222.771 178.199 176.803  1.00115.34           C  
ATOM   3744  N   GLN A 604     220.241 176.791 180.200  1.00118.21           N  
ATOM   3745  CA  GLN A 604     219.263 176.614 181.280  1.00118.21           C  
ATOM   3746  C   GLN A 604     218.843 177.969 181.855  1.00118.21           C  
ATOM   3747  O   GLN A 604     218.651 178.137 183.061  1.00118.21           O  
ATOM   3748  CB  GLN A 604     219.801 175.661 182.361  1.00118.21           C  
ATOM   3749  CG  GLN A 604     218.754 174.960 183.227  1.00118.21           C  
ATOM   3750  CD  GLN A 604     219.372 173.986 184.206  1.00118.21           C  
ATOM   3751  OE1 GLN A 604     220.593 173.885 184.312  1.00118.21           O  
ATOM   3752  NE2 GLN A 604     218.530 173.249 184.915  1.00118.21           N  
ATOM   3753  N   GLY A 605     218.736 178.960 180.978  1.00115.49           N  
ATOM   3754  CA  GLY A 605     218.246 180.258 181.383  1.00115.49           C  
ATOM   3755  C   GLY A 605     216.736 180.256 181.429  1.00115.49           C  
ATOM   3756  O   GLY A 605     216.134 180.525 182.472  1.00115.49           O  
ATOM   3757  N   LEU A 606     216.116 179.928 180.300  1.00110.27           N  
ATOM   3758  CA  LEU A 606     214.667 179.857 180.205  1.00110.27           C  
ATOM   3759  C   LEU A 606     214.280 178.704 179.293  1.00110.27           C  
ATOM   3760  O   LEU A 606     214.915 178.475 178.259  1.00110.27           O  
ATOM   3761  CB  LEU A 606     214.078 181.194 179.722  1.00110.27           C  
ATOM   3762  CG  LEU A 606     214.645 181.920 178.492  1.00110.27           C  
ATOM   3763  CD1 LEU A 606     214.055 181.470 177.156  1.00110.27           C  
ATOM   3764  CD2 LEU A 606     214.481 183.431 178.666  1.00110.27           C  
ATOM   3765  N   SER A 607     213.257 177.960 179.707  1.00103.01           N  
ATOM   3766  CA  SER A 607     212.748 176.839 178.925  1.00103.01           C  
ATOM   3767  C   SER A 607     211.518 177.277 178.133  1.00103.01           C  
ATOM   3768  O   SER A 607     210.384 176.877 178.392  1.00103.01           O  
ATOM   3769  CB  SER A 607     212.449 175.654 179.835  1.00103.01           C  
ATOM   3770  OG  SER A 607     213.642 175.134 180.393  1.00103.01           O  
ATOM   3771  N   VAL A 608     211.775 178.119 177.138  1.00100.99           N  
ATOM   3772  CA  VAL A 608     210.753 178.501 176.173  1.00100.99           C  
ATOM   3773  C   VAL A 608     211.004 177.812 174.832  1.00100.99           C  
ATOM   3774  O   VAL A 608     210.047 177.553 174.087  1.00100.99           O  
ATOM   3775  CB  VAL A 608     210.697 180.043 176.050  1.00100.99           C  
ATOM   3776  CG1 VAL A 608     209.630 180.533 175.074  1.00100.99           C  
ATOM   3777  CG2 VAL A 608     210.439 180.644 177.418  1.00100.99           C  
ATOM   3778  N   PHE A 609     212.244 177.415 174.548  1.00 99.06           N  
ATOM   3779  CA  PHE A 609     212.470 176.507 173.432  1.00 99.06           C  
ATOM   3780  C   PHE A 609     211.991 175.096 173.741  1.00 99.06           C  
ATOM   3781  O   PHE A 609     211.801 174.301 172.817  1.00 99.06           O  
ATOM   3782  CB  PHE A 609     213.948 176.481 173.047  1.00 99.06           C  
ATOM   3783  CG  PHE A 609     214.421 177.727 172.352  1.00 99.06           C  
ATOM   3784  CD1 PHE A 609     213.519 178.669 171.879  1.00 99.06           C  
ATOM   3785  CD2 PHE A 609     215.773 177.938 172.145  1.00 99.06           C  
ATOM   3786  CE1 PHE A 609     213.953 179.807 171.241  1.00 99.06           C  
ATOM   3787  CE2 PHE A 609     216.216 179.073 171.499  1.00 99.06           C  
ATOM   3788  CZ  PHE A 609     215.303 180.010 171.048  1.00 99.06           C  
ATOM   3789  N   ARG A 610     211.791 174.770 175.017  1.00 93.69           N  
ATOM   3790  CA  ARG A 610     211.121 173.546 175.436  1.00 93.69           C  
ATOM   3791  C   ARG A 610     209.614 173.594 175.239  1.00 93.69           C  
ATOM   3792  O   ARG A 610     208.948 172.591 175.490  1.00 93.69           O  
ATOM   3793  CB  ARG A 610     211.408 173.261 176.909  1.00 93.69           C  
ATOM   3794  CG  ARG A 610     212.832 172.921 177.251  1.00 93.69           C  
ATOM   3795  CD  ARG A 610     213.186 171.557 176.720  1.00 93.69           C  
ATOM   3796  NE  ARG A 610     214.529 171.153 177.117  1.00 93.69           N  
ATOM   3797  CZ  ARG A 610     214.792 170.438 178.203  1.00 93.69           C  
ATOM   3798  NH1 ARG A 610     213.800 170.046 178.982  1.00 93.69           N  
ATOM   3799  NH2 ARG A 610     216.039 170.109 178.508  1.00 93.69           N  
ATOM   3800  N   SER A 611     209.056 174.730 174.831  1.00 88.14           N  
ATOM   3801  CA  SER A 611     207.618 174.847 174.654  1.00 88.14           C  
ATOM   3802  C   SER A 611     207.177 174.453 173.265  1.00 88.14           C  
ATOM   3803  O   SER A 611     206.034 174.032 173.080  1.00 88.14           O  
ATOM   3804  CB  SER A 611     207.164 176.282 174.911  1.00 88.14           C  
ATOM   3805  OG  SER A 611     207.502 176.702 176.215  1.00 88.14           O  
ATOM   3806  N   PHE A 612     208.057 174.595 172.288  1.00 84.76           N  
ATOM   3807  CA  PHE A 612     207.719 174.409 170.891  1.00 84.76           C  
ATOM   3808  C   PHE A 612     207.901 172.977 170.430  1.00 84.76           C  
ATOM   3809  O   PHE A 612     207.664 172.684 169.256  1.00 84.76           O  
ATOM   3810  CB  PHE A 612     208.554 175.365 170.054  1.00 84.76           C  
ATOM   3811  CG  PHE A 612     208.142 176.792 170.206  1.00 84.76           C  
ATOM   3812  CD1 PHE A 612     206.833 177.111 170.500  1.00 84.76           C  
ATOM   3813  CD2 PHE A 612     209.070 177.806 170.141  1.00 84.76           C  
ATOM   3814  CE1 PHE A 612     206.447 178.420 170.659  1.00 84.76           C  
ATOM   3815  CE2 PHE A 612     208.690 179.118 170.305  1.00 84.76           C  
ATOM   3816  CZ  PHE A 612     207.378 179.423 170.566  1.00 84.76           C  
ATOM   3817  N   ARG A 613     208.310 172.080 171.322  1.00 78.16           N  
ATOM   3818  CA  ARG A 613     208.172 170.656 171.069  1.00 78.16           C  
ATOM   3819  C   ARG A 613     206.754 170.175 171.299  1.00 78.16           C  
ATOM   3820  O   ARG A 613     206.456 169.018 171.009  1.00 78.16           O  
ATOM   3821  CB  ARG A 613     209.124 169.860 171.950  1.00 78.16           C  
ATOM   3822  CG  ARG A 613     208.878 170.070 173.401  1.00 78.16           C  
ATOM   3823  CD  ARG A 613     209.803 169.248 174.246  1.00 78.16           C  
ATOM   3824  NE  ARG A 613     209.468 167.838 174.167  1.00 78.16           N  
ATOM   3825  CZ  ARG A 613     210.206 166.876 174.696  1.00 78.16           C  
ATOM   3826  NH1 ARG A 613     209.827 165.613 174.584  1.00 78.16           N  
ATOM   3827  NH2 ARG A 613     211.314 167.180 175.353  1.00 78.16           N  
ATOM   3828  N   LEU A 614     205.892 171.019 171.850  1.00 70.90           N  
ATOM   3829  CA  LEU A 614     204.461 170.781 171.867  1.00 70.90           C  
ATOM   3830  C   LEU A 614     203.821 171.080 170.521  1.00 70.90           C  
ATOM   3831  O   LEU A 614     202.712 170.616 170.253  1.00 70.90           O  
ATOM   3832  CB  LEU A 614     203.842 171.625 172.983  1.00 70.90           C  
ATOM   3833  CG  LEU A 614     202.354 171.682 173.279  1.00 70.90           C  
ATOM   3834  CD1 LEU A 614     201.875 170.300 173.472  1.00 70.90           C  
ATOM   3835  CD2 LEU A 614     202.127 172.477 174.527  1.00 70.90           C  
ATOM   3836  N   LEU A 615     204.517 171.793 169.647  1.00 74.97           N  
ATOM   3837  CA  LEU A 615     203.967 172.166 168.357  1.00 74.97           C  
ATOM   3838  C   LEU A 615     203.970 171.008 167.368  1.00 74.97           C  
ATOM   3839  O   LEU A 615     203.259 171.068 166.363  1.00 74.97           O  
ATOM   3840  CB  LEU A 615     204.758 173.355 167.809  1.00 74.97           C  
ATOM   3841  CG  LEU A 615     204.224 174.177 166.646  1.00 74.97           C  
ATOM   3842  CD1 LEU A 615     202.934 174.846 167.058  1.00 74.97           C  
ATOM   3843  CD2 LEU A 615     205.249 175.207 166.238  1.00 74.97           C  
ATOM   3844  N   ARG A 616     204.710 169.939 167.647  1.00 73.17           N  
ATOM   3845  CA  ARG A 616     204.772 168.785 166.764  1.00 73.17           C  
ATOM   3846  C   ARG A 616     203.610 167.825 166.964  1.00 73.17           C  
ATOM   3847  O   ARG A 616     203.586 166.766 166.333  1.00 73.17           O  
ATOM   3848  CB  ARG A 616     206.087 168.036 166.961  1.00 73.17           C  
ATOM   3849  CG  ARG A 616     206.150 167.328 168.278  1.00 73.17           C  
ATOM   3850  CD  ARG A 616     207.484 166.682 168.547  1.00 73.17           C  
ATOM   3851  NE  ARG A 616     208.562 167.627 168.796  1.00 73.17           N  
ATOM   3852  CZ  ARG A 616     209.817 167.260 169.022  1.00 73.17           C  
ATOM   3853  NH1 ARG A 616     210.134 165.978 169.046  1.00 73.17           N  
ATOM   3854  NH2 ARG A 616     210.751 168.169 169.238  1.00 73.17           N  
ATOM   3855  N   VAL A 617     202.656 168.159 167.836  1.00 69.75           N  
ATOM   3856  CA  VAL A 617     201.429 167.379 167.941  1.00 69.75           C  
ATOM   3857  C   VAL A 617     200.593 167.556 166.681  1.00 69.75           C  
ATOM   3858  O   VAL A 617     199.934 166.617 166.220  1.00 69.75           O  
ATOM   3859  CB  VAL A 617     200.661 167.795 169.211  1.00 69.75           C  
ATOM   3860  CG1 VAL A 617     199.384 167.012 169.367  1.00 69.75           C  
ATOM   3861  CG2 VAL A 617     201.513 167.580 170.421  1.00 69.75           C  
ATOM   3862  N   PHE A 618     200.656 168.732 166.064  1.00 73.28           N  
ATOM   3863  CA  PHE A 618     199.890 169.028 164.863  1.00 73.28           C  
ATOM   3864  C   PHE A 618     200.469 168.389 163.609  1.00 73.28           C  
ATOM   3865  O   PHE A 618     199.912 168.592 162.528  1.00 73.28           O  
ATOM   3866  CB  PHE A 618     199.792 170.538 164.673  1.00 73.28           C  
ATOM   3867  CG  PHE A 618     199.050 171.231 165.773  1.00 73.28           C  
ATOM   3868  CD1 PHE A 618     197.668 171.243 165.791  1.00 73.28           C  
ATOM   3869  CD2 PHE A 618     199.734 171.862 166.794  1.00 73.28           C  
ATOM   3870  CE1 PHE A 618     196.986 171.877 166.804  1.00 73.28           C  
ATOM   3871  CE2 PHE A 618     199.056 172.496 167.809  1.00 73.28           C  
ATOM   3872  CZ  PHE A 618     197.681 172.504 167.813  1.00 73.28           C  
ATOM   3873  N   ARG A 619     201.563 167.632 163.718  1.00 77.03           N  
ATOM   3874  CA  ARG A 619     202.014 166.785 162.622  1.00 77.03           C  
ATOM   3875  C   ARG A 619     201.033 165.670 162.314  1.00 77.03           C  
ATOM   3876  O   ARG A 619     201.040 165.150 161.198  1.00 77.03           O  
ATOM   3877  CB  ARG A 619     203.359 166.155 162.951  1.00 77.03           C  
ATOM   3878  CG  ARG A 619     204.520 167.095 163.005  1.00 77.03           C  
ATOM   3879  CD  ARG A 619     204.910 167.532 161.619  1.00 77.03           C  
ATOM   3880  NE  ARG A 619     205.207 166.393 160.759  1.00 77.03           N  
ATOM   3881  CZ  ARG A 619     206.379 165.770 160.716  1.00 77.03           C  
ATOM   3882  NH1 ARG A 619     207.376 166.162 161.494  1.00 77.03           N  
ATOM   3883  NH2 ARG A 619     206.554 164.745 159.897  1.00 77.03           N  
ATOM   3884  N   LEU A 620     200.194 165.286 163.274  1.00 73.87           N  
ATOM   3885  CA  LEU A 620     199.206 164.239 163.072  1.00 73.87           C  
ATOM   3886  C   LEU A 620     198.080 164.679 162.145  1.00 73.87           C  
ATOM   3887  O   LEU A 620     197.329 163.829 161.659  1.00 73.87           O  
ATOM   3888  CB  LEU A 620     198.660 163.816 164.435  1.00 73.87           C  
ATOM   3889  CG  LEU A 620     197.826 162.557 164.613  1.00 73.87           C  
ATOM   3890  CD1 LEU A 620     198.654 161.369 164.221  1.00 73.87           C  
ATOM   3891  CD2 LEU A 620     197.399 162.439 166.048  1.00 73.87           C  
ATOM   3892  N   ALA A 621     197.970 165.978 161.864  1.00 77.30           N  
ATOM   3893  CA  ALA A 621     196.927 166.503 160.998  1.00 77.30           C  
ATOM   3894  C   ALA A 621     197.077 166.068 159.548  1.00 77.30           C  
ATOM   3895  O   ALA A 621     196.080 166.042 158.825  1.00 77.30           O  
ATOM   3896  CB  ALA A 621     196.919 168.025 161.072  1.00 77.30           C  
ATOM   3897  N   LYS A 622     198.281 165.734 159.099  1.00 83.66           N  
ATOM   3898  CA  LYS A 622     198.492 165.371 157.706  1.00 83.66           C  
ATOM   3899  C   LYS A 622     198.351 163.880 157.451  1.00 83.66           C  
ATOM   3900  O   LYS A 622     198.664 163.422 156.350  1.00 83.66           O  
ATOM   3901  CB  LYS A 622     199.868 165.842 157.235  1.00 83.66           C  
ATOM   3902  CG  LYS A 622     201.033 165.137 157.894  1.00 83.66           C  
ATOM   3903  CD  LYS A 622     202.361 165.719 157.440  1.00 83.66           C  
ATOM   3904  CE  LYS A 622     202.665 165.344 156.001  1.00 83.66           C  
ATOM   3905  NZ  LYS A 622     204.007 165.828 155.584  1.00 83.66           N  
ATOM   3906  N   PHE A 623     197.878 163.115 158.427  1.00 80.53           N  
ATOM   3907  CA  PHE A 623     197.841 161.665 158.317  1.00 80.53           C  
ATOM   3908  C   PHE A 623     196.436 161.097 158.352  1.00 80.53           C  
ATOM   3909  O   PHE A 623     196.064 160.342 157.450  1.00 80.53           O  
ATOM   3910  CB  PHE A 623     198.670 161.043 159.440  1.00 80.53           C  
ATOM   3911  CG  PHE A 623     200.137 161.246 159.287  1.00 80.53           C  
ATOM   3912  CD1 PHE A 623     200.699 161.447 158.040  1.00 80.53           C  
ATOM   3913  CD2 PHE A 623     200.949 161.285 160.398  1.00 80.53           C  
ATOM   3914  CE1 PHE A 623     202.053 161.644 157.904  1.00 80.53           C  
ATOM   3915  CE2 PHE A 623     202.295 161.490 160.269  1.00 80.53           C  
ATOM   3916  CZ  PHE A 623     202.852 161.670 159.021  1.00 80.53           C  
ATOM   3917  N   TRP A 624     195.643 161.418 159.371  1.00 75.15           N  
ATOM   3918  CA  TRP A 624     194.336 160.795 159.432  1.00 75.15           C  
ATOM   3919  C   TRP A 624     193.270 161.791 159.021  1.00 75.15           C  
ATOM   3920  O   TRP A 624     193.292 162.941 159.474  1.00 75.15           O  
ATOM   3921  CB  TRP A 624     194.056 160.220 160.829  1.00 75.15           C  
ATOM   3922  CG  TRP A 624     193.894 161.156 161.972  1.00 75.15           C  
ATOM   3923  CD1 TRP A 624     194.845 161.957 162.504  1.00 75.15           C  
ATOM   3924  CD2 TRP A 624     192.775 161.224 162.860  1.00 75.15           C  
ATOM   3925  NE1 TRP A 624     194.357 162.610 163.609  1.00 75.15           N  
ATOM   3926  CE2 TRP A 624     193.089 162.163 163.857  1.00 75.15           C  
ATOM   3927  CE3 TRP A 624     191.523 160.610 162.885  1.00 75.15           C  
ATOM   3928  CZ2 TRP A 624     192.198 162.512 164.864  1.00 75.15           C  
ATOM   3929  CZ3 TRP A 624     190.640 160.955 163.888  1.00 75.15           C  
ATOM   3930  CH2 TRP A 624     190.980 161.898 164.862  1.00 75.15           C  
ATOM   3931  N   PRO A 625     192.347 161.391 158.143  1.00 75.08           N  
ATOM   3932  CA  PRO A 625     191.575 162.378 157.380  1.00 75.08           C  
ATOM   3933  C   PRO A 625     190.470 163.061 158.154  1.00 75.08           C  
ATOM   3934  O   PRO A 625     189.935 164.061 157.659  1.00 75.08           O  
ATOM   3935  CB  PRO A 625     190.989 161.544 156.240  1.00 75.08           C  
ATOM   3936  CG  PRO A 625     190.869 160.189 156.817  1.00 75.08           C  
ATOM   3937  CD  PRO A 625     192.038 160.015 157.730  1.00 75.08           C  
ATOM   3938  N   THR A 626     190.088 162.553 159.323  1.00 73.03           N  
ATOM   3939  CA  THR A 626     189.067 163.232 160.108  1.00 73.03           C  
ATOM   3940  C   THR A 626     189.594 164.546 160.661  1.00 73.03           C  
ATOM   3941  O   THR A 626     188.919 165.576 160.574  1.00 73.03           O  
ATOM   3942  CB  THR A 626     188.584 162.322 161.231  1.00 73.03           C  
ATOM   3943  OG1 THR A 626     188.060 161.116 160.665  1.00 73.03           O  
ATOM   3944  CG2 THR A 626     187.491 162.990 162.031  1.00 73.03           C  
ATOM   3945  N   LEU A 627     190.810 164.543 161.201  1.00 70.48           N  
ATOM   3946  CA  LEU A 627     191.404 165.775 161.692  1.00 70.48           C  
ATOM   3947  C   LEU A 627     191.917 166.635 160.553  1.00 70.48           C  
ATOM   3948  O   LEU A 627     192.056 167.847 160.719  1.00 70.48           O  
ATOM   3949  CB  LEU A 627     192.522 165.439 162.679  1.00 70.48           C  
ATOM   3950  CG  LEU A 627     193.024 166.405 163.754  1.00 70.48           C  
ATOM   3951  CD1 LEU A 627     194.031 167.410 163.286  1.00 70.48           C  
ATOM   3952  CD2 LEU A 627     191.837 167.122 164.347  1.00 70.48           C  
ATOM   3953  N   ASN A 628     192.162 166.039 159.389  1.00 75.15           N  
ATOM   3954  CA  ASN A 628     192.595 166.810 158.233  1.00 75.15           C  
ATOM   3955  C   ASN A 628     191.440 167.604 157.641  1.00 75.15           C  
ATOM   3956  O   ASN A 628     191.603 168.777 157.296  1.00 75.15           O  
ATOM   3957  CB  ASN A 628     193.191 165.876 157.184  1.00 75.15           C  
ATOM   3958  CG  ASN A 628     193.980 166.608 156.127  1.00 75.15           C  
ATOM   3959  OD1 ASN A 628     194.150 167.821 156.184  1.00 75.15           O  
ATOM   3960  ND2 ASN A 628     194.456 165.869 155.143  1.00 75.15           N  
ATOM   3961  N   ASN A 629     190.266 166.984 157.528  1.00 76.48           N  
ATOM   3962  CA  ASN A 629     189.096 167.679 157.011  1.00 76.48           C  
ATOM   3963  C   ASN A 629     188.566 168.714 157.987  1.00 76.48           C  
ATOM   3964  O   ASN A 629     187.809 169.600 157.585  1.00 76.48           O  
ATOM   3965  CB  ASN A 629     188.000 166.673 156.687  1.00 76.48           C  
ATOM   3966  CG  ASN A 629     188.375 165.764 155.544  1.00 76.48           C  
ATOM   3967  OD1 ASN A 629     188.924 166.207 154.538  1.00 76.48           O  
ATOM   3968  ND2 ASN A 629     188.096 164.477 155.698  1.00 76.48           N  
ATOM   3969  N   PHE A 630     188.931 168.610 159.256  1.00 73.50           N  
ATOM   3970  CA  PHE A 630     188.503 169.592 160.235  1.00 73.50           C  
ATOM   3971  C   PHE A 630     189.388 170.829 160.188  1.00 73.50           C  
ATOM   3972  O   PHE A 630     188.896 171.954 160.315  1.00 73.50           O  
ATOM   3973  CB  PHE A 630     188.530 168.962 161.619  1.00 73.50           C  
ATOM   3974  CG  PHE A 630     187.880 169.787 162.658  1.00 73.50           C  
ATOM   3975  CD1 PHE A 630     186.509 169.807 162.760  1.00 73.50           C  
ATOM   3976  CD2 PHE A 630     188.632 170.547 163.529  1.00 73.50           C  
ATOM   3977  CE1 PHE A 630     185.898 170.558 163.711  1.00 73.50           C  
ATOM   3978  CE2 PHE A 630     188.024 171.311 164.485  1.00 73.50           C  
ATOM   3979  CZ  PHE A 630     186.652 171.314 164.577  1.00 73.50           C  
ATOM   3980  N   MET A 631     190.698 170.629 160.016  1.00 80.34           N  
ATOM   3981  CA  MET A 631     191.624 171.739 159.828  1.00 80.34           C  
ATOM   3982  C   MET A 631     191.353 172.493 158.536  1.00 80.34           C  
ATOM   3983  O   MET A 631     191.604 173.699 158.465  1.00 80.34           O  
ATOM   3984  CB  MET A 631     193.065 171.227 159.807  1.00 80.34           C  
ATOM   3985  CG  MET A 631     193.667 170.781 161.126  1.00 80.34           C  
ATOM   3986  SD  MET A 631     193.966 172.156 162.240  1.00 80.34           S  
ATOM   3987  CE  MET A 631     194.713 171.295 163.613  1.00 80.34           C  
ATOM   3988  N   SER A 632     190.863 171.799 157.505  1.00 78.68           N  
ATOM   3989  CA  SER A 632     190.737 172.395 156.180  1.00 78.68           C  
ATOM   3990  C   SER A 632     189.658 173.462 156.133  1.00 78.68           C  
ATOM   3991  O   SER A 632     189.781 174.428 155.377  1.00 78.68           O  
ATOM   3992  CB  SER A 632     190.433 171.316 155.143  1.00 78.68           C  
ATOM   3993  OG  SER A 632     191.509 170.407 155.011  1.00 78.68           O  
ATOM   3994  N   VAL A 633     188.611 173.317 156.936  1.00 78.33           N  
ATOM   3995  CA  VAL A 633     187.501 174.257 156.886  1.00 78.33           C  
ATOM   3996  C   VAL A 633     187.770 175.485 157.752  1.00 78.33           C  
ATOM   3997  O   VAL A 633     187.340 176.591 157.408  1.00 78.33           O  
ATOM   3998  CB  VAL A 633     186.213 173.529 157.294  1.00 78.33           C  
ATOM   3999  CG1 VAL A 633     185.004 174.417 157.141  1.00 78.33           C  
ATOM   4000  CG2 VAL A 633     186.053 172.273 156.475  1.00 78.33           C  
ATOM   4001  N   MET A 634     188.523 175.324 158.845  1.00 81.36           N  
ATOM   4002  CA  MET A 634     188.952 176.464 159.645  1.00 81.36           C  
ATOM   4003  C   MET A 634     189.879 177.392 158.878  1.00 81.36           C  
ATOM   4004  O   MET A 634     189.949 178.578 159.205  1.00 81.36           O  
ATOM   4005  CB  MET A 634     189.656 175.989 160.916  1.00 81.36           C  
ATOM   4006  CG  MET A 634     188.750 175.307 161.931  1.00 81.36           C  
ATOM   4007  SD  MET A 634     189.642 174.626 163.348  1.00 81.36           S  
ATOM   4008  CE  MET A 634     190.120 176.117 164.204  1.00 81.36           C  
ATOM   4009  N   THR A 635     190.586 176.884 157.871  1.00 81.19           N  
ATOM   4010  CA  THR A 635     191.399 177.723 157.005  1.00 81.19           C  
ATOM   4011  C   THR A 635     190.636 178.231 155.795  1.00 81.19           C  
ATOM   4012  O   THR A 635     191.003 179.272 155.242  1.00 81.19           O  
ATOM   4013  CB  THR A 635     192.628 176.957 156.516  1.00 81.19           C  
ATOM   4014  OG1 THR A 635     192.204 175.848 155.715  1.00 81.19           O  
ATOM   4015  CG2 THR A 635     193.432 176.445 157.691  1.00 81.19           C  
ATOM   4016  N   LYS A 636     189.598 177.518 155.363  1.00 80.71           N  
ATOM   4017  CA  LYS A 636     188.808 177.987 154.233  1.00 80.71           C  
ATOM   4018  C   LYS A 636     187.938 179.171 154.625  1.00 80.71           C  
ATOM   4019  O   LYS A 636     187.723 180.079 153.817  1.00 80.71           O  
ATOM   4020  CB  LYS A 636     187.949 176.846 153.690  1.00 80.71           C  
ATOM   4021  CG  LYS A 636     187.202 177.178 152.414  1.00 80.71           C  
ATOM   4022  CD  LYS A 636     186.372 176.006 151.921  1.00 80.71           C  
ATOM   4023  CE  LYS A 636     185.690 176.347 150.605  1.00 80.71           C  
ATOM   4024  NZ  LYS A 636     184.684 177.438 150.769  1.00 80.71           N  
ATOM   4025  N   SER A 637     187.465 179.196 155.867  1.00 78.92           N  
ATOM   4026  CA  SER A 637     186.573 180.249 156.326  1.00 78.92           C  
ATOM   4027  C   SER A 637     187.195 181.032 157.468  1.00 78.92           C  
ATOM   4028  O   SER A 637     186.531 181.278 158.475  1.00 78.92           O  
ATOM   4029  CB  SER A 637     185.241 179.661 156.780  1.00 78.92           C  
ATOM   4030  OG  SER A 637     184.562 179.043 155.705  1.00 78.92           O  
ATOM   4031  N   TYR A 638     188.466 181.416 157.336  1.00 78.32           N  
ATOM   4032  CA  TYR A 638     189.127 182.142 158.413  1.00 78.32           C  
ATOM   4033  C   TYR A 638     188.607 183.562 158.550  1.00 78.32           C  
ATOM   4034  O   TYR A 638     188.698 184.136 159.635  1.00 78.32           O  
ATOM   4035  CB  TYR A 638     190.644 182.165 158.200  1.00 78.32           C  
ATOM   4036  CG  TYR A 638     191.116 183.047 157.062  1.00 78.32           C  
ATOM   4037  CD1 TYR A 638     191.065 182.600 155.750  1.00 78.32           C
[truncated: 596,404 more chars]
