# Supplementary material for: Automatic and accurate ligand structure determination guided by cryo-electron microscopy maps
Source: Nat Commun. 2023 Mar 1;14:1164. doi: 10.1038/s41467-023-36732-5 (PMC9976687; doi:10.1038/s41467-023-36732-5)
Supplement: Supplementary file 5 — Supplementary Data 2 [file 41467_2023_36732_MOESM5_ESM.zip › software/README]

Here, we show how to use EMERALD, a density-guided ligand docking algorithm for modeling small molecules into cryoEM data.

Licensing and download information and requiremnets for Rosetta are available at https://www.rosettacommons.org/software/license-and-download

Getting started:
To run EMERALD, the user needs only 3 files: the cryoEM density map, a receptor model PDB fit into the map, and a Rosetta-specific parameters file for the ligand to be docked.

The protocol assumes that the user knows the identity and approximate location of the ligand to be docked.

For the receptor PDB, the ligand or the center-of-mass of the ligand should be included as the last residue in the input receptor model.

A python script is included with Rosetta to generate the parameters file.
$ROSETTA/main/source/scripts/python/public/generic_potential/mol2genparams.py --amide_chi -s $MOL2 --nm $LIG --puckering_chi where $MOL2 is the ligand mol2 file and $LIG is the 3-letter name of the ligand in the PDB.

Generating the parameters file requires a mol2 file with partial charges and the correct protonation state as input. Advice on creating a proper mol2 file can be found at https://www.rosettacommons.org/docs/latest/GALigandDock-Preprocessing


With all the files prepared, EMERALD can be ran with the command line below:

$ROSETTA/main/source/bin/rosetta_scripts.linuxgccrelease \
    -in:file:extra_res_fa $params_file \
    -in:file:override_database_params \
    -gen_potential \
    -database $ROSETTA/database \
    -s $receptor_file \
    -overwrite \
    -multi_cool_annealer 10 \
    -parser:protocol docking.xml \
    -out:prefix $prefix \
    -out:path:all $outpath \
    -no_autogen_cart_improper \
    -atom_mask 2 \
    -parser:script_vars map=$map_file \
    -sliding_window 1 \
    -edensity::score_sliding_window_context \
    -edensity::mapreso $resolution \
    -edensity::grid_spacing 1.0

The command line contains flags used for general ligand docking and density map loading. For EMERALD-specific variables, look at the corresponding xml file

<ROSETTASCRIPTS>
  <SCOREFXNS>
        <ScoreFunction name="relaxscore" weights="beta_genpot">
            <Reweight scoretype="elec_dens_fast" weight="100"/>
            <Reweight scoretype="gen_bonded" weight="1.0"/>
            <Reweight scoretype="coordinate_constraint" weight="1.0"/>
        </ScoreFunction>
  </SCOREFXNS>

  <TASKOPERATIONS>
  </TASKOPERATIONS>

  <FILTERS>
  </FILTERS>

  <MOVERS>
        <SetupForDensityScoring name="setupdens" />
        <LoadDensityMap name="loaddens" mapfile="%%map%%" />
        <GALigandDock name="dock" scorefxn="relaxscore" ngen="10" npool="100" smoothing="0.0" ramp_schedule="0.1,1.0" grid_step="0.325" padding="5.0" sidechains="auto" final_exact_minimize="bbsc" random_oversample="100" use_pharmacophore="false" skeleton_threshold_const="5.0" neighborhood_size="7" sample_ring_conformers="1" reference_pool="map"/>
  </MOVERS>
  <PROTOCOLS>
          <Add mover="setupdens"/>
          <Add mover="loaddens"/>
          <Add mover="dock"/>
  </PROTOCOLS>
  <OUTPUT scorefxn="relaxscore"/>
</ROSETTASCRIPTS>

elec_dens_fast controls the weight of the ligand density fit in the score function. A value of 100 is recommended. Lower values can be used if the ligand is getting overfit into the density. Higher values are not recommended because the ligand will begin to be overfit into protein density and will overcome clashes with the receptor.

reference_pool must be set to "map" to use ligand density.

random_oversample is set to 100 to ensure adequate sampling for an initial pool of ligand conformations.

EMERALD should take 30-120 minutes to run depending on the size of the EM map and ligand. To cut down on the run time, the random_oversample or npool could be lowered to 50, risking worse sampling of the ligand's conformational space.


Demo
---
This demo docks the saxitoxin (9SL) into the NavPaS sodium channel (6a91). The 6a91 PDB file and protonated 9SL molecule are all included in the input folder. The EM map (emd_6996.map) needs to be downloaded and unzipped from the EMDB.

The receptor PDB will need to be cleaned of all non-residue lines. This can be done with grep:
grep "^ATOM" 6a91.pdb > 6a91_cleaned.pdb

The params file can be generated by:
$ROSETTA/main/source/scripts/python/public/generic_potential/mol2genparams.py --amide_chi -s 9SL_charged.mol2 --nm 9SL --puckering_chi

yielding 9SL_charged.params and 9SL_charged_0001.pdb

The input pdb file can be generated by:
cat 6a91_clean.pdb 9SL_charged_0001.pdb > 6a91_input.pdb

With all input files downloaded and prepared, replace $ROSETTA in the included run_docking.sh with your path to Rosetta and run the run_docking.sh file to start EMERALD.

Expected results for EMERALD are included in the outputs folder. Data should be replicable with the same run_docking.sh and docking.xml script. EMERALD is non-deterministic, so the exact ligand conformations and energy scores will not be the exact same for each run.
