# Supplementary material for: Automatic and accurate ligand structure determination guided by cryo-electron microscopy maps
Source: Nat Commun. 2023 Mar 1;14:1164. doi: 10.1038/s41467-023-36732-5 (PMC9976687; doi:10.1038/s41467-023-36732-5)
Supplement: Supplementary file 7 — Source Data [file 41467_2023_36732_MOESM7_ESM.xlsx]

## Sheet: Fig. 2B
resolution	count	result
<2.5	29	match
<2.5	7	non-match, similar or better quality
<2.5	4	non-match, worse quality
2.5-2.99	73	match
2.5-2.99	40	non-match, similar or better quality
2.5-2.99	9	non-match, worse quality
3.0-3.49	173	match
3.0-3.49	97	non-match, similar or better quality
3.0-3.49	14	non-match, worse quality
3.5-3.99	165	match
3.5-3.99	97	non-match, similar or better quality
3.5-3.99	8	non-match, worse quality
4.0-4.49	86	match
4.0-4.49	84	non-match, similar or better quality
4.0-4.49	5	non-match, worse quality
4.5-4.99	40	match
4.5-4.99	30	non-match, similar or better quality
4.5-4.99	1	non-match, worse quality
5.0-5.49	14	match
5.0-5.49	23	non-match, similar or better quality
5.0-5.49	1	non-match, worse quality
5.5-5.99	11	match
5.5-5.99	10	non-match, similar or better quality
5.5-5.99	2	non-match, worse quality
>=6.0	13	match
>=6.0	13	non-match, similar or better quality
>=6.0	4	non-match, worse quality

## Sheet: Fig. 2C
nchis	count	result
0-5	197	match
0-5	85	non-match, similar or better quality
0-5	6	non-match, worse quality
6-10	305	match
6-10	199	non-match, similar or better quality
6-10	16	non-match, worse quality
11-15	74	match
11-15	59	non-match, similar or better quality
11-15	8	non-match, worse quality
16-20	24	match
16-20	27	non-match, similar or better quality
16-20	5	non-match, worse quality
21-25	8	match
21-25	28	non-match, similar or better quality
21-25	12	non-match, worse quality

## Sheet: Suppl. Fig. 3A
case	Deposited validation map correlation	EMERALD validation map correlation
6ud3_RI5	0.25	0.421
6u8n_IMP	0.59	0.755
6ww5_OCT	0.461	0.613
6o6b_5GP	0.337	0.427
6nr2_KXP	0.389	0.466
7lhv_S1P	0.521	0.598
6nr3_KX7	0.586	0.66
6zy7_ANP	-0.004	0.059
7jga_BQ1	0.485	0.53
7ahd_BET	0.72	0.753
5is0_6ET	0.686	0.717
7oj8_CLR	0.409	0.437
6z2j_IHP	0.374	0.401
7m5e_SIA	0.678	0.704
7et1_CLR	0.631	0.652
6vrh_LMT	0.608	0.625
6nr2_KXS	0.661	0.678
5ogw_9UE	0.754	0.77
6uwz_OCT	0.696	0.71
6xbm_CO1	0.568	0.581
7oji_TTC	0.679	0.692
6met_A2G	0.635	0.647
6mg8_CLR	0.775	0.786
6dzy_HJM	0.751	0.76
7ahe_2BA	0.753	0.761
6x19_UK1	0.788	0.795
6dzy_LMT	0.71	0.717
7lwd_IXX	0.702	0.706
6u8r_IMP	0.726	0.729
7lrd_X5M	0.743	0.745
6vrh_8PR	0.607	0.609
6k7m_Y01	0.665	0.666
6tqh_NAD	0.724	0.725
6rn3_AGS	0.751	0.752
6zy7_EVP	0.686	0.687
6x3t_PFL	0.802	0.802
6vrl_LMT	0.427	0.427
6x5c_UOV	0.773	0.772
6dzv_HJM	0.664	0.66
7ksl_ADP	0.74	0.736
6vrl_RFY	0.697	0.693
7m5e_FOL	0.689	0.684
6x40_RI5	0.746	0.741
6x3t_ABU	0.827	0.817
7d4p_GX0	0.779	0.769
6x40_ABU	0.867	0.855
6rax_ADP	0.485	0.473
7ahh_ANP	0.739	0.725
7ahh_BET	0.758	0.743
7d4p_Y01	0.741	0.726
7e4t_Y01	0.717	0.7
6qk7_5AD	0.747	0.73
6qs8_ADP	0.705	0.685
6ww5_HEX	0.717	0.697
6ud3_NAG	0.6	0.574
6u8s_IMP	0.77	0.739
7lwd_NAG	0.444	0.41
6w98_PNS	0.665	0.627
6dzv_Y01	0.456	0.411
6uaj_IMP	0.706	0.659
7oj8_FY5	0.649	0.562
6ukj_Y01	0.632	0.337
